# Supplementary material for: Multi-strategic RNA-seq analysis reveals a high-resolution transcriptional landscape in cotton
Source: Nat Commun. 2019 Oct 17;10:4714. doi: 10.1038/s41467-019-12575-x (PMC6797763; doi:10.1038/s41467-019-12575-x)
Supplement: Supplementary file 5 — Supplementary Dataset 1-39 [file 41467_2019_12575_MOESM5_ESM.zip]

Archive with 83 entries (80 files):
- SupplementaryDataset/
- SupplementaryDataset/SuppData8.xlsx
- __MACOSX/
- __MACOSX/SupplementaryDataset/
- __MACOSX/SupplementaryDataset/._SuppData8.xlsx
- SupplementaryDataset/SuppData17.xlsx
- __MACOSX/SupplementaryDataset/._SuppData17.xlsx
- SupplementaryDataset/SuppData21.xlsx
- __MACOSX/SupplementaryDataset/._SuppData21.xlsx
- SupplementaryDataset/SuppData37.xlsx
- __MACOSX/SupplementaryDataset/._SuppData37.xlsx
- SupplementaryDataset/SuppData4.xlsx
- __MACOSX/SupplementaryDataset/._SuppData4.xlsx
- SupplementaryDataset/.DS_Store
- __MACOSX/SupplementaryDataset/._.DS_Store
- SupplementaryDataset/SuppData5.xlsx
- __MACOSX/SupplementaryDataset/._SuppData5.xlsx
- SupplementaryDataset/SuppData36.xlsx
- __MACOSX/SupplementaryDataset/._SuppData36.xlsx
- SupplementaryDataset/SuppData20.xlsx
- __MACOSX/SupplementaryDataset/._SuppData20.xlsx
- SupplementaryDataset/SuppData16.xlsx
- __MACOSX/SupplementaryDataset/._SuppData16.xlsx
- SupplementaryDataset/SuppData9.xlsx
- __MACOSX/SupplementaryDataset/._SuppData9.xlsx
- SupplementaryDataset/SuppData27.xlsx
- __MACOSX/SupplementaryDataset/._SuppData27.xlsx
- SupplementaryDataset/SuppData31.xlsx
- __MACOSX/SupplementaryDataset/._SuppData31.xlsx
- SupplementaryDataset/SuppData2.xlsx
- __MACOSX/SupplementaryDataset/._SuppData2.xlsx
- SupplementaryDataset/SuppData11.xlsx
- __MACOSX/SupplementaryDataset/._SuppData11.xlsx
- SupplementaryDataset/SuppData10.xlsx
- __MACOSX/SupplementaryDataset/._SuppData10.xlsx
- SupplementaryDataset/SuppData3.xlsx
- __MACOSX/SupplementaryDataset/._SuppData3.xlsx
- SupplementaryDataset/SuppData30.xlsx
- __MACOSX/SupplementaryDataset/._SuppData30.xlsx
- SupplementaryDataset/SuppData26.xlsx
- __MACOSX/SupplementaryDataset/._SuppData26.xlsx
- SupplementaryDataset/SuppData33.xlsx
- __MACOSX/SupplementaryDataset/._SuppData33.xlsx
- SupplementaryDataset/SuppData25.xlsx
- __MACOSX/SupplementaryDataset/._SuppData25.xlsx
- SupplementaryDataset/SuppData13.xlsx
- __MACOSX/SupplementaryDataset/._SuppData13.xlsx
- SupplementaryDataset/SuppData29.xlsx
- __MACOSX/SupplementaryDataset/._SuppData29.xlsx
- SupplementaryDataset/SuppData28.xlsx
- __MACOSX/SupplementaryDataset/._SuppData28.xlsx
- SupplementaryDataset/SuppData12.xlsx
- __MACOSX/SupplementaryDataset/._SuppData12.xlsx
- SupplementaryDataset/SuppData24.xlsx
- __MACOSX/SupplementaryDataset/._SuppData24.xlsx
- SupplementaryDataset/SuppData32.xlsx
- __MACOSX/SupplementaryDataset/._SuppData32.xlsx
- SupplementaryDataset/SuppData1.xlsx
- __MACOSX/SupplementaryDataset/._SuppData1.xlsx
- SupplementaryDataset/SuppData15.xlsx
- __MACOSX/SupplementaryDataset/._SuppData15.xlsx
- SupplementaryDataset/SuppData39.xlsx
- __MACOSX/SupplementaryDataset/._SuppData39.xlsx
- SupplementaryDataset/SuppData19.xlsx
- __MACOSX/SupplementaryDataset/._SuppData19.xlsx
- SupplementaryDataset/SuppData6.xlsx
- __MACOSX/SupplementaryDataset/._SuppData6.xlsx
- SupplementaryDataset/SuppData35.xlsx
- __MACOSX/SupplementaryDataset/._SuppData35.xlsx
- SupplementaryDataset/SuppData23.xlsx
- __MACOSX/SupplementaryDataset/._SuppData23.xlsx
- SupplementaryDataset/SuppData22.xlsx
- __MACOSX/SupplementaryDataset/._SuppData22.xlsx
- SupplementaryDataset/SuppData34.xlsx
- __MACOSX/SupplementaryDataset/._SuppData34.xlsx
- SupplementaryDataset/SuppData7.xlsx
- __MACOSX/SupplementaryDataset/._SuppData7.xlsx
- SupplementaryDataset/SuppData18.xlsx
- __MACOSX/SupplementaryDataset/._SuppData18.xlsx
- SupplementaryDataset/SuppData38.xlsx
- __MACOSX/SupplementaryDataset/._SuppData38.xlsx
- SupplementaryDataset/SuppData14.xlsx
- __MACOSX/SupplementaryDataset/._SuppData14.xlsx
