# Supplementary material for: Multi-strategic RNA-seq analysis reveals a high-resolution transcriptional landscape in cotton
Source: Nat Commun. 2019 Oct 17;10:4714. doi: 10.1038/s41467-019-12575-x (PMC6797763; doi:10.1038/s41467-019-12575-x)
Supplement: Supplementary file 5 — Supplementary Dataset 1-39 [file 41467_2019_12575_MOESM5_ESM.zip › SupplementaryDataset/SuppData8.xlsx]

## Sheet: Gene expression
Expression quantification in RPKM for IGIA genes across 16 tissues
Name	Anther	Bract	Cotyledon	Flower	Ovule-0DPA	Ovule-10DPA	Ovule-20DPA	Ovule-5DPA	Petal	Leaf	Phloem	Seed	Seedling root	Seedling stem	Sepal	Stigma
Ga01g00002	2.94	0.57	1.09	0.53	0.82	0.62	1.62	0.52	0.28	1.04	1.98	3.09	1.4	0.98	0.42	0.57
Ga01g00004	4.57	11.82	7.5	11.31	20.04	8.89	7.29	10.47	10.13	10.8	21.71	9.77	9.98	9.08	12.61	8.18
Ga01g00005	2.4	3.3	3.25	6.14	9.64	8.18	7.35	10.09	4.02	4.93	6.15	3.7	6.59	6.65	6.3	4.74
Ga01g00006	0.63	16.24	27.76	22.69	18.48	40.28	31.58	52.31	9.98	52.45	23.99	1.55	38.74	56.08	26.59	19.43
Ga01g00009	1.65	13.5	19.93	9.01	11.63	10.67	9.64	11.16	5.26	10.05	10.73	4.22	6.02	7.57	9.86	4.15
Ga01g00010	8.34	39.05	17.28	37.63	57.77	41.58	41.74	44.92	15.44	39.75	41.9	104.76	29.37	22.14	45.23	27.88
Ga01g00011	1102.4	8.41	8.52	79.07	7.66	18.76	30.68	15.24	27.47	20.31	34.62	5.1	64.77	65.14	25.18	113.76
Ga01g00012	99.2	41.76	45.8	74.69	49.16	109.81	65.54	95.45	105.93	71.97	38.33	40.25	95.74	93.12	67.48	68.7
Ga01g00013	0.68	11.08	6.25	7.02	8.02	5.56	3.99	5.62	3.23	9.91	16.11	14.8	6.71	4.93	11.16	2.33
Ga01g00014	0.44	22.6	24	10.06	0.08	0.16	0.17	0.33	1.46	4.76	13.61	0.87	2.88	7.86	52.66	0.56
Ga01g00016	18.07	4.67	1.51	6.29	0.27	0.54	1.78	0.69	11.2	2.25	4.28	0.63	2.05	18.87	3.77	14.01
Ga01g00017	1.48	11.87	6.55	8.29	7.38	5.97	3.06	5.51	3.54	9.4	14.48	23.3	9.83	6.79	18.74	4.78
Ga01g00018	7.68	17.6	10.17	19.02	31.38	22.54	28.68	21.68	10.04	23.68	29.75	80.81	18.15	14.47	21.46	21.36
Ga01g00019	1.38	1.63	2.62	3.53	4.7	3.87	5.77	3.11	2.65	4.14	5.3	4.3	5.18	4.2	3.94	1.53
Ga01g00020	1.87	23.52	161.83	58.87	86.66	398.53	127.04	373.31	9.53	106.33	15.19	10.35	182.9	445.01	10.7	7.19
Ga01g00022	6.8	34.81	33.55	43.23	119.29	63.34	80.44	87.37	12.13	41.92	46.4	121.83	41.82	38.82	47.57	19.92
Ga01g00023	17.02	9.46	5.07	9.75	11.93	8.57	9.12	8.1	8.51	7.87	10.56	22.99	5.12	4.39	26.67	9.56
Ga01g00024	10.95	4.38	0.79	5.48	3.99	3.07	4.6	2.71	9.78	2.83	3.62	24.42	1.82	1.82	6.25	5.9
Ga01g00026	2.69	0.11	0.43	0.74	0.02	0.02	0.01	0	1.34	0.09	0	0.04	0.01	0.02	0.06	0.49
Ga01g00027	5.24	11.55	8.01	13.7	27.49	31.26	21.03	35.37	9.87	20.09	13.54	7	17.98	16.71	15.65	8.52
Ga01g00029	12.17	0.02	0.06	0.65	0	0.01	0.01	0	0.23	0	0.06	0.08	0.03	0.04	0.22	0.89
Ga01g00030	8.73	2.62	12.19	3	7.02	5.96	21.61	7.01	0.96	1.86	7.77	8.72	4.39	7.12	1.99	2.16
Ga01g00032	52.4	0.01	0.17	5.65	1.48	7.79	4.52	4.18	2.15	0.05	0.24	0.19	0.51	0.6	1.31	10.9
Ga01g00033	4.44	30.24	53.2	28.11	40.74	67.3	30.54	61.77	28.23	49.26	22.53	15.03	33.27	49.44	33.09	10.26
Ga01g00034	0.25	0.17	3.29	1.75	6.75	16.9	5.03	6.59	0.25	1.52	2.44	2.35	2.16	1.85	0.67	3.87
Ga01g00035	14.39	5.42	3.94	8.43	7.2	10.68	9.22	8.85	11.73	9.23	11.67	12.96	8.62	7.09	8.34	12.95
Ga01g00036	60.36	8.14	9.96	13.9	17.17	32.15	13.79	26.45	16.26	12.33	2.06	3.38	23.51	21.12	3.37	26.12
Ga01g00038	0.32	5.24	20.73	9.58	34.14	21.63	31.34	25.2	1.62	19.65	4.73	2.41	26.53	20.47	4.5	2.27
Ga01g00040	0.68	0.12	0.31	0.12	2.04	8.27	2.67	14.23	0.11	1.26	0.12	0.05	0.98	1.25	0.12	0.43
Ga01g00041	0.8	8.5	8.01	6.4	13.16	9.96	11.04	10.05	2.71	10.32	10.29	6.86	11.02	8.65	7.7	4.27
Ga01g00042	44.43	12.03	5.7	10.81	11.37	6.94	6.4	8.56	7.23	10.02	29.76	5.06	8.23	8.8	12.17	25.59
Ga01g00044	12.07	2.65	2.79	6.81	11.83	13.52	14.2	13.05	5.58	3.59	2.08	1.48	7.89	6.2	6.51	14.7
Ga01g00045	15.63	32.49	45.58	37.68	64.53	115.17	98.88	156.49	18.73	57.21	41.67	218.88	85.76	74.06	40.79	25.95
Ga01g00046	2.98	6.43	3.4	5.47	15.07	10.73	10.85	10.77	5.25	7.26	9.38	6.89	9.01	6.6	6.15	4.35
Ga01g00047	0.04	2.98	7.22	5.42	19.4	2.84	0.09	17.1	1.34	1.29	1.77	0.52	0.3	1.69	9.4	1.39
Ga01g00049	0.15	9.22	2.31	11.46	0.12	0.05	0.04	0.04	0.05	0.42	10.29	0.55	1.82	0.51	40.69	2.66
Ga01g00050	83.66	0.61	0.49	98.81	2.34	0	0.11	0.15	0.32	0.06	0.16	0.54	1.64	0.33	10.77	27.24
Ga01g00052	21.09	17.36	10.16	17.79	10.35	11.81	13.95	9.53	19.19	15.28	18.51	48.83	15.07	13.49	21.39	39.61
Ga01g00054	61.19	11.41	15.09	19.96	32.81	47.45	29.04	47.41	15.51	30.96	11.3	1.55	34.26	24.72	14.48	25.38
Ga01g00056	10.77	22.23	18.88	22.66	52.09	59.29	44.74	46.64	17.28	23.02	25.74	20.28	26.54	21.1	23.96	29.4
Ga01g00059	1.97	3.91	3.64	10.71	10.74	19.84	26.53	18.24	8.56	16.07	41.81	4.87	38.13	16.25	8.58	11.8
Ga01g00060	5.1	0.46	0.56	4.16	0.45	1.03	3.42	0.96	4.92	0.49	1.28	11.27	5.1	1.6	1.95	3.06
Ga01g00061	0.94	4.65	8.02	4.74	9.99	4.78	6.35	6.82	1.78	5.26	7.37	7.23	3.94	4.19	4.47	3.25
Ga01g00062	6.37	6.34	6.1	9.84	24.64	22.02	15.21	28.87	3.64	12.84	9.19	8.38	16.42	12.96	7.9	8.06
Ga01g00063	7.54	5.38	3.2	8.2	21.11	18.87	14.27	16.23	7.43	10.69	11.49	9.23	8.1	7.7	6.07	6.22
Ga01g00064	0.76	2.47	1.81	3.3	5.68	3.09	3.6	3.47	2.58	3.81	3.96	2.06	2.89	2.77	3.41	2.62
Ga01g00066	1.22	0.06	1.08	1.73	2.11	3.32	1.25	2.54	1.53	0.54	0.07	0.03	0.15	0.59	0.42	1.65
Ga01g00067	4.16	10.37	8.84	8.47	7.99	6.17	6.37	4.79	5.61	10.74	21.61	11.67	8.54	9.2	8.92	5.34
Ga01g00069	12.24	55.81	9.78	30.76	5.1	14.35	9.5	7.9	18.9	26.73	58.83	7.29	34.05	22.59	156.35	24.53
Ga01g00070	0.46	1.37	0	0.28	0	0	0.58	0	0	0	5.64	0.15	0.84	0	0.73	0.04
Ga01g00071	75.28	0.1	0.2	4.15	0.03	0	0	0.01	2.73	0	0.23	0.16	0.06	0.1	2.12	9.67
Ga01g00074	1.61	17.11	20.66	16.1	43.28	35.72	27.65	34.45	5.03	27.01	22.35	13	26.3	25.32	24.39	7.48
Ga01g00075	25.9	21.38	23.08	31.23	23.63	30.5	33.28	25.72	43.61	23.49	29.14	58.41	57.57	61.37	24.57	27.82
Ga01g00077	2.69	0.74	1.21	1.43	0.84	1.28	1.62	1.17	1.92	0.43	0.19	17.4	0.14	0.45	2.4	5.38
Ga01g00078	5.12	5.81	22.57	14.33	38.32	75.03	45	138.51	6.67	21.26	6.25	25.04	38.35	42.99	13.54	16.76
Ga01g00079	0.09	91.73	148.73	37.73	4.03	3.51	5.29	3.37	0.21	72.73	18.42	0.98	21.72	135.84	26.73	0.37
Ga01g00080	16.67	23.25	19.21	25.16	18.93	23.51	24.44	18.39	22.97	27.96	29.22	12.01	28.1	26.2	34.13	28
Ga01g00081	28.55	7.49	6.16	9.39	10.58	11.52	6.73	11.62	12.3	8.93	5.44	12.04	12.2	15.86	12.83	35.94
Ga01g00082	0.82	23.8	35.63	16.81	23.48	13.47	20.67	20.49	2.59	36	20.94	10.9	20.63	32.63	14.96	11.9
Ga01g00083	0.24	30.42	26.11	7.46	0.62	0.76	0.24	0.74	0.12	5.75	10.93	1.94	2.73	2.2	2.25	1.46
Ga01g00084	1.62	5.23	2.98	6.28	1.56	2.15	1.21	10.19	0.39	12.31	15.16	0.15	14.02	11.58	5.46	3.16
Ga01g00086	3.81	14.97	71.35	14.31	33.09	29.63	21.62	37.04	4.77	26.48	17.09	2.12	24.52	33.51	7.52	4.34
Ga01g00087	0.47	2.83	2.79	1.97	3.75	3.94	2.81	2.19	0.47	5.2	6.22	0.75	3.43	2.26	1.35	1.15
Ga01g00088	2.1	5.52	2.56	4.14	9.41	5.67	6.14	6.23	1.73	4.87	6.76	46.86	3.75	3.64	7.06	3.25
Ga01g00090	4	21	0.17	4.46	1.26	1.34	0.75	1.75	4.19	2.23	5.87	0.21	0.34	0.58	20.26	3.14
Ga01g00091	38.12	7.71	8.98	12.86	20.81	16.42	17.73	15.65	8.73	11.63	8.68	9.43	8.71	10.94	9.67	10.53
Ga01g00092	8.53	10.1	4.09	6.83	9.54	8.45	8.15	10.02	5.3	5.59	10.53	3.56	16.94	8.7	11.38	24.06
Ga01g00093	12.59	9.96	4.85	11.51	13.94	9.68	12.11	8.69	12.47	8.6	14.04	10.08	7.62	7.13	13.07	14.39
Ga01g00094	23.16	44.63	36.52	59.59	174.14	116.01	89.49	131.09	39.28	76.53	42.76	162.66	88.27	72.35	73.76	42.52
Ga01g00095	20.32	26.39	21.82	28.68	29.99	39.08	28.45	33.58	27.69	37.07	28.24	31.63	33.37	27.72	33.72	48.38
Ga01g00096	26.63	32.91	19.74	38.09	34.16	27.7	29.7	36.51	37.29	38.6	32.2	38.88	28.58	27.85	45.15	51.53
Ga01g00097	10.19	0.12	0.1	0.67	0.57	0.22	0.18	0.34	0.88	0.27	1.02	0.79	0.32	0.73	0.8	2.18
Ga01g00098	4.26	8.86	11.61	14.9	35.83	32.13	25.44	36.05	8	16.8	20.14	27.91	20.83	18.93	13.77	10.57
Ga01g00099	1126.44	1.88	2.42	52.73	0.27	0.26	0.63	0.89	37.64	0.18	4.68	2.88	0.66	2.03	20.17	148.8
Ga01g00100	1062.16	1.5	2.28	48.96	0.42	0.18	0.54	0.67	36.26	0.26	4.3	2.95	0.59	2.08	19.74	144.36
Ga01g00101	386.01	0.32	0.73	15.96	0.2	0.06	0.33	0.41	13.55	0.1	1.65	0.81	0.15	0.29	6.55	55.6
Ga01g00102	1018.14	2.68	1.48	45.55	0.44	0.31	0.92	0.67	36.9	0.2	5.3	2.87	0.48	1.87	16.63	146.91
Ga01g00103	1040.86	1.79	1.84	39.95	0.29	0.32	0.58	0.59	33.01	0.17	3.74	2.25	0.64	2.03	15.39	135.62
Ga01g00104	110.51	0.17	0.37	4.51	0.08	0	0.07	0.06	3.73	0.01	0.49	0.26	0.08	0.16	1.88	14.35
Ga01g00105	491.28	1.26	1.02	23.36	0.21	0.2	0.23	0.26	17.92	0.07	2.23	1.33	0.25	1.01	5.8	72.3
Ga01g00106	0	9.98	2.14	2.06	0	0	0	0	0.06	0.57	4.04	0.11	0.09	0.03	0.45	0
Ga01g00107	17.98	23.65	14.41	22.46	25	25.16	19.18	23.63	23.55	23.04	26.95	19.03	19.13	16.75	31.41	28.63
Ga01g00108	3.34	0.78	2.91	0.61	0.95	1.59	1.69	0.84	0.09	1.69	2.1	4.17	0.61	0.99	0.24	0.07
Ga01g00113	0.06	0.09	0.07	1.82	0.03	0.09	0.64	0.04	1.58	2.68	0.37	0	0.06	0.82	0.15	0.11
Ga01g00114	1.94	33.7	0.4	6.98	0.11	0.18	0.67	0.03	4.73	2.58	33.05	0.35	0.42	1.1	26.72	5.75
Ga01g00115	0.03	17.18	12.75	8.26	0.12	0	0.06	0.06	0.13	22.69	57.79	0.43	0.97	1	21.63	0.27
Ga01g00116	0.15	5.16	1.76	3.52	0.44	0.09	0.04	0.25	0.54	5.75	8.07	0.12	0.6	1.18	7.28	3.52
Ga01g00117	45.71	140.24	34.63	91.6	0.46	0.45	0.86	0.8	78.26	33.76	142.58	12.35	8.1	7.02	198.22	269.48
Ga01g00118	29.96	19.81	27.77	30.18	37.89	26.64	33.7	35.92	24.78	29.85	29.74	17.65	29.65	31.51	24.94	37.13
Ga01g00119	4.78	7.67	7.26	8.54	13.53	12.78	12.13	13.16	6.89	12.38	9.15	4.25	12.81	10.57	10.13	11.7
Ga01g00120	2.88	13.45	5.22	10.27	12.41	9.32	9.13	7.56	4.09	7.87	8.36	5.51	6.44	5.57	13.03	4.81
Ga01g00121	14.32	26.2	14.24	27.44	40.44	25.06	27.36	32.22	32.88	21.67	24.96	88.57	18.36	21.65	34.36	30.95
Ga01g00122	9.53	11.86	8.3	14.26	18.87	14.87	20.31	12.61	22.52	12.04	14.44	10.68	12.4	11.15	14.36	13.48
Ga01g00123	4.28	6.06	5.87	10.03	22.06	11.25	14.44	14.55	2.73	11.34	12.49	5.47	8.08	7.85	8.29	4.48
Ga01g00124	284.95	114.98	141.79	164.99	76.88	106.53	82.2	103.95	247.78	156.74	100.78	35.71	133.3	181	139.77	301.9
Ga01g00127	5.7	19.19	13.39	26.07	0.13	0.44	0.46	0.14	32.04	19.62	34.61	0.45	26.84	19.87	14.63	2.12
Ga01g00128	35.62	2.02	1.48	11.4	27.69	25.69	23.19	24.51	15.78	4.44	3.97	0.97	6.35	4.97	3.58	27.74
Ga01g00133	3.52	3.9	4.02	5.04	10.51	11.03	7.89	12.04	3.7	6.04	8.04	1.83	10.44	9.46	5.22	8.18
Ga01g00134	74.54	0.19	0.24	3.89	0.03	0.02	0.08	0.11	2.71	0.03	0.32	0.19	0.08	0.11	1.52	9.91
Ga01g00135	0.87	0.01	0.05	0.01	0.37	0.74	0.1	0.64	0.03	0.02	0	0.04	0.42	0.24	0.07	5.84
Ga01g00138	588.3	1.02	1.09	27.56	0.35	0.14	0.17	0.28	18.97	0.06	2.55	1.45	0.19	1.09	11.86	78.78
Ga01g00139	473.64	0.54	1.31	19.74	0.13	0.14	0.25	0.2	16.5	0.04	2	1.21	0.19	0.65	9.7	66.13
Ga01g00140	565.96	1.41	1.16	25.87	0.2	0.08	0.17	0.32	16.97	0.02	2.34	1.64	0.19	1.08	11.17	71.18
Ga01g00141	193.36	0.29	0.37	10	0	0.05	0.05	0.09	5.15	0.09	0.68	0.49	0.1	0.44	3.37	20.94
Ga01g00142	442.69	1.06	0.67	20.19	0.2	0.11	0.18	0.2	11.73	0.09	1.47	0.96	0.33	0.81	7.97	52.97
Ga01g00143	785.79	1.45	2.31	39.77	0.16	0.16	0.53	0.46	28.07	0.07	3.13	2.57	0.5	1.25	15.72	110.27
Ga01g00146	399.3	0.96	0.7	22.6	0.19	0.11	0.27	0.26	15.84	0	1.58	1.76	0.26	0.79	10.93	68.49
Ga01g00148	578.54	1.56	1.24	35.03	0.51	0.2	0.52	0.49	30.67	0.18	2.43	1.95	0.53	1.4	15.44	104.83
Ga01g00149	528.72	0.5	1.16	25.14	0.17	0.12	0.4	0.35	14.39	0	2.01	1.89	0.07	1.35	8.31	68.32
Ga01g00150	135.7	0	0.38	6.81	0.08	0.06	0.07	0.09	4.6	0	0.51	0.38	0	0.31	3.36	14.12
Ga01g00151	0.57	10.55	2.53	12.66	10.12	13.38	11.67	8.4	12.77	12.8	30	1.93	20.04	16.55	20.93	11.91
Ga01g00152	1.09	15.42	36.41	8.29	4.15	2.74	2.92	2.48	6.89	7.55	14.3	6.23	3.3	8.65	7.85	2.64
Ga01g00153	1.44	26	32.69	17.21	20.51	18.98	30.68	22.6	10.48	19.29	21.12	18.17	17.05	17.59	24.39	7.61
Ga01g00154	36.14	20.75	41.47	40.73	103.23	78.45	50.01	81.75	44.16	47.85	21.9	24.5	32.67	47.58	20.54	62.74
Ga01g00155	33.05	42.03	34.27	46.15	70.17	45.53	49.51	47.91	40.21	47.26	50.52	69.27	50.27	41.5	55	45.09
Ga01g00156	2.09	2.73	4.29	6.11	19.62	15.19	17.16	15.98	3.77	9.47	3.27	2.35	9.39	8.99	2.82	5.97
Ga01g00157	11.98	18.34	12.56	20.84	37.38	25.46	24.79	29.7	15.23	21.36	17.6	11.52	17.12	17.8	21.31	17.46
Ga01g00158	1.32	8.28	10.6	13.26	42.47	34.13	20.46	50.51	5.08	17.72	11.31	14.5	21.47	16.07	13.41	1.86
Ga01g00159	12.31	13.83	7.81	18.62	19.41	15.76	15.33	13.55	19.88	16.62	24.16	10.7	17.71	14.8	19.82	22.86
Ga01g00160	1.47	1.28	1.25	1.48	4.15	2.8	2.88	4.34	0.73	3.09	1.88	4.51	2.68	2.03	2.25	0.68
Ga01g00161	5.42	14.17	14.51	25.55	58.19	47.66	37.61	49.85	15.15	25.48	18.7	49.22	27.02	23.89	26.11	23.8
Ga01g00162	16.4	26.67	28.09	33.82	34.37	44.82	35.13	33.83	27.72	58.35	23.8	25.73	41.51	49.67	26.66	27.56
Ga01g00163	4.61	90.84	25.29	18.42	0.21	0.23	0.92	0.24	39.57	4.58	9.2	0.77	2.02	1.88	43.98	11.4
Ga01g00165	1.92	0	0	0.11	0.02	0.07	0.36	0.02	0.03	0	0.03	0.29	0.11	0.05	0.16	0.18
Ga01g00167	1.84	30.71	17.46	45.43	71.45	43.7	48.77	63.39	4.42	52.51	55.08	522.59	69.01	45.7	48.9	9.82
Ga01g00170	7.08	13.37	8.4	15	23.34	14.86	15.4	17.62	9.42	14.51	18.99	21.62	14.64	11.61	14.37	12.43
Ga01g00171	21.28	28.9	25.44	34.02	48.25	34.13	35.33	43.24	23.69	32.35	39.63	125.91	33.81	33.63	45.6	33.24
Ga01g00172	0.71	2.69	2.09	4.93	11.52	8.91	6.81	8.25	2.92	3.14	1.68	0.83	2.36	2.75	3.3	1.66
Ga01g00173	1.92	8.61	7.85	9.45	18.83	14.83	12.2	15.05	5.49	9.4	10.8	19.15	11.73	9.31	11.1	5.1
Ga01g00174	5.73	5.01	4.16	5.94	7.72	6.52	4.22	5.86	6.24	6.58	6.18	3.88	7.95	6.26	7.25	6.18
Ga01g00175	0.28	0.61	0.35	0.47	1.55	13.63	34.47	13.1	1.28	2.15	8.29	4.38	69.15	6.19	2.11	0.41
Ga01g00176	0.29	1.36	0.94	1.7	3.2	1.56	3.23	2.01	0.53	1.49	2.16	4.94	1.38	1.34	1.75	1.36
Ga01g00177	17.8	1.4	0.05	9.21	0.71	1.18	2.06	0.45	23.23	1.21	1.23	0.61	0.52	0	8.31	28.16
Ga01g00179	2.27	0.65	0.11	4.89	1.2	0.52	0.93	0.72	3.26	0.55	0.22	0.28	0.14	3.83	9.73	12.64
Ga01g00180	8.17	107.19	45.98	86.45	48.06	49.02	54.46	54.21	99.24	70.43	93.8	10.29	99.65	87.24	211.7	35.49
Ga01g00181	3.3	10.78	7.06	13.45	25.47	29.68	18.25	28.99	7.66	16.57	14.25	4.87	16.88	14.45	15.53	9.28
Ga01g00182	1.33	4.04	5.08	5	7.49	6.64	7.65	7.13	3.61	6.62	4.08	1.76	6.89	8.32	4.3	2.06
Ga01g00184	0.66	0	0	0.41	2.52	2.37	0.57	1.95	0.25	0	0.03	0	0.01	0	0	0.07
Ga01g00185	0.04	2.76	2.35	0.85	0.31	0.06	0.02	0.02	0.02	0.13	0.79	0	0.05	0.16	0.07	0.22
Ga01g00186	0.07	53.58	213.52	26.21	0.17	0.06	1.24	0.1	2.26	50.65	85.01	0.3	9.99	53.34	12.14	1.77
Ga01g00187	12.02	18.76	7.7	23.88	18.99	13.95	32.07	15	13.33	23.35	20.47	40.87	16.32	17.55	49.62	36.13
Ga01g00188	4.24	0.08	0	0.45	0	0	0	0.1	0.3	0	0.07	0	0	0	0.32	0.68
Ga01g00189	17.35	2.36	1.49	5.18	1.18	1.27	1.44	0.56	6.65	2.96	2.33	0.81	2.88	7.52	3.6	5.13
Ga01g00190	0.78	9.05	3.53	2.47	1.2	12.94	29.91	2.79	0.91	3.61	44.95	6.4	35.85	5.98	6.98	2
Ga01g00191	1.67	1.3	0.05	4.53	9.46	10.01	5.53	12.87	3.91	4.19	0.75	0.06	4.48	1.07	3.9	4.43
Ga01g00192	6.03	0.92	0.87	2.89	1.4	0.5	0.24	0.69	6.45	1.08	1.85	0.41	1.03	2.22	1.97	4.85
Ga01g00193	3.9	0.33	0.06	2.39	6.88	1.27	0.06	5.08	6.04	0.46	0.27	0	0.45	0.36	1.13	0.95
Ga01g00198	0.15	6.16	4.01	4.22	2.01	1.04	0.86	1.25	1.78	4.42	10.82	0.24	4.16	3.28	7.48	0.78
Ga01g00199	0.02	3.78	7.3	2.06	1.86	0.35	0.11	0.52	0.33	5.69	19.93	0.1	8.53	5.11	4.02	0.05
Ga01g00200	0.02	4.33	5.41	0.93	0.16	0.06	0.01	0.04	0.06	2.39	21.88	0.05	2.81	1.49	0.78	0.05
Ga01g00201	0.03	2.94	5.45	1.25	0.38	0.2	0.2	0.16	0.19	3.68	14.87	0.14	3.8	3.24	0.9	0.05
Ga01g00203	0.2	2.39	1.86	2.08	0.66	4.54	1.56	1.15	1.45	7	10.48	0.09	11.59	7.57	1.52	0.44
Ga01g00204	2.03	8.61	4.26	8.36	14.99	9.93	7.46	12.36	3.97	10.75	11.75	33.18	7.96	8.58	12.27	6.48
Ga01g00205	0.08	0.13	0.06	2.29	0.09	0.2	48.41	0.08	2.11	4.45	0.26	0.06	35.27	21.79	0.07	0.22
Ga01g00206	0.57	0.27	1.42	3.87	26.82	5.35	15.38	19.58	0.2	4.36	0.59	0.01	9.82	9.51	0.18	0.45
Ga01g00207	1.58	1.13	2.03	1.02	0.47	0.28	84.17	0.13	0.31	2.33	1.9	468.67	1.61	4.44	2.27	0.62
Ga01g00208	0.04	0.04	0.28	0.13	0.13	0.07	24.39	0.08	0.05	0.95	0.4	85.19	0.38	0.18	0.09	0.06
Ga01g00209	5.3	4.06	3.56	5.81	9.99	6.42	7.51	8.9	2.34	6.67	7.76	18.27	6.36	5.31	6.06	3.12
Ga01g00210	86.6	128.63	99.97	141.36	176.4	191.89	145.12	182.57	118.08	159.39	125.1	198.38	176.78	146.86	179.6	113.19
Ga01g00211	0.14	33.89	45.22	24.23	0.41	0.35	32.55	0.2	0.36	16.27	31.56	11.97	1.12	4.3	8.75	3.2
Ga01g00213	0.2	0.97	1.08	0.94	0.54	1.27	0.68	2.54	0.76	3.68	2.02	0.15	5.75	4.58	1.18	0.49
Ga01g00214	57.73	71.19	14.61	95.91	9.09	8.18	12.37	5.63	198.28	36.44	38.21	32.33	18.42	18.07	95.91	35.75
Ga01g00218	0.07	0.81	0.71	0.87	3.38	1.86	1.27	1.69	0.09	0.97	1.23	0.6	0.7	0.63	0.7	0.16
Ga01g00219	0.02	2.89	0.38	0.37	0.3	0.07	0.01	0.13	0.06	0.46	4.7	0.06	1.98	0.35	2.32	0.05
Ga01g00221	5.07	5.78	4.21	8.57	9.64	8.84	9.89	10.11	5.7	8.93	10.44	11.58	8.74	7.94	7.83	9.28
Ga01g00222	1.9	4.67	5.24	6.15	13.59	9.16	9.5	10.13	2.63	9.34	10.33	13.54	9.2	8.85	9.1	6.29
Ga01g00223	26.48	13.78	17.04	22.7	19.54	21.07	9.91	29.18	17.55	20.51	14.16	6.95	11.35	12.49	18.9	59.78
Ga01g00224	51.47	14.88	22.66	37.91	25.94	42.8	36.47	53.41	61.32	26.32	20.77	31.19	36.66	37.25	23.59	46.86
Ga01g00226	8.82	52.25	56.28	24.29	14.76	12.81	11.83	12.92	12.55	19.43	21.75	12.85	13.9	23.46	26.54	16.31
Ga01g00227	22.33	7.52	4.39	26.75	8.19	7.6	10.61	7.08	58.51	11.69	14.66	7.16	12.68	11.32	11.22	12.97
Ga01g00228	9.11	6.8	5.51	7.7	3.33	6.3	11.02	3.57	6.02	5.22	14.63	2.01	14.64	10.75	12.92	9.05
Ga01g00229	3.61	7.41	5.25	10.53	14.43	14.55	10.99	15.51	6.4	10.91	10.36	4.21	11.74	9.71	11.67	9.85
Ga01g00230	32.93	3.9	2.74	8.96	4.43	1.49	3.9	1.43	5.06	5.76	2.22	0.93	10.25	8.42	2.12	64.79
Ga01g00231	0.43	2.59	0.04	6.07	0	0.06	5.35	0.02	0	6.84	0.25	0.08	0.35	0.91	3.15	0.09
Ga01g00232	0.93	1.12	2.51	2.95	1.72	2.1	0.91	1.43	1.39	9.01	3.18	0	19.57	13.73	0.88	3.31
Ga01g00234	2.45	5.39	1.94	8.55	6.33	5.62	6.98	4.94	2.92	8.01	5.33	7.82	6.14	7.48	7.87	10.09
Ga01g00236	47.33	22.55	14.74	43.29	26.31	44.56	27.56	33.01	44.68	29.96	17.54	26.72	17.85	17.79	56.01	69.04
Ga01g00237	11.14	0.26	1.65	18.03	0.05	0.06	7.46	0.07	45.55	4.83	7.28	0.13	0.59	0.3	0.63	1.38
Ga01g00238	16.65	8.62	3.95	11.28	7.48	6.7	7.23	6.99	12.19	10.2	12.36	12.96	10.58	8.25	11.17	15.25
Ga01g00239	9.31	8.16	5.52	11.67	8.49	8.24	8.76	8.5	10.11	13.96	9.61	5.91	11.54	9.02	12.22	24.17
Ga01g00240	2.02	16.63	8.93	15.52	18.87	12.39	14.5	17.34	5.91	24.44	20.44	1.47	26.89	15.72	21.21	10.4
Ga01g00241	5.74	27.48	71.21	24.5	36.24	35.64	25.46	36.41	9.58	36.1	30.62	56.51	16.36	31.3	33.74	11.39
Ga01g00242	13.83	7.35	17.06	9.03	9.48	5.34	15.97	5.42	13.2	8.03	7.62	4.1	17.32	15.51	5.86	6.41
Ga01g00243	1.12	6.74	3.72	6.58	11.88	6.29	9.14	9.59	2.2	7.01	12.99	5.31	9.41	4.39	5.08	3.09
Ga01g00244	13.38	2.51	2.3	15.2	0.63	1.02	0.88	0.7	25.04	2.31	0.9	0.08	0.93	0.37	6.75	16.27
Ga01g00245	52.36	270.64	351.12	145.81	18.38	15.27	23.29	14.48	197.17	98.91	239.15	10.27	32.7	79.02	173.71	114.11
Ga01g00246	0.72	18.57	21.22	17.14	17.25	9.7	4.53	10.08	6.81	11.52	15.94	4.18	5.31	7.89	26.27	9.41
Ga01g00247	0.98	0.69	1.55	0.65	1.12	2.14	0.41	2.91	0.87	0.91	0.27	4.34	5.03	3.04	0.52	0.81
Ga01g00248	25.86	18.56	8.58	27.44	18.42	15.27	14.02	15.28	30.96	14.63	18.19	53.92	15.85	12.04	25.3	30.21
Ga01g00251	4.74	26.25	21.16	17.31	16.89	24.39	11.69	19	4.63	21.78	22.58	45.82	32.86	25.89	28.45	10.77
Ga01g00253	22.43	22.87	10.13	22.08	17.16	17.33	14.32	15	23.67	18.29	20.36	18.67	16.29	12.93	26.16	29.73
Ga01g00254	2.99	6.37	3.29	5.69	11.7	7.65	7.52	8.71	1.93	6.94	7.11	19.58	7.43	5.62	7.51	1.91
Ga01g00255	193.34	54.15	27.26	78.25	28.63	30.86	31.4	25.64	184.13	34.48	34.33	66.45	29.58	31.08	63.64	94.73
Ga01g00256	14.58	0	0.17	0.67	0.16	0.38	0.18	0.04	0.68	0.01	0.04	0.04	0.01	0.06	0.48	2.16
Ga01g00257	2.6	7.65	7.93	10.69	24.67	22	19.82	23.01	5.36	15.38	13.5	14.32	18.37	14.9	12.61	8.5
Ga01g00258	11.41	0	0	0.89	0.03	0.6	0.61	0.43	1.27	0.11	0.21	0.02	0	0.2	0.33	1.54
Ga01g00259	16.07	6.36	7.24	16.14	17.13	32.64	16.74	36.04	10.99	14.98	9.96	1.49	30.52	20.12	14.11	22.23
Ga01g00260	41.18	5.06	3.68	30.53	8.14	17.12	20.91	11.17	55.44	7.03	5.22	21.54	75.2	22.56	25.05	33.18
Ga01g00261	6.11	0.43	1.61	1.22	0.89	2.26	2.98	1.59	1.06	1.37	0.99	0.39	1.77	2.04	1.01	1.16
Ga01g00262	2.38	6.39	4.48	7.69	11.3	8.47	8.79	9.46	4.77	7.44	9.91	17.55	6.6	5.56	7.58	6.95
Ga01g00263	2.42	3.64	6.91	6.79	23.23	15.27	16.7	20.03	2.42	7.68	3.65	5.62	10.5	10.73	4.99	2.91
Ga01g00264	0.32	2.04	0.15	0.57	0.06	0.07	1.38	0.22	0.06	0.55	2.22	0.11	4.49	0.45	0.97	0.31
Ga01g00265	59.19	41.51	36.89	58.42	34.41	96.95	53.62	75.93	132.59	37.69	52.2	10.12	54.07	59.69	60.86	66.77
Ga01g00266	0	0	0	2.24	2.64	0.59	0.42	0.89	0	0	0	0.05	0	0	0	0.15
Ga01g00267	0.04	16.07	65.07	5.66	6.11	2.72	6.05	5.66	0.28	8.96	10.27	23.34	5.92	16.49	4.93	0.27
Ga01g00268	2.3	0.99	0.93	1.03	1.02	1.14	1.65	1.05	0.76	0.85	0.66	0.71	0.83	0.62	0.79	1.78
Ga01g00269	9.3	69.22	42.1	78.06	153.93	169.19	157.17	142.92	19.76	116.5	188.8	542.52	159.33	134.68	62.67	20.65
Ga01g00270	0.1	9.23	411.43	8	2.46	1.47	0.36	5.24	1.21	133.84	36.32	1.32	207.89	250.44	1.91	0.48
Ga01g00271	10.87	0.1	0.14	0.69	0	0	0	0	0.45	0.05	0.07	0.02	0.15	0.1	0.4	1.21
Ga01g00272	136.57	0.49	0.29	6.73	0.03	0.01	0.04	0.03	5.49	0	0.7	0.44	0.15	0.1	3.39	15.4
Ga01g00273	0.05	0.79	25.64	8.83	6.26	0.94	42.84	1.55	1.16	96.15	0.63	7.67	394.01	304.51	0.31	0.76
Ga01g00274	0.82	1.97	1.74	2.08	4.12	3.18	3.73	3.71	1	2.66	2.76	0.35	3.68	1.92	1.5	2.41
Ga01g00275	0.07	2.8	5.07	1.83	1.06	0.3	0.27	0.35	0.28	2.8	5.94	0.14	0.57	1.98	2.15	0.61
Ga01g00276	0.48	4.18	2.46	4.89	15.12	10.7	6.28	9.96	0.85	6.69	7.04	1.49	5.6	4.9	3.35	1.97
Ga01g00277	10.54	2.05	1.27	2.46	0.04	0.24	1.2	0.03	2.15	5.49	2.68	0.09	4.43	3.71	3.56	3.28
Ga01g00278	23.06	31.76	22.14	31.51	27.24	24.47	28.43	20.34	41.61	45.09	32.95	15.38	24.69	32.03	43.61	30.43
Ga01g00280	8.79	10.28	6.47	11.9	10.79	11.1	11.78	9.98	16.14	9.55	16.63	6.2	11.97	10.25	13.66	14.58
Ga01g00281	16.31	9.42	14.34	15.62	21.4	18.32	17.86	17.58	9.13	21.25	13.77	5.29	10.18	15.13	14.36	16.39
Ga01g00282	0.21	1.96	2.65	2.93	10.03	5.58	6.16	7.51	0.45	3.54	4.31	6.35	4.23	3.2	2.24	1.05
Ga01g00283	0.03	1.43	1.47	1.77	7.65	3.98	2.32	4.77	0.38	1.68	2.45	2.99	1.64	1.47	1.1	0.37
Ga01g00285	0.49	1.35	0.96	1.51	4.17	2.37	2.8	2.94	0.34	1.69	2.34	1.87	1.67	1.26	1.46	1.06
Ga01g00286	0.08	1.16	2.41	1.83	5.95	3.47	3.6	4.2	0.15	2.23	1.85	0.12	1.99	2.05	1.04	0.19
Ga01g00287	0.4	1.36	1.6	1.4	3.32	1.8	1.67	1.67	0.77	1.79	2.76	1.83	1.78	1.88	1.33	0.75
Ga01g00288	0.82	1.88	2.07	2.14	5.91	3	3.66	3.62	0.8	2.31	3.24	1.34	2.24	2.15	1.7	1.11
Ga01g00289	0.85	3.82	3.26	3.61	8.74	4.98	4.75	6.12	2.03	4.08	4.64	2.72	3.27	2.6	3.48	2.55
Ga01g00290	0.13	1.57	2.26	2.3	9.05	4.41	4.74	6.81	0.61	2.17	2.43	1.48	2.73	2.63	2.16	0.94
Ga01g00291	5.49	21.41	20.43	21.05	36.39	28.75	28.25	27.85	12.03	39.8	30.71	21.33	32.56	30.85	24.42	13.93
Ga01g00292	0.33	4.98	5.62	6.41	15.58	8.98	9.15	15.45	1.44	8.25	7.13	15.09	11.24	8.74	6.42	1.86
Ga01g00294	4.63	8.13	8.78	9.97	12.71	14.71	13.41	15.72	5.74	11.47	8.96	17.35	13.04	11.94	9.04	7.96
Ga01g00295	8.87	18	50.03	23.87	21.39	27.38	13.5	42.83	22.01	35.11	7.94	15.13	33.43	45.23	8.17	9.94
Ga01g00296	1.2	3.84	2.8	5.29	9.81	6.63	3.61	7.26	2.35	4.83	4.09	3.02	4.51	4.06	3.22	3.25
Ga01g00297	0.73	3.92	4.99	5.41	11.72	11.4	8.27	16.4	2.16	6.97	5.96	8.1	7.92	7.33	5.55	2.15
Ga01g00298	12.02	31.2	24.03	29.76	32.23	44.35	27.74	41.37	30.99	32.68	21.31	17.5	30.85	33.47	36.84	28.07
Ga01g00299	0.88	8.64	7.96	3.8	2.9	1.96	1.61	2.11	1.26	4.2	11.31	2.87	6.91	9.77	4.69	13.74
Ga01g00300	5.31	6.85	6	7.45	7.37	6.82	7.14	5.93	5.9	9.76	11.63	14.42	8.24	8.8	7.73	8.87
Ga01g00301	4.76	12.15	6.55	11.68	15.11	12.82	8.85	10.55	7.57	11.1	14.42	2.46	11.85	9.9	15.23	11.36
Ga01g00302	7.03	4.77	5.44	9.03	10.55	6.93	9.35	6.82	11.42	7.37	6.1	1.97	8.95	9.42	5.87	12.62
Ga01g00303	4.31	0.05	0.03	0.11	0.32	3.83	1.48	0.62	0.17	0.17	0.06	0	0.72	0.51	0.12	0.94
Ga01g00304	5.46	13.5	14.3	14.66	19.55	20.3	12.74	16.66	9.67	17.56	22.1	4.5	26.56	26.73	15.12	13.41
Ga01g00306	7.92	0	0	0.34	0.45	0.04	0.01	0.11	0.39	0.04	0.04	0.07	0.05	0.14	0.19	0.98
Ga01g00310	7.76	38.74	16.37	26.66	23.24	32.27	17.42	26.74	31.19	31.44	41.41	23.32	30.07	27.35	39.32	29.93
Ga01g00312	6.62	7.39	8.93	13.31	33.71	31.07	21.01	31.04	12.64	15.85	7.99	23.91	15.16	14.46	12.92	12.9
Ga01g00313	1.28	8.4	5.22	4.24	4.02	3.03	3.75	3.36	2.39	5.45	6.5	22.85	3.25	3.24	5.77	2.7
Ga01g00314	4.77	8.26	30.65	16.4	40.51	82.96	11.42	96.79	2.26	26.17	9.42	0.85	27.64	15.98	6.09	4.73
Ga01g00315	4.63	14.16	8.57	12.16	24.17	17.35	16.6	25.69	7.91	13.87	13.14	24.8	14.11	14.48	15.36	10.07
Ga01g00316	620.1	2.27	1.53	33.73	0.19	0.13	0.31	0.35	24.24	0.24	2.5	2.31	0.3	0.77	15.23	81.94
Ga01g00318	2.25	11.13	11.47	10.11	28.82	13.94	30.48	26.12	2.87	14.53	13.86	93.45	16.61	15.28	16.26	5.34
Ga01g00319	2.1	15.86	12.44	18.25	33.53	29.39	30.22	33.7	5	26.19	25.75	47.1	31.96	26.72	22.49	7.19
Ga01g00320	2.34	33.98	21.05	20.54	13.71	13.16	15.01	11.45	30.9	25.68	13.46	59.08	14.92	24.66	31.89	2.46
Ga01g00321	0.36	5.68	12.13	5.95	9.28	17.96	6.57	9.3	0.2	57.9	3.02	21.94	13.18	19.47	1.78	3.37
Ga01g00322	1.37	0.23	3.1	0.55	2.32	1.94	10	2.16	0.15	2.78	0.72	0.14	5.94	4.75	0.11	0.6
Ga01g00323	0.83	0.74	0.36	0.81	2.3	0.74	1.39	0.85	0.91	1.35	1.63	0.6	0.73	0.69	0.94	1.3
Ga01g00324	2.33	1.95	3.42	6.09	8.35	7.06	7.12	6.94	3.47	4.78	7.34	7.6	7.76	5.55	5.34	9.78
Ga01g00325	0.32	0.98	1.08	1.2	2.96	1.96	3.45	1.87	0.36	1.83	1.72	1.4	1.46	1.13	0.92	0.42
Ga01g00327	0.12	0.63	0.48	3.73	20.41	3.51	6.95	8.38	0.21	1.39	0.49	0.21	0.09	0.84	1.15	0.4
Ga01g00328	1.47	2.1	0.44	1.14	9.35	11.47	7.42	5.75	0.36	0.67	0.79	1.15	5.62	0.44	0.1	0.64
Ga01g00330	20.5	12.89	9.56	19.46	17.74	12.77	15.59	15.2	26.5	15.48	18.28	25.1	15.32	12.61	19.94	21.57
Ga01g00331	34.38	8.42	5.68	52.68	21.74	32.11	28.44	21.41	135.62	56.94	12.13	10.01	15.32	15.02	13.67	35.79
Ga01g00332	16.39	19.35	18.48	27.31	31.46	32.01	21.04	29.28	33.97	34.78	20.89	11.61	27.43	27.36	21.16	26.26
Ga01g00333	18.51	24.97	18.59	42.35	11.87	15.74	15.91	10.81	109.76	12.49	13.38	14.65	10.65	19.54	43	22.19
Ga01g00335	0.15	1.03	1.25	0.68	0.83	0.9	1.24	0.63	0.08	1.75	0.74	0.28	2.05	1.45	1.02	0.05
Ga01g00336	0.34	1.67	1.67	2.44	5.99	2.6	2.98	3.79	0.94	1.69	2.41	1.7	2.35	2.18	2.04	0.95
Ga01g00337	0.17	0.16	0.95	2.55	13.1	4.65	6.85	11.13	0.17	2.33	0.47	0.03	5.38	4.67	0.14	0.15
Ga01g00338	0.1	0.41	0.59	0.22	0.05	0.03	0.07	0.01	0.5	8.08	7.34	0	4.8	4.78	0.63	1.36
Ga01g00339	2.2	5.51	7.27	11.3	21.84	12.69	14.09	13.83	7.45	15.95	8.9	3.07	12.52	13.05	8.18	3.95
Ga01g00340	19.88	11.53	8.38	12.37	5.95	8.53	6.77	5.77	13.83	12.16	11.98	14.13	14.22	17.47	11.46	19.7
Ga01g00342	0.35	4.8	5.36	5.33	9.76	5.63	7.34	7.01	1.9	6.21	7.02	7.87	4.97	6.41	6.67	1.31
Ga01g00343	1.19	10.59	1.24	5.92	0.1	0.7	4.37	0.49	16.7	0.93	2.88	0.06	10.63	3.31	0.93	0.57
Ga01g00344	1.7	5.07	2.6	10.73	26.94	13.55	35.75	12.64	2.52	11.1	7.84	3.67	4.27	7.07	9.25	7.58
Ga01g00345	0.36	2.81	2.12	2.99	8.28	4.71	5.01	5.55	1.18	2.78	4.31	9.93	2.73	2.81	3.48	1.01
Ga01g00346	0.18	21.24	2.64	5.24	0.17	0.3	0.21	0.6	2.98	1.8	12.98	0.25	1.01	0.76	17.34	1.66
Ga01g00347	5.32	3.89	0.17	0.4	0.14	0.24	0.09	0.3	0.06	0.35	7.54	0.01	0.57	0.23	1.26	0.6
Ga01g00349	0.01	3.77	0.11	0.55	0	0	0.01	0.01	0.02	0.19	5.39	0.02	0.16	0.03	3.3	0.01
Ga01g00351	0.05	21.57	0.7	3.57	0.03	0.07	0.02	0.02	0.05	2.15	33.15	0.26	1.61	0.43	25.07	0.04
Ga01g00358	0	3.53	0.58	1.98	0	0.01	0.02	0.02	0.07	2.35	4.94	0.03	0.65	0.96	3.4	0.02
Ga01g00359	0.53	9.7	6.71	3.45	0.81	0.43	0.21	0.73	0.63	5.29	13.85	0.83	2.43	3.75	7.08	1.22
Ga01g00360	12.22	12.86	11.86	12.05	12.59	9.52	12.36	10.8	9.3	13.72	18.6	20.53	23.48	14.37	13.47	13
Ga01g00361	89.58	57.88	52.27	52.81	25.04	25.74	20.45	24.87	61.16	26.08	36.84	133.86	27	38.03	77.42	37.6
Ga01g00363	0.35	1.67	1.11	1.23	2.15	1.29	1.04	1.41	0.48	1.72	2.92	7.03	1.65	1.11	1.63	1.21
Ga01g00364	0.23	1.55	1.46	1.44	2.62	1.78	0.8	2.01	0.41	1.8	4.55	8.22	2.77	1.28	1.37	1.33
Ga01g00366	15.85	40.71	40.72	55.58	86.05	81.19	57.63	83.18	40.87	53.1	43.45	57.64	63.71	56.57	75.96	42.91
Ga01g00367	8.55	13.94	14.41	25.15	65.04	47.98	39.66	58.14	14.13	30.65	27.7	60.57	36.69	33.68	30.91	20.19
Ga01g00368	1.52	6.69	5.71	7.87	17.89	10.95	13.48	12.45	2.62	8.75	11.12	16.22	8.08	7.1	10.65	4.16
Ga01g00369	3.76	3.69	7.2	5.34	9.18	5.66	7.46	6.94	2.89	5.69	6.49	9.63	5.3	6.71	4.15	5.12
Ga01g00370	9.19	8.33	31.92	14.44	26.11	10.15	24.4	17.37	3.12	25.52	24.11	4	25.09	35.81	19.63	5.45
Ga01g00371	6.61	78.13	128.44	117.03	154.27	168.24	199.6	216.23	40.51	151.58	134.91	292.82	222.83	185.84	146.33	67.16
Ga01g00374	1.68	6.52	2.4	4.78	5.27	3.16	3.68	4.15	6.32	4.16	7.01	14.9	4.42	3.26	5.79	1.93
Ga01g00375	4.32	0.37	0	0.5	0	0.02	0	0	0.73	0.04	0.36	0	9.51	0.51	0.37	0.67
Ga01g00376	0.01	1	0	0.47	0	0.04	0	0	0.18	0.18	3.47	0.08	4.44	0.31	0.23	0
Ga01g00378	0	0.51	0.88	2.78	8.86	2.91	6.28	4.21	0.17	3.38	0.97	0.61	1.71	1.57	0.89	0
Ga01g00380	0	8.42	1.53	3.23	0.05	1.37	0.01	0.06	0.41	7.43	3.58	0.02	0.17	1.85	2.41	0.24
Ga01g00382	7.62	76.11	178.75	77.18	342.85	1258.1	213.64	884.51	39.49	91.85	13.95	36.01	9.18	70.47	63.76	78.68
Ga01g00383	2.54	91.95	635.54	41.97	14.43	41.49	19.22	26.84	12.75	73.55	91.13	10.6	27.15	89.55	31.73	19.14
Ga01g00385	23.63	23.02	35.97	51.83	76.3	102.45	75.28	87.69	16.42	78.7	70.36	42.41	57.99	78.92	52.1	32.15
Ga01g00386	0.25	323.9	1016.01	65.29	0.08	0.34	0.05	0.11	0.27	102.43	154.09	1.79	7.38	42.65	34.61	0.45
Ga01g00387	0.2	333.2	1153.93	73	6.23	1.84	0.12	10.71	0.68	111.84	153.85	2.01	6.45	31.36	35.37	0.73
Ga01g00388	17.84	10.84	7.74	40.56	3.05	2.61	2.53	1.27	26.7	11.65	1.84	0.32	5.2	5.99	27.45	126.15
Ga01g00389	1	0.81	0.37	2.49	4.07	3.16	1.23	2.59	4.43	3.55	1.08	2.68	3.4	2.03	2.83	3.86
Ga01g00390	23.85	19.78	14.85	30.98	41.74	53.3	27.78	40.39	29.79	19.71	30.51	32.58	28.74	25.49	33.57	100.02
Ga01g00391	7.63	14.51	16.2	20.59	33.4	33.25	20.84	36.55	17.67	22.91	14.09	13.89	20	21.07	17.25	29.18
Ga01g00394	14.19	41.69	11.41	33.02	14.14	10.38	10.67	9.57	72.17	12.34	19.32	18.58	10.12	10.29	23.96	30.79
Ga01g00395	0.32	17.03	33.05	15.05	34.41	16.33	29.47	28.71	0.65	15.34	1.72	0.3	10.3	14.51	5.99	6.48
Ga01g00396	2.26	0.31	1.56	2.01	7.46	5.91	1.47	8.41	1.3	1.68	0.55	0.02	1.28	1.26	0.84	6.34
Ga01g00397	0.45	2.17	7.24	7.54	0.33	0.22	0.11	0.72	0.98	4.51	0.65	1.37	5.22	17.76	3.15	9.87
Ga01g00398	0.2	0.22	0.01	0.17	0.77	1.65	0.03	1.2	0.08	0.06	0.2	0	0.02	0.05	0.01	0.01
Ga01g00399	0.12	16.31	5.16	7.79	61.13	102.32	0.26	52.57	2.82	32.09	5	0.06	1.78	4.48	0.11	0.34
Ga01g00400	0.65	9.15	6.04	13.89	59.24	33.52	19.61	35.16	4.92	10.47	9.75	2.36	9.98	10.61	6.28	4.99
Ga01g00401	0.11	71.77	115.44	21.8	0.88	1.38	7.13	1.11	0.61	29.81	45.85	9.26	2.8	16.64	8.57	2.06
Ga01g00403	0.13	2.44	0.15	0.22	0	0.03	0	0	0	0.86	6.83	0	0.2	0.09	0.33	0
Ga01g00405	21.22	18.77	0.15	5.83	0	0	0	0	19.76	0.24	2.54	0	0.05	0	4.61	1.35
Ga01g00410	0	4.75	1.42	3.68	3.09	21.27	0.46	23.97	0.5	7.81	2.86	0.29	3.7	2.6	3.75	7.3
Ga01g00413	8.78	21.55	16.08	21.86	50.67	30.47	48.04	30.5	5.73	31.9	44.8	35.5	16.87	16.02	27.37	13.28
Ga01g00414	0.31	6.48	2.88	5.32	0.16	0.16	0.44	0.1	1.35	9.75	9.89	0.21	7.29	8.99	11.35	0.15
Ga01g00422	0.04	29.69	4.39	3.39	0.06	0.04	0.04	0	0.07	5.23	32.53	0.49	0.64	0.55	24.74	0.03
Ga01g00423	0	1.04	0	0	0	0	0.03	0	0	0.3	1.64	0	3.59	0.95	0.25	0
Ga01g00428	78.36	63.23	56.04	78.87	22.62	35.07	46.36	23.21	111.9	106.77	66.54	153.77	106.34	147.95	66.76	150.09
Ga01g00429	3.38	9.18	6.07	9.5	16.28	17.77	8.72	13.77	5.35	10.94	14.32	6.29	15.76	8.95	11.57	8.66
Ga01g00430	8.21	33.25	15.23	26.63	27.35	42.03	42.98	32.94	10.47	29.13	26.57	10.46	46.2	27.54	43.56	12.9
Ga01g00431	0.81	110.12	97.95	24.6	1.35	1.71	1.2	1.52	0.49	8.51	106.44	1.34	1.63	2.77	38.05	1.31
Ga01g00433	0	2.59	4.38	1.54	0.03	0.05	0.2	0.05	0.05	7.82	6.92	0.64	6.95	18.17	1.17	0.14
Ga01g00435	0	3.34	3.68	2.46	0	0.02	3.64	0	0.48	13.45	9.25	0.37	6.33	16.81	0.68	0.36
Ga01g00438	0.02	0.83	0.68	0.36	0.05	0.04	0.09	0.16	0.03	1.66	3.22	0	4.67	3.68	0	0
Ga01g00440	1.6	17.62	6.2	12.93	29.95	7.62	14.24	16.8	3.4	15.65	5.99	79.87	11.33	11.28	14.78	6.01
Ga01g00441	195.75	1.35	0.51	14.29	0.05	0.17	0.18	0	5.44	0.04	0.82	0.61	0.11	0.53	9.64	23.39
Ga01g00448	2.34	0.61	3.81	2.86	24.41	12.84	31.93	26.14	2.42	3.35	0.3	0.09	12.01	16.37	0.26	1.99
Ga01g00449	1.32	0.27	0.3	0.54	0	0.01	0.01	0	0.45	0.99	0.49	0.01	0.26	1.72	0.6	0.05
Ga01g00452	0.81	22.79	28.1	18.3	19.22	9.41	4.15	11.73	4.68	25.72	31.94	0.7	10.09	22.75	29.05	11.2
Ga01g00453	0.1	5.47	0.53	3.82	1.5	0.81	0.38	1.32	0.92	4.3	6.38	0.15	0.5	0.94	7.87	0.55
Ga01g00455	6.02	15.11	45.46	13.82	17.24	7.6	6.8	13.56	6.57	33.61	31.6	21.58	29.05	30.05	6.75	15.9
Ga01g00456	0.24	4.34	7.92	3.51	7.08	3.48	3.98	5.45	1.25	2.77	5.13	7.29	2.78	3.06	3.92	1.15
Ga01g00457	0.92	0.37	1.17	2.52	1.77	0.95	3.01	1.32	5.77	0.72	0.36	0.19	3.04	2.21	1.59	4.51
Ga01g00458	0	0.07	0	0.02	0	0	0.01	0	0.04	0.05	0	0	6.05	0.62	0.26	0.95
Ga01g00459	9.73	10.71	7.72	15.53	12.08	10.68	9.59	12.2	26.64	10.82	11.31	27.91	9.81	10.27	12.11	10.11
Ga01g00461	21.75	34.02	74.23	75.59	53.26	51.42	51.79	53.66	80.84	69.29	34.23	7.01	101.76	148.36	59.05	102.44
Ga01g00462	4.86	11.51	6.74	13.49	13.42	16	14.45	13.67	17.42	9.89	12.64	7.65	9.8	7.88	14.52	11.16
Ga01g00463	6.22	13.22	20.77	30.34	33.52	36.13	34.78	22.88	26.06	19.08	33.9	35.61	39.43	37.55	15.69	17.69
Ga01g00467	3.73	0.44	0.01	3.01	0.01	0.01	0.02	0.06	11.24	0.01	0.1	0.05	0.47	0.16	0.15	0.11
Ga01g00470	0	0.01	0	0.01	0	0.02	0.04	0.01	0.04	0.03	4.09	0	8.81	0.89	0.02	0.01
Ga01g00471	0.05	0.68	0.04	0.57	0.65	0.66	0.05	0.28	0.17	1.22	4.72	0.09	0.25	0.37	0.65	0.04
Ga01g00472	0	3.79	2.89	3.66	4.95	3.62	0.86	3.08	1	7.79	8.01	0	3.07	4.39	5.33	0.4
Ga01g00473	1.97	6.22	10.83	5.21	7.29	2.88	4.54	3.73	3.74	5.52	6.07	3.34	4.52	5.85	6.3	1.95
Ga01g00475	0	7.11	3.18	2.14	0.45	0.47	0.6	0.33	0.78	2.78	10.29	0.28	1.19	1.7	3.14	0.78
Ga01g00477	0.84	3.43	2.63	5.74	7.05	2.47	5.25	6.13	1.58	6.87	9.62	36.03	4.23	4.72	8.05	9.38
Ga01g00481	16.18	17.44	13.77	20.96	31.89	21.1	18.16	19.84	10.38	24.06	25.53	13	13.49	14.18	21.51	16.44
Ga01g00482	0.08	14.89	63.48	8.43	16.32	12.81	18.83	15.91	1.27	15.12	11.66	10.2	11.23	27.13	4.93	0.47
Ga01g00483	0.01	0.02	0	0.06	0.68	2.73	0.16	15.49	0.27	0.1	0.02	0	0.68	0.13	0.02	4.38
Ga01g00484	0	0	0.19	0.03	0.45	6.77	0.63	2.83	0.02	0.1	0	0.21	0.01	0.16	0	0
Ga01g00485	0.25	0.12	0.6	0.35	0.05	0.07	0.02	0.04	0.07	3.06	0.25	0	8.81	1.25	0.17	0.06
Ga01g00487	0	4.4	0.14	2.11	0.02	0.01	0	0	0.05	3.17	2.86	0.13	0.07	0.22	7.69	0.01
Ga01g00488	0.26	54.59	6.62	24.31	0.23	0.12	0.17	0.24	1.99	47.56	29.34	2.32	1.43	9.44	135.97	0.45
Ga01g00489	0	13.98	1.57	6.86	0.01	0.01	0	0.01	0.84	11.07	17.45	0.2	0.88	3.16	14.32	0.16
Ga01g00490	0.01	8.07	0.83	3.94	0.02	0.02	0.01	0.02	0.5	7.24	8.71	0.13	0.47	1.54	8.92	0.07
Ga01g00492	0.22	12.96	11.89	54.22	5.59	1.08	2.52	2.1	12.14	66.56	41.03	0.7	42.19	29.4	43.86	47.26
Ga01g00493	3.6	23.25	8.25	53.98	13.3	4.21	4.33	5.84	25.1	15.14	19.81	1.2	34.62	34.78	56.95	160.69
Ga01g00494	0.1	34.92	2.43	8.74	0.15	1.52	1.28	0.19	0.75	11.24	27.51	1.22	1.81	2.94	53	1.24
Ga01g00495	146.52	0.21	0	20.24	0.19	0.09	0.07	0.1	5.19	0.05	0.73	0.27	0.11	0.14	0.72	72.91
Ga01g00497	0	0.28	0.68	0.15	0.27	0.28	0.13	0.2	0	5.64	0.77	0	0.28	4.86	0.07	0.05
Ga01g00498	0.06	0.05	0	0.37	0	0	0	0	0.77	0.01	0.01	0.01	0.03	0.01	0.37	0.02
Ga01g00499	0.02	4.55	1.56	1.34	0.04	0	0.01	0.02	0.01	1.94	5.37	0.05	0.15	0.94	10.91	0.05
Ga01g00504	0.07	1.61	4.6	5.08	41.38	12.86	14.12	17.47	0.15	8.88	2.13	0.14	7.61	12.25	0.33	0.62
Ga01g00506	15.74	60.24	56.57	53.48	30.11	36.09	34.17	38.8	72.28	51.15	69.9	28.95	46.72	59.6	67.92	37.35
Ga01g00507	0	0.12	0.06	0.01	0	0.07	0.12	0.04	0.16	0	0	0.02	101.85	2.47	0.01	0.08
Ga01g00508	0.04	3.95	0.35	0.15	0	0.15	0.09	0	0.03	0.42	6.37	0	7.89	0.84	0.36	0.13
Ga01g00510	1.51	8.34	5.53	8.03	16.09	12.07	12.13	13.61	8.1	8.23	9.24	1.69	8.77	8.78	7.62	5.69
Ga01g00511	0.94	0.53	0.65	1.15	5.24	1.73	2.46	3.5	0.2	1.46	0.24	0.28	2.06	1.93	0.32	0.42
Ga01g00512	18.76	29.67	26.33	23.9	24.03	26.77	19.05	26	31.83	28.91	26.38	5.72	39.67	29.86	31.25	24.44
Ga01g00513	0.07	0.36	0	0.01	0	0	0.19	0	0.03	0.76	1.52	0	0.88	0.01	0.03	0.03
Ga01g00515	5.97	9.75	13.47	20.57	59.07	22.83	38.46	33.33	9.61	23.48	36.61	35.81	20.3	17.06	14.96	14.09
Ga01g00520	0.02	4.51	0.14	1.04	0	0	0.01	0.02	0.04	0.89	8.4	0.13	0.56	0.14	10.79	0.03
Ga01g00521	0.78	6.25	5.13	7.17	28.02	16.56	14.41	21.19	1.41	8.76	9.74	13.04	12.14	8.57	8.34	2.42
Ga01g00522	0.07	2.07	2.13	1.95	2.4	0.83	0.36	1.01	0.19	2.77	3.63	1.07	5.46	2.18	2.25	0.35
Ga01g00523	0.04	2.21	0.26	0.92	0.14	0.05	0	0.05	0.07	0.3	0.45	0.05	0.21	0.06	4.12	0.18
Ga01g00524	15.3	11.46	6.24	12.97	20.03	6.96	12.3	10.08	9.26	10.84	14.78	12.13	13.13	14.25	29.62	15.36
Ga01g00525	50.02	0.06	0.1	4.01	0.75	3.79	2.44	2.39	2.55	0.76	0.14	0	0.11	0.81	1.54	1.77
Ga01g00526	3.24	3.2	1.73	5.05	5.15	4.18	2.16	4.99	6.08	3.41	4.24	1.79	3.86	4.24	3.94	5.26
Ga01g00527	0.01	1.09	0.24	0.63	0.23	0.1	0.1	0.1	0.02	0.83	7.63	0.05	0.13	0.12	2.03	0.01
Ga01g00528	11.92	7.93	7.76	15.58	13.21	12.95	14.91	11.86	23.26	11.01	10.38	6.02	11.02	10.97	12.13	15.1
Ga01g00529	14.25	19.84	16.23	18.04	16.85	10.24	11.05	12.26	14.06	21.52	27.94	25.07	16.66	17.79	29.26	20.58
Ga01g00530	3.84	13.46	11	10.02	8.98	6.05	6.46	6.85	10.02	8.12	12.44	10.98	5.53	6.06	11.72	8.79
Ga01g00532	6.3	5.49	6.31	4.81	10.42	9.33	13.18	7.42	5.6	8.15	8.72	8.6	6.34	6.57	7.14	5.95
Ga01g00533	2.26	7.92	4.1	6.42	18.75	8.99	9.51	12.56	4.69	8.3	12.67	6.07	12.34	8.19	9.39	3.64
Ga01g00534	0.75	32.67	2.66	22.15	18.6	30.75	0.45	21.46	40.04	38.89	42.97	1.84	2.3	4.86	34.97	16.85
Ga01g00535	0.6	0.65	1.06	1.8	20.69	14.9	0.71	15.49	0.1	1.33	0.68	0.36	0.08	0.09	0.1	5.79
Ga01g00536	8.77	9.94	6.36	12.63	16.41	12.47	11.25	14.26	13.9	12.67	11.3	20.69	15.05	11.19	17.16	14.3
Ga01g00539	11.33	14.22	16.29	12.91	18.67	16.26	23.13	35.14	12.25	14	17.44	15.08	15.21	16.49	9.58	6.41
Ga01g00540	145.22	87.79	56.84	135.64	99.88	105.61	92.17	106.89	216.41	87.81	123.05	113.29	76.9	96.23	113.5	151.26
Ga01g00541	1.51	7.02	8.64	11.45	38.73	20.39	28.23	23.73	4.56	9.97	11.53	8.76	10.39	10.05	10.76	5.06
Ga01g00542	0.67	4.98	7.49	8.06	38.97	14.32	24.57	21.32	3.22	7.53	4.85	19.36	10.51	8.28	4.3	1.48
Ga01g00543	9.29	5.75	4.21	9.94	9.05	9.39	10.35	10.66	12.57	5.93	5.56	3.52	11.6	8.27	7.12	9.03
Ga01g00546	0.03	1.99	0.02	1.58	0.1	0.15	0.07	0	0.49	8.1	3.46	0.12	0.2	0.01	7.57	0.09
Ga01g00549	4.63	0.35	0.03	0.81	0	0	0.01	0.01	2.41	0	0.05	0.46	0.02	0.02	0.32	0.49
Ga01g00550	96.79	3.63	0.51	21.36	0.11	0.12	0.26	0.23	92.34	0.2	1.02	3.83	0.25	0.79	6.52	8.17
Ga01g00558	0.05	0.3	0.02	0.07	0	0	0	0	0	0.78	2.05	0.03	0.11	0.21	1.58	0
Ga01g00559	0.01	1.95	0.07	0.21	0.04	0.26	0.01	0.03	0.01	1.17	2.07	0.01	0.05	0.09	0.86	0
Ga01g00560	0	6.6	0.17	0.62	0.02	0.01	0.01	0.01	0.08	4.61	16.96	0.06	1.71	0.1	5.45	0.01
Ga01g00561	0.01	2.64	0.57	1.09	0.06	0.02	1.74	0.01	0.02	11.77	23.84	2.34	0.3	0.17	6.5	0.01
Ga01g00565	1.93	0.11	0	2.57	0.15	0.03	0	0.13	4.54	0.07	0.12	0.03	0.12	0.12	3.17	0.47
Ga01g00566	0.31	0.17	0.67	2.39	9.28	8.3	6.1	11.72	2.51	2.28	0.73	0.44	3.04	2.33	0.98	0.27
Ga01g00567	1.14	4.51	3.16	3.1	4.08	3.08	3	3	2.27	3.72	4.95	2.02	3.18	4.47	4.45	3.48
Ga01g00568	0	0.6	0.13	1.32	1.75	13.94	11.86	5.6	0.15	3.29	18.21	0.27	32.12	9.97	1.03	1.28
Ga01g00569	0.52	4.71	39.47	3.18	0.11	0.1	0.07	0.37	10.08	77.51	1.46	0.46	6.51	42.75	8.35	3.92
Ga01g00570	2.75	3.05	28.51	9.41	0.13	0.15	0.29	0.91	55.01	44.85	1.75	30.15	13.21	57.65	2.38	19.56
Ga01g00571	40	30.5	128.67	68.46	25.55	27.42	15.13	28.41	121.37	93.7	97.04	19.83	115.81	127.81	45.23	95.81
Ga01g00574	16.82	28.34	29.05	37.43	34.05	36.41	28.17	33.45	40.27	42.05	26.42	10.79	36.6	40.15	33.69	43.22
Ga01g00575	2.41	4.23	16.15	12.44	49.74	19.59	28.27	33.04	1.76	19.36	4.24	3	19.46	25.75	3.49	12.16
Ga01g00576	4.74	21.83	15.23	4.56	0	0.23	1.47	0.18	13.48	2.1	2.33	4.19	26.17	25.12	3.03	3.17
Ga01g00579	7.32	37.71	17.77	32.11	36.19	65.01	71.47	48.49	27.14	41.09	43.39	389.67	41.74	32.84	38.41	12.09
Ga01g00581	0.02	0.18	0.03	0.32	1.38	1.23	0.52	0.68	0.13	0.64	0.15	0.03	0.27	0.04	0.18	0.01
Ga01g00582	0.04	31.1	117.52	21.94	0.06	0.11	0.06	0.02	0.02	98.78	20.12	0.29	21.13	40.64	19.39	0.09
Ga01g00583	0	0	0.01	0	0.01	2.85	0.05	0.01	0.12	0.21	0.1	0	0.72	0.02	0.01	0.03
Ga01g00584	1.23	4.96	4.4	6.75	12.54	7.71	6.9	9.19	3.34	9.13	11.88	36.53	7.82	7.52	7.84	5.32
Ga01g00585	0.12	17.38	3.36	2.46	0.23	0.2	0.37	0.02	0.14	2.37	32.22	3.25	10.33	1.58	7.76	0.18
Ga01g00586	0.02	1.62	0.91	0.24	0.08	0.08	0.02	0.02	0.06	1.08	3.8	0.49	5.57	0.74	0.87	0.06
Ga01g00587	4.44	11.44	8.04	11.89	12.86	11.79	11.2	9.95	8.77	14.38	16.25	13.78	10.75	10.77	15.48	11.24
Ga01g00588	0.14	1.33	1.14	0.65	0.08	0.14	0.09	0.17	0.04	4.39	6.19	0	6.96	3.07	1.68	0.17
Ga01g00589	0.02	0.1	0.13	0.07	0.08	0.29	0.09	0.8	0.01	0.63	0.36	0.01	0.29	0.38	0.07	0.04
Ga01g00590	2.26	24.12	13.02	14.52	4.6	6.1	3.48	3.77	4.82	27.08	27.74	0.53	24.16	33.95	28.68	9.27
Ga01g00591	6.7	23.86	38.75	30.81	40	115.09	46.61	101.71	27.46	62.58	27.4	6.54	68.76	68.29	28.69	14.25
Ga01g00592	5.6	11.01	5.25	8.78	27.44	17.31	12.99	16.52	5.18	10.4	12.06	55.82	12.58	11.2	6.9	6.87
Ga01g00593	1.51	4.28	2.73	6.6	14.23	5.04	6.95	7.74	2.62	5.36	9.31	19.61	6.18	5.54	6.1	5.45
Ga01g00596	211.55	0.46	0.61	11.62	0.08	0.08	0.14	0.11	8.63	0.07	1.11	0.41	0.19	0.39	5.5	30.22
Ga01g00597	8.26	8.56	8.22	12.76	29.55	12.08	19.6	16.47	4.99	16.35	15.5	18.11	10.94	9.09	9.28	9.57
Ga01g00598	0.9	6.92	15.17	3.93	5.78	1.76	2.27	3.37	1.73	3.84	6.89	0.81	2.48	4.29	2.73	0.5
Ga01g00599	0.37	16.77	51.63	12.24	6.84	11.75	60.34	12.58	2.71	6.94	4.59	7.58	6.19	6.13	13.84	3.38
Ga01g00600	0.47	1.11	2.29	5.61	1.77	5.27	101.02	2.96	4.75	13.83	1.38	0.1	41.8	35.41	0.47	2.08
Ga01g00601	7.8	1.01	4.09	5.8	16.62	29.28	5.57	19.22	2.65	0.38	0.45	0.1	1.91	0.77	1.98	33.16
Ga01g00602	0.84	17.33	147.08	8.84	8.59	3.13	0.25	6.38	1.52	16.19	2.65	0.19	17.61	42.86	1.56	4.69
Ga01g00603	2.2	2.66	2.62	2	3.23	1.54	2.24	2.12	1.81	3.68	1.95	0.29	2.25	2.4	1.97	0.96
Ga01g00604	0.23	0.55	10.35	1.38	12.1	15.82	0.65	36.66	0.15	3.32	0.19	0	2.97	12.63	0.11	6.23
Ga01g00605	44.3	46.66	11.68	70.28	15.26	20.33	24.8	14.26	181.28	13.75	27.41	20.72	17.64	21.38	124.37	30.55
Ga01g00606	22.4	20.3	12.97	28.92	16.91	17.95	24.9	17.56	41	19.28	17.46	14.37	18.61	18.77	45.6	36.89
Ga01g00607	0.14	1.62	1.79	1.81	6.41	2.9	4.59	2.88	0.31	3.15	2.84	0.96	3.09	3.11	1.49	0.57
Ga01g00608	24.62	13.02	9.13	16.31	17.43	20.77	16.02	15.78	19.47	13.43	14.84	28.65	12.61	11.84	13.22	16.98
Ga01g00609	0.36	7.88	8.42	6.41	9.31	13	6.7	7.15	3.16	14	18.14	4.03	10.12	10.3	6.69	2.76
Ga01g00611	1.33	3.03	3.22	5.25	14.65	8.38	9.19	9.28	2.09	5.18	4.42	2.01	6.94	4.58	2.7	1.93
Ga01g00612	2.08	11.59	9.04	8.05	12.44	12.62	12.08	12.24	9.97	9.21	14.67	21.7	9.39	10.71	11.15	7.89
Ga01g00613	0.04	1.46	1.96	4.09	25.85	4.11	9.6	9.67	0.32	2.95	4.54	0.05	4	1.68	0.75	0.16
Ga01g00614	1.04	16.31	21.36	22.17	33.85	27.54	36.34	28.55	4.73	23.69	26.99	34.24	23.95	21.28	19.98	3.86
Ga01g00615	0.77	11.09	22.8	9.04	7.81	4.96	3.94	4.69	3.01	8.96	11.93	1.28	3.99	7.01	12.65	7.69
Ga01g00616	20.44	0.05	0.85	1.33	0.1	0.32	0.02	0.28	1.45	0.8	1.82	0.12	5.27	2.74	0.57	5.13
Ga01g00617	15.33	13.11	14.52	23.82	10.94	13.95	18.42	11.76	46.15	12.68	13.54	18.99	18.41	14.6	18.26	20.21
Ga01g00618	1.74	3.44	1.93	4.99	5.07	3.36	3.63	3.76	3.05	3.42	5.19	3.21	3.24	2.63	3.36	5.57
Ga01g00619	0.24	2.39	4.29	2.63	6.66	3.48	4.25	4.08	0.24	4.37	2.81	5.14	2.36	2.72	2.09	0.31
Ga01g00620	1.52	8.41	4.31	7.8	15.33	11.12	8.01	13.37	3.17	9.17	14	16.06	8.46	8.18	7.39	3.56
Ga01g00624	17.65	10.36	4.73	13.27	16.93	7.78	12.96	10.67	14.46	7.16	11.3	9.87	7.7	7.07	10.13	12
Ga01g00625	7.23	11.81	9.32	13.05	22.15	15.5	16.19	16.28	7.6	16.86	16.11	9.03	15.47	12.04	12.89	13.66
Ga01g00626	0.12	3.37	3.4	9.07	14.95	5.29	7.98	8.67	0.35	3.73	11.81	45.6	11.4	4.21	4.91	2.07
Ga01g00628	0.05	0.67	0.4	1.46	0.18	0.1	9.24	0.13	0.05	0.15	0.64	292.2	0.32	0.41	0.25	0.04
Ga01g00629	0	0.76	0.8	1.15	0.42	0.06	1.26	0.07	0.13	0.03	0.03	0.24	0	0.04	0.24	0.46
Ga01g00631	4.97	5.28	3.77	7.22	11.95	4.37	8.99	5.82	5.9	8.82	6.13	6.17	16.36	8.7	4.3	5.78
Ga01g00632	38.55	48.36	25.1	54.27	18.51	30.82	25.66	16.7	84.33	39.5	67.67	54.74	30.78	43.73	56.93	20.34
Ga01g00633	11.94	51.11	136.29	114.21	45.38	86.34	17.17	68.81	127.37	142.45	105.97	5.49	147.87	278.2	91.96	36.13
Ga01g00634	0.08	2.09	1.43	2.11	27.67	23.84	1.22	34.74	0.24	1.06	0.08	0.16	0.22	0.94	2.39	1.83
Ga01g00635	56.24	0.11	0.03	3.6	0	0.02	0.03	0.03	2.42	0	0.36	0.2	0.04	0.12	2.19	8.29
Ga01g00636	8.32	7.39	8.48	10.07	28.29	15.46	23.24	17.79	5	12.45	14.06	29.26	10.84	9.04	8.65	11.69
Ga01g00639	23.48	23.23	12.81	32.25	18	18.91	22.94	13.94	36.38	30.3	33.95	36.54	25.96	23.39	45.5	14.49
Ga01g00640	1.62	8.56	6.47	9.57	15.82	3.96	4.68	9.72	4.14	9	16.45	0.46	13.44	10.78	19.37	10.09
Ga01g00641	0.31	0.03	0.79	1.83	13.5	2.89	7.81	8.47	0.09	1.65	0.3	0.01	3.79	3.6	0.06	0.12
Ga01g00642	41.09	0.42	0.2	4.82	2.38	8.96	14.03	3.08	5.16	0.28	0.57	1.18	1.01	2.55	2	9.1
Ga01g00643	0.06	7.46	1.77	1	0.18	0.09	0.05	0.01	0.06	1.13	5.4	0.01	0.67	1.67	1.12	0.06
Ga01g00644	56.79	0.1	0.26	3.23	1.69	2.05	1.52	3.89	1.93	0.12	0.33	0.17	0.61	0.79	1.59	8.09
Ga01g00645	2.95	3.57	3.25	5.3	11.02	6.04	8.31	7.63	2.11	4.1	4.84	2.43	4.32	4.24	5.35	4.86
Ga01g00647	2.47	3.16	1.75	2.69	2.1	1.1	3.87	1.38	0.75	2.39	8.25	0.84	0.74	2.22	4.03	0.66
Ga01g00649	6.28	18.63	12.03	20.92	28.73	21.22	23.32	20.31	15.35	17.7	25.33	22.02	20.8	19.45	35.12	15.3
Ga01g00652	0.33	19.55	3.92	7.85	0.04	0.05	0.08	0.03	0.09	4.45	49.45	1.09	1.16	1.13	59.37	0.03
Ga01g00654	2.16	6.34	4.45	6.44	12.7	7.12	7.79	8.37	2.85	8.69	10.48	26.99	7.64	6.77	9.96	5.44
Ga01g00657	0.3	5.87	2.67	7.37	4.85	2.98	2.59	2.82	2.41	8.01	14.83	0.33	11.23	8.36	5.57	1.82
Ga01g00659	0.05	1.02	0.4	3.39	2.3	1.21	1.87	1.45	1.12	2.76	10.96	0.37	6.6	4.09	1.96	0.63
Ga01g00660	0.48	0.04	0.03	0.94	0.02	0	0	0.03	2.5	0.06	0	0.03	0.12	0.21	1.24	0.18
Ga01g00661	2.38	8.29	7.29	8.65	29.13	12.48	12.95	15.6	6.16	15.59	15.55	18.31	10.63	9.79	8.26	12.39
Ga01g00662	0.08	2	0.81	3.74	5.55	3.55	2.5	3.46	0.83	5.1	13.12	0.72	7.92	5.72	2.52	0.57
Ga01g00663	8.32	1.34	2.1	3.09	5.51	2.98	3.52	3.35	1.99	2.12	2.5	19.04	10.4	7.68	2.69	1.27
Ga01g00665	0.34	1.88	2.17	2.03	6.16	3.02	4.28	3.95	1.79	1.68	2.32	1.82	1.53	1.36	1.61	0.84
Ga01g00666	0.13	0.52	0.49	0.76	1.39	1.09	1.1	1	0.26	0.72	0.79	0.69	0.94	0.66	0.66	0.78
Ga01g00667	556.1	6.53	4.25	321.72	4.94	2.13	2.17	5.01	630.87	2.85	28.34	3.3	4.83	8.44	82.36	262.54
Ga01g00668	51.28	11.93	4.03	96.15	51.76	17.08	3.76	38.3	240.31	12.35	43.61	2.16	20.05	34.95	34.46	121.61
Ga01g00669	0.11	3.28	3.4	4.67	6.4	3.36	4.85	3.28	0.58	8.62	7.96	15.05	8.57	10.43	7.22	2.5
Ga01g00670	0.08	0.02	1.29	0.48	4.83	8.85	5.06	12.75	0.17	0.33	0.11	0.07	0.8	0.5	0.03	0.28
Ga01g00672	3.6	31.25	9.95	22.32	14.63	12.7	75.22	12.73	4.25	32.17	38.83	37.78	24.21	16.94	96.37	42.02
Ga01g00673	12.27	188.32	39.61	184.22	31.04	41.91	20.27	25.3	218.99	254.2	470.28	702.46	133.49	211.93	771.76	48.2
Ga01g00674	11.08	11.99	13.49	18.92	18.87	24.85	23.53	22.1	23.36	15.66	12.55	37.44	19.37	19	18.85	18.18
Ga01g00678	2.47	8.88	2.14	6.58	13.43	6.08	9.93	7.93	2.38	6.43	11.19	14.77	3.56	2.39	8.97	3.24
Ga01g00679	6.65	5.73	4.12	8.05	15.43	9.47	10.29	13.63	4.41	5.67	5.87	3.66	6.95	5.28	5.58	15.6
Ga01g00680	0.32	3.89	8.33	10.5	4.98	25.89	95.42	24.71	6.32	34.74	5.17	0.45	82.53	51.13	4.13	2.34
Ga01g00681	0.33	7.53	11.81	11.41	8.92	117.1	83.97	48.61	6.06	80.04	23.05	0.67	98.02	119.61	19.33	9.85
Ga01g00683	0.43	0.87	0.9	1.17	0.69	0.11	0.51	0.38	1.53	1.28	1.61	1.64	0.97	0.82	1.03	0.73
Ga01g00684	0.82	7.48	9.53	3.16	0.15	0.27	0.32	0.29	3.59	5.98	13.22	1.3	18.02	12.39	5.58	2.09
Ga01g00685	104.63	86.42	10.03	79.09	1.17	0.54	1.16	0.71	250.84	5.98	14.59	51.09	4.32	8.27	61.84	110.03
Ga01g00686	173.5	11.77	3.08	81.01	13.22	75.63	53.51	35.97	299.66	6.23	36	1.48	11.76	10.92	32.94	404.24
Ga01g00687	8.78	15.07	15.72	23.95	42.06	47.9	36.75	46.92	22.68	30.57	21.78	5.92	31.6	25.26	23.69	23.06
Ga01g00689	2.52	3.96	2.12	3.91	4.43	2.85	3.16	3	3.65	3.67	4.4	12.6	2.22	2.13	3.8	3.37
Ga01g00690	1.72	10.78	8.47	11.6	12.94	20.71	6.26	15.23	4.63	25.62	21.52	0.42	21.85	25.48	16.28	15.85
Ga01g00691	4.42	1.41	2.06	3.17	7.58	6.67	3.17	6.07	1.12	7.9	4.04	1.59	1.55	3.03	1.43	1.41
Ga01g00693	1.31	4.54	31.73	10.32	20.45	31.86	8.48	31.23	2.72	21.72	8.72	1.39	24.34	43.36	3.66	25.65
Ga01g00694	4.35	27.26	16.05	11.18	18.09	12.31	10.86	11.45	5.1	15.46	26.23	60	9.14	12.37	16.06	4.43
Ga01g00695	0.42	60.6	11.71	33.35	0.46	0.17	0.46	0.31	0.42	77.79	53.25	9.26	2.55	1.36	501.08	0.43
Ga01g00696	0.04	5.48	6.78	3.15	5.44	3.32	3.58	3.43	0.38	7.26	4.57	0.77	3.4	3.89	10.33	0.31
Ga01g00697	0.31	8.04	9.29	5.03	3.25	1.95	4.29	2.57	1.44	6.27	10.64	9.83	3.13	3.85	10.94	2.15
Ga01g00698	33.73	16.42	7.95	13.87	1.64	1.79	4.31	1.67	5.4	34.59	23.9	11.94	3.04	17.48	9.11	16.52
Ga01g00699	1.49	0.76	1.06	1.22	3.1	5.89	13.93	3.12	1.21	1.21	0.7	28.15	2.1	1.29	1.7	1.42
Ga01g00700	3.61	19.6	17.57	15.18	32.43	23.93	35.38	29.05	7.76	21.11	22.43	26.16	24.66	20.14	23.67	11.93
Ga01g00701	4.86	2.11	1.54	3.91	7.78	3.15	3.79	4.1	4.12	1.26	2.37	2.39	2.2	2.31	2.83	4.41
Ga01g00702	1.03	2.89	2.5	4	7.68	4.84	6.66	3.95	1.25	5.95	5.63	7.39	2.68	3.09	3.65	2.35
Ga01g00703	22.42	15.2	13.26	18.8	22.67	14.31	15.05	15.63	19.4	13.74	20.59	22.3	11.38	9.81	11.16	21.09
Ga01g00704	0.17	51.66	76.68	49	25.87	10.37	56.22	20.17	0.91	24.53	8.48	12.91	4.39	27.93	82.07	1.09
Ga01g00705	0.35	2.4	25.59	4.06	1.01	0.18	2.48	0.12	0.17	2.62	3.84	0.29	0.35	2.39	1.96	0.2
Ga01g00706	22.48	24.58	36.91	42.22	54.76	33.72	15.02	46.96	5.79	23.29	26.64	5.93	27.63	28.74	40.6	33.9
Ga01g00707	6.85	19.33	22.61	22.08	55.91	30.56	43.92	36.49	10.31	29.36	30.29	45.93	20.38	20	24.67	20.33
Ga01g00708	2.26	0	0	0.54	0.17	0.23	0.9	0.4	0.15	1.1	0.07	0	2.54	6.31	0.25	0.68
Ga01g00711	3.01	15.78	4.22	5.37	0.82	0.68	1.51	1.2	2.87	4.09	12.41	0.23	11.68	2.53	30.33	4.62
Ga01g00712	0.35	0.07	0	4.29	0.01	0.04	0.04	0.23	0.21	0.13	2.93	0.1	4.61	1.06	0.59	36.51
Ga01g00714	0.7	10.24	18.04	5.79	7.58	6.07	6.65	6.65	1.85	8.51	13.18	38.21	7.23	10.06	7.25	2.58
Ga01g00715	12.54	17.6	12.58	24.96	33.05	31.63	22.43	36.49	27.04	30.27	24.59	42.01	38.51	34.54	28.78	18.86
Ga01g00716	130.8	4.88	54.09	19.33	16.57	9.31	4.86	16.27	6.06	17.56	21.92	21.59	36.74	67.08	14.97	33.59
Ga01g00718	0.02	15.01	14.72	3.37	0.38	0.14	0.91	0.16	0.05	10.32	30.01	0.92	6.41	4.94	2.68	0.05
Ga01g00719	0.91	21.89	12.02	10.71	11.86	20.29	4.67	14.81	2.35	21.7	10.41	0.44	1.58	7.92	9.31	0.17
Ga01g00723	4.11	40.69	68.29	23.79	7.64	5.87	2.82	19.32	4.73	13.23	25.84	2.91	73.96	224.46	104.48	15.55
Ga01g00725	0	2.76	0.5	0.63	0.04	0	0	0	0	0.89	0.98	0.02	0.01	0.35	0.91	0
Ga01g00726	0	2.43	0.38	0.59	0.03	0	0.08	0	0.01	1.69	5.56	0.02	1.09	0.64	2.27	0.01
Ga01g00727	0.12	10.36	5.71	4.77	1.18	0.42	0.38	0.9	0.65	8.3	14.66	0.56	2.12	3.28	16.64	0.36
Ga01g00728	0.51	3.87	3.49	2.45	1.64	0.85	0.53	0.95	1.88	1.25	3.39	1.42	1.24	1.29	4.53	3.49
Ga01g00729	488.09	18.3	18.77	137.33	24.82	107.82	39.95	168.51	261.71	36.54	22.95	23.49	51.46	52.39	50.51	101.34
Ga01g00730	21.71	1.43	1.34	5.82	1.52	4.2	1.24	2.21	8.51	13.81	0.49	0.09	11.05	4.84	3.58	2.81
Ga01g00731	5.13	3.14	3.48	5.77	11.27	7.94	9.38	9.46	4.64	4.99	5.77	9.37	5.62	4.58	5.64	5.16
Ga01g00732	0.17	0.83	2.66	8.44	1.65	0.57	2.27	1.45	6.88	7.91	0.53	0.11	15.74	7.61	2.21	0.94
Ga01g00733	2.84	4.2	1.26	31.03	167.01	3.69	11.44	43.96	57.18	3.9	2.4	0.74	18.28	3.82	12.4	2.33
Ga01g00734	0	0.18	0.12	0.03	0.01	0.01	0.02	0.01	0	0.75	0.04	0	6.34	3.62	0.28	0.03
Ga01g00735	0	0	0.11	0	0.05	0.11	1.11	0.07	0.02	0.19	0.07	0.02	5.3	3.53	0	0
Ga01g00737	0.31	1.41	0.98	2.81	1.04	3.46	10.85	2.3	2.54	6.82	6.71	0.07	7.37	3.39	3.24	1.51
Ga01g00738	1.12	60.14	16.38	29.52	2.9	2.95	0.44	2.53	27.36	27.66	60.65	1.42	10.7	17.77	48.83	28.38
Ga01g00739	1.82	0.02	0.08	0.62	0.55	0.13	0.03	0.22	0.95	0	0.06	19.84	2.29	0.16	0.06	9.06
Ga01g00740	6.18	9.24	17.11	17.6	26.29	22.84	32.76	25.54	13.23	19.77	12.74	18.39	25.64	28.76	17.61	17.04
Ga01g00744	0.07	0.52	10.28	17.88	3.11	9.2	1.08	2.97	0.53	34.64	5.58	0.18	14.49	76	2.7	13.75
Ga01g00745	37.92	4.82	3.49	8.89	2.76	2.01	2.42	2.49	4.2	4.63	7.43	43.8	10	21.16	5.2	18.72
Ga01g00746	2.82	10.97	10.98	17.59	39.93	41.88	20.72	26.12	6.6	19.34	24.57	15.02	31.82	27.81	13.78	24.14
Ga01g00747	5.45	61.85	139.24	36.24	29.24	30.28	29.56	28.22	20.11	40.62	50.75	38.11	23.42	58.12	43.36	8.7
Ga01g00749	10.79	12.03	21.91	22.84	27.46	24.73	33.32	34.03	28.98	18.9	18.62	17.51	27.03	29.34	18.42	14.22
Ga01g00750	16.03	10.79	27.06	21.26	36.13	50.21	36.98	54.53	20.97	22.26	16.15	29.32	27.4	35.59	15.44	16.33
Ga01g00752	0.5	4.07	0.86	6.5	4.09	5.03	4.32	3.12	3.63	0.09	0.45	0.09	9.64	0.64	4.31	28.23
Ga01g00753	0.04	9.93	13.83	7.21	15.09	5.86	15.82	7.82	0.98	1.79	0.51	0.08	3.95	5.06	2.14	0.68
Ga01g00755	0.06	0.99	1.79	3.32	4.57	3.23	6.8	4.65	1.57	11.23	1.27	0.86	24.95	18.55	0.4	0.63
Ga01g00756	7.13	14.23	10.05	11.72	41.22	25.82	28.23	26.28	11.69	12.47	15.74	32.93	13	9.02	8.92	12.69
Ga01g00757	0	17.74	0.39	1.11	0	0	0	0	2.47	1.38	0.69	1.09	6.45	47.71	0	0.13
Ga01g00758	35.47	34.44	24.07	43.96	55.07	41.81	39.53	46.95	52.55	32.31	35.26	43.03	43.05	35.36	49.03	51.13
Ga01g00759	0.71	16.38	32.29	8.43	1.91	1.15	13.02	0.83	0.16	9.61	22.65	8.82	2.75	10	4.87	0.18
Ga01g00760	0.24	1.32	1.22	3.2	0.29	1.35	54.49	0.36	3.05	13.11	0.88	0.1	27.09	20.94	0.42	0.58
Ga01g00761	9.07	11.14	6.19	12.66	10.73	7.51	11.45	6.09	12.92	9.8	17.21	13.04	11.05	7.25	14.63	20.04
Ga01g00762	2.22	3.82	4.47	5.96	6.72	7.17	6.4	6.99	4.55	6.11	4.32	8.3	5.73	5.06	5.72	6.08
Ga01g00763	4.06	5.93	3.21	6.94	8.92	5.7	7.37	6.14	3.51	7.51	9.93	7.46	6.13	4.6	5.23	10.47
Ga01g00764	0.01	0	0	0	0.03	0	0.13	0	0	0.02	0.01	0	0.03	0.01	0.02	0
Ga01g00765	0.31	3.93	2.96	4.93	12.13	6.23	5.84	7.85	1.04	6.31	6.98	27.39	5.31	4.37	7.33	1.38
Ga01g00768	199.67	59.29	66.08	135.74	12.64	10.46	14.86	12.35	341.59	26.27	22.34	54.96	251.64	234.23	49.15	138.36
Ga01g00769	102.94	108.56	125.71	109.05	35.72	55.7	70.16	56.26	133.03	97.7	138.04	221.91	161.23	182.63	79.77	134.22
Ga01g00770	6.83	0.29	0.44	0.19	46.44	9.87	9932.81	14.5	21.33	0.36	25.44	127.08	6.78	0.26	7.93	19.35
Ga01g00771	24.62	82.94	52.64	75.13	140.72	97.87	87.91	97.67	63.29	104.32	84.05	55.38	67.14	76.62	111.1	86.03
Ga01g00772	13.01	19.19	9.87	17.44	20.03	13.23	15.24	15.59	18.11	15.34	21.76	14.91	13.97	12.01	26.1	21.65
Ga01g00773	20.88	45.66	18.47	31.5	31.06	23.54	22.41	20.01	27.27	39.69	49.97	7.91	39.54	23.59	51.79	67.37
Ga01g00774	1.89	15.88	50.21	3.06	0.53	4.86	2.17	1.07	0.05	1.88	1.22	0.82	1.63	4.25	0.29	0.03
Ga01g00775	106.1	0.1	0.2	5.34	0.13	0.03	0.06	0.07	3.8	0.02	0.48	0.28	0.06	0.17	1.95	12.21
Ga01g00776	5.95	2.58	0.95	1.99	0.75	3.95	3.2	2.24	0.93	3.71	3.92	0.04	1	1.25	1.34	6.85
Ga01g00778	12.8	22.58	10.3	17.84	22.06	22.47	15.53	22.55	38.21	11.1	12.35	6.29	16.19	13.18	19.97	21.8
Ga01g00779	1.67	0.56	0.06	19.12	2.67	0.05	0.19	0.26	30.55	0	0.37	0.12	2.53	0.04	2.87	31.58
Ga01g00782	3.4	10.89	7.32	11.09	14.53	11.77	9.82	11.3	7.68	13.88	12.57	4.22	13.08	10.96	13.58	9.63
Ga01g00784	8.44	7.69	4.96	15.85	7.88	22.06	15.37	12.35	25.68	9.56	10.3	0.78	9.67	7.01	7.64	7.65
Ga01g00785	25.58	15.71	10.85	32.28	9.88	43.23	44.6	9.9	29.07	14.38	35.1	2.45	26.48	20.01	44	255.73
Ga01g00786	0.22	1.09	1.41	1.74	6.1	3.89	3.86	4.95	0.51	3.2	3.14	20.56	4.06	3.06	2.41	0.94
Ga01g00787	5.64	9.47	7.26	13.02	15.92	13.64	9.76	14.24	15.77	11.46	8.71	5.31	8.82	9.41	13.93	11.08
Ga01g00788	0.95	20.12	23.19	12.8	10.72	15.92	7.2	10.82	7.55	16.22	11.81	0.91	7.16	11.32	15.48	4.28
Ga01g00789	1.03	37.63	79.91	14.63	16.16	9.02	6.14	11.43	2.95	19.33	28.66	2.46	7.12	21.77	15.19	2.53
Ga01g00793	0	3.47	4.54	1.6	1.84	9.85	1.23	2.67	0	1.04	0.6	1.4	0.17	0.99	0.42	0.42
Ga01g00794	0.07	1.34	7.13	3.27	16.02	12.11	11.75	12.36	0.37	8.86	1.8	0.11	6.56	6.93	0.27	0.57
Ga01g00795	0.25	11.84	19.63	12.75	31.93	11.8	16.7	19.38	1.35	15.05	21.67	28.64	12.76	14.55	11.18	1.96
Ga01g00797	2.83	0.98	10.34	3.22	0.57	1.28	0.34	0.2	8.17	1.82	0.49	0.1	7.19	1.59	1.32	0.54
Ga01g00798	55.25	0.36	0.33	4.82	2.97	3.03	1.04	2.67	6.93	0.25	0.3	0.14	0.38	0.52	1.01	9.29
Ga01g00799	2.7	4.5	2.87	6.28	8.77	6.03	8.39	5.36	2.67	5.41	8.22	20.53	4.41	3.97	6.6	4.16
Ga01g00800	4.36	10.49	12.63	16.46	13.57	17.39	22.72	18.85	22.75	19.49	16.42	7.27	18.49	22.57	14.65	11.58
Ga01g00801	9.93	16.19	10.01	17.04	17.75	19.86	15.87	20.52	26.06	16.91	13.77	11.37	18.01	15.16	17.51	20.08
Ga01g00802	0.3	1.51	12.9	0.7	0.18	0.06	0.01	0.05	0.79	1.02	8.52	0.06	0.04	0.36	0.41	0.18
Ga01g00803	19.15	22.87	12.43	30.59	21.02	11.13	8.66	13.65	43.27	13.92	16.96	12.32	19.21	15.41	49.24	34.34
Ga01g00805	4.7	13.11	6.93	8.43	13.34	14.93	7.41	19.16	11.51	8.59	6.38	0.42	17.91	11.79	15.24	17.06
Ga01g00806	29.28	43.94	35.09	56.51	78.36	123.33	125.75	96.77	34.82	74.29	117.7	198.3	128.14	93.84	62.18	48.87
Ga01g00808	0.31	0.06	2.07	0.28	1.06	0.36	0.05	1.26	0.04	0.27	0.22	4.56	0.89	0.45	0.52	1.02
Ga01g00809	5.03	3.59	3.35	7.57	12	3.77	8.15	7.01	2.83	5.37	6.13	13.11	3.78	5.35	5.06	3.71
Ga01g00810	22.02	32.77	29.16	39.7	27.39	41.92	33.26	29.31	63.57	40.53	29.53	30.61	53.08	54.53	36.78	39.38
Ga01g00811	215.19	2.21	3.88	102.75	46.07	18.35	13.29	23.9	302.01	0.89	1.76	0.54	0.77	0.89	1.73	15.46
Ga01g00812	48.41	24.3	15.33	21.21	21.07	25	19.62	20.98	19.66	17.25	30.99	12.98	28.76	28.87	23.12	80.8
Ga01g00813	261.25	230.99	184.91	397.52	24.59	28.4	20.67	19.83	768.96	154.86	378.8	54.95	116.34	153.41	225.23	455.64
Ga01g00814	12.4	12.96	10.76	14.67	12.41	8.49	9.5	8.35	18.74	11.73	11.53	54.79	10.42	11.34	11.96	16.94
Ga01g00815	1.12	19.16	17.87	20.46	25.31	52.4	27.36	43.24	3.58	48.84	32.43	2.17	44.27	40.5	19.74	31.21
Ga01g00816	1.58	6.3	5.44	6.21	11.57	12.03	10.32	11.36	3.49	8.26	7.57	6.71	8.63	7.42	8.35	3.99
Ga01g00819	1.98	3.37	2.62	10.49	8.54	3.17	1.7	4.88	5.97	6.1	11.36	0.54	10.34	8.17	13.58	20.44
Ga01g00820	11.41	1.7	1.41	19.69	0.98	0.34	3.29	0.73	77.28	6.61	0.44	0.42	1.02	4.64	1.83	21.6
Ga01g00821	0.11	2.86	5.3	3.01	4.02	1.9	6.22	2.26	0.85	17.08	3.58	4.55	7.74	9.75	3.22	3.28
Ga01g00823	5.78	0	0.02	0.3	0.32	0	0.02	0.04	0.19	0	0	0.02	0	0	0.05	0.75
Ga01g00824	2.02	3.06	14.22	3.44	0.09	0.07	0.09	0.06	0.56	6.25	5.84	0.35	6.69	16.73	2.47	2.72
Ga01g00825	0.15	10.16	7.56	6.08	12.57	7.18	11.97	6.83	2.95	6.78	8.67	1.26	5.04	5.89	6.78	0.54
Ga01g00826	22.64	26.23	17.05	92.54	1.48	9.46	26.66	3.12	331.88	3.23	8.03	0.43	8.07	18.4	8.3	5.63
Ga01g00828	6.37	6.79	7.44	9.67	11.2	9.77	7.79	9.51	10.37	7.59	8.36	3.82	9.48	11.03	8.94	18.49
Ga01g00829	0.68	3.44	16.19	2.47	4.06	1.51	2.73	2.25	2.77	2.12	4.4	0.26	1.33	3.5	1.36	0.7
Ga01g00831	0.04	0.32	1.96	1.47	0.13	0.73	0.1	0.16	0.67	11.83	2.74	0.1	2.83	12.78	0.96	1.97
Ga01g00834	62.45	181.56	96.7	174.12	139.95	191.18	110.92	181.48	210.22	154.98	121.71	39.6	181.36	147.76	235.12	188.33
Ga01g00835	0.09	5.01	0.1	2.54	0	0.02	0.02	0	0.8	1.47	1.24	0.08	0.82	0.47	1.41	0.33
Ga01g00836	5.9	16	13.38	15.13	18.34	18.03	12.82	18.97	13.83	14.72	16.35	19.79	13.31	13.22	16.91	13.48
Ga01g00838	1.71	8.98	7.55	10.95	39.98	19.14	31.97	23.28	2.28	15.14	25.06	15.76	11.04	8.68	8.54	7.05
Ga01g00839	13.73	0	0.04	0.87	0.02	0.03	0	0.14	0.36	0.03	0.07	0.07	0.23	0	0.17	1.81
Ga01g00841	115	333.92	375.36	398.2	224.34	127.3	173.56	147.62	303.18	388.56	324.68	72.02	300.24	256.84	522.12	964.08
Ga01g00843	0.02	0.01	0.05	0	0.17	2.96	88.93	0.23	0.13	0.01	0.42	0.03	0.03	0.01	0.12	0.13
Ga01g00844	15.6	3.83	3.22	59.74	8.81	2.68	9.98	5.77	30.6	9.19	11.12	0.36	5.16	2.46	5.48	2719.28
Ga01g00845	35.18	16.72	33.89	40.57	32.6	35.61	36.78	31.92	31.96	30.23	34.47	29.05	52.19	79.68	35.83	100.59
Ga01g00846	1.11	0.27	0.29	5.3	18.66	65.4	0.79	98.42	1.79	0.66	1.03	0.13	3.7	3.62	0.41	149.89
Ga01g00847	3.4	10.65	10.09	14.81	21.5	22.21	11.13	23.73	13.25	13.88	9.18	7.2	12.74	15.1	14.99	19.15
Ga01g00849	0.51	1.78	1.3	2.1	5.13	3.88	6.04	4.68	0.99	2.84	2.54	7.56	3.31	2.92	1.44	1.19
Ga01g00850	1.05	25.99	10.82	17.37	35.89	16.93	17.28	22.32	1.64	18.95	37.08	67.49	9.06	11.76	28.5	7.73
Ga01g00851	0.41	45.54	88.74	18.98	12.14	10.05	10.07	10.38	1.61	23.66	29.33	4.36	8.48	16.73	20.01	5.76
Ga01g00852	0.03	0.05	0.22	0.53	2.72	2.23	5.14	1.9	0.12	0.79	0.78	25.64	0.24	0.8	0.13	0.06
Ga01g00853	0.57	8.35	19.29	27.63	113.01	74.62	85.02	93.98	1.06	36.53	18.16	6.43	21.23	23.95	9.43	1.14
Ga01g00854	3.35	5.97	2.64	5.49	4.17	4.4	3.98	4.13	7.53	3.76	4.78	4.52	3.42	3.62	4.39	4.18
Ga01g00855	0	0.63	0.16	5.25	3.05	0.9	22.56	3.97	0.1	0.86	2.22	0.06	7.57	1.89	0.05	0.12
Ga01g00856	14.5	0.02	0.08	0.39	0	0.01	0	0	0.43	0	0	0	0	0	0.07	1.58
Ga01g00857	0.21	2.51	10.33	4.11	17.23	12.48	8.18	15.13	0.75	6.68	1.76	1.23	5.6	6.8	1.18	1.54
Ga01g00858	36.9	30.91	23.74	35.44	25.83	34.23	27.55	31.44	52.58	30.49	30.69	38.24	36.03	39.09	39.62	36.94
Ga01g00860	8.38	7.76	3.88	8.79	15.87	8.09	8.95	10.82	4.39	7.44	10.93	13.2	6.57	5.14	8.58	7.99
Ga01g00861	154.11	18.78	16.65	30.53	11.89	18.02	30.17	14.16	31.68	12.47	11.8	78.92	13.71	13.1	17.77	32.31
Ga01g00862	0	0.08	2.58	3.01	46.11	16.21	16.18	42.93	0.13	0.24	0	0	9.55	5.53	0	0.19
Ga01g00864	1.74	51.4	69.72	53.3	244.07	331.77	81.29	270.82	8.24	87.71	21.66	3.08	63.87	94.32	24.58	18.3
Ga01g00865	30.71	25.35	1.59	4.49	1.78	1.52	1.19	1.48	1.05	4.19	21.55	0.16	7.54	7.9	7.09	18.76
Ga01g00866	50.14	14.46	7.83	14.3	8.4	9.5	10.18	7.96	20.16	10.01	16.01	5.89	12.67	10.34	16.11	11.63
Ga01g00868	5.88	25.35	22.85	31.98	60.88	54.13	59.78	70.35	10.62	35.74	32.09	152.11	50.33	39.75	43.76	20.98
Ga01g00869	0.6	2.8	2.57	2.63	3.93	2.25	2.45	2.15	2.71	2.61	2.95	2.81	2.81	2.11	2.22	1.06
Ga01g00870	0.09	0	0	0.79	6.47	2.19	1.5	4.03	0	0.17	0	0	0.36	0.44	0	0
Ga01g00871	5.61	13.7	17.93	13	30.31	22.67	22.69	26.12	9.67	20.06	14.08	18.5	17.16	21.55	13.08	11.79
Ga01g00872	9.17	50.57	37.59	73.17	174.31	109.12	88.61	117.77	19.54	63.86	47.55	62.33	54.61	61.57	74.94	37.53
Ga01g00873	0.56	0.21	2.13	1.84	10.91	7.63	3.46	12.99	0.44	3.24	1.44	0.54	5.94	5.22	0.25	0.23
Ga01g00874	16.31	3	3.84	6.52	4.96	13.17	9.94	11.61	6.19	4.76	4.33	7.32	7.76	6.4	2.91	8.02
Ga01g00875	0.95	11.42	1.96	3.72	2.95	23.37	2.01	21.18	3.76	6.73	5.25	1.58	26.05	18.83	11.95	19.4
Ga01g00876	0.91	12.73	12.65	13.88	5.15	5.35	23.87	4.53	5.23	20.83	22.06	11.86	25.35	24.47	20.81	4.5
Ga01g00877	6.56	12.2	19.26	11.07	16.38	6.11	16.9	9.42	3.19	6.87	15.29	28.8	13.04	28.73	22.32	7.91
Ga01g00878	0.13	0	0.06	0	0.16	3.37	29.5	0.12	0.11	0.02	0.17	0	0.07	0.07	0.04	0.03
Ga01g00880	0.31	17.62	8.86	12.41	13.72	7.38	6.1	12.4	0.96	20.44	24.17	3.66	12.37	9.87	13.53	9.19
Ga01g00881	0.01	0.55	0.87	0.88	2.38	1.34	0.69	1.25	0.12	1.68	1.01	0.58	1.59	1.71	0.43	0.52
Ga01g00882	0.05	0.92	0.84	0.2	1.04	0.67	0.76	1.49	0.06	0.53	0.31	0.06	0.87	0.98	0.34	0.1
Ga01g00883	1.08	9.13	0.62	2	0.2	0.28	0.13	0.23	7.24	0.87	1.21	0.3	0.7	0.9	1.57	0.69
Ga01g00884	2.91	10.29	10.68	12.58	19.53	13.14	13.43	14.46	9.77	11.86	18.11	3.58	10.51	7.28	17.35	10.81
Ga01g00885	0	0.11	0.36	6.86	6.09	0.09	0	4.18	0.03	11.13	0.04	0.1	0.03	1.48	1.31	0.22
Ga01g00886	0.95	0.82	0.12	0.78	1	14.83	7.84	1.92	0.22	1.1	1.64	0.15	0.92	0.37	0.49	9.47
Ga01g00888	0.82	6.74	4.04	10.8	21.38	10.77	13.4	13.36	1.11	10.58	13.47	29.13	7.56	7.23	11.04	2.35
Ga01g00892	0	0.16	2.55	2.88	0.15	0.01	7.76	0.02	0.02	3.59	0.45	20.18	0.48	5.75	0.54	0.39
Ga01g00894	50.05	46.36	93.37	59.57	6.37	9.78	8.31	6.46	101.08	41.15	100.54	10.33	68.64	81.94	32.08	20.63
Ga01g00895	1.29	27.46	66.06	14.67	10.46	6.16	8.14	8.06	5.45	15.47	17.26	58.9	8.47	19.93	15.83	2.4
Ga01g00896	4.89	8.65	9.03	14.09	41.29	31.55	23.37	28.65	5.4	12.88	17.2	12.91	14.83	10.52	10.73	10.64
Ga01g00897	0.04	0	0	0.02	0.09	1.04	0.08	0.21	0	0.03	0.32	0	0.05	0.09	0.09	0.46
Ga01g00898	16.77	17.62	15.42	16.99	22.64	24.69	10.8	20.71	15.78	17.76	15.45	2.32	16.72	17.09	16.63	14.45
Ga01g00899	1.16	31.35	25.58	17.15	34.18	31.45	60.84	23.76	2.72	24.3	34.43	1.89	19.74	18.04	50.96	1.18
Ga01g00900	1.17	6.43	6.18	6.21	14.54	10.39	9.39	12.9	2.82	8.59	8.08	4.5	8.18	7.11	8.89	3.87
Ga01g00903	0.69	30.76	13.37	18.26	15.09	22.43	7.1	13.94	3.71	30.81	31.08	4.64	12.58	16.02	40.74	13.25
Ga01g00905	0.08	1.75	4.11	7.33	18.86	14.02	12.89	11.68	0.44	6.75	8.17	1.12	9.57	5.94	5.07	0.49
Ga01g00906	0.06	0.01	0.09	1.66	4.42	0.84	0.06	2.92	0.32	0.58	0.65	0.16	1.27	0.84	0.03	0.05
Ga01g00907	7.64	0.49	3.14	4.6	0.61	15.62	4.77	2.67	4.09	10.69	13.09	0.11	3.45	4.16	4.14	16.74
Ga01g00908	1.87	0.11	3.34	4.28	19.83	3.61	17.11	11.22	1.57	4.72	0.96	0.03	12.98	15.15	0.01	3.34
Ga01g00909	0.12	0.47	0.66	0.16	2.81	0.85	0.96	1.87	0.08	0.61	0.38	0.16	0.73	1.87	0.05	0.54
Ga01g00910	0.01	0.14	0.33	0.29	1.11	0.84	1.16	1.07	0.01	0.88	0.17	0.21	0.6	0.54	0.04	0.02
Ga01g00911	0.33	8.78	79.85	40.86	151.42	140.52	81.77	218.26	1.41	148.54	11.49	0.91	70.37	115.75	3.01	1.88
Ga01g00912	2.99	5.61	2.88	3.89	1.83	4.16	4.68	2.34	5.37	5.49	1.62	0.86	2.12	1.67	8.5	1.39
Ga01g00914	0.13	0.08	0.81	2.28	11.53	2.35	6.64	8.76	0.04	1.57	0.3	0.04	3.81	3.74	0.05	0.13
Ga01g00915	0.05	0	0.45	0.53	3.31	0.27	0.71	1.99	0.01	0.79	0.07	0.03	0.86	1.78	0.04	0.04
Ga01g00916	2.05	4.64	3.08	6.3	10.05	5.04	6.31	6.38	2.47	5.38	7.34	10.29	5.36	3.84	6.84	4.31
Ga01g00917	0.79	5.34	5.59	3.87	8.82	5.06	5.11	6.66	0.31	3.75	4.42	3.25	2.73	3.78	3.75	0.35
Ga01g00919	24.47	29.63	17.66	36.62	29.39	27.4	26.44	27.82	24.34	31.36	39.41	76.07	26.38	26.05	41.63	30.44
Ga01g00920	0.13	1.4	2.29	1.42	0.34	0.18	0.14	0.31	0.2	1.13	0.2	0.02	5.57	7.38	1.75	0.3
Ga01g00921	0.1	0.97	0.88	1.12	2.5	0.97	1.65	1.29	0.44	1.08	1.47	1.39	0.85	0.82	0.9	0.15
Ga01g00924	65.94	44.86	27.59	72.41	63.96	73.43	65.1	70.14	91.72	55.43	43.77	74.95	65.71	51.02	81.37	178.13
Ga01g00925	0.02	1.58	15.21	1.39	3.95	0.61	3.09	1.02	0.55	5.76	4.33	31.15	7.5	13	0.56	0.08
Ga01g00926	0.03	0.74	2.35	1.42	0.06	0.06	12.36	0.02	0.12	2.32	0.46	12.93	6.86	4.37	1.33	2.21
Ga01g00927	8.56	22.71	8.44	20.98	37.53	19.37	17.17	24.61	21.05	15.35	39.71	13.26	21.84	16.98	28.05	25.39
Ga01g00928	1.04	19.65	22	14.88	18.13	10.57	13.75	16.31	2.38	22.44	32.66	23.83	34.02	22.2	19.74	3.26
Ga01g00929	6.61	9.64	8.73	14.9	20.16	21.91	19.11	16.73	6.41	20.89	12.57	2.64	16.96	12.96	16.9	5.01
Ga01g00930	5.75	37.77	26.71	26.37	11.48	18.27	10.16	14.46	17.57	18.09	27.16	4.61	19.09	27.72	64.03	34.69
Ga01g00931	0.02	1.61	0.02	0.72	0.01	0	0	0.01	0	0.08	1.31	0.81	0.08	0.02	3.76	0.2
Ga01g00932	0.39	9.26	5.51	8.48	18.58	13.46	9.26	16.5	1.81	12.56	10.62	34.85	11.55	10.51	12.98	5.41
Ga01g00933	0.31	7.47	5.26	8.93	18.1	10.13	13.1	13.63	1.1	13.82	13.34	53.2	11.96	9.8	12.62	2.27
Ga01g00934	0.31	4.14	3.96	4.82	9.95	6.51	8.02	7.84	1.29	6.89	6.54	3.82	6.44	5.16	6.41	0.83
Ga01g00936	8.95	10.13	16.56	12.54	10.51	12.66	4.74	11.36	12.76	11.86	15.94	0.84	15.84	26.05	9.09	35.34
Ga01g00937	2.8	1.95	1.06	2.2	3.94	1.13	2.14	1.69	2.32	0.89	2.4	5.52	1.12	1.14	2.34	0.58
Ga01g00938	4.31	4.76	2.06	3.77	1.45	1.14	13	0.99	2.73	7.63	6.61	7.91	30.75	24.08	3.79	0.61
Ga01g00939	3.08	46.49	7.78	24.47	24.94	23.19	16.77	19.1	7.99	18.6	55.95	72.7	16.18	8.43	64.81	25.08
Ga01g00940	35.77	52.64	38.65	52.06	43.21	57.78	52.49	45.38	69.16	57.87	48.59	108.13	60.01	59.15	66.78	72.36
Ga01g00941	55.19	26.2	37.5	53.4	130.78	89.86	92.21	135.12	21.06	34.24	32.58	150.37	34.13	29.6	35.82	31.59
Ga01g00943	2.46	6.6	4.78	5.79	8.22	8.82	7.38	8.27	4.58	8.15	5.71	12.46	8.08	7.5	5.85	5.19
Ga01g00944	0.14	0.38	1.25	1.06	6.08	3.83	1.67	4.18	0.05	0.57	0.26	0.92	5.32	0.89	0.23	0.63
Ga01g00945	0.02	0.01	0.34	0.07	0.46	5.54	37	4.26	0.12	0.28	0.22	0	2.75	1.19	0.04	0.08
Ga01g00946	0	1.82	3.77	5.85	2.8	5.01	1.14	3.77	0.14	16.33	8.69	0.15	57.75	23.28	0.24	0.39
Ga01g00947	2.83	14.51	10.66	20.57	20.46	19.92	13.73	18.19	23.46	13.01	17.56	26.79	13.46	30.22	21.72	5.63
Ga01g00948	38.84	16.58	5.51	46.93	4.72	5.94	9.35	3.37	114.33	15.97	26.24	1.32	18.73	13.74	31.72	18.83
Ga01g00949	3.17	12.47	18.14	10.98	15.98	7.18	13.36	10.55	6.93	11.14	16.78	13.28	11.63	14.1	16.74	9.59
Ga01g00950	0.17	3.36	2.32	3.58	8.98	4.2	6.52	4.62	0.79	4.09	5.49	6.67	2.93	2.67	3.42	1.47
Ga01g00952	0.96	1.79	3.67	4.4	5.45	4.56	4.75	5.49	1.65	5.89	4.07	3.18	4.6	6.64	4.99	3.91
Ga01g00956	0	0.62	0.87	0.16	0.02	0.08	0.01	0.01	0.01	4.43	0.94	0	0.06	0.3	0.28	0.01
Ga01g00957	6.05	11.05	7.55	9.06	10.99	9.15	9.1	9.74	6.11	8.52	8.77	18.58	8.82	8.54	11.39	14.14
Ga01g00958	4.2	11.2	41.08	9.02	8.84	5.35	5.48	6.63	7.94	11.63	17.82	5.51	7.31	13.21	7.58	5.52
Ga01g00959	2.84	22.45	3.06	2.22	0.02	0.05	0.04	0.06	1.18	2.69	27.51	0.21	7.22	1.26	3.99	1.55
Ga01g00961	0.04	0.19	3.69	0.04	0	0.35	0.23	0.11	0.07	1.96	21.68	0.05	23.28	4.88	0	0.31
Ga01g00962	3.24	5.61	0.18	13.47	0	0	0.06	0.03	68.36	0.07	5.03	0.11	0.41	1.7	1.18	3.02
Ga01g00965	2.28	5.39	4.28	5.82	6.59	6.01	6.7	7.3	5.59	4.62	8.29	5.42	6.65	8.32	5.73	12.42
Ga01g00968	0.08	4.34	1.04	1.77	0.1	0.47	3.02	1.33	0	4.24	2.41	0.16	13.29	7.14	0.37	0.57
Ga01g00969	0.05	0.29	1.48	2.32	20.93	4.29	12.89	15.2	0.11	2.81	0.46	0.08	8.78	10.05	0.05	0.08
Ga01g00971	0.32	1.62	1.34	1.64	3.24	1.82	2.45	2.07	0.69	2.19	3.36	1.12	1.32	1.22	1.41	1.93
Ga01g00973	0.19	0.98	1.1	1.07	2.35	0.67	0.7	1.58	0.29	1.41	0.97	1.13	0.43	0.53	0.64	0.36
Ga01g00977	7.63	10.51	10.27	15.21	21.96	15.72	15.71	16.37	9.9	13.96	15.4	20.76	12.99	12.84	12.14	18.18
Ga01g00979	109.13	96.04	134.34	178.15	212.71	374.78	406.88	345.45	196.42	213.19	132.5	75.11	210.11	181.06	152.64	131.68
Ga01g00980	3.47	82.61	651.65	48.72	19.75	14.35	12.44	21.42	22.79	93.62	86.51	16.78	24.25	79.08	23.85	5.97
Ga01g00985	2.08	32.31	3.03	14.25	0.77	0.06	0.43	0.21	11.65	5.9	19.13	0.81	11.47	2.26	75.88	0.37
Ga01g00986	0.04	1.25	3.29	0.7	0.04	0.01	0.02	0	0.16	0.34	3.12	0.04	0.92	1.41	0.26	0.03
Ga01g00987	0	1.21	0.15	0.51	0.03	0.11	0.27	0	0	0.56	0.75	0	5.07	0.73	2.28	0.02
Ga01g00990	0.17	3.2	3.22	1.68	5.45	1.91	20.19	2.49	0.24	1.13	2.12	40.73	2.41	2.41	0.79	1.66
Ga01g00991	9.54	7.65	8	12.04	8.09	12.46	10.09	9.62	24.33	11.56	8.09	1.72	12.54	12.78	14.09	11.28
Ga01g00994	0.29	1.97	1.16	2.03	4	2.41	3.15	2.75	0.57	3	5	6.38	2.03	1.53	2.27	1.83
Ga01g00995	0.37	5.78	3.32	5.14	14.25	6.84	7.76	10.4	0.99	7.77	9.88	22.83	6.84	5.5	7.22	1.52
Ga01g00996	0.1	0.31	0.5	0.98	4.08	1.21	2.3	2.96	0.11	0.5	0.52	6.48	0.98	0.65	0.42	1.45
Ga01g00997	44.07	2.33	4.6	7.24	7.98	10.86	9.24	7.67	4.19	3.78	3.47	3.05	4.36	3.78	3.07	7.55
Ga01g00998	0.82	3.57	2.7	3.73	7.29	4.3	3.5	5.46	1.74	3.15	4.85	4.06	3.32	3.66	4.96	1.97
Ga01g00999	14.68	0	0.04	0.46	0	0	0.05	0	0.44	0	0	0.1	0	0.02	0.4	1.89
Ga01g01000	33.78	25.87	18.19	29.65	20.71	13.99	15.23	17.6	30.05	23.13	29.45	26.47	29.5	28.4	34.7	28.88
Ga01g01001	1.07	0.02	0.09	0.02	0.02	0.01	0	0.25	0	0.01	0.02	0.56	0.05	0	0.02	0
Ga01g01002	11.38	8.13	7.78	8.84	16.28	7.03	11.45	11.07	4.29	7.44	11.6	28.2	4.98	7.4	9.01	6.51
Ga01g01004	10.54	34.6	20.06	31.82	40.44	52.84	79.86	45.56	26.34	31.49	44.62	79.38	37.57	29.27	40.82	24.82
Ga01g01005	0.03	1.26	3.19	4.12	10.86	13.94	10.52	10.9	0.33	9.59	8.89	0.19	14.04	8.87	1.69	0.31
Ga01g01006	0.9	1.58	1.42	1.84	2.34	2.27	2.89	3.6	0.55	2.73	2.41	0.87	2.95	2.56	2.18	0.65
Ga01g01007	0.14	1.16	0.31	0.93	1.17	0.81	0.71	0.67	0.31	0.75	1.4	0.36	0.73	0.5	1.54	0.61
Ga01g01008	5.09	6.64	2.43	28.95	2.21	1.44	2.33	1.2	62.02	11.93	15.48	0.69	21.73	11.24	31.83	7.67
Ga01g01009	5.88	9.77	6.89	16.63	19.64	19.42	16.26	16.21	2.43	10.21	11.03	19.49	17.97	11.63	16.65	42.09
Ga01g01010	14.88	17.51	12.15	25.7	30.04	20.73	19.07	24.27	16.32	21.98	28.5	67.69	19.45	16.24	26.48	22.94
Ga01g01011	6.12	2.21	2.1	2.21	5.87	4.35	4.66	4.76	1.61	2.58	2.73	0.24	2.52	1.95	1.71	1.83
Ga01g01012	0.22	9.77	56.79	10.65	11	23.29	6.28	23.22	1.87	58.38	0.91	0.73	5.07	54.83	4.57	11.62
Ga01g01013	8.16	33.74	25.92	27.19	64.48	45.79	42.46	54.56	15.29	41.16	68.62	46.4	52.77	40.64	35.95	20.19
Ga01g01014	0.49	8.48	16.31	18.23	52.95	37.57	34.59	41.29	2.11	32.18	20.61	6.69	25.86	30.7	17	4.34
Ga01g01015	12.25	45.47	43.2	31	14.64	14.94	14.28	14.72	22.84	29.91	32.48	8.72	15.52	19.38	32.28	25.51
Ga01g01016	6.64	12.43	4.66	13.02	12.17	12.09	7.43	10.39	9.62	14.22	11.16	16.9	10.81	7.71	18.87	17.77
Ga01g01017	0.53	2.87	2.57	3.99	0.72	0.62	2.56	0.93	1.35	15.44	7	0.36	13.43	11.76	0.21	3.84
Ga01g01018	4.01	5.91	13.24	4.54	0.31	0.48	0.61	1.16	10.66	4.88	8.02	0.61	19.19	32.12	4.95	19.55
Ga01g01021	38.66	63.53	38.63	79.78	60.3	43.11	36.49	41.89	57.82	60.42	89.6	53.81	48.65	48.64	91.47	111.99
Ga01g01022	2.31	0.5	7.24	21.27	167.58	29.4	77.69	108.57	0.71	15.92	1.84	0.21	36.9	38.39	0.48	1.33
Ga01g01023	13.23	22.3	17.28	29.77	80.46	44.17	43.74	58.35	21.64	28.6	25.7	83.2	28.62	27.65	32.4	30.85
Ga01g01024	0	0.1	0	0.09	0.13	0.06	0.13	0.18	0	0.2	0.11	0.34	0.2	0	0.19	0.12
Ga01g01025	2.44	7.18	5.43	7.51	9.39	8.21	7.22	6.81	5.17	11.42	12.34	8.9	10.08	9.34	11.43	5.22
Ga01g01026	2.02	14.62	7.77	22.55	52.57	32.23	38.1	45.12	4.22	21.11	32.42	11.61	34.94	22.75	17.62	13.62
Ga01g01027	1.28	6.27	4.65	7.07	12.09	7.99	7.63	9.95	4.77	7.61	7.52	3.15	9.2	7.2	8.5	3.42
Ga01g01028	17.98	14.47	8.86	23.04	35.85	30.06	47.78	30.36	15.34	15.28	17.62	109.91	19.39	20.47	23.35	19.44
Ga01g01030	77.42	31.86	29.99	44.46	38.91	65.39	53	55.94	66.6	37.8	39.04	11.32	46.6	40.59	44.88	52.82
Ga01g01031	0.03	0.02	0	0.05	0.16	1.55	0	1	0.02	0	0	0	0.03	0	0.01	0.1
Ga01g01032	13.42	18.04	25.86	12.86	25.73	47.84	5.08	59.74	2.99	17.2	12.02	1.31	9.2	18.87	15.52	7.02
Ga01g01034	4.86	3.44	2.67	3.27	1.9	2.49	1.95	1.77	5.18	2.98	7.65	1.26	4.51	4.43	3.32	3.72
Ga01g01035	0.85	0.2	0.28	0.63	0.07	0.27	0.11	0.25	1.55	0.68	0.19	0.44	5.36	5.07	0.09	0.49
Ga01g01036	7.28	0.17	3.37	3.35	21.42	26.2	18.33	44.89	1.72	8.29	1.03	0.21	11.03	8.33	0.69	1.39
Ga01g01037	0.35	11.73	39.96	6.17	10.59	6.41	5.88	9.04	1.46	6.25	10.1	0.37	5.47	6.24	4.64	2.2
Ga01g01039	19.29	39.94	53.71	44.55	138.6	126.54	157.89	124.52	20.38	61.6	33.22	11.54	50.43	60.99	62.08	18.79
Ga01g01040	0.09	197.89	487.54	33.97	0.04	0.31	0.25	0.07	0.2	50.59	48.21	0.77	0.72	5.35	0.81	0.26
Ga01g01041	5.96	11.09	8.94	11.39	14.86	10.12	10.35	11	10.08	12.89	15.85	3.59	12.56	14.65	11.25	11.73
Ga01g01042	0.78	0.19	2.55	12.32	108.09	11.87	1.34	68.93	0.47	17.12	4.42	0.43	36.61	30.12	0.26	0.43
Ga01g01043	30.56	17	11.97	21.25	19.92	19.3	21.41	17.31	23.77	15.96	25.81	12.65	30.43	23.66	18.99	23.46
Ga01g01044	10.17	10.41	16.83	13.81	31.28	37.49	29.01	54.59	11.41	19.25	11.24	23.81	25.21	22.01	10.93	10.1
Ga01g01045	7	7.33	11.52	12.31	21.26	18.37	24.93	17.95	9.29	14.73	10.56	2.07	22.03	20.69	9.08	14.53
Ga01g01046	6.18	15.29	14.99	16.28	20.97	13.85	16.08	16.32	15.26	17.07	25.95	7.34	22.4	20.82	20.79	12.74
Ga01g01047	6.32	6.7	8.97	8.16	10.67	7.23	8.5	8.32	2.98	9.99	7.64	8.96	6.11	6.65	8.91	2.99
Ga01g01048	15.36	14.21	12.07	23.67	26.28	32.4	30.78	32.75	21.91	25.33	25.89	22.8	26.55	23.42	22.32	28.69
Ga01g01049	0.02	0.53	0.09	0.26	0.03	0.05	0.03	0.03	0.02	0.21	1.1	0.03	0.05	0.02	0.12	0.05
Ga01g01050	0.84	9.57	5.02	10.19	20.17	13.44	9.9	13.72	1.79	14.01	14.17	3.82	9.63	6.86	8.98	2.26
Ga01g01053	175.35	671.05	429.2	779.64	1598.61	1240.37	1131.07	1227.4	618.97	960.8	655.02	636.12	946.87	874.13	657.42	972.41
Ga01g01054	0.1	17.48	12.42	5.77	0.19	2.82	0.15	0.28	1.86	24.35	10.39	0.57	7.4	20.28	5.15	0.73
Ga01g01056	0	0	0.27	0	0	0.5	1	0	0	0	0.03	7.12	1.18	0.69	0.04	0
Ga01g01058	2.84	12.75	27.39	19.03	42.93	15.67	13.85	30.92	6.99	32.11	10.62	6.14	46.13	46.55	18.96	6.15
Ga01g01059	45.54	23.52	13.28	23.72	16.7	11.82	14.64	16.2	20.48	21.63	13.99	16.6	29.44	19.36	20.82	10.94
Ga01g01060	0.36	5.07	4.42	2.25	4.67	3.24	2.13	3.49	0.37	4.94	10.58	6.22	8.78	3.62	1.62	0.28
Ga01g01061	521.59	335.87	123.99	292.56	66.39	133.96	155.45	94.27	480.35	131.09	204.26	553.99	119.59	141.46	321.36	430.33
Ga01g01062	34.21	0.21	0.11	1.88	0.05	1.48	0.32	0.59	1.43	0.29	0.29	0.08	0.08	0.12	0.87	4.08
Ga01g01063	2.2	0.09	0.92	2.33	14.31	4.34	9.59	10.81	0.25	2.03	0.26	0.01	4.34	4.43	0.04	0.66
Ga01g01064	3.41	33.9	36.9	40.1	84.88	75.29	71.42	76.96	19.4	54.62	35.75	50.87	69.44	65.17	59.92	18.94
Ga01g01065	3.43	7.29	5.88	8.84	19.55	20.09	18.75	20.25	7.24	12.61	8.64	10.54	9.53	8.59	7.64	8.28
Ga01g01066	4.49	9.08	7.77	9.76	11.89	13.97	10.34	13.93	4.96	13.08	9.47	10.65	13.84	11.9	11.75	5.14
Ga01g01067	2.65	3.74	4.59	2.92	2.6	2.46	2.74	2.78	2.61	2.45	4.48	4.05	1.76	2.19	3.21	2.33
Ga01g01068	1.08	5.65	4.97	7.33	13.1	8.48	8.17	10.38	2.69	8.57	8.48	26.67	8.08	6.94	8.79	3.55
Ga01g01069	1.28	10.03	7.48	9.25	15.05	12.21	9.09	16.05	3.12	11.68	15.36	45.05	12.7	10.4	18.59	3.58
Ga01g01071	1.17	8.39	6.99	8.96	21.49	12.4	12.43	14.25	2.64	10.21	11.19	8.37	8.7	7.21	8.19	3.48
Ga01g01072	2.33	37.95	42.6	21.43	27.94	16.33	21.07	22.11	7.85	29.23	28.66	18.51	16.05	23.88	32.63	7.27
Ga01g01073	4.32	4.73	3.63	6.46	10.77	10.36	11.74	11.63	6.1	7.55	6.9	15.85	6.82	5.76	5.76	3.13
Ga01g01074	0.23	0.77	3.07	2.33	5.76	2.76	4.1	3.95	0.97	1.46	0.57	0.07	1.25	1	0.25	3.17
Ga01g01075	6.55	1.91	0.5	2.21	0.06	0.43	2.1	0.17	4.38	0.99	2.52	0.46	4.96	2.14	1.57	2.61
Ga01g01077	0.05	0	0	0.06	0.25	10.49	0.11	6.33	0.08	0.28	0	0	2.41	0.8	0.1	1.47
Ga01g01078	0.1	0.13	0.9	3.36	15.8	27.37	16.7	22.31	0.21	4.91	0.84	0.16	27	12.34	0.1	0.2
Ga01g01079	30.2	98.81	181.96	66.71	17.43	14.9	12.57	15.55	62.34	45.62	128.5	26.09	24.14	41.54	62.29	41.45
Ga01g01080	2.16	2.97	4.52	5.88	11.58	11.37	15.11	5.3	2.59	6.38	14.03	15.4	15.94	13.14	4.74	3.43
Ga01g01081	0.03	0.31	1.76	0	0	0	0.08	0.01	0.02	0.21	9.31	0.07	0.78	0.29	0	0.05
Ga01g01083	41.04	39.62	46.21	61.34	52.31	101.11	54.94	88.09	92.92	58.23	36.97	15.99	79.98	74.27	54.04	62.45
Ga01g01084	1.52	2.82	0.19	10.87	0.06	0.09	0.3	0.08	39.24	2.93	1.09	0.12	9.7	2.5	9.42	1.69
Ga01g01085	648.74	260.14	57.03	773.77	7.32	39.37	275.91	19.7	2658.57	253.2	194.15	57.44	310.59	510.67	651.98	447.72
Ga01g01088	6.84	18.28	24.28	21.68	34.42	60.65	45.52	39.22	24.18	12.12	25.68	25.51	24.6	22.92	10.5	21.68
Ga01g01089	3.19	18.95	12.29	16.85	29.67	22.33	19.93	24.24	13.08	18.8	21.77	13.13	23.7	17.01	18.94	10.29
Ga01g01090	1.77	0.61	5.13	4.72	6.37	17.51	3.85	9.74	2.21	20.65	4.13	12.84	46.34	36.06	2.13	11.42
Ga01g01091	20.87	34.85	26.87	35.86	24.4	27.2	20.86	30.78	31.34	26.51	28.62	15.11	24.92	24.27	56.48	34
Ga01g01092	3.08	144.64	5.67	57.43	1.36	3.05	7.35	1.32	90.93	4.08	36.15	0.97	10.13	4.61	80.84	19.57
Ga01g01093	2.56	32.38	18.66	37.01	40.38	62.5	57.01	31.32	50.96	34.26	99.37	27.2	110.15	55.44	54.03	22.18
Ga01g01095	38.4	38.07	49.8	32.61	16.74	19.51	19.46	14.02	45.8	23.49	57.09	22.06	20.25	22.68	30.74	21.72
Ga01g01096	24.58	0.21	2.96	3.29	4.26	1.93	16.49	2.19	3.47	2.86	1.84	2.5	2.73	4.13	1.11	3.5
Ga01g01097	11.86	3.28	2.11	38.56	4.93	3.73	9.53	3.81	71.68	14.72	17.02	2.11	29.52	23.11	8.87	6.43
Ga01g01098	189.22	106.44	76.55	146.05	51.42	68.47	39.7	84.85	282.23	65.27	54.34	12.38	69.36	68.28	172.88	179.22
Ga01g01099	1.41	8.47	1.38	7.58	1.92	0.6	1.57	0.75	3.9	5.32	2.14	1.4	0.93	1.69	10.95	4.69
Ga01g01100	94.8	237.12	312.57	423.73	778.66	874.77	921.95	1143.21	152.96	556.6	479.64	685.62	757.27	672.22	432.39	290.08
Ga01g01102	2.84	4.34	6.14	6.6	15.79	10.47	9.74	13.24	2.63	6.41	6.08	17.5	8.61	6.68	6.63	3.87
Ga01g01103	11.34	0.01	0.06	12.34	0.06	0.27	0.79	0.29	36.38	0.1	1.13	0.2	2.94	1.93	0.17	2.11
Ga01g01104	22.11	8.75	8.12	20.19	15.59	13.07	14.75	14.15	20.67	12.26	15.77	14.82	13.19	11.57	14.61	34.4
Ga01g01106	9.01	4.54	2.83	6.74	7.9	6.8	7.65	6.29	4.16	6.01	5.94	7.33	6.28	5.3	3.71	4.65
Ga01g01107	7.84	0	0.39	2.96	1.83	3.55	7.27	2.54	0.39	0.16	0.03	0.33	0.1	0.09	0.41	1.82
Ga01g01108	28.1	16.78	20.56	16.37	11.42	14	12.97	13.84	14.28	21.44	17.49	195.96	33.58	40.02	17.03	20.5
Ga01g01113	5.89	9.91	6.21	11.78	11.5	13.96	10.71	11.26	11.7	10.31	13.21	10.37	9.91	8.02	10.91	9.85
Ga01g01114	8.91	0.81	2.91	2.16	5.21	12.08	7.84	11.49	0.77	3.3	0.42	0.06	2.35	1.82	0.83	1.37
Ga01g01116	1.77	21.13	3.9	36.83	4.82	18.42	31.04	3.8	23.65	22.14	38.12	5.43	12.7	24.52	67.01	27.59
Ga01g01117	0.15	0.17	0.17	1.2	0.56	0.19	0.79	0.33	1.18	0.53	2.58	0.37	0.47	1.48	1.23	0.95
Ga01g01118	0.49	7.18	7.63	4.7	8.06	5.7	5.8	6.07	1.07	6.1	5.65	10.82	6.55	6.76	7.77	0.91
Ga01g01120	5.65	32.79	85.39	48.12	5.31	2.56	1.96	7.01	36.83	25.61	29.39	10.88	53.7	267.32	68.45	5.28
Ga01g01121	4.57	14.44	12.39	19.1	47.69	30.84	24.16	34.81	11.36	22.34	19.96	8.43	22.9	20.6	20.42	8.46
Ga01g01122	5.84	1.86	12.95	5.95	31.69	46.86	65.4	37.92	1.3	38.42	1.52	0.17	14.09	28.59	0.96	4.04
Ga01g01124	0.12	3.79	5.02	3.65	17.73	34.58	17.88	14.11	0.18	15.8	5.26	2.62	5.73	7.41	3.77	0.35
Ga01g01126	0.09	0.21	2.25	2.2	0	0.04	0.14	0.03	0.14	0.41	11.43	0.19	3.92	8.38	1.66	0
Ga01g01127	0.62	0.04	0	1.02	0.01	0	0.01	0	1.58	0	0.01	0.02	0.09	0.01	1.26	0.08
Ga01g01130	3.5	1.61	7.08	5.01	12.15	15.55	62.41	5.65	0.64	17.89	9.17	0.8	7.3	10.55	1.5	3.27
Ga01g01131	61.94	0.95	3.12	5.8	3.26	1.78	1.56	1.41	1.36	5.47	1.54	1.02	1.77	1.19	1.09	2.12
Ga01g01132	4.39	11.65	8.91	16.85	50.17	21.1	32.14	29.22	5.41	18.35	25.06	38.1	16.65	14.06	15.25	16.73
Ga01g01134	2.78	3.2	1.51	9.7	33.76	3.51	7.44	11.77	1.23	2.8	2.17	1.43	17.05	8.99	5.34	8.69
Ga01g01135	1.42	20.24	41.89	26	30.3	42.44	27.71	75.27	6.88	50.5	27.8	7.12	47.84	42.03	18.1	12.99
Ga01g01136	20.64	25.58	18.2	23.51	28.66	28.65	23.06	28.78	20.36	25.73	31.71	32.35	39.09	26.96	18.8	22.15
Ga01g01137	18.46	10.45	12.31	15.03	15.84	12.52	14.06	14.02	15.98	13.08	14.93	22.87	32.78	33.54	14.91	20.76
Ga01g01138	2.43	0.1	0.3	0.22	0.02	0	0.03	0	0.11	0.1	0	0	0.01	0.01	0.2	0.25
Ga01g01139	0.31	14.24	18.33	12.35	25.48	28.77	26.39	20.5	2.57	39.55	24.93	0.55	21.83	31.35	12.34	10.06
Ga01g01140	7.48	22.65	15.06	31.29	62.75	35.93	62.27	38.97	11.65	27.63	29.87	32.21	19.28	18.29	29.84	22
Ga01g01141	4.18	6.21	6.31	7.56	17.34	15.85	13.76	15.95	3.96	9.87	8.63	21.83	11.7	8.44	9.75	3.85
Ga01g01142	1.31	0.33	4.61	4.46	14.39	68.49	5.15	195.95	4.24	2.83	0.43	0.17	0.45	1.58	0.34	1.2
Ga01g01143	10.1	4.93	7.48	9.9	10.89	8.04	6.93	12.11	18.12	4.26	4.93	0.4	5.97	6.77	2.55	3.59
Ga01g01144	1.91	2.34	4.17	6.05	15.08	10.18	8.81	11.23	3.81	3.35	4.44	25.64	8.33	5.15	6.7	10.33
Ga01g01145	0.06	0.21	0.42	0.55	1.47	1.38	0.27	1.13	0.06	0.04	0.13	0	0.16	0.04	0	24.92
Ga01g01147	40.67	5.54	6.64	19.2	18.37	25.83	23.84	22.22	17.1	21.89	7.07	1.59	25	20.31	9.91	37.74
Ga01g01148	38.2	27.4	17.09	34.84	27.44	31.67	30.96	31.74	37.9	29.1	34.87	57.36	31.49	27.58	41.38	42.6
Ga01g01149	9.94	1.67	7.67	132.22	13.06	62.31	31.6	43.14	233.04	20.95	42.96	0.86	149.45	78.33	2.22	570.29
Ga01g01150	11.32	12.27	8.57	11.54	11.65	13.96	12.45	13.46	14.06	12.66	12.38	13.47	13.63	13.33	12.56	10.94
Ga01g01151	0.06	1.4	1.5	0.58	0.99	1.09	0.61	0.86	0.26	0.67	0.77	0.53	0.82	0.78	0.63	0.35
Ga01g01152	19.72	662.68	172.67	237.72	77.62	77.63	87.83	69.55	370.23	383.58	427.47	112.48	195.55	339.56	367.51	45.75
Ga01g01153	0.02	0	0.02	0.02	0.03	0	0	0	0	0	0	15.62	0.73	0	0	0
Ga01g01154	21.21	17.21	9.42	21.32	24.84	21.78	12.77	19.66	26.04	19.35	16.98	17.88	14.43	12.81	21.46	16.04
Ga01g01155	130.58	0.32	0.34	7.58	7.42	170.23	52.15	61.04	3.29	0.84	0.77	0.54	0.49	0.49	0.39	1.76
Ga01g01156	2.11	0.87	1.61	0.62	1.59	2.71	3.2	2.6	0.23	1.38	0.14	3.48	1.86	2.02	1.36	0.55
Ga01g01158	5.08	18.65	19.64	29.62	73.46	52.31	62.45	71.13	11.79	32.11	37.16	59.29	46.01	38.08	30.39	14.54
Ga01g01159	29.24	33.71	31.68	49.48	53.25	72.64	52.4	72.8	50.33	50.02	43	49.64	59.65	50.42	46.02	44.68
Ga01g01160	15.46	34.03	13.76	84.04	15.17	165.3	410.39	25.05	133.89	193.31	88.2	2.13	370.47	303.43	41.65	26.66
Ga01g01161	1.92	115.11	18.38	99.27	9.35	36.2	22.39	14.68	32.86	235.48	511.97	402.19	126.09	179.06	245.86	6.2
Ga01g01163	1177.08	3.67	2.7	57.92	0.46	0	0.52	0.64	43.43	0.14	4.12	4.33	0.37	2.11	27.73	155.03
Ga01g01164	0.05	2.16	4.76	5.1	22.62	0.84	13.63	5.32	0.23	15.08	0.47	15.33	2.2	8.1	7.16	0.87
Ga01g01165	5.65	15.16	13.39	20.12	75.62	22.36	41.57	43.46	4.43	26.28	29.03	35.11	13.78	13.96	19.72	8.32
Ga01g01168	5.83	18.04	14.91	21.4	35.71	25.02	27.58	25.33	10.67	22.57	27.81	13.61	19	17.84	23.93	19.58
Ga01g01170	0.02	0.12	1.04	0.04	0.16	0.13	14.87	0.15	0	3.4	6.84	1.02	1.71	1.39	0.09	0.01
Ga01g01172	23.55	18.56	20.38	22.56	20.27	21.1	18.83	22.07	26.33	25.41	25.88	13.96	21.16	22.11	23.9	31.3
Ga01g01174	1.64	20.86	7.17	19.66	29.73	27.6	17.84	29.17	3.98	20.79	24.3	4.71	17.35	13.79	15.57	3.67
Ga01g01177	14.28	16.53	9.88	23.4	26.17	14.23	19.04	18.6	24.08	13.98	17.18	63.67	16.04	15.25	24.41	20.74
Ga01g01178	12.83	18.34	17.91	15.68	11.56	9.81	17.25	9.41	12.15	16.4	21.66	116.34	12.02	16.48	20.5	11.1
Ga01g01179	145.26	59.35	80.05	121.38	119.81	182.59	113.53	183.08	167.96	108.7	58.94	93.5	116.83	130.35	97.11	104.1
Ga01g01180	0.45	4.03	3.21	3.12	7.94	7.06	6.49	11.6	1.79	5.85	3.96	4.01	7.06	7.67	3.78	1.44
Ga01g01182	5.79	1.87	2.4	4.47	4.53	3.78	3.5	3.66	3.21	5.85	6.54	2.29	4.19	6.12	2.23	3.31
Ga01g01183	25.14	10.8	31.1	15.15	33.62	49.98	41.89	49.03	17.27	11.05	20.53	11.41	26.29	18.89	12.33	6.16
Ga01g01184	62.63	16.03	14.77	23.91	37.72	22.72	38.63	25.09	23.51	21.7	27.78	45.91	22.25	22.49	18.49	25.79
Ga01g01185	20.23	14.48	18.24	21.58	20.33	24.71	18.49	22.67	15.54	19.84	20.75	12.27	24.89	28.98	22.89	31.84
Ga01g01187	26.59	8.25	5.99	12.98	8.18	8.43	7.99	6.56	22.51	7.74	7.26	12.87	6.88	6.53	9.08	15.45
Ga01g01188	0.81	8.72	7.63	10.27	17.58	15.74	12.34	14.05	5.01	11.53	13.21	5.85	8.74	9.3	16.44	22.49
Ga01g01189	6.3	19.72	10.71	21.14	14.35	14.17	8.96	13.98	22.08	16.91	18.04	27.92	30.82	24	35.47	69.53
Ga01g01191	0.15	7.43	7.71	7.61	16.48	10.65	8.65	14.14	0.97	11.81	15.99	20.02	8.42	8.68	10.61	2.15
Ga01g01192	25.99	2.31	1.81	6.33	2.46	41.19	5.51	30.56	15.72	4.75	3.82	0.48	13.35	11.57	1.14	1.99
Ga01g01194	0.1	4.7	11.45	3.63	0.59	0.05	2.46	0.12	0.25	12.97	1.52	0.49	1.78	9.73	3.83	12.4
Ga01g01195	5.07	68.02	66.84	94.19	187.71	198.58	218.11	202.41	14.55	122.37	171.56	397.02	222.24	155.48	94.4	23.54
Ga01g01196	11.63	12.57	9.41	16	13.66	9.76	14.41	10.38	15.69	13.6	19.56	21.48	13.42	13.26	19.1	17.38
Ga01g01197	34.06	23.99	21.78	34.57	5.43	6.27	5.19	5.92	67.31	11.39	15.66	2.64	8.56	14.35	22.52	30.34
Ga01g01198	5.8	3.46	3.33	7.26	7.16	10.62	10.67	9.66	4.95	6.34	4.73	0.24	4.69	5.63	5.48	3.68
Ga01g01200	16.81	13.63	12.42	20.61	18.82	16.56	15.85	17.18	18.03	16.64	12.88	12.14	16.25	17.49	18.07	18.82
Ga01g01201	0.43	2.21	3.57	2.91	8.62	8.85	4.83	9.62	0.67	6.67	2.78	0.95	5.01	6.2	2.44	0.54
Ga01g01202	0.04	1.12	1.76	3.66	13.72	8.09	17.67	9.16	0.26	3.07	1.69	0.27	3.89	4.78	1.82	0.24
Ga01g01203	0	0.06	0.07	0.36	0.71	0.43	0.47	0.53	0.04	0.48	0.55	0.44	0.32	0.2	0.13	0.07
Ga01g01204	0	1.53	0.49	1.73	4.59	2.26	1.74	3.2	0.26	1.82	2.62	0.09	2.67	1.45	1.59	0.38
Ga01g01206	7.42	17.41	11.48	19.99	22.31	18.23	22.93	15.9	21.35	14.5	22.76	14.55	30.05	20.67	19.08	12.44
Ga01g01207	2.95	34.63	22.91	19.01	20.38	16.57	19.98	12.46	6.2	23.1	31.99	16.4	23.92	20.13	53.25	11.54
Ga01g01208	21.56	54.22	88.65	39.7	26.62	24.67	29.59	24.4	23.05	52.78	51.59	66.58	35.12	54.17	54.41	11.92
Ga01g01209	0.07	3.46	4.4	1.85	2.02	0.67	3	0.81	0.38	2.34	3.47	8.6	0.91	2.3	0.72	0.29
Ga01g01210	16.3	0.16	0.11	1.41	0.44	1.37	0.53	0.91	0.91	0.13	0.02	0.08	0.22	0.3	0.69	2.19
Ga01g01214	0.19	5.43	9.47	5.33	6.95	5.63	6.56	3.95	0.9	12.37	8.13	0.29	7.92	11.81	6.2	0.57
Ga01g01215	4.73	2.93	0.5	2.57	3.05	2.45	2.09	1.32	3.15	1.85	4.62	0.45	1.56	0.88	2.27	1.93
Ga01g01216	0.16	0	0	0.03	0	2.77	0.07	0.04	0	0.15	0	0	0.03	0.07	0	0
Ga01g01217	1479.24	121.12	26.85	429.13	109.72	23.72	38.08	47.25	378.61	66.8	276.52	178.11	177.92	104.34	509.44	878.42
Ga01g01219	1371.93	70.62	63.24	173.06	208.11	181.49	158.28	164.51	113.75	129.18	123.22	660.91	101.28	93.02	103.28	255.8
Ga01g01220	0.11	5.69	4.29	1.14	0.02	0.07	0.03	0.01	0.04	44	43.16	0.06	2.46	9.93	0.24	0.05
Ga01g01221	0.02	0.23	0.17	0.12	0	0	0.01	0.01	0	3.42	5.73	0.02	0.12	0.87	0.01	0.01
Ga01g01222	86.93	24.07	18.64	34.52	16.63	20.81	20.78	18.05	43.47	17.51	27.01	12.23	36.03	31.39	26.15	35.54
Ga01g01224	0.91	4.62	3.62	4.3	11.25	4.66	6.8	6.42	1.35	6.09	7.07	28.77	5.81	4.98	6.11	1.05
Ga01g01225	0.09	5.52	0.22	1.24	0.05	0.06	0.72	0.11	0	1.01	6.05	0.19	1.17	0.91	12.08	0.31
Ga01g01226	50.96	2.73	2.4	6.31	7.98	7.82	3.41	7.86	3.62	7.26	6.78	1.32	20.22	11.37	3.13	8.74
Ga01g01227	12.67	7.1	10.1	8.73	30.02	82.44	24.77	73.05	5.07	19.58	9.31	7.71	36.75	52.1	10.93	3.31
Ga01g01228	0.68	11.57	27.32	7.75	7.54	5.49	5.28	5.8	2.19	9.72	13.93	11	5	11.08	7.57	0.58
Ga01g01230	0.75	0.1	0.83	0.55	0	0.04	6.7	0.06	0.04	0.46	15.42	0.05	13.7	19.6	0	0.06
Ga01g01231	0.14	2.61	3.87	3.86	10.37	11.04	9.79	8.84	1.31	5.87	3.39	0.34	8.88	8.43	2.27	0.7
Ga01g01232	11.32	6.73	3.99	7.3	10.83	8.43	9.32	9.82	4.83	5.86	8.69	3.46	6.77	8.15	7.36	7.96
Ga01g01233	0.09	0.33	1.28	3.3	19.08	6.52	5.76	12.83	0.22	2.16	0.64	0.15	4.05	3.32	0.11	0.29
Ga01g01234	37.99	11.04	6.78	13.88	23.38	11.73	8.68	14.94	14.3	4.93	8.47	6.93	5.51	7.09	11.46	17.99
Ga01g01235	6.75	13.39	9.82	15.19	20.37	13.61	15.39	15.79	12.4	12.72	18.25	11.46	14.98	12.74	16.4	11.98
Ga01g01237	0.09	2.94	2.09	2.14	5.52	6.67	9.79	3.3	0.33	4.27	4.9	0.18	4.56	3.84	1.86	0.58
Ga01g01239	0.02	0	0.01	0.01	0.01	0	0.01	0	0.03	0	0.01	0	0.03	0.03	0	0
Ga01g01242	8.39	10.65	7.42	11.03	9.53	8.13	9.19	8.61	10.11	8.13	11.59	32.86	7.26	6.16	10.08	9.52
Ga01g01243	1.51	0.59	0.92	3.44	5.51	0.92	0.6	0.79	1.03	3.82	7.56	1.59	0.74	0.58	0.99	5.31
Ga01g01244	2.14	3.67	1.8	3.24	4.79	2.58	3.87	3.57	4.27	2.73	4.13	2.82	2.46	2.63	4.39	1.36
Ga01g01245	0.17	7.86	11.84	18.55	56.1	36.07	33.33	52.44	0.94	28.57	12.73	4.49	29.06	30.06	13.24	2.25
Ga01g01246	1.9	11.38	6.97	11.73	27.53	16.18	9.93	18.55	3.22	14.88	18.98	14.07	14.83	12.16	18.64	9.27
Ga01g01247	17.71	12.18	11.24	18.44	21.05	18.19	19.66	14.51	19.78	17.2	12.35	14.41	15.81	16.03	18.49	23.5
Ga01g01248	8.92	11.47	10.67	15.12	27.55	17.27	19.59	19.28	11.22	14.54	18.65	16.77	14.94	13.68	13.11	16.84
Ga01g01249	1.42	9.17	8.69	12.47	31.7	27.57	37.79	31.83	5.27	16.35	15.32	15.24	17.14	14.71	11.19	18.15
Ga01g01254	0.04	2.46	0.74	1.98	2.7	10.57	1.5	4.5	0.22	3.3	4.51	0.07	4.03	2.81	2.92	0.55
Ga01g01255	15.47	7.36	9.91	6.16	1.77	1.41	3.02	1.78	19.72	3.5	11.06	3.37	7.01	8.84	4.41	4.11
Ga01g01256	2.59	3.95	2.36	5.09	6.33	4.82	5.05	4.57	3.83	4.27	6.98	12.04	4.98	4.25	4.93	5.76
Ga01g01257	3.03	1.71	0.93	5.29	30.46	15.23	10.87	17.77	0.78	1.49	1.55	0.36	1.45	0.88	4.13	0.32
Ga01g01258	125.55	3.82	8.17	46.22	0.32	1.45	4.13	0.53	143.94	2.25	3.13	0.49	0.68	3.45	14.52	40.44
Ga01g01259	17.56	0	0	0.58	0	0	0	0	0	0	0	0.09	0.03	0	0.08	0.07
Ga01g01260	37.9	21.02	6.93	26.62	13.53	12.06	19.23	9.79	41.66	12.62	13.42	9.54	7.84	12.61	38.45	25.77
Ga01g01264	5.92	6.61	7.4	7.05	17.62	10.32	12.67	11.86	2.95	9.69	7.25	16.8	6.92	9.62	10.08	4.32
Ga01g01265	0.04	9.7	5.25	2.39	0.09	0.07	0	0.02	0.05	3.83	2.59	0.07	0.3	2.19	1.01	0.06
Ga01g01266	0.13	0.13	0.53	4.72	11.62	20.96	2.4	21.48	0.38	1.34	0.28	0.1	14.07	3.76	0.08	49.3
Ga01g01267	0.7	0.38	0.26	0.69	2.35	1.43	1.89	1.88	0.32	0.54	1.02	1.73	0.63	0.53	0.35	3.25
Ga01g01268	37.06	9.51	6.63	12.7	12.58	9.38	12.93	11.71	10.38	9.68	12.46	19.15	9.92	9.73	14.13	26.57
Ga01g01270	23.08	24.07	18.74	15.56	11.88	10.57	9.77	11.53	33.7	7.98	15.25	52.3	9.75	8.04	7.23	24.72
Ga01g01271	2.01	4.93	5.13	4.22	4.28	2.57	3.44	3.11	4.05	3.97	5.55	7.16	3.34	3.47	3.92	6.68
Ga01g01273	14.99	0.73	0.48	10.21	1.72	2.14	1.23	1.08	17.5	1.42	1.75	0.34	3.51	4.79	0.91	141.07
Ga01g01274	19.57	11.52	9.09	9.87	12.38	6.89	5.29	7.78	15.15	9.39	15.26	2.3	12.87	11.24	10.7	36.78
Ga01g01275	10.31	11.42	10.86	14.52	19.33	12.6	13.53	12.73	8.54	14.57	14.32	38.3	12.97	13.26	14.61	11.88
Ga01g01276	0.94	4.03	3.93	3.93	6.81	5.8	5.93	7.48	2.09	5.69	5.53	1.59	7.47	6.97	4.14	3.08
Ga01g01277	9.03	9.03	11.87	22.65	33.88	22.3	27.09	23.52	13.27	32.12	19.11	3.73	24.9	22.71	18.03	57.88
Ga01g01278	0.65	11.01	63.16	10.63	0.99	1.07	3.59	0.59	3.06	50.83	116	0.92	77.97	129.13	2.02	10.66
Ga01g01280	3.82	4.84	4.93	7.56	14.99	7.36	9.58	9.16	7.17	7.54	7.29	6.65	7.75	6.46	6.41	7.09
Ga01g01281	0.6	1.78	0.58	1.87	1.26	0.72	3.49	1.48	2.67	1.56	3.12	1.13	1.39	1.11	2.19	1.27
Ga01g01282	0.17	8.21	9.54	5.77	11.45	3.48	5	6.72	1.17	5.41	9.13	6.81	4.52	6.06	9.32	2.43
Ga01g01283	18.52	8.08	9.14	14.3	8.76	12.46	18.58	11.78	31.44	8.15	11.43	20.99	8.67	8.43	6.85	7.51
Ga01g01284	0.31	0.29	0.3	0.52	2.44	2.98	3.99	2.98	0.07	1.09	1	0.17	1.74	0.98	0.57	0.15
Ga01g01285	0.23	1.28	1.07	2.23	6.52	4.81	23.11	5.81	0.55	7.66	0.99	2.07	6.04	6.18	3.04	0.38
Ga01g01286	1.56	11.78	19.95	11.88	24.04	22.49	25.19	22.97	6.26	12.91	12.74	17.85	14.67	16.58	8.99	3.38
Ga01g01288	0.18	0.4	1.86	2.72	10.53	16.83	6.12	15.48	2.69	4.68	0.53	0.84	8.4	7.2	0.89	1.55
Ga01g01290	1.33	2.64	3.19	3.6	10.56	5.64	7.27	7.2	1.55	4.11	4.31	3.34	4.86	5.26	3.44	3.49
Ga01g01292	0	0.17	0.33	1.52	0.16	0.06	0.38	0	0.18	0.37	0.44	0.66	0.43	0.45	0.95	0.02
Ga01g01294	0.95	3.49	5.99	3.05	1.98	1.48	2.43	1.23	2.36	2.66	4.02	1.36	3.12	3.07	2.69	1.74
Ga01g01295	10.53	9.96	8.74	12.58	8.8	11.95	9.08	9.51	8.6	13.57	10.66	14.92	8.53	7.89	13.21	12.93
Ga01g01296	0.17	5.24	14.55	2.24	0.99	3.12	5.23	0.85	0.19	3.75	10.46	0.14	9.06	4.25	6.74	0.62
Ga01g01297	84.97	41.3	42.8	53.24	76.79	65.76	78.81	75.74	53.93	58.89	60.2	173.06	60	58.51	47.59	64.12
Ga01g01298	0	0.32	3.59	0.24	0.12	0.02	0.33	0.36	0.06	5.3	2.6	0.03	37.18	24.91	0.18	0.21
Ga01g01301	0.18	5.16	8.02	5.34	12.5	18.62	22.58	16.59	0.77	13.88	5.42	4.02	13.64	16.23	2.58	0.58
Ga01g01302	0.03	0.27	1.28	6.44	32.15	1.24	7.11	11.39	0.07	3.09	0.45	0.01	2.32	3.47	0.08	0.09
Ga01g01304	4.18	0.78	14.34	10.7	0.5	1.54	0.15	2.07	19.92	80.62	7.91	0.24	32.43	51.69	2.42	2.06
Ga01g01305	1567.97	1096.55	419.18	1476.95	60.25	59.93	34.29	75.96	3541.16	295.28	425.8	19.42	260.12	274.27	1354.81	678.62
Ga01g01307	24.81	10.12	11.97	16.27	27.44	18.67	20.92	20.64	20.66	16.64	16.05	2.65	23.58	19.7	13.11	13.7
Ga01g01308	0.09	0.14	0.94	1.81	18.12	22.71	3.58	28.97	0.21	1.15	0.23	0.14	0.41	0.31	0.22	0.35
Ga01g01310	9.43	9.88	12.99	16.88	38.48	42.03	45.3	53.68	13.18	28.75	22.31	9.91	33.13	30.8	15.28	17.74
Ga01g01311	7.42	1.8	1.26	2.34	2.32	1.49	1.2	1.52	0.72	1.06	4.24	1.82	1.43	0.95	2.66	1.36
Ga01g01312	0.27	4.54	1.48	1.28	0.02	0.08	0.01	0.01	0.08	3.06	8.93	0.03	0.19	2.32	1.56	0.06
Ga01g01313	12.87	21.67	12.05	22.4	12.06	13.3	16.75	11.79	26.92	18.85	25.87	15.1	21.7	18.1	33.63	24.37
Ga01g01314	23.77	2.39	1.64	12.2	10.77	14.08	28.14	8.99	15.81	4.63	2.1	1.35	7.19	5.52	2.75	4.69
Ga01g01315	0.38	0.43	0.27	1.12	5.49	2.23	2.45	4.1	1.19	0.33	0.33	0.2	1.06	0.45	0.16	0.84
Ga01g01316	11.27	8.23	50.22	20.23	0.85	0.59	0.71	0.86	21.86	9.37	4.43	0.3	99.61	118.48	10.45	18.42
Ga01g01317	6.24	13.99	3.27	8.38	4.4	3.01	2.07	1.89	13.56	1.49	1.5	5.86	0.32	2.83	18.76	8.83
Ga01g01318	81.55	8.31	6.87	18.82	0.91	15.35	5.96	11.93	50.93	8.88	2.92	1.58	6.83	7.39	9.96	32.33
Ga01g01320	2.26	21.27	6.69	4.39	1.37	1.13	1.17	1.65	5.87	4.49	9.7	2.07	2.81	3.2	24.55	1.14
Ga01g01321	0.07	0.43	0.4	0.44	0.68	0.41	0.33	0.44	0.25	0.46	0.37	0.54	0.39	0.39	0.35	0.24
Ga01g01322	292.21	0.86	0.79	15.44	0.45	0.57	9.34	0.59	12.57	0.87	1.5	1.3	0.44	1.41	5.51	36.68
Ga01g01323	1.61	11.95	15.5	8.77	14.16	11.43	11.29	13.68	4.16	9.8	12.35	25.85	9.05	11.9	16.42	6.07
Ga01g01324	1.72	5.85	1.74	7.42	0.15	0.43	0.55	0	10.89	2.5	1.7	0.48	1.61	1.41	7.14	1.88
Ga01g01325	4.41	3.86	2.22	6.76	6.58	3.66	10.4	3.36	6.69	6.23	8.22	7.1	4.02	3.55	6.79	2.42
Ga01g01326	2.22	8.71	7.48	6.88	0.95	1.1	1.12	1.01	8.55	5.29	12.52	0.29	3.52	3.3	14.58	3.73
Ga01g01327	0.16	2.92	3.46	4.71	30.27	4.82	13.16	15.31	2.88	3.69	4.72	0.17	7.1	8.49	2.95	0.69
Ga01g01328	4.31	12.21	6.35	25.61	8.98	6.64	11.86	7.47	26.58	9.33	8.72	25.18	7.78	8.59	31.04	16.88
Ga01g01329	0	0.48	2.19	0.38	1.78	1.5	0.77	1.53	0	1.6	0.35	4.88	1.44	2	1.57	0.06
Ga01g01330	1	3.65	4.45	2.97	5.97	7.13	4.95	8.17	0.86	4.84	3.74	2.1	3.9	4.05	1.86	1.74
Ga01g01331	16.66	33.81	35.65	39.98	22.15	36.21	21.79	24.66	18.52	46.47	51.49	44.66	27.41	32.65	31.37	10.06
Ga01g01332	17.28	6.89	3.7	9	8.47	6.49	7.05	6.89	11.05	4.32	6.62	71.32	5.87	4.72	10.28	16.76
Ga01g01333	0.43	0.18	0.42	0.39	0	0.1	0.89	0	0.59	0.39	0.74	2.15	5.84	1.49	0.14	0.57
Ga01g01334	0.76	32.26	55.38	37.99	7.27	26.44	12.67	19	14.51	37.73	9.17	0.86	4.88	23.75	31.14	33.24
Ga01g01335	2.76	9.88	9.37	12.84	13.83	10.31	8.58	9.5	10.76	8.4	13.27	3.25	19.86	22.68	10.54	14.89
Ga01g01336	3.72	7.41	5.96	6.82	9.68	7.91	11.2	7.22	7.65	6.64	10.65	2.8	8.92	8.78	6.7	7.14
Ga01g01337	1.38	0	0	0.03	0	0	0	0	0.08	0	0.01	0	0	0	0.01	0.09
Ga01g01338	0.14	5.01	2.92	8.55	32.29	10.61	25.38	16.54	0.15	5.52	9.49	5.85	6.37	6.51	6.01	0.35
Ga01g01339	0.02	0.26	0.19	0.13	0	0.04	0.18	0	0	0.03	0.15	98.5	0.14	0.09	0.09	0
Ga01g01340	0.79	8.59	12.97	6.6	2.3	1.29	1.38	3.27	1.77	10.19	6.1	8.22	10.54	27.22	1.33	0.78
Ga01g01341	97.55	7.19	4.28	10.57	4.33	4.24	5.35	3.46	10.78	5.43	7.23	17.62	10.35	9.75	7.98	14.51
Ga01g01342	1.45	4.27	10.24	6.2	3.51	13.56	19.09	5.01	0.76	12.59	0.63	0.56	2.79	8.58	2.73	11.45
Ga01g01343	33.67	33.56	43.86	47.26	25.3	37.02	44.24	33.84	31.08	45.43	30.94	8.16	46.64	79.83	39.1	64.24
Ga01g01345	7.85	4.45	2.82	7.73	8.12	7.84	3.2	6.86	11.77	6.39	4.25	1.78	5.4	5.7	7.93	8.68
Ga01g01346	89.16	5.24	6.6	14.12	12.96	21.98	21.64	15.06	14.44	10.35	6.7	4.81	14.62	13.56	6.56	16.18
Ga01g01347	1.5	26.29	38.02	11.04	2.67	3.25	2.08	2.13	6.93	7.4	17.95	3.68	1.28	4.69	18.72	2.67
Ga01g01348	15.74	24.35	19.34	24.43	29.58	17.91	18.41	22.04	19.22	26.22	34.48	41.65	28.88	25.32	31.16	22.69
Ga01g01350	2.2	0	0.17	0.1	0	0	0	0	0.13	0	0.03	0	0	0	0.11	0.45
Ga01g01351	0	0	0	2.9	2.75	0.28	0.33	0.33	0.03	1.13	0	0	4.8	0.12	0.07	0
Ga01g01352	25.61	20.78	15	30.36	31.64	30.09	25.48	26.3	27.5	22.18	22.82	40.77	22.52	19.66	37.52	33.93
Ga01g01353	5	10.17	7.62	10.74	15.78	19.09	17.9	19.33	6.36	14.33	13.58	6.25	15.39	14.04	16.94	7.42
Ga01g01354	1.35	3.04	2.42	3.33	9.6	6.88	4.19	9.66	2.44	3.52	3.75	23.06	3.51	2.66	4.44	4.61
Ga01g01355	0.25	0.14	1.96	2.33	14.65	4.48	9.22	10.34	0.16	2.76	0.38	0.18	5.31	4.13	0.11	0.15
Ga01g01356	210.34	0.55	0.75	12.25	0.19	0.09	0.28	0.18	8.23	0.05	0.92	1.04	0.16	0.76	4.75	34.96
Ga01g01357	7.16	15.54	8.73	19.28	22.6	12.25	14.92	14.43	10.84	17.63	21.85	26.21	12.34	11.22	21.93	21.2
Ga01g01358	13.76	11.47	7.8	16.95	24.84	14.76	19.96	18.56	11.43	14.41	17.89	23.78	13.91	11.18	14.22	17.65
Ga01g01359	51.32	39.47	49.43	53.08	63.59	168.09	112.53	93.87	54.37	48.5	48.48	43.56	63.31	45.48	64.35	45.83
Ga01g01361	2.75	7.25	6.98	9.19	16.08	13.1	14.37	14.45	3.24	10.22	10.61	25.95	10.93	8.69	12.16	5.66
Ga01g01362	0.34	7.19	22.23	4.29	3.72	3.03	2.07	3.44	2.92	5.03	5.86	3.02	2.69	5.71	5.29	0.88
Ga01g01363	5.79	15.81	24.32	14.61	18.15	13.03	16.62	11.89	11.43	10.85	15.31	11.95	11.57	14.85	14.41	7.24
Ga01g01364	6.45	7.1	19.61	3.48	0.04	0.03	0.23	0.01	0.83	12.63	0.82	0.09	0.49	1.86	4.75	2.3
Ga01g01365	69.22	43.17	43.16	75.38	84.79	74.63	98.16	69.38	45	58.76	57.23	110.32	51.29	66.1	87.36	49.41
Ga01g01367	25.74	18.62	16.95	24.75	28.82	25.29	28.53	24.3	28.29	23.61	30.06	30.24	39.89	32.11	24.1	32.21
Ga01g01368	16.02	74.4	76.17	90.46	192.49	181.62	158.5	234.2	32.9	115	94.71	177.61	180.5	146.71	139.72	46.74
Ga01g01369	16.56	41.43	67.63	71.9	171.29	205.97	161.59	309.62	20.2	107.16	91.72	170.54	146.97	136.67	80.92	36.48
Ga01g01374	1281.6	2.93	2.3	47.08	1.33	0.47	1.3	0.96	44.03	0.16	5.41	2.51	0.8	2.15	21.15	164.57
Ga01g01375	24.09	31.04	24.85	40.88	52.8	42.63	35.67	43.56	41.54	34.94	31.47	35.42	33.72	31.43	38.84	56.65
Ga01g01376	0.3	18.99	0.57	1.18	0.23	0.16	0.47	0.04	0.52	1.99	5.19	0.14	15	3.77	1.82	2.07
Ga01g01377	2.12	12.72	8.58	7.77	11.24	12.63	11.75	12.93	8.04	3.37	15.36	12.17	13.83	9.01	1.36	5.8
Ga01g01378	5.29	0	0.14	0.38	0.05	0.96	0.44	0.75	0.22	0.01	0.02	0	0.04	0.03	0.19	1.01
Ga01g01379	1.92	1.65	2.03	3.52	6.56	2.56	4.75	3.13	1.4	4.31	8.23	6.61	3.8	3.06	4.06	2.85
Ga01g01380	17.97	1.21	0.25	25.51	0.82	0.13	0.4	0.33	24.32	0.33	5.51	0.38	4.07	1.12	21.61	9.63
Ga01g01381	16.96	0.44	0.04	2.21	0.33	0.05	0.29	0.12	2.42	0.11	1.91	0.1	0.51	0.11	2.24	5.92
Ga01g01383	6.61	2.66	5.96	4.91	4.41	9.24	6.62	7.33	5.63	5.67	4.94	0.99	12.98	13.47	3.04	12.35
Ga01g01385	0.24	2.31	9.22	4.07	1.36	0.14	13.32	0.33	5.42	1.67	0.74	1.26	0.16	0.78	0.76	0.26
Ga01g01386	0.4	1.35	1.1	1.56	4.53	1.62	3.74	2.93	0.66	1.58	1.8	0.93	1.86	1.51	0.98	0.87
Ga01g01387	0.16	0.74	0.79	1.57	2.82	1.2	1.19	1.8	0.51	1.33	2.1	5.27	1.15	0.71	1.01	0.82
Ga01g01388	1.28	3.63	3.01	5.24	9.95	4.57	4.95	5.08	2.7	4.91	8.02	12.25	3.98	2.71	5.36	4.11
Ga01g01390	9.59	0	0.06	0.85	4.47	1.02	2.11	1.5	0.35	0.05	0.02	0	0.68	0.5	0.35	1.22
Ga01g01391	5.54	3.8	5.07	6.48	6.71	7.27	8.8	7.02	4.75	6.07	7.98	4.21	6.01	5.85	4.89	8.16
Ga01g01392	2.2	10.08	12.25	7.34	8.99	5.75	5.47	6.32	3.38	7.98	10.43	4.96	4.77	9.71	9.69	2.39
Ga01g01393	45.04	29.57	23.9	41.2	43.81	54.75	38.17	57.14	55.23	31.13	33.93	11.52	29.98	24.36	46.97	61.01
Ga01g01394	1.66	7.96	5.14	9.28	3.2	3.23	3.68	1.99	5.26	12.38	11.42	3.83	9.42	8.4	12.47	10.23
Ga01g01395	0	0	0.04	0.22	0.3	1.61	0.55	0.28	0.13	3.25	0.09	0	2.23	1.26	0	0.06
Ga01g01396	0.2	14.73	2.58	7.92	10.94	9.11	7.86	6.06	2.33	11.72	22.04	0.43	7.2	2.83	20.29	0.85
Ga01g01397	0.3	1.69	1.88	2.51	5.33	3.83	4.62	4.03	1.1	3.35	3.57	1.31	2.84	2.42	2.98	1.8
Ga01g01398	0	0.49	0.03	0.14	0	0	0.01	0.02	0.04	0.91	12.44	0.04	1.73	0.63	0.67	0.06
Ga01g01399	0.63	1.1	1.74	2.64	5.51	1.01	3.91	2.82	0.06	4.78	8.24	0.72	8.35	5.21	1.67	0.22
Ga01g01400	7.5	0.49	0.39	0.99	0.97	0.9	1.5	0.62	2.24	0.23	0.55	0.24	0.68	0.28	0.51	3.44
Ga01g01401	4.99	22.65	27.04	29.86	78.31	63.74	76.57	93.97	9.96	41.55	34.66	126.93	67.7	51.32	36.72	15.44
Ga01g01402	5.16	7.17	8.49	9.87	14.37	14.83	13.37	13.63	7.02	11.68	11.06	6.66	13.04	11.47	9.29	11.27
Ga01g01406	0.24	6.18	2.5	5.16	8.31	2.99	7.41	4.85	1.37	7.77	6.95	1.39	3.51	4.26	6.57	0.74
Ga01g01407	0.7	1.71	2.36	2.36	7.71	6.16	5.91	7.05	0.95	2.86	1.57	1.96	3.36	3.22	1.81	0.77
Ga01g01408	0	0.35	0.67	0.9	6.33	4.5	0.94	10.72	0	2.6	0	0.1	0.58	0.48	0.08	0.17
Ga01g01409	1.48	7.62	9.84	6.37	7.35	4.51	13.58	6.43	1.55	11.54	14.13	12.32	5.94	5.44	6.06	4.5
Ga01g01414	4.52	47.3	48.96	60.61	182.47	129.5	149.83	163.29	20.9	86.27	60.13	41.36	129.24	105.81	69.35	23.35
Ga01g01415	3.82	5.67	3.68	6.98	8.69	5.25	5.54	6.38	5.94	8.13	7.46	11.38	5.45	4.54	9.28	8.53
Ga01g01416	2.96	3.48	1.78	3.98	5.8	4.31	3.66	5.68	2.86	3.35	2.94	3.1	5	3.37	3.14	2.59
Ga01g01417	18.47	10.52	10.31	18	9.29	10.31	12.17	10.75	26.17	10.4	7.86	17.8	7.7	10.31	15.04	22.47
Ga01g01418	2.46	9.81	5.55	7.57	7.04	20.04	11.44	15.11	13.64	8.43	10.58	2.11	15.64	10.2	10.71	5.51
Ga01g01419	3.67	19.36	17.79	20.92	40.47	50.06	45.96	43.14	10.98	33.25	15.29	3.5	30.79	27.24	25.09	8.65
Ga01g01420	1.11	1.37	1.14	2.05	3.77	2.39	2.37	2.34	1.82	2.14	2.78	3.03	2.25	1.56	2.42	1.93
Ga01g01421	5.99	8.16	7.05	8.6	10.98	11.3	13.41	8.11	7.18	13.66	9.49	4.39	18.56	16.14	12.49	11.22
Ga01g01422	0.06	3.33	0.5	0.42	0	0.05	0.02	0	0.43	0.06	0.55	0.03	0.07	0.59	4.04	0.19
Ga01g01423	0.16	23.7	11.33	15.89	17.71	13.37	12.4	12.93	0.86	24.97	24.63	1.62	10.03	11.85	41.28	0.74
Ga01g01424	2.67	6.63	4.14	5.76	7.54	6.17	7.15	5.27	3.22	9.56	7.1	3.02	5.8	6	8.28	5.17
Ga01g01425	0.09	0.69	0.88	3.93	7.13	5.74	6.65	5.32	0.3	4.32	2.69	0.27	3.03	2.97	2.61	1
Ga01g01427	0.97	2.07	1.45	4.44	0.21	0.58	0.47	0.79	0.39	8.04	9.69	0.06	3.18	3.81	1.87	0.44
Ga01g01429	12.01	28.26	29.05	33	51.33	43.36	30.11	41.32	21.11	35.85	29.75	30.51	32.71	33.6	51.74	25.53
Ga01g01430	0.92	2.7	3.18	2.9	6.9	4.87	3.71	5.2	0.8	6.9	5.54	0.18	6.93	6.21	2.43	1.5
Ga01g01431	11.94	1.22	2.19	1.95	1.27	3	0.51	2.5	3.46	4.57	0.91	0.08	1.37	7.58	0.47	4.49
Ga01g01432	6.42	14.29	9.5	14.93	17.54	11.57	13.17	13.4	8.32	17.72	20.82	38.28	14.41	13.64	20.65	17.08
Ga01g01433	4.82	6.29	5.11	9.49	18.14	12.31	11.3	13.18	6.07	8.56	11.5	4.96	6.72	4.78	7.69	9.68
Ga01g01434	0.26	0.14	0.41	4.48	25.99	14.15	4.27	23.98	0.25	3.74	1.19	0.71	7.79	4.62	0.35	0.26
Ga01g01435	5.02	0.03	0	0.12	0	0	0	0.01	0.05	0	0.01	0.02	0.01	0.04	0.01	0.01
Ga01g01436	716.91	72.63	84.9	307.69	11.5	15.45	5.22	10.7	565.68	51.19	15.06	8.89	32.39	51.74	57.36	100.97
Ga01g01437	1.63	26.61	192.55	19.15	7.05	29.59	1.63	16.81	2.07	59.77	1.6	0.8	1.92	53.62	17.43	10.25
Ga01g01438	0.48	1.62	3.18	4.31	16.43	8.39	13.91	11.31	0.47	4.12	6.72	5.93	3.45	6.34	3.58	1.7
Ga01g01439	6.17	5.78	6.32	5.11	8.1	9.93	6.71	8.09	6.16	7.52	8.1	3.49	9.62	7.96	6.35	6.01
Ga01g01440	0.22	0.01	0.21	0.06	0.12	9.03	0.06	0.42	0.16	0.1	0.26	0.03	0.02	0.1	0.06	0.02
Ga01g01447	181.66	7.75	9.34	132.23	10.09	12.39	5.37	23.51	155.85	30.21	4.63	0.85	10.78	38.72	22.9	54.05
Ga01g01448	29.34	9.55	8.49	12.81	25.73	29.76	28.68	33.83	3.22	8.73	6.4	6.52	13.98	10.58	12.99	4.5
Ga01g01449	8.66	2.14	4.45	5.5	18.42	18.06	20.46	17.9	2.68	5.78	3.75	2.39	7.42	5.53	2.38	5.68
Ga01g01450	0.6	0.71	2.31	3.92	0.28	2.58	52.67	1.27	2.17	26.5	1.11	0.16	60.63	48.15	0.4	1.78
Ga01g01451	0.13	1.03	0.88	1.14	0.89	1.02	0.2	0.9	0.6	2.77	5.83	0.04	4.12	4.41	1.36	1.06
Ga01g01452	0.9	3.13	3.16	4.03	6.15	4.39	4.06	4.71	1.88	5.05	8.31	2.59	4.15	3.62	4.29	2.79
Ga01g01453	1.26	3.8	1.63	4.96	4.96	3.47	3.62	3.74	2.41	3.96	3.68	7.98	4.73	4.99	4.99	3.57
Ga01g01455	0.08	8.15	0.34	17.15	5.08	16.44	23.71	3.62	0.34	3.39	11.58	0.12	17.78	13.37	2.58	4.51
Ga01g01456	1.14	10.4	14.96	15.48	45.17	42.53	31.97	41.78	2.15	29.27	12.61	5.66	21.97	22.92	11.6	2.28
Ga01g01457	0.94	13.2	13.7	11.55	23.32	19.84	16.79	23.27	3.83	19.53	20.36	21.56	15.46	16.4	14.27	6.12
Ga01g01458	0	1.63	0.72	1.51	4.5	2.22	1.16	2.59	0.12	1.48	1.59	1.41	1.62	1.36	1.73	0.09
Ga01g01459	8.04	17.19	9.54	16.62	20.66	13.78	15.33	16.02	14.11	16.33	16.92	27.83	15.47	12.96	20.94	14.93
Ga01g01461	21.98	31.97	28.07	36.09	43.1	56.25	50.31	47.3	28.41	55.54	41.02	37.27	56.44	48.1	41.66	39.89
Ga01g01462	1.33	5.03	8.09	3.54	6.02	1.89	4.42	3.2	2.12	5.05	6.39	9.13	2.95	5.95	3.38	1.84
Ga01g01463	0.6	6.38	4.74	6.71	8.88	8.39	18	8.85	3.17	6.7	9.55	1.6	8.16	6.57	6.93	1.92
Ga01g01464	12.34	17.36	18.35	15.39	6.74	6.09	5.57	5.64	35.86	7.36	11.14	8.49	7.88	9.63	9.9	8.83
Ga01g01465	10.2	23.1	35.94	14.54	11.67	11.36	10.94	12.16	9.06	14.14	14.44	18.59	9.54	13.84	17.79	6.98
Ga01g01467	91.28	121.08	66.72	175.08	122.55	146.46	123.68	149.02	156.95	123.43	132.1	108.51	122.35	95.69	206.28	264.51
Ga01g01469	2.25	7.65	8.31	6.67	9.45	5.62	27.83	6.23	4.84	9.91	7.16	11.73	6.11	6.14	4.78	2.88
Ga01g01474	7.69	4.92	2.86	5.23	5.45	4.52	5.46	4.87	4.1	4.91	8.88	0.72	5.34	4.25	6.43	4.75
Ga01g01475	10.8	2.99	2.32	3.62	4.9	4.55	4.71	4.39	2.71	3.66	4.8	0.28	3.72	3.57	3.23	4.03
Ga01g01476	22.91	36.28	16.76	40.07	39.25	30.76	21.71	28.46	55.4	32.23	40.26	23.86	23.8	22.05	55.02	32.53
Ga01g01478	0.36	14.8	6.84	12.25	19.59	10.31	6.03	26.89	2.7	7.83	11.58	5.23	5.47	7.54	23.33	2.09
Ga01g01479	13.73	0	0	0.72	0	0	0	0	0.29	0	0	0	0	0	0.27	1.46
Ga01g01480	7.31	12.3	2.85	12.17	1.39	0.72	0.59	1.09	12.53	13.06	10.43	0.23	44.97	78.33	5.26	7.46
Ga01g01481	21.86	23.87	15.85	26.3	23.51	23.38	20.62	21.78	33.42	24.55	28.21	41.45	28.01	27.19	27.35	28.91
Ga01g01482	0.28	0.06	0.15	0.11	0.7	1.36	0.57	1.29	0.01	0.63	1.47	0.02	0.4	0.31	0.08	0.07
Ga01g01484	2.01	12.5	3.8	6.88	15.86	6.94	88.2	8.94	5.83	9.73	43.1	110.92	8.37	7.75	7.73	4.73
Ga01g01486	178.22	46.19	26.99	87.74	6.65	22.93	37.1	11.14	188.59	3.13	68.5	1.24	31.91	17.28	73.35	217.87
Ga01g01487	0.95	0	0	0.12	0.06	0.66	10.14	0.03	0.01	0	0.19	0	0.18	0.07	0	0.02
Ga01g01488	49.56	0.23	0.86	2.18	0.03	0.04	0.44	0.04	2.16	0	1.87	0.21	0.37	0.16	0.63	6.07
Ga01g01489	21.44	9.02	10.14	14.41	32.87	24.18	44.45	20.2	8.01	14.95	12.25	18.97	18.02	14.96	9.45	22.07
Ga01g01492	0.29	4.48	5.22	6.94	39.21	5.27	43.3	14	1.52	9.93	5.08	67.98	5.94	5.18	5.29	5.59
Ga01g01493	1.6	26.74	20.44	19.12	35.51	20.15	5.04	48.15	5.86	24.9	27.62	7.66	27.47	18.97	19.43	7.64
Ga01g01495	0.03	0.76	1.15	1.74	0.56	0.75	0.53	0.72	0.47	4.25	4.59	0.04	13.49	7.28	0.22	0.19
Ga01g01496	4.07	8.22	7.65	9.07	8.44	7.31	6.82	7.01	12.89	6.81	11.73	8.25	9.74	9.41	8.2	8.26
Ga01g01497	0.16	1.55	1.07	4	10.78	2.81	3.76	6.13	0.72	7.81	20.24	0.39	8.2	8.97	0.33	2.78
Ga01g01498	0.99	2.72	0.6	5.45	11.42	0.3	6.12	2.56	6.67	0.22	1.2	1.58	3.65	0.59	2.82	0.21
Ga01g01499	23.62	49.25	31.25	53.75	27.53	28.69	46.04	19.13	71.48	34.91	41.62	56.64	32.13	30.57	57.87	56.41
Ga01g01500	24.59	21.04	17.5	50.63	0.5	0.93	0.89	0.72	52.49	20.77	38.13	0.88	4.71	17	15.62	222.08
Ga01g01501	0.2	0.89	3.24	1.01	0.43	0.17	1.59	0.38	0.31	10.73	0	0.04	1.36	9.91	0.97	2.74
Ga01g01502	58.14	30.88	34.84	33.92	46.41	23	34.54	32.23	35.19	33.97	55.26	56.46	37.96	49.06	39.6	41.6
Ga01g01503	1.49	13.79	7.38	13.66	24.56	17.39	17.21	19.85	7.74	12.66	5.88	10.14	14.7	16.74	16.03	2.8
Ga01g01504	16.15	77.63	73.77	60.15	9.6	5.74	11.14	5.68	131.47	20.73	26.12	37.28	12.04	23.29	37.74	24.11
Ga01g01505	14.83	18.24	10.22	28.96	27.59	26.83	26.94	22.78	56.58	18.89	21.77	17.6	15.84	13.45	28.09	38.66
Ga01g01506	0.46	0.09	0.26	2.03	6.15	0.94	0.99	4.37	1.25	0.86	1.47	3.13	2.92	1.56	0.24	0.41
Ga01g01507	1.1	2.07	2.14	3.67	4.58	2.5	2.87	3.45	3.11	2.33	3.54	11.8	2.53	2.41	3.25	2.87
Ga01g01508	6.56	16.13	22.01	25.85	79.15	60.86	46.61	73.98	8.39	48.16	24.64	7.27	41.48	39.44	16.18	10.36
Ga01g01509	0.03	0.85	0.84	1.32	4.26	1.78	2.72	3.34	0.29	1.94	2.23	2.48	1.52	1.25	1.29	0.2
Ga01g01510	0.03	0.78	0.76	1.24	4.02	1.64	2.5	2.99	0.27	1.74	2.13	2.26	1.43	1.14	1.19	0.18
Ga01g01511	1.02	3.36	6.87	4.62	9.12	7.47	6.09	9.57	2.69	5.42	4.31	6.95	5.12	5.38	4.31	1.69
Ga01g01512	19.36	5.13	6.44	10.89	21.55	19.37	12.87	15.71	4.98	12.15	9.91	3.45	9.72	9.95	9.24	12.02
Ga01g01513	10.17	22.19	15.75	21.62	30.85	35.85	22.71	48.25	23.95	22.51	30.45	26.12	25.01	18.79	30.34	19.41
Ga01g01515	6.67	138.45	97.38	37.19	12.1	7.4	8.25	12.04	14.03	24.66	68.69	23.89	13.27	39.37	19.39	12
Ga01g01516	24.3	1019.04	946.21	174.11	35.12	24.32	39.07	28.94	67.76	123.56	227.53	115.96	60.86	159.54	106.14	52.04
Ga01g01517	188.88	2017.45	6458.85	1060.89	256.7	149.04	210.13	218.96	167.92	1330.32	1290.47	163.83	275.26	1315.71	679.21	266.15
Ga01g01518	7.7	516.42	232.58	73.88	30.9	29.01	25.69	47.04	13.75	28.65	90.93	24.64	21.77	63.77	37.86	16.38
Ga01g01519	0	0.08	0.37	0.88	0.67	0.23	0.38	0.44	0.32	3.72	7	0.09	6.77	3.64	0.67	0.05
Ga01g01520	4.66	95.2	315.72	33.96	23.73	25.73	19.96	24.04	7.6	59.07	51.15	3.99	23.97	56.72	20.4	5.53
Ga01g01522	18.36	31.57	22.79	43.5	69.62	49.57	51.3	58.34	38.04	40.08	42.71	118.56	45.01	35.96	43.77	43.48
Ga01g01523	4.08	14.87	14.41	18.62	31.83	21.97	27.64	36.79	5.83	21.69	26.87	88.91	25.95	21.17	26.37	11.04
Ga01g01524	0.1	12.77	10.51	5.77	0.44	1.98	0.28	6.85	0.22	31.83	18.35	0.33	16.83	16.86	4.12	1.17
Ga01g01525	29.03	62.85	103.14	44.55	21.54	34.68	24.27	36.66	43.51	48.04	70.03	12.67	41.23	50.88	65.91	33.32
Ga01g01526	5.2	5.67	5.36	8.83	18.36	11.1	12.56	14.03	8.14	8.71	7.12	5.18	7.46	7.27	11.26	8.08
Ga01g01527	7.49	28.03	21.07	36.69	55.36	52.62	48.51	54.84	9.68	45.25	42.59	105.91	46.73	43.93	49.29	17.84
Ga01g01528	0.06	2.77	1.09	0.38	0.02	0.4	0.02	0	0	0.46	1.14	0.12	3.88	0.47	0.05	0.05
Ga01g01529	2.39	7.15	5.76	9.82	13.59	14.38	12.83	13.2	4.38	8.68	11.26	6.79	8.94	6.55	10.81	6.08
Ga01g01530	8.36	24.42	19.88	31.49	42.57	27.82	33.08	32.42	19.95	20.5	26.92	22.02	19.68	20.12	45.25	22.74
Ga01g01531	2.51	9.36	1.12	18.49	0.06	0.09	1.4	0.13	30.65	0.92	4.45	0.96	0.21	0.43	37.52	9.45
Ga01g01532	8.08	2.92	2.33	21.73	3.54	18.5	18.11	4.99	11.6	5.47	42.28	0.25	5.45	2.82	13.39	94.51
Ga01g01533	4.05	1.99	0.28	2.6	5.82	76.98	50.5	51.61	5.09	1.65	1.46	0.11	0.83	1.37	2.92	3.11
Ga01g01536	0	0.05	0	0.9	9.14	0.18	3.66	2	0.05	0.16	0.11	1.16	0.92	0.22	0.17	0.31
Ga01g01537	0.14	11.41	16.35	6.48	5.24	3.55	6.68	4.17	1.13	9.78	23.14	3.95	6.74	13.37	4.1	1.5
Ga01g01538	1.39	4.95	3.35	5.31	12.46	6.93	8.35	7.35	2.85	6.69	9.02	7.88	4.24	4.09	4.97	4.95
Ga01g01539	65.3	122.71	111.3	130.34	146.51	217.83	157.63	209.88	82.26	195.97	126.29	77.38	168.69	161.23	143.95	148.57
Ga01g01540	2.22	1.18	1.25	4.23	7.18	2.53	1.48	5.02	0.32	1.34	1.83	435.78	4.37	2.25	1.17	1.57
Ga01g01541	2.2	7.24	6.7	7.36	6.7	3.68	3.41	4.83	4.39	5.42	8.57	8.85	4.41	6.12	13.5	6.43
Ga01g01542	15.76	20.22	15.46	22.34	21.4	40.32	23.36	34.96	23.76	28.33	23.42	6.17	24.11	20.65	27.22	22.47
Ga01g01543	0.78	4.3	3.11	3.35	4.7	3.2	4.53	3.47	1.3	3.96	7.76	11.28	4.92	2.78	3.83	1.39
Ga01g01545	0.04	0.1	0.06	0.04	0.51	2.24	0.15	1.25	0.01	0.13	0	0.01	0.06	0.05	0.01	0.03
Ga01g01546	6.6	7.85	4.24	10.81	13.96	9.35	16.26	9.62	7.69	7.39	16.14	21.45	7.68	6.52	9.28	9.19
Ga01g01547	0.49	1.09	4.56	13.1	0.25	0.83	34.9	0.31	26.72	14.96	1.47	0.3	88.21	47.76	2.05	3.34
Ga01g01549	3.52	4.52	2.64	6.32	10.38	9.07	14	8.91	4.96	3.64	6.71	21.49	5.39	3.96	4.62	19.73
Ga01g01550	0.25	0	0.02	6.8	63.69	17.88	6.73	33.2	0.11	0.17	0.09	3.5	0.53	0.05	0.13	0.2
Ga01g01552	0.03	0.18	0	0.03	0.15	0.1	0.02	0.09	0.04	0.82	0.45	0	9.97	3.5	0.23	0.04
Ga01g01553	0.3	20.51	6.22	17.34	1.77	1.16	0.31	0.92	9.14	16.98	1.39	0.35	13.86	4.14	21.43	5.19
Ga01g01554	219.45	174.6	129.6	221.41	207.64	258.19	269.16	165.84	260.55	242.99	264.58	131.6	265.61	260.1	215.66	171.36
Ga01g01555	42.67	406.12	661.04	184.26	5.86	29.48	19.48	10.77	28.47	132.78	343.6	12.04	64.87	182.99	749.15	26.93
Ga01g01556	235.07	11.74	63.4	36.38	24.27	49.27	53.11	28.4	30.44	33.99	40.34	4.09	34.82	29.33	59.06	18.33
Ga01g01559	0.08	0.76	0.51	2.06	6.5	5.13	21.32	3.4	0.65	1.16	0.71	0.81	1.77	1.37	4.66	0.22
Ga01g01561	1.07	1.95	1.7	2.93	4.04	3.25	2.91	2.89	2.88	2.24	2.85	2.26	2.37	1.83	2.21	1.93
Ga01g01562	0	0.06	0	0.14	0	0	0.03	0.02	0	0.11	0.08	0	0	0.01	0.01	0
Ga01g01564	5.74	12.59	9.85	14.49	14.05	17.5	21.49	14.87	14.83	5.94	11.73	20.19	7.2	9.48	9.66	6.08
Ga01g01566	0.35	4.29	6.65	4.93	10.38	41.02	11.4	28.9	0.98	14.68	6.48	1.96	12.15	12.57	4.53	1.32
Ga01g01567	1.48	9.65	1.98	4.82	2.23	1.52	1.85	0.83	4.13	5	7.04	2.94	7.87	1.91	10.16	3.14
Ga01g01569	0.44	1.53	0.86	1.93	2.3	1.2	1.45	1.27	1.12	1.67	1.9	1.28	1.56	1.16	1.24	1.78
Ga01g01570	413.28	0.89	26.26	21.41	22.34	130.37	13.89	257.77	1.91	45.79	6.89	0.63	19.11	21.23	2.1	134.97
Ga01g01572	11.46	23.44	15.99	23.38	31.3	31.04	33.44	26.13	20.17	26.74	27.92	39.68	23.49	18.11	25.91	36.81
Ga01g01573	514.31	135.85	63.25	204.56	63.96	72.62	50.37	69.41	396.62	63.68	58.54	17.26	89.61	64.98	166.83	280.39
Ga01g01574	0.39	3.41	2.89	5.82	20.57	12.07	12.38	15.61	1.36	5.62	4.92	4.19	6.14	4.86	4.78	1.21
Ga01g01576	0.02	1.41	0.62	4.98	6.32	1.44	6.08	1.59	0.11	1.36	2.15	3.45	3.18	1.93	1.97	0.78
Ga01g01578	1.19	12.52	1.06	2.42	0.97	0.92	1.68	1.1	2.03	1.13	14.17	0.32	14.35	1.42	4.99	1.42
Ga01g01580	0.47	5.94	10.37	7.59	13.92	7.25	14.45	7.89	4.69	10.47	11.45	25.19	8.15	10.12	8.97	2.65
Ga01g01581	1.25	4.41	4.18	3.69	2.87	2.1	0.94	2.16	2.36	6.19	5.11	10.47	1.64	4.05	3.5	2.5
Ga01g01582	0.34	3.93	8.38	7.03	18.1	8.38	8.85	10.97	0.76	13.87	16.12	0.47	20.3	17.41	4.83	1.41
Ga01g01585	5.82	3.96	2.83	5.02	6.33	4.04	4.54	4.53	4.13	4.67	5.97	2.15	4.12	3.21	4.53	4.43
Ga01g01586	1.64	9.2	9.9	10.56	24.45	14.08	14.81	21.47	5.3	12.22	13.14	17.54	17.53	14.09	11.7	3.38
Ga01g01587	0.19	0.32	0.92	1.61	8.64	3.15	8.14	6.2	0.52	0.82	0.58	1.13	2.1	0.53	0.32	5.28
Ga01g01588	3.41	10.06	9.65	13.64	19.68	9.74	48.52	12.37	4.54	21.7	39.43	12.86	81.16	31.35	13.71	3.96
Ga01g01590	0.36	0.06	0.13	1.53	0	3.99	0.52	0.18	0.44	5.46	0.61	0.01	7.15	5.64	0.11	10.48
Ga01g01591	0.43	0.21	0.71	2.16	16.62	2.75	7.39	9.9	0.5	1.63	0.56	0.33	3.88	2.49	0.32	1.33
Ga01g01592	65.35	1.24	0.89	6.09	1.09	1.74	3.3	1.78	5.26	5.19	0.74	0.28	2.6	3.38	2.64	21.19
Ga01g01595	0.23	0.91	0.91	25.54	32.77	1.08	13.37	8.12	0.72	1.04	5.3	0.03	2.9	0.26	1.26	48.96
Ga01g01597	0.04	5.74	73.55	2.95	0	0.02	0	0	0.52	8.58	19.27	0.27	2.07	10.69	0.5	0.41
Ga01g01598	7.16	0.14	2.27	5.19	6.66	2.64	5.5	2.37	0.76	3.83	4.16	10.69	7.24	5.39	0.67	28.01
Ga01g01599	0.02	0.05	0.1	0	0.14	0.06	65.08	0.09	0.22	2.87	0.5	1.53	10.19	1.32	0.05	0.2
Ga01g01600	16.73	3.04	9.94	6.13	7.47	10.83	4.46	8.13	7.04	5.18	3.32	0.6	6.2	6.71	3.17	9.88
Ga01g01601	1.45	4.14	6.55	5.9	15.62	17.36	18.06	18.91	2.62	8.95	4.52	3.56	8.83	8.97	4.14	2.65
Ga01g01602	0.24	17.98	17.32	8.45	0.08	0.09	0.11	0.05	13.89	19.78	20.14	0.24	2.96	13.36	6.18	0.58
Ga01g01603	0.04	0.07	0.09	0.04	0.1	0.12	0.06	0.13	0.24	0.05	0	5.65	0.04	0.14	0	0.01
Ga01g01604	10.07	14.88	17.41	17.66	24.83	20.58	23.74	16.48	21.69	25.23	23.19	66.43	15.94	25.84	19.31	22.24
Ga01g01605	2.74	3.79	7.42	6.04	22.62	17.58	20.45	20.34	2.6	10.03	7.18	0.89	8	10.03	3.3	4.59
Ga01g01606	0.08	1.55	2.66	1.27	5.7	6.43	1.49	24.53	0.07	20.42	1.17	0.14	4.57	15.76	0.08	0.11
Ga01g01607	6.88	6.99	6.31	10.31	14	11.03	12.1	10.58	10.37	9.34	10.14	17.58	7.43	6.86	7.27	18.25
Ga01g01608	36.37	21.19	18.48	27.05	30.79	25.36	25.65	28.02	26.9	25.15	25.49	34.21	24.05	23.58	26.48	36.03
Ga01g01609	2.25	3.14	2.03	4.01	7.08	5.46	6.02	4.67	2.47	4.15	4.06	7.81	2.85	2.55	2.69	3.96
Ga01g01610	0.72	0.63	1.22	0.87	2.59	1.52	1.94	1.58	0.94	0.91	0.74	1.63	0.73	0.99	0.88	2.04
Ga01g01612	0.93	1.05	2.04	3.01	3.18	0.95	6.79	2.65	0.25	2.6	1.74	0.75	8.69	3.86	0.83	0.45
Ga01g01614	0.96	0	0	0.17	0.02	0.02	0	0.02	0.03	0	0	0	0	0	0.01	0.27
Ga01g01615	2.69	3.25	4.03	4.83	13.98	10.5	11.92	11.51	1.76	9.13	7.14	6.27	7.47	7.01	3.11	7.14
Ga01g01616	27.23	9.76	5.84	19.51	4.64	7.22	6.61	5.53	15.75	14.13	13.16	1.13	12.01	10.51	12.83	66.52
Ga01g01617	6.77	12.82	14.43	8.72	6.55	6.22	6.18	5.81	5.06	8.92	12.36	2.17	11.27	13.7	14.01	10.93
Ga01g01618	0.02	0.5	0.77	0.56	2.29	2.63	0.7	4.28	0	0.23	1.02	0.03	1.2	0.34	1.09	0.21
Ga01g01619	3.35	26.63	14.1	14.77	22.44	24.55	6.54	22.08	3.36	11.49	23.13	0.81	28.83	22.44	29.72	17.86
Ga01g01621	0.03	1.06	0.3	1.81	4.79	3.24	1.44	3.18	0.05	4.33	3.61	0.34	3.47	3.2	1.81	0.32
Ga01g01623	2.2	56.87	23.43	27.8	33.57	39.39	25.08	44.22	8.36	53.28	80.39	24.4	44.94	29.69	89.96	9.9
Ga01g01624	0.07	0.22	0.14	0.3	0.49	0.25	0.21	0.32	0.18	0.25	0.38	0.61	0.28	0.21	0.24	0.16
Ga01g01626	0.15	8.92	0.77	2.86	0.06	0.22	0.06	0.15	0.24	1.07	11.52	0.68	6.84	0.76	26.35	0.12
Ga01g01629	2.23	22.4	21.1	17.96	37.99	53.03	24.19	47.76	6.52	30	20.41	8.92	25.39	26.34	22.77	14.4
Ga01g01630	41.65	86.37	95.28	128.55	140.08	116.42	99.73	200.07	207.99	91.73	58.13	20.74	151.28	144.87	119.81	77.85
Ga01g01631	15.27	16.25	3.78	22.32	0.01	0.87	4.22	0.18	50.63	7.84	32.09	14.79	5.8	11.08	22.84	6.33
Ga01g01632	3.08	2.85	1.4	3.87	4.07	1.99	2.69	2.6	4.49	3.46	3.85	3.33	2.57	2.77	4.33	0
Ga01g01633	6.1	9.04	0.21	59.45	3.59	55.48	4.28	8.26	102.57	16.73	15.31	0.23	1.1	0.85	19.61	40.49
Ga01g01634	0.39	1.58	3.97	2.02	8.33	4.25	2.49	5.15	1.37	1.82	2.54	0.76	9.5	5.35	1.4	3.11
Ga01g01635	0.37	2.5	5.14	3.76	10.6	9.57	6	8.33	2.39	2.84	5.36	0	17.96	6.56	2.94	5.03
Ga01g01636	0	0.2	0.72	0.66	12.62	12.18	2.73	26.56	0.17	1.19	0.13	0	0.22	0.49	0	0.35
Ga01g01637	0.04	4.3	10.62	3.4	0.48	0.94	0.44	1	2.69	9.73	1.51	0.14	5.52	5.6	4.86	0.47
Ga01g01638	7.16	16.45	11.73	20.83	19.26	12.09	13.64	15.72	21.14	27.54	22.56	13.29	30.13	29.82	23.3	24.94
Ga01g01639	1.43	7.39	12.76	3.77	0.82	0.4	1.18	0.69	7.55	1.35	1.2	0.75	1.17	0.64	2.59	3.81
Ga01g01641	2.67	14.13	12.8	12.24	29.37	22.08	16.92	20.74	5.68	16.88	18.78	1.1	22.31	22.42	13.58	3.49
Ga01g01642	0.92	7.18	5.2	8.66	11.98	12.04	15.34	8.28	6.66	10.62	11.06	9.49	10.21	10.13	8.03	3.13
Ga01g01644	10.18	10.32	7.28	15.1	15.68	10.87	11.36	10.21	15.35	12.91	15.55	10.58	14.83	12.65	14.07	16.99
Ga01g01645	1.55	24.85	54.76	48.07	125.56	117.55	123.6	146.62	6.45	70.11	47.33	51	97.74	85.05	50.76	7.73
Ga01g01646	0.35	10.64	5.71	14.87	33.1	10.87	22.14	19.91	4.21	20.47	10.88	4.22	52.22	31.82	7.82	2.75
Ga01g01647	6.27	4.47	5.28	7.05	15.68	14.67	12.53	17.9	7.63	10.17	8.15	6.91	10.28	8.75	4.07	5.66
Ga01g01648	32.87	18.25	27.12	40.05	5.55	11.87	24.73	8.79	70.84	26.13	24.4	9.96	23.87	43.31	34.28	60.28
Ga01g01651	1.09	2.12	0.73	2.38	0.04	0.33	0.16	0.09	3.02	1.65	0.84	0.16	0.53	0.2	2.02	5.76
Ga01g01652	1.61	29.03	14.78	18.13	6.74	6.95	4.21	8.45	4.97	25.36	24.97	0.78	5.72	5.95	31.49	4.89
Ga01g01655	0.08	0.17	2.75	2.98	20.21	3.87	11.87	12.59	0.68	2.8	0.3	0	14.49	6.96	0.19	0.24
Ga01g01656	4.04	5.45	3.76	8.38	8.78	7.49	7.57	8.58	8.44	6.61	10.34	14.47	7.19	6.18	9.34	7.69
Ga01g01657	0.27	1.78	1.61	1.87	3.19	1.81	2.95	2.09	0.53	2.99	2.74	2.25	1.31	1.25	2.93	3.65
Ga01g01658	25.9	11.15	13.84	14.7	11.3	15.44	19.51	14.01	16.04	12.51	15.3	100.1	25.28	28.81	11.5	27.12
Ga01g01660	1.09	2.31	13.76	2.55	5.73	4.21	4.15	4.38	0.25	9.4	6.18	8.97	44.35	21.9	1.15	0.22
Ga01g01661	12.39	17.83	12.15	24.86	35.75	37.81	33.24	41.41	24.08	20.83	23.8	25.72	27.75	25.52	25.54	18.6
Ga01g01662	0.06	20.7	48.5	10.04	11.4	4.2	5.83	6.99	0.6	10.27	16.35	107.41	6.03	14.32	6.13	0.81
Ga01g01664	1.23	31.42	16.71	20.61	1.97	3.16	9.38	1.99	4.13	11.98	52.61	11.11	11.58	8.73	25.94	22.57
Ga01g01665	0.05	0.1	0.17	0.09	0.33	0.01	0.08	0.17	0.06	0.09	0.12	0.08	0.1	0.29	0.05	0.79
Ga01g01666	0.07	0.54	0.66	1.83	5.87	1.24	7.9	1.58	0.33	1.05	2.01	1.78	2.46	3.56	0.71	2.46
Ga01g01667	91.11	45.76	27.82	67.6	56.66	51.57	47.73	47.62	81.51	49.44	51.89	99.65	55.58	44.13	70.32	121.34
Ga01g01668	8.06	3.7	7.7	4.42	15.61	14.05	9.46	18.23	1.01	6.16	4.95	4.59	8.22	7.36	3.34	1.26
Ga01g01669	12.55	17.18	13.8	16.08	5.56	5.45	7.77	7.23	38.92	3.61	9.18	0.92	2.25	4.57	10.44	14.34
Ga01g01670	2.83	65.12	10.59	15.93	2.16	3.17	22.43	1.72	10.15	32	116.41	1.08	68.05	29.64	40.74	3.05
Ga01g01671	0	0	0	0.2	0.09	0.16	0.51	0.06	1.05	0.08	0.01	0	0.35	0.09	0.02	0.01
Ga01g01672	6.25	14.42	11.04	16.05	27.88	13.83	12.23	15.12	12.78	18.29	23.26	33.05	14.91	13.6	17.12	14.21
Ga01g01673	0	0	0.11	0.05	0.51	0.26	0.06	3.68	0	0.19	0	0.01	0.34	0.63	0.06	0.11
Ga01g01674	0.67	7.37	5.86	8.8	15.55	9.91	9.93	14.04	2.2	10.49	14.42	24.86	11.34	8.95	10.89	4.08
Ga01g01675	14.56	8.61	10.46	15.8	18.36	45.26	35.67	20.14	7.87	46.42	10.01	2.16	33.35	28.88	11.27	18.51
Ga01g01676	1.58	4.15	4.65	4.82	9.51	7.66	7.74	7.44	2.48	6.23	6.69	8.85	4.5	4.48	5.48	4.95
Ga01g01678	0.13	9.62	9.84	11.59	22.18	11.78	15.25	11.31	1.02	19.9	9.09	0.7	7.76	11.46	6.14	2.34
Ga01g01679	24.16	14.56	10.71	25.36	22.23	14.07	19.01	15.29	28.13	21.52	16.7	6.73	13.6	14.81	30.7	36.07
Ga01g01680	0	2.88	9.9	3.14	14.16	5.47	5.17	7.78	0.2	6.17	4.73	0	2.51	4.89	1.54	0.05
Ga01g01681	0.77	2.86	1.36	2.67	6.83	5.69	8.43	4.81	1.87	3.25	2.77	3.94	2.92	2.17	2.67	0.83
Ga01g01683	8.94	14.56	10.97	14.58	19.33	17.77	17.12	20.62	15.61	11.35	13.79	13.1	11.15	11.94	14.82	13.95
Ga01g01684	3.34	45.93	24.38	29.09	29.16	29.86	35.21	25.65	22.96	25.34	31.16	10.33	22.11	24.28	69.34	8.76
Ga01g01685	20.59	54.09	57.37	46.38	59.72	42.82	58.38	44.31	25.45	47.07	73.56	147.33	48.98	59.38	56.92	26.66
Ga01g01686	45.64	4.92	8.84	52.17	65.02	91.78	80.7	97.19	17.53	18.3	11.23	9.73	32.71	18.98	31.98	101.86
Ga01g01689	1.91	20	18.58	22.52	47.14	37.71	30.88	46.78	9.36	32.35	21.62	37.05	34.08	32.18	34.63	10.93
Ga01g01690	17.94	6.01	7.96	9.11	12.71	17.31	12.37	17.32	7.5	14.71	6.61	0.81	15.87	15.1	7.58	11.19
Ga01g01691	0.06	2.47	4.2	2.53	1.93	3.17	0.6	1.23	0.33	0.46	0.1	0.03	0.02	0.2	1.01	0.08
Ga01g01694	24.76	37.46	82.15	55.78	94.44	115.81	136.42	100.68	29.71	92.37	42.48	27.21	77.69	99.62	28.74	29.63
Ga01g01695	2.03	7.25	4.83	10.84	33.58	13.12	20.56	18.44	3.68	8.11	10.96	16.54	7.07	5.74	10.17	4.67
Ga01g01696	8.88	13.76	13.86	15.78	25.15	20.12	25.5	20.15	12.88	19.03	25.39	11.03	22.43	19.68	13.66	16.53
Ga01g01697	0.26	1.22	3.77	5.09	26.73	8.37	16.63	17.12	1.1	7.44	2.09	0.54	10.36	9.32	1.99	1.01
Ga01g01699	0.74	1.16	0.8	2.62	6.36	2.86	3.3	4.14	0.65	1.3	2.99	3.56	2.51	2.12	1.02	1.75
Ga01g01700	3.38	10.77	5.04	7.96	13.35	2.9	4.62	5.11	1.77	9.54	18.22	0.78	5.94	10.73	8.41	4.32
Ga01g01701	0.03	0.76	0.37	0.89	3.25	7.57	0.2	8.07	0.04	6.47	17.68	0.06	2.2	7.38	0.55	0.07
Ga01g01702	0.26	5.51	0.35	3.79	1.21	2.16	0.75	1.04	1.06	23.98	48.06	0.1	0.27	0.02	0.03	0.16
Ga01g01703	4.77	6.45	10.19	6.92	7.08	4.39	8.33	4.81	8.52	5.1	7.01	7.03	4.3	5.7	3.38	3.95
Ga01g01704	0.21	12.9	7.07	10.01	14.89	5.76	5.42	8.03	5.31	8.49	11.08	1.76	6.99	7.78	18.77	5.03
Ga01g01705	0.03	0.31	0.48	1.03	0.53	0.07	5.13	0.07	1.07	22.59	2.11	0.15	92.84	72.41	0.09	0.26
Ga01g01706	0	0.04	0.14	0.31	1.45	0.31	0.17	0.58	0.26	0.67	1.9	0.04	0.3	0.91	0.19	0.88
Ga01g01707	4.49	32.86	23.57	41.36	90.16	53.74	34.17	45.23	15.76	62.38	90.48	13.45	59.82	61.55	36.15	37.13
Ga01g01708	1.22	7.22	6.23	8.47	12.56	8.65	11.39	9.4	3.81	9.67	12.79	12.4	7.83	7.71	8.48	5.29
Ga01g01709	40.79	22.48	28.94	38.39	30.5	43.81	40.97	43.47	43	32	34.27	23.23	71.06	53.44	32.72	44.45
Ga01g01710	0.38	2.55	1.7	4.61	5.23	3.64	4.67	5.61	3.09	3.78	5.56	1.02	6.41	4.22	4.19	1.16
Ga01g01711	0.18	0.61	8.79	14.55	99.07	19.91	47.78	71.71	0.47	14.63	1.71	0.07	31.21	22.19	0.37	0.56
Ga01g01712	23.33	0	1.05	1.3	0	0.03	0	0	0.81	0	0.12	0.08	0	0.05	0.27	2.84
Ga01g01715	0.67	4.44	5.76	7.28	12.79	13.25	8.17	14.11	2.83	7.16	6.09	11.75	9.54	9	6.47	1.98
Ga01g01716	32.67	33.77	30.55	38.09	35.74	40.83	36.66	47.43	36.39	35.67	31.17	21.54	34.14	34.5	40.58	39.62
Ga01g01717	5.83	13.93	10.65	18.8	42.94	26.43	17.31	31.32	5.27	18.93	15.76	13.99	15.14	12.19	18.75	12.13
Ga01g01718	0.42	1.87	28.95	23.47	121.04	96.36	87.06	95.07	0.86	57.75	3.27	33.28	53.99	88.17	0.72	7.68
Ga01g01719	1.67	0.23	0.85	1.02	2.16	1.86	1.87	2.42	0.61	0.65	0.17	22.44	1.79	2.91	0.26	1.28
Ga01g01720	3.21	6.55	5.83	8.11	12.82	8.15	9.22	10.63	4.82	7.26	10.41	37.87	8.45	7.12	9.78	8.09
Ga01g01721	10.61	11.02	6.99	13.72	17.58	9.96	11.46	12.21	11	10.05	16.52	24.91	9.71	8.15	11.9	15.36
Ga01g01722	0.62	7.61	5.32	9.55	33.75	26.36	22.79	30.45	1.7	14.08	13.53	50.28	19.78	13.58	11.2	1.87
Ga01g01723	49.2	8.42	6.88	11.8	12.56	11.61	12.57	9.71	14.78	5.21	9.51	13.88	7.01	5.15	9.3	14.19
Ga01g01725	0.07	3.97	9.32	1.28	0.09	0.22	3.19	0.05	0.96	4.34	7.22	0.8	5.62	8.66	4.09	0.54
Ga01g01726	3.52	5.78	7.09	7.81	9.11	7.43	7.4	8.22	3.8	13.99	7.54	0.51	8.88	9.25	5.85	6.46
Ga01g01727	5.49	13.12	24.79	15.74	5.48	10.35	9.45	11.12	24.99	12.07	24.99	16.95	4.79	13.63	17.64	12.07
Ga01g01728	0.51	0.44	0.64	1.59	5.43	2.45	3.86	3.74	0.82	1.55	0.89	0.02	2.28	2.07	0.85	0.39
Ga01g01730	0	0.14	2.79	0.19	0.93	1.16	0.32	1.07	0	0.71	0.61	0	0.58	1.36	0.6	0.13
Ga01g01731	25.09	0.71	1.99	1.64	1.4	0.22	0.54	0.35	1.21	0.83	1.89	0.03	0.66	0.81	0.71	4.04
Ga01g01732	6.84	22.17	18.45	24.01	76.93	34.8	55.77	42.73	16.42	29.22	44.87	22.42	17.37	13.3	19.39	7.44
Ga01g01733	1.05	5.42	6.02	7.31	15.69	12.04	7.11	12.31	3.18	7.58	9.61	0.51	8.12	6.72	6.68	5.51
Ga01g01734	9.47	71.8	98.25	122.67	331.88	306.25	384.46	380.34	26.68	160.98	132.4	1076.09	242.22	206.15	125.72	53.14
Ga01g01737	0.03	7.54	9.82	6.95	9.69	5.06	5.93	8.15	1.37	14.57	7.52	0.41	17.33	14.3	11.62	0.71
Ga01g01738	60.62	167.2	141.85	155.65	262.44	340.88	192.19	311.83	80.33	308.84	324.78	336.75	439.39	351.76	213.5	115.48
Ga01g01739	0.28	8.02	14.52	4.89	5.52	1.99	7.38	2.93	0.29	18.62	19.62	0.5	20.29	12.81	2.08	10.82
Ga01g01740	7.12	7.74	15.38	14.97	16.33	19.93	11.27	27.04	8.76	22.87	10.39	4.03	35.11	54.14	12.96	30.29
Ga01g01741	9.78	17.34	17.11	23.17	20.4	15.85	18.09	13.29	24.46	12.53	13.81	16.6	16.45	18.82	22.9	16
Ga01g01743	3.29	27.94	15.73	30.75	44.32	46.34	26.77	39.47	15.06	35.98	27.96	12.22	32.18	33.71	50.16	17.87
Ga01g01745	0.14	84.29	296.51	19.26	8.51	2.26	1.57	5.35	0.68	49.11	32.15	2.48	9.96	56.24	7.95	1.28
Ga01g01747	2.57	9.81	10.01	10.88	46.63	21.87	26.19	27.1	4.35	17.32	17	19.04	12.81	11.22	11.21	8.17
Ga01g01748	0.45	0.07	0.13	1.04	2.48	0.2	1.05	0.52	0.15	0.46	0.62	0.25	0.42	0.73	0.32	0.26
Ga01g01749	8.42	78.84	174.46	58.12	18.25	9.1	22.92	12.68	38.11	55.04	68.76	4.75	9.28	44.1	35.83	25.62
Ga01g01750	11.59	97.93	301.48	90.44	27.76	14.01	39.38	20.42	61.9	85.65	98.11	3.16	15.9	71.17	46.3	37.17
Ga01g01751	4.05	6.91	12.68	8.94	21.08	25.51	49.26	23.96	5.57	12.67	11.66	10.45	14.18	17.45	7.29	4.28
Ga01g01752	7.18	13.19	14.94	22.51	49.54	36.58	44.65	47.92	5.56	24.65	23.38	55.47	30.98	28.57	26.94	9.52
Ga01g01754	299.77	35.61	35.43	80.93	23.39	53.1	62.78	66.48	117.03	57.94	61.16	158.11	26.92	32.23	68.02	103.65
Ga01g01755	3.97	7.62	5.9	12.87	18.7	15.25	9.86	16.67	13.58	7.75	7.38	4.02	9.67	9.88	13.47	12.79
Ga01g01757	2.01	26.3	17.29	24.96	76.61	52.09	61.71	61.94	3.78	34.42	44.95	161.7	43.16	28.42	28.91	6.65
Ga01g01758	6.75	34.06	26.52	38.23	81.44	62.43	62.29	70.28	11.13	51.14	51.27	126.85	56.13	47.92	55.57	17.66
Ga01g01759	0.05	1.01	1.31	1.5	6.17	3.25	4.17	4.35	0.17	1.47	2.13	1.55	2.24	1.78	1.4	0.19
Ga01g01760	18.67	30.85	31.66	39.56	62.99	84.31	64	63.59	42	61.06	37.85	16.08	66.73	67.34	44.96	26.92
Ga01g01761	15.19	3.46	9.11	7.57	23.39	13	39.45	20.79	4.23	14.09	2.83	5.3	11.21	13.9	3.04	5.08
Ga01g01763	1.67	5.88	4.32	8.21	22.06	13.13	12.71	22.39	1.7	8.37	10.7	20.45	9.63	8.1	10.24	4.02
Ga01g01764	44.61	40.67	22.87	62.25	108.61	126.58	59.62	107.58	52.55	53	40.86	11.45	36.14	36.96	56.83	39.9
Ga01g01765	1.54	2.47	2.26	2.35	6.65	3.72	2.98	3.83	1.35	3.06	2.73	6.74	2.29	2.6	2.77	1.44
Ga01g01768	1.71	3.02	3.05	1.68	2.66	5.61	14.33	2.75	2.58	1.41	2.89	6.38	4.48	3.16	4.51	1.13
Ga01g01769	2.38	0	0	0.17	0.04	0.01	0	0	0.06	0	0	0.04	0	0.06	0.07	0.34
Ga01g01770	0.01	16.44	24.03	7.56	2.12	7.91	17.89	3.84	1.25	32.01	34.88	18.26	13.91	17.56	8.9	1.15
Ga01g01771	0.18	33.33	0.31	0.9	0	0.07	0.13	0.09	0.08	0.43	9.62	5.7	3.13	1.22	2.12	0.54
Ga01g01772	9.26	79.42	168.41	89.98	134.6	194.05	83.2	153.17	15.75	244.72	61.96	178.26	91.53	187.94	67.12	80.82
Ga01g01773	6.33	6.7	5.08	7.58	12.88	10.99	10.51	11.29	7.46	6.97	10.98	2.59	6.49	6.94	5.73	12.28
Ga01g01774	0.28	3.79	1.04	2.26	2.56	5.97	4.23	11.41	2	2.76	5.87	1.04	2.19	1.22	3.36	0.8
Ga01g01776	0.56	2	1.39	3.3	5.56	2.66	3.64	3.15	2.19	2.61	4.04	1.95	2	1.18	1.82	1.86
Ga01g01777	6.39	10.52	7.27	14.26	13.13	11.13	10.98	12.53	12.73	11.56	13	7.62	10.22	9.91	11.92	12.16
Ga01g01778	0.1	2.29	5.21	5.98	0.01	0.04	0	0.02	0.35	34.63	3.47	0.07	3.33	9.59	7.51	0.06
Ga01g01779	0.34	44.32	15.82	16.93	1.13	2.78	1.95	1.69	0.55	19.89	104.79	1.95	24.28	17.32	90.13	2.01
Ga01g01780	47.85	0.8	1.01	167.74	59.03	136.02	285.99	113.78	591.63	6.07	6.12	0.75	37.79	6.6	3.97	9.05
Ga01g01781	4.27	9.7	4.98	37.93	13.88	162.18	3.19	142.36	8.41	19.76	21.21	0.5	115.46	32.56	3.32	741.06
Ga01g01782	7.28	5.36	2.88	6.32	9.54	5.95	5.42	6.64	7.73	5.01	5.88	10.28	4.38	4.27	6.46	9.87
Ga01g01783	0.24	0.35	2.47	3.1	21.03	7.41	15	13.72	0.91	2.7	1.06	6.8	7.28	5.56	0.23	0.55
Ga01g01784	13.72	21.62	13.43	22.84	27.01	22.06	21.46	22.75	17.58	24.89	26.01	13.05	20.44	18.52	29.15	20.97
Ga01g01786	20.47	19.01	13.97	23.49	34.93	17.05	21.3	25.22	20.71	18.07	28.28	32.59	19.64	18.02	22.79	20.11
Ga01g01787	0.72	5.11	4.85	3.95	13.25	7.95	8.6	9.43	3.82	5.34	5.56	10.63	5.02	4.03	4.91	2.06
Ga01g01790	39.45	39.83	25.62	48.87	59.21	69.4	41.08	58.58	34.11	46.58	44.96	72.4	50.97	42.17	51.15	53.76
Ga01g01791	1.24	5.52	2.55	3.95	3.26	2.95	3.05	2.53	2.06	4.2	6.32	1.65	7.09	6.04	5.79	2.27
Ga01g01792	0.08	0.01	0.23	0.46	3.52	5.11	8.89	2.24	0.07	0.06	0.03	0.01	0.62	0.33	0.03	0.06
Ga01g01793	32.45	26.19	22.54	32.93	37.2	34.35	27.46	34.12	27.65	34.16	32.13	31.19	35.32	30.79	38.48	49.82
Ga01g01794	6.91	8.26	6.38	8.14	11.79	7.41	8.74	10.08	7.61	7.77	9.82	5.99	8.69	7.36	7.46	11.11
Ga01g01795	4.54	0.27	0.16	0.9	0	0.03	0.14	0.02	0.15	1.4	1.41	3.88	0.06	0.35	0.28	2.1
Ga01g01796	7.76	5.39	7.34	6.63	16.78	9.39	8.88	12.22	2.33	20.54	9.23	5.36	9.52	7.45	4.42	8.4
Ga01g01797	0.78	2.29	1.89	3.71	7.97	4.98	6.06	4.52	0.18	5.27	1.88	0.19	3.3	2.38	1.57	0.38
Ga01g01798	96.18	17.35	19.5	22.3	20.98	47.09	12.44	20.34	6.07	45.23	31.29	3.69	100.66	58.2	12.18	7.25
Ga01g01799	11.26	12.57	9.79	15.22	25.72	16.43	18.17	21.33	9.78	14.25	18.55	26.21	17.07	14.24	15.23	11.89
Ga01g01800	0.53	11.16	9.8	9.54	17.53	12.84	12.23	20.64	2.58	13.13	15.35	33.8	13.84	14.33	16.77	2.05
Ga01g01802	31.41	0.13	0.03	1.54	0	0	0.04	0	0.62	0	0.21	0.13	0	0.11	0.7	3.52
Ga01g01803	3.65	3.68	3.37	4.98	5.17	7.42	5.49	7.5	3.88	5.58	3.21	3.16	4.6	5.08	4.88	4.36
Ga01g01804	127.09	22.82	9.67	58.22	12.08	16.18	13.14	17.02	159.76	21.35	13.07	9.46	9.78	33.37	28.39	42.55
Ga01g01805	2.85	7.35	6.27	6.57	9.2	5.99	5.76	6.83	3.82	6.67	7.91	5.62	5.24	7.03	9.38	3.17
Ga01g01806	13.74	0	0.1	0.54	0.05	0.02	0.06	0.04	0.64	0	0.13	0.03	0	0.07	0.34	1.57
Ga01g01807	2.39	0.01	0.01	0.13	0	0.01	0	0	0.07	0	0.01	0.1	0	0	0.02	0.32
Ga01g01808	3.74	36.14	42.95	16.3	10.64	12.84	11.93	9.79	10.55	28.41	25.98	35.67	11.44	17.27	19.22	12.05
Ga01g01809	2.01	10.55	3.02	6.12	11.62	4.65	6.93	5.1	3.5	5.7	3.19	3.1	3.18	2.9	8.2	5.24
Ga01g01810	0.51	2.13	0.53	1.65	3.75	0.86	1.94	1.91	0.8	0.86	0.53	1.63	0.41	0.38	1	0.88
Ga01g01811	0.12	0.71	0.07	0.73	1.33	0.26	0.52	0.72	0.21	0.29	0.16	0.66	0.17	0.05	0.4	0.27
Ga01g01812	10.37	5.66	3.28	9.14	15.26	9.43	9.29	9.7	5.74	9.51	11.14	13.92	7.11	5.44	8.36	11.23
Ga01g01813	0.02	0.09	0.01	0.05	0.05	0.01	0.06	0.09	0.01	0.1	0.27	0.09	0.33	0.36	0.08	0.13
Ga01g01814	0.77	2.71	2.03	3	4.25	2.91	3.9	3.47	2.17	2.87	3.92	3.66	2.71	2.33	2.98	1.65
Ga01g01815	30.67	45.95	26.51	32.23	27.44	10.17	11.46	15.84	17.37	18.11	87.53	18.2	18.05	16.54	60.68	20
Ga01g01816	0.33	0.91	1.35	1.18	1.52	0.27	0.4	0.55	2.38	1.56	3.46	1.97	1.44	2.62	1.67	1.25
Ga01g01817	1.06	4.86	16.19	18.3	48.41	10.36	56.19	15.64	13.18	12.52	26.11	4.99	25.21	14.2	15.83	13.22
Ga01g01819	1.51	0	0	0.21	0	0.12	0.03	0.04	0	0.94	0.04	0	0.92	0.17	0	0.23
Ga01g01820	3.03	11.32	9.12	11.08	19.5	16.05	11.15	15.83	5.29	13.71	11.42	13.67	11.34	10.98	10.1	8.38
Ga01g01821	0.02	0.05	0.03	0.04	0.03	0.01	0.09	0.08	0.02	0.15	0.07	0	0.1	0.1	0.14	0.04
Ga01g01822	1.48	19.05	89.16	34.51	8.39	6.79	1.19	22.77	3.54	20.69	35.99	2.99	172.92	297.26	66.22	14.08
Ga01g01823	7.63	6.12	3.51	7.97	6.77	6.32	4.34	7.35	13.22	3.36	3.89	9.99	5.47	4.14	7.45	6.67
Ga01g01824	0.07	2.48	2.22	3.51	5.08	6.33	5.09	5.82	0.33	4.18	4.49	3.34	3.81	3.18	3.46	0.34
Ga01g01825	0.46	1.54	0.92	1.86	6.01	1.69	1.42	1.8	0.77	2.17	3.5	4.24	1.47	0.82	0.92	1
Ga01g01826	1.91	17.97	15.98	12.49	7.62	8.98	5.06	9.13	5.82	23.33	29.92	1.9	20.77	19.75	27.97	10.29
Ga01g01827	0.9	4.33	5.6	5	39.34	16.3	12.92	24.74	0.47	10.52	5.03	13.4	9.46	6.61	2.78	1.42
Ga01g01828	0.32	4.97	8.99	6.78	21.94	16.16	17.75	20.22	0.6	8.28	7.56	5.61	9.27	8.51	4.22	1.69
Ga01g01829	0.04	0.19	0.57	1.77	14.75	4.18	9.3	10.76	0.06	1.65	0.35	3.22	3.07	3.41	0.11	0.19
Ga01g01830	3.62	17.69	16.67	15.45	21.48	22.86	17.03	21.87	10.19	22.68	19.96	22.85	22.99	23.36	17.47	8
Ga01g01831	16.45	26.73	15.93	30.89	44.15	60.09	42.33	51.49	23.61	32.6	32.59	41.57	47.46	32.17	40.51	31.66
Ga01g01832	0.61	0.83	2.91	5.13	32.75	8.33	15.8	22.38	0.75	4.36	1.49	4.64	10.28	9.4	0.82	0.6
Ga01g01833	0.2	0.31	4.77	2.36	9.55	11.64	9.16	5.91	1.79	2.06	0.82	9.35	3.72	2.32	1	2.5
Ga01g01834	2.83	4.26	20.29	2.43	0.16	0.02	0.5	0.08	0.58	6.52	11.79	0.65	3.57	9.2	13.62	3.13
Ga01g01835	6.63	2.56	2.33	3.73	5.53	2.59	3.76	5.02	4.07	3.82	5.4	8.18	4.33	3.07	3.72	5.8
Ga01g01836	0	0.9	0.27	0.41	0.35	3.81	0.01	0.05	0.04	0.66	1.65	0.01	0.02	0.14	0.77	0.46
Ga01g01837	14.34	10.83	30.83	80.09	261.88	101.46	127.87	166	14.55	107.25	54.87	29.08	193.42	189.95	18.83	73.4
Ga01g01838	12.75	0.12	0.1	0.58	0.67	0	0	0.07	0.37	0	0.03	0.05	0	0.14	0.42	1.34
Ga01g01839	0.93	7.26	8.24	4.32	9.48	6.32	0.08	37.86	6.06	2.93	1.01	0.49	1.15	4.55	1.11	3.35
Ga01g01840	0.01	0.11	0.22	0.29	0.04	0.28	0.12	0.12	0.1	0.67	0	0	4.28	2.64	0.09	0.09
Ga01g01841	0.07	0.9	0.69	1.58	3.7	1.44	1.63	2.04	0.57	1.38	2.13	2.76	1.05	1.27	1.09	0.22
Ga01g01842	0	0.04	0.12	0.29	0	0.06	0	0.01	0.31	0.33	0	0.01	1.56	0.8	0.29	0.13
Ga01g01844	0.86	616.58	783.64	335.83	0.76	1.63	1.12	0.8	45.67	881.79	475.15	11.07	490.62	928.57	207.07	9.63
Ga01g01847	7.22	2.6	36.47	21.03	60.95	11.63	2.84	35.81	5.49	52.63	8.9	3.5	167.07	249.6	13.52	41.41
Ga01g01848	0.09	18.07	56.32	6.27	0.1	0.13	0	0.06	0.41	15.09	21.5	0.06	2.01	16.23	5.92	0.14
Ga01g01849	5.06	95.28	517.31	51.8	46.38	31.73	44.25	34.63	16.94	57.51	81.44	44.95	26.71	81.49	36.79	13.56
Ga01g01850	0.43	0.37	1.34	2.58	17.32	4.89	6.65	10.14	0.41	3.26	0.77	1.18	6.1	4.41	0.4	0.43
Ga01g01851	3.31	11.44	9.93	16.11	38.56	18.98	33.97	23.51	9.27	18.8	21.18	16.13	12.22	11.59	12.13	11.7
Ga01g01852	0.25	13.99	24.2	7.51	5.04	2.49	0.77	3.73	3.91	11.59	19.5	0.14	2.45	6.52	3.91	1.56
Ga01g01853	2.89	103.15	51.49	64.37	12.67	11.09	7.73	10.7	30.28	107.74	137.17	3.1	24.75	28.13	112.44	7.23
Ga01g01854	0.49	6.59	5.44	7.25	14.33	13.01	7.84	11.31	3.41	10	7.18	3.8	5.8	7.36	7.3	2.12
Ga01g01855	62.77	89.93	55.47	107.99	94.24	73.24	68.02	67.41	105.66	92.95	115.37	37.09	76.09	67.19	135.47	110.27
Ga01g01857	14.9	7.88	2.72	13.16	27.04	21.33	28.45	25	6.71	5.97	12.18	16	21.27	13.23	12.42	11.46
Ga01g01858	83.37	109.57	141.88	105.27	62.56	53.45	63.59	61.62	95.58	75.17	96.38	183.15	56	70.83	112.82	77.57
Ga01g01859	2.41	0.69	3.36	3.13	16.75	7.74	20.85	11.74	1.48	0.87	0.23	0.47	0.22	0.54	2.65	0.96
Ga01g01860	1.95	2.43	2.58	3.84	5.65	3.36	6.16	4.15	3.12	2.69	4.23	2.33	2.87	2.81	2.94	4.25
Ga01g01862	0.23	10.41	7.97	22.29	14.69	20.18	44.44	12.49	0.33	40.01	19.39	15.27	27	75.85	10.71	0.34
Ga01g01863	3.3	7.98	7.66	9.68	12.4	10.29	10.61	12.55	8.54	8.78	9.62	13.6	8.69	10.03	10.49	8.73
Ga01g01864	8.79	5.57	6.85	10.08	21.29	15.28	9.61	18.4	5.47	8.1	6.56	11.25	13.43	20.36	12.81	21.93
Ga01g01865	13.17	17.81	1.08	20.28	31.72	36.02	17.18	31.85	14.14	17.07	13.92	12.7	5.87	10.61	13.95	99.63
Ga01g01866	8.16	21.57	11.85	18.62	20.48	18.49	11.99	17.36	13.77	21.54	26.65	43.99	14.99	16.8	20.91	18.02
Ga01g01867	0.72	30.51	19.64	19.56	9.86	1.48	0.59	3.75	0.92	51.71	36.49	1.22	77.7	44.36	50.68	0.71
Ga01g01868	0.3	2.75	1.39	5.45	0	0.75	0.24	0.07	6.27	3.38	15.47	0.05	6.39	8.19	1.33	0.24
Ga01g01869	2.85	0.02	0.16	0.37	0.39	1.28	0.14	1.07	0.14	0.66	0.14	0.25	0.83	0.85	0.1	1.14
Ga01g01870	1.64	11.72	2.22	5.27	0.12	0.37	3.08	0.04	18.83	5.43	5.67	850.51	2.63	5.6	4.25	1.42
Ga01g01871	3.65	6.3	5.7	7.67	8.58	7.85	7.46	8.05	6.83	7.32	10.64	9.39	6.9	7.38	7.64	8.26
Ga01g01872	17.46	0	0.04	0.97	0	0.07	0.02	0	0.51	0	1.11	0.05	0.04	0.18	0.57	2.5
Ga01g01873	0.9	6.41	6.52	7.43	14.17	10.08	12.14	12.81	2.72	10.63	12.17	4.42	7.58	7.8	7.22	1.82
Ga01g01874	0.53	4.56	4.09	3.85	15.39	8.92	8.47	11.81	1.92	5.21	7.45	6.18	7.53	6.44	5.37	1.34
Ga01g01875	7.67	51.82	27.84	66.69	112.35	90.84	43.43	72.99	28.86	85.74	96.06	16.39	45.17	42.17	56.96	70.2
Ga01g01876	74.37	23.39	11.64	41.54	10.53	17.85	18.71	14.29	59.79	9.21	11.57	8.52	8.72	10.53	21.3	10
Ga01g01877	4.47	0.33	0.11	1.77	0.24	31.85	123.21	0.89	0.42	0.17	1.76	0.59	0.01	0.14	0.33	1.47
Ga01g01878	54.68	84.64	88.31	148.12	214.62	178.24	76.32	155.29	131.16	126.46	160.5	44.23	112.22	126.18	104.03	75.72
Ga01g01879	117.07	26.58	14.28	35.75	20.95	23.03	11.58	21.09	50.41	27.46	27.77	55.73	23.89	22.7	31.85	57.68
Ga01g01881	3.66	12.87	7.24	13.97	26.29	16.47	17.6	17.34	8.59	15.08	21.19	17.89	12.9	12.02	20.13	6.9
Ga01g01882	0.29	0.14	0.08	1.16	16.41	53.34	101.4	27.85	0.47	0.23	0.53	0.85	0.36	0.15	0.66	0.38
Ga01g01883	0.63	1.29	1.9	2.1	4.86	2.77	2.06	3.5	3.42	1.6	0.88	0.11	1.34	1.25	2.7	1.45
Ga01g01886	0.18	9.18	11.18	6.1	8.13	3.9	3.67	4.91	0.93	5.79	10.77	6.86	3.21	5.51	5.57	1.62
Ga01g01888	0.34	1.32	2.69	0.64	3.1	2.03	11.05	1.12	0.03	0.56	1.14	0.42	0.31	0.79	0.24	0.08
Ga01g01889	615.67	0.63	4.62	13.66	14.37	156.6	360.49	54.09	8.28	0.21	2.2	0.88	2.59	1.93	1.35	3.36
Ga01g01890	3.67	12.64	7.6	10.99	15.97	8.91	8.01	10.92	9.48	11.32	14.48	66.09	7.58	6.87	13.2	11.29
Ga01g01891	0.46	1.44	1.29	1.85	2.61	0.92	1.14	1.74	1.18	1.55	3.31	8.14	1.29	0.86	1.67	1.64
Ga01g01892	9.62	17.87	14.96	14.34	14.7	14.67	18.43	13.4	21.32	12.53	20.89	26.13	20.33	18.4	14.41	20.42
Ga01g01893	2.1	3.14	4.61	6.23	12.66	14.12	12.2	14.98	3.45	6.77	6.95	6.04	9.1	7.13	4.25	6.21
Ga01g01894	0.35	0.34	0.33	1.66	0.23	0.42	96.74	1.33	3.47	4.18	1.56	0.07	21.91	1.39	0.3	0.51
Ga01g01895	0	0	0.03	0.09	1.72	0.3	5.38	0.44	0.03	0.06	0.07	1.06	0.25	0.1	0.03	0
Ga01g01896	7.84	61.99	69.19	83.81	178.4	148.97	131.3	162.75	27.22	102.59	82.31	209.44	132.05	120.29	103.16	33.57
Ga01g01897	0.43	2.79	1.7	0.92	1.68	0.57	410.27	0.82	0.94	0.35	2.58	816.48	1.57	1.06	1.25	0.73
Ga01g01899	0.39	5.08	19.26	3.37	0.23	20.5	4.84	1.87	1.85	12.18	3.83	0.12	9.98	13.09	1.53	0.4
Ga01g01900	0.51	7.09	5.6	7.69	16.78	11.66	7.88	14.15	2.02	7.87	7.9	3.45	8.98	6.62	10.9	1.77
Ga01g01901	0.41	1.45	0.5	1.47	6.31	4.25	4.87	5.43	1.03	1.46	2.25	0.15	3.52	2.52	1.3	0.15
Ga01g01903	8.9	7.12	16.48	5.15	5.58	4.03	5.68	4.08	6.4	6.66	12.35	38.34	6.34	7.41	4.12	6.24
Ga01g01905	0.07	1.33	0.66	1.14	3.44	1.27	1.91	2.56	0.31	1.41	1.98	1.7	1.12	1.22	1.65	0.2
Ga01g01906	2.4	2.8	2.01	3.58	5.74	3.67	5.19	3.71	2.61	3.06	4.45	15.44	2.87	1.98	2.87	3.29
Ga01g01907	9.05	37.95	26.43	30.36	17.2	12.37	5.11	10.08	36.81	39.41	49.34	13.94	37.93	32.38	54.63	17.5
Ga01g01908	1.79	0.61	0.87	3.01	18.27	11	38.62	11.33	1.53	2.31	0.51	1.65	3.9	3.66	0.71	0.73
Ga01g01909	1.82	5.2	2.31	2.23	0.22	0.42	23.77	0.17	0.6	8.35	12.4	21.85	65.71	17.94	6.94	1.05
Ga01g01911	0.16	29.15	36.31	7.69	0.8	0.77	3.58	0.82	0.11	29.1	37.8	0.38	25.76	9.09	18.54	1.58
Ga01g01914	5.82	14.8	8.87	12.57	5.7	8.5	6.23	8.36	24.66	11.48	18.55	4.79	13.82	13.58	14.12	9.97
Ga01g01915	0.43	3.57	0.36	1.4	1.7	4.29	6.43	5.42	2.4	1.99	0.79	0.04	15.36	3.95	1.19	0.35
Ga01g01916	0	0.04	2.47	1	9.67	4.12	6.78	7.68	0.05	3.17	0.28	0.3	4.43	3.84	0.08	0.12
Ga01g01917	8.72	0.98	1.45	3.82	6.07	3.32	3.86	4.38	0.58	3.74	2.65	1.2	5.51	3.53	1.61	1.37
Ga01g01918	0.86	22.72	10.59	18.13	10.76	9.26	10.52	7.45	3.85	41.49	68.44	0.66	18.41	25.48	22.62	4.96
Ga01g01919	0.25	7.67	0.9	2.59	0.03	0.06	0.45	0.03	0.25	9.09	29.35	0.25	0.63	3.32	2.66	0.14
Ga01g01922	0.23	5.87	6.84	10.79	37.71	19.49	15.75	20.72	3.17	16.76	9.14	91.95	4.61	13.96	4.19	1.13
Ga01g01923	0	0.09	0.31	3.02	12.88	7.76	8.63	7.36	0.15	3.02	1.76	0.39	4.26	1.61	0.38	1.05
Ga01g01926	0.05	2.32	5.9	1.96	4.25	5.15	2.39	4.57	1.06	7.13	6.01	0.27	4.35	5.9	1.28	0.12
Ga01g01928	5.1	9.64	11.02	11.38	21.54	13.52	13.35	16.81	11.31	13.38	13.69	11.65	17.12	15.23	10.24	11.9
Ga01g01929	2.88	9.44	10.4	9.78	16.54	11.61	12.65	13.91	3.31	11.7	12.92	28.61	12.91	11.21	14.57	4.55
Ga01g01930	0	0.74	2.15	0.28	0.4	0.33	1.12	0.41	0	1.23	0.36	0.07	3.96	1.62	0.03	0.02
Ga01g01932	0.35	9.19	6.58	11.58	22.56	12.24	9.78	16.25	1.95	18.29	19.83	0.86	7.36	10.71	11.09	3.47
Ga01g01933	0.05	3.66	7.17	2.91	8.66	3.63	2.12	6.54	0.36	31.46	2.04	0.1	9.75	24.2	3.24	0.5
Ga01g01934	2.5	21.81	17.35	26.62	62.8	43.24	39.04	50.95	15.22	35.9	29.23	34.37	37.64	38.07	38.06	12.56
Ga01g01935	2.58	17.17	14.07	17.51	45.03	40.75	34.53	37.47	7.35	29.61	16.83	18.59	22.66	32.45	26.84	9.11
Ga01g01936	1.39	3.28	38.09	45.79	294.66	104.51	228.13	222.63	2.93	40.08	9.61	1.14	141.02	117.73	3.09	3.31
Ga01g01938	0.18	8.18	4.44	4.57	2.8	1.7	1.49	2.16	0.84	6.05	13.75	0.56	6.45	3.17	10.79	1.5
Ga01g01939	0.21	0.54	0.81	1.22	4.31	2.02	3.25	2.38	0.3	0.77	1.13	1.34	1.13	0.83	0.47	0.2
Ga01g01940	0.44	1.35	1.62	2.27	10.25	6.33	7.65	7.18	0.96	1.86	2.11	1.79	2.78	1.88	1.25	0.81
Ga01g01941	3.16	7.78	7.42	11.19	19.57	14.42	14.96	14.91	4.99	11.7	14.39	12.03	10.23	9.34	10.35	8.68
Ga01g01942	0.04	2.92	0.46	3.5	16.24	8.6	2	7.45	0.15	3.41	4.24	0.35	1.25	0.78	7.41	0.3
Ga01g01943	2.15	3.5	3.79	3.24	9.19	5.91	10.78	14.78	0.75	7.29	5.41	5.92	3.94	3.6	3.91	1.29
Ga01g01944	0.1	0.03	0	1.13	1.64	0.35	0.05	1.05	1.42	0.02	0.33	0.1	0	0	4.4	0.63
Ga01g01947	12.1	45.93	26.9	50.63	57.02	60.07	33.27	68	36.08	46.78	57.57	53.85	48.67	47.04	66.94	24.89
Ga01g01948	2.29	9.91	19.76	29.12	170.98	43.77	82.68	121.82	3.26	33.84	16.03	3.07	59.29	45.23	11.61	6.84
Ga01g01950	83.1	676.86	431.8	322.68	26.1	30.2	46.96	37.82	502.17	93.42	158.93	20	40.26	303.87	1144.24	145.5
Ga01g01951	4.28	5.23	4.08	9.42	17.73	7.23	9.23	10.41	5.48	8.62	9.66	15.21	7.53	7.13	9.13	6.86
Ga01g01952	92.37	37.63	19.15	44.97	38.29	29.16	33.53	38.55	98.55	25.4	48.2	135.32	26.3	15.78	37.17	37.63
Ga01g01953	4.24	25.2	16.08	20.41	29.65	25.84	20.55	22.43	11.41	20.81	32.91	18.94	17.6	12.08	28.53	10.16
Ga01g01954	9.16	38.26	17.02	22.53	11.1	22.63	22.77	13.8	17.83	42.02	47.51	5.35	30.83	21.94	66.35	70.6
Ga01g01955	38.11	49.15	11.41	47.94	4.84	7.5	4.31	7.32	47.8	20.77	32.59	2.37	24.38	24.3	76.9	40.31
Ga01g01960	0.9	5.89	7.82	39.39	1.23	7.79	1.12	1.61	49.11	44.37	0.66	0.34	90.48	70.25	2.33	3.58
Ga01g01961	10.27	0.24	0.1	0.69	0.12	0.26	0.15	0.24	0.83	0.3	0.54	0.02	0.99	0.34	0.32	1.7
Ga01g01962	12.03	33.88	28.47	31.12	16.99	13.77	13.79	12.44	34.27	26.3	37.78	16.71	13.17	14	41.59	32.53
Ga01g01963	5.75	314.07	377.46	116.53	37.17	85.19	64.26	37.87	25.08	57.03	113.94	5.32	11.07	39.13	281.79	10.37
Ga01g01964	0.99	4.19	1.95	6.47	4.85	5.16	3.67	4.24	1.19	3.36	27.18	0.42	2.76	2.59	6.49	16.5
Ga01g01969	10.15	60.27	78.74	31.34	7.14	3.17	2.03	4.65	21	32.79	36.26	1.34	8.44	18.55	41.89	45.81
Ga01g01970	0.16	1.83	1.66	2.46	5.07	6.12	24.13	2.8	1.1	2.38	3.67	3.45	1.9	1.22	1.36	1.03
Ga01g01971	0.82	1.91	1.06	2.45	3.34	3.06	13.5	3	1.54	1.83	1.69	7.7	2.25	2.02	2.01	1.73
Ga01g01973	0.93	2.71	2.73	3.79	8.28	6.47	23.32	5.21	3.21	3.98	3.13	5.34	5.55	3.64	2.56	35.2
Ga01g01974	4.13	38.77	44.78	20.93	9.94	16.3	9.97	7.8	3.5	12.84	12.92	8.13	8.59	14.98	20.8	31.43
Ga01g01975	0.05	0.41	2.5	2.07	10.97	3.57	6.5	7.82	0.19	4.72	0.32	0.01	5.07	4.78	0.11	0.03
Ga01g01976	10.85	10.7	4.14	25.52	2.06	11.21	9.7	3.63	37.07	11.36	10.81	0.35	5.56	5.44	24.16	7.53
Ga01g01977	1.79	0.03	0.14	1.01	0.06	0.14	0.06	0.2	4.83	0.03	0.27	0.03	2.82	0.64	0.3	0.69
Ga01g01978	13.98	36.64	27.85	41.48	11.45	14.95	32.54	11.51	94.14	11.72	13.76	3.81	7.05	19.03	44.41	8.07
Ga01g01979	1.24	4.94	5.51	4.22	6.41	4.09	3.81	4.16	2.33	5.14	9.85	1.28	3.82	3.31	5.37	3.15
Ga01g01980	4.07	1.24	1.61	1.41	1.52	0.95	0.66	0.99	1.24	1.35	1.71	0.86	2.79	1.21	1.83	2.08
Ga01g01981	0.23	0.64	0.4	0.25	1.6	0.6	6.21	0.58	0.13	0.22	0	28.45	0.37	0.4	0.27	0
Ga01g01982	0.42	3	11.31	6.31	35.55	68.65	45.04	58.72	1.16	25.02	2.46	2.02	18.41	25.31	0.56	0.93
Ga01g01983	7.92	17.76	11.75	23.45	51.95	23.37	40.01	33.74	9.03	26.2	35.78	311.07	23.61	23.14	28.52	12.51
Ga01g01985	17.44	12.61	10.36	13.4	19.94	20.17	18.1	20.9	17.52	15.8	10.39	19.37	14.33	14.36	14.5	18.91
Ga01g01986	0.74	7.09	5.32	6.53	9.62	6.24	8.65	6.5	2.8	6.62	10.77	7.99	4.64	5.11	8.67	4.61
Ga01g01987	1.17	4.65	4.47	6.51	13.07	16.26	10.22	15.81	3.6	8.5	7.69	0.43	9.88	7.71	5.51	5.14
Ga01g01988	0.15	1.15	0.54	0.96	0.34	0.45	0.24	0.57	2.09	1.28	0.37	0.1	0.32	0.37	0.77	0.5
Ga01g01990	1.71	2.18	1.99	3.63	8.36	4.37	4.58	7.59	1.53	3.26	4.61	5.68	3.55	3.11	1.84	3.73
Ga01g01991	44.25	3.2	3.13	9.54	8.26	6.18	4.98	6.31	12.49	5.14	6.47	3.72	6.65	5.18	7.38	16.05
Ga01g01992	3.96	8.44	8.27	9.62	8.44	9.51	12.14	9.91	6.8	9.48	12.76	30.32	8.97	8.48	10.8	36.18
Ga01g01994	1.23	0.55	0.38	1.64	1.33	1.76	1.55	2.08	1.62	1.2	0.97	0.04	0.81	0.59	1.47	3.51
Ga01g01996	0	2.57	0.42	2.72	0	0.06	0	0.04	0	43.6	3.04	0.03	22.24	18.88	0.11	0.84
Ga01g01997	14.72	115.91	67.69	78.73	29.98	35.55	33.89	24.06	101.13	100.1	180.99	74.72	54.88	102.83	106.79	21.34
Ga01g01998	12.48	85.89	74.28	108.26	92.81	147.74	54.32	136.23	147.64	96.49	106.59	4.03	91.03	117.49	115.2	52.73
Ga01g01999	9.74	32.01	3.08	23.79	7.97	2.87	5.83	9.16	58.66	17.88	44.29	3.94	9.1	7.9	6.93	37.23
Ga01g02003	1.22	13.88	1.89	0.43	0.14	0.16	0.04	0.39	0.5	0.27	0.76	0.01	8.14	0.24	1.34	0.23
Ga01g02004	2.14	122.52	56.72	41.14	96.15	87.65	115.95	84.94	33.18	67.24	125.57	4.22	24.05	27.52	98.42	9.11
Ga01g02005	0.01	0	0	0.03	0	0	0	0	0.08	0	0	0	0	0	0.03	0
Ga01g02007	0	0.87	1.62	0.7	0.01	0.01	0.01	0.02	0.15	5.34	0	0.01	0.13	2.78	0.1	0.05
Ga01g02009	0.13	0.4	1.12	0.78	0.08	0.4	0.02	0.09	0.27	5.69	0.06	0.04	6.85	7.84	0.09	0.02
Ga01g02010	6.76	28.85	17.61	23.02	14.3	12.38	26.76	10.62	16.82	29.51	28.72	49.14	13.53	19.97	31.1	17.43
Ga01g02011	6.93	26.22	54.95	26.06	10.96	12.4	9.26	12.21	14.08	34.32	38.68	11.26	112.81	163.14	31.09	50.78
Ga01g02012	10.21	19.97	15.96	36.04	46.88	35.64	23.93	37.87	14.84	31.11	34.63	130.49	28.04	24.31	42.55	36.98
Ga01g02013	0.52	1.28	1.78	1.25	3.68	2.43	2.11	3.4	0.62	1.84	1.99	1.64	1.86	1.97	1.62	0.77
Ga01g02014	1.67	7.99	2.48	3.11	1.22	1.42	0.91	1.82	7.96	0.54	0.6	0.12	0.95	3.7	5.18	1.55
Ga01g02017	0.43	40.16	51.03	14.94	14.98	8.38	8.18	7.91	5.08	23.08	25.43	4.77	10.62	20.19	28.98	2
Ga01g02018	7.17	7.28	5.17	6.64	3.27	0.81	16.61	0.91	2.88	9.44	26.29	0.18	7.4	7.41	4.57	5.22
Ga01g02019	9.52	9.77	9.93	12.23	21.31	16.9	18.38	20.47	10.21	16.18	13.73	30.7	16.85	16.84	15.61	9.12
Ga01g02020	3.65	0.03	0	0.22	0.17	0.36	0.23	0.45	0.13	0.17	0.23	0.02	0.25	0.13	0.11	0.36
Ga01g02021	2.63	7.24	4.11	10.07	16.1	9.4	9.87	13.61	5.66	9.35	12.25	26.35	8.57	7.35	8.84	5.54
Ga01g02022	9.81	14.84	3.84	12.09	1.51	1.81	4.03	1.26	26.5	5.9	8.79	2.13	2.92	3.54	8.46	5.92
Ga01g02023	6.85	12.94	10.65	13.14	17.74	13.65	12.56	16.4	14.11	17.81	17.07	13.46	19.45	18.83	11.51	13
Ga01g02024	6.8	9.41	5.69	11.81	21.89	14.89	17.81	13.58	8.62	13.84	15.57	17.08	9.41	6.81	12.57	10.26
Ga01g02025	11.74	24.53	9.52	26.72	49.38	31.41	131.08	39.88	8.49	54.23	176.61	3.22	48.91	36.65	13.48	9.97
Ga01g02027	2.13	10.16	7.33	12.85	51.53	30.84	28.74	42.5	9.49	14.19	26.7	19.15	17.64	13.69	14.75	4.62
Ga01g02028	1.99	0.17	0.92	4.28	0.34	0.89	10.45	0.53	18.36	6.59	0.64	0.08	9.86	7.65	0.23	0.35
Ga01g02029	63.53	0.93	1.91	10.34	14.09	6.99	9.69	11.14	13.11	4.32	0.63	0.31	7.19	8.09	3.49	11.14
Ga01g02030	5.03	21.64	14.11	34.56	31.4	23.78	24.77	30.69	20.55	31.32	46.56	23.93	50.68	25.57	46.2	41.23
Ga01g02031	3.12	8.49	5.51	7.46	3.95	2.39	6.45	5.37	3.49	7.65	13.18	4.06	14.46	9.21	10.7	4.3
Ga01g02032	0.09	0	0.02	0	0.3	18.04	96.95	1.08	0.41	0.14	0.26	0.06	1.61	0.27	0.06	0.41
Ga01g02033	1.01	22.38	20.63	25.12	40.59	54	40.71	35.39	5.6	59.91	72.62	42.63	56.48	72.35	33.29	17.97
Ga01g02034	6.73	7.87	16.15	14.2	22.95	17.41	21.91	29.1	14.9	14.8	13.12	21.1	17.56	21.33	14.82	14.16
Ga01g02035	0.17	0.71	0.73	0.82	1.41	0.66	1.13	0.77	0.16	0.79	1.35	0.8	1.16	1.06	0.82	0.42
Ga01g02036	9.16	11.76	14.38	16.3	24.35	68.81	19.76	104.33	12.95	21.87	14.95	5.9	20.91	19.99	16.35	19.69
Ga01g02037	0.05	0.7	0.84	1.23	2.88	1.84	1.11	2.05	0.08	1.47	1.33	0.21	1.04	0.68	0.86	0.28
Ga01g02038	0	0.22	0	0.12	0.19	0.41	0.14	0.27	0	0.28	0.08	0	0.19	0.06	0.24	0.07
Ga01g02039	0.83	50.57	39.28	44.02	53.15	27.71	24.87	47.31	41.85	36.21	19.95	3.58	37.6	39.4	159.18	21.34
Ga01g02041	7.32	63.26	21.61	69.18	185.43	188.86	73.65	163.51	28.6	77.8	64.4	15.05	92.05	63.07	87.7	32.68
Ga01g02042	1.09	5.28	4.16	4.66	11.07	8.63	4.27	11.38	1.42	4.31	7.24	2.75	6.69	5.89	6.24	3.87
Ga01g02043	1.24	1.11	1.33	1.53	1.58	1.83	3.21	1.66	0.69	1.64	1.99	1.99	1.06	1.06	1.18	2.22
Ga01g02044	4.93	22.08	20.45	19.25	40.52	115.81	26.5	158.44	10.53	26.86	15.27	6.11	25.76	23.36	19.8	21
Ga01g02046	0.08	1.4	2.01	1.49	6.11	2.93	2.78	2.37	0.28	3.55	2.43	1.72	3.35	2.72	1.77	0.89
Ga01g02047	0	1.48	0.53	1.55	5.13	3.34	2.65	3.47	0.29	3.43	2.33	4.25	1.62	2.08	1.43	0.45
Ga01g02048	0.1	1.53	1.54	3.61	13.56	21.17	1.5	11.9	0.56	6.07	3.37	0.14	3.25	7.42	1.47	11.91
Ga01g02049	0.13	9.46	36.03	17.24	55.07	77.65	11.93	46.04	1.08	30.63	8.9	0.34	43.07	37.72	8.82	20.71
Ga01g02055	2.39	4.31	2.67	4.19	7.56	6.74	8.78	5.43	0.38	8.12	7.62	0.81	3.47	4.57	4.99	2.8
Ga01g02056	1.33	6.89	4.82	6.19	11.23	3.95	4.29	6.43	1.83	6.77	15.65	3.17	6.37	12.47	6.13	1.62
Ga01g02057	0.22	3.81	1.61	2.69	4.06	3.21	2.19	3.35	0.68	2.58	9.15	10.18	10.93	6.7	3.93	0.98
Ga01g02058	0.8	1.14	1.39	1.39	2.14	1.1	1.39	1.55	0.78	1.62	6	4.25	2.26	7.32	1.71	3.38
Ga01g02059	5.46	42.23	55.3	26.79	3.01	11.61	5.78	13.81	9.43	50.23	141.64	16.42	93.38	178.19	53.1	91.7
Ga01g02060	1.31	4.18	3.27	5.52	11.11	5.56	7.24	7.47	2.81	4.24	5.54	13.02	4.01	3.87	4.86	2.64
Ga01g02062	0.32	1.49	2.79	1.24	1.96	1.62	3.31	1.41	1.08	2.84	1.24	0.93	3.47	4.28	1.28	0.54
Ga01g02063	0.69	9.9	5.41	5.14	3.7	7.57	3.49	4.37	0.37	19.2	3.52	0.41	16.6	38.36	7.67	26.13
Ga01g02067	203.07	1.02	3.46	12	0.15	0.1	0.38	0.17	4.17	14.43	0.8	52.78	1.35	1.6	1	35.48
Ga01g02068	0.27	1.48	0.29	4.06	1.68	3.07	9.48	1.11	1	8.27	0.29	1.45	3.87	8.46	9.3	0.41
Ga01g02069	26.93	1.69	6.27	4.61	4.7	13.39	5.93	16.1	6.77	11.08	7.74	84.59	13.18	14.9	2.88	3.15
Ga01g02070	0.42	2.34	2.7	11.41	35.99	6.54	22.99	24	1.5	4.03	2.52	1.41	6.5	7.91	1.77	2.27
Ga01g02071	0.58	0.58	1.89	1.83	2.24	4.35	0.69	2.07	0.08	3.56	11.11	0.12	0.44	2.17	5.47	0.1
Ga01g02073	0.15	7.7	9.34	6.68	13.36	5.13	10.46	7.55	0.8	7.92	19.31	0.47	7.08	8.02	10.3	1.68
Ga01g02077	0.5	1.62	2.71	3.61	12.26	14.65	4.41	18.95	1.21	4.23	1.46	0.06	6.59	4.93	1.73	3.62
Ga01g02081	0	0.37	0.18	0.28	0.79	0.18	0.11	0.45	0.16	0.58	0.09	0.03	14.28	1.62	0.03	0.38
Ga01g02085	502.97	7.36	6.74	154.21	29.53	44.99	18.74	37.14	218.17	29.32	14.1	1.66	34.59	20.68	53.78	222.91
Ga01g02086	4.5	2.46	2.24	5.75	17.78	11.54	6.91	15.9	1.93	9.93	2.62	1.19	6.79	8.06	6.68	4.65
Ga01g02087	0.01	17.85	50.09	6.77	3.26	0.63	1.13	1.5	1.11	9.14	11.08	0.22	1.62	10.37	6.95	0.05
Ga01g02088	7.08	58.55	66.74	81.64	180.19	154.55	193.64	211.81	25.32	107.1	95.69	191.55	164.8	148.61	103.73	36.61
Ga01g02089	0.07	1.34	1.1	1.01	0.22	0.11	0.11	0.14	0.07	1.41	0.21	0.56	0.51	1.14	0.46	2.97
Ga01g02090	44.28	2.94	63.52	3.36	2	16.62	0.69	26.71	1.47	4.15	2.24	0.41	110.1	28.81	1.15	1.03
Ga01g02091	1.75	22.04	18.38	13.59	32.48	21.81	20.91	21.4	5.6	18.58	14.61	2.91	9.97	16.82	15.85	6.69
Ga01g02092	0	0.96	2.34	1.97	1.11	0.43	0.6	0.98	0.01	9.86	1.85	0	16.21	9.13	0.54	0.02
Ga01g02093	0.66	0.77	1.09	1.73	5.44	2.69	4.44	4.31	0.88	1.23	1.49	0.27	0.65	1.41	1.48	0.71
Ga01g02094	0.06	0.08	0.5	0.31	1.89	1.34	3.57	1.69	0.09	0.55	0.83	0.02	0.81	0.67	0.18	0.02
Ga01g02096	0.54	11.59	23.7	22.29	70.85	71.06	60.88	106.21	1.77	37.43	15.32	22.07	56.07	47.89	19.19	3.31
Ga01g02097	85.33	212.6	188.66	353.56	1203.58	325.31	713.95	891.56	194.27	342.48	450.32	55.7	356.71	414.56	253.39	362.15
Ga01g02099	0.56	8.04	14.1	11.14	37.82	51.88	41.76	61.49	3.31	27.39	22.49	0.64	43.2	41.42	10.59	3.94
Ga01g02100	0.05	0.44	0.71	0.92	2.89	1.56	2.16	2.17	0.15	1.04	0.86	0.12	0.94	0.78	0.54	0.27
Ga01g02101	0.26	0.94	0.26	0.93	2.18	1.1	1.15	0.98	0.39	0.92	1.91	0.81	0.71	0.6	0.81	0.43
Ga01g02103	25.71	33.34	24.94	47.83	148.85	38.14	116	132.94	47.37	34.5	37.9	213.21	53.47	42.58	40.38	48.1
Ga01g02104	0.58	0.34	0.12	0.28	0.16	0.08	0.18	0.44	0.46	0.06	0.47	10.97	0.39	0.14	0.28	0.35
Ga01g02106	20.43	34.66	23.69	35.9	46.84	33.32	34.39	40.17	19.66	43.29	47.39	164.61	33.14	30.44	49.71	27.45
Ga01g02107	36.62	20.09	22.71	22.76	24.77	22.83	20.14	24.16	10.07	23.26	19.7	27.79	26.08	30.43	27.94	16.57
Ga01g02108	2.48	4.18	42.89	82.69	497.54	77.58	256.57	372.44	6.21	66.01	9.46	0.59	140.53	160.07	2.57	59.95
Ga01g02109	91.23	83.83	99.94	134.66	119.11	250.64	149.11	232.79	173.55	147.46	72.87	150.33	185.88	184.07	107.5	112.01
Ga01g02110	7.71	6.66	12.3	16.12	25.36	57.12	74.67	25.1	13.09	65.14	12.68	5.8	105.28	95.4	7.82	19.24
Ga01g02111	40.82	31.4	20.38	50.02	39.76	55.94	29.17	46.46	54.79	33.77	22.21	7.13	20.99	22.69	44.39	313.54
Ga01g02112	30.94	31.92	34.96	41.41	39.31	77.48	62.77	72.1	34.19	44.53	43.58	72.11	93.75	68.3	37.08	41.98
Ga01g02113	11.3	0.63	3.42	2.34	2.57	8.81	13.12	3.79	2.12	8.61	6.43	7.68	3.59	3.3	1.44	1.1
Ga01g02115	4.19	7.33	4.45	8.49	7.95	5.59	6.74	5.84	6.43	6.54	12.64	11.38	6.34	5.53	10.69	10.01
Ga01g02116	0.09	9.74	19.2	6.84	23.16	19.99	39.85	25.31	0.69	11.61	2.24	0.19	10.75	10.28	2.54	1.03
Ga01g02117	0	60.24	0.91	1.55	0	0	0	0.01	0.06	0.36	2.75	0.07	0.37	0.18	2.77	0.18
Ga01g02118	0.38	12.07	6.74	22.71	20.4	10.66	10.91	13.07	5.71	25.79	23.77	13.62	31.62	25.23	21.82	54.12
Ga01g02119	0.78	1.83	1.35	2.35	5.4	3.09	3.1	3.46	0.42	2.61	4.28	0.51	3.01	2.4	2.53	7.99
Ga01g02120	6.94	6.18	8.27	11.01	32.78	44.17	21.38	35.01	3.02	16.85	15.86	6.75	13.45	13.6	9.77	19.89
Ga01g02121	0	0	0	0	0.12	4.87	0.05	1.29	0.04	0.08	0	0.02	0.3	0.11	0.01	0.02
Ga01g02122	4.14	11.72	10.93	13.09	25.76	21.4	16.8	24.08	9.92	17.51	19.36	8.25	18.09	12.37	13.18	10.3
Ga01g02123	2.52	5.51	19.48	7.95	4.86	3.64	1.14	3.75	15.39	6.46	4.88	1.12	13.5	24.16	5.1	7.79
Ga01g02124	7.95	13.83	78.26	89.24	183.18	141.87	182.18	213.15	16.32	119.28	117.5	360.4	156.02	151.64	78.24	50.02
Ga01g02125	0.96	48.01	63.12	32.63	4.24	2.68	8.43	2.88	1.91	205.56	466.28	46.67	231.11	214.13	63.27	4.82
Ga01g02127	2.33	11.3	6.18	12.01	17.22	18.39	17.29	17.17	8.27	12.59	13.9	8.49	15.26	12.45	23.36	15
Ga01g02128	4.1	63.98	63.32	62.83	129.22	161.26	127.71	175.98	19.65	129.8	85.31	51.19	114.39	93.06	99.17	33.08
Ga01g02129	0.09	0.52	0.8	4.61	4.23	6.47	3.28	6.48	0.31	4.73	0.79	0.06	2.46	2.89	1.04	10.95
Ga01g02130	0.12	8.73	6.46	6.63	0.34	1.46	0.09	0.7	1.79	23.58	42.67	2.52	18.73	13.45	12.17	0.31
Ga01g02131	0.56	5.75	6.09	7.82	19.59	12.58	14.14	14.85	1.25	8.36	9.38	7.14	10.52	8.16	8.3	2.91
Ga01g02132	3.61	2.14	1.27	4.18	4.79	2.31	3.29	2.5	3.25	3.19	4.98	14.63	2.41	2.07	2.74	5.2
Ga01g02133	6.2	22.46	20.31	26.98	41.26	47.83	34.2	46.99	13.12	33.14	40.78	89.06	30.96	26.28	32.71	14.51
Ga01g02134	109.46	82.27	57.62	102.96	100.2	99.43	69.47	85.34	95.33	96.7	77.3	34.92	124.7	90.27	129.07	112.56
Ga01g02135	43.91	60.57	30.74	79.25	38.35	41.06	49.47	30.76	65.71	51	99.62	39.25	71.35	55.07	118.39	64.85
Ga01g02136	0.1	2.25	0.93	1.52	0.44	13.04	6.01	0.71	0.68	0.73	0.5	0	0.16	0.2	2.28	0.36
Ga01g02137	29.33	18.39	46.19	32.11	17.29	17.51	27.49	15.35	24.09	18.81	23.64	1.68	232.28	254.05	14.7	124.03
Ga01g02138	3.64	3.58	2.96	4.99	13.45	7.24	6.9	10.13	3.37	4.48	2.98	11.41	4.63	3.54	2.84	4.16
Ga01g02141	8.06	30.48	26.81	30.66	46.22	54.63	39.52	72.3	13.46	39.7	29.84	104.09	64.65	52.36	50.84	19.14
Ga01g02142	1.2	6.27	5.48	8.47	15.91	7.69	7.51	9.99	4.06	8.26	13.36	10.51	9.25	8.06	8.25	5.08
Ga01g02143	2.22	8.91	12.44	13.76	33.51	36.99	26.18	34.9	7.45	18.7	11.09	5.47	17.34	17.49	10.84	4.09
Ga01g02144	17.5	43.33	84.68	16.98	1.94	9.01	1.25	9.74	13.13	13.25	24.28	2.74	131.99	263.77	61.01	5.67
Ga01g02145	5.04	6.67	44.7	5.64	2.82	0.99	4.17	1.39	4.07	12.84	12.06	11.19	49.87	57.17	0.91	18.01
Ga01g02146	0.06	0.55	0.36	1.01	1.09	0.22	0.95	0.54	1.38	0.84	1.97	2.25	0.87	0.88	0.38	0.13
Ga01g02147	0.79	8.19	7.63	6.68	19.27	15.81	9.31	15.75	2.27	10.48	10.57	3.82	8.19	7.46	11.86	1.39
Ga01g02150	111.99	51.85	80.31	103.47	3.69	20.58	14.59	9.94	32.93	99.2	76.64	2.1	15.42	68.48	127.94	118.99
Ga01g02151	0.59	3.21	3.77	3.85	7.03	6.14	9.98	7.45	0.39	9.32	10.21	5.82	5.53	7.17	2.73	0.66
Ga01g02152	1.19	8.13	6.92	10.02	21.62	15.68	12.92	16.94	2.6	11.51	12.58	25.27	9.75	8.94	11.34	4.79
Ga01g02153	0.21	0.31	0.11	0.58	0.87	0.44	0.48	1.29	0.11	0.47	0.89	0.46	0.33	0.42	0.56	0.38
Ga01g02155	0.41	16.22	18.31	13.28	17.75	49.22	71.57	16.59	4.09	21.04	9.34	34.45	31.52	26.69	15.99	3.9
Ga01g02156	0.52	3.12	1.55	1.73	0.62	0.36	0.74	0.54	0.53	4.59	2.34	0.16	1.71	1.07	2.21	0.53
Ga01g02157	0	5.4	5.83	6.63	4.43	2.48	0.3	3.16	0	0.41	0.21	0.51	0.18	0.43	21.35	0.24
Ga01g02158	0.03	0.04	0.16	0.34	2.41	1.74	0.36	2.18	0.03	0.38	0.05	0.04	0.7	0.44	0.04	4.55
Ga01g02159	9.79	0.05	0.05	0.67	0.13	0.28	1.31	0.53	0.67	0.06	0.05	0	0.04	0.05	0.48	1.39
Ga01g02160	0.06	0.24	0.75	1.48	0.14	0.48	7.88	0.07	1.11	8.8	0.24	0.05	18.18	14.3	0.03	0.5
Ga01g02161	2.2	2.12	27.63	4.18	14.75	15.05	9.83	14.51	0.37	3.85	0.73	0.42	2.93	4.35	0.4	8.11
Ga01g02162	127.16	12.18	8.72	21.74	18.87	19.52	16.53	16.37	15.8	21.25	14.2	9.84	21.49	15.15	19.56	43.97
Ga01g02163	7.09	2.74	12.23	8.46	19.26	53.98	26.56	24.6	1.94	31.77	1.53	2.47	22.58	30.34	2.66	28.67
Ga01g02164	7.73	7.39	4.58	10.94	27.5	53.49	49.25	18.36	5.06	18.74	12.49	1.88	7.47	7.6	8.35	54.48
Ga01g02165	9.2	17.15	14.04	18.37	21.35	18.86	15.48	15.83	9.68	20.87	18.25	19.12	18.57	17.68	20.99	16.56
Ga01g02166	2.89	7.63	7.4	8.52	14.21	13.16	10.89	11.53	5.69	9.55	8.83	6.86	7.92	6.57	7.77	5.9
Ga01g02167	0.6	3.39	6.73	8.13	32.38	20.69	16.61	20.61	1.29	7.09	1.21	0.49	7.81	7.51	3.79	1.71
Ga01g02168	0.03	2.55	3.89	3.36	0.06	0.08	0.28	0.04	0.13	30.09	34.38	0.34	14.93	23.84	1.07	0.15
Ga01g02170	4.46	0.04	0.06	0.35	0.13	0.32	4.36	0.08	0.19	0.03	0.11	35.45	0.09	0.08	0.1	1.4
Ga01g02171	0.16	6.31	7.41	8.93	19.92	20.83	12.51	19.73	0.7	20.53	12.15	11.15	18.89	19.4	9.38	1.63
Ga01g02172	0.21	0.34	0.58	0.99	0	0.01	0	0	0.52	0.68	1.21	0.01	5.77	0.67	0.72	0.18
Ga01g02173	0	0.26	0.09	0.12	0	0.13	0.21	0.08	0.19	0.09	0.02	0.07	124.49	2.61	0	0.24
Ga01g02174	0.78	3.9	3.17	3.14	7.78	5.07	4.47	6.66	1.14	4.19	4.36	2.06	3.86	4.41	3.33	1.6
Ga01g02175	5.39	5.81	7.08	12.44	28.06	43.27	41.46	34.48	3.13	18.37	8.28	146.39	15.37	14.76	6.39	5.58
Ga01g02176	0.04	3.56	3.51	4.04	12.73	7.67	12.49	8.17	0.47	14.66	9.19	5.84	165.04	18.61	5.47	0.93
Ga01g02177	273.61	72.02	10.91	73.71	4.63	8.05	3.83	8.08	210.73	26.69	44.15	2.38	22.88	10.88	71.98	115.33
Ga01g02178	1.24	1.52	0.45	1.64	0.67	0.67	0.12	0.74	1.72	2.68	1.99	0.05	0.64	0.42	1.78	3.03
Ga01g02180	0.13	1.16	0.83	5.99	14.2	10.04	12.61	13.96	0.14	7.22	3.76	0.58	2.06	8.71	1.54	0.17
Ga01g02181	4.13	2.97	2.37	4.32	4.21	3.24	3.47	3.36	3.21	4.91	4.92	5.35	4.06	4.12	5.97	5.08
Ga01g02182	21.31	17.79	16.95	30.25	37.04	35.8	32.38	42.79	18.84	29.32	21.88	39.87	23.49	24.02	32.88	21.08
Ga01g02183	58.32	18.94	13.35	32.6	24.66	25.88	25.88	27.18	24.22	23.91	25.51	98.67	19.96	19.14	35.01	34.29
Ga01g02184	17.98	17.23	8.92	15.55	18.3	13.09	12.24	12.24	14.5	18.05	19.51	14.98	13.42	10.64	19.42	23.13
Ga01g02185	5.94	3	14.84	4.56	16.03	8.45	14.64	11.17	6.13	2.59	2.73	0.21	25.37	4.51	3.05	2.82
Ga01g02186	2.43	11.57	6.6	8.41	21.57	14.63	10.05	14.55	2.47	8.69	9.59	5.49	6.79	5.35	12.07	5.07
Ga01g02187	4.3	7.56	7.53	9.51	35.76	15.73	15.23	19.85	3.77	8.98	9.66	6.49	11.68	9.3	11.34	7.23
Ga01g02188	0.08	13.8	4.22	18.97	4.67	5.05	2.76	2.27	0.82	11.83	65.65	1.14	29.88	34.07	59.58	3.13
Ga01g02189	8.25	7.43	5.16	9.17	20.46	9.47	9.3	13.58	6.56	8.17	6.98	8.49	7.53	6.48	10.04	59.5
Ga01g02190	455.24	0.71	1.34	123.57	2.63	3	6.22	6.46	30.15	0.56	29.74	0.69	138.06	116.33	6.86	3234.59
Ga01g02191	18.07	23.15	35.93	42.21	41.93	54.74	60.84	50.3	50.45	39.68	40.63	44.25	49.78	61.55	23.79	40.49
Ga01g02192	8.61	18.9	12.19	17.32	13.03	17.55	19.1	11	21.22	17.82	18.29	3.98	17.01	15.35	25.7	18.34
Ga01g02193	0.15	6.2	8.02	6.41	3.11	14.5	5.35	4.23	2.62	23.33	5.58	0.37	29	26.69	5.26	2.34
Ga01g02194	0.17	1.42	1.31	6.82	0.11	0.23	17.85	0.15	0.24	4.36	1.89	0.53	117.38	15.12	0.72	1.6
Ga01g02195	0.18	50.83	15.5	28.46	0.31	1.74	28.16	0.52	0.53	62.1	47.16	29.22	276.69	135.55	33.14	10.33
Ga01g02196	0.4	3.09	4.4	4.35	10.19	10.66	8.38	9.28	1.11	4.54	3.33	0.67	4.91	4.23	2.62	2.53
Ga01g02198	0.29	1.45	8.75	6.26	22.78	19.65	85.21	17.78	1.31	9.45	48.76	5.69	91.85	64.93	3.12	1.56
Ga01g02199	0.71	12.44	24.5	9.02	10.16	17.4	3.3	16.87	9.96	8.56	15.27	1.01	26.16	13.55	13.83	4.91
Ga01g02200	0.12	62.09	186.92	37.11	9.65	13.41	26.09	14.23	5.33	85.27	78.55	12.71	18.03	73.18	24.79	1.06
Ga01g02201	16.57	43.16	22.91	39.61	51.05	40.74	41.17	42.01	31.72	44.2	56.59	54.34	32.34	28.84	67.76	28.28
Ga01g02202	5.29	9.31	7.04	8.47	14.65	10.07	9.26	9.21	8.23	8.71	8.65	7.91	8.3	8.11	10.53	6.68
Ga01g02203	0.05	2.01	5.05	3.5	12.38	7.08	9.57	10.18	0.22	5.47	1.59	0.15	5.21	5.44	1.24	2.49
Ga01g02204	0.97	27.59	5.5	11.29	1.95	7.43	6.31	5.77	6.94	13.35	26.28	23.31	14.14	3.76	41.9	1.23
Ga01g02205	0.34	5.5	5.14	5.78	16.74	13.34	35.23	13.72	0.64	6.45	7.77	69.24	7.85	6.12	5.6	1.28
Ga01g02206	0.38	0.15	0.47	1.07	2.04	5.06	4.23	2.92	0.03	1	0.16	0.12	0.61	4.6	0.39	0.61
Ga01g02207	0.16	0.66	4.23	2.45	3.26	12.49	13.47	5.69	0.94	3.55	0.22	0.21	7.85	24.69	1.07	2.79
Ga01g02208	1.63	0	0	0.07	0.05	0.29	0.49	0.03	0.09	0	0	0.05	0.03	0	0.04	0.16
Ga01g02209	1.14	13.42	14.2	15.13	25.56	26.41	17	28.2	4.07	18.97	17.62	15.26	20.26	19.34	22.75	4.37
Ga01g02210	0.13	0.25	5.11	1.25	4.37	4.99	8.27	2.53	0.21	10.46	11.25	0.83	4.49	13.15	0.28	0
Ga01g02211	319.84	19.79	26.08	64.27	14.92	50.78	33.91	31.22	52.39	30.43	44.89	4.75	85.03	96.57	28.34	104.75
Ga01g02212	32.08	0.51	1.48	2.09	1.04	1.06	0.46	2.1	7.62	1.86	5.65	0.4	4.33	9.81	1.46	9.45
Ga01g02213	217.36	5.05	5.81	0.17	0.1	21.5	19.33	18.73	62.17	17.31	50.4	2.53	39.1	77.09	25.89	109.33
Ga01g02214	0.18	2.09	3.74	2.85	12.85	6.92	5.21	9.05	0.19	6.27	2.52	10.26	5.13	4.95	1.66	0.28
Ga01g02215	5.78	9.82	11.43	13.09	9.55	24.61	13.28	19.31	17.97	17.55	22.83	5.31	24.76	30.27	13.83	10.83
Ga01g02217	50.92	19.94	21.15	24.81	22.92	23.49	33.47	22.24	30.03	17.91	30.58	52.79	18.26	20.04	24.82	55.74
Ga01g02218	0.08	0.12	0	1.39	0.56	0.18	0.28	1.55	0.17	0.01	0.11	0.01	0.14	0.03	0.1	50.64
Ga01g02219	1.62	8.88	4.52	8.76	30.3	16.32	17.04	18.39	2.17	9.67	18.86	7.84	13.66	8.65	7.87	5.07
Ga01g02221	33.18	323.33	5.22	1327.07	4.95	39.32	13.84	23.72	2639.51	109.24	94.58	7.03	136.08	235.45	238.59	972.39
Ga01g02222	0.06	59.46	0.57	20.02	0.07	0.3	0.4	0.21	0.38	84.73	57.48	0.7	120.54	140.21	0.58	0.34
Ga01g02223	20.53	14.56	7.53	16.32	12.67	15.69	14.43	12.02	16.19	13.31	17.5	9.09	22.33	15.72	21.88	30.16
Ga01g02224	1.67	25.53	32.39	22.52	36.07	31.41	29.12	36.64	5.36	30.2	35.6	65.6	22.36	27.15	28.91	7.34
Ga01g02225	0.09	2.78	3.84	2.42	5.71	3.9	3.52	3.82	0.39	2.96	4.06	15.23	1.92	2.61	2.38	0.36
Ga01g02226	1.48	6.58	4.34	7.28	18.64	11.31	11.48	15.35	1.69	9.38	9.36	29.15	10.31	9.69	8.84	3.15
Ga01g02227	0.01	6.86	5.04	2.7	0.24	0.01	0.08	0.06	0.47	47.64	4.38	0.18	23.56	25.5	1.32	0.45
Ga01g02228	5.7	10.93	6	10.51	8.68	6.37	6.86	6.59	6.3	18.22	15.49	5.26	11.27	9.94	13.23	9.43
Ga01g02229	21.39	14.21	6.51	21.62	15.83	11.59	12.49	13.38	16.87	12.22	14.7	68.54	11.79	8.79	22.77	30.24
Ga01g02230	6.35	18.72	15.81	26.32	63.9	55.19	51.7	60.02	13.59	33.46	33.51	111.98	34.48	30.3	31.99	23.96
Ga01g02231	2.75	8.35	16.51	7.63	12.99	10.72	14.34	11.96	8.49	6.06	4.15	15.81	6.93	9.47	5.43	31.86
Ga01g02232	80.02	154.08	117.4	91.08	3.68	3.89	1.69	5.93	93.76	35.43	118.84	27.33	155.95	204.36	156.32	154.62
Ga01g02236	20.67	41.01	25.76	36.62	25.27	33.52	52.58	27.91	41.69	31.28	41.85	22.96	58.16	68.94	40.05	50.88
Ga01g02237	21.59	19.76	19.85	22.09	29.71	31.69	43.77	32.79	24.38	22.54	24.25	22.71	27.6	24.87	25.38	28.98
Ga01g02238	0	0	0	0.02	0.1	0.04	0	0.1	0.03	0.07	0.11	0.03	4.46	0.15	0	0.03
Ga01g02240	2.01	9.37	9.17	10.57	25.27	19.37	22.67	20.24	5.94	14.42	16.31	28.71	15.12	14.71	11.27	6.1
Ga01g02241	0	0.19	0.03	0	0	0	0.67	0	0.13	3.32	0.95	0.44	2.39	1.09	0.01	0.08
Ga01g02242	2.55	20.01	29.17	19.22	68.63	62.25	88.27	70.21	3.39	33.04	24.49	12.38	33.4	31.46	18.53	8.82
Ga01g02243	28.44	6.68	4.78	11.6	12.93	18.57	17.86	15.94	9.4	10.28	8.08	13.96	10.41	9.86	9.32	17.56
Ga01g02244	2.19	9.66	3.15	4.57	5	2.07	0.96	3.67	2.9	4.7	5.86	1.22	3.87	3.97	9.24	11.35
Ga01g02247	4.47	4.59	2.38	6.81	4.76	4.25	4.08	5.81	3.05	5.37	4.9	13.95	6.96	4.3	6.51	8.2
Ga01g02248	0.24	0.06	0.34	0.1	0.14	0.03	0.03	0.12	0.08	0.12	0.32	1.59	0.04	0.23	0.22	0.04
Ga01g02249	0.23	30.52	49.53	12.72	3.18	0.74	0.94	5.84	2.24	6.4	16.66	0.4	0.88	7.48	17.12	1.08
Ga01g02250	2.1	2.12	0.52	3.63	3.57	3.11	2.98	2.42	1.91	3.35	4.21	19.06	2.02	1.68	3.15	4.15
Ga01g02251	33.58	57.16	79.98	47.15	34.95	48.58	43.21	38.76	55.82	57.79	55.21	73.11	39.04	55.48	41.36	37.32
Ga01g02252	0.22	4.55	0.96	4.9	2.49	8.63	4.71	2.96	0.26	3.27	0.47	0.6	6.28	1.27	16.45	0.38
Ga01g02253	1.94	4.67	5.72	7.04	12.17	11.08	7.42	8.89	4.67	9.38	5.76	3.58	9.18	7.12	5.63	5.61
Ga01g02254	36.95	30.48	35.56	47.11	83.18	70.64	62.77	90.01	30.09	49.39	44.63	54.28	48.77	43.68	55.46	41.93
Ga01g02255	41.16	37.79	33.22	55.13	64.4	59.36	49.98	59.76	46.45	54.86	60.29	58.43	63.25	54.7	57.35	52.58
Ga01g02256	12.39	15.98	7.86	15.68	22.5	19.65	21.48	20.99	16.63	17.29	15.66	20	16.21	13.6	19.01	12.71
Ga01g02257	0.81	1.13	1.42	2.07	6.8	5.08	5.91	5.27	0.19	4.81	1.89	0.5	2.67	3.28	0.81	1.03
Ga01g02258	17.48	14.46	12.21	20.5	6.82	9.93	12.07	3.71	17.47	24.7	22.78	2.69	21.19	20.56	19.07	6.77
Ga01g02259	5.64	25.27	10.59	16.19	9.19	4.77	4.67	5.46	24.01	9.36	8.64	14.61	16.6	6.17	12.46	26.11
Ga01g02263	0.5	7.23	2.85	9.45	0.27	0.09	0.14	0.2	10.65	9.98	0.31	0.19	0.74	1.01	0.98	15.67
Ga01g02264	0.1	6.29	4.33	3.69	5.7	6.28	1.83	7.53	0.37	5.37	11.79	1.24	0.99	1.22	5.6	0.24
Ga01g02265	0.15	0.1	0.2	0.06	2.54	29.43	5.14	37.57	0.25	0.34	0.1	0.17	0.17	0.05	0.4	0.25
Ga01g02266	0.38	0.23	0.6	2.24	13.04	28.53	1.8	6.36	0.89	0.34	0.19	0.04	1.02	0.52	0.25	27.77
Ga01g02267	22.66	37.15	54.69	38.73	23.14	20.22	27.28	17.48	43.34	27.05	33.73	62.82	24.76	32.13	37.9	24.23
Ga01g02268	1.58	0.7	3.13	1.91	0.86	5.58	8.26	5.2	0.98	4.54	0.6	0.03	6.74	6.09	1.48	0.7
Ga01g02269	1.46	0.32	0.14	0.62	2.59	0.59	0.05	2.26	0.17	0.1	0.03	0.04	0.03	0.08	1.02	0.75
Ga01g02270	56.95	1.29	0.45	11.21	0.35	0.14	0.31	0.33	19.84	2.02	3.95	0.23	2.23	3.22	2.07	4.65
Ga01g02271	16.6	8.27	6.32	13.48	3.73	0.93	3.21	3.13	3.93	14.48	11.61	0.97	27.24	28.94	20.55	15.6
Ga01g02272	3.43	0.07	0.01	0.18	0.17	1.76	0.81	0.97	0.16	0.19	0.05	0.11	0.05	0.11	0.15	1.2
Ga01g02273	0.21	3.82	0.7	2.81	0.89	2.45	3.77	1.5	1.09	12.69	13.64	0.38	8.59	5.72	5.66	0.3
Ga01g02274	36.78	1.68	0.52	1.27	1.65	1.4	0.62	1.41	0.69	1.01	2.9	0.13	6.56	2.37	3.01	0.4
Ga01g02275	0.05	0.02	0.01	0.15	1.08	0.19	0.45	0.43	0.05	0.14	0.02	0.17	0.16	0.14	0.03	0.04
Ga01g02278	0.37	0.01	0	0.06	0	0	0	0	0.04	0	0	0.02	0.06	0.03	0.02	0.06
Ga01g02279	2.37	4.46	5.31	2.35	0.14	0.23	0.51	0.17	1.5	9.35	15.36	146.18	22.16	10.78	0.88	0.18
Ga01g02280	0.31	2.87	5.44	5.98	12.75	10.34	12.35	6.88	2.43	10.31	5.27	2.36	6.94	14.67	2.95	2.22
Ga01g02281	106.47	10.81	19.9	51.44	12.25	11.42	21.21	17.7	86.03	18.71	17.72	36.32	61.62	80.1	12.54	20.34
Ga01g02282	7.08	7.42	6.75	13.28	63.08	35.34	27.27	41.98	2.56	15.19	11.55	18.66	18.36	13.33	7.68	4.41
Ga01g02283	24.16	35.86	17.14	32.19	36.45	33.64	31.71	31.76	25	29.2	31.31	99.62	33.35	26.02	49.64	35.76
Ga01g02284	4.3	9.05	5.9	10.38	14.08	13.3	11.89	12	5.77	10.13	10.25	6.82	10.9	8.69	11.54	13.32
Ga01g02285	1.74	3.5	8	2.66	1.54	0.62	1.2	0.62	2.78	2.16	3.75	1.53	4.03	6.26	2.47	1.43
Ga01g02286	0.22	38.32	1.71	6.16	0.05	0.22	0.11	0.01	0.23	3.22	4.9	0.93	1.5	3.12	48.51	0.5
Ga01g02287	4.33	6.63	7.46	7.15	5.84	6.83	15.05	4.23	3.38	6.74	9.12	9.35	8.13	5.92	7.18	11.71
Ga01g02288	0.09	0.44	0.13	0.06	0.09	0.1	0.17	0.19	0.01	0.06	0.05	0.03	0.28	0.07	0.04	0.13
Ga01g02289	188.49	1552.92	6.11	203.57	0.49	1.63	1.04	1.16	337.27	10.33	19.99	15.66	15.48	4.56	347.41	62.39
Ga01g02290	7.66	8.21	4.5	11.47	16.16	15.18	19.47	13.88	19.7	10.64	15.75	12.96	8.75	6.97	8.69	12.32
Ga01g02293	1054.29	3.31	2.76	69.23	0.63	0.9	1	1.14	48.35	0.3	6.46	4.18	0.68	2.3	30.14	171.81
Ga01g02294	0.54	1.23	11.42	6.81	22.06	32.04	33.57	29.33	1.21	14.52	3.88	1.89	21.69	13.21	0.89	3.57
Ga01g02295	0.08	20.92	10.57	13.34	18.5	17.42	7.78	15.93	4.42	26.04	8.96	9.42	17.54	12.48	20.53	2.55
Ga01g02296	1213.2	5.35	2.64	61.46	0.44	0.32	0.79	0.82	43.94	0.91	4.69	3.35	0.71	2.63	34.15	148.81
Ga01g02297	0.37	42.01	116.38	39.75	107.04	249.24	20.27	128.55	1.43	168.4	6.82	1.03	47.49	49.85	7.34	3.07
Ga01g02298	1.42	62.31	33.57	51.96	93.53	103.95	54.68	95.45	5.59	182.8	39.14	2.83	55.64	50.46	46.01	20.11
Ga01g02300	17.65	34.66	36.08	65.53	16.61	42.94	318.35	27.63	180.09	110.23	85.22	2.7	201.38	204.15	23.48	22.87
Ga01g02301	45.6	36.23	29.7	40.96	7.78	7.92	11.38	7.28	126.88	12.99	29.88	5.17	15.11	16.26	23.92	30.06
Ga01g02302	0.04	0.86	0.99	3.45	12.52	6.66	8.47	6.11	0.19	4.15	1.62	0.3	3.23	3.07	0.81	0.34
Ga01g02305	7.76	7.57	10.46	14.76	37.82	33.42	37.3	29.63	6.45	17.21	7.3	2.27	15.18	12.15	8	13.69
Ga01g02306	10.51	11.46	14.03	16.47	18.72	17.48	17.31	17.92	16.96	15.72	12.88	12.55	15.07	15.69	15.03	12.66
Ga01g02307	2.56	12.47	12.02	11.27	31.01	15.72	15.63	22.09	3.24	14.92	15.84	42.6	22.21	16.8	17.66	5.26
Ga01g02308	0.06	1.72	4.42	4.81	12.6	11.74	12.35	13.8	0.14	9.24	10.25	0.76	7.44	7.65	2.34	0.33
Ga01g02309	60.31	19.47	19.47	40.65	27.8	35.92	43.56	26.53	57.7	22.98	27.46	31.03	35.58	20.55	29.01	33.96
Ga01g02310	10.68	3.43	83.15	106.61	144.37	198.98	61.24	220.57	14.62	91.59	32.61	64.01	72.85	226.47	11.72	522.15
Ga01g02311	0.82	3.68	0.35	2.02	0.05	0.04	0.04	0.04	1.18	3.29	2.73	0.24	6.15	3.37	4.42	6.32
Ga01g02312	0.11	1.55	0.3	0.72	0.11	0.43	0.08	0.04	0.17	5.06	4.09	0.11	24.43	3.68	2.33	0.49
Ga01g02313	2.99	11.94	18.76	12.82	8.05	6.73	7.39	7.22	27.29	7.01	12.28	3.45	3.2	8.04	9.59	6.79
Ga01g02314	5.52	6.65	2.05	6.39	2.16	2.27	1.62	2.55	1.12	4.81	4.72	0.19	2.66	2.85	10.23	4.01
Ga01g02315	3.2	37.63	24.87	30.12	31.38	48.2	36.25	28.47	6.25	54.69	52.56	11.07	44.96	41.03	60.84	8.06
Ga01g02316	16.26	9.5	8.14	9.22	10.92	9.55	9.07	9	12.86	8.44	12.92	7.18	10.65	7.76	10.03	13.73
Ga01g02317	18.75	12.03	1.81	12.44	9.59	7.87	5.79	10.55	22.81	2.97	5.79	3.28	5.33	3.07	12.83	32.33
Ga01g02318	98.14	144.88	131.38	136.74	101.66	107.63	73.5	94.91	114.89	111.13	123.71	80.37	91.95	92.13	188.02	154.94
Ga01g02319	31.48	44.31	30.07	73.32	24.41	24.87	23.95	17.39	218.06	25.49	27.97	29.73	66.83	31.2	41.91	72.27
Ga01g02320	4.88	11.42	7.05	14.88	14.1	11.78	9.96	12.07	24.08	9.62	13.11	6.43	11.23	10.18	14.85	16.24
Ga01g02321	0.52	15.55	15.25	26.98	65.09	21.06	22.1	35.1	2.84	39.15	36.25	5.99	23.07	29.01	35.41	18.26
Ga01g02322	35.75	42.38	40.35	56.53	70.24	87.71	79.93	79.03	45.79	78.26	58.53	34.76	92.77	72.66	64.69	57.19
Ga01g02323	54.8	17.05	14.79	35.23	34.78	52.41	37.11	48.19	42.08	27.04	15.86	31.58	24.9	20.7	29.17	64.53
Ga01g02327	6.97	6.81	4.33	7.17	11.7	8.71	8.07	11.75	7.03	8.16	6.05	4.92	8.55	7.64	5.21	7.88
Ga01g02328	0.04	1.85	2.85	4.38	20.58	12.95	17.36	17.22	0.3	8.52	5.63	0.38	13.13	10.31	3.01	0.49
Ga01g02329	7.88	26.56	23.44	14.75	0.53	0.63	1.91	0.72	30.92	11.43	33.08	0.69	12.85	6.51	31.53	1.65
Ga01g02331	7.85	8.26	24.3	15.69	24.74	23.11	35.14	21.28	9.35	30.39	8.91	0.6	16.83	26.08	6.69	32.24
Ga01g02333	1.55	5.58	6.64	7.1	16.74	9.72	8.03	12.27	3.6	6.82	5.73	18.11	5.55	5.44	5.73	3.45
Ga01g02334	5.74	1.57	0.5	3.34	0.23	0.76	0.27	0.7	12.96	0.84	2.66	148.95	0.83	0.6	1.67	2.01
Ga01g02335	44.53	35.66	48.55	50.68	70.9	109.94	80.67	123.22	32.39	77.75	45.18	143.49	94.86	80.67	83.46	47.96
Ga01g02336	0.04	0.07	0.02	0.69	0.01	0.79	28.58	0.05	0.63	3.2	0.47	0.03	15.48	12.09	0.04	0.12
Ga01g02337	1.15	1.83	10.89	1.95	4.29	2.75	2.32	5.28	0.46	4.29	6.39	0.3	7.31	5.88	0.87	0.42
Ga01g02339	3.77	20.95	37.82	15.46	31.96	23.5	52.34	26.77	4.44	21.85	21.76	2.26	25.91	21.6	19.26	2.63
Ga01g02340	8.46	12.32	7.24	11.38	7.91	5.87	9.43	7.08	6.01	24.87	15.8	37.02	6.27	7.04	14.8	20.41
Ga01g02341	37.51	2.88	0.88	13.82	1.85	2.53	2.59	2.5	38.98	6.33	4.17	0.63	4.41	3.19	2.86	61.17
Ga01g02342	2.78	4.97	4.12	6.49	10.14	5.94	11.61	7.98	3.9	7.44	10.96	12.44	5.83	5.79	7.33	7.43
Ga01g02343	101.93	81.34	156.47	117.89	92.14	178.75	109.19	221.66	129.06	136.6	76.9	76.8	146.15	154.07	92.27	122.91
Ga01g02344	24.03	24.12	25.54	42.73	18.9	40.94	31.19	32.12	50.09	31.73	41.14	25.07	40.61	43.75	35.15	39.75
Ga01g02345	2.53	4.31	3	4.29	4.87	5.53	3.62	4.97	4.96	4.6	5.49	0.6	3.17	2.7	4.49	3.04
Ga01g02346	9.07	15.22	28.85	24.61	21.53	20.32	17.73	21.81	27.79	23.06	29.98	10.86	39.29	46.38	20.76	29.87
Ga01g02347	46.49	35.57	28.25	57.22	44.67	63.5	42.58	76.5	69.95	47.02	54.79	10.2	80.7	50.03	55.31	54.58
Ga01g02348	1.58	0.02	0.01	0.22	0.66	0.08	0.05	0.24	0.09	0.16	0.06	0.07	0.35	0.11	0.09	0.21
Ga01g02349	1.57	3.8	10.21	4.74	9.88	37.09	47.73	15.62	1.8	19.31	12.93	1.38	33.5	24.77	2.3	3.16
Ga01g02351	11.5	0.13	0.35	5.04	0.76	1.04	0.11	0.15	8.96	1.82	2.27	0.09	0.14	0.49	0.51	5.71
Ga01g02352	0.12	7.42	5.37	1.51	2.05	1.27	2.15	1.4	2.26	4	8.94	0.15	4.52	3.85	2.24	0.51
Ga01g02353	49.51	106.2	72.67	123.95	22.5	40.23	16.59	37.35	257.68	80.73	80.11	53.14	44.67	65.72	129.97	106.61
Ga01g02354	10.07	16.12	13.21	20.58	28.28	15.76	16.31	19.59	15.8	19.59	15.89	24.21	14.83	16.31	23.81	26.42
Ga01g02355	0.01	0.05	1.4	0.4	0.03	0.03	0.01	0.02	0.39	0.4	0.03	0.16	2.46	4.49	0.07	0.09
Ga01g02357	1.68	0.01	0.01	0.07	0.01	0.02	0	0.02	0.02	0.01	0.02	0.04	0.12	0.24	0.07	0.22
Ga01g02358	0.08	0.08	0.4	0.9	4.77	1.25	3.13	2.71	0.02	0.82	0.36	0.16	1.69	1.51	0.06	0.04
Ga01g02361	6.03	39.35	15.92	34.75	82.54	136.76	31.97	177.17	11.94	54.38	42.26	21.09	89.91	44.76	47.08	31.94
Ga01g02362	85.16	29.57	63.9	47.74	85.47	192.02	106.15	209.72	31.92	156.95	56.19	9.48	182.09	147.94	22.6	57.82
Ga01g02363	0.02	2.12	0.41	1.88	3.29	0.95	0.15	1.41	0.1	3.51	3.28	0.06	1.19	1.52	2.28	0.24
Ga01g02364	0.09	2.6	2.3	1.87	0.48	0.43	0.28	0.48	0.23	5.39	6.98	0.14	4.54	6.69	3.36	0.75
Ga01g02365	0.99	4.57	5.46	3.55	3.51	5.45	3.85	5.26	1.36	6.13	7.99	0.25	6.93	5.51	5.3	3.8
Ga01g02367	298.63	59.39	21.05	65.22	14.34	110.25	143.29	40.15	23.49	84.5	41.67	7	44.42	58.98	27.16	177.93
Ga01g02369	17.21	42.61	2.06	18.83	0.38	0.51	1.44	0.45	78.11	6.53	13.16	6.21	18.59	10.91	6.19	18.82
Ga01g02371	4.32	10.57	17.17	9.52	10.83	7.58	6.4	12.63	6.21	13.82	15.09	1.65	9.72	16.45	11.71	4.79
Ga01g02372	0.02	1.01	1.13	5.96	19.27	1.59	6.21	5.37	0.06	6.54	0.9	1.9	1.15	2.9	1.06	0.2
Ga01g02373	8.08	6.64	8.64	18.32	12.09	10.44	11.34	11.58	48.6	10.6	9.4	5.42	10.92	12.13	8.72	17.3
Ga01g02375	0.32	1.87	1.38	2.33	3.72	2.2	2.97	2.29	2.41	1.99	3.07	0.23	2	1.7	1.64	1.25
Ga01g02376	0.04	7.63	1.27	1.67	2.14	2.53	0.02	11.49	0.36	2.6	4.04	0.06	0.07	0.25	5.4	0.19
Ga01g02377	0.5	27.94	20.33	11.76	1.26	0.56	0.13	0.64	7.91	17.25	40.14	0.48	1.01	5.61	15.64	2.28
Ga01g02378	0.04	1.37	0.29	0.31	0.03	0.01	0.01	0.01	0	2.13	5.75	0.02	0.06	0.41	0.28	0.05
Ga01g02380	0.01	0.06	0.16	0.03	0.35	0.06	0.05	1.66	0.05	2.04	0.1	1.1	2.52	3.82	0.01	0.04
Ga01g02381	0	3.24	2.2	3.11	0.47	2.02	9.82	2.95	0.14	6.94	6.38	6.64	48.61	14.07	2.75	0.48
Ga01g02383	0.05	4.07	2.8	0.85	0.03	0.11	0.05	0.09	0.06	2.86	5.96	0.26	0.34	1.16	0.21	2.6
Ga01g02384	2.37	4.3	3.9	7.41	17.78	14.93	9.17	13.41	5.74	9.58	5.74	0.68	11.82	9.77	5.28	6.13
Ga01g02387	9.67	4.89	29.87	5.21	9.05	7.03	7.73	7.39	0.77	7.28	10.69	10.01	5.32	7.65	3.93	1.4
Ga01g02388	79.4	0.51	0.72	6.08	6.57	14.15	5.49	14.83	4.62	2.64	2.24	26.62	2.75	2.95	2.32	11.84
Ga01g02389	1.28	2.21	6	2.7	2.41	0.58	1.43	2	2.84	5.07	8.98	1.31	6.09	10.25	1.61	6.1
Ga01g02390	0.14	0.72	1.39	4.67	37.32	5.18	5.2	15.77	0.2	8.75	6.06	0.34	15.31	9.57	0.23	0.58
Ga01g02391	2.51	4.8	2.85	8.25	16.99	10.31	10.91	10.89	4.61	9.07	8.68	12.98	17.14	9.83	7.04	7.79
Ga01g02392	0.44	1.54	2.02	3.07	10.69	5.06	6.33	6.96	1.74	4.22	4.86	8.18	16.47	9.14	2.65	8.92
Ga01g02393	3.64	6.33	6.19	11.9	13.92	42.84	35.32	24.67	4.12	22.94	19.77	2.77	46.57	39.57	5.35	47.14
Ga01g02394	2.32	14.04	27.94	12.43	20.44	19.61	15.59	13.8	9.13	13.22	18.17	3.67	12.2	18.69	11.8	4.07
Ga01g02395	19.24	1.86	0.6	5.5	0.65	1.12	9.27	0.54	19.95	2.95	5.97	0.28	9.25	3.55	1.07	5.9
Ga01g02396	19.67	6.93	1.16	18.71	0.17	0.27	1.94	0.32	107.12	4.46	11.59	0.07	15.25	8.16	2.53	3.85
Ga01g02398	0.23	7.32	5.6	8.34	0.49	1.16	1.1	0.58	3.44	8.72	17.89	0.72	13.91	12.49	8.79	0.9
Ga01g02400	0.9	4.31	1.57	1.61	0.14	0.16	0.11	0.34	0.82	2.94	6	0.51	6.45	3.56	3.65	0.75
Ga01g02401	0.46	2.39	1.64	3.68	0.1	0.14	0.62	0.06	0.97	11.18	11.12	1.03	6.05	9.98	2.55	0.92
Ga01g02402	1.91	11.86	6.03	10.81	12.64	9.49	6.87	9.53	6.59	7.68	14.28	9.7	10.2	9.41	10.98	7.21
Ga01g02403	8.17	28.53	14.02	30.69	64.36	38.46	24.63	41.2	21.34	39.74	47.87	21.61	30.39	26.58	38.47	25.3
Ga01g02404	0.51	3.2	3.23	3.53	3.47	2.51	1.43	3.28	2.09	3.87	4.67	2.43	2.89	3.49	3.43	0.78
Ga01g02405	5.74	6.47	2.83	9.28	1.93	1.89	0.99	2.48	15	7.13	8.5	0.3	10.8	8.46	8.58	14.55
Ga01g02407	52.45	10.85	10.44	20.19	23.13	16.93	18.81	17.72	29.49	13.38	19.21	36.84	22.83	20.34	14.56	27.05
Ga01g02409	6.66	5.25	5.43	10.1	12.53	15.16	15.11	18.62	11.08	9	9.3	21.49	12.13	11.38	8.69	6.87
Ga01g02410	0.5	0.79	0.18	11.58	0.38	0.55	0.2	0.25	12.98	4.37	1.82	0.09	23.31	12.39	1.67	2.22
Ga01g02411	22.51	59.09	42.95	63.47	78.12	78.2	61.34	73.69	85.63	53.51	64.73	63.62	76.47	69.71	77.3	59.71
Ga01g02412	0.01	0	0	0.21	0.16	0.02	0.05	0.14	0.01	0.01	0.02	0	11.58	0.97	0	7.47
Ga01g02414	0.16	9.47	20.88	6.45	9.96	1.8	3.91	3.53	0.91	16.68	9.22	6.94	1.31	9.02	2.85	5.67
Ga01g02415	1.26	22.66	13.57	50.12	8.29	6.79	3.51	8.81	50.1	64.9	129.93	0.71	31.35	42.31	27.6	288.87
Ga01g02416	2.56	7.95	10.08	21.75	28.47	16.82	18.73	24.62	10.11	24.6	5.13	0.42	13.26	15.59	7.44	208.88
Ga01g02417	2.73	1.3	1.77	4.31	15.94	3.78	5.09	7.35	0.22	1.65	1.11	0.37	5.04	2.87	0.44	3.02
Ga01g02418	1.55	15.76	17.19	14.23	21.12	23.1	16.88	24.85	3.86	18.15	18.93	3.91	13.82	10.72	8.01	14.86
Ga01g02419	0.02	0.06	0.35	3.35	11.3	8.61	2.58	12.1	0.12	3.23	0	0.02	0.54	0.5	0.03	0.27
Ga01g02420	0.19	0.01	0.19	0.52	0.35	0.31	0.01	1.93	0.08	3.99	0.06	17.67	0.35	0.98	0.02	0.4
Ga01g02421	32.58	3.76	10.26	7.74	6.15	6.88	6.42	6.34	5.53	11.75	4.58	3.43	15.23	18.35	4.04	10.66
Ga01g02423	30.13	1.83	3.85	6.59	3.96	6.62	7.06	4.97	13.61	5.34	4.5	0.64	14.1	8.78	2.46	8.47
Ga01g02424	9.97	17.9	24.68	38.28	156.21	108.6	142.25	127.74	15.54	38.91	20.91	4.96	51.5	38.84	24.18	10.81
Ga01g02425	0	0.22	0.59	0.59	0.27	1.2	0.06	0.28	0.64	0.72	0.11	0.22	1.62	1.56	0.32	0.16
Ga01g02427	1.35	1.06	1.56	3.44	2.95	3.26	4.14	4.57	7.22	1.58	0.92	5.51	2.74	3.9	1.73	1.39
Ga01g02428	0.28	2.4	9	14.09	1.57	3.04	1.11	4.67	2.88	53.65	277.22	0.86	236.49	182.85	4.79	1.43
Ga01g02429	157.87	178.98	5.61	54.95	5.05	1.66	2.53	2.61	23.91	10.67	64.18	5.79	68.02	20.27	126.45	48.92
Ga01g02430	0.05	0.24	2.85	8.77	0.56	0	73.92	0.26	0.57	6.12	6.97	4.62	9.3	19.21	1.32	9.47
Ga01g02431	0.05	0.35	0.18	2.47	0	0.04	0.42	0	4.03	0.81	6.3	1.49	2.24	1.27	0	0.09
Ga01g02432	0	0.45	4.59	0.9	0.89	0.28	134.95	0.29	0.51	1.34	13.14	17.48	8.31	7.39	0.88	2.96
Ga01g02433	0.47	1.26	4.84	3.09	6.96	6.4	4.02	4.55	1.01	7.63	3.06	0.79	8.33	5.57	0.64	2.7
Ga01g02434	37.84	32.46	18.73	38.88	42.64	32.78	31.21	33.03	28.24	33.84	54.02	74.59	34.78	27.69	42.2	33.4
Ga01g02435	31.35	0.49	0.62	81.76	6.84	29.32	29.6	22.21	161.82	0.08	0.93	0.16	0.39	0.44	0.88	1.21
Ga01g02436	0.45	2.11	2.28	2.57	5.87	3.21	4.26	5.4	1.08	2.9	3.96	3.32	2.64	2.94	3.34	1.59
Ga01g02437	40.27	4.33	8.87	8.97	4.97	14.23	7.89	13.47	10.27	8.16	6.4	2.56	8.05	7.65	6.4	15.25
Ga01g02438	1.52	8.73	8.45	7.12	16.67	15.57	12.1	13.65	2.72	11.5	12.1	7.87	17.45	15.06	7.18	5.14
Ga01g02439	4.61	8.43	8.07	8.48	13.67	11.41	9.37	10.55	6.76	9.69	9.24	6.3	7.12	7.72	9.77	6.27
Ga01g02440	3.28	23.42	25.08	13.53	5.95	2.41	30.1	1.83	4.17	23.4	55.9	1.34	6.59	16.37	12.9	1
Ga01g02444	0.55	204.74	870.32	61.73	0.42	0.56	11.33	0.12	1.93	97.99	66.87	2.21	15.07	133.52	13.32	1.53
Ga01g02445	5.55	9.89	6.82	13.83	12.11	8.65	12.34	9.66	15.2	9.39	13.3	8.68	11.44	10.16	15.08	7.43
Ga01g02446	14.44	0.15	0.36	1.39	0.02	0.42	1.08	0.11	0.65	1.29	0.89	0.02	0.36	0.33	1.29	1.9
Ga01g02447	7.33	6.36	6.17	9.83	9.99	8.77	11.51	8.64	9.33	8.41	10.05	5.71	7.5	6.87	8.9	12.54
Ga01g02449	3.79	12.26	11.36	15.25	25.06	30.02	16.91	31.66	9.44	23.19	18.3	4.16	25.11	21.93	15.16	13.57
Ga01g02451	1.99	0	0	0.08	0.06	1.02	1.73	0.15	0.13	0.05	0.04	0.9	0.01	0.01	0.06	0.36
Ga01g02453	27.66	19.6	16.51	32.47	35.72	62.93	33.3	53.65	38.42	25.71	20.25	17.14	23.37	20.51	29.37	31.54
Ga01g02454	0.24	7.33	60.32	3.01	2.69	0.96	0.92	2.95	0.7	10.73	8	0.21	2.89	6.43	2.02	0.14
Ga01g02455	212.79	1.52	5.24	108.33	1.57	1.43	3.46	1.4	251.23	1.95	3.35	175.27	25.45	23.87	8.16	31.78
Ga01g02456	8.31	9.18	8.37	10.04	14.94	9.26	9.33	7.72	10.12	11.54	13.95	8.89	11.45	11.79	11.09	11.42
Ga01g02457	4.45	7.35	6.93	4.32	15.28	8.78	11.99	9.32	3.3	10.22	13.22	9.88	13.62	12.36	3.36	6.32
Ga01g02458	4.31	18.1	9.64	10.13	5.75	4.74	3.34	4.92	3.8	9.47	31.68	0.52	6.95	6.74	23.15	14.09
Ga01g02459	44.52	29.04	26.89	40.57	36.47	48.59	42.99	39.72	48.76	49.38	37.59	18.97	59.48	45.78	37.63	69.84
Ga01g02460	5.8	9.05	7.31	9.77	16.41	13.38	11.26	16.89	7.03	10.94	13.43	32.94	12.68	12.31	12.41	11.01
Ga01g02463	2.54	3.16	2.45	12.27	0.26	1.45	0.4	0.53	8.98	58.67	0.24	0.32	27.49	23.12	9.13	11.89
Ga01g02465	0.76	12.75	4.65	16.19	3.48	0.57	0.3	2.61	3.05	12.99	20.22	0.47	13.47	5.16	21.07	2.22
Ga01g02466	63.67	21.37	14.82	68.78	9.56	21.36	49.31	12.68	124.2	24.6	28.51	70	70.74	38.2	67.62	122.57
Ga01g02468	0.42	0.15	0	0.3	6.95	13.25	1.37	5.73	0.05	0.03	0	0.02	0.03	0.1	0.03	0.1
Ga01g02469	0.68	27.76	30.05	10.71	12.95	5.12	3.95	7.16	1.78	8.02	9.65	8.45	1.82	3.95	3.2	1.67
Ga01g02470	1.58	5.08	4.79	4.78	10.3	8.78	5.7	10.12	2.69	7.35	4.24	3.1	7.15	6.59	5.48	3.64
Ga01g02472	0	1.39	0.94	2	5.91	1.77	1.68	2.57	0.26	3.56	2.01	0.24	1.31	1.91	1.55	0.34
Ga01g02474	0.16	1.79	11.17	2.16	9.55	34.84	1.21	30.34	0.5	8.04	0.15	0.08	0.23	3.13	2.83	0.71
Ga01g02475	3.72	7.06	5.93	9.56	12.61	6.56	8.72	9.3	6.27	7.52	12.29	15.63	7.9	8.32	8.6	11.44
Ga01g02476	27.6	60.67	38.53	70.04	126.1	147.92	121.61	120.28	23.72	84.74	109.95	193.64	116.62	89.5	57.08	29.63
Ga01g02477	0.93	4.47	5.64	6.88	20.86	11.94	12.63	14.35	3.43	8.96	7.45	3.01	19.62	11.35	6.66	4.71
Ga01g02478	0.08	6.61	7.8	7.47	19.18	14.54	14.68	18.92	0.99	11.1	12.1	8.6	13.34	11.03	7.57	1.18
Ga01g02480	0.07	6.4	11.61	9.88	25.21	20.52	20.79	23.67	0.28	36.02	7.13	2.15	26.33	27.23	5.2	0.68
Ga01g02482	0.97	4.01	3.29	2.91	1.4	2.44	0.62	2.73	0.24	8.45	19.16	0.19	10.26	7.65	3.49	0.82
Ga01g02484	0.12	1.15	4.14	4.35	43.76	13.47	13.64	21.96	0.17	5.77	1.16	1.56	0.11	1.88	0.85	0.47
Ga01g02485	0.17	1.27	3.9	4.37	39.74	16.08	14.28	21.12	0.3	5.14	0.97	2.84	0.06	1.81	1.5	1.52
Ga01g02486	14	6.11	8.03	6.33	7	5.51	8.58	7.35	8.15	5.29	3.84	5.94	16.95	17.15	3.26	22.68
Ga01g02487	2.29	4.14	2.61	4.24	9.28	5.4	6.42	8.49	1.2	4.69	5.9	4.48	4.33	3.47	4.7	2.74
Ga01g02488	8	34.88	27.29	27.23	44.61	47.69	36.52	50.28	22.31	38.52	37.36	28.56	37.68	34.57	38.75	16.42
Ga01g02490	3.4	9.8	13.72	9.54	10.16	8.56	8.29	8.88	11.06	8.44	11.8	4.21	8.03	8.39	8.02	6.2
Ga01g02491	12.31	15.12	8.87	14.59	15.86	14.1	15.48	13.73	12.34	15.54	22.15	24.32	13.74	12.34	17.47	13.82
Ga01g02492	21.79	16.17	13.98	15.1	14.7	17.25	12.02	19.54	20.76	17.99	13.38	23.48	27.12	18.62	15.76	18.36
Ga01g02493	8.66	14.2	10.18	14.88	16.14	16	13.69	15.6	15.98	17.63	15.58	15.81	17.82	17.38	23.9	23.97
Ga01g02494	1.75	10.4	6.1	12.23	24.75	18.73	18.03	22.19	6.09	12.69	10.61	33.9	12.33	10.71	15.93	4.85
Ga01g02495	31.84	24.05	20.79	38.96	32.81	33.54	33.9	34.05	38.8	30.98	21.73	54.85	37.22	34.82	44.6	36.83
Ga01g02496	22.89	17.98	13.33	43.31	4.55	19.57	13.67	8.23	112.73	18.2	14.67	6.35	42.36	29.71	29.75	26.4
Ga01g02497	0.05	0.01	0.11	0.14	0.28	0.02	0.04	0.04	0.22	0.07	0.58	0.02	0.15	0.2	0.08	0.04
Ga01g02498	0.37	0.52	0.42	1.35	0.14	0.18	0.45	0.14	3.43	0.94	3.18	0.23	0.92	1.29	0.7	0.43
Ga01g02500	4.29	15.29	10.58	17.7	25.92	18.53	20.63	24.86	4.75	19.92	23.26	97.85	24	19.35	22.64	7.4
Ga01g02501	114.8	74.7	53.98	97.33	69.59	126.72	101.94	91.63	99.14	129.36	63.49	132.97	119.44	107.72	120.06	120.72
Ga01g02502	2.36	69.34	576.76	28.99	0.31	0.51	0.55	0.3	1.8	60.25	55.49	1.54	5.21	37.34	31.76	6.52
Ga01g02503	0.34	42.65	181.07	21.96	4.89	5.35	3.43	4.79	1.2	28.51	21.02	35.52	4.47	16.12	20.98	2.87
Ga01g02505	14.15	19.14	16.9	22.08	23.59	22.72	31.81	21.74	17.89	21.31	22.11	106.49	24.45	18.32	26.82	21.34
Ga01g02507	46.37	43.21	32.13	49.93	52.02	60.32	61.64	54.51	47.33	57.85	45.06	179.89	47.59	45.17	61.98	61.31
Ga01g02509	2.86	0.06	0.43	0.14	1.05	0.87	1.03	2.43	0.11	0.15	0.96	1.79	0.21	0.12	0.24	0.42
Ga01g02510	0.12	27.46	16.58	16.64	2.62	3.72	3.53	2.38	1.48	31.36	82.05	31.02	5.23	12.35	34.09	0.34
Ga01g02511	0.4	4.74	4.72	5.74	14.24	12.04	15.88	10.85	1.2	11.34	8.42	0.47	7.33	6.52	4.31	2.13
Ga01g02512	6.46	8.9	8.2	10.75	19.39	12.12	11.67	10.77	9.33	11.27	14.6	15.5	10.98	9.83	11.97	10.36
Ga01g02514	1.11	1.83	2.05	3.03	5.3	3.48	4.39	3.35	2.07	3.01	3.44	7.26	2.49	1.94	1.96	2.87
Ga01g02515	0.16	0	0	0.26	0.5	0.31	0.48	0.22	0	0.42	0.77	1.86	0	0.41	0.6	0.46
Ga01g02516	1.05	3.16	2.55	4.59	8.37	4.23	5.42	5	2.74	4.57	4	10.7	3.93	3.12	3.3	4.63
Ga01g02517	10.61	20.78	13.65	22.81	32.71	26.45	28.01	23.24	12.85	25.34	30.39	60.51	23.04	16.92	25.07	22.82
Ga01g02518	4.59	8.31	5.8	12.42	24.75	18.7	17.4	19.12	6.76	11.16	13.29	39.63	11.12	8.52	11.5	16
Ga01g02520	5.41	13.06	9.73	14.38	19.7	14.45	15.33	11.76	11.59	14.81	17.12	17.97	13.55	13.27	13.83	16.27
Ga01g02522	0.5	1.61	0.33	0.38	0.04	0.01	0.34	0.02	0.03	0.74	11.78	0.04	0.36	0.94	0.44	0.18
Ga01g02524	1.7	3.76	3.65	3.22	5.04	3.48	4.55	3.03	2.07	4.3	7.12	5.04	4.66	4.88	4.27	4.05
Ga01g02525	0	0.55	3.21	0.34	0.05	0.03	0.03	0	0.03	27.54	2.51	0.19	5.52	7.58	0.11	0.07
Ga01g02526	1.01	5.98	4.56	6.79	14.43	7.84	8	9.6	2.67	10.3	9.82	5.34	7.6	7.24	6.64	4.02
Ga01g02527	0.03	3.52	12.99	0.93	0	0.06	0.02	0.04	0.05	1.47	1.36	0.2	0.21	1.68	0.45	0.04
Ga01g02528	4.91	12.28	13.44	57.37	8.03	27.32	33.08	25.24	26.12	91.65	49.63	1.5	19.98	61.62	119.47	66.27
Ga01g02529	1.35	0.46	2.69	1.97	0.21	0.66	63.4	0.82	2.58	1.48	0.42	0.35	227.05	115.25	1.51	1.04
Ga01g02530	29.67	8.23	7.88	16.32	13.87	11.95	18.84	10.73	17.93	14.23	15.63	21.82	17.28	14.19	11.78	22.89
Ga01g02531	3.17	3.49	2.39	4.88	6.65	4.2	4.05	4.43	6.09	4.72	5.68	6.41	4.22	4.1	2.89	2.96
Ga01g02534	1.79	10.62	8.53	9.02	11.92	11.98	12.27	13.68	4.59	13.34	17.68	40.31	14.31	13.07	16.71	5.99
Ga01g02535	0.87	2.25	2.76	5.61	13.41	7.17	5.17	8.81	1.06	4.9	5.78	5.49	6.02	4.78	2.37	6.59
Ga01g02536	6.07	3.37	4.23	16.86	8.6	17.46	16.64	7.64	9.09	5.9	15.12	0.33	6.75	13.22	3.98	49.49
Ga01g02537	22.64	3.19	2.7	6.29	10.35	14.39	10.78	10.92	4.87	5.91	4.26	4.82	5.6	4.72	4.47	20.52
Ga01g02539	0.89	5.93	5.64	12.25	15.59	7.4	10.02	8.03	10.26	6.53	19.71	0.27	9.47	9.59	6.45	6.24
Ga01g02540	0.01	0.08	0	0.04	0	0	0	0	0	0.02	0	0.01	6.69	0.01	0.01	0.02
Ga01g02541	1.54	16.98	9.53	17.34	44.55	31.39	4.87	29.23	0.88	35.96	68.33	0.79	18.67	26.05	41.62	7.37
Ga01g02542	0.59	1.05	0.76	1.9	2.15	1.32	1.66	1.64	1.52	1.54	2.62	4.7	2.46	1.21	2.45	1.35
Ga01g02543	0.05	12.06	18.55	3.3	0.31	0.29	0	0.07	0.54	4.48	12.76	0.28	0.66	1.81	1.81	0.29
Ga01g02544	19.87	12.84	10.92	18.67	18.36	14.64	16.12	15.61	27.07	10.72	10.42	14.4	13.48	12.35	15.23	32.27
Ga01g02545	1.54	5.48	30.8	11.94	12.9	10.63	8.8	18.15	1.38	25.42	22.46	1.75	57.17	103.48	11.01	9.68
Ga01g02546	3.24	29.05	29.49	8.29	0	0.02	3.55	0.02	5.37	26.08	50.86	0.02	4.14	11.46	0.57	28.07
Ga01g02547	2.14	6.98	4.31	10.39	7.41	6.52	5.91	7.04	10.29	15.62	10.72	2.54	8	12.44	7.88	19.07
Ga01g02548	27.54	20.11	3.47	23.54	0.41	0.93	2.05	0.84	25.73	10.16	8.44	0.91	4.8	2.71	42.62	42.09
Ga01g02550	1.78	1.59	0.45	2.12	0.15	0.3	1.25	0.07	5.16	1.21	2.47	0.54	0.87	0.63	1.17	1.19
Ga01g02551	1.12	4.29	1.59	4.19	7.83	5.31	3.26	4.86	2.48	6.96	7.05	13.68	6.24	3.6	5.99	4.4
Ga01g02552	2.09	7.43	4.14	8.02	12.49	7.63	6.62	8.66	2.85	7.88	10.9	28	7.34	6.09	10.54	7.55
Ga01g02555	1.85	7.31	5.01	7.81	16.55	10.09	10.06	11.13	2.83	8.73	11.29	16.35	7.38	6.43	8.15	5.72
Ga01g02556	0.86	3.54	2.88	3.28	9.53	5.3	10.81	6.58	0.81	5.78	9.5	2.94	9.11	6.35	2.95	0.99
Ga01g02557	1.34	1.42	1.44	2.37	4.25	2.79	3.14	3.08	1.31	2.84	3.11	2.9	2.28	2.26	1.9	1.71
Ga01g02559	0.49	9.96	9.78	14.64	37.2	37.83	22.44	29.88	2.18	19.98	17	2.96	18.46	15.25	14.7	3.6
Ga01g02560	0.01	8.41	2.7	4.38	0.01	0.11	0.77	0.13	0.39	6.64	21.26	4.74	6	3.22	12.74	0.41
Ga01g02561	1.26	1.55	0.59	2.43	3.59	3.4	1.89	2.58	2.9	2.21	1.41	16.23	1.5	0.29	3.34	1.32
Ga01g02562	1.19	6.57	3.67	7.96	12.91	7.72	10.25	7.84	6.05	8.03	11.16	7.36	4.9	4.11	6.93	6.66
Ga01g02563	1.29	0.3	0.03	0.91	3.81	0.67	1.94	3.03	0	0.37	1.6	0.06	0.75	0.12	0.57	0.22
Ga01g02564	0.15	2.02	9.98	4.48	0.07	0.05	0.03	0.07	1.29	7.28	1.94	0.04	8.58	18.69	1.28	3.13
Ga01g02566	0.18	2.37	0.93	0.68	0.05	0.06	0.03	0.01	0.51	2.31	3.31	0.07	1.04	2.22	2.9	0.23
Ga02g00001	0.53	18.8	14.09	5.81	0.07	0.16	0.75	0.09	0.17	10.62	43.88	1.01	8.45	1.45	36.44	0.71
Ga02g00002	22.51	33.08	20.12	40.5	53.46	37.52	47.52	38.34	33.03	34.97	59.95	44.05	26.95	20.63	39.49	48.37
Ga02g00003	1.38	8.34	3.65	4.38	2.72	3.92	6.36	2.69	0.32	9.37	13.42	1.5	5.92	2.67	1.27	4.26
Ga02g00005	3.32	2.9	2.44	5.28	6.87	3.31	4.46	4.02	3.83	4.65	5.7	22.14	4.12	2.87	4.42	5.02
Ga02g00006	5.69	13.12	7.84	17.26	31.92	21.46	23.39	19.55	10.72	15.36	18.53	22.01	14.57	9.94	12.34	15.8
Ga02g00007	8.93	13.08	9.44	17.04	28.4	19.59	20.64	17.5	12.65	19.39	18.34	11.58	14.64	11.67	14.56	18.37
Ga02g00008	0.24	0.74	0.75	3.6	0.9	0.77	16.73	0.87	0.1	5.57	0.37	0.61	0.01	0.74	0.51	0.34
Ga02g00009	2.51	8.96	10.23	13.6	34.54	22.64	18.66	29.2	5.55	15.16	9.81	5.93	15.59	13.4	11.18	10
Ga02g00010	12.26	10.44	9.07	13.78	20.48	17.93	16.91	17.08	13.76	11.34	14.37	15.85	14.6	13.79	19.63	16.56
Ga02g00011	328.01	45.92	14.23	95.43	0.34	0.31	0.46	0.55	131.55	9.29	6.87	1.56	3.11	7.05	30.92	50.94
Ga02g00012	16.57	18.42	4.81	15.23	4.9	4.35	3.98	3.3	31.87	6.48	17.2	4.71	13.3	7.97	11.36	10.77
Ga02g00013	0.34	34.38	44.86	29.23	13.88	17.59	24.71	15.06	2.17	24.44	38.13	0.54	25.25	23.78	23.32	9.65
Ga02g00014	0.09	0.5	1.08	0.59	0.46	1.25	1.12	0.29	0.05	2.24	1.46	0.13	1.81	1.62	0.33	0.09
Ga02g00015	6.87	1.75	2.72	3	3.46	3.94	2.09	4.71	0.98	4.14	2.2	0.64	2.48	3.74	2.51	1.96
Ga02g00016	9.74	13.1	14.18	33.07	3.33	9.27	2.73	4.34	24.28	13	11.43	3.27	5.25	11.08	73.71	9.23
Ga02g00018	97.34	18.72	13.53	36.72	17.5	36.41	23.57	42.99	59.36	24.88	17.54	25.8	33.86	31.65	28.09	48.85
Ga02g00020	7.5	7.51	6.86	9.58	9.95	8.85	11.02	8.9	9.85	10.39	13.08	9.4	8.86	9.39	12.64	12.06
Ga02g00021	2.74	10.51	5.16	10.08	18.19	11.37	8.8	12.9	3.46	12.03	18.08	27.06	9.68	7.08	14.05	8.79
Ga02g00022	5.3	9.2	7.74	10.89	10.88	13.47	9.49	11.03	9.37	10.61	10.5	4.58	10.64	8.46	12.36	27.19
Ga02g00023	10.17	14.77	16.46	20.08	19.26	18.99	10.06	16.02	4.47	22.77	15.39	0.97	25.93	21.86	17.62	49.31
Ga02g00024	4.93	6.3	8.68	5.19	1.4	4.32	2.62	2.29	7.75	2.97	3.22	0.12	2.75	5.44	4.83	3.84
Ga02g00025	3.98	4.02	7.97	3.83	6.04	10.96	7.03	9.46	3	7.96	6.05	1.93	7.79	9.58	4.54	1.07
Ga02g00026	0.75	0.18	0.21	0.04	0.91	0.93	14.45	1.21	0.03	0.36	0.13	0.8	0.04	0.1	0.21	0.05
Ga02g00027	1.21	14.61	14.16	12.87	10.5	12.65	7.24	10.62	2.2	17.12	26.85	0.78	45.87	51.42	17.27	2.57
Ga02g00028	2.31	0.1	0.76	1.07	0.21	0.18	0.27	0.08	0.61	0.21	0.12	0.05	0.55	0.34	0.15	0.72
Ga02g00029	27.77	18.99	19.65	21.5	19.1	23.61	10.45	23.07	17.83	30.83	20.75	9.4	24.09	24.67	24.73	14.73
Ga02g00030	1.3	238.51	1217.89	71.83	0.87	1.79	4.53	0.71	25.78	114.07	130.83	7.12	31.35	67.14	55.2	4.06
Ga02g00031	0.53	9.7	12.27	12.01	28.32	26.56	36.45	22.99	3.27	21.22	20.67	33.96	15.54	14.92	10.51	1.97
Ga02g00032	0.12	0.15	2.71	4.9	35.09	7.67	23.73	25.11	0.13	6.09	0.52	0.04	14.85	18.03	0.27	0.4
Ga02g00033	6.21	8.84	13.92	13.66	27.81	8.28	15.75	12.99	8.88	11.22	12.78	12.96	13.89	17.98	8.58	4.54
Ga02g00035	0.09	1.75	4.67	2.02	9.45	9.7	24.4	6.44	0.44	2.47	8.57	0.15	2.84	5.73	0.11	0.49
Ga02g00036	0.52	2.29	2.59	0.83	1.36	0.7	3.31	0.02	3.66	7.87	2.86	0.14	4.65	6.64	0.01	7.51
Ga02g00037	0.78	37.27	10.11	3.12	0.27	0.23	2.13	0.11	7.3	7.3	25.7	2.08	3.53	7.78	3.91	1.35
Ga02g00038	0.06	2.9	0.3	0.33	0	0.01	0.01	0.01	0	0.15	0.16	0.02	1.86	0.75	2.21	0.01
Ga02g00041	1.1	2.27	2.71	3.01	5.71	4.64	4.74	5.2	1.47	3.44	4.28	4.35	4.23	3.6	4.06	2.3
Ga02g00045	6.26	4.59	5.47	9.43	12.45	18.06	9.15	17.07	8.7	12.57	8.1	28.13	19.15	17.02	11.42	14.12
Ga02g00047	4.22	3.13	0.68	4.35	2.98	3.83	2.44	3.47	7.72	1.37	3.63	0.15	2.54	1.57	2.96	7.02
Ga02g00048	0.23	15.55	12.47	7.21	12.1	2.69	11.04	6.76	0.51	7.31	14.74	5.75	2.09	3.6	5.01	0.22
Ga02g00049	22.41	27.58	3.81	46.44	35.83	49.79	51.37	34.67	121.78	13.77	123.23	58.27	36.57	15.22	55.44	57.12
Ga02g00050	0.47	20.87	9.44	9.25	10.33	8.47	6.86	7.35	2.33	6.94	12.79	4.69	5.76	5.84	11.78	1.93
Ga02g00051	3.91	14.26	9.35	14.28	20.72	13.23	13.18	13.12	8.32	21.34	16.57	9.69	22.9	22.99	19.35	7.12
Ga02g00052	2.87	5.91	6.21	4.43	7.32	4.9	5.18	5.41	3.28	5.13	5.1	5.57	3.95	5.56	4.75	1.77
Ga02g00053	25.67	58.88	27.82	56.29	85.92	49.73	43.67	64.28	36.59	62.4	56.99	109.77	49.7	45.51	86.83	48.95
Ga02g00054	6.99	88.88	34.52	77.27	122.7	91.26	99.93	80.58	22.37	113.62	160.32	4.58	73.42	85.3	81.68	5.92
Ga02g00055	170.94	0.18	0.28	6.51	0.27	0.08	0.15	0.06	3.88	0.11	0.75	2.34	0.11	0.43	3.43	22.26
Ga02g00056	8.36	13	10.65	15.95	17.03	13.8	16.22	14.35	13.4	17.27	17.64	20.86	15.13	13.49	14.56	13.71
[truncated: 25,925 more rows]
