# Supplementary material for: Multi-strategic RNA-seq analysis reveals a high-resolution transcriptional landscape in cotton
Source: Nat Commun. 2019 Oct 17;10:4714. doi: 10.1038/s41467-019-12575-x (PMC6797763; doi:10.1038/s41467-019-12575-x)
Supplement: Supplementary file 5 — Supplementary Dataset 1-39 [file 41467_2019_12575_MOESM5_ESM.zip › SupplementaryDataset/SuppData17.xlsx]

## Sheet: Subcellular localization
The subcellular localization for full and N-terminal truncated proteins
Name	Subcell
Ga01g00461	4715574:NUC; 4716904:NUC; 4717027:NUC; 4717425:MIT
Ga01g00512	5836183:PLA; 5836320:NUC
Ga01g00785	12515388:CYT; 12515560:NUC
Ga01g00844	13499951:NUC; 13500665:EXC; 13501130:NUC
Ga01g01072	21370808:NUC; 21371345:PLA
Ga01g01074	21460068:MIT; 21462524:PLA
Ga01g01160	26112617:NUC; 26113072:CYT
Ga01g01164	26411132:NUC; 26411813:CYT
Ga01g01219	32374613:CYT; 32374794:MIT; 32375620:EXC
Ga01g01237	35987176:MIT; 35987630:NUC
Ga01g01249	38500022:CYT; 38501480:NUC
Ga01g01418	58374257:NUC; 58374388:PLA
Ga01g01439	62627240:CYT; 62628236:PLA
Ga01g01486	73214227:MIT; 73214322:CYT
Ga01g01523	78188531:PLA; 78190680:CYT
Ga01g01580	82286383:CYT; 82286484:NUC
Ga01g01645	86583932:NUC; 86584057:CYT
Ga01g01725	93226006:MIT; 93226485:CYT
Ga01g01844	98867653:NUC; 98867704:NUC; 98867801:CYT; 98867969:CYT; 98868136:NUC
Ga01g01907	101141130:PLA; 101141897:CYT; 101142711:PLA
Ga01g02033	104918468:PLA; 104918545:NUC
Ga01g02044	105004815:CYT; 105005145:POX
Ga01g02190	107998692:PLA; 107998971:NUC
Ga01g02211	108303859:PLA; 108304655:PLA; 108304779:PLA; 108304891:NUC
Ga01g02221	108446390:MIT; 108446499:PLA; 108447842:CYT
Ga01g02249	108699693:NUC; 108700495:CYT
Ga01g02252	108755203:CYT; 108755544:NUC
Ga01g02274	109200479:PLA; 109202723:CYT
Ga01g02455	111723424:NUC; 111723600:CYT
Ga01g02465	111828557:NUC; 111828829:CYT
Ga01g02482	111975283:NUC; 111975450:PLA
Ga02g00135	1024584:NUC; 1028913:PLA
Ga02g00337	4180116:NUC; 4181392:CYT
Ga02g00450	7550467:NUC; 7550564:CYT
Ga02g00464	7869193:CYT; 7869423:NUC
Ga02g00867	64342124:MIT; 64344677:NUC
Ga02g00882	69222087:NUC; 69222396:PLA
Ga02g00992	85259953:CYT; 85260152:PLA
Ga02g01209	91617856:PLA; 91618319:NUC
Ga02g01240	92451802:CYT; 92452267:MIT
Ga02g01339	94721990:NUC; 94722388:CYT; 94722476:CYT
Ga02g01451	97084079:NUC; 97084494:CYT
Ga02g01642	98962518:MIT; 98962645:NUC
Ga03g00050	315812:MIT; 316469:PLA; 317363:PLA
Ga03g00229	2293733:CYT, PLA; 2294374:PLA; 2294535:MIT; 2294897:NUC
Ga03g00237	2414669:PLA; 2416238:NUC
Ga03g00347	3800605:NUC; 3802523:PLA
Ga03g00366	4026179:PLA; 4026429:CYT
Ga03g00447	5227700:NUC; 5227790:NUC; 5227901:NUC; 5228005:NUC; 5228165:MIT
Ga03g00629	9711107:CYT; 9711582:CYT; 9711964:CYT; 9712195:PLA
Ga03g00641	10134477:MIT; 10134755:MIT; 10135190:GOL
Ga03g00762	13487081:CYT; 13490345:MIT, NUC
Ga03g00790	15220453:MIT; 15221779:NUC; 15222228:NUC
Ga03g00838	17613024:NUC; 17613165:PLA
Ga03g00882	22051572:PLA; 22052071:MIT
Ga03g00948	32097517:CYT; 32097671:NUC; 32097897:CYT; 32099750:CYT
Ga03g00955	33577023:NUC; 33580342:CYT, PLA
Ga03g01032	49447709:CSK; 49448435:EXC
Ga03g01040	50328624:MIT; 50334758:CYT
Ga03g01447	106029996:PLA; 106030351:CYT; 106030412:NUC
Ga03g01448	106056081:NUC; 106056266:CYT; 106056336:CYT
Ga03g01473	108376522:CYT; 108376623:CYT; 108378747:NUC
Ga03g01504	111743981:CYT; 111744156:PLA
Ga03g01694	122709015:NUC; 122710292:PLA
Ga03g01881	127997853:NUC; 127998864:CYT
Ga03g01882	128063770:MIT; 128063857:NUC
Ga03g02090	131890390:MIT; 131890502:MIT; 131890626:CYT; 131890691:CYT
Ga03g02125	132294985:NUC; 132295571:PLA; 132295851:PLA
Ga03g02148	132543528:PLA; 132543692:MIT
Ga03g02202	133076003:PLA; 133076153:NUC
Ga03g02242	133556322:PLA; 133557857:NUC
Ga03g02493	135428126:CYT; 135428194:PLA
Ga04g00181	2190439:NUC; 2190560:PLA; 2190752:CYT; 2191244:CYT
Ga04g00191	2325087:NUC; 2325222:PLA
Ga04g00229	2948689:MIT; 2948741:EXC
Ga04g00269	3424911:CYT; 3425247:NUC
Ga04g00403	5341140:CYT; 5343547:CYT; 5343818:CYT; 5344423:PLA
Ga04g00418	5904631:CYT; 5905031:NUC; 5905536:NUC
Ga04g00451	6590448:NUC; 6590758:PLA
Ga04g00473	7345285:CYT; 7347183:CYT; 7347388:NUC
Ga04g00685	16453609:NUC; 16453718:CYT
Ga04g00737	20171182:NUC; 20172344:MIT
Ga04g00848	27841921:NUC; 27842161:CYT
Ga04g00880	34004992:MIT; 34014477:MIT, NUC; 34014639:CYT
Ga04g00961	55082995:MIT; 55083702:CYT
Ga04g01009	67775745:NUC; 67776037:NUC; 67776180:MIT; 67776974:CYT
Ga04g01109	76871112:NUC; 76871845:PLA
Ga04g01297	85825764:NUC; 85828012:PLA
Ga04g01300	85850114:NUC; 85851390:CYT; 85852422:CYT
Ga04g01405	89061228:NUC; 89061347:NUC; 89062094:CYT
Ga04g01599	92974519:NUC; 92974756:NUC; 92975054:NUC; 92975255:PLA
Ga04g01632	93728505:PLA; 93729862:NUC
Ga04g01831	97056856:NUC; 97057708:MIT, PLA; 97057786:MIT
Ga04g01890	97859125:NUC; 97859220:CYT
Ga05g00042	574910:PLA; 575001:CYT
Ga05g00109	1235934:NUC, PLA; 1236070:MIT
Ga05g00186	1802945:NUC; 1804535:CYT
Ga05g00356	3377501:PLA; 3377741:NUC
Ga05g00407	3840369:MIT; 3840430:MIT; 3841267:NUC
Ga05g00662	6016754:NUC; 6017039:NUC; 6017153:PLA; 6021415:PLA
Ga05g00696	6287262:CYT; 6287391:MIT; 6287806:MIT; 6288088:MIT
Ga05g00703	6345385:CYT; 6346335:PLA
Ga05g00759	6858702:MIT; 6859681:NUC
Ga05g00788	7063121:NUC; 7063220:MIT; 7063275:MIT; 7064744:MIT, NUC
Ga05g00863	7759084:NUC; 7759184:MIT
Ga05g00962	8608669:NUC; 8609706:MIT
Ga05g00964	8618948:PLA; 8619717:NUC
Ga05g01010	8965822:MIT; 8966139:NUC
Ga05g01305	11818833:CYT, NUC; 11819370:CSK
Ga05g01312	11869598:NUC, PLA; 11869744:CSK
Ga05g01555	14137196:NUC; 14137609:PLA
Ga05g01563	14251533:NUC; 14251710:NUC; 14251911:MIT; 14252014:NUC
Ga05g01670	15335055:NUC; 15335392:EXC
Ga05g01782	16510359:MIT; 16511411:PLA
Ga05g01785	16545230:PLA; 16545393:PLA; 16545681:PLA; 16546503:NUC; 16546614:NUC
Ga05g01903	17545034:NUC; 17545099:NUC; 17545356:MIT, PLA
Ga05g02067	19200294:CYT; 19200403:CYT; 19200731:NUC
Ga05g02087	19651725:CYT; 19651871:NUC
Ga05g02123	20061130:CYT; 20061501:NUC
Ga05g02141	20247436:EXC; 20247715:EXC; 20247993:CYT, NUC
Ga05g02224	21061071:EXC; 21063059:NUC
Ga05g02408	23738631:PLA; 23739565:NUC
Ga05g02701	28195975:END; 28196393:NUC
Ga05g02718	28603457:NUC; 28603577:PLA
Ga05g02722	28633948:NUC; 28634063:PLA
Ga05g02724	28684040:CYT; 28684412:NUC
Ga05g02948	33167071:NUC; 33167214:PLA
Ga05g03266	48910675:CYT; 48910884:NUC
Ga05g03276	50077264:CYT; 50077326:CYT; 50077554:NUC
Ga05g03374	67360033:NUC, PLA; 67360207:MIT
Ga05g03425	72425720:CYT; 72427142:PLA
Ga05g03793	92280414:PLA; 92281361:MIT
Ga05g03933	95265891:NUC; 95266850:EXC
Ga06g00231	2163743:EXC; 2163956:NUC; 2164152:NUC
Ga06g00595	10472390:NUC; 10472768:PLA
Ga06g00761	16574903:CYT; 16575193:NUC
Ga06g00786	19849905:NUC; 19853158:CYT
Ga06g01155	56335326:NUC; 56335406:CYT
Ga06g01261	84619533:EXC; 84619860:NUC
Ga06g01310	91676360:CYT; 91677460:NUC
Ga06g01516	116810915:CYT; 116811073:NUC
Ga06g01546	118313013:CYT; 118314041:PLA
Ga06g01626	120543245:NUC; 120543430:PLA
Ga06g01677	122107632:MIT; 122108410:NUC
Ga06g01698	122639382:CYT; 122640068:NUC
Ga06g01854	126582103:NUC; 126582224:PLA
Ga06g01909	127457590:NUC; 127459245:MIT
Ga07g00042	438073:CYT; 438152:NUC
Ga07g00124	1376748:CYT, EXC, MIT; 1376911:CYT, MIT; 1377678:CYT; 1378057:CYT; 1378238:CYT; 1380286:CSK
Ga07g00156	1705048:PLA; 1705486:CYT
Ga07g00196	2133047:MIT; 2133120:NUC
Ga07g00327	3470863:PLA; 3471036:NUC; 3471877:NUC
Ga07g00568	6426499:MIT; 6426618:PLA
Ga07g00624	7190927:NUC; 7192639:CYT
Ga07g00695	8501742:PLA; 8501882:CYT
Ga07g00875	11967822:PLA; 11968139:MIT
Ga07g00880	12126202:CYT; 12126304:NUC
Ga07g01030	15803445:MIT; 15804037:NUC
Ga07g01136	18474633:END; 18478635:MIT, NUC
Ga07g01244	22799573:NUC; 22800126:MIT
Ga07g01420	29045424:PLA; 29045800:NUC
Ga07g01429	29270859:MIT; 29270998:NUC
Ga07g01501	33479482:NUC; 33479689:PLA
Ga07g01566	40722734:MIT; 40722836:CYT
Ga07g01681	54595173:PLA; 54596008:CYT
Ga07g01700	57375147:CYT; 57377840:PLA
Ga07g01712	58442698:CYT; 58443248:NUC
Ga07g01746	61595966:MIT; 61597712:END
Ga07g01975	88437616:NUC; 88437918:MIT
Ga07g02045	91135397:CYT; 91135804:MIT
Ga07g02060	91528749:CYT; 91528987:CYT; 91529082:NUC
Ga07g02130	92453078:CYT, PLA; 92453274:NUC
Ga07g02168	93183455:CYT; 93183558:CYT; 93183619:CYT; 93183743:CYT; 93183815:CYT; 93183904:CYT; 93184258:NUC
Ga07g02173	93214458:NUC; 93214912:PLA
Ga08g00091	710580:NUC; 713423:PLA
Ga08g00292	2914631:CYT; 2914726:NUC
Ga08g00389	4424070:CYT; 4426540:NUC
Ga08g00567	7425211:NUC; 7425918:PLA
Ga08g00698	11377876:NUC; 11377978:NUC; 11378305:CYT
Ga08g00935	30844883:NUC; 30845531:CYT
Ga08g01008	48510430:NUC; 48510866:NUC; 48511311:CYT; 48512302:NUC; 48512379:NUC
Ga08g01054	58846673:NUC; 58846991:MIT
Ga08g01178	84133218:MIT; 84133397:PLA
Ga08g01286	95340124:NUC; 95340251:CYT; 95340450:MIT
Ga08g01326	99028071:CYT; 99029165:NUC
Ga08g01352	102096146:NUC; 102096442:PLA
Ga08g01434	104870296:CYT; 104870421:NUC; 104870486:NUC
Ga08g01483	106366573:NUC; 106366624:CYT
Ga08g01508	107076375:PLA; 107077052:PLA; 107077549:NUC; 107077890:CYT
Ga08g01527	107413711:PLA; 107413807:NUC; 107414039:NUC
Ga08g01625	111010877:NUC; 111015391:MIT
Ga08g01790	114789556:NUC; 114789728:MIT; 114790286:MIT, NUC; 114790392:NUC
Ga08g01838	115929994:CYT; 115930161:PLA
Ga08g01840	115952168:NUC; 115953277:CYT
Ga08g01870	117559038:CYT; 117559119:NUC
Ga08g01885	117952924:CYT; 117954910:NUC
Ga08g01940	119109285:CYT; 119111811:NUC
Ga08g01954	119528577:PLA; 119528715:NUC
Ga08g01955	119531925:CYT; 119532040:PLA
Ga08g01984	119976284:NUC; 119976566:CSK; 119976621:CSK; 119976672:CSK; 119978741:CSK
Ga08g02014	120369524:PLA; 120370788:NUC; 120378294:PLA
Ga08g02067	121106795:NUC; 121106856:CYT
Ga08g02134	122119739:NUC; 122120446:CYT
Ga08g02220	123565647:MIT, NUC; 123566080:PLA
Ga08g02288	124348517:PLA; 124349037:NUC; 124349492:NUC; 124349552:NUC
Ga08g02326	124690963:PLA; 124691130:NUC
Ga08g02490	126809425:PLA; 126809506:NUC
Ga08g02546	127402612:CSK, MIT; 127402658:NUC
Ga08g02569	127639906:PLA; 127640009:NUC
Ga09g00045	994571:CYT; 994646:NUC
Ga09g00501	37768732:NUC; 37769865:EXC
Ga09g00703	58651609:PLA; 58652338:CYT
Ga09g00805	60930469:PLA; 60932028:CYT, NUC
Ga09g00906	63167105:MIT; 63169808:CYT
Ga09g01033	66465836:NUC; 66466674:PLA
Ga09g01071	67170811:NUC; 67170926:NUC; 67171203:PLA
Ga09g01116	67769758:NUC; 67770657:NUC; 67770784:MIT
Ga09g01141	68246558:PLA; 68246665:NUC
Ga09g01144	68301529:CYT; 68302307:NUC
Ga09g01214	69707747:PLA; 69707837:PLA; 69708170:NUC
Ga09g01216	69785520:NUC; 69785676:NUC; 69785852:PLA; 69786913:NUC, PLA
Ga09g01426	73285146:PLA; 73285253:CYT
Ga09g01436	73372171:PLA; 73372367:NUC
Ga09g01624	75673731:CYT; 75673927:NUC; 75674866:CYT, NUC
Ga09g01634	75766904:NUC; 75767044:EXC; 75767194:EXC
Ga09g01693	76431913:MIT, NUC; 76432002:CYT
Ga09g01717	76696909:NUC; 76698207:PLA; 76699721:NUC, PLA; 76699826:NUC; 76699967:NUC
Ga09g01756	77166421:PLA; 77166510:NUC
Ga09g01847	78044546:PLA; 78044955:NUC
Ga09g01944	79006045:MIT; 79006503:MIT, PLA; 79007823:PLA
Ga09g01965	79167745:NUC; 79169519:PLA
Ga09g02007	79569397:NUC; 79569938:CYT; 79570114:CYT
Ga09g02008	79576370:EXC; 79577214:NUC; 79577896:PLA
Ga09g02125	80787606:NUC; 80787839:NUC; 80787916:NUC; 80788930:CYT; 80789135:NUC; 80789354:NUC
Ga09g02241	81879916:EXC; 81880139:NUC
Ga09g02383	83225918:EXC; 83226375:NUC
Ga09g02400	83346627:NUC; 83347223:NUC; 83348095:NUC; 83349071:CYT
Ga09g02453	83701519:NUC; 83703175:CYT
Ga09g02471	83836861:PLA; 83837073:MIT, NUC
Ga09g02472	83852273:PLA; 83852489:NUC
Ga09g02586	84879059:CYT; 84879129:NUC
Ga09g02590	84902457:END; 84903656:END; 84903855:NUC
Ga10g00056	731702:PLA; 731902:NUC
Ga10g00188	2698204:NUC; 2698515:CYT
Ga10g00246	3475681:MIT; 3475974:NUC
Ga10g00328	4508021:NUC, PLA; 4508210:PLA; 4509099:NUC
Ga10g00355	5269230:PLA; 5269285:NUC
Ga10g00367	5614191:PLA; 5614347:MIT
Ga10g00433	7572849:PLA; 7573021:NUC
Ga10g00556	10427311:CYT; 10428073:NUC
Ga10g00700	13827742:MIT; 13827810:MIT; 13827951:CYT; 13828130:CYT
Ga10g00922	23022365:MIT; 23024299:NUC; 23024866:NUC; 23026579:NUC
Ga10g00941	23736658:EXC; 23736948:NUC
Ga10g00993	26709988:NUC; 26710263:PLA; 26711064:NUC
Ga10g01103	34899723:NUC; 34899833:PLA
Ga10g01159	43712853:NUC; 43713092:END, NUC; 43713192:CYT; 43713912:CYT
Ga10g01297	78515015:CYT; 78515340:NUC
Ga10g01307	80456488:NUC; 80456557:PLA
Ga10g01338	83260781:NUC; 83260967:NUC; 83261108:CYT; 83261851:CYT; 83262322:CYT
Ga10g01342	83543653:PLA; 83544533:CYT; 83544861:PLA
Ga10g01446	90286734:NUC; 90286822:PLA; 90286994:PLA
Ga10g01450	90466538:MIT; 90466854:PLA; 90466970:MIT
Ga10g01637	102596044:NUC; 102596136:CYT, NUC, PLA; 102597102:PLA
Ga10g01918	114904778:CYT; 114904916:PLA
Ga10g02152	122132997:MIT; 122133188:CYT
Ga10g02180	122809243:MIT, NUC, PLA; 122809587:PLA; 122814315:MIT
Ga10g02182	122858944:PLA; 122859309:NUC; 122859433:CYT
Ga10g02231	123793133:PLA; 123793441:CYT
Ga10g02318	124975078:PLA; 124975348:PLA; 124976038:NUC
Ga10g02433	126302399:PLA; 126303341:NUC
Ga10g02499	126952750:MIT; 126952885:MIT; 126953134:NUC
Ga10g02756	129041012:EXC; 129041260:MIT; 129042016:NUC; 129042114:NUC
Ga11g00044	302249:NUC; 302336:CYT
Ga11g00056	364893:NUC; 365827:MIT
Ga11g00090	646400:NUC; 646463:MIT
Ga11g00104	816419:CYT; 816994:NUC
Ga11g00212	2170132:NUC; 2172204:CYT, PLA
Ga11g00262	2788468:CYT; 2789233:NUC
Ga11g00474	6272030:PLA; 6272288:NUC
Ga11g00964	17484462:PLA; 17484996:NUC
Ga11g01211	27519915:EXC; 27522150:NUC
Ga11g01257	30225248:NUC, PLA; 30225481:CYT, MIT
Ga11g01356	39884120:MIT; 39884183:PLA
Ga11g01607	82485823:MIT; 82487418:NUC
Ga11g01640	85515132:NUC; 85515390:EXC
Ga11g01707	91205274:NUC; 91205332:PLA
Ga11g01736	93370787:CYT; 93370989:NUC
Ga11g01839	97723784:PLA; 97723917:CYT
Ga11g01845	97787309:NUC; 97787387:MIT
Ga11g02026	101964832:NUC; 101965000:CYT
Ga11g02161	105361291:PLA; 105363870:NUC
Ga11g02181	105729056:NUC; 105729132:MIT
Ga11g02182	105765854:CYT; 105766352:MIT
Ga11g02199	106097586:NUC; 106100444:CYT
Ga11g02272	107267261:CSK; 107267718:NUC
Ga11g02279	107331400:CYT, PLA; 107331647:NUC
Ga11g02320	108239067:CYT; 108239169:PLA
Ga11g02360	108760141:MIT; 108760572:PLA; 108760672:PLA
Ga11g02460	110797276:CYT; 110798046:NUC
Ga11g02639	113323181:CYT; 113323427:NUC
Ga11g02664	113756993:MIT; 113757052:NUC
Ga11g02703	114404740:NUC; 114404945:CYT
Ga11g02749	115135355:MIT; 115135746:CYT; 115136575:CYT
Ga11g02768	115325532:NUC; 115326495:CYT
Ga11g02818	115951395:END; 115953576:PLA; 115953812:NUC
Ga11g02954	117247340:CSK; 117248409:CSK; 117248460:PLA
Ga11g02965	117352746:CSK; 117353069:NUC
Ga11g02996	117592840:CYT; 117592994:NUC
Ga11g03041	118048530:NUC; 118048979:PLA; 118049885:PLA
Ga11g03473	121768649:CYT; 121768725:CYT; 121769252:MIT
Ga11g03598	122766850:NUC; 122767379:CYT
Ga11g03645	123128035:CYT; 123128799:NUC
Ga11g03666	123289993:NUC; 123290197:MIT
Ga11g03758	124242271:MIT; 124242876:MIT; 124243166:NUC
Ga12g00021	152773:PLA; 152971:NUC
Ga12g00026	196985:NUC; 197056:CYT
Ga12g00137	1110133:NUC; 1110264:NUC; 1110897:CSK
Ga12g00166	1361056:NUC; 1361115:PLA
Ga12g00197	1645182:CYT; 1645367:NUC
Ga12g00276	2381043:CYT; 2383380:CYT, NUC; 2383546:NUC; 2383797:NUC; 2384550:NUC; 2386038:NUC
Ga12g00279	2433476:MIT; 2434191:NUC; 2434312:NUC
Ga12g00283	2476647:MIT; 2477418:CYT
Ga12g00470	4183227:PLA; 4183293:CYT
Ga12g00546	4862697:NUC; 4862922:CYT
Ga12g00598	5494491:PLA; 5494600:MIT, NUC
Ga12g00640	5826438:NUC; 5826829:PLA
Ga12g00655	6009006:CYT; 6009141:NUC
Ga12g00748	7125162:CYT; 7126231:PLA
Ga12g00751	7141098:MIT; 7143396:CYT
Ga12g00798	7599058:NUC; 7599266:MIT; 7601072:MIT
Ga12g00831	7934433:CYT; 7934562:CYT; 7934733:CYT; 7934826:NUC
Ga12g00834	7956121:CYT, MIT, PLA; 7956175:PLA; 7956537:NUC
Ga12g00851	8471548:MIT, NUC; 8472792:CYT
Ga12g00881	8987053:NUC; 8989631:CYT, PLA
Ga12g00910	9540658:NUC; 9540795:PLA
Ga12g01165	14255883:PLA; 14257401:NUC
Ga12g01546	24330449:MIT; 24330864:CYT
Ga12g01599	25447850:MIT; 25448225:NUC
Ga12g01731	28509208:NUC; 28509511:CYT
Ga12g02037	61325193:NUC; 61325284:CYT
Ga12g02098	73920300:PLA; 73920858:END
Ga12g02169	83313070:PLA; 83313297:NUC
Ga12g02217	89388824:NUC; 89389004:PLA
Ga12g02288	91851404:CYT; 91851614:NUC
Ga12g02377	94369106:NUC; 94369258:PLA
Ga12g02406	95971574:NUC; 95971669:PLA
Ga12g02486	98152577:MIT; 98163952:PLA
Ga12g02558	100197485:MIT; 100197579:CYT
Ga12g02630	101280230:PLA; 101280329:NUC
Ga13g00104	1098040:CYT; 1100659:NUC
Ga13g00202	2131513:CYT; 2131871:CYT; 2132475:PLA
Ga13g00343	4105018:NUC; 4105292:MIT
Ga13g00372	4607797:NUC; 4607993:PLA
Ga13g00484	6953086:PLA; 6953762:CYT
Ga13g00541	8690375:NUC; 8693366:PLA
Ga13g00716	12865061:MIT; 12865143:NUC
Ga13g00906	33691815:MIT; 33691925:CYT
Ga13g01097	73401194:PLA; 73401636:NUC
Ga13g01167	78170758:NUC; 78171480:PLA
Ga13g01206	84465180:MIT, NUC; 84465238:CYT
Ga13g01211	84655532:END; 84656396:NUC
Ga13g01296	90778228:PLA; 90778505:NUC; 90778651:NUC
Ga13g01591	107187840:PLA; 107187906:CYT
Ga13g01597	107325884:MIT; 107334696:NUC
Ga13g01761	111418928:NUC; 111419132:CYT; 111419503:CYT; 111419804:CYT; 111420194:CYT
Ga13g01767	111853070:NUC; 111854360:MIT
Ga13g02257	120102561:NUC; 120102743:NUC; 120102949:CYT
Ga13g02298	120429554:CYT; 120429626:NUC
Ga13g02312	120800208:PLA; 120800302:PLA; 120800401:CYT; 120800630:CYT
Ga13g02410	122229880:CYT; 122231363:PLA
Ga13g02509	123089190:MIT; 123089295:NUC
Ga14g00091	2666151:CSK; 2668774:MIT
Ga14g00133	3371139:CYT; 3375514:PLA
Ga14g00426	10384238:NUC; 10384691:NUC; 10384926:NUC; 10386433:PLA
Ga14g00473	10662414:CYT; 10662722:NUC
Ga14g00846	35812858:NUC; 35813086:PLA
Ga14g00860	36538273:NUC; 36538410:NUC; 36539110:CYT
Ga14g00882	37955174:MIT; 37956433:PLA
Ga14g01104	84621049:NUC; 84627108:CYT
Ga14g01897	201680307:MIT; 201680884:CYT; 201681526:CYT
