# Supplementary material for: Multi-strategic RNA-seq analysis reveals a high-resolution transcriptional landscape in cotton
Source: Nat Commun. 2019 Oct 17;10:4714. doi: 10.1038/s41467-019-12575-x (PMC6797763; doi:10.1038/s41467-019-12575-x)
Supplement: Supplementary file 5 — Supplementary Dataset 1-39 [file 41467_2019_12575_MOESM5_ESM.zip › SupplementaryDataset/SuppData21.xlsx]

## Sheet: Effects of alternative TES
The effects of alternative TES usage on 3’UTR
Name	RG4	U-rich	miRNA binding site
Ga01g00351	N	N	N
Ga01g00359	N	Y	Y
Ga01g00452	N	Y	Y
Ga01g00494	N	Y	Y
Ga01g00528	N	Y	Y
Ga01g00699	N	Y	Y
Ga01g00995	Y	Y	Y
Ga01g01084	N	N	Y
Ga01g01220	N	N	Y
Ga01g01342	N	Y	N
Ga01g01459	N	N	Y
Ga01g01480	N	Y	Y
Ga01g01481	N	Y	Y
Ga01g01890	N	N	Y
Ga01g01917	N	Y	Y
Ga01g01979	N	N	Y
Ga01g02118	N	Y	Y
Ga01g02177	N	N	N
Ga01g02229	N	Y	Y
Ga01g02270	N	Y	Y
Ga01g02488	N	Y	Y
Ga01g02505	N	Y	Y
Ga01g02546	N	N	N
Ga02g00180	N	Y	Y
Ga02g00249	N	Y	Y
Ga02g00374	N	N	Y
Ga02g00507	N	Y	N
Ga02g00526	N	N	Y
Ga02g00536	N	Y	Y
Ga02g00588	N	N	Y
Ga02g00684	N	N	Y
Ga02g00723	N	Y	Y
Ga03g00244	N	N	Y
Ga03g00360	N	Y	Y
Ga03g00941	N	N	Y
Ga03g00942	N	Y	Y
Ga03g01101	N	N	N
Ga03g01172	N	N	Y
Ga03g01297	N	N	Y
Ga03g01954	N	Y	Y
Ga03g02057	N	Y	Y
Ga03g02138	N	N	Y
Ga03g02142	N	Y	Y
Ga04g00025	N	N	Y
Ga04g00041	N	Y	Y
Ga04g00064	N	N	N
Ga04g00495	N	N	Y
Ga04g00582	N	N	Y
Ga04g00875	N	Y	Y
Ga04g01107	N	Y	Y
Ga04g01229	N	Y	Y
Ga04g01445	N	N	Y
Ga04g01545	N	N	Y
Ga05g00020	N	Y	Y
Ga05g00222	N	N	Y
Ga05g00287	N	Y	Y
Ga05g00503	N	N	Y
Ga05g00710	N	Y	Y
Ga05g00719	N	Y	Y
Ga05g00788	Y	Y	Y
Ga05g00812	N	Y	Y
Ga05g01302	N	N	Y
Ga05g01318	N	Y	Y
Ga05g01359	N	Y	Y
Ga05g01704	N	Y	Y
Ga05g01912	N	Y	Y
Ga05g02073	N	N	Y
Ga05g02268	N	N	Y
Ga05g02465	N	N	Y
Ga05g02469	N	Y	Y
Ga05g02571	N	N	Y
Ga05g03165	N	Y	N
Ga05g03342	N	N	Y
Ga05g03411	N	N	N
Ga05g03470	N	Y	Y
Ga05g03601	N	Y	Y
Ga05g03666	N	N	Y
Ga05g03687	N	N	Y
Ga05g03699	N	Y	Y
Ga05g03875	N	N	Y
Ga05g03988	N	N	Y
Ga06g00300	N	Y	Y
Ga06g00430	N	Y	Y
Ga06g00624	N	Y	Y
Ga06g00634	N	Y	Y
Ga06g01020	N	Y	Y
Ga06g01063	N	Y	Y
Ga06g01141	N	Y	Y
Ga06g01142	N	N	Y
Ga06g01179	N	Y	Y
Ga06g01600	N	Y	Y
Ga06g01828	N	Y	Y
Ga06g01952	N	N	N
Ga06g01993	N	Y	Y
Ga06g02250	N	Y	Y
Ga07g00005	N	Y	Y
Ga07g00190	N	N	Y
Ga07g00438	N	N	Y
Ga07g00576	N	Y	Y
Ga07g00793	N	Y	Y
Ga07g00938	N	Y	Y
Ga07g01037	N	Y	Y
Ga07g01076	N	Y	Y
Ga07g01369	N	Y	Y
Ga07g01483	N	N	Y
Ga07g01592	N	Y	Y
Ga07g01614	N	Y	N
Ga07g01672	N	Y	Y
Ga07g01823	N	N	Y
Ga07g01963	N	N	N
Ga07g02327	N	N	Y
Ga08g00034	N	N	Y
Ga08g00485	N	Y	Y
Ga08g00495	N	N	Y
Ga08g00553	N	Y	Y
Ga08g00709	N	Y	Y
Ga08g00840	N	N	Y
Ga08g00971	N	Y	Y
Ga08g01003	N	Y	Y
Ga08g01149	N	N	Y
Ga08g01636	N	Y	Y
Ga08g01819	N	N	Y
Ga08g01850	N	N	Y
Ga08g01989	N	Y	N
Ga08g02208	N	Y	Y
Ga08g02327	N	N	Y
Ga08g02419	N	Y	Y
Ga08g02487	N	Y	Y
Ga08g02495	N	Y	Y
Ga08g02546	N	Y	Y
Ga09g00296	N	Y	Y
Ga09g00381	N	N	Y
Ga09g00557	N	Y	Y
Ga09g01158	N	Y	Y
Ga09g01195	N	N	N
Ga09g01309	N	N	Y
Ga09g01356	N	Y	Y
Ga09g01364	N	N	Y
Ga09g01929	N	N	Y
Ga09g02197	N	Y	Y
Ga09g02231	N	N	Y
Ga09g02473	N	Y	Y
Ga10g00158	N	Y	Y
Ga10g00227	N	Y	Y
Ga10g00638	N	N	Y
Ga10g00722	N	Y	Y
Ga10g00888	N	N	Y
Ga10g00898	N	N	Y
Ga10g00907	N	Y	Y
Ga10g00920	N	Y	Y
Ga10g00976	N	Y	Y
Ga10g01187	N	Y	Y
Ga10g01273	N	Y	Y
Ga10g01275	N	N	Y
Ga10g01372	N	N	N
Ga10g01397	N	N	Y
Ga10g01478	N	N	Y
Ga10g01539	N	N	Y
Ga10g01585	N	N	Y
Ga10g01613	N	N	Y
Ga10g01663	N	Y	Y
Ga10g01901	N	Y	Y
Ga10g02283	N	N	Y
Ga10g02613	N	Y	Y
Ga10g02801	N	Y	Y
Ga11g00182	N	Y	Y
Ga11g00547	N	N	N
Ga11g01084	N	Y	Y
Ga11g01249	N	Y	Y
Ga11g01270	N	Y	Y
Ga11g01361	N	N	Y
Ga11g01411	N	N	Y
Ga11g01716	N	Y	N
Ga11g01887	N	Y	N
Ga11g01892	N	N	Y
Ga11g02295	N	Y	Y
Ga11g02354	N	N	Y
Ga11g02394	N	N	Y
Ga11g02892	N	Y	Y
Ga11g03015	N	N	Y
Ga11g03031	N	N	Y
Ga11g03613	N	Y	Y
Ga12g00054	N	Y	Y
Ga12g00103	N	N	N
Ga12g00565	N	N	Y
Ga12g00613	N	Y	N
Ga12g00624	Y	Y	Y
Ga12g01228	N	N	N
Ga12g01454	N	N	Y
Ga12g01551	N	Y	Y
Ga12g01777	N	Y	Y
Ga12g01836	N	Y	Y
Ga12g02145	N	N	Y
Ga12g02414	N	N	N
Ga12g02440	N	N	Y
Ga12g02472	N	Y	Y
Ga12g02485	N	Y	Y
Ga13g00005	N	Y	Y
Ga13g00269	N	Y	Y
Ga13g00286	N	Y	Y
Ga13g00354	N	Y	Y
Ga13g00370	N	N	N
Ga13g00443	N	Y	Y
Ga13g00903	N	N	Y
Ga13g00975	N	Y	Y
Ga13g01069	N	Y	Y
Ga13g01264	N	Y	Y
Ga13g01588	N	N	Y
Ga13g01660	N	N	Y
Ga13g01784	N	Y	Y
Ga13g02032	N	Y	Y
Ga13g02057	N	N	Y
Ga13g02458	N	Y	Y
Ga14g00162	N	Y	Y
Ga14g00355	N	N	Y
Ga14g00500	N	Y	Y
Ga14g00600	Y	Y	Y
Ga14g00766	N	Y	Y
Ga14g00911	N	Y	Y
Ga14g00954	N	Y	Y
Ga14g00960	N	N	Y
Ga14g01190	Y	Y	Y
Ga14g01194	N	N	Y
Ga14g01216	N	N	Y
Ga14g01456	N	Y	Y
Ga14g01676	N	Y	Y
Ga14g01700	N	Y	Y
Ga01g00504	N	N	Y
Ga01g01207	N	N	Y
Ga01g01275	N	Y	Y
Ga01g01402	N	Y	Y
Ga01g01539	N	Y	Y
Ga01g01670	N	N	Y
Ga01g02047	N	N	N
Ga01g02204	N	N	Y
Ga01g02228	N	Y	Y
Ga02g00022	N	Y	Y
Ga02g00174	N	Y	Y
Ga02g00718	N	N	Y
Ga02g00959	N	Y	Y
Ga02g01173	N	N	Y
Ga02g01468	N	Y	N
Ga02g01590	N	N	Y
Ga03g00285	N	N	Y
Ga03g00478	N	N	Y
Ga03g00792	N	Y	Y
Ga03g01106	N	N	Y
Ga03g01176	N	N	N
Ga03g01205	N	N	N
Ga03g01243	N	N	Y
Ga03g01312	N	Y	Y
Ga03g01373	N	Y	Y
Ga03g01494	N	Y	Y
Ga03g01882	Y	N	Y
Ga03g01892	N	N	Y
Ga03g02216	N	N	Y
Ga03g02219	N	N	Y
Ga03g02431	N	Y	Y
Ga04g00111	N	Y	Y
Ga04g00212	N	N	Y
Ga04g00229	N	Y	Y
Ga04g00262	N	N	Y
Ga04g00819	N	N	Y
Ga04g00857	N	N	Y
Ga04g00894	N	N	N
Ga04g00937	N	Y	Y
Ga04g01139	N	Y	Y
Ga04g01271	N	Y	Y
Ga04g01381	N	N	Y
Ga04g01509	N	N	Y
Ga04g01622	N	N	N
Ga05g00099	N	Y	Y
Ga05g00219	N	N	Y
Ga05g00485	N	N	Y
Ga05g00498	N	Y	Y
Ga05g00850	N	N	Y
Ga05g00875	N	Y	Y
Ga05g01033	N	N	Y
Ga05g01431	N	Y	Y
Ga05g01929	N	Y	Y
Ga05g02117	N	Y	Y
Ga05g02629	N	Y	N
Ga05g02839	N	Y	Y
Ga05g02964	N	N	N
Ga05g03268	N	Y	Y
Ga05g03284	N	N	Y
Ga06g00510	N	Y	Y
Ga06g01009	N	N	Y
Ga06g01027	N	Y	Y
Ga06g01123	N	Y	Y
Ga06g01129	N	N	Y
Ga06g01184	N	Y	Y
Ga06g01823	N	N	Y
Ga06g02199	N	N	N
Ga07g00243	N	Y	Y
Ga07g00478	N	N	N
Ga07g00510	N	N	Y
Ga07g01018	N	Y	Y
Ga07g01265	N	Y	Y
Ga07g01290	N	N	Y
Ga07g01294	N	Y	Y
Ga07g01627	N	N	Y
Ga07g01665	N	Y	Y
Ga07g01877	N	N	Y
Ga08g00308	N	Y	Y
Ga08g00318	N	Y	Y
Ga08g00643	N	N	Y
Ga08g01673	N	N	Y
Ga08g01844	N	N	Y
Ga08g02014	N	N	Y
Ga08g02310	N	Y	Y
Ga08g02493	N	N	Y
Ga09g00032	N	N	Y
Ga09g00051	N	N	Y
Ga09g00125	N	Y	Y
Ga09g00260	N	N	Y
Ga09g00269	N	N	Y
Ga09g00382	N	Y	Y
Ga09g00414	N	N	Y
Ga09g00417	N	Y	Y
Ga09g00612	N	N	Y
Ga09g00624	N	N	N
Ga09g01013	N	N	Y
Ga09g01136	N	N	Y
Ga09g01276	N	N	Y
Ga09g01332	N	N	Y
Ga09g01351	N	N	Y
Ga09g01403	N	Y	Y
Ga09g02459	N	Y	Y
Ga10g00086	N	Y	N
Ga10g00094	N	Y	Y
Ga10g00279	N	N	Y
Ga10g00856	N	N	Y
Ga10g00925	N	Y	Y
Ga10g01140	N	N	Y
Ga10g01204	N	N	Y
Ga10g01223	N	N	N
Ga10g01224	N	Y	N
Ga10g01347	N	N	Y
Ga10g01477	N	Y	Y
Ga10g01493	N	N	N
Ga10g01527	N	N	N
Ga10g01770	N	N	N
Ga10g01772	N	N	N
Ga10g01935	N	N	N
Ga10g02260	N	Y	Y
Ga10g02377	N	Y	Y
Ga10g02800	N	Y	Y
Ga11g00302	N	N	Y
Ga11g00440	N	N	Y
Ga11g00942	N	Y	N
Ga11g01015	N	Y	Y
Ga11g01096	N	Y	Y
Ga11g01104	N	Y	Y
Ga11g01435	N	Y	N
Ga11g01610	N	N	Y
Ga11g01721	N	Y	Y
Ga11g01742	N	Y	N
Ga11g01804	N	Y	Y
Ga11g02124	N	Y	Y
Ga11g02539	N	Y	Y
Ga11g02544	N	Y	Y
Ga11g03497	N	Y	N
Ga11g03640	N	Y	Y
Ga11g03720	Y	Y	Y
Ga12g00279	N	N	Y
Ga12g00566	N	Y	Y
Ga12g01339	N	N	Y
Ga12g01351	N	N	N
Ga12g01520	N	Y	Y
Ga12g01554	N	Y	Y
Ga12g02095	N	Y	Y
Ga12g02232	N	Y	Y
Ga12g02400	N	N	Y
Ga13g00154	N	Y	N
Ga13g00277	N	Y	Y
Ga13g00317	N	N	Y
Ga13g00433	N	Y	N
Ga13g00530	N	Y	Y
Ga13g00734	N	N	Y
Ga13g01471	N	Y	Y
Ga13g01589	N	Y	N
Ga13g01600	N	N	N
Ga13g01613	N	Y	Y
Ga13g01827	N	N	Y
Ga13g02298	N	N	N
Ga13g02316	N	Y	Y
Ga13g02411	N	Y	Y
Ga13g02576	N	N	N
Ga14g00063	N	N	N
Ga14g00154	N	Y	Y
Ga14g00175	N	Y	Y
Ga14g00666	N	Y	Y
Ga14g00886	N	Y	Y
Ga14g01095	Y	Y	Y
Ga14g01363	N	Y	Y
Ga14g01416	N	N	Y
Ga14g01592	N	N	Y
Ga14g01639	N	Y	Y
Ga01g00042	N	Y	N
Ga01g00253	N	Y	Y
Ga01g00390	N	N	Y
Ga01g00400	N	N	Y
Ga01g00618	N	Y	Y
Ga01g00679	N	N	Y
Ga01g00794	N	N	Y
Ga01g00888	N	N	Y
Ga01g00894	N	Y	Y
Ga01g00980	N	Y	N
Ga01g01244	N	N	Y
Ga01g01247	N	N	Y
Ga01g01315	N	N	Y
Ga01g01334	N	Y	Y
Ga01g01533	N	N	Y
Ga01g01572	N	Y	Y
Ga01g01591	N	Y	Y
Ga01g01717	N	N	N
Ga01g01787	N	Y	Y
Ga01g01796	N	N	Y
Ga01g01809	N	N	N
Ga01g01852	N	Y	N
Ga01g01911	N	N	Y
Ga01g01932	N	Y	Y
Ga01g01970	N	N	N
Ga01g02010	N	N	Y
Ga01g02103	N	Y	Y
Ga01g02111	N	N	N
Ga01g02309	N	N	N
Ga01g02463	N	N	N
Ga02g00079	N	N	Y
Ga02g00160	N	N	N
Ga02g00176	N	N	N
Ga02g00229	N	Y	Y
Ga02g00257	N	Y	Y
Ga02g00258	N	Y	Y
Ga02g00504	N	Y	Y
Ga02g00627	N	Y	Y
Ga02g00634	N	Y	N
Ga02g00650	N	Y	Y
Ga02g00656	N	Y	Y
Ga02g00713	N	N	N
Ga02g00791	N	Y	Y
Ga02g00808	N	Y	Y
Ga02g00864	N	Y	Y
Ga02g01220	N	N	Y
Ga02g01255	N	N	Y
Ga02g01375	N	N	N
Ga02g01467	N	N	N
Ga02g01477	N	N	N
Ga03g00177	N	Y	Y
Ga03g00199	N	Y	Y
Ga03g00218	N	N	Y
Ga03g00229	N	N	N
Ga03g00253	N	N	Y
Ga03g00417	N	Y	Y
Ga03g00449	N	N	Y
Ga03g00507	N	Y	Y
Ga03g00639	N	Y	Y
Ga03g00739	Y	N	N
Ga03g00746	N	N	N
Ga03g00831	N	Y	N
Ga03g00838	N	Y	Y
Ga03g00859	Y	N	Y
Ga03g00903	N	N	Y
Ga03g00918	N	Y	Y
Ga03g01046	N	Y	Y
Ga03g01128	N	N	N
Ga03g01200	N	Y	Y
Ga03g01201	N	N	Y
Ga03g01203	N	Y	Y
Ga03g01439	N	N	N
Ga03g01563	N	Y	Y
Ga03g01584	N	Y	Y
Ga03g01600	N	Y	Y
Ga03g01706	N	N	N
Ga03g01754	N	Y	Y
Ga03g01826	N	N	Y
Ga03g02068	N	N	Y
Ga03g02355	N	N	N
Ga03g02454	N	N	N
Ga03g02519	N	N	Y
Ga04g00010	N	Y	Y
Ga04g00225	N	Y	N
Ga04g00343	N	N	Y
Ga04g00509	N	N	Y
Ga04g00528	N	N	N
Ga04g00860	N	Y	Y
Ga04g00869	N	Y	Y
Ga04g00872	N	N	Y
Ga04g00991	N	Y	Y
Ga04g01002	N	N	Y
Ga04g01022	N	N	Y
Ga04g01091	N	N	N
Ga04g01109	N	Y	Y
Ga04g01241	N	Y	Y
Ga04g01265	N	Y	Y
Ga04g01276	Y	N	N
Ga04g01540	N	N	Y
Ga04g01841	N	Y	Y
Ga04g01904	N	N	N
Ga05g00071	N	N	Y
Ga05g00164	N	Y	Y
Ga05g00229	N	Y	Y
Ga05g00305	N	Y	Y
Ga05g00368	N	N	Y
Ga05g00380	N	Y	N
Ga05g00381	N	N	Y
Ga05g00408	N	Y	Y
Ga05g00527	N	Y	Y
Ga05g00684	N	N	Y
Ga05g00883	N	N	Y
Ga05g00964	N	Y	Y
Ga05g01118	N	Y	Y
Ga05g01181	N	N	Y
Ga05g01476	N	N	Y
Ga05g01616	N	Y	Y
Ga05g01744	N	N	Y
Ga05g02161	N	Y	N
Ga05g02168	N	N	N
Ga05g02202	N	N	Y
Ga05g02203	N	Y	Y
Ga05g02246	N	N	Y
Ga05g02255	N	N	Y
Ga05g02343	N	N	N
Ga05g02406	Y	Y	Y
Ga05g02448	Y	Y	N
Ga05g02519	N	Y	Y
Ga05g02593	N	N	N
Ga05g02802	N	N	N
Ga05g02826	N	Y	Y
Ga05g02905	N	Y	Y
Ga05g03037	N	N	N
Ga05g03127	N	Y	Y
Ga05g03150	N	N	Y
Ga05g03185	N	Y	Y
Ga05g03334	N	Y	Y
Ga05g03364	N	Y	N
Ga05g03396	N	Y	Y
Ga05g03442	N	Y	Y
Ga05g03507	N	Y	Y
Ga05g03529	N	N	Y
Ga05g03553	Y	Y	Y
Ga05g03623	N	Y	N
Ga05g03659	N	N	N
Ga05g03741	N	Y	Y
Ga05g03787	N	N	N
Ga05g03806	N	N	Y
Ga05g03881	N	N	N
Ga05g04030	N	N	Y
Ga06g00031	N	Y	Y
Ga06g00120	N	Y	Y
Ga06g00169	N	Y	Y
Ga06g00201	N	Y	Y
Ga06g00275	Y	N	Y
Ga06g00428	N	N	Y
Ga06g00505	N	N	Y
Ga06g00558	N	Y	Y
Ga06g00784	N	N	Y
Ga06g00821	N	N	N
Ga06g00876	N	Y	Y
Ga06g00913	N	Y	Y
Ga06g00938	N	N	Y
Ga06g00943	N	N	Y
Ga06g00946	N	Y	N
Ga06g00988	N	Y	Y
Ga06g01146	N	N	Y
Ga06g01157	N	Y	Y
Ga06g01209	N	N	Y
Ga06g01224	N	N	Y
Ga06g01649	N	N	Y
Ga06g01650	N	Y	Y
Ga06g01723	N	N	Y
Ga06g01822	N	N	Y
Ga06g01943	N	N	Y
Ga06g01966	N	Y	Y
Ga06g01991	N	Y	Y
Ga06g02079	N	Y	Y
Ga06g02154	N	N	N
Ga07g00244	N	N	Y
Ga07g00245	N	Y	Y
Ga07g00318	N	Y	Y
Ga07g00339	N	Y	Y
Ga07g00541	N	N	N
Ga07g00677	N	Y	Y
Ga07g00735	N	Y	Y
Ga07g00737	N	N	Y
Ga07g00818	N	N	Y
Ga07g00888	N	N	Y
Ga07g00911	N	Y	Y
Ga07g01019	N	Y	Y
Ga07g01108	N	Y	Y
Ga07g01349	Y	Y	Y
Ga07g01393	N	Y	Y
Ga07g01403	N	Y	Y
Ga07g01507	N	Y	Y
Ga07g01508	N	N	Y
Ga07g01523	N	N	Y
Ga07g01570	N	N	N
Ga07g01574	N	Y	Y
Ga07g01675	N	N	Y
Ga07g02050	N	N	N
Ga07g02117	Y	Y	Y
Ga07g02322	N	N	N
Ga08g00102	N	Y	Y
Ga08g00212	N	Y	Y
Ga08g00223	N	N	N
Ga08g00234	N	Y	Y
Ga08g00272	N	N	N
Ga08g00273	N	N	Y
Ga08g00327	N	N	Y
Ga08g00414	N	Y	Y
Ga08g00470	N	Y	Y
Ga08g00528	N	Y	Y
Ga08g00585	N	N	Y
Ga08g00835	N	Y	Y
Ga08g00950	N	Y	Y
Ga08g01000	N	Y	Y
Ga08g01009	N	Y	Y
Ga08g01069	N	Y	Y
Ga08g01106	N	Y	Y
Ga08g01114	N	Y	Y
Ga08g01322	N	Y	Y
Ga08g01370	N	Y	Y
Ga08g01405	N	N	Y
Ga08g01580	Y	Y	Y
Ga08g01940	N	Y	Y
Ga08g01965	N	N	Y
Ga08g01982	N	Y	Y
Ga08g02049	N	N	Y
Ga08g02288	N	N	N
Ga08g02320	N	Y	Y
Ga08g02542	N	Y	N
Ga08g02599	N	Y	Y
Ga09g00054	N	Y	Y
Ga09g00071	N	Y	Y
Ga09g00115	Y	Y	N
Ga09g00157	N	Y	Y
Ga09g00242	N	N	N
Ga09g00432	N	Y	Y
Ga09g00452	N	Y	Y
Ga09g00472	N	N	Y
Ga09g00638	N	N	N
Ga09g00850	N	Y	N
Ga09g01116	N	Y	Y
Ga09g01210	N	N	Y
Ga09g01216	N	N	Y
Ga09g01340	N	N	Y
Ga09g01521	N	N	N
Ga09g01563	N	N	Y
Ga09g01718	N	Y	Y
Ga09g01798	N	N	N
Ga09g01904	N	Y	Y
Ga09g02064	N	N	Y
Ga09g02534	N	Y	Y
Ga09g02536	N	N	N
Ga09g02547	N	Y	Y
Ga10g00200	N	N	Y
Ga10g00283	N	N	Y
Ga10g00372	N	Y	Y
Ga10g00610	N	N	Y
Ga10g00627	N	N	N
Ga10g00667	N	Y	Y
Ga10g00677	Y	Y	Y
Ga10g00834	N	N	Y
Ga10g01024	N	Y	Y
Ga10g01147	N	N	Y
Ga10g01151	N	N	Y
Ga10g01160	N	Y	N
Ga10g01325	N	Y	Y
Ga10g01564	N	Y	Y
Ga10g01666	N	N	Y
Ga10g01813	N	N	Y
Ga10g01863	N	Y	Y
Ga10g02019	N	Y	Y
Ga10g02200	N	Y	Y
Ga10g02254	N	Y	Y
Ga10g02365	N	Y	Y
Ga10g02397	N	Y	Y
Ga10g02417	N	N	Y
Ga10g02500	N	N	N
Ga10g02794	N	N	N
Ga11g00190	N	N	Y
Ga11g00329	Y	Y	Y
Ga11g00375	N	N	Y
Ga11g00423	N	N	Y
Ga11g00626	N	Y	Y
Ga11g00679	N	Y	Y
Ga11g01052	N	N	Y
Ga11g01091	N	N	Y
Ga11g01097	N	Y	Y
Ga11g01101	N	Y	Y
Ga11g01124	N	Y	Y
Ga11g01186	N	Y	N
Ga11g01321	N	N	N
Ga11g01492	N	Y	Y
Ga11g01510	N	Y	Y
Ga11g01758	N	N	Y
Ga11g01805	N	Y	Y
Ga11g01907	N	Y	Y
Ga11g02027	N	N	N
Ga11g02030	N	Y	Y
Ga11g02289	N	Y	Y
Ga11g02316	N	N	Y
Ga11g02569	N	Y	N
Ga11g02730	N	Y	Y
Ga11g02811	N	Y	Y
Ga11g02938	N	Y	Y
Ga11g03473	N	N	Y
Ga11g03552	Y	Y	Y
Ga11g03639	N	Y	Y
Ga12g00049	N	Y	N
Ga12g00189	N	Y	Y
Ga12g00198	N	Y	Y
Ga12g00269	N	N	N
Ga12g00300	N	Y	Y
Ga12g00338	N	Y	Y
Ga12g00393	N	Y	Y
Ga12g00418	N	Y	Y
Ga12g00523	N	N	Y
Ga12g00646	N	Y	N
Ga12g00695	N	N	N
Ga12g00834	N	Y	Y
Ga12g01027	N	Y	Y
Ga12g01029	N	N	Y
Ga12g01094	N	N	Y
Ga12g01155	N	Y	Y
Ga12g01158	Y	Y	N
Ga12g01249	N	N	Y
Ga12g01328	N	N	N
Ga12g01344	N	N	N
Ga12g01390	N	N	Y
Ga12g01409	N	N	N
Ga12g01641	N	Y	N
Ga12g01689	N	Y	N
Ga12g01811	N	N	N
Ga12g01833	N	N	N
Ga12g01993	N	Y	Y
Ga12g02117	N	Y	Y
Ga12g02209	N	Y	Y
Ga12g02237	N	Y	Y
Ga12g02247	N	Y	Y
Ga12g02322	N	Y	Y
Ga12g02389	N	Y	Y
Ga12g02532	N	N	N
Ga12g02654	N	N	N
Ga12g02710	N	Y	Y
Ga12g02738	N	Y	Y
Ga12g02755	N	N	Y
Ga13g00031	N	Y	Y
Ga13g00228	N	Y	Y
Ga13g00245	N	Y	Y
Ga13g00287	N	N	N
Ga13g00460	N	N	Y
Ga13g00598	Y	N	N
Ga13g00639	N	Y	Y
Ga13g00686	N	Y	N
Ga13g00725	N	Y	Y
Ga13g00895	N	N	Y
Ga13g00926	N	Y	Y
Ga13g01059	N	N	N
Ga13g01097	N	Y	N
Ga13g01108	N	N	N
Ga13g01146	N	Y	Y
Ga13g01149	N	Y	Y
Ga13g01165	N	N	Y
Ga13g01202	N	N	N
Ga13g01245	N	Y	Y
Ga13g01443	N	N	N
Ga13g01493	N	N	Y
Ga13g01539	N	N	Y
Ga13g01956	N	N	N
Ga13g02295	N	N	Y
Ga13g02405	N	Y	Y
Ga13g02452	N	Y	Y
Ga13g02479	N	N	Y
Ga13g02478	N	Y	Y
Ga13g02587	N	N	Y
Ga14g00068	Y	Y	Y
Ga14g00073	N	N	N
Ga14g00163	N	N	N
Ga14g00276	N	N	N
Ga14g00700	N	N	N
Ga14g00860	N	Y	Y
Ga14g00866	N	N	N
Ga14g00882	N	Y	Y
Ga14g00936	N	N	Y
Ga14g01041	N	Y	Y
Ga14g01104	N	N	Y
Ga14g01329	N	Y	Y
Ga14g01361	N	N	Y
Ga14g01373	N	N	Y
Ga14g01394	N	N	Y
Ga14g01530	N	N	Y
Ga02g00818	N	Y	Y
Ga06g01385	N	Y	Y
Ga13g00616	N	Y	Y
Ga07g01299	N	Y	Y
Ga08g00935	N	Y	Y
Ga01g01030	N	N	Y
Ga10g00007	N	N	Y
Ga12g00860	N	N	Y
Ga12g00961	N	N	Y
Ga01g00006	N	Y	Y
Ga01g00010	N	Y	Y
Ga01g00013	N	Y	Y
Ga01g00017	N	Y	N
Ga01g00023	N	Y	Y
Ga01g00052	N	N	N
Ga01g00056	N	Y	N
Ga01g00059	N	N	N
Ga01g00060	N	N	Y
Ga01g00061	N	Y	Y
Ga01g00067	N	N	N
Ga01g00075	N	N	Y
Ga01g00079	N	Y	Y
Ga01g00081	N	N	Y
Ga01g00084	N	Y	Y
Ga01g00086	N	Y	Y
Ga01g00093	N	Y	N
Ga01g00105	N	N	Y
Ga01g00107	N	N	N
Ga01g00114	N	N	Y
Ga01g00118	N	N	Y
Ga01g00121	N	N	Y
Ga01g00123	N	Y	Y
Ga01g00124	N	Y	Y
Ga01g00128	N	Y	Y
Ga01g00149	N	Y	Y
Ga01g00154	N	N	Y
Ga01g00156	N	N	N
Ga01g00161	N	N	Y
Ga01g00170	N	N	Y
Ga01g00173	N	Y	Y
Ga01g00181	N	Y	Y
Ga01g00191	N	Y	Y
Ga01g00204	N	N	N
Ga01g00205	N	Y	N
Ga01g00210	N	Y	N
Ga01g00234	N	N	Y
Ga01g00240	N	Y	Y
Ga01g00245	N	N	N
Ga01g00246	N	N	Y
Ga01g00254	N	Y	N
Ga01g00257	N	Y	Y
Ga01g00265	N	Y	N
Ga01g00267	N	N	N
Ga01g00280	N	Y	Y
Ga01g00282	N	N	Y
Ga01g00292	N	Y	Y
Ga01g00300	N	N	N
Ga01g00301	N	Y	Y
Ga01g00310	N	N	Y
Ga01g00312	N	N	Y
Ga01g00321	N	Y	N
Ga01g00328	N	Y	Y
Ga01g00330	N	Y	Y
Ga01g00331	N	N	Y
Ga01g00339	N	N	Y
Ga01g00344	N	N	N
Ga01g00349	N	N	Y
Ga01g00360	N	N	N
Ga01g00361	N	N	N
Ga01g00374	N	N	N
Ga01g00383	N	N	Y
Ga01g00388	N	Y	Y
Ga01g00399	N	N	Y
Ga01g00401	N	Y	N
Ga01g00413	N	Y	Y
Ga01g00440	N	Y	N
Ga01g00453	N	Y	N
Ga01g00456	N	Y	Y
Ga01g00459	N	N	N
Ga01g00461	N	N	N
Ga01g00463	N	N	N
Ga01g00477	N	Y	Y
Ga01g00506	N	N	N
Ga01g00510	N	Y	Y
Ga01g00512	N	N	N
Ga01g00524	N	N	N
Ga01g00529	N	Y	N
Ga01g00530	N	N	N
Ga01g00567	N	Y	Y
Ga01g00575	N	Y	Y
Ga01g00579	N	N	Y
Ga01g00592	N	Y	Y
Ga01g00606	N	Y	N
Ga01g00609	N	Y	Y
Ga01g00620	N	Y	N
Ga01g00625	N	N	Y
Ga01g00626	N	N	N
Ga01g00628	N	N	N
Ga01g00632	N	Y	Y
Ga01g00633	N	N	N
Ga01g00636	N	Y	Y
Ga01g00642	N	Y	Y
Ga01g00657	N	Y	N
Ga01g00662	N	N	N
Ga01g00668	N	N	N
Ga01g00672	N	N	N
Ga01g00686	N	N	N
Ga01g00689	N	Y	N
Ga01g00690	N	Y	Y
Ga01g00693	N	Y	Y
Ga01g00702	N	N	N
Ga01g00706	N	Y	Y
Ga01g00737	N	Y	N
Ga01g00745	N	Y	Y
Ga01g00750	N	N	Y
Ga01g00759	N	Y	Y
Ga01g00761	N	N	N
Ga01g00765	N	N	Y
Ga01g00768	N	Y	Y
Ga01g00769	N	Y	Y
Ga01g00772	N	Y	N
Ga01g00775	N	Y	N
Ga01g00778	N	N	N
Ga01g00779	N	N	N
Ga01g00785	N	N	N
Ga01g00787	N	N	N
Ga01g00803	N	N	N
Ga01g00810	N	N	N
Ga01g00821	N	N	N
Ga01g00844	N	Y	Y
Ga01g00858	N	Y	N
Ga01g00860	N	Y	N
Ga01g00865	N	N	N
Ga01g00877	N	N	Y
Ga01g00880	N	Y	N
Ga01g00884	N	Y	Y
Ga01g00896	N	N	Y
Ga01g00898	N	Y	Y
Ga01g00899	N	N	N
Ga01g00905	N	Y	N
Ga01g00907	N	N	N
Ga01g00914	N	N	Y
Ga01g00916	N	Y	N
Ga01g00926	N	Y	Y
Ga01g00930	N	N	N
Ga01g00941	N	Y	Y
Ga01g00947	N	Y	N
Ga01g00948	N	N	N
Ga01g00958	N	N	N
Ga01g00996	N	Y	N
Ga01g01000	N	N	N
Ga01g01012	Y	N	Y
Ga01g01015	N	N	Y
Ga01g01016	N	Y	Y
Ga01g01018	N	Y	Y
Ga01g01023	N	N	Y
Ga01g01025	N	Y	Y
Ga01g01039	N	N	N
Ga01g01044	N	N	N
Ga01g01048	N	Y	Y
Ga01g01050	N	Y	Y
Ga01g01059	N	Y	Y
Ga01g01060	N	Y	N
Ga01g01061	N	Y	N
Ga01g01066	N	N	N
Ga01g01068	N	Y	Y
Ga01g01072	N	N	N
Ga01g01074	N	N	N
Ga01g01078	N	N	N
Ga01g01079	N	N	Y
Ga01g01080	N	Y	Y
Ga01g01083	N	N	Y
Ga01g01091	N	N	N
Ga01g01093	N	N	Y
Ga01g01095	N	N	Y
Ga01g01098	N	N	N
Ga01g01104	N	Y	Y
Ga01g01127	N	Y	Y
Ga01g01132	N	N	Y
Ga01g01137	N	Y	N
Ga01g01139	N	N	N
Ga01g01141	N	N	Y
Ga01g01143	N	N	Y
Ga01g01151	N	N	N
Ga01g01152	N	Y	Y
Ga01g01158	N	N	N
Ga01g01159	N	N	N
Ga01g01161	N	Y	Y
Ga01g01168	N	Y	N
Ga01g01172	N	N	Y
Ga01g01185	N	Y	Y
Ga01g01189	N	N	N
Ga01g01191	N	N	N
Ga01g01195	N	N	N
Ga01g01200	N	N	Y
Ga01g01204	N	N	Y
Ga01g01208	N	N	N
Ga01g01217	N	N	N
Ga01g01222	N	Y	Y
Ga01g01224	N	Y	N
Ga01g01231	N	N	N
Ga01g01237	N	N	Y
Ga01g01243	N	Y	Y
Ga01g01256	N	Y	Y
Ga01g01266	N	N	N
Ga01g01277	N	N	N
Ga01g01281	Y	Y	Y
Ga01g01282	N	N	Y
Ga01g01283	N	N	N
Ga01g01298	N	N	N
Ga01g01305	N	Y	Y
Ga01g01308	N	Y	N
Ga01g01313	N	Y	Y
Ga01g01316	N	Y	Y
Ga01g01318	N	N	N
Ga01g01322	N	Y	N
Ga01g01335	Y	Y	N
Ga01g01336	N	N	N
Ga01g01340	N	N	N
Ga01g01341	N	N	N
Ga01g01343	N	Y	Y
Ga01g01352	N	N	N
Ga01g01358	N	Y	N
Ga01g01359	N	N	N
Ga01g01367	N	Y	Y
Ga01g01369	N	N	Y
Ga01g01375	N	Y	Y
Ga01g01380	N	Y	N
Ga01g01381	N	Y	Y
Ga01g01385	N	N	N
Ga01g01391	N	Y	Y
Ga01g01392	N	N	N
Ga01g01393	N	Y	Y
Ga01g01416	N	Y	Y
Ga01g01420	N	N	N
Ga01g01427	N	N	N
Ga01g01429	N	Y	N
Ga01g01436	N	N	N
Ga01g01438	N	Y	Y
Ga01g01439	N	Y	Y
Ga01g01449	N	N	N
Ga01g01453	N	Y	Y
Ga01g01452	N	N	N
Ga01g01456	N	N	N
Ga01g01457	N	N	Y
Ga01g01465	N	N	N
Ga01g01489	N	N	Y
Ga01g01499	N	Y	Y
Ga01g01508	N	N	Y
Ga01g01512	N	Y	Y
Ga01g01522	N	Y	Y
Ga01g01527	N	N	Y
Ga01g01554	N	N	Y
Ga01g01566	N	N	N
Ga01g01567	N	N	N
Ga01g01580	N	N	N
Ga01g01592	N	N	Y
Ga01g01602	N	N	Y
Ga01g01608	N	Y	N
Ga01g01610	N	N	N
Ga01g01609	N	N	N
Ga01g01616	N	Y	Y
Ga01g01630	N	Y	Y
Ga01g01629	N	N	N
Ga01g01634	N	N	N
Ga01g01639	N	Y	Y
Ga01g01644	N	Y	N
Ga01g01648	Y	Y	Y
Ga01g01656	N	N	Y
Ga01g01669	N	N	Y
Ga01g01675	N	N	Y
Ga01g01681	N	Y	Y
Ga01g01684	N	Y	Y
Ga01g01689	N	N	N
Ga01g01690	N	Y	N
Ga01g01695	N	Y	Y
Ga01g01696	N	N	N
Ga01g01699	Y	Y	Y
Ga01g01700	N	Y	Y
Ga01g01709	N	N	N
Ga01g01716	N	Y	N
Ga01g01721	N	Y	N
Ga01g01725	N	N	Y
Ga01g01726	N	N	Y
Ga01g01727	N	Y	Y
Ga01g01734	N	Y	Y
Ga01g01743	N	N	Y
Ga01g01758	N	Y	N
Ga01g01764	N	N	Y
Ga01g01772	N	N	N
Ga01g01777	N	Y	Y
Ga01g01781	N	Y	N
Ga01g01782	N	N	Y
Ga01g01784	N	Y	Y
Ga01g01790	N	N	N
Ga01g01795	N	N	N
Ga01g01797	N	Y	N
Ga01g01798	N	N	N
Ga01g01813	N	N	Y
Ga01g01824	N	Y	Y
Ga01g01847	N	N	Y
Ga01g01857	N	N	Y
Ga01g01858	N	N	N
Ga01g01860	N	N	N
Ga01g01863	N	N	N
Ga01g01864	N	N	Y
Ga01g01865	N	N	N
Ga01g01866	N	Y	N
Ga01g01870	N	N	N
Ga01g01871	N	Y	Y
Ga01g01873	N	Y	Y
Ga01g01874	N	Y	N
Ga01g01879	N	Y	N
Ga01g01889	N	N	N
Ga01g01901	N	Y	Y
Ga01g01906	N	N	Y
Ga01g01914	N	N	N
Ga01g01916	N	Y	Y
Ga01g01922	N	N	N
Ga01g01928	N	Y	N
Ga01g01943	N	N	Y
Ga01g01950	N	Y	Y
Ga01g01952	N	Y	Y
Ga01g01953	N	N	N
Ga01g01963	N	Y	Y
Ga01g01964	N	N	Y
Ga01g01969	N	N	Y
Ga01g01987	Y	Y	Y
Ga01g01996	N	N	N
Ga01g01997	N	Y	Y
Ga01g02012	N	N	N
Ga01g02017	N	Y	Y
Ga01g02022	N	Y	N
Ga01g02024	N	Y	Y
Ga01g02028	N	Y	N
Ga01g02039	N	N	N
Ga01g02041	N	N	N
Ga01g02042	N	Y	N
Ga01g02043	Y	Y	Y
Ga01g02044	N	Y	N
Ga01g02048	N	N	Y
Ga01g02049	N	Y	N
Ga01g02091	N	N	N
Ga01g02096	N	N	N
Ga01g02097	N	Y	Y
Ga01g02106	N	Y	Y
Ga01g02107	N	Y	Y
Ga01g02109	N	N	Y
Ga01g02112	N	Y	Y
Ga01g02122	N	Y	N
Ga01g02124	N	Y	Y
Ga01g02125	N	N	Y
Ga01g02127	N	Y	Y
Ga01g02129	N	N	N
Ga01g02130	N	Y	N
Ga01g02131	N	N	Y
Ga01g02132	N	Y	Y
Ga01g02135	N	N	Y
Ga01g02142	N	Y	Y
Ga01g02143	N	N	Y
Ga01g02145	N	Y	N
Ga01g02162	N	Y	N
Ga01g02167	N	N	N
Ga01g02182	N	Y	Y
Ga01g02184	N	N	N
Ga01g02186	N	Y	Y
Ga01g02187	Y	Y	Y
Ga01g02188	Y	Y	Y
Ga01g02200	N	N	N
Ga01g02211	N	Y	Y
Ga01g02231	N	Y	Y
Ga01g02237	N	Y	N
Ga01g02247	N	Y	Y
Ga01g02250	N	Y	Y
Ga01g02255	N	Y	Y
Ga01g02257	N	Y	N
Ga01g02259	N	N	N
Ga01g02274	N	N	N
Ga01g02279	N	N	N
Ga01g02293	N	Y	Y
Ga01g02295	N	N	N
Ga01g02300	N	N	Y
Ga01g02301	N	N	N
Ga01g02302	N	Y	Y
Ga01g02305	N	Y	N
Ga01g02307	N	N	N
Ga01g02311	N	Y	Y
Ga01g02320	N	N	Y
Ga01g02322	N	Y	Y
Ga01g02328	N	N	Y
Ga01g02329	N	N	N
Ga01g02339	N	N	Y
Ga01g02345	N	Y	Y
Ga01g02347	N	N	N
Ga01g02353	N	N	Y
Ga01g02354	N	Y	Y
Ga01g02363	N	N	Y
Ga01g02377	N	N	N
Ga01g02381	N	N	N
Ga01g02390	N	Y	Y
Ga01g02391	N	N	Y
Ga01g02395	N	Y	N
Ga01g02394	N	Y	Y
Ga01g02417	N	Y	N
Ga01g02421	N	Y	Y
Ga01g02438	N	N	N
Ga01g02447	N	Y	Y
Ga01g02453	N	N	N
Ga01g02455	N	N	N
Ga01g02456	N	N	Y
Ga01g02458	N	Y	Y
Ga01g02465	N	Y	Y
Ga01g02475	N	N	Y
Ga01g02478	N	Y	Y
Ga01g02482	N	Y	Y
Ga01g02484	Y	Y	Y
Ga01g02485	N	Y	N
Ga01g02492	N	Y	Y
Ga01g02503	N	Y	Y
Ga01g02507	N	N	Y
Ga01g02525	N	N	Y
Ga01g02526	N	N	N
Ga01g02535	N	Y	N
Ga01g02539	N	Y	Y
Ga01g02552	N	N	N
Ga02g00007	N	N	Y
Ga02g00009	N	N	N
Ga02g00018	N	N	Y
Ga02g00049	N	Y	N
Ga02g00054	N	Y	Y
Ga02g00055	N	Y	Y
Ga02g00059	N	Y	Y
Ga02g00061	Y	N	Y
Ga02g00074	N	Y	N
Ga02g00081	N	Y	Y
Ga02g00086	N	N	N
Ga02g00098	N	Y	Y
Ga02g00100	N	N	N
Ga02g00108	N	N	Y
Ga02g00109	N	N	N
Ga02g00113	N	Y	Y
Ga02g00116	N	N	Y
Ga02g00120	N	N	N
Ga02g00131	N	N	Y
Ga02g00133	N	N	Y
Ga02g00134	N	Y	Y
Ga02g00138	N	Y	Y
Ga02g00144	N	Y	Y
Ga02g00149	N	Y	Y
Ga02g00152	N	N	Y
Ga02g00155	N	Y	Y
Ga02g00162	N	N	Y
Ga02g00177	N	N	Y
Ga02g00184	N	N	Y
Ga02g00190	N	Y	Y
Ga02g00218	N	N	Y
Ga02g00219	N	Y	N
Ga02g00221	N	N	Y
Ga02g00231	N	Y	Y
Ga02g00246	N	N	N
Ga02g00260	N	N	Y
Ga02g00261	N	N	Y
Ga02g00272	N	Y	N
Ga02g00277	N	Y	Y
Ga02g00279	N	N	Y
Ga02g00286	N	Y	Y
Ga02g00303	N	Y	Y
Ga02g00310	N	N	Y
Ga02g00319	N	N	Y
Ga02g00332	N	N	N
Ga02g00333	N	N	N
Ga02g00336	N	Y	Y
Ga02g00338	N	Y	Y
Ga02g00339	N	N	N
Ga02g00342	N	N	Y
Ga02g00343	N	Y	Y
Ga02g00344	N	Y	Y
Ga02g00348	N	N	Y
Ga02g00361	N	Y	N
Ga02g00372	N	N	Y
Ga02g00377	N	N	N
Ga02g00381	N	N	Y
Ga02g00382	N	N	Y
Ga02g00385	Y	Y	Y
Ga02g00422	Y	N	N
Ga02g00432	N	N	Y
Ga02g00443	N	N	N
Ga02g00450	N	N	N
Ga02g00470	N	N	Y
Ga02g00477	N	N	N
Ga02g00482	N	N	Y
Ga02g00483	N	N	N
Ga02g00486	N	N	Y
Ga02g00494	N	Y	N
Ga02g00498	N	N	Y
Ga02g00499	N	N	N
Ga02g00509	N	Y	N
Ga02g00519	N	N	Y
Ga02g00527	N	Y	Y
Ga02g00533	N	Y	Y
Ga02g00534	N	N	N
Ga02g00538	N	Y	Y
Ga02g00543	N	N	N
Ga02g00548	N	N	N
Ga02g00557	N	Y	N
Ga02g00559	N	Y	Y
Ga02g00572	N	Y	Y
Ga02g00574	N	N	Y
Ga02g00582	N	Y	Y
Ga02g00591	N	Y	N
Ga02g00605	N	N	N
Ga02g00619	N	Y	N
Ga02g00620	N	Y	Y
Ga02g00621	N	N	N
Ga02g00630	N	N	Y
Ga02g00641	N	N	N
Ga02g00659	N	N	N
Ga02g00660	N	Y	N
Ga02g00664	N	Y	Y
Ga02g00666	N	N	Y
Ga02g00670	N	Y	Y
Ga02g00675	N	N	N
Ga02g00677	N	Y	Y
Ga02g00680	N	Y	N
Ga02g00683	N	Y	N
Ga02g00685	N	Y	N
Ga02g00687	N	N	N
Ga02g00689	N	Y	Y
Ga02g00695	N	N	Y
Ga02g00697	N	N	Y
Ga02g00703	N	Y	N
Ga02g00704	N	Y	N
Ga02g00708	N	N	Y
Ga02g00715	N	Y	Y
Ga02g00716	N	Y	N
Ga02g00733	N	Y	Y
Ga02g00736	N	N	N
Ga02g00739	N	Y	Y
Ga02g00740	N	N	Y
Ga02g00769	N	Y	Y
Ga02g00773	N	N	N
Ga02g00777	N	Y	Y
Ga02g00776	N	Y	N
Ga02g00787	N	N	N
Ga02g00789	N	N	Y
Ga02g00797	N	Y	N
Ga02g00798	N	N	N
Ga02g00799	N	Y	N
Ga02g00807	N	N	Y
Ga02g00810	N	Y	Y
Ga02g00832	N	N	N
Ga02g00833	Y	Y	N
Ga02g00835	N	N	N
Ga02g00843	N	Y	Y
Ga02g00855	N	N	N
Ga02g00860	N	N	N
Ga02g00867	N	Y	Y
Ga02g00869	N	Y	Y
Ga02g00871	N	N	N
Ga02g00877	N	N	N
Ga02g00884	N	N	N
Ga02g00885	Y	Y	Y
Ga02g00891	N	Y	Y
Ga02g00897	N	N	Y
Ga02g00898	N	Y	Y
Ga02g00903	Y	Y	Y
Ga02g00905	N	Y	N
Ga02g00918	N	N	N
Ga02g00919	N	N	Y
Ga02g00921	N	N	N
Ga02g00922	N	N	Y
Ga02g00930	N	Y	Y
Ga02g00931	N	N	Y
Ga02g00940	N	Y	Y
Ga02g00945	N	N	Y
Ga02g00949	N	N	N
Ga02g00950	N	N	Y
Ga02g00963	N	Y	Y
Ga02g00966	N	Y	Y
Ga02g00972	N	N	N
Ga02g00993	N	Y	Y
Ga02g00997	N	Y	Y
Ga02g01006	N	N	Y
Ga02g01011	N	Y	Y
Ga02g01012	N	N	N
Ga02g01013	N	N	N
Ga02g01015	N	N	Y
Ga02g01016	N	Y	N
Ga02g01017	N	Y	N
Ga02g01022	N	Y	Y
Ga02g01024	N	N	Y
Ga02g01036	N	Y	Y
Ga02g01041	N	N	N
Ga02g01042	N	Y	N
Ga02g01044	N	Y	Y
Ga02g01049	N	Y	Y
Ga02g01050	N	Y	Y
Ga02g01065	N	N	N
Ga02g01076	N	N	Y
Ga02g01080	N	N	N
Ga02g01081	N	Y	Y
Ga02g01082	N	Y	Y
Ga02g01084	N	Y	Y
Ga02g01091	N	N	Y
Ga02g01094	N	N	N
Ga02g01097	N	N	N
Ga02g01114	N	Y	Y
Ga02g01135	N	N	N
Ga02g01138	N	Y	N
Ga02g01167	N	N	N
Ga02g01169	Y	Y	Y
Ga02g01177	N	Y	Y
Ga02g01178	N	Y	N
Ga02g01184	N	N	N
Ga02g01186	N	N	N
Ga02g01191	N	N	Y
Ga02g01206	N	Y	Y
Ga02g01209	N	N	Y
Ga02g01210	N	N	Y
Ga02g01221	N	Y	Y
Ga02g01223	N	Y	N
Ga02g01242	N	Y	N
Ga02g01251	N	N	N
Ga02g01254	N	N	N
Ga02g01259	N	N	N
Ga02g01268	N	N	N
Ga02g01275	N	N	N
Ga02g01280	N	N	N
Ga02g01282	N	Y	N
Ga02g01285	N	N	N
Ga02g01286	N	Y	Y
Ga02g01287	N	N	Y
Ga02g01296	N	N	N
Ga02g01298	N	N	Y
Ga02g01315	N	Y	N
Ga02g01317	N	N	N
Ga02g01325	Y	Y	Y
Ga02g01328	N	N	Y
Ga02g01331	N	Y	Y
Ga02g01333	N	N	Y
Ga02g01334	N	Y	Y
Ga02g01336	N	N	N
Ga02g01339	N	N	N
Ga02g01340	N	Y	Y
Ga02g01343	N	N	N
Ga02g01353	N	N	N
Ga02g01354	N	N	N
Ga02g01357	N	Y	Y
Ga02g01363	N	N	Y
Ga02g01366	N	Y	N
Ga02g01376	N	N	Y
Ga02g01379	N	Y	Y
Ga02g01380	N	Y	Y
Ga02g01383	N	Y	N
Ga02g01390	N	Y	N
Ga02g01392	N	N	N
Ga02g01403	N	N	N
Ga02g01406	N	N	N
Ga02g01424	N	N	Y
Ga02g01425	N	N	Y
Ga02g01435	N	Y	Y
Ga02g01446	N	N	N
Ga02g01447	N	Y	N
Ga02g01451	N	N	Y
Ga02g01457	Y	Y	Y
Ga02g01460	N	N	Y
Ga02g01462	N	Y	N
Ga02g01463	N	N	N
Ga02g01473	N	Y	N
Ga02g01478	N	N	Y
Ga02g01480	N	N	Y
Ga02g01483	N	N	N
Ga02g01491	N	N	Y
Ga02g01521	N	Y	N
Ga02g01527	N	N	N
Ga02g01541	N	N	N
Ga02g01550	N	N	Y
Ga02g01560	N	Y	Y
Ga02g01564	N	N	N
Ga02g01568	N	N	N
Ga02g01580	N	Y	N
Ga02g01586	N	Y	Y
Ga02g01596	N	Y	N
Ga02g01597	N	N	N
Ga02g01599	N	N	Y
Ga02g01603	N	Y	Y
Ga02g01605	N	Y	Y
Ga02g01607	N	N	N
Ga02g01611	N	Y	N
Ga02g01612	N	Y	Y
Ga02g01614	N	Y	Y
Ga02g01621	N	N	Y
Ga02g01623	N	Y	Y
Ga02g01625	N	N	N
Ga02g01627	N	Y	N
Ga02g01628	N	N	N
Ga02g01631	N	N	N
Ga02g01638	N	Y	Y
Ga03g00004	N	N	N
Ga03g00007	N	N	N
Ga03g00013	N	N	N
Ga03g00018	N	N	N
Ga03g00033	N	Y	Y
Ga03g00044	N	Y	N
Ga03g00050	N	N	Y
Ga03g00054	N	Y	Y
Ga03g00055	N	Y	Y
Ga03g00066	N	N	Y
Ga03g00073	N	N	N
Ga03g00074	N	N	Y
Ga03g00080	N	N	Y
Ga03g00084	N	Y	Y
Ga03g00096	N	N	N
Ga03g00097	N	N	Y
Ga03g00098	N	N	Y
Ga03g00110	N	N	N
Ga03g00114	N	Y	N
Ga03g00127	N	Y	N
Ga03g00131	N	Y	N
Ga03g00133	N	Y	Y
Ga03g00172	N	N	N
Ga03g00174	N	N	Y
Ga03g00178	N	N	N
Ga03g00184	N	Y	Y
Ga03g00185	N	Y	Y
Ga03g00196	N	N	N
Ga03g00219	N	Y	N
Ga03g00233	N	Y	Y
Ga03g00238	N	Y	Y
Ga03g00250	N	N	Y
Ga03g00265	N	N	N
Ga03g00270	N	N	N
Ga03g00287	N	N	N
Ga03g00308	N	N	Y
Ga03g00310	N	N	N
Ga03g00315	N	Y	N
Ga03g00319	N	N	N
Ga03g00320	N	N	Y
Ga03g00324	N	N	Y
Ga03g00330	N	N	N
Ga03g00334	N	N	N
Ga03g00341	N	N	N
Ga03g00343	N	N	Y
Ga03g00356	N	N	N
Ga03g00364	N	Y	Y
Ga03g00366	N	N	Y
Ga03g00369	N	Y	Y
Ga03g00373	N	Y	Y
Ga03g00376	N	N	Y
Ga03g00380	N	Y	N
Ga03g00386	N	Y	Y
Ga03g00400	N	Y	Y
Ga03g00411	N	N	Y
Ga03g00413	N	N	N
Ga03g00415	N	N	N
Ga03g00427	N	Y	N
Ga03g00428	N	N	N
Ga03g00452	N	N	Y
Ga03g00453	N	Y	N
Ga03g00457	N	Y	Y
Ga03g00459	N	N	N
Ga03g00463	N	Y	N
Ga03g00462	N	N	N
Ga03g00469	N	N	Y
Ga03g00474	N	N	N
Ga03g00479	N	N	Y
Ga03g00482	N	Y	Y
Ga03g00484	N	Y	Y
Ga03g00491	N	Y	N
Ga03g00501	N	N	N
Ga03g00508	N	Y	Y
Ga03g00516	N	N	Y
Ga03g00519	N	Y	Y
Ga03g00532	Y	Y	Y
Ga03g00534	N	N	Y
Ga03g00535	N	N	N
Ga03g00536	N	N	N
Ga03g00547	N	Y	Y
Ga03g00590	N	N	N
Ga03g00589	N	N	Y
Ga03g00599	N	N	Y
Ga03g00607	N	Y	Y
Ga03g00615	N	N	Y
Ga03g00621	N	Y	Y
Ga03g00629	N	Y	N
Ga03g00631	N	N	N
Ga03g00634	N	Y	Y
Ga03g00635	N	N	N
Ga03g00647	N	Y	N
Ga03g00652	N	Y	Y
Ga03g00656	N	Y	Y
Ga03g00670	N	Y	N
Ga03g00673	N	N	N
Ga03g00676	N	Y	Y
Ga03g00680	N	Y	Y
Ga03g00684	N	N	Y
Ga03g00687	N	N	Y
Ga03g00695	N	Y	Y
Ga03g00698	N	Y	Y
Ga03g00704	N	N	Y
Ga03g00705	N	Y	Y
Ga03g00716	N	Y	Y
Ga03g00747	N	N	N
Ga03g00750	N	N	N
Ga03g00753	N	Y	Y
Ga03g00755	N	N	N
Ga03g00757	N	N	N
Ga03g00771	N	Y	N
Ga03g00774	N	N	N
Ga03g00788	N	N	Y
Ga03g00790	N	N	N
Ga03g00800	N	Y	Y
Ga03g00804	N	Y	Y
Ga03g00815	N	N	N
Ga03g00825	N	Y	Y
Ga03g00827	N	Y	Y
Ga03g00828	N	Y	N
Ga03g00829	N	N	Y
Ga03g00854	N	Y	N
Ga03g00865	N	N	N
Ga03g00866	N	Y	Y
Ga03g00870	N	N	N
Ga03g00876	N	Y	Y
Ga03g00880	N	N	N
Ga03g00883	N	N	N
Ga03g00891	N	N	N
Ga03g00897	N	Y	Y
Ga03g00909	N	Y	Y
Ga03g00915	N	N	N
Ga03g00919	N	N	Y
Ga03g00920	N	Y	Y
Ga03g00921	N	Y	Y
Ga03g00924	N	N	Y
Ga03g00926	Y	Y	Y
Ga03g00928	N	N	Y
Ga03g00929	N	N	N
Ga03g00936	N	N	N
Ga03g00937	N	N	N
Ga03g00947	N	Y	N
Ga03g00955	N	N	N
Ga03g00959	N	N	N
Ga03g00970	N	Y	Y
Ga03g00973	Y	Y	Y
Ga03g00986	N	N	Y
Ga03g00988	N	Y	Y
Ga03g00990	N	Y	Y
Ga03g01003	N	Y	Y
Ga03g01005	N	Y	Y
Ga03g01012	N	Y	Y
Ga03g01020	N	N	N
Ga03g01032	N	Y	Y
Ga03g01036	N	N	N
Ga03g01038	N	N	Y
Ga03g01039	N	Y	N
Ga03g01049	N	Y	Y
Ga03g01058	N	N	Y
Ga03g01060	N	Y	N
Ga03g01061	N	N	Y
Ga03g01064	N	N	Y
Ga03g01070	N	Y	Y
Ga03g01102	N	N	Y
Ga03g01108	N	Y	N
Ga03g01134	N	Y	Y
Ga03g01138	N	Y	N
Ga03g01155	N	N	N
Ga03g01162	N	Y	Y
Ga03g01163	N	N	N
Ga03g01167	N	N	N
Ga03g01170	N	Y	N
Ga03g01174	N	N	N
Ga03g01184	N	N	Y
Ga03g01185	N	N	N
Ga03g01192	N	Y	Y
Ga03g01212	N	Y	N
Ga03g01225	N	Y	Y
Ga03g01227	N	N	Y
Ga03g01230	N	N	Y
Ga03g01232	N	Y	Y
Ga03g01233	N	Y	Y
Ga03g01244	N	Y	N
Ga03g01251	N	N	Y
Ga03g01258	N	N	Y
Ga03g01267	N	N	Y
Ga03g01268	N	Y	Y
Ga03g01269	N	Y	Y
Ga03g01271	N	N	Y
Ga03g01275	N	Y	Y
Ga03g01287	N	Y	Y
Ga03g01288	N	N	Y
Ga03g01292	N	Y	Y
Ga03g01308	N	N	N
Ga03g01320	N	N	N
Ga03g01321	N	N	N
Ga03g01323	N	N	Y
Ga03g01332	N	N	N
Ga03g01334	N	N	Y
Ga03g01339	N	N	N
Ga03g01350	N	N	Y
Ga03g01357	N	Y	N
Ga03g01360	N	Y	N
Ga03g01365	N	Y	Y
Ga03g01376	N	Y	N
Ga03g01378	N	Y	Y
Ga03g01384	N	N	Y
Ga03g01388	N	N	N
Ga03g01394	N	Y	Y
Ga03g01397	N	N	N
Ga03g01402	N	Y	N
Ga03g01406	N	Y	N
Ga03g01407	N	Y	Y
Ga03g01411	N	N	N
Ga03g01417	N	N	N
Ga03g01423	N	N	N
Ga03g01424	N	Y	Y
Ga03g01437	N	N	N
Ga03g01443	N	Y	Y
Ga03g01445	N	Y	Y
Ga03g01454	N	Y	Y
Ga03g01464	N	N	Y
Ga03g01465	N	Y	Y
Ga03g01472	N	N	N
Ga03g01476	N	N	Y
Ga03g01481	N	Y	Y
Ga03g01487	N	Y	Y
Ga03g01495	N	Y	N
Ga03g01504	N	Y	Y
Ga03g01506	N	Y	Y
Ga03g01508	N	N	Y
Ga03g01512	N	Y	Y
Ga03g01513	N	Y	Y
Ga03g01516	N	N	Y
Ga03g01517	N	Y	Y
Ga03g01525	N	N	Y
Ga03g01531	N	N	N
Ga03g01534	N	Y	Y
Ga03g01538	N	Y	Y
Ga03g01541	N	Y	Y
Ga03g01542	N	Y	Y
Ga03g01549	N	Y	N
Ga03g01551	N	N	N
Ga03g01553	N	N	N
Ga03g01554	N	N	N
Ga03g01557	N	N	Y
Ga03g01558	N	N	N
Ga03g01567	N	N	N
Ga03g01572	N	N	N
Ga03g01586	N	Y	N
Ga03g01590	N	Y	N
Ga03g01597	N	N	N
Ga03g01598	N	Y	Y
Ga03g01611	N	Y	Y
Ga03g01612	N	N	N
Ga03g01620	N	Y	Y
Ga03g01625	N	Y	N
Ga03g01635	N	N	Y
Ga03g01638	N	Y	Y
Ga03g01650	N	N	N
Ga03g01653	N	N	Y
Ga03g01654	N	N	N
Ga03g01668	N	Y	Y
Ga03g01670	N	Y	N
Ga03g01674	N	Y	Y
Ga03g01694	N	N	N
Ga03g01701	N	Y	Y
Ga03g01709	N	Y	Y
Ga03g01712	N	N	Y
Ga03g01713	N	N	N
Ga03g01714	N	N	N
Ga03g01716	N	Y	N
Ga03g01718	N	N	N
Ga03g01721	N	Y	Y
Ga03g01724	N	Y	N
Ga03g01725	N	N	N
Ga03g01727	N	N	N
Ga03g01733	N	Y	Y
Ga03g01760	N	Y	Y
Ga03g01769	N	N	N
Ga03g01785	N	Y	Y
Ga03g01800	N	Y	Y
Ga03g01803	N	N	Y
Ga03g01809	N	N	Y
Ga03g01821	N	Y	N
Ga03g01823	N	N	N
Ga03g01840	N	N	N
Ga03g01843	N	N	Y
Ga03g01845	N	Y	N
Ga03g01846	N	N	Y
Ga03g01853	N	N	Y
Ga03g01854	N	Y	Y
Ga03g01856	N	Y	N
Ga03g01861	N	N	Y
Ga03g01867	N	Y	N
Ga03g01870	N	N	Y
Ga03g01874	N	Y	Y
Ga03g01885	N	Y	Y
Ga03g01887	N	Y	N
Ga03g01915	N	N	N
Ga03g01916	N	N	N
Ga03g01919	N	N	Y
Ga03g01920	N	Y	Y
Ga03g01929	Y	Y	N
Ga03g01942	N	Y	Y
Ga03g01949	N	Y	Y
Ga03g01951	N	N	N
Ga03g01957	N	N	N
Ga03g01960	N	N	N
Ga03g01966	N	N	Y
Ga03g01968	N	N	Y
Ga03g01969	N	Y	Y
Ga03g01970	Y	Y	Y
Ga03g01971	N	Y	Y
Ga03g01973	N	N	Y
Ga03g01974	N	Y	N
Ga03g01975	N	Y	Y
Ga03g01983	N	N	Y
Ga03g01986	N	N	N
Ga03g01988	N	N	Y
Ga03g01993	N	N	N
Ga03g01997	N	N	N
Ga03g02011	N	N	Y
Ga03g02022	N	Y	N
Ga03g02031	N	Y	Y
Ga03g02035	N	Y	Y
Ga03g02046	N	N	N
Ga03g02047	N	N	N
Ga03g02056	N	Y	Y
Ga03g02059	N	Y	Y
Ga03g02072	N	N	N
Ga03g02078	N	Y	Y
Ga03g02089	N	Y	Y
Ga03g02098	N	Y	Y
Ga03g02109	N	N	N
Ga03g02114	N	N	N
Ga03g02119	N	N	N
Ga03g02127	N	Y	N
Ga03g02129	N	Y	Y
Ga03g02159	N	Y	Y
Ga03g02186	N	N	Y
Ga03g02187	N	N	Y
Ga03g02195	N	N	Y
Ga03g02200	N	N	Y
Ga03g02201	N	Y	N
Ga03g02203	N	Y	Y
Ga03g02224	N	Y	Y
Ga03g02242	N	N	Y
Ga03g02245	N	N	Y
Ga03g02255	N	Y	Y
Ga03g02256	N	N	N
Ga03g02257	N	N	N
Ga03g02259	N	Y	Y
Ga03g02261	N	Y	Y
Ga03g02262	N	Y	N
Ga03g02263	N	N	N
Ga03g02267	N	N	N
Ga03g02279	N	N	Y
Ga03g02280	N	N	N
Ga03g02285	N	Y	Y
Ga03g02299	N	Y	Y
Ga03g02303	N	Y	Y
Ga03g02311	N	Y	Y
Ga03g02317	N	Y	Y
Ga03g02323	N	Y	Y
Ga03g02363	N	Y	Y
Ga03g02365	N	Y	Y
Ga03g02377	N	N	Y
Ga03g02378	N	Y	N
Ga03g02381	N	N	N
Ga03g02383	N	N	Y
Ga03g02384	N	Y	N
Ga03g02386	N	N	N
Ga03g02392	N	N	N
Ga03g02394	N	Y	Y
Ga03g02410	N	N	Y
Ga03g02423	N	N	N
Ga03g02424	N	Y	Y
Ga03g02426	N	Y	Y
Ga03g02428	N	Y	Y
Ga03g02436	N	Y	Y
Ga03g02439	N	Y	Y
Ga03g02440	N	Y	Y
Ga03g02441	N	N	N
Ga03g02466	N	N	N
Ga03g02469	N	Y	Y
Ga03g02476	N	Y	Y
Ga03g02477	N	Y	Y
Ga03g02486	N	Y	Y
Ga03g02488	N	Y	N
Ga03g02494	N	N	N
Ga03g02504	N	Y	Y
Ga03g02505	N	N	N
Ga03g02507	N	Y	Y
Ga03g02514	N	N	Y
Ga03g02517	N	N	N
Ga04g00008	N	N	Y
Ga04g00023	N	Y	N
Ga04g00027	N	Y	Y
Ga04g00035	N	Y	Y
Ga04g00040	N	Y	Y
Ga04g00048	N	N	N
Ga04g00054	N	N	Y
Ga04g00057	N	Y	N
Ga04g00059	N	Y	Y
Ga04g00074	N	N	N
Ga04g00089	N	Y	N
Ga04g00098	N	N	Y
Ga04g00100	N	N	N
Ga04g00101	N	Y	Y
Ga04g00113	N	Y	Y
Ga04g00117	N	Y	Y
Ga04g00118	N	Y	Y
Ga04g00157	N	Y	Y
Ga04g00169	N	Y	N
Ga04g00178	N	N	Y
Ga04g00181	N	Y	Y
Ga04g00191	N	Y	Y
Ga04g00194	N	Y	Y
Ga04g00199	N	N	N
Ga04g00209	N	N	N
Ga04g00219	N	N	N
Ga04g00221	N	Y	Y
Ga04g00222	N	Y	Y
Ga04g00223	N	N	N
Ga04g00232	N	N	N
Ga04g00236	N	N	Y
Ga04g00239	N	N	N
Ga04g00243	N	N	N
Ga04g00253	N	N	N
Ga04g00258	N	Y	Y
Ga04g00264	N	Y	Y
Ga04g00271	N	Y	Y
Ga04g00275	N	Y	N
Ga04g00300	N	N	N
Ga04g00309	N	Y	Y
Ga04g00315	N	N	Y
Ga04g00327	N	Y	Y
Ga04g00331	N	N	N
Ga04g00356	N	N	N
Ga04g00360	N	Y	Y
Ga04g00379	N	Y	N
Ga04g00380	N	N	Y
Ga04g00381	N	N	N
Ga04g00397	N	Y	N
Ga04g00400	N	Y	Y
Ga04g00402	N	Y	N
Ga04g00403	N	Y	Y
Ga04g00419	N	N	Y
Ga04g00421	N	Y	Y
Ga04g00432	N	Y	N
Ga04g00437	N	N	Y
Ga04g00447	N	N	N
Ga04g00449	N	N	Y
Ga04g00456	N	N	Y
Ga04g00462	N	Y	N
Ga04g00464	N	Y	Y
Ga04g00474	N	N	Y
Ga04g00475	N	N	N
Ga04g00478	N	Y	Y
Ga04g00479	N	Y	Y
Ga04g00483	N	N	N
Ga04g00488	N	N	N
Ga04g00492	N	Y	N
Ga04g00494	N	N	Y
Ga04g00502	Y	N	Y
Ga04g00504	N	N	Y
Ga04g00511	N	N	N
Ga04g00513	N	N	N
Ga04g00521	N	N	Y
Ga04g00522	N	Y	N
Ga04g00538	N	N	N
Ga04g00549	N	Y	Y
Ga04g00562	N	N	Y
Ga04g00576	N	N	Y
Ga04g00577	N	N	N
Ga04g00578	N	N	Y
Ga04g00580	N	N	N
Ga04g00593	N	Y	N
Ga04g00594	N	N	N
Ga04g00595	N	Y	Y
Ga04g00606	N	N	N
Ga04g00609	N	N	Y
Ga04g00613	N	Y	Y
Ga04g00614	N	N	Y
Ga04g00616	N	N	N
Ga04g00622	N	N	N
Ga04g00627	N	N	N
Ga04g00629	N	N	Y
Ga04g00630	N	Y	Y
Ga04g00632	N	Y	Y
Ga04g00631	N	Y	Y
Ga04g00649	N	N	Y
Ga04g00652	N	N	Y
Ga04g00658	N	N	N
Ga04g00659	N	N	N
Ga04g00662	N	Y	N
Ga04g00663	N	Y	Y
Ga04g00675	N	Y	N
Ga04g00676	N	N	Y
Ga04g00686	N	N	N
Ga04g00692	N	Y	Y
Ga04g00706	N	N	N
Ga04g00708	N	N	Y
Ga04g00709	N	N	Y
Ga04g00722	N	Y	Y
Ga04g00724	N	Y	Y
Ga04g00725	N	N	Y
[truncated: 6,430 more rows]
