# Supplementary material for: Multi-strategic RNA-seq analysis reveals a high-resolution transcriptional landscape in cotton
Source: Nat Commun. 2019 Oct 17;10:4714. doi: 10.1038/s41467-019-12575-x (PMC6797763; doi:10.1038/s41467-019-12575-x)
Supplement: Supplementary file 5 — Supplementary Dataset 1-39 [file 41467_2019_12575_MOESM5_ESM.zip › SupplementaryDataset/SuppData37.xlsx]

## Sheet: Polycistrons
The genomic coordinates of the polycistrons
Chrom	Name	Strand	CdsNum	CdsLocs
Chr01	Ga01g00062.F3	-	2	(443876, 446378),(447633, 451519)
Chr01	Ga01g00062.F4	-	2	(443876, 446378),(448138, 451519)
Chr01	Ga01g00080.F3	+	2	(570709, 572799),(574105, 575560)
Chr01	Ga01g00160.F1	-	2	(1144477, 1147805),(1149487, 1151111)
Chr01	Ga01g00270.F1	-	2	(2078740, 2079231),(2081653, 2089019)
Chr01	Ga01g00374.F2	-	2	(3247079, 3251146),(3251754, 3258771)
Chr01	Ga01g00400.F1	+	2	(3672399, 3672702),(3677061, 3679044)
Chr01	Ga01g00400.F2	+	2	(3672399, 3672702),(3677061, 3679585)
Chr01	Ga01g00400.F3	+	2	(3672399, 3672702),(3677061, 3681669)
Chr01	Ga01g00400.F4	+	2	(3672399, 3672702),(3677061, 3679044)
Chr01	Ga01g00400.F5	+	2	(3672399, 3672702),(3677061, 3680721)
Chr01	Ga01g00400.F6	+	2	(3672399, 3672702),(3677061, 3679044)
Chr01	Ga01g00400.F7	+	2	(3672399, 3672702),(3677061, 3679044)
Chr01	Ga01g00400.F8	+	2	(3672399, 3672702),(3677061, 3681669)
Chr01	Ga01g00433.F5	+	2	(4400065, 4401446),(4401469, 4401955)
Chr01	Ga01g00463.F1	-	2	(4723325, 4727009),(4728649, 4732812)
Chr01	Ga01g00463.F17	-	2	(4723325, 4727009),(4728649, 4732812)
Chr01	Ga01g00463.R1	-	2	(4723325, 4727009),(4728649, 4732812)
Chr01	Ga01g00463.F24	-	2	(4723325, 4727009),(4728649, 4732812)
Chr01	Ga01g00463.F36	-	2	(4723325, 4727009),(4728649, 4732812)
Chr01	Ga01g00471.F1	-	2	(5149940, 5152064),(5154774, 5161176)
Chr01	Ga01g00489.F6	-	2	(5427688, 5428985),(5430670, 5433504)
Chr01	Ga01g00489.F12	-	2	(5427688, 5428985),(5430670, 5433504)
Chr01	Ga01g00490.F1	-	2	(5427688, 5428985),(5430670, 5434363)
Chr01	Ga01g00490.F2	-	2	(5427688, 5428426),(5431843, 5434363)
Chr01	Ga01g00490.F3	-	2	(5427688, 5428426),(5430670, 5434363)
Chr01	Ga01g00490.F4	-	2	(5427688, 5428426),(5431241, 5434363)
Chr01	Ga01g00490.F5	-	2	(5427688, 5428426),(5430670, 5433504)
Chr01	Ga01g00490.F6	-	2	(5427688, 5428985),(5430670, 5434363)
Chr01	Ga01g00494.F4	+	2	(5525380, 5530135),(5530287, 5532987)
Chr01	Ga01g00494.F12	+	2	(5525380, 5530135),(5530287, 5532987)
Chr01	Ga01g00601.F4	+	2	(8027370, 8027928),(8027979, 8028856)
Chr01	Ga01g00625.F5	-	2	(8463385, 8465641),(8466187, 8471563)
Chr01	Ga01g00657.F2	+	2	(8868009, 8870481),(8870626, 8871995)
Chr01	Ga01g00657.F5	+	2	(8868009, 8870230),(8870626, 8871995)
Chr01	Ga01g00657.F8	+	2	(8868009, 8870230),(8870626, 8871995)
Chr01	Ga01g00699.F2	-	2	(9827934, 9831127),(9835924, 9838022)
Chr01	Ga01g00699.F3	-	2	(9827934, 9831127),(9835924, 9838022)
Chr01	Ga01g00706.F2	-	2	(9927964, 9929508),(9929744, 9930238)
Chr01	Ga01g00761.F2	-	2	(11778230, 11780204),(11780587, 11782047)
Chr01	Ga01g00761.F24	-	2	(11778230, 11780204),(11780587, 11782047)
Chr01	Ga01g00762.F1	+	2	(11796583, 11802416),(11802472, 11804997)
Chr01	Ga01g00882.F1	+	2	(14069791, 14072314),(14073034, 14073782)
Chr01	Ga01g00882.F2	+	2	(14069791, 14072314),(14073034, 14073782)
Chr01	Ga01g01007.F1	+	2	(19368476, 19368662),(19370431, 19370977)
Chr01	Ga01g01024.F1	+	2	(20120868, 20121174),(20121684, 20122364)
Chr01	Ga01g01025.F1	+	2	(20118838, 20121287),(20121684, 20122364)
Chr01	Ga01g01025.F2	+	2	(20118838, 20121606),(20121684, 20122364)
Chr01	Ga01g01025.F6	+	3	(20118838, 20120154),(20120868, 20121174),(20121684, 20122364)
Chr01	Ga01g01025.F8	+	2	(20120868, 20121174),(20121684, 20122364)
Chr01	Ga01g01025.F9	+	3	(20118838, 20120154),(20120868, 20121174),(20121684, 20122364)
Chr01	Ga01g01025.F10	+	2	(20120868, 20121174),(20121684, 20122364)
Chr01	Ga01g01025.F11	+	2	(20120868, 20121174),(20121684, 20122364)
Chr01	Ga01g01025.F12	+	2	(20120868, 20121174),(20121684, 20122364)
Chr01	Ga01g01025.F13	+	2	(20120868, 20121174),(20121684, 20122364)
Chr01	Ga01g01025.F14	+	2	(20120868, 20121174),(20121684, 20122364)
Chr01	Ga01g01025.F15	+	3	(20118838, 20120154),(20120868, 20121174),(20121684, 20122364)
Chr01	Ga01g01174.F2	-	2	(28673337, 28675196),(28675716, 28682934)
Chr01	Ga01g01174.F5	-	2	(28673337, 28675196),(28675489, 28678576)
Chr01	Ga01g01174.F16	-	2	(28673337, 28675196),(28675716, 28682934)
Chr01	Ga01g01174.F20	-	2	(28673337, 28675196),(28677187, 28682934)
Chr01	Ga01g01174.F24	-	2	(28673337, 28675196),(28675716, 28679637)
Chr01	Ga01g01207.F5	+	2	(31045801, 31048497),(31050069, 31066541)
Chr01	Ga01g01207.F7	+	2	(31045801, 31048497),(31050069, 31066333)
Chr01	Ga01g01207.F8	+	2	(31045801, 31048497),(31050145, 31066333)
Chr01	Ga01g01207.F9	+	2	(31045801, 31048497),(31050069, 31066333)
Chr01	Ga01g01207.F12	+	2	(31045801, 31048497),(31050069, 31066333)
Chr01	Ga01g01207.F14	+	2	(31045801, 31048497),(31050069, 31066333)
Chr01	Ga01g01208.F2	+	2	(31085132, 31098845),(31102108, 31105122)
Chr01	Ga01g01208.F7	+	2	(31085132, 31098845),(31102108, 31105122)
Chr01	Ga01g01222.F6	-	2	(32642995, 32645742),(32647504, 32650311)
Chr01	Ga01g01288.F4	+	2	(40309154, 40313471),(40314056, 40316993)
Chr01	Ga01g01288.F5	+	2	(40309154, 40313471),(40314056, 40316993)
Chr01	Ga01g01352.F3	-	2	(47727021, 47729397),(47730595, 47732878)
Chr01	Ga01g01432.F3	-	2	(61519627, 61523692),(61524717, 61526837)
Chr01	Ga01g01436.F1	-	2	(62120849, 62122266),(62122621, 62123770)
Chr01	Ga01g01436.F3	-	2	(62120849, 62122266),(62122468, 62123770)
Chr01	Ga01g01436.F5	-	2	(62120849, 62122266),(62122325, 62123770)
Chr01	Ga01g01453.F1	+	2	(66266569, 66267405),(66267829, 66268340)
Chr01	Ga01g01453.F2	+	2	(66266569, 66267502),(66267829, 66268340)
Chr01	Ga01g01453.F3	+	2	(66266569, 66267502),(66267829, 66268340)
Chr01	Ga01g01453.F4	+	2	(66266569, 66267502),(66267829, 66268340)
Chr01	Ga01g01453.F5	+	2	(66266569, 66267502),(66267829, 66268340)
Chr01	Ga01g01453.F6	+	2	(66266569, 66267502),(66267829, 66268340)
Chr01	Ga01g01459.F2	-	2	(67377318, 67387803),(67388851, 67389214)
Chr01	Ga01g01461.F1	-	2	(67638888, 67643467),(67645887, 67651860)
Chr01	Ga01g01461.F4	-	2	(67638888, 67643467),(67644313, 67651860)
Chr01	Ga01g01467.F2	+	2	(69513359, 69515232),(69516301, 69516983)
Chr01	Ga01g01481.F3	+	2	(72613075, 72619785),(72622900, 72644333)
Chr01	Ga01g01481.F7	+	2	(72613075, 72619785),(72623014, 72644333)
Chr01	Ga01g01481.F9	+	2	(72613075, 72619785),(72622148, 72644333)
Chr01	Ga01g01481.F10	+	2	(72613075, 72619785),(72622900, 72644333)
Chr01	Ga01g01507.F5	-	2	(76040921, 76044067),(76044363, 76044934)
Chr01	Ga01g01522.F3	-	2	(77980290, 77981368),(77982969, 77987405)
Chr01	Ga01g01522.F5	-	2	(77980290, 77981368),(77982378, 77987405)
Chr01	Ga01g01522.F6	-	2	(77980290, 77981368),(77981987, 77987405)
Chr01	Ga01g01522.F8	-	2	(77980290, 77981368),(77982235, 77987405)
Chr01	Ga01g01522.F11	-	2	(77980290, 77981368),(77982235, 77987405)
Chr01	Ga01g01522.F12	-	2	(77980290, 77981368),(77982969, 77987405)
Chr01	Ga01g01522.F13	-	2	(77980290, 77981368),(77981699, 77987405)
Chr01	Ga01g01609.F1	+	2	(84211350, 84212179),(84212192, 84212788)
Chr01	Ga01g01609.F2	+	2	(84211350, 84212179),(84212192, 84212788)
Chr01	Ga01g01630.F1	-	2	(85506237, 85507637),(85508488, 85511593)
Chr01	Ga01g01630.F2	-	2	(85506237, 85507275),(85508488, 85511593)
Chr01	Ga01g01635.F1	-	2	(85611468, 85612587),(85612820, 85615321)
Chr01	Ga01g01635.F2	-	2	(85611468, 85612587),(85612820, 85615321)
Chr01	Ga01g01635.F3	-	2	(85611468, 85612587),(85612820, 85615321)
Chr01	Ga01g01635.F4	-	2	(85611468, 85612587),(85612820, 85615321)
Chr01	Ga01g01664.F2	-	2	(89172290, 89173892),(89174864, 89175299)
Chr01	Ga01g01667.F2	+	2	(89213000, 89214762),(89215313, 89216556)
Chr01	Ga01g01667.F3	+	2	(89213000, 89214762),(89215313, 89216556)
Chr01	Ga01g01667.F5	+	2	(89213000, 89214762),(89215313, 89216556)
Chr01	Ga01g01667.F6	+	2	(89213000, 89214762),(89215313, 89216556)
Chr01	Ga01g01684.F5	+	2	(90781622, 90785928),(90786293, 90788302)
Chr01	Ga01g01700.F1	-	2	(92272636, 92274245),(92274599, 92276045)
Chr01	Ga01g01743.F1	-	2	(94250192, 94254104),(94255035, 94262493)
Chr01	Ga01g01743.F2	-	2	(94250192, 94254104),(94260046, 94262493)
Chr01	Ga01g01743.F8	-	2	(94250192, 94254104),(94255359, 94262493)
Chr01	Ga01g01749.F1	+	2	(94873718, 94875381),(94875458, 94875800)
Chr01	Ga01g01784.F2	+	2	(96368111, 96369844),(96370205, 96374392)
Chr01	Ga01g01784.F3	+	2	(96368111, 96369844),(96370205, 96374392)
Chr01	Ga01g01787.F1	-	2	(96511797, 96512145),(96512455, 96512698)
Chr01	Ga01g01787.F3	-	2	(96511797, 96512145),(96512455, 96512698)
Chr01	Ga01g01798.F2	-	2	(97223190, 97224513),(97225777, 97228396)
Chr01	Ga01g01798.F5	-	2	(97223190, 97224513),(97225777, 97228396)
Chr01	Ga01g01798.F9	-	2	(97223190, 97224513),(97225777, 97228396)
Chr01	Ga01g01812.R1	-	2	(97768302, 97768578),(97768598, 97768915)
Chr01	Ga01g01812.F1	-	2	(97768302, 97768578),(97768606, 97768915)
Chr01	Ga01g01820.F3	+	2	(98229920, 98232848),(98234720, 98239864)
Chr01	Ga01g01820.F4	+	2	(98229920, 98234448),(98234720, 98239864)
Chr01	Ga01g01820.F7	+	2	(98229920, 98232848),(98234720, 98239864)
Chr01	Ga01g01854.F1	-	2	(99393756, 99394101),(99394593, 99396964)
Chr01	Ga01g01854.F2	-	2	(99393756, 99394101),(99395067, 99395840)
Chr01	Ga01g01854.F3	-	2	(99393756, 99394101),(99394593, 99395840)
Chr01	Ga01g01854.F4	-	2	(99393756, 99394101),(99395067, 99395840)
Chr01	Ga01g01854.F5	-	2	(99393756, 99394101),(99395067, 99395840)
Chr01	Ga01g01854.F6	-	2	(99393756, 99394101),(99394495, 99397860)
Chr01	Ga01g01862.F11	-	2	(100023108, 100028413),(100029494, 100031020)
Chr01	Ga01g01862.F13	-	2	(100024794, 100028413),(100029494, 100031020)
Chr01	Ga01g01862.F14	-	2	(100023108, 100027507),(100029028, 100031020)
Chr01	Ga01g01862.F15	-	2	(100023108, 100027507),(100029028, 100031020)
Chr01	Ga01g01879.F6	-	2	(100608968, 100611731),(100611892, 100613915)
Chr01	Ga01g01881.F1	-	2	(100660908, 100663490),(100664142, 100665269)
Chr01	Ga01g02035.F1	+	2	(104922094, 104923777),(104925137, 104927305)
Chr01	Ga01g02037.F1	+	2	(104931292, 104933374),(104936042, 104937291)
Chr01	Ga01g02118.F2	-	2	(106515541, 106518033),(106519365, 106520556)
Chr01	Ga01g02118.F3	-	2	(106516769, 106519210),(106519365, 106520556)
Chr01	Ga01g02118.F5	-	2	(106516186, 106519210),(106519365, 106520556)
Chr01	Ga01g02118.F7	-	2	(106515541, 106518792),(106519365, 106520556)
Chr01	Ga01g02118.F8	-	2	(106515541, 106518792),(106519365, 106520556)
Chr01	Ga01g02118.F9	-	2	(106515541, 106519210),(106519365, 106520556)
Chr01	Ga01g02133.F14	+	2	(106776980, 106779975),(106780510, 106784416)
Chr01	Ga01g02150.F9	+	2	(107026535, 107030868),(107031145, 107033664)
Chr01	Ga01g02161.F1	+	2	(107379793, 107383413),(107383674, 107388161)
Chr01	Ga01g02201.F1	+	2	(108165157, 108167727),(108168724, 108171571)
Chr01	Ga01g02201.F2	+	2	(108165157, 108167727),(108168724, 108177911)
Chr01	Ga01g02202.F3	+	2	(108186313, 108189055),(108189165, 108197255)
Chr01	Ga01g02202.F4	+	2	(108186313, 108189055),(108189165, 108197255)
Chr01	Ga01g02202.F6	+	2	(108186313, 108189055),(108189165, 108194227)
Chr01	Ga01g02202.F7	+	2	(108186313, 108189055),(108189165, 108194227)
Chr01	Ga01g02205.F1	+	2	(108233839, 108235818),(108238553, 108240033)
Chr01	Ga01g02205.F5	+	2	(108233839, 108235818),(108236263, 108240033)
Chr01	Ga01g02205.F10	+	2	(108235198, 108237984),(108238553, 108240033)
Chr01	Ga01g02231.F1	+	2	(108543828, 108546108),(108547809, 108552000)
Chr01	Ga01g02255.F1	+	2	(108808381, 108811337),(108811810, 108813686)
Chr01	Ga01g02255.F4	+	2	(108808381, 108811337),(108811810, 108813686)
Chr01	Ga01g02267.F2	-	2	(109021948, 109029419),(109029892, 109031396)
Chr01	Ga01g02267.F3	-	2	(109026557, 109029419),(109029892, 109031396)
Chr01	Ga01g02267.F5	-	2	(109021948, 109029419),(109029892, 109031396)
Chr01	Ga01g02267.F7	-	2	(109026200, 109029419),(109029892, 109031396)
Chr01	Ga01g02267.F10	-	2	(109022878, 109029419),(109029892, 109031396)
Chr01	Ga01g02267.F11	-	2	(109024620, 109029419),(109029892, 109031396)
Chr01	Ga01g02318.F2	-	2	(109754728, 109757616),(109757888, 109760797)
Chr01	Ga01g02318.F5	-	2	(109754728, 109757616),(109757888, 109760797)
Chr01	Ga01g02318.F8	-	2	(109754728, 109757840),(109757888, 109760797)
Chr01	Ga01g02322.F9	-	2	(109800302, 109802938),(109803042, 109806637)
Chr01	Ga01g02323.F2	+	2	(109822543, 109824789),(109824874, 109827085)
Chr01	Ga01g02361.F3	+	2	(110496437, 110498137),(110498370, 110499725)
Chr01	Ga01g02470.F1	-	2	(111887648, 111889940),(111890575, 111893637)
Chr01	Ga01g02505.F4	-	2	(112174911, 112178227),(112179389, 112183171)
Chr01	Ga01g02505.F6	-	2	(112174911, 112178227),(112179653, 112183171)
Chr01	Ga01g02505.F7	-	2	(112174911, 112178227),(112179389, 112183171)
Chr01	Ga01g02514.F1	+	2	(112243869, 112244908),(112245517, 112246138)
Chr01	Ga01g02514.F2	+	2	(112243869, 112244908),(112245517, 112246138)
Chr01	Ga01g02514.F3	+	2	(112243869, 112244908),(112245517, 112246138)
Chr01	Ga01g02515.F1	+	2	(112243869, 112244908),(112252220, 112253207)
Chr01	Ga01g02561.F1	+	2	(112918655, 112918943),(112919740, 112919902)
Chr01	Ga01g02562.F2	+	2	(112918655, 112918943),(112919740, 112919902)
Chr01	Ga01g02562.F3	+	2	(112918655, 112918943),(112919740, 112919902)
Chr02	Ga02g00013.F6	-	2	(230603, 232162),(232215, 233957)
Chr02	Ga02g00013.F8	-	2	(230603, 232162),(232215, 233957)
Chr02	Ga02g00054.F7	-	2	(443737, 444931),(446435, 447602)
Chr02	Ga02g00062.F1	+	2	(480654, 481930),(483470, 485322)
Chr02	Ga02g00081.F2	-	2	(611945, 612710),(614200, 615394)
Chr02	Ga02g00081.F4	-	2	(611945, 612710),(613719, 615394)
Chr02	Ga02g00088.F2	+	2	(664433, 666375),(666489, 667521)
Chr02	Ga02g00098.F4	+	2	(755701, 758999),(760355, 760901)
Chr02	Ga02g00100.F1	+	2	(760355, 760901),(762438, 764305)
Chr02	Ga02g00100.F2	+	2	(760355, 760901),(762438, 764305)
Chr02	Ga02g00135.R1	-	2	(1020016, 1024484),(1027178, 1028870)
Chr02	Ga02g00135.F2	-	2	(1020016, 1025627),(1027178, 1028870)
Chr02	Ga02g00135.F3	-	2	(1020016, 1025627),(1027178, 1028870)
Chr02	Ga02g00226.F1	+	2	(2207640, 2209622),(2209831, 2210074)
Chr02	Ga02g00226.F2	+	2	(2207640, 2209622),(2209831, 2210074)
Chr02	Ga02g00226.F3	+	2	(2208042, 2209622),(2209831, 2210074)
Chr02	Ga02g00246.F1	+	2	(2433258, 2436770),(2440047, 2440287)
Chr02	Ga02g00310.F3	-	2	(3551612, 3552623),(3553835, 3555501)
Chr02	Ga02g00310.F4	-	2	(3551612, 3552623),(3554242, 3555501)
Chr02	Ga02g00310.F5	-	2	(3551612, 3552623),(3553835, 3555501)
Chr02	Ga02g00310.F6	-	2	(3551612, 3552623),(3554242, 3555501)
Chr02	Ga02g00310.F7	-	2	(3551612, 3552623),(3553168, 3555501)
Chr02	Ga02g00310.F8	-	2	(3551612, 3553513),(3553835, 3555501)
Chr02	Ga02g00310.F9	-	2	(3551612, 3553513),(3554242, 3555501)
Chr02	Ga02g00310.F10	-	2	(3551612, 3552623),(3554242, 3555501)
Chr02	Ga02g00412.F13	+	2	(6431773, 6440285),(6440461, 6442880)
Chr02	Ga02g00412.F17	+	2	(6431773, 6440285),(6440461, 6442094)
Chr02	Ga02g00412.F31	+	2	(6431773, 6440285),(6440461, 6442880)
Chr02	Ga02g00424.F1	+	2	(6814062, 6815448),(6815990, 6817477)
Chr02	Ga02g00440.F1	-	2	(7298775, 7299129),(7300167, 7301050)
Chr02	Ga02g00440.F2	-	2	(7298775, 7299129),(7300167, 7301050)
Chr02	Ga02g00441.F1	-	2	(7298775, 7299129),(7300167, 7301050)
Chr02	Ga02g00450.F3	-	2	(7546468, 7548164),(7549198, 7550554)
Chr02	Ga02g00597.F1	-	2	(21806695, 21809322),(21810605, 21811808)
Chr02	Ga02g00609.F1	+	2	(22420755, 22422754),(22423314, 22424517)
Chr02	Ga02g00609.F2	+	2	(22419641, 22422754),(22423314, 22424517)
Chr02	Ga02g00670.F1	-	2	(28672779, 28673478),(28673607, 28674186)
Chr02	Ga02g00670.F2	-	2	(28672779, 28673478),(28673607, 28674186)
Chr02	Ga02g00670.F3	-	2	(28672779, 28673478),(28673607, 28674159)
Chr02	Ga02g00670.F4	-	2	(28672779, 28673478),(28673607, 28674159)
Chr02	Ga02g00670.F5	-	2	(28672779, 28673478),(28673607, 28674186)
Chr02	Ga02g00670.F6	-	2	(28672779, 28673478),(28673607, 28674159)
Chr02	Ga02g00670.F7	-	2	(28672779, 28673478),(28673607, 28674186)
Chr02	Ga02g00670.F8	-	2	(28672779, 28673478),(28673607, 28674186)
Chr02	Ga02g00670.F9	-	2	(28672779, 28673478),(28673607, 28674159)
Chr02	Ga02g00670.F10	-	2	(28672779, 28673478),(28673607, 28674159)
Chr02	Ga02g00670.F11	-	2	(28672779, 28673478),(28673607, 28674186)
Chr02	Ga02g00670.F12	-	2	(28672779, 28673478),(28673607, 28674159)
Chr02	Ga02g00670.F13	-	2	(28672779, 28673478),(28673607, 28674186)
Chr02	Ga02g00787.F1	-	2	(54291156, 54294778),(54294817, 54296741)
Chr02	Ga02g00787.F2	-	2	(54291156, 54294778),(54294817, 54296741)
Chr02	Ga02g00787.F3	-	2	(54291156, 54294778),(54295487, 54296741)
Chr02	Ga02g00787.F4	-	2	(54291156, 54294778),(54294817, 54296976)
Chr02	Ga02g00787.F5	-	2	(54291156, 54294778),(54295487, 54296741)
Chr02	Ga02g00787.F6	-	2	(54291156, 54294778),(54294817, 54296741)
Chr02	Ga02g00787.F7	-	2	(54291156, 54294778),(54295442, 54296741)
Chr02	Ga02g00787.F8	-	2	(54291156, 54294778),(54295487, 54298471)
Chr02	Ga02g00787.F9	-	2	(54291156, 54294778),(54294817, 54296741)
Chr02	Ga02g00788.F1	-	2	(54291156, 54294778),(54295442, 54296741)
Chr02	Ga02g00788.F2	-	2	(54291156, 54294778),(54295487, 54296741)
Chr02	Ga02g00788.F3	-	2	(54291156, 54294778),(54295487, 54296741)
Chr02	Ga02g00811.F2	+	2	(58316417, 58317041),(58317887, 58318106)
Chr02	Ga02g00811.F3	+	2	(58316417, 58317041),(58317887, 58318106)
Chr02	Ga02g00843.F1	+	2	(61000831, 61002651),(61003015, 61005678)
Chr02	Ga02g00843.F3	+	2	(61000831, 61002651),(61003337, 61005678)
Chr02	Ga02g00843.F4	+	2	(61000831, 61002651),(61003015, 61005678)
Chr02	Ga02g00843.F12	+	2	(61000831, 61002651),(61003015, 61005678)
Chr02	Ga02g00843.F14	+	2	(61000831, 61002651),(61003015, 61005678)
Chr02	Ga02g00867.F3	-	2	(64341654, 64342081),(64342528, 64344456)
Chr02	Ga02g00867.F6	-	2	(64341654, 64342081),(64342528, 64344456)
Chr02	Ga02g00869.F4	+	2	(65480249, 65481085),(65481549, 65482809)
Chr02	Ga02g00869.F6	+	2	(65480249, 65481460),(65481549, 65482809)
Chr02	Ga02g00869.F7	+	2	(65480249, 65481085),(65481549, 65482809)
Chr02	Ga02g00932.F2	+	2	(80731258, 80732018),(80735337, 80738843)
Chr02	Ga02g00932.F3	+	2	(80731258, 80732018),(80732283, 80738843)
Chr02	Ga02g00932.F6	+	2	(80731258, 80732018),(80732283, 80736578)
Chr02	Ga02g00932.F7	+	2	(80731258, 80732018),(80732736, 80738843)
Chr02	Ga02g00932.F8	+	2	(80731258, 80732018),(80732736, 80736578)
Chr02	Ga02g00932.F10	+	2	(80731258, 80732018),(80732283, 80738843)
Chr02	Ga02g00932.F11	+	2	(80731258, 80732018),(80732283, 80735986)
Chr02	Ga02g00932.F14	+	2	(80731258, 80732550),(80732736, 80735986)
Chr02	Ga02g00932.F17	+	2	(80731258, 80732018),(80735337, 80738843)
Chr02	Ga02g00932.F20	+	2	(80731258, 80732018),(80732736, 80735986)
Chr02	Ga02g00932.F21	+	2	(80731258, 80732018),(80735573, 80738843)
Chr02	Ga02g00987.F1	+	2	(84925081, 84925204),(84925855, 84926017)
Chr02	Ga02g00987.F2	+	2	(84925081, 84925204),(84925855, 84926017)
Chr02	Ga02g00988.F1	+	2	(84925081, 84925204),(84925855, 84926017)
Chr02	Ga02g00988.F2	+	2	(84925081, 84925204),(84925855, 84926017)
Chr02	Ga02g01004.F1	+	2	(85916639, 85917167),(85918542, 85919019)
Chr02	Ga02g01036.F9	+	2	(87259477, 87263646),(87263820, 87269286)
Chr02	Ga02g01081.F8	-	2	(88669727, 88680532),(88680617, 88691850)
Chr02	Ga02g01081.F9	-	2	(88669727, 88679294),(88679705, 88691850)
Chr02	Ga02g01099.F1	+	2	(89087939, 89089200),(89089289, 89090452)
Chr02	Ga02g01099.F2	+	2	(89087939, 89089200),(89089289, 89090452)
Chr02	Ga02g01099.F3	+	2	(89087939, 89089200),(89089289, 89090452)
Chr02	Ga02g01099.F4	+	2	(89087939, 89089200),(89089289, 89090452)
Chr02	Ga02g01099.F6	+	2	(89087939, 89089200),(89089289, 89090452)
Chr02	Ga02g01099.F7	+	2	(89087939, 89089200),(89089289, 89090452)
Chr02	Ga02g01117.R1	+	3	(89288719, 89289014),(89290403, 89290643),(89291083, 89291772)
Chr02	Ga02g01117.F1	+	3	(89288719, 89289014),(89290403, 89290643),(89291083, 89291772)
Chr02	Ga02g01117.F2	+	3	(89288719, 89289875),(89290403, 89290643),(89291083, 89291772)
Chr02	Ga02g01117.F3	+	3	(89288719, 89289014),(89290403, 89290643),(89291083, 89291772)
Chr02	Ga02g01117.F4	+	3	(89288719, 89289875),(89290403, 89290643),(89291083, 89291772)
Chr02	Ga02g01117.F5	+	3	(89288719, 89289014),(89290403, 89290643),(89291083, 89291772)
Chr02	Ga02g01117.F6	+	3	(89288719, 89289875),(89290403, 89290643),(89291083, 89291772)
Chr02	Ga02g01117.F7	+	3	(89288719, 89289014),(89290403, 89290643),(89291083, 89291772)
Chr02	Ga02g01117.F8	+	3	(89288719, 89289875),(89290403, 89290643),(89291083, 89291772)
Chr02	Ga02g01117.F9	+	3	(89288719, 89289014),(89290403, 89290643),(89291083, 89291772)
Chr02	Ga02g01117.F10	+	3	(89288719, 89289875),(89290403, 89290643),(89291083, 89291772)
Chr02	Ga02g01117.F11	+	3	(89288719, 89289014),(89290403, 89290643),(89291083, 89291772)
Chr02	Ga02g01117.F12	+	3	(89288719, 89289014),(89290403, 89290643),(89291083, 89291772)
Chr02	Ga02g01117.F13	+	3	(89288719, 89289875),(89290403, 89290643),(89291083, 89291772)
Chr02	Ga02g01117.F14	+	3	(89288719, 89289014),(89290403, 89290643),(89291083, 89291772)
Chr02	Ga02g01117.F15	+	3	(89288719, 89289875),(89290403, 89290643),(89291083, 89291772)
Chr02	Ga02g01118.F1	+	2	(89288719, 89289014),(89290403, 89290643)
Chr02	Ga02g01119.F1	+	2	(89288719, 89289014),(89290403, 89290643)
Chr02	Ga02g01119.F2	+	2	(89288719, 89289875),(89290403, 89290643)
Chr02	Ga02g01119.F3	+	2	(89288719, 89289014),(89290403, 89290643)
Chr02	Ga02g01119.F4	+	2	(89288719, 89289875),(89290403, 89290643)
Chr02	Ga02g01119.F5	+	2	(89288719, 89289875),(89290403, 89290643)
Chr02	Ga02g01119.F6	+	2	(89288719, 89289875),(89290403, 89290643)
Chr02	Ga02g01128.F1	+	2	(89553633, 89553939),(89561127, 89561328)
Chr02	Ga02g01154.F1	+	2	(89951650, 89951890),(89952344, 89952597)
Chr02	Ga02g01154.F2	+	2	(89951650, 89951890),(89952344, 89952597)
Chr02	Ga02g01155.F1	+	3	(89951650, 89951890),(89952344, 89952597),(89952782, 89956535)
Chr02	Ga02g01155.F2	+	3	(89951650, 89951890),(89952344, 89952597),(89952782, 89956535)
Chr02	Ga02g01156.F1	+	2	(89951650, 89951890),(89952344, 89952597)
Chr02	Ga02g01157.F1	+	3	(89951650, 89951890),(89952344, 89952597),(89953999, 89954398)
Chr02	Ga02g01184.F7	+	2	(90871335, 90873917),(90875809, 90892027)
Chr02	Ga02g01243.F2	+	2	(92683329, 92683852),(92683990, 92685256)
Chr02	Ga02g01243.F3	+	2	(92683329, 92683852),(92684152, 92685256)
Chr02	Ga02g01275.F1	+	2	(93406240, 93407026),(93408596, 93409160)
Chr02	Ga02g01275.F2	+	2	(93406240, 93407026),(93408596, 93409160)
Chr02	Ga02g01337.F2	+	2	(94680763, 94682665),(94682713, 94684229)
Chr02	Ga02g01391.F1	+	2	(95684146, 95684593),(95684783, 95688170)
Chr02	Ga02g01391.F2	+	2	(95684146, 95684593),(95684783, 95688170)
Chr02	Ga02g01391.F3	+	2	(95684146, 95684593),(95684783, 95688170)
Chr02	Ga02g01392.F2	+	2	(95684146, 95684593),(95684783, 95688170)
Chr02	Ga02g01392.F3	+	2	(95684146, 95684593),(95684783, 95688170)
Chr02	Ga02g01392.F4	+	2	(95684146, 95684593),(95684783, 95688170)
Chr02	Ga02g01410.F3	-	2	(96220368, 96222070),(96224886, 96226102)
Chr02	Ga02g01410.F4	-	2	(96220368, 96222070),(96224886, 96226102)
Chr02	Ga02g01410.F5	-	2	(96220368, 96224342),(96224886, 96226102)
Chr02	Ga02g01410.F6	-	2	(96220368, 96222070),(96223364, 96226102)
Chr02	Ga02g01410.F7	-	2	(96220368, 96223242),(96223364, 96226102)
Chr02	Ga02g01410.F9	-	2	(96220368, 96223242),(96224886, 96226102)
Chr02	Ga02g01410.F10	-	2	(96220368, 96223242),(96223364, 96226102)
Chr02	Ga02g01410.F11	-	2	(96220368, 96222070),(96223364, 96226102)
Chr02	Ga02g01410.F12	-	2	(96220368, 96223242),(96224886, 96226102)
Chr02	Ga02g01410.F13	-	2	(96220368, 96224342),(96224886, 96226102)
Chr02	Ga02g01445.F2	+	2	(96834407, 96840886),(96841666, 96844558)
Chr02	Ga02g01445.F7	+	2	(96834407, 96840886),(96841666, 96844558)
Chr02	Ga02g01463.F6	+	2	(97251709, 97253816),(97254419, 97256579)
Chr02	Ga02g01477.F3	-	2	(97423656, 97426948),(97427596, 97428520)
Chr02	Ga02g01477.F4	-	2	(97421058, 97425374),(97427596, 97428520)
Chr02	Ga02g01477.F6	-	2	(97421058, 97426948),(97427596, 97428520)
Chr02	Ga02g01477.F9	-	2	(97420932, 97426948),(97427596, 97428520)
Chr02	Ga02g01477.F11	-	2	(97421058, 97426948),(97427596, 97428520)
Chr02	Ga02g01493.F1	+	2	(97620938, 97624999),(97625751, 97626075)
Chr02	Ga02g01493.F2	+	2	(97620938, 97624999),(97625751, 97626075)
Chr02	Ga02g01493.F3	+	2	(97620938, 97624690),(97625751, 97626075)
Chr03	Ga03g00009.F6	+	2	(71092, 71803),(72988, 75913)
Chr03	Ga03g00041.F2	-	2	(237960, 244360),(244825, 247722)
Chr03	Ga03g00041.F3	-	2	(237960, 244360),(244825, 247722)
Chr03	Ga03g00133.F2	+	2	(1084866, 1087057),(1087868, 1091747)
Chr03	Ga03g00133.F11	+	2	(1084866, 1087260),(1087868, 1091747)
Chr03	Ga03g00155.F1	-	2	(1376381, 1379526),(1380338, 1383078)
Chr03	Ga03g00155.F3	-	2	(1376381, 1379526),(1380338, 1383078)
Chr03	Ga03g00173.F1	+	2	(1611161, 1614509),(1614779, 1615127)
Chr03	Ga03g00173.F2	+	2	(1611161, 1614509),(1614779, 1615127)
Chr03	Ga03g00173.F3	+	2	(1611161, 1614509),(1614779, 1615127)
Chr03	Ga03g00177.F5	+	2	(1661436, 1661805),(1662968, 1666389)
Chr03	Ga03g00177.F6	+	2	(1661436, 1661805),(1663986, 1666389)
Chr03	Ga03g00300.F1	-	2	(3230471, 3232522),(3232641, 3236435)
Chr03	Ga03g00310.F3	+	2	(3387971, 3389394),(3390366, 3391786)
Chr03	Ga03g00310.F4	+	2	(3387971, 3389394),(3390366, 3391786)
Chr03	Ga03g00352.F5	-	2	(3862155, 3866634),(3869197, 3870663)
Chr03	Ga03g00400.F3	+	2	(4375294, 4377458),(4379075, 4379303)
Chr03	Ga03g00436.F1	+	2	(4933171, 4934540),(4935947, 4937240)
Chr03	Ga03g00480.F4	-	2	(5862357, 5864968),(5865049, 5871393)
Chr03	Ga03g00480.F6	-	2	(5862357, 5864968),(5865571, 5871393)
Chr03	Ga03g00480.F11	-	2	(5862357, 5864968),(5865049, 5871393)
Chr03	Ga03g00480.F12	-	2	(5862357, 5864968),(5865049, 5871393)
Chr03	Ga03g00480.F14	-	2	(5862357, 5864968),(5865124, 5871393)
Chr03	Ga03g00518.F5	-	2	(6780606, 6783097),(6783586, 6785128)
Chr03	Ga03g00584.F3	-	2	(8715013, 8715915),(8715972, 8717680)
Chr03	Ga03g00618.F1	+	2	(9387939, 9388161),(9389310, 9389694)
Chr03	Ga03g00619.F1	+	2	(9387939, 9388161),(9389310, 9389694)
Chr03	Ga03g00735.F1	-	2	(12676279, 12676767),(12677407, 12677748)
Chr03	Ga03g00747.F1	+	2	(13189832, 13191096),(13191289, 13194575)
Chr03	Ga03g00747.F5	+	2	(13189832, 13191096),(13191657, 13194575)
Chr03	Ga03g00747.F6	+	2	(13189832, 13191096),(13191289, 13194575)
Chr03	Ga03g00755.F3	+	2	(13332791, 13333681),(13333890, 13334979)
Chr03	Ga03g00814.F1	-	2	(16344171, 16345818),(16346519, 16348695)
Chr03	Ga03g00814.F2	-	2	(16344171, 16345818),(16346519, 16348695)
Chr03	Ga03g00851.F1	-	2	(18729998, 18731398),(18731445, 18731761)
Chr03	Ga03g00871.F1	+	2	(20817118, 20818954),(20820088, 20822103)
Chr03	Ga03g00871.F2	+	2	(20817118, 20818954),(20820088, 20822103)
Chr03	Ga03g00871.F3	+	2	(20817118, 20818954),(20820088, 20822103)
Chr03	Ga03g00915.R1	+	2	(27859112, 27859736),(27859755, 27860192)
Chr03	Ga03g00915.R2	+	2	(27859112, 27859625),(27859755, 27860192)
Chr03	Ga03g00915.F1	+	2	(27859112, 27859736),(27859755, 27860192)
Chr03	Ga03g00915.F3	+	2	(27859112, 27859625),(27859755, 27860192)
Chr03	Ga03g00915.F4	+	2	(27859112, 27859625),(27859755, 27860192)
Chr03	Ga03g00915.F5	+	2	(27859112, 27859625),(27859755, 27860192)
Chr03	Ga03g00915.F6	+	2	(27859112, 27859625),(27859755, 27860192)
Chr03	Ga03g00915.F8	+	2	(27859112, 27859625),(27859755, 27860192)
Chr03	Ga03g00915.F9	+	2	(27859112, 27859625),(27859755, 27860192)
Chr03	Ga03g00915.F10	+	2	(27859112, 27859736),(27859755, 27860192)
Chr03	Ga03g00915.F11	+	2	(27859112, 27859625),(27859755, 27860192)
Chr03	Ga03g00973.F3	-	2	(36899604, 36900225),(36900345, 36901434)
Chr03	Ga03g00975.F1	-	2	(36899305, 36899554),(36900345, 36901434)
Chr03	Ga03g00990.F1	-	2	(39283789, 39285003),(39285116, 39288712)
Chr03	Ga03g01032.F2	-	2	(49446577, 49447134),(49447600, 49448400)
Chr03	Ga03g01040.F1	+	2	(50329166, 50332541),(50335355, 50339004)
Chr03	Ga03g01104.F1	+	2	(64207370, 64208564),(64208629, 64208875)
Chr03	Ga03g01105.F2	+	2	(64207370, 64208564),(64208629, 64208875)
Chr03	Ga03g01120.F8	-	2	(65174545, 65177976),(65178348, 65180354)
Chr03	Ga03g01120.F17	-	2	(65174545, 65177976),(65178348, 65180354)
Chr03	Ga03g01155.F4	+	2	(70538206, 70539489),(70540170, 70542031)
Chr03	Ga03g01155.F7	+	2	(70538206, 70540068),(70540170, 70542031)
Chr03	Ga03g01155.F8	+	2	(70538206, 70539489),(70540170, 70542031)
Chr03	Ga03g01155.F9	+	2	(70538206, 70540068),(70540170, 70542031)
Chr03	Ga03g01177.F1	+	2	(74071310, 74075321),(74075678, 74080849)
Chr03	Ga03g01196.F1	+	2	(75706554, 75708547),(75709016, 75714920)
Chr03	Ga03g01196.F9	+	2	(75706554, 75708547),(75709016, 75714920)
Chr03	Ga03g01202.F1	-	2	(75969141, 75971805),(75972868, 75974312)
Chr03	Ga03g01202.F4	-	2	(75969141, 75971679),(75972868, 75974312)
Chr03	Ga03g01205.F5	+	2	(76373703, 76384418),(76384693, 76387625)
Chr03	Ga03g01212.F2	+	2	(78695711, 78697602),(78697772, 78699835)
Chr03	Ga03g01270.F1	+	2	(91146917, 91147570),(91148814, 91149763)
Chr03	Ga03g01271.F1	+	2	(91146917, 91147778),(91148814, 91149763)
Chr03	Ga03g01271.F2	+	2	(91146917, 91147570),(91148814, 91149763)
Chr03	Ga03g01271.F3	+	2	(91146917, 91147570),(91148814, 91149763)
Chr03	Ga03g01271.F4	+	2	(91146917, 91147778),(91148814, 91149763)
Chr03	Ga03g01271.F5	+	2	(91146917, 91147570),(91148814, 91149763)
Chr03	Ga03g01271.F6	+	2	(91146917, 91147778),(91148814, 91149763)
Chr03	Ga03g01271.F7	+	2	(91146917, 91147570),(91148814, 91149763)
Chr03	Ga03g01318.F1	+	2	(94437006, 94438820),(94438837, 94439848)
Chr03	Ga03g01318.F2	+	2	(94437006, 94438820),(94438837, 94439848)
Chr03	Ga03g01335.F4	+	2	(95343125, 95346528),(95346832, 95350549)
Chr03	Ga03g01335.F7	+	2	(95343125, 95346528),(95346832, 95350549)
Chr03	Ga03g01335.F10	+	2	(95343125, 95346528),(95346832, 95350549)
Chr03	Ga03g01371.F2	-	2	(98462370, 98464816),(98466643, 98467684)
Chr03	Ga03g01442.F3	+	2	(104907950, 104911067),(104917013, 104918134)
Chr03	Ga03g01485.F1	+	2	(108727756, 108728696),(108728907, 108731413)
Chr03	Ga03g01518.R1	-	2	(113321660, 113323275),(113323388, 113326644)
Chr03	Ga03g01539.F1	+	2	(114326557, 114328482),(114328508, 114331299)
Chr03	Ga03g01558.F1	+	2	(114789510, 114792862),(114792965, 114793196)
Chr03	Ga03g01558.F2	+	2	(114789510, 114792862),(114792965, 114793196)
Chr03	Ga03g01596.F1	-	2	(117320758, 117321883),(117324973, 117326002)
Chr03	Ga03g01596.F2	-	2	(117320758, 117321883),(117324973, 117326002)
Chr03	Ga03g01597.F1	-	2	(117320758, 117321883),(117324973, 117326002)
Chr03	Ga03g01597.F2	-	2	(117320758, 117321883),(117324973, 117326002)
Chr03	Ga03g01597.F3	-	2	(117320758, 117321883),(117324973, 117326002)
Chr03	Ga03g01597.F4	-	2	(117320758, 117321883),(117324973, 117326002)
Chr03	Ga03g01597.F5	-	2	(117320758, 117321883),(117324973, 117326002)
Chr03	Ga03g01597.F6	-	2	(117320758, 117321883),(117324973, 117326002)
Chr03	Ga03g01641.F1	+	2	(120191064, 120193038),(120193695, 120196593)
Chr03	Ga03g01641.F2	+	2	(120191064, 120193038),(120193695, 120196593)
Chr03	Ga03g01703.F1	+	2	(122899908, 122900235),(122900443, 122901172)
Chr03	Ga03g01732.F1	+	2	(123792093, 123792642),(123794555, 123795632)
Chr03	Ga03g01732.F3	+	2	(123792093, 123792642),(123794555, 123795632)
Chr03	Ga03g01778.F1	+	3	(125651795, 125652272),(125652625, 125653864),(125653866, 125655741)
Chr03	Ga03g01780.F1	+	2	(125651795, 125652272),(125652625, 125653864)
Chr03	Ga03g01780.F2	+	2	(125651795, 125652272),(125652625, 125653864)
Chr03	Ga03g01870.F6	-	2	(127760500, 127764901),(127766225, 127774123)
Chr03	Ga03g01892.F1	-	2	(128355556, 128357111),(128357450, 128357612)
Chr03	Ga03g01892.F2	-	2	(128355556, 128357111),(128357450, 128357612)
Chr03	Ga03g01892.F3	-	2	(128355556, 128357111),(128357450, 128357612)
Chr03	Ga03g01892.F4	-	2	(128356673, 128357111),(128357450, 128357612)
Chr03	Ga03g01892.F5	-	2	(128356673, 128357111),(128357450, 128357612)
Chr03	Ga03g01930.F4	-	2	(129010106, 129011296),(129011386, 129011998)
Chr03	Ga03g01948.F1	-	3	(129480844, 129483032),(129483543, 129484784),(129486388, 129486610)
Chr03	Ga03g01948.F2	-	3	(129480844, 129483032),(129483543, 129484784),(129486388, 129486610)
Chr03	Ga03g01948.F3	-	2	(129480844, 129484784),(129486388, 129486610)
Chr03	Ga03g01948.F4	-	2	(129480844, 129484784),(129486388, 129486610)
Chr03	Ga03g01948.F5	-	2	(129480844, 129483776),(129486388, 129486610)
Chr03	Ga03g01948.F7	-	2	(129482446, 129483032),(129486388, 129486610)
Chr03	Ga03g01948.F8	-	2	(129480844, 129483032),(129486388, 129486610)
Chr03	Ga03g01948.F9	-	3	(129480844, 129483032),(129483543, 129484784),(129486388, 129486610)
Chr03	Ga03g01948.F10	-	2	(129482446, 129483032),(129483543, 129486610)
Chr03	Ga03g01948.F11	-	3	(129480844, 129483032),(129483543, 129484784),(129486388, 129486610)
Chr03	Ga03g01948.F12	-	3	(129480844, 129483032),(129483543, 129484784),(129486388, 129486610)
Chr03	Ga03g01948.F13	-	3	(129480844, 129483032),(129483543, 129484784),(129486388, 129486610)
Chr03	Ga03g01948.F14	-	2	(129480844, 129483032),(129486388, 129486610)
Chr03	Ga03g01948.F15	-	2	(129480844, 129484784),(129486388, 129486610)
Chr03	Ga03g01948.F16	-	2	(129480844, 129484784),(129486388, 129486610)
Chr03	Ga03g01948.F17	-	2	(129480844, 129483032),(129483543, 129486610)
Chr03	Ga03g01971.F3	+	2	(129805791, 129806568),(129806989, 129807680)
Chr03	Ga03g01990.F2	-	2	(130107801, 130108464),(130108822, 130111028)
Chr03	Ga03g02035.F1	-	2	(130845218, 130846674),(130847681, 130849607)
Chr03	Ga03g02057.F4	+	2	(131142925, 131143843),(131147307, 131154818)
Chr03	Ga03g02057.F5	+	2	(131142925, 131143843),(131148162, 131154818)
Chr03	Ga03g02057.F6	+	2	(131142925, 131143843),(131145441, 131154818)
Chr03	Ga03g02057.F7	+	2	(131142925, 131147193),(131149031, 131154818)
Chr03	Ga03g02057.F8	+	2	(131142925, 131143843),(131147307, 131154818)
Chr03	Ga03g02057.F9	+	2	(131142925, 131143843),(131149031, 131154818)
Chr03	Ga03g02057.F11	+	2	(131142925, 131144498),(131149031, 131154818)
Chr03	Ga03g02057.F12	+	2	(131142925, 131143843),(131149031, 131154818)
Chr03	Ga03g02057.F13	+	2	(131142925, 131147193),(131147307, 131154818)
Chr03	Ga03g02057.F15	+	2	(131142925, 131143843),(131147307, 131154818)
Chr03	Ga03g02057.F16	+	2	(131142925, 131143843),(131149031, 131154818)
Chr03	Ga03g02057.F17	+	2	(131142925, 131143843),(131149031, 131154818)
Chr03	Ga03g02057.F18	+	2	(131142925, 131144498),(131147307, 131154818)
Chr03	Ga03g02057.F21	+	2	(131142925, 131144498),(131148162, 131154818)
Chr03	Ga03g02057.F22	+	2	(131142925, 131143843),(131148162, 131154818)
Chr03	Ga03g02057.F23	+	2	(131142925, 131144498),(131145441, 131154818)
Chr03	Ga03g02057.F24	+	2	(131142925, 131144498),(131149031, 131154818)
Chr03	Ga03g02095.F1	+	2	(131926673, 131931775),(131932652, 131935710)
Chr03	Ga03g02095.F2	+	2	(131926673, 131931775),(131932652, 131935710)
Chr03	Ga03g02095.F3	+	2	(131926673, 131931775),(131932812, 131935710)
Chr03	Ga03g02098.F3	-	2	(131954096, 131957309),(131957780, 131962167)
Chr03	Ga03g02098.F5	-	2	(131954096, 131958925),(131958977, 131962167)
Chr03	Ga03g02098.F6	-	2	(131954096, 131957309),(131958977, 131962167)
Chr03	Ga03g02098.F8	-	2	(131954096, 131957309),(131958072, 131962167)
Chr03	Ga03g02102.F3	-	2	(131992970, 131995449),(131996991, 131998596)
Chr03	Ga03g02102.F7	-	2	(131993405, 131995727),(131997681, 131998596)
Chr03	Ga03g02102.F12	-	2	(131992970, 131996724),(131996991, 131998596)
Chr03	Ga03g02120.F1	+	2	(132267863, 132268666),(132273927, 132274762)
Chr03	Ga03g02138.F2	-	2	(132457026, 132462909),(132462951, 132464131)
Chr03	Ga03g02138.F6	-	2	(132461075, 132462909),(132462951, 132464131)
Chr03	Ga03g02215.F1	+	2	(133226561, 133227176),(133227867, 133228519)
Chr03	Ga03g02216.F2	+	2	(133226561, 133227176),(133227867, 133228519)
Chr03	Ga03g02216.F3	+	2	(133226561, 133227176),(133227867, 133228519)
Chr03	Ga03g02216.F4	+	2	(133226561, 133227176),(133227867, 133228519)
Chr03	Ga03g02216.F5	+	2	(133226561, 133227176),(133227867, 133228519)
Chr03	Ga03g02216.F6	+	2	(133226561, 133227176),(133227867, 133228519)
Chr03	Ga03g02216.F7	+	2	(133226561, 133227176),(133227867, 133228519)
Chr03	Ga03g02216.F8	+	2	(133226561, 133227176),(133227867, 133228519)
Chr03	Ga03g02259.F1	-	2	(133711196, 133713888),(133714046, 133716035)
Chr03	Ga03g02384.F1	-	2	(134643921, 134648528),(134651340, 134651925)
Chr03	Ga03g02384.F3	-	2	(134643921, 134647944),(134651340, 134651925)
Chr03	Ga03g02384.F4	-	2	(134643921, 134648528),(134651340, 134651925)
Chr03	Ga03g02384.F5	-	2	(134643921, 134648528),(134651340, 134651925)
Chr03	Ga03g02384.F6	-	2	(134643921, 134647944),(134651340, 134651925)
Chr03	Ga03g02384.F7	-	2	(134643921, 134648528),(134651340, 134651925)
Chr03	Ga03g02384.F9	-	2	(134643921, 134648528),(134651340, 134651925)
Chr03	Ga03g02459.F3	+	2	(135171763, 135174084),(135174297, 135176726)
Chr03	Ga03g02459.F5	+	2	(135171763, 135173284),(135174297, 135176726)
Chr03	Ga03g02477.F2	+	2	(135262719, 135265258),(135266514, 135267390)
Chr03	Ga03g02515.F3	-	2	(135543001, 135545948),(135546303, 135549388)
Chr03	Ga03g02515.F7	-	2	(135543001, 135545734),(135545846, 135549388)
Chr03	Ga03g02515.F10	-	2	(135543001, 135545734),(135548625, 135549388)
Chr03	Ga03g02517.F4	-	2	(135555894, 135557697),(135557727, 135560689)
Chr04	Ga04g00052.F6	+	2	(499083, 501165),(501178, 504320)
Chr04	Ga04g00052.F7	+	2	(499083, 501165),(501178, 504320)
Chr04	Ga04g00082.F4	+	2	(710645, 711879),(712263, 712947)
Chr04	Ga04g00118.F1	-	2	(1351949, 1354601),(1356268, 1360551)
Chr04	Ga04g00118.F2	-	2	(1351949, 1354601),(1356268, 1358849)
Chr04	Ga04g00135.F1	-	2	(1587336, 1589821),(1589967, 1595377)
Chr04	Ga04g00178.F1	-	2	(2178336, 2179783),(2179848, 2180169)
Chr04	Ga04g00178.F2	-	2	(2178336, 2179783),(2179848, 2180169)
Chr04	Ga04g00195.F1	-	2	(2424694, 2425222),(2425781, 2426000)
Chr04	Ga04g00291.F1	-	2	(3660929, 3664498),(3664504, 3667404)
Chr04	Ga04g00291.F5	-	2	(3660929, 3664498),(3664504, 3666850)
Chr04	Ga04g00291.F6	-	2	(3660929, 3664498),(3664919, 3667854)
Chr04	Ga04g00291.F16	-	2	(3660929, 3664498),(3664504, 3667854)
Chr04	Ga04g00298.F1	-	2	(3782916, 3784618),(3784666, 3788207)
Chr04	Ga04g00400.F2	+	2	(5310229, 5312177),(5313135, 5314517)
Chr04	Ga04g00437.R1	-	2	(6314734, 6315415),(6315472, 6317038)
Chr04	Ga04g00437.F8	-	2	(6314734, 6315415),(6315472, 6317038)
Chr04	Ga04g00437.F11	-	2	(6314734, 6315415),(6315472, 6317038)
Chr04	Ga04g00452.F1	+	2	(6590532, 6591069),(6592321, 6592968)
Chr04	Ga04g00508.F2	-	2	(8802037, 8802967),(8804853, 8807018)
Chr04	Ga04g00582.F4	+	2	(11477208, 11481157),(11481632, 11484263)
Chr04	Ga04g00600.F4	+	2	(12044296, 12045835),(12051446, 12052708)
Chr04	Ga04g00601.F1	+	2	(12043573, 12045835),(12051446, 12052708)
Chr04	Ga04g00601.F3	+	2	(12043573, 12045079),(12051446, 12052708)
Chr04	Ga04g00606.F3	-	2	(12223037, 12224169),(12224980, 12226160)
Chr04	Ga04g00606.F6	-	2	(12223037, 12224169),(12224980, 12226160)
Chr04	Ga04g00754.F2	-	2	(20717562, 20719227),(20719243, 20720749)
Chr04	Ga04g00824.F2	-	2	(25099406, 25100230),(25100545, 25101329)
Chr04	Ga04g00872.F6	+	2	(31396381, 31396604),(31403290, 31403545)
Chr04	Ga04g00872.F7	+	2	(31396381, 31396604),(31403290, 31403545)
Chr04	Ga04g00873.F7	+	2	(31396381, 31396604),(31403290, 31403545)
Chr04	Ga04g00880.F7	-	2	(33995602, 33999436),(34007649, 34014512)
Chr04	Ga04g00905.F4	-	2	(38860989, 38862048),(38862058, 38863907)
Chr04	Ga04g00991.F3	-	2	(65273960, 65276844),(65277052, 65281953)
Chr04	Ga04g00991.F4	-	2	(65273960, 65276844),(65277903, 65281953)
Chr04	Ga04g00991.F11	-	2	(65273960, 65276844),(65276897, 65281953)
Chr04	Ga04g00991.F12	-	2	(65273960, 65276844),(65277903, 65281953)
Chr04	Ga04g00991.F13	-	2	(65273960, 65276844),(65277903, 65281953)
Chr04	Ga04g01054.F1	-	2	(74432033, 74432682),(74432711, 74434178)
Chr04	Ga04g01097.F1	-	2	(75845126, 75845949),(75846272, 75847638)
Chr04	Ga04g01100.F4	+	2	(75913319, 75913662),(75916999, 75917209)
Chr04	Ga04g01126.F3	-	2	(77724679, 77727755),(77727823, 77732103)
Chr04	Ga04g01139.F2	-	2	(78330382, 78331930),(78332871, 78333865)
Chr04	Ga04g01162.F1	+	2	(80102941, 80103262),(80103877, 80104915)
Chr04	Ga04g01271.F1	-	2	(85175741, 85192299),(85192340, 85193637)
Chr04	Ga04g01271.F5	-	2	(85174264, 85176329),(85192340, 85193637)
Chr04	Ga04g01368.F2	-	2	(87744802, 87745891),(87750025, 87751703)
Chr04	Ga04g01369.F1	-	2	(87744802, 87745891),(87750025, 87751703)
Chr04	Ga04g01436.F2	-	2	(89617490, 89619351),(89620174, 89622644)
Chr04	Ga04g01436.F4	-	2	(89617490, 89619351),(89620174, 89622644)
Chr04	Ga04g01565.F1	+	2	(92531213, 92531959),(92533527, 92534925)
Chr04	Ga04g01624.F3	-	2	(93427247, 93428285),(93429789, 93431594)
Chr04	Ga04g01624.F4	-	2	(93427247, 93428285),(93429789, 93430814)
Chr04	Ga04g01624.F10	-	2	(93427247, 93428285),(93429789, 93430814)
Chr04	Ga04g01624.F11	-	2	(93427247, 93428285),(93429789, 93431594)
Chr04	Ga04g01706.F3	-	2	(95008505, 95009742),(95010557, 95014779)
Chr04	Ga04g01706.F5	-	2	(95008505, 95009742),(95010557, 95013308)
Chr04	Ga04g01723.F5	+	2	(95268213, 95270631),(95272662, 95273395)
Chr04	Ga04g01774.F1	-	2	(96279282, 96281100),(96281133, 96281538)
Chr04	Ga04g01815.F17	+	2	(96882249, 96886888),(96887357, 96888052)
Chr04	Ga04g01882.F1	+	2	(97779098, 97781887),(97782468, 97787090)
Chr04	Ga04g01882.F4	+	2	(97779098, 97782359),(97782468, 97787090)
Chr04	Ga04g01887.F2	-	2	(97833873, 97835721),(97839035, 97840301)
Chr04	Ga04g01887.F4	-	2	(97830798, 97835721),(97839035, 97840301)
Chr04	Ga04g01887.F5	-	2	(97833873, 97835721),(97839035, 97840301)
Chr04	Ga04g01903.F1	-	2	(98032889, 98033087),(98033134, 98035200)
Chr05	Ga05g00019.F2	-	2	(300500, 301978),(303672, 304056)
Chr05	Ga05g00019.F4	-	2	(300500, 301294),(301499, 304056)
Chr05	Ga05g00019.F7	-	2	(300500, 301294),(303672, 304056)
Chr05	Ga05g00019.F8	-	2	(300500, 301294),(303672, 304056)
Chr05	Ga05g00019.F10	-	2	(300500, 301294),(303672, 304056)
Chr05	Ga05g00057.F1	+	2	(667577, 669320),(670121, 670784)
Chr05	Ga05g00103.F3	-	2	(1195348, 1195570),(1195708, 1198133)
Chr05	Ga05g00125.F2	-	2	(1315711, 1319328),(1319674, 1321221)
Chr05	Ga05g00125.F4	-	2	(1316768, 1319328),(1319674, 1321221)
Chr05	Ga05g00127.F1	-	2	(1330134, 1332091),(1335412, 1339117)
Chr05	Ga05g00150.F1	-	2	(1502262, 1502604),(1503771, 1505797)
Chr05	Ga05g00150.F2	-	2	(1502262, 1502604),(1503771, 1505797)
Chr05	Ga05g00150.F3	-	2	(1502262, 1502604),(1503771, 1505797)
Chr05	Ga05g00150.F4	-	2	(1502262, 1502604),(1503771, 1505797)
Chr05	Ga05g00223.F1	-	2	(2087838, 2088873),(2089403, 2093344)
Chr05	Ga05g00235.F2	-	2	(2216541, 2218896),(2220206, 2221394)
Chr05	Ga05g00235.F3	-	2	(2216541, 2217738),(2220206, 2221394)
Chr05	Ga05g00235.F5	-	2	(2216541, 2217738),(2220206, 2221394)
Chr05	Ga05g00235.F6	-	2	(2216541, 2217738),(2218506, 2221394)
Chr05	Ga05g00235.F7	-	2	(2216541, 2218896),(2219333, 2221394)
Chr05	Ga05g00235.F9	-	2	(2216541, 2217738),(2218867, 2221394)
Chr05	Ga05g00235.F10	-	2	(2216541, 2217738),(2220206, 2221394)
Chr05	Ga05g00242.F6	-	2	(2245881, 2247255),(2247372, 2250086)
Chr05	Ga05g00242.F11	-	2	(2245881, 2247255),(2247372, 2250086)
Chr05	Ga05g00378.F1	+	2	(3605906, 3608364),(3611681, 3612926)
Chr05	Ga05g00382.F1	-	2	(3638669, 3638801),(3638904, 3642256)
Chr05	Ga05g00382.F2	-	2	(3638669, 3638801),(3640434, 3642571)
Chr05	Ga05g00382.F3	-	2	(3638669, 3638801),(3638904, 3642571)
Chr05	Ga05g00382.F4	-	2	(3638669, 3638801),(3638904, 3642216)
Chr05	Ga05g00382.F5	-	2	(3638669, 3638801),(3640434, 3642571)
Chr05	Ga05g00416.F1	+	2	(3920222, 3922707),(3924011, 3926345)
Chr05	Ga05g00458.F1	+	2	(4302237, 4304885),(4304969, 4310680)
Chr05	Ga05g00469.F3	-	2	(4362101, 4364599),(4364967, 4366542)
Chr05	Ga05g00469.F9	-	2	(4362101, 4364599),(4364967, 4366542)
Chr05	Ga05g00469.F12	-	2	(4362597, 4364599),(4364967, 4366542)
Chr05	Ga05g00469.F13	-	2	(4362101, 4364599),(4364967, 4366542)
Chr05	Ga05g00490.F1	+	2	(4561738, 4563673),(4564605, 4567659)
Chr05	Ga05g00490.F2	+	2	(4561738, 4563673),(4564605, 4567659)
Chr05	Ga05g00503.F4	+	2	(4758236, 4758533),(4759058, 4759510)
Chr05	Ga05g00503.F6	+	2	(4756621, 4758093),(4758236, 4759510)
Chr05	Ga05g00503.F7	+	2	(4758236, 4758533),(4759058, 4759837)
Chr05	Ga05g00511.F1	+	2	(4898905, 4899426),(4901057, 4901411)
Chr05	Ga05g00554.F1	-	2	(5248088, 5251086),(5251215, 5254872)
Chr05	Ga05g00637.F5	+	3	(5841390, 5844586),(5846123, 5847188),(5848377, 5851856)
Chr05	Ga05g00638.F1	+	2	(5846123, 5847188),(5848377, 5851856)
Chr05	Ga05g00638.F3	+	2	(5846123, 5847188),(5848377, 5851856)
Chr05	Ga05g00638.F4	+	2	(5846123, 5847188),(5848377, 5851856)
Chr05	Ga05g00638.F5	+	2	(5846123, 5847188),(5848377, 5851856)
Chr05	Ga05g00662.F2	-	2	(6016441, 6017118),(6017970, 6021354)
Chr05	Ga05g00662.F4	-	2	(6016441, 6017118),(6018767, 6021354)
Chr05	Ga05g00662.F8	-	2	(6016441, 6018985),(6019362, 6021354)
Chr05	Ga05g00662.F9	-	2	(6016441, 6017118),(6018195, 6021354)
Chr05	Ga05g00664.F1	-	2	(6029235, 6030307),(6031326, 6034049)
Chr05	Ga05g00664.F2	-	2	(6029235, 6030307),(6031326, 6034049)
Chr05	Ga05g00664.F3	-	2	(6029235, 6030307),(6031491, 6034049)
Chr05	Ga05g00668.F1	-	2	(6046092, 6047262),(6049113, 6054365)
Chr05	Ga05g00691.F2	-	2	(6235642, 6237263),(6237767, 6246396)
Chr05	Ga05g00719.F2	-	2	(6528863, 6530329),(6533646, 6533943)
Chr05	Ga05g00727.F1	-	2	(6610615, 6613148),(6630645, 6630990)
Chr05	Ga05g00727.F2	-	2	(6610615, 6613148),(6630645, 6630990)
Chr05	Ga05g00727.F3	-	2	(6610941, 6613148),(6630645, 6630990)
Chr05	Ga05g00727.F4	-	2	(6610615, 6613148),(6630645, 6630990)
Chr05	Ga05g00741.F3	-	2	(6726632, 6730305),(6730993, 6733505)
Chr05	Ga05g00763.F1	-	2	(6882971, 6885771),(6887312, 6889356)
Chr05	Ga05g00763.F6	-	2	(6882971, 6885771),(6887312, 6889356)
Chr05	Ga05g00767.F6	+	2	(6947383, 6949908),(6950016, 6952228)
Chr05	Ga05g00812.F5	+	2	(7347960, 7349379),(7351281, 7351887)
Chr05	Ga05g00836.F1	+	2	(7557721, 7558376),(7558597, 7561566)
Chr05	Ga05g00843.F3	-	2	(7626902, 7627399),(7627582, 7628119)
Chr05	Ga05g00850.F1	-	2	(7667679, 7668426),(7670979, 7671468)
Chr05	Ga05g00856.R1	+	2	(7710884, 7712709),(7715114, 7716137)
Chr05	Ga05g00857.F1	+	2	(7710884, 7712709),(7715114, 7716137)
Chr05	Ga05g00875.F3	+	2	(7899824, 7900977),(7903768, 7912969)
Chr05	Ga05g00875.F4	+	2	(7899824, 7900977),(7903054, 7912969)
Chr05	Ga05g00875.F5	+	2	(7899824, 7900977),(7901450, 7912969)
Chr05	Ga05g00875.F7	+	2	(7899824, 7900977),(7903054, 7912969)
Chr05	Ga05g00875.F8	+	2	(7899824, 7900977),(7906411, 7912969)
Chr05	Ga05g00875.F10	+	2	(7899824, 7900977),(7906411, 7912969)
Chr05	Ga05g00875.F11	+	2	(7899824, 7900977),(7903054, 7908304)
Chr05	Ga05g00875.F12	+	2	(7899824, 7900977),(7906032, 7912969)
Chr05	Ga05g00895.F4	+	2	(8124442, 8126575),(8126651, 8128386)
Chr05	Ga05g00897.F1	-	2	(8134981, 8136013),(8136015, 8137092)
Chr05	Ga05g00898.F1	-	2	(8134981, 8136013),(8136015, 8137092)
Chr05	Ga05g00898.F2	-	2	(8134981, 8136013),(8136015, 8137092)
Chr05	Ga05g00906.R1	-	2	(8207579, 8210066),(8212963, 8213338)
Chr05	Ga05g00906.F1	-	2	(8207579, 8210066),(8212963, 8213338)
Chr05	Ga05g00906.F2	-	2	(8207579, 8210066),(8212963, 8213338)
Chr05	Ga05g00906.F3	-	2	(8207579, 8210066),(8212963, 8213338)
Chr05	Ga05g00906.F4	-	2	(8207579, 8210066),(8212963, 8213338)
Chr05	Ga05g00906.F5	-	2	(8207579, 8210066),(8212963, 8213338)
Chr05	Ga05g00906.F6	-	2	(8207579, 8210066),(8212963, 8213338)
Chr05	Ga05g00906.F7	-	2	(8207579, 8210066),(8212963, 8213338)
Chr05	Ga05g00921.F1	-	2	(8293175, 8296172),(8296249, 8298764)
Chr05	Ga05g00921.F3	-	2	(8293175, 8296172),(8296249, 8298764)
Chr05	Ga05g00939.F1	+	2	(8424837, 8426016),(8426039, 8426504)
Chr05	Ga05g00940.F1	+	2	(8424837, 8426016),(8426039, 8426504)
Chr05	Ga05g00954.F2	+	3	(8510968, 8512498),(8513656, 8515236),(8517002, 8517242)
Chr05	Ga05g00955.F1	+	2	(8513656, 8515236),(8517002, 8517242)
Chr05	Ga05g00955.F2	+	2	(8513656, 8514211),(8517002, 8517242)
Chr05	Ga05g01013.F5	+	2	(9010263, 9010666),(9011925, 9012980)
Chr05	Ga05g01015.F23	-	2	(9025539, 9027448),(9027707, 9029889)
Chr05	Ga05g01032.F1	+	2	(9209852, 9210985),(9213496, 9215577)
Chr05	Ga05g01064.F6	+	2	(9405351, 9406329),(9406971, 9410154)
Chr05	Ga05g01070.R1	-	2	(9460044, 9462442),(9463288, 9466761)
Chr05	Ga05g01070.R2	-	2	(9460044, 9462442),(9462693, 9466761)
Chr05	Ga05g01070.F1	-	2	(9460044, 9462442),(9464544, 9466761)
Chr05	Ga05g01070.F4	-	2	(9460044, 9462442),(9463288, 9466761)
Chr05	Ga05g01070.F6	-	2	(9460044, 9462816),(9463288, 9466761)
Chr05	Ga05g01070.F7	-	2	(9460044, 9462442),(9464544, 9466761)
Chr05	Ga05g01070.F8	-	2	(9460044, 9462442),(9462476, 9466761)
Chr05	Ga05g01070.F9	-	2	(9460044, 9462442),(9463288, 9466761)
Chr05	Ga05g01124.F2	+	2	(10052771, 10054868),(10055833, 10057487)
Chr05	Ga05g01131.F1	+	2	(10076194, 10076401),(10081508, 10081778)
Chr05	Ga05g01139.F6	-	2	(10214024, 10217516),(10219459, 10220717)
Chr05	Ga05g01143.F2	+	2	(10241379, 10248185),(10248545, 10252467)
Chr05	Ga05g01143.F5	+	2	(10241379, 10248185),(10248262, 10253529)
Chr05	Ga05g01146.F4	+	2	(10311712, 10314281),(10314613, 10318252)
Chr05	Ga05g01302.F2	+	2	(11810383, 11811589),(11812856, 11813670)
Chr05	Ga05g01311.F2	-	2	(11860052, 11860723),(11861218, 11864837)
Chr05	Ga05g01311.F3	-	2	(11860052, 11860723),(11861411, 11864837)
Chr05	Ga05g01318.F14	-	2	(11947847, 11951903),(11951931, 11956933)
Chr05	Ga05g01318.F16	-	2	(11947258, 11951903),(11951931, 11956933)
Chr05	Ga05g01318.F23	-	2	(11947847, 11951903),(11951931, 11956933)
Chr05	Ga05g01333.R1	+	2	(12073494, 12074545),(12076018, 12076369)
Chr05	Ga05g01333.F1	+	2	(12073494, 12074545),(12076018, 12076369)
Chr05	Ga05g01333.F2	+	2	(12073494, 12074545),(12076018, 12076369)
Chr05	Ga05g01334.F1	+	2	(12073494, 12074545),(12076018, 12076369)
Chr05	Ga05g01345.F5	+	2	(12148605, 12154083),(12154085, 12157995)
Chr05	Ga05g01359.F2	+	2	(12296951, 12298030),(12298632, 12302638)
Chr05	Ga05g01359.F3	+	2	(12296951, 12298030),(12298632, 12302638)
Chr05	Ga05g01359.F6	+	2	(12296951, 12298030),(12299631, 12302638)
Chr05	Ga05g01359.F10	+	2	(12296951, 12298030),(12299631, 12302638)
Chr05	Ga05g01359.F14	+	2	(12296951, 12298030),(12298632, 12302638)
Chr05	Ga05g01362.F2	+	2	(12320862, 12325962),(12326085, 12327876)
Chr05	Ga05g01379.F4	+	2	(12503525, 12504740),(12505149, 12506382)
Chr05	Ga05g01380.F1	+	2	(12509578, 12512431),(12515125, 12515227)
Chr05	Ga05g01380.F2	+	2	(12509578, 12512431),(12515125, 12515227)
Chr05	Ga05g01380.F3	+	2	(12509578, 12512431),(12515125, 12515227)
Chr05	Ga05g01380.F4	+	2	(12509578, 12512431),(12515125, 12515227)
Chr05	Ga05g01380.F5	+	2	(12509578, 12512431),(12515125, 12515227)
Chr05	Ga05g01415.F1	+	2	(12860609, 12862403),(12862902, 12865494)
Chr05	Ga05g01415.F3	+	2	(12860609, 12862403),(12862512, 12865494)
Chr05	Ga05g01416.F3	+	2	(12868634, 12870277),(12870302, 12871946)
Chr05	Ga05g01421.F5	+	2	(12893450, 12894913),(12895296, 12897358)
Chr05	Ga05g01421.F6	+	2	(12891719, 12894031),(12895296, 12897358)
Chr05	Ga05g01536.F1	+	2	(13955137, 13956766),(13957181, 13957741)
Chr05	Ga05g01536.F4	+	2	(13955137, 13956500),(13956589, 13957741)
Chr05	Ga05g01536.F5	+	2	(13955137, 13956072),(13956589, 13957741)
Chr05	Ga05g01536.F6	+	2	(13955137, 13956500),(13957181, 13957741)
Chr05	Ga05g01536.F9	+	2	(13955137, 13956072),(13957181, 13957741)
Chr05	Ga05g01570.F1	+	2	(14359367, 14360885),(14361086, 14364129)
Chr05	Ga05g01570.F2	+	2	(14359367, 14359980),(14361086, 14364129)
Chr05	Ga05g01570.F4	+	2	(14359367, 14359980),(14360142, 14364129)
Chr05	Ga05g01570.F5	+	2	(14359367, 14359980),(14361086, 14364129)
Chr05	Ga05g01570.F7	+	2	(14359367, 14359980),(14361086, 14364129)
Chr05	Ga05g01570.F8	+	2	(14359367, 14359980),(14360142, 14364129)
Chr05	Ga05g01570.F9	+	2	(14359367, 14360995),(14361086, 14364129)
Chr05	Ga05g01595.F1	+	2	(14534494, 14538136),(14540509, 14542189)
Chr05	Ga05g01661.F3	+	2	(15270848, 15279097),(15281525, 15283191)
Chr05	Ga05g01668.F1	-	2	(15296199, 15297302),(15298424, 15301877)
Chr05	Ga05g01668.F2	-	2	(15296199, 15297302),(15298424, 15301877)
Chr05	Ga05g01671.F1	-	2	(15334290, 15335351),(15337905, 15341411)
Chr05	Ga05g01703.F2	+	2	(15809883, 15813850),(15813895, 15815350)
Chr05	Ga05g01704.F2	-	2	(15842667, 15846586),(15848046, 15850552)
Chr05	Ga05g01704.F3	-	2	(15842667, 15846586),(15848046, 15850552)
Chr05	Ga05g01704.F5	-	2	(15842667, 15846586),(15848046, 15850552)
Chr05	Ga05g01725.F1	+	2	(15966986, 15968759),(15969715, 15970918)
Chr05	Ga05g01733.F4	+	2	(16081976, 16082907),(16083092, 16084419)
Chr05	Ga05g01754.F1	-	2	(16328975, 16330347),(16331873, 16332921)
Chr05	Ga05g01754.F2	-	2	(16328975, 16330347),(16332552, 16332921)
Chr05	Ga05g01764.F2	+	2	(16439594, 16440614),(16442934, 16443389)
Chr05	Ga05g01764.F3	+	2	(16439594, 16440614),(16442934, 16443389)
Chr05	Ga05g01777.F3	-	2	(16490999, 16492898),(16494100, 16495399)
Chr05	Ga05g01852.F1	+	3	(17047907, 17050955),(17051383, 17053905),(17054418, 17056306)
Chr05	Ga05g01852.F2	+	2	(17048919, 17051599),(17054418, 17056306)
Chr05	Ga05g01852.F3	+	2	(17047907, 17053905),(17054418, 17056306)
Chr05	Ga05g01852.F5	+	2	(17048919, 17051599),(17052110, 17056306)
Chr05	Ga05g01852.F8	+	2	(17048919, 17050955),(17054418, 17056306)
Chr05	Ga05g01852.F9	+	2	(17048919, 17051599),(17052110, 17056306)
Chr05	Ga05g01852.F10	+	2	(17048919, 17051599),(17054418, 17056306)
Chr05	Ga05g01852.F11	+	2	(17047907, 17052475),(17054418, 17056306)
Chr05	Ga05g01852.F12	+	3	(17047907, 17050432),(17051383, 17053905),(17054418, 17056306)
Chr05	Ga05g01852.F13	+	2	(17048919, 17052475),(17054418, 17056306)
Chr05	Ga05g01852.F14	+	2	(17047907, 17051599),(17054418, 17056306)
Chr05	Ga05g01852.F15	+	2	(17048919, 17052475),(17052837, 17056306)
Chr05	Ga05g01852.F16	+	2	(17047907, 17053905),(17054418, 17056306)
Chr05	Ga05g01852.F22	+	2	(17047907, 17051599),(17052110, 17056306)
Chr05	Ga05g01852.F23	+	2	(17047907, 17050432),(17054418, 17056306)
Chr05	Ga05g01852.F24	+	2	(17048919, 17053905),(17054418, 17056306)
Chr05	Ga05g01852.F25	+	2	(17051383, 17053905),(17054418, 17056306)
Chr05	Ga05g01852.F26	+	2	(17047907, 17050346),(17054418, 17056306)
Chr05	Ga05g01852.F27	+	3	(17047907, 17050432),(17051383, 17053905),(17054418, 17056306)
Chr05	Ga05g01852.F28	+	2	(17047907, 17052475),(17052837, 17056306)
Chr05	Ga05g01854.F1	+	2	(17057189, 17058490),(17059942, 17062666)
Chr05	Ga05g01854.F2	+	2	(17057189, 17058490),(17059942, 17062666)
Chr05	Ga05g01870.F1	+	3	(17140610, 17140805),(17142535, 17143381),(17143611, 17144088)
Chr05	Ga05g01870.F2	+	2	(17140610, 17140805),(17142535, 17144088)
Chr05	Ga05g01870.F3	+	2	(17140610, 17140805),(17142535, 17144088)
Chr05	Ga05g01870.F4	+	2	(17140610, 17140805),(17142535, 17144088)
Chr05	Ga05g01870.F5	+	2	(17140610, 17140805),(17142535, 17144088)
Chr05	Ga05g01870.F6	+	2	(17140610, 17140805),(17142535, 17144088)
Chr05	Ga05g01870.F7	+	2	(17140610, 17140805),(17142535, 17144088)
Chr05	Ga05g01870.F8	+	3	(17140610, 17140805),(17142535, 17143381),(17143611, 17144088)
Chr05	Ga05g01870.F9	+	2	(17140610, 17140805),(17142535, 17144088)
Chr05	Ga05g01870.F10	+	3	(17140610, 17140805),(17142535, 17143381),(17143611, 17144088)
Chr05	Ga05g01895.R1	+	2	(17363171, 17364214),(17364228, 17366799)
Chr05	Ga05g01909.F1	-	2	(17590176, 17591450),(17592650, 17595861)
Chr05	Ga05g01909.F2	-	2	(17590176, 17591450),(17592650, 17595861)
Chr05	Ga05g01910.F5	-	2	(17589416, 17590821),(17590885, 17591450)
Chr05	Ga05g01924.F1	-	2	(17724696, 17726413),(17728326, 17728896)
Chr05	Ga05g01924.F2	-	2	(17725883, 17728231),(17728326, 17728896)
Chr05	Ga05g01924.F3	-	2	(17725883, 17728231),(17728326, 17728896)
Chr05	Ga05g01924.F4	-	2	(17724696, 17728231),(17728326, 17728896)
Chr05	Ga05g01924.F5	-	2	(17724696, 17728231),(17728326, 17728896)
Chr05	Ga05g01927.F5	+	2	(17748960, 17751670),(17751894, 17753838)
Chr05	Ga05g01931.F3	+	2	(17795991, 17799117),(17799673, 17804821)
Chr05	Ga05g02013.F1	-	2	(18711914, 18713834),(18714790, 18717356)
Chr05	Ga05g02020.F1	+	2	(18796351, 18796564),(18796862, 18797353)
Chr05	Ga05g02020.F2	+	2	(18796351, 18796564),(18796862, 18797353)
Chr05	Ga05g02020.F3	+	2	(18796351, 18796564),(18796862, 18797353)
Chr05	Ga05g02043.F1	+	2	(18977539, 18980265),(18982016, 18985513)
Chr05	Ga05g02059.F1	+	2	(19090885, 19091437),(19092049, 19100736)
Chr05	Ga05g02080.F1	-	2	(19558557, 19559273),(19559345, 19559978)
Chr05	Ga05g02103.F2	+	2	(19821178, 19823413),(19824524, 19825149)
Chr05	Ga05g02103.F3	+	2	(19821178, 19823413),(19824524, 19825149)
Chr05	Ga05g02159.F1	-	2	(20457196, 20459608),(20460530, 20462251)
Chr05	Ga05g02170.F1	-	2	(20563767, 20564374),(20566516, 20570239)
Chr05	Ga05g02202.F2	-	2	(20889240, 20890801),(20891962, 20892235)
Chr05	Ga05g02281.F1	-	2	(21780940, 21782529),(21783358, 21788345)
Chr05	Ga05g02346.F3	-	2	(22620354, 22622097),(22623908, 22624460)
Chr05	Ga05g02367.F1	-	2	(23060955, 23063549),(23064637, 23065470)
Chr05	Ga05g02367.F3	-	2	(23060955, 23062289),(23064637, 23065470)
Chr05	Ga05g02367.F4	-	2	(23060955, 23062289),(23064637, 23065470)
Chr05	Ga05g02367.F5	-	2	(23060955, 23063549),(23064637, 23065470)
Chr05	Ga05g02367.F6	-	2	(23060955, 23062289),(23064637, 23065470)
Chr05	Ga05g02367.F7	-	2	(23060955, 23063549),(23064637, 23065470)
Chr05	Ga05g02367.F10	-	2	(23060955, 23063549),(23064637, 23065470)
Chr05	Ga05g02367.F12	-	2	(23060955, 23062289),(23064637, 23065470)
Chr05	Ga05g02367.F13	-	2	(23060955, 23063549),(23064637, 23065470)
Chr05	Ga05g02367.F14	-	2	(23060955, 23063549),(23064637, 23065470)
Chr05	Ga05g02367.F15	-	2	(23060955, 23063549),(23064637, 23065470)
Chr05	Ga05g02367.F16	-	2	(23060955, 23063549),(23064637, 23065470)
Chr05	Ga05g02367.F20	-	2	(23060955, 23063549),(23064637, 23065470)
Chr05	Ga05g02367.F21	-	2	(23060955, 23062289),(23064637, 23065470)
Chr05	Ga05g02367.F22	-	2	(23060955, 23063549),(23064637, 23065470)
Chr05	Ga05g02367.F24	-	2	(23061310, 23063549),(23064637, 23065470)
Chr05	Ga05g02367.F25	-	2	(23060955, 23062289),(23064637, 23065470)
Chr05	Ga05g02367.F26	-	2	(23060955, 23063549),(23064637, 23065470)
Chr05	Ga05g02367.F27	-	2	(23060955, 23062289),(23064637, 23065470)
Chr05	Ga05g02367.F28	-	2	(23060955, 23062289),(23064637, 23065470)
Chr05	Ga05g02367.F29	-	2	(23060955, 23063549),(23064637, 23065470)
Chr05	Ga05g02367.F30	-	2	(23060955, 23063549),(23064637, 23065470)
Chr05	Ga05g02367.F31	-	2	(23060955, 23062289),(23064637, 23065470)
Chr05	Ga05g02367.F32	-	2	(23060955, 23063549),(23064637, 23065470)
Chr05	Ga05g02367.F33	-	2	(23060955, 23063549),(23064637, 23065470)
Chr05	Ga05g02367.F35	-	2	(23060955, 23062289),(23064637, 23065470)
Chr05	Ga05g02406.F9	-	2	(23719219, 23720395),(23720846, 23723714)
Chr05	Ga05g02406.F13	-	2	(23719219, 23720395),(23721271, 23723714)
Chr05	Ga05g02406.F15	-	2	(23719219, 23720395),(23721551, 23723714)
Chr05	Ga05g02406.F18	-	2	(23719219, 23720395),(23721112, 23723714)
Chr05	Ga05g02429.F1	-	2	(23951189, 23953357),(23954495, 23955171)
Chr05	Ga05g02429.F4	-	2	(23951189, 23953357),(23954495, 23955171)
Chr05	Ga05g02465.F5	+	2	(24460060, 24460225),(24465957, 24469117)
Chr05	Ga05g02469.F2	+	2	(24519191, 24519683),(24521105, 24525121)
Chr05	Ga05g02469.F3	+	2	(24519191, 24521777),(24524341, 24525121)
Chr05	Ga05g02469.F5	+	2	(24519191, 24519683),(24521105, 24525121)
Chr05	Ga05g02470.F2	+	2	(24528076, 24531811),(24532479, 24533259)
Chr05	Ga05g02470.F3	+	2	(24528076, 24531811),(24532479, 24533259)
Chr05	Ga05g02470.F5	+	2	(24528076, 24529601),(24532479, 24533259)
Chr05	Ga05g02470.F11	+	2	(24528076, 24531718),(24532479, 24533259)
Chr05	Ga05g02496.F9	-	2	(25019202, 25023059),(25026181, 25030123)
Chr05	Ga05g02496.F11	-	2	(25022399, 25025513),(25026277, 25030123)
Chr05	Ga05g02496.F21	-	2	(25019202, 25023059),(25024606, 25030123)
Chr05	Ga05g02513.F1	+	2	(25308381, 25311291),(25311484, 25313990)
Chr05	Ga05g02513.F3	+	2	(25308381, 25311291),(25312221, 25313990)
Chr05	Ga05g02513.F4	+	2	(25308381, 25311291),(25311752, 25313990)
Chr05	Ga05g02513.F6	+	2	(25308381, 25311291),(25311484, 25313990)
Chr05	Ga05g02513.F8	+	2	(25308381, 25311863),(25311890, 25313990)
Chr05	Ga05g02513.F10	+	2	(25308381, 25311291),(25311890, 25313990)
Chr05	Ga05g02513.F14	+	2	(25308381, 25311291),(25311434, 25313990)
Chr05	Ga05g02586.F2	-	2	(26644956, 26648747),(26649622, 26658037)
Chr05	Ga05g02586.F3	-	2	(26644956, 26648747),(26649622, 26658037)
Chr05	Ga05g02590.F1	+	2	(26709660, 26711754),(26713282, 26713729)
Chr05	Ga05g02615.F2	-	2	(26958626, 26962111),(26962434, 26965780)
Chr05	Ga05g02615.F4	-	2	(26958626, 26962111),(26962434, 26965780)
Chr05	Ga05g02615.F5	-	2	(26958626, 26962111),(26962434, 26965780)
Chr05	Ga05g02628.F5	-	2	(27121521, 27122559),(27124829, 27127721)
Chr05	Ga05g02628.F6	-	2	(27121521, 27122559),(27124829, 27127721)
Chr05	Ga05g02628.F7	-	2	(27121521, 27122559),(27123651, 27127721)
Chr05	Ga05g02670.F4	-	2	(27788420, 27790089),(27790518, 27792040)
Chr05	Ga05g02738.F1	-	2	(28914760, 28915267),(28916080, 28916799)
Chr05	Ga05g02738.F2	-	2	(28914760, 28915267),(28916080, 28916799)
Chr05	Ga05g02802.F1	-	2	(30037707, 30039359),(30039403, 30045263)
Chr05	Ga05g02874.F1	-	2	(31621639, 31622099),(31624302, 31624500)
Chr05	Ga05g02874.F2	-	2	(31621639, 31622099),(31624302, 31624500)
Chr05	Ga05g02874.F3	-	2	(31621639, 31622099),(31624302, 31624500)
Chr05	Ga05g02888.F1	+	2	(31955544, 31960128),(31962075, 31964578)
Chr05	Ga05g02888.F5	+	2	(31955544, 31962030),(31962075, 31964578)
Chr05	Ga05g02888.F6	+	2	(31958289, 31962030),(31962075, 31964578)
Chr05	Ga05g02938.F1	-	2	(32937748, 32938316),(32939688, 32940042)
Chr05	Ga05g02939.F1	-	2	(32937748, 32938316),(32939688, 32940042)
Chr05	Ga05g02939.F2	-	2	(32937748, 32938760),(32939688, 32940042)
Chr05	Ga05g02957.F3	+	2	(33477847, 33478189),(33478495, 33479949)
Chr05	Ga05g02957.F5	+	2	(33477847, 33478189),(33478249, 33479949)
Chr05	Ga05g02957.F7	+	2	(33477847, 33478189),(33478249, 33479949)
Chr05	Ga05g03039.F4	+	2	(36614426, 36618017),(36618230, 36623446)
Chr05	Ga05g03044.F1	-	2	(36892124, 36895122),(36895174, 36895909)
Chr05	Ga05g03045.F1	-	2	(36892124, 36895122),(36895174, 36895909)
Chr05	Ga05g03045.F2	-	2	(36892124, 36895122),(36895174, 36895909)
Chr05	Ga05g03077.F9	-	2	(37914358, 37915366),(37915395, 37918406)
Chr05	Ga05g03123.F1	+	2	(39446479, 39448604),(39449721, 39450351)
Chr05	Ga05g03188.F1	+	2	(43205168, 43207293),(43207817, 43209178)
Chr05	Ga05g03188.F2	+	2	(43205168, 43207293),(43207817, 43209178)
Chr05	Ga05g03201.F1	-	2	(43960504, 43960834),(43961508, 43961646)
Chr05	Ga05g03202.F1	-	2	(43960504, 43960834),(43961508, 43961646)
Chr05	Ga05g03209.F1	+	2	(44535897, 44536215),(44539010, 44539184)
Chr05	Ga05g03210.F1	+	2	(44535897, 44536215),(44539010, 44539184)
Chr05	Ga05g03210.F2	+	2	(44535897, 44536215),(44539010, 44539184)
Chr05	Ga05g03210.F3	+	2	(44534534, 44536215),(44539010, 44539184)
Chr05	Ga05g03244.F1	+	2	(46448309, 46450680),(46451129, 46454789)
Chr05	Ga05g03244.F4	+	2	(46448309, 46450680),(46451948, 46456401)
Chr05	Ga05g03244.F10	+	2	(46448309, 46450680),(46451948, 46456401)
Chr05	Ga05g03244.F11	+	2	(46448309, 46450680),(46451129, 46456401)
Chr05	Ga05g03252.F1	-	2	(46791988, 46793678),(46794706, 46796635)
Chr05	Ga05g03252.F2	-	2	(46791988, 46793244),(46794706, 46796635)
Chr05	Ga05g03252.F3	-	2	(46791988, 46793678),(46794706, 46796635)
Chr05	Ga05g03252.F6	-	2	(46791988, 46793678),(46794706, 46796635)
Chr05	Ga05g03252.F7	-	2	(46791988, 46793678),(46794706, 46796635)
Chr05	Ga05g03252.F8	-	2	(46791988, 46793678),(46794706, 46796635)
Chr05	Ga05g03265.F2	+	2	(48876125, 48878970),(48878973, 48882361)
Chr05	Ga05g03304.F4	-	2	(52487080, 52489385),(52489750, 52490373)
Chr05	Ga05g03304.F10	-	2	(52487080, 52489385),(52489750, 52490373)
Chr05	Ga05g03304.F11	-	2	(52487080, 52488661),(52489223, 52491154)
Chr05	Ga05g03304.F13	-	2	(52487080, 52488661),(52489223, 52491154)
Chr05	Ga05g03304.F17	-	2	(52487080, 52488661),(52489750, 52490373)
Chr05	Ga05g03314.F1	-	2	(54689383, 54689914),(54690053, 54691543)
Chr05	Ga05g03314.F3	-	2	(54689383, 54689914),(54690053, 54691543)
Chr05	Ga05g03336.F1	+	2	(58191477, 58191666),(58197856, 58198126)
Chr05	Ga05g03346.F1	+	2	(63082565, 63082805),(63083273, 63083528)
Chr05	Ga05g03347.F1	+	2	(63082565, 63082805),(63083273, 63083528)
Chr05	Ga05g03432.F1	+	2	(73152954, 73153370),(73153721, 73154845)
Chr05	Ga05g03433.F1	+	2	(73152954, 73153370),(73154371, 73154845)
Chr05	Ga05g03433.F2	+	2	(73152954, 73153370),(73154371, 73154845)
Chr05	Ga05g03433.F3	+	2	(73152954, 73153370),(73153721, 73154845)
Chr05	Ga05g03450.F11	-	2	(76047208, 76050000),(76050101, 76053348)
Chr05	Ga05g03505.F4	-	2	(83096004, 83101475),(83102649, 83110171)
Chr05	Ga05g03505.F5	-	2	(83096004, 83101475),(83102649, 83110171)
Chr05	Ga05g03578.F1	-	2	(86545175, 86545523),(86545899, 86546421)
Chr05	Ga05g03652.F2	+	2	(88939323, 88945024),(88945176, 88949869)
Chr05	Ga05g03687.F1	-	2	(89712820, 89715905),(89716773, 89720418)
Chr05	Ga05g03687.F2	-	2	(89712820, 89715905),(89716773, 89720418)
Chr05	Ga05g03687.F4	-	2	(89712820, 89715905),(89716773, 89720418)
Chr05	Ga05g03687.F6	-	2	(89712820, 89715905),(89716773, 89720418)
Chr05	Ga05g03687.F8	-	2	(89713518, 89715905),(89716773, 89720418)
Chr05	Ga05g03687.F9	-	2	(89712820, 89715905),(89716773, 89720418)
Chr05	Ga05g03794.F1	-	2	(92283269, 92286028),(92288327, 92292255)
Chr05	Ga05g03794.F2	-	2	(92283269, 92286028),(92288327, 92292255)
Chr05	Ga05g03834.F1	-	2	(93415061, 93415523),(93415621, 93416434)
Chr05	Ga05g03926.F1	-	2	(95115710, 95118269),(95119895, 95122757)
Chr05	Ga05g04033.F2	+	2	(96979292, 96980459),(96982352, 96982993)
Chr05	Ga05g04033.F3	+	2	(96979292, 96980459),(96982150, 96982993)
Chr05	Ga05g04033.F4	+	2	(96979292, 96980459),(96982352, 96982993)
Chr05	Ga05g04033.F5	+	2	(96979292, 96980459),(96982150, 96982993)
Chr06	Ga06g00006.F1	-	2	(29271, 29764),(30310, 30726)
Chr06	Ga06g00019.F1	-	2	(80321, 80816),(83209, 85486)
Chr06	Ga06g00121.F7	-	2	(1014316, 1017051),(1017073, 1017689)
Chr06	Ga06g00189.F1	+	2	(1605457, 1607075),(1607302, 1611029)
Chr06	Ga06g00189.F2	+	2	(1605457, 1607075),(1607302, 1611029)
Chr06	Ga06g00189.F3	+	2	(1605457, 1607075),(1607302, 1611029)
Chr06	Ga06g00189.F4	+	2	(1605457, 1607075),(1607302, 1611029)
Chr06	Ga06g00254.F1	+	2	(2383106, 2383904),(2385326, 2386850)
Chr06	Ga06g00290.F1	+	2	(3087800, 3089756),(3089783, 3091347)
Chr06	Ga06g00362.F1	+	2	(4446509, 4446881),(4447354, 4448317)
Chr06	Ga06g00362.F2	+	2	(4446509, 4446881),(4447354, 4448317)
Chr06	Ga06g00363.F1	+	2	(4446509, 4446881),(4447354, 4448317)
Chr06	Ga06g00385.F8	-	2	(4834736, 4837196),(4837430, 4841432)
Chr06	Ga06g00448.F4	-	2	(6263234, 6265403),(6267629, 6268247)
Chr06	Ga06g00491.F1	+	2	(7431364, 7434862),(7436334, 7438002)
Chr06	Ga06g00510.F2	-	2	(7937199, 7939261),(7940460, 7940685)
Chr06	Ga06g00510.F6	-	2	(7937199, 7939261),(7940460, 7940685)
Chr06	Ga06g00510.F7	-	2	(7937199, 7938453),(7940460, 7940685)
Chr06	Ga06g00510.F9	-	2	(7937199, 7939261),(7940460, 7940685)
Chr06	Ga06g00510.F11	-	2	(7937199, 7939291),(7940460, 7940685)
Chr06	Ga06g00518.F4	+	2	(8288517, 8294752),(8296710, 8299027)
Chr06	Ga06g00518.F5	+	2	(8288517, 8295905),(8296710, 8299027)
Chr06	Ga06g00518.F7	+	2	(8288517, 8292125),(8296710, 8299027)
Chr06	Ga06g00518.F10	+	2	(8288517, 8294752),(8296710, 8299027)
Chr06	Ga06g00534.F1	-	2	(8823829, 8824456),(8826678, 8828354)
Chr06	Ga06g00612.F4	-	2	(11193275, 11196515),(11196639, 11201107)
Chr06	Ga06g00628.F1	-	2	(11646767, 11647034),(11648453, 11654924)
Chr06	Ga06g00628.F2	-	2	(11646767, 11647034),(11648453, 11654924)
Chr06	Ga06g00628.F4	-	2	(11648453, 11649172),(11650784, 11654924)
Chr06	Ga06g00698.F2	-	2	(13305585, 13305999),(13306988, 13307966)
Chr06	Ga06g00698.F4	-	2	(13305585, 13305999),(13306988, 13307723)
Chr06	Ga06g00717.F1	-	2	(14385850, 14386495),(14387742, 14388896)
Chr06	Ga06g00786.F2	+	2	(19850368, 19852332),(19853258, 19855932)
Chr06	Ga06g00803.F1	-	2	(23313815, 23314454),(23314686, 23315500)
Chr06	Ga06g00803.F2	-	2	(23313815, 23314454),(23314510, 23315500)
Chr06	Ga06g00804.F1	-	2	(23313815, 23314454),(23314510, 23315500)
Chr06	Ga06g00804.F2	-	2	(23313815, 23314454),(23314510, 23315500)
Chr06	Ga06g00824.F13	-	2	(24885998, 24889202),(24890409, 24893357)
Chr06	Ga06g00824.F20	-	2	(24885998, 24889202),(24890409, 24893357)
Chr06	Ga06g00829.F1	+	2	(25945972, 25948265),(25949122, 25950185)
Chr06	Ga06g00829.F2	+	2	(25945972, 25948861),(25949122, 25951070)
Chr06	Ga06g00829.F3	+	2	(25945972, 25948265),(25949122, 25951070)
Chr06	Ga06g00829.F4	+	2	(25945972, 25947466),(25949122, 25951070)
Chr06	Ga06g00829.F5	+	2	(25945972, 25948861),(25949122, 25951070)
Chr06	Ga06g00829.F6	+	2	(25945972, 25948861),(25949122, 25950185)
Chr06	Ga06g00829.F7	+	2	(25947208, 25948861),(25949122, 25951070)
Chr06	Ga06g00829.F8	+	2	(25945972, 25948265),(25949122, 25951070)
Chr06	Ga06g00829.F9	+	2	(25945972, 25948861),(25949122, 25950185)
Chr06	Ga06g00829.F10	+	2	(25945972, 25948861),(25949122, 25951070)
Chr06	Ga06g00829.F11	+	2	(25945972, 25948861),(25949122, 25950185)
Chr06	Ga06g00829.F12	+	2	(25945972, 25947466),(25949122, 25951070)
Chr06	Ga06g00829.F13	+	2	(25945972, 25948265),(25949122, 25950185)
Chr06	Ga06g00829.F14	+	2	(25945972, 25948265),(25949122, 25951070)
Chr06	Ga06g00829.F15	+	2	(25945972, 25947466),(25949122, 25950185)
Chr06	Ga06g00829.F16	+	2	(25945972, 25947466),(25949122, 25950185)
Chr06	Ga06g00838.F4	-	2	(26282984, 26283540),(26284211, 26285597)
Chr06	Ga06g00838.F6	-	2	(26282984, 26283540),(26284211, 26285597)
Chr06	Ga06g00840.F9	+	2	(27007590, 27009553),(27009650, 27014552)
Chr06	Ga06g00840.F13	+	2	(27007590, 27009553),(27009650, 27014924)
Chr06	Ga06g00844.F1	-	2	(28429549, 28430974),(28431834, 28433571)
Chr06	Ga06g00844.F4	-	2	(28429549, 28430974),(28431987, 28433571)
Chr06	Ga06g00844.F5	-	2	(28429549, 28430974),(28431834, 28433571)
Chr06	Ga06g00844.F9	-	2	(28429549, 28430974),(28431987, 28433571)
Chr06	Ga06g00847.F3	+	2	(28520396, 28522486),(28523172, 28528295)
Chr06	Ga06g00847.F4	+	2	(28520396, 28522486),(28523172, 28525845)
Chr06	Ga06g00847.F7	+	2	(28520396, 28522486),(28523172, 28525845)
Chr06	Ga06g00892.F3	-	2	(32202601, 32204170),(32204514, 32208138)
Chr06	Ga06g00892.F5	-	2	(32202601, 32204170),(32204514, 32208138)
Chr06	Ga06g00909.F1	-	2	(33146171, 33146402),(33146707, 33146917)
Chr06	Ga06g00910.F1	-	2	(33146171, 33146402),(33146707, 33146917)
Chr06	Ga06g00919.F1	+	2	(33340807, 33343232),(33344246, 33344594)
Chr06	Ga06g00919.F2	+	2	(33341531, 33343232),(33344246, 33344594)
Chr06	Ga06g00919.F3	+	2	(33340807, 33342183),(33344246, 33344594)
Chr06	Ga06g00919.F4	+	2	(33340807, 33343232),(33344246, 33344594)
Chr06	Ga06g00919.F5	+	2	(33340807, 33343232),(33344246, 33344594)
Chr06	Ga06g00919.F6	+	2	(33340807, 33343232),(33344246, 33344594)
Chr06	Ga06g00919.F7	+	2	(33340807, 33342094),(33344246, 33344594)
Chr06	Ga06g00919.F8	+	2	(33340807, 33341909),(33344246, 33344594)
Chr06	Ga06g00919.F9	+	2	(33340807, 33342094),(33344246, 33344594)
Chr06	Ga06g00919.F10	+	2	(33340807, 33343232),(33344246, 33344594)
Chr06	Ga06g00919.F11	+	2	(33340807, 33343232),(33344246, 33344594)
Chr06	Ga06g00919.F12	+	2	(33340807, 33343232),(33344246, 33344594)
Chr06	Ga06g01036.R1	-	2	(40957917, 40959140),(40959202, 40961909)
Chr06	Ga06g01036.F1	-	2	(40957917, 40959140),(40959202, 40961909)
Chr06	Ga06g01036.F2	-	2	(40957917, 40959140),(40959202, 40961909)
Chr06	Ga06g01036.F3	-	2	(40957917, 40959140),(40959202, 40961909)
Chr06	Ga06g01036.F4	-	2	(40957917, 40959140),(40959202, 40963664)
Chr06	Ga06g01036.F5	-	2	(40957917, 40959140),(40959202, 40963664)
Chr06	Ga06g01036.F6	-	2	(40957917, 40959140),(40959202, 40963664)
Chr06	Ga06g01036.F7	-	2	(40957917, 40959140),(40959202, 40964765)
Chr06	Ga06g01036.F8	-	2	(40957917, 40959140),(40959202, 40963924)
Chr06	Ga06g01038.F1	+	2	(40974334, 40974514),(40974581, 40975125)
Chr06	Ga06g01040.F1	-	2	(41261030, 41262122),(41262454, 41263350)
Chr06	Ga06g01040.F3	-	2	(41261030, 41262122),(41262454, 41263350)
Chr06	Ga06g01040.F4	-	2	(41261030, 41262122),(41262454, 41263350)
Chr06	Ga06g01045.F1	-	2	(41628818, 41629094),(41629324, 41630493)
Chr06	Ga06g01082.F1	+	2	(47247335, 47247764),(47248722, 47250871)
Chr06	Ga06g01110.F4	+	2	(50053006, 50053285),(50053578, 50054120)
Chr06	Ga06g01124.F3	-	2	(52621906, 52622835),(52623533, 52624347)
Chr06	Ga06g01128.F1	+	2	(53320813, 53323295),(53324698, 53327216)
Chr06	Ga06g01128.F6	+	2	(53320813, 53323295),(53324698, 53327216)
Chr06	Ga06g01128.F9	+	2	(53320813, 53323399),(53324698, 53327216)
Chr06	Ga06g01129.F8	+	2	(53336841, 53343041),(53343384, 53354481)
Chr06	Ga06g01129.F10	+	2	(53336841, 53343041),(53343384, 53354481)
Chr06	Ga06g01129.F11	+	2	(53336841, 53343041),(53343384, 53354481)
Chr06	Ga06g01141.F2	+	2	(54481631, 54486521),(54488677, 54489142)
Chr06	Ga06g01189.F1	+	2	(65163391, 65166277),(65167075, 65168923)
Chr06	Ga06g01200.F1	-	2	(70500890, 70503093),(70505330, 70505719)
Chr06	Ga06g01225.F5	-	2	(77275982, 77278118),(77278163, 77279676)
Chr06	Ga06g01363.F1	-	2	(102003066, 102003426),(102004515, 102005949)
Chr06	Ga06g01363.F2	-	2	(102003066, 102003426),(102004515, 102005949)
Chr06	Ga06g01363.F3	-	2	(102003066, 102003426),(102004515, 102005949)
Chr06	Ga06g01363.F4	-	2	(102003066, 102003426),(102004515, 102005949)
Chr06	Ga06g01363.F5	-	2	(102003066, 102003426),(102004515, 102005949)
Chr06	Ga06g01493.F1	-	2	(115211498, 115211720),(115222405, 115222675)
Chr06	Ga06g01508.F2	+	2	(116473914, 116476398),(116476863, 116478024)
Chr06	Ga06g01533.F3	+	2	(118003667, 118007066),(118007071, 118011087)
Chr06	Ga06g01533.F4	+	2	(118003667, 118007066),(118007071, 118011087)
Chr06	Ga06g01538.F3	+	2	(118083835, 118085803),(118087007, 118088138)
Chr06	Ga06g01554.F1	-	2	(118460101, 118461686),(118463316, 118467612)
Chr06	Ga06g01569.F3	-	2	(119189962, 119193115),(119193826, 119195804)
Chr06	Ga06g01667.F3	-	2	(121770778, 121772832),(121772855, 121773683)
Chr06	Ga06g01667.F4	-	2	(121770778, 121772832),(121772855, 121773683)
Chr06	Ga06g01667.F5	-	2	(121770778, 121772832),(121772855, 121773683)
Chr06	Ga06g01667.F6	-	2	(121770778, 121772832),(121772855, 121773683)
Chr06	Ga06g01667.F7	-	2	(121770778, 121772832),(121772855, 121773683)
Chr06	Ga06g01667.F8	-	2	(121770778, 121772832),(121772855, 121773683)
Chr06	Ga06g01796.F1	+	2	(125026373, 125027753),(125027821, 125028452)
Chr06	Ga06g01799.F1	+	2	(125102093, 125102951),(125103414, 125104377)
Chr06	Ga06g01821.F1	-	2	(125648583, 125648766),(125649088, 125649412)
Chr06	Ga06g01911.F1	-	2	(127612136, 127616450),(127616680, 127622615)
Chr06	Ga06g01911.F2	-	2	(127612136, 127616450),(127616680, 127622615)
Chr06	Ga06g01955.F1	+	2	(128722164, 128723529),(128725878, 128727669)
Chr06	Ga06g01956.F1	+	2	(128725878, 128727669),(128729600, 128731064)
Chr06	Ga06g01994.F1	-	2	(129284429, 129286364),(129286702, 129292325)
Chr06	Ga06g01994.F2	-	2	(129284429, 129286364),(129286702, 129292325)
Chr06	Ga06g02035.F1	+	2	(129615470, 129617837),(129621350, 129622972)
Chr06	Ga06g02130.F2	+	2	(130339262, 130341665),(130343564, 130345920)
Chr06	Ga06g02130.F3	+	2	(130339262, 130341665),(130343564, 130345920)
Chr06	Ga06g02164.F1	-	2	(130606497, 130606572),(130606723, 130607882)
Chr07	Ga07g00048.F3	-	2	(545686, 549355),(550276, 552565)
Chr07	Ga07g00048.F5	-	2	(545686, 549355),(550276, 552565)
Chr07	Ga07g00048.F8	-	2	(545686, 549355),(550276, 552565)
Chr07	Ga07g00048.F15	-	2	(545686, 549355),(550276, 552565)
Chr07	Ga07g00052.F3	+	2	(605776, 606715),(606971, 607829)
Chr07	Ga07g00102.F1	-	2	(1168173, 1168404),(1168614, 1169691)
Chr07	Ga07g00124.F7	+	2	(1376888, 1379274),(1379568, 1381076)
Chr07	Ga07g00156.F2	-	2	(1703308, 1703814),(1704836, 1705408)
Chr07	Ga07g00171.F2	+	2	(1889280, 1891092),(1891232, 1892554)
Chr07	Ga07g00171.F3	+	2	(1889280, 1890822),(1891232, 1892554)
Chr07	Ga07g00171.F5	+	2	(1889280, 1890989),(1891232, 1892554)
Chr07	Ga07g00243.F3	+	2	(2670531, 2670978),(2672277, 2675449)
Chr07	Ga07g00243.F4	+	2	(2670531, 2670978),(2672277, 2675449)
Chr07	Ga07g00243.F5	+	2	(2670531, 2670978),(2672277, 2675449)
Chr07	Ga07g00243.F9	+	2	(2670531, 2670978),(2672277, 2675449)
Chr07	Ga07g00261.F1	-	2	(2888596, 2891597),(2891749, 2894345)
Chr07	Ga07g00261.F2	-	2	(2888596, 2891597),(2891749, 2894345)
Chr07	Ga07g00261.F3	-	2	(2888596, 2891597),(2891749, 2894345)
Chr07	Ga07g00261.F4	-	2	(2888596, 2891597),(2891749, 2894345)
Chr07	Ga07g00261.F5	-	2	(2888596, 2891597),(2891749, 2894345)
Chr07	Ga07g00261.F6	-	2	(2888596, 2891597),(2891749, 2894345)
Chr07	Ga07g00261.F7	-	2	(2888596, 2891597),(2891749, 2894345)
Chr07	Ga07g00261.F8	-	2	(2888596, 2891597),(2891849, 2894345)
Chr07	Ga07g00261.F9	-	2	(2888596, 2891597),(2891749, 2894345)
Chr07	Ga07g00261.F10	-	2	(2888596, 2891597),(2891749, 2894345)
Chr07	Ga07g00261.F11	-	2	(2888596, 2891597),(2891749, 2894345)
Chr07	Ga07g00261.F12	-	2	(2888596, 2891597),(2891749, 2894345)
Chr07	Ga07g00261.F13	-	2	(2888596, 2891597),(2891749, 2894345)
Chr07	Ga07g00261.F14	-	2	(2888596, 2891597),(2892797, 2894345)
Chr07	Ga07g00261.F15	-	2	(2888596, 2891597),(2891749, 2894345)
Chr07	Ga07g00282.F1	+	2	(3116516, 3119286),(3119321, 3121549)
Chr07	Ga07g00293.F1	-	2	(3211209, 3213288),(3214757, 3215465)
Chr07	Ga07g00301.F1	+	2	(3261523, 3266467),(3268555, 3279688)
Chr07	Ga07g00301.F5	+	2	(3261523, 3266467),(3268555, 3279688)
Chr07	Ga07g00301.F6	+	2	(3261523, 3266467),(3266911, 3279688)
Chr07	Ga07g00301.F7	+	2	(3261523, 3268125),(3268555, 3279688)
Chr07	Ga07g00343.F7	+	2	(3602044, 3604507),(3606506, 3607686)
Chr07	Ga07g00345.F1	+	2	(3606506, 3607686),(3608259, 3608928)
Chr07	Ga07g00419.F2	-	2	(4471186, 4474038),(4474346, 4475901)
Chr07	Ga07g00419.F5	-	2	(4471186, 4473365),(4474346, 4475901)
Chr07	Ga07g00419.F6	-	2	(4471186, 4473647),(4474346, 4475901)
Chr07	Ga07g00419.F10	-	2	(4471186, 4473365),(4474346, 4475901)
Chr07	Ga07g00438.F1	-	2	(4810742, 4812970),(4813071, 4815462)
Chr07	Ga07g00455.F14	-	2	(5046976, 5048375),(5048428, 5053510)
Chr07	Ga07g00455.F20	-	2	(5046976, 5048375),(5048428, 5053510)
Chr07	Ga07g00455.F24	-	2	(5046976, 5048375),(5048428, 5053510)
Chr07	Ga07g00456.F17	-	2	(5057197, 5058616),(5058648, 5063339)
Chr07	Ga07g00456.F23	-	2	(5057197, 5058616),(5058648, 5063339)
Chr07	Ga07g00462.R1	-	2	(5109146, 5111793),(5123668, 5128975)
Chr07	Ga07g00462.F2	-	2	(5109146, 5111793),(5115613, 5127951)
Chr07	Ga07g00462.F4	-	2	(5109146, 5111793),(5115613, 5128975)
Chr07	Ga07g00462.F7	-	2	(5109146, 5123216),(5123668, 5128975)
Chr07	Ga07g00510.F2	+	2	(5640220, 5643604),(5644819, 5645987)
Chr07	Ga07g00510.F3	+	2	(5640220, 5643604),(5644819, 5645987)
Chr07	Ga07g00510.F7	+	2	(5640220, 5643152),(5644819, 5645987)
Chr07	Ga07g00511.F3	-	2	(5649446, 5652396),(5653528, 5657401)
Chr07	Ga07g00520.F1	-	2	(5727590, 5728378),(5729305, 5731876)
Chr07	Ga07g00521.F1	-	2	(5734398, 5735629),(5736906, 5739524)
Chr07	Ga07g00531.F1	+	2	(5822495, 5825813),(5829807, 5830469)
Chr07	Ga07g00558.F4	-	2	(6282054, 6285818),(6287394, 6289058)
Chr07	Ga07g00625.F2	-	2	(7211357, 7213232),(7214569, 7215234)
Chr07	Ga07g00635.F10	+	2	(7420012, 7421564),(7421938, 7423115)
Chr07	Ga07g00635.F11	+	2	(7420012, 7421564),(7421938, 7423115)
Chr07	Ga07g00635.F16	+	2	(7420012, 7421564),(7421938, 7422572)
Chr07	Ga07g00692.F1	+	2	(8473781, 8475653),(8475718, 8476177)
Chr07	Ga07g00696.F2	-	2	(8517729, 8518251),(8518463, 8522328)
Chr07	Ga07g00696.F3	-	2	(8517729, 8518251),(8518463, 8522328)
Chr07	Ga07g00757.F2	-	2	(9402184, 9403931),(9404525, 9406590)
Chr07	Ga07g00757.F6	-	2	(9402184, 9403931),(9404525, 9406590)
Chr07	Ga07g00775.F2	+	2	(9598226, 9598703),(9599710, 9600001)
Chr07	Ga07g00784.F1	+	2	(9721574, 9726027),(9727401, 9732103)
Chr07	Ga07g00794.F4	-	2	(9948605, 9949599),(9949752, 9951755)
Chr07	Ga07g00794.F9	-	2	(9948605, 9949599),(9949752, 9951755)
Chr07	Ga07g00796.F3	+	2	(10004390, 10009641),(10009802, 10012385)
Chr07	Ga07g00796.F5	+	2	(10004390, 10008080),(10009802, 10012385)
Chr07	Ga07g00796.F6	+	2	(10004390, 10008080),(10009802, 10012385)
Chr07	Ga07g00796.F8	+	2	(10004390, 10009483),(10009802, 10012385)
Chr07	Ga07g00796.F12	+	2	(10004390, 10008080),(10009802, 10012385)
Chr07	Ga07g00796.F13	+	2	(10004390, 10008080),(10008683, 10012385)
Chr07	Ga07g00796.F14	+	2	(10004390, 10009483),(10009802, 10012385)
Chr07	Ga07g00796.F16	+	2	(10004390, 10008080),(10008683, 10012385)
Chr07	Ga07g00796.F17	+	2	(10004390, 10008080),(10009802, 10012385)
Chr07	Ga07g00796.F19	+	2	(10004390, 10008080),(10009802, 10012385)
Chr07	Ga07g00796.F20	+	2	(10004390, 10009483),(10009802, 10012385)
Chr07	Ga07g00824.F2	+	2	(10828399, 10832009),(10833055, 10834621)
Chr07	Ga07g00827.F1	-	2	(10837361, 10838540),(10838709, 10840806)
Chr07	Ga07g00827.F2	-	2	(10837361, 10838540),(10838709, 10840190)
Chr07	Ga07g00937.F2	-	2	(13539616, 13540857),(13541413, 13543065)
Chr07	Ga07g00970.F1	-	2	(14279257, 14281525),(14281758, 14283849)
Chr07	Ga07g00970.F9	-	2	(14279257, 14281525),(14281758, 14283849)
Chr07	Ga07g00970.F14	-	2	(14279257, 14281525),(14281938, 14283849)
Chr07	Ga07g00970.F15	-	2	(14279257, 14281525),(14281758, 14283849)
Chr07	Ga07g00970.F17	-	2	(14279257, 14281863),(14281938, 14283849)
Chr07	Ga07g00970.F23	-	2	(14279257, 14281525),(14281938, 14283849)
Chr07	Ga07g00970.F25	-	2	(14279257, 14281525),(14281758, 14283849)
Chr07	Ga07g01066.F1	+	2	(16810283, 16810702),(16810997, 16811258)
Chr07	Ga07g01070.F1	-	2	(16827640, 16827922),(16828862, 16829051)
Chr07	Ga07g01070.F2	-	2	(16827640, 16827922),(16828862, 16829051)
Chr07	Ga07g01071.F1	-	2	(16827640, 16827922),(16828862, 16829051)
Chr07	Ga07g01071.F2	-	2	(16827640, 16827922),(16828862, 16829051)
Chr07	Ga07g01071.F3	-	2	(16827640, 16827922),(16828862, 16829051)
Chr07	Ga07g01087.F1	+	2	(17406519, 17407336),(17407700, 17411406)
Chr07	Ga07g01136.F3	-	2	(18473545, 18474255),(18474551, 18478518)
Chr07	Ga07g01153.F2	-	2	(19167627, 19170008),(19170081, 19170922)
Chr07	Ga07g01153.F3	-	2	(19167627, 19170008),(19170035, 19170922)
Chr07	Ga07g01185.F1	+	2	(20219270, 20220846),(20221898, 20223635)
Chr07	Ga07g01185.F3	+	2	(20219270, 20220846),(20221898, 20223635)
Chr07	Ga07g01185.F4	+	2	(20219270, 20220846),(20221898, 20223635)
Chr07	Ga07g01186.F1	+	2	(20219270, 20220846),(20221898, 20222799)
Chr07	Ga07g01186.F3	+	2	(20219270, 20220846),(20221898, 20222799)
Chr07	Ga07g01186.F4	+	2	(20219270, 20221038),(20221898, 20222799)
Chr07	Ga07g01186.F6	+	2	(20219270, 20220846),(20221898, 20222799)
Chr07	Ga07g01203.R2	+	2	(20759613, 20760820),(20763905, 20766571)
Chr07	Ga07g01203.R3	+	2	(20759613, 20763261),(20763905, 20766571)
Chr07	Ga07g01203.F1	+	2	(20759613, 20763261),(20763905, 20766571)
Chr07	Ga07g01203.F2	+	2	(20759613, 20760820),(20763905, 20765245)
Chr07	Ga07g01203.F4	+	2	(20759613, 20763261),(20764493, 20766571)
Chr07	Ga07g01203.F5	+	2	(20759613, 20764367),(20764493, 20766571)
Chr07	Ga07g01203.F7	+	2	(20759613, 20764456),(20764493, 20766571)
Chr07	Ga07g01203.F9	+	2	(20759613, 20760820),(20761339, 20764367)
Chr07	Ga07g01203.F10	+	2	(20759613, 20760820),(20763905, 20766571)
Chr07	Ga07g01203.F11	+	2	(20759613, 20763261),(20763905, 20766571)
Chr07	Ga07g01203.F12	+	2	(20759613, 20760820),(20764493, 20766571)
Chr07	Ga07g01203.F13	+	2	(20759613, 20760820),(20764493, 20766571)
Chr07	Ga07g01203.F14	+	2	(20759613, 20763261),(20763905, 20765245)
Chr07	Ga07g01254.F1	-	2	(23372992, 23373265),(23373325, 23373793)
Chr07	Ga07g01283.F1	+	3	(24192119, 24193115),(24194239, 24194449),(24194479, 24194890)
Chr07	Ga07g01284.F1	+	2	(24194239, 24194449),(24194479, 24194890)
Chr07	Ga07g01284.F2	+	2	(24194239, 24194449),(24194479, 24194890)
Chr07	Ga07g01284.F3	+	3	(24192119, 24193115),(24194239, 24194449),(24194479, 24194890)
Chr07	Ga07g01284.F4	+	3	(24192119, 24193115),(24194239, 24194449),(24194479, 24194890)
Chr07	Ga07g01285.F1	+	3	(24192119, 24193115),(24194239, 24194449),(24194479, 24196878)
Chr07	Ga07g01285.F2	+	3	(24192119, 24193115),(24194239, 24194449),(24194479, 24196878)
Chr07	Ga07g01285.F3	+	2	(24194239, 24194449),(24194479, 24194890)
Chr07	Ga07g01285.F4	+	3	(24192119, 24193115),(24194239, 24194449),(24194479, 24194890)
Chr07	Ga07g01313.F1	+	2	(25782892, 25785889),(25786395, 25789316)
Chr07	Ga07g01313.F2	+	2	(25782892, 25785889),(25787063, 25789316)
Chr07	Ga07g01321.F2	-	2	(25969272, 25971335),(25971617, 25974813)
Chr07	Ga07g01321.F3	-	2	(25969272, 25970505),(25970604, 25972662)
Chr07	Ga07g01321.F5	-	2	(25969272, 25970505),(25970604, 25974813)
Chr07	Ga07g01321.F10	-	2	(25969272, 25971335),(25971617, 25974813)
Chr07	Ga07g01321.F13	-	2	(25969272, 25970505),(25970604, 25973097)
Chr07	Ga07g01321.F14	-	2	(25969272, 25971335),(25971617, 25974813)
Chr07	Ga07g01335.F1	-	2	(26519555, 26519876),(26520336, 26520688)
Chr07	Ga07g01350.F7	-	2	(26816520, 26818687),(26819044, 26821502)
Chr07	Ga07g01370.F1	-	2	(27524266, 27524622),(27528746, 27529224)
Chr07	Ga07g01389.F1	-	2	(28129320, 28131217),(28131821, 28132198)
Chr07	Ga07g01490.F1	-	2	(33007459, 33011679),(33011797, 33011866)
Chr07	Ga07g01490.F2	-	2	(33007459, 33011679),(33011797, 33011866)
Chr07	Ga07g01494.F3	-	2	(33127776, 33128839),(33129235, 33129523)
Chr07	Ga07g01494.F5	-	2	(33127776, 33128934),(33129235, 33129523)
Chr07	Ga07g01494.F7	-	2	(33127776, 33128934),(33129235, 33129523)
Chr07	Ga07g01516.F1	-	2	(34241205, 34242686),(34243517, 34244481)
Chr07	Ga07g01559.F3	+	2	(40209881, 40212232),(40213183, 40215288)
Chr07	Ga07g01559.F6	+	2	(40209881, 40212232),(40213183, 40215288)
Chr07	Ga07g01560.F1	+	2	(40209881, 40212232),(40213183, 40215288)
Chr07	Ga07g01568.F1	-	2	(40723735, 40724005),(40725146, 40732371)
Chr07	Ga07g01568.F2	-	2	(40723735, 40724005),(40731340, 40732371)
Chr07	Ga07g01568.F3	-	2	(40723735, 40724005),(40731340, 40732371)
Chr07	Ga07g01592.R1	+	2	(42651327, 42657539),(42657994, 42662764)
Chr07	Ga07g01592.F2	+	2	(42651327, 42657539),(42657994, 42662764)
Chr07	Ga07g01592.F3	+	2	(42651327, 42657539),(42658602, 42662764)
Chr07	Ga07g01592.F4	+	2	(42651327, 42657539),(42657709, 42662764)
Chr07	Ga07g01592.F10	+	2	(42651327, 42657539),(42658602, 42661205)
Chr07	Ga07g01592.F14	+	2	(42651327, 42657539),(42658602, 42662764)
Chr07	Ga07g01592.F16	+	2	(42651327, 42657539),(42657709, 42662764)
Chr07	Ga07g01592.F17	+	2	(42651327, 42658543),(42658602, 42662764)
Chr07	Ga07g01592.F18	+	2	(42651327, 42657539),(42657709, 42661205)
Chr07	Ga07g01597.F1	-	2	(42975332, 42976032),(42976636, 42976870)
Chr07	Ga07g01597.F2	-	2	(42975217, 42976032),(42976636, 42976870)
Chr07	Ga07g01597.F3	-	2	(42975332, 42976032),(42976636, 42976870)
Chr07	Ga07g01597.F4	-	2	(42975332, 42976032),(42976636, 42976870)
Chr07	Ga07g01597.F5	-	2	(42975332, 42976032),(42976636, 42976870)
Chr07	Ga07g01597.F6	-	2	(42975332, 42976032),(42976636, 42976870)
Chr07	Ga07g01597.F7	-	2	(42975217, 42976032),(42976636, 42976870)
Chr07	Ga07g01597.F8	-	2	(42975143, 42976032),(42976636, 42976870)
Chr07	Ga07g01607.F7	-	2	(44638913, 44656552),(44656785, 44660777)
Chr07	Ga07g01668.F7	-	2	(52682564, 52684826),(52686173, 52687599)
Chr07	Ga07g01672.F3	-	2	(53388369, 53391602),(53410934, 53411281)
Chr07	Ga07g01672.F5	-	2	(53388288, 53408595),(53410934, 53411281)
Chr07	Ga07g01672.F6	-	2	(53388369, 53393133),(53410934, 53411281)
Chr07	Ga07g01683.F2	-	2	(55375019, 55375277),(55376011, 55376494)
Chr07	Ga07g01684.F1	-	2	(55375019, 55375277),(55376011, 55376494)
Chr07	Ga07g01762.F1	-	2	(70900996, 70902116),(70907557, 70907734)
Chr07	Ga07g01762.F2	-	3	(70900996, 70902116),(70902890, 70905095),(70907557, 70907734)
Chr07	Ga07g01763.F1	-	2	(70902890, 70905095),(70907557, 70907734)
Chr07	Ga07g01857.F1	+	2	(81078377, 81078767),(81079594, 81080692)
Chr07	Ga07g01857.F2	+	2	(81078377, 81078767),(81079594, 81080692)
Chr07	Ga07g01857.F3	+	2	(81078377, 81078767),(81079594, 81080692)
Chr07	Ga07g01877.F7	-	2	(82497523, 82502868),(82504278, 82506607)
Chr07	Ga07g01970.F1	+	2	(88101233, 88101909),(88103715, 88104169)
Chr07	Ga07g01972.F2	-	2	(88113183, 88114293),(88114502, 88117872)
Chr07	Ga07g02041.F1	-	2	(91075234, 91075666),(91076757, 91081391)
Chr07	Ga07g02113.F3	-	2	(92175021, 92177829),(92178174, 92181471)
Chr07	Ga07g02113.F5	-	2	(92175021, 92177427),(92178174, 92181471)
Chr07	Ga07g02113.F6	-	2	(92175021, 92177829),(92178174, 92181471)
Chr07	Ga07g02140.R2	+	2	(92591920, 92594206),(92594426, 92596554)
Chr07	Ga07g02140.F5	+	2	(92591920, 92594206),(92594426, 92597353)
Chr07	Ga07g02140.F7	+	2	(92591920, 92594206),(92594426, 92596554)
Chr07	Ga07g02146.F1	+	2	(92634843, 92636506),(92638825, 92643065)
Chr07	Ga07g02146.F2	+	2	(92634843, 92638319),(92638825, 92643065)
Chr07	Ga07g02146.F4	+	2	(92634843, 92636506),(92638825, 92643065)
Chr07	Ga07g02146.F5	+	2	(92634843, 92636506),(92638825, 92643065)
Chr07	Ga07g02146.F6	+	2	(92634843, 92636506),(92637188, 92643065)
Chr07	Ga07g02146.F7	+	2	(92634843, 92636506),(92638825, 92643065)
Chr07	Ga07g02146.F8	+	2	(92634843, 92636506),(92638825, 92643065)
Chr07	Ga07g02146.F9	+	2	(92634843, 92636506),(92638825, 92643065)
Chr07	Ga07g02146.F10	+	2	(92634843, 92636506),(92638825, 92643065)
Chr07	Ga07g02146.F12	+	2	(92634843, 92636506),(92638825, 92643065)
Chr07	Ga07g02146.F13	+	2	(92634843, 92636506),(92638825, 92643065)
Chr07	Ga07g02146.F14	+	2	(92634843, 92636506),(92638825, 92643065)
Chr07	Ga07g02146.F15	+	2	(92634843, 92636506),(92638825, 92643065)
Chr07	Ga07g02146.F16	+	2	(92634843, 92636506),(92638825, 92643065)
Chr07	Ga07g02146.F17	+	2	(92634843, 92636506),(92637188, 92643065)
Chr07	Ga07g02146.F18	+	2	(92634843, 92636506),(92638825, 92643065)
Chr07	Ga07g02146.F19	+	2	(92634843, 92636506),(92638825, 92643065)
Chr07	Ga07g02146.F20	+	2	(92634843, 92636506),(92638825, 92643065)
Chr07	Ga07g02146.F21	+	2	(92634843, 92636506),(92638825, 92643065)
Chr07	Ga07g02146.F22	+	2	(92634843, 92636506),(92638825, 92643065)
Chr07	Ga07g02146.F23	+	2	(92634843, 92636506),(92638825, 92643065)
Chr07	Ga07g02146.F24	+	2	(92634843, 92636506),(92637188, 92643065)
Chr07	Ga07g02146.F25	+	2	(92634843, 92638251),(92638825, 92643065)
Chr07	Ga07g02170.F2	+	2	(93189747, 93192209),(93192626, 93194513)
Chr07	Ga07g02206.F1	-	2	(93673566, 93674032),(93674604, 93678413)
Chr07	Ga07g02283.F1	+	2	(94957808, 94957979),(94961345, 94961702)
Chr07	Ga07g02283.F2	+	2	(94957808, 94957979),(94961345, 94961702)
Chr07	Ga07g02283.F3	+	2	(94957808, 94957979),(94961345, 94961702)
Chr07	Ga07g02283.F4	+	2	(94957808, 94957979),(94961345, 94961702)
Chr07	Ga07g02283.F5	+	2	(94957808, 94957979),(94961345, 94961702)
Chr07	Ga07g02283.F6	+	2	(94957808, 94957979),(94961345, 94961702)
Chr07	Ga07g02333.R2	-	2	(95679447, 95681599),(95681982, 95684545)
Chr07	Ga07g02333.F11	-	2	(95679447, 95681599),(95681982, 95683486)
Chr07	Ga07g02333.F14	-	2	(95679447, 95681599),(95681982, 95683486)
Chr07	Ga07g02333.F23	-	2	(95679447, 95681599),(95681982, 95684545)
Chr07	Ga07g02333.F26	-	2	(95679447, 95681599),(95681982, 95684545)
Chr07	Ga07g02333.F27	-	2	(95679447, 95681599),(95681749, 95684545)
Chr07	Ga07g02333.F28	-	2	(95679447, 95681599),(95681982, 95685048)
Chr07	Ga07g02367.F1	+	2	(96283407, 96283539),(96283812, 96284051)
Chr08	Ga08g00018.R2	+	2	(153288, 156710),(156937, 158248)
Chr08	Ga08g00018.F1	+	2	(155028, 156710),(156937, 158248)
Chr08	Ga08g00018.F2	+	2	(153288, 156710),(156937, 158248)
Chr08	Ga08g00018.F3	+	2	(155028, 156710),(156937, 158248)
Chr08	Ga08g00018.F4	+	2	(153288, 156710),(156937, 158248)
Chr08	Ga08g00018.F7	+	2	(153288, 156710),(156937, 158248)
Chr08	Ga08g00018.F10	+	2	(153288, 156710),(156937, 158248)
Chr08	Ga08g00018.F12	+	2	(155028, 156710),(156937, 158248)
Chr08	Ga08g00018.F14	+	2	(155028, 156710),(156937, 158248)
Chr08	Ga08g00018.F15	+	2	(155028, 156710),(156937, 158248)
Chr08	Ga08g00018.F17	+	2	(153288, 156710),(156937, 158248)
Chr08	Ga08g00018.F19	+	2	(155028, 156710),(156937, 158248)
Chr08	Ga08g00018.F21	+	2	(155028, 156710),(156937, 158248)
Chr08	Ga08g00018.F22	+	2	(153288, 156710),(156937, 158248)
Chr08	Ga08g00018.F23	+	2	(153288, 156710),(156937, 158248)
Chr08	Ga08g00018.F24	+	2	(153288, 156710),(156937, 158248)
Chr08	Ga08g00018.F26	+	2	(155028, 156710),(156937, 158248)
Chr08	Ga08g00018.F28	+	2	(155028, 156710),(156937, 158248)
Chr08	Ga08g00018.F31	+	2	(155028, 156710),(156937, 158248)
Chr08	Ga08g00018.F32	+	2	(155028, 156710),(156937, 158248)
Chr08	Ga08g00018.F34	+	2	(155028, 156710),(156937, 158248)
Chr08	Ga08g00068.F1	-	2	(467088, 467487),(470081, 470273)
Chr08	Ga08g00068.F2	-	2	(467088, 467487),(470081, 470273)
Chr08	Ga08g00102.F2	-	2	(787750, 789627),(790782, 792478)
Chr08	Ga08g00131.F3	-	2	(1007411, 1010009),(1010577, 1015691)
Chr08	Ga08g00137.F2	+	2	(1077548, 1078313),(1079152, 1081463)
Chr08	Ga08g00145.F2	-	2	(1111691, 1117461),(1119263, 1119818)
Chr08	Ga08g00169.F1	-	2	(1357223, 1358238),(1359320, 1361938)
Chr08	Ga08g00169.F2	-	2	(1357223, 1358238),(1359997, 1361938)
Chr08	Ga08g00169.F4	-	2	(1357223, 1358238),(1359997, 1361938)
Chr08	Ga08g00222.F1	-	2	(2048408, 2048730),(2049040, 2049543)
Chr08	Ga08g00223.F1	-	2	(2048408, 2048730),(2049040, 2049543)
Chr08	Ga08g00279.F1	-	2	(2725123, 2727550),(2727778, 2731358)
Chr08	Ga08g00279.F2	-	2	(2725123, 2727550),(2728340, 2731358)
Chr08	Ga08g00279.F5	-	2	(2725123, 2727550),(2728340, 2731358)
Chr08	Ga08g00331.F4	-	2	(3385625, 3389415),(3389730, 3392869)
Chr08	Ga08g00354.F1	-	2	(3911318, 3913463),(3913721, 3917495)
Chr08	Ga08g00354.F2	-	2	(3911318, 3913463),(3913721, 3917495)
Chr08	Ga08g00354.F3	-	2	(3911318, 3913463),(3914300, 3917495)
Chr08	Ga08g00354.F4	-	2	(3911318, 3913463),(3913721, 3917495)
Chr08	Ga08g00354.F5	-	2	(3911318, 3913463),(3913581, 3917495)
Chr08	Ga08g00377.F3	-	2	(4265284, 4265637),(4265876, 4266366)
Chr08	Ga08g00506.F1	+	2	(6417636, 6422294),(6423687, 6427591)
Chr08	Ga08g00506.F2	+	2	(6417636, 6422294),(6423687, 6427591)
Chr08	Ga08g00508.F3	-	2	(6473984, 6476019),(6476911, 6478604)
Chr08	Ga08g00508.F4	-	2	(6473984, 6475477),(6476911, 6478604)
Chr08	Ga08g00515.F7	-	2	(6535593, 6548294),(6548346, 6553788)
Chr08	Ga08g00528.F6	+	2	(6825921, 6828669),(6829960, 6835244)
Chr08	Ga08g00528.F7	+	3	(6825921, 6829830),(6829960, 6832006),(6832947, 6835244)
Chr08	Ga08g00529.F3	+	2	(6829960, 6832006),(6833431, 6835244)
Chr08	Ga08g00529.F4	+	2	(6829960, 6832006),(6832947, 6835244)
Chr08	Ga08g00529.F6	+	2	(6829960, 6832006),(6833431, 6835244)
Chr08	Ga08g00529.F7	+	2	(6829960, 6832006),(6833431, 6835244)
Chr08	Ga08g00529.F9	+	2	(6829960, 6832640),(6833431, 6835244)
Chr08	Ga08g00533.F1	-	2	(6863127, 6869241),(6869576, 6874446)
Chr08	Ga08g00533.F3	-	2	(6863127, 6868473),(6869576, 6874446)
Chr08	Ga08g00533.F4	-	2	(6863127, 6868123),(6869576, 6874446)
Chr08	Ga08g00533.F5	-	2	(6863127, 6868123),(6869576, 6874446)
Chr08	Ga08g00533.F6	-	2	(6863127, 6868123),(6869576, 6874446)
Chr08	Ga08g00533.F7	-	2	(6863127, 6868123),(6869576, 6874446)
Chr08	Ga08g00533.F8	-	2	(6863127, 6868123),(6869576, 6874446)
Chr08	Ga08g00533.F9	-	2	(6863127, 6868123),(6869576, 6874446)
Chr08	Ga08g00533.F10	-	2	(6863127, 6868123),(6869067, 6874446)
Chr08	Ga08g00533.F11	-	2	(6863127, 6868123),(6868458, 6874446)
Chr08	Ga08g00533.F12	-	2	(6863127, 6869241),(6869576, 6874446)
Chr08	Ga08g00533.F15	-	2	(6863127, 6868123),(6868336, 6874446)
Chr08	Ga08g00562.F1	+	2	(7343238, 7343927),(7345607, 7348409)
Chr08	Ga08g00562.F2	+	2	(7343238, 7343927),(7345607, 7348409)
Chr08	Ga08g00594.F3	+	2	(7879846, 7887027),(7887589, 7893643)
Chr08	Ga08g00594.F6	+	2	(7879846, 7887147),(7887589, 7893643)
Chr08	Ga08g00594.F7	+	2	(7879846, 7887027),(7887589, 7893643)
Chr08	Ga08g00638.F1	+	2	(9247410, 9247777),(9248115, 9248418)
Chr08	Ga08g00654.R1	-	2	(9733583, 9736129),(9738180, 9740275)
Chr08	Ga08g00654.F1	-	2	(9733583, 9735948),(9738077, 9740275)
Chr08	Ga08g00654.F2	-	2	(9733583, 9735948),(9738077, 9740275)
Chr08	Ga08g00654.F3	-	2	(9733583, 9735948),(9738077, 9740275)
Chr08	Ga08g00654.F4	-	2	(9733583, 9735948),(9738180, 9740275)
Chr08	Ga08g00654.F5	-	2	(9733583, 9736129),(9738180, 9740275)
Chr08	Ga08g00654.F6	-	2	(9733583, 9735948),(9738180, 9740275)
Chr08	Ga08g00654.F7	-	2	(9733583, 9735948),(9738077, 9740275)
Chr08	Ga08g00655.F1	-	2	(9733583, 9736129),(9738077, 9740275)
Chr08	Ga08g00655.F3	-	2	(9733583, 9736129),(9738077, 9740275)
Chr08	Ga08g00655.F5	-	2	(9733583, 9736129),(9738180, 9740275)
Chr08	Ga08g00655.F7	-	2	(9733583, 9736129),(9738077, 9740275)
Chr08	Ga08g00659.F1	+	2	(10038980, 10040595),(10041005, 10042817)
Chr08	Ga08g00671.F1	-	2	(10158438, 10160593),(10160757, 10162984)
Chr08	Ga08g00723.F1	+	2	(12362706, 12364959),(12365476, 12368755)
Chr08	Ga08g00784.F1	+	2	(14425835, 14426159),(14429109, 14429821)
Chr08	Ga08g00843.F1	+	2	(17204290, 17208230),(17208250, 17213152)
Chr08	Ga08g00843.F2	+	2	(17204290, 17208230),(17208250, 17213152)
Chr08	Ga08g00860.F1	-	2	(17749023, 17749993),(17750360, 17751802)
Chr08	Ga08g00860.F2	-	2	(17748366, 17749993),(17750360, 17751802)
Chr08	Ga08g00881.F11	-	2	(19900675, 19902602),(19902668, 19904098)
Chr08	Ga08g00881.F16	-	2	(19900675, 19902602),(19903650, 19904098)
Chr08	Ga08g00881.F17	-	2	(19898586, 19902561),(19903650, 19904098)
Chr08	Ga08g00902.F1	+	2	(23607712, 23607961),(23609794, 23610340)
Chr08	Ga08g00902.F2	+	2	(23607712, 23607961),(23609794, 23610340)
Chr08	Ga08g00902.F3	+	2	(23607712, 23607961),(23609794, 23610340)
Chr08	Ga08g00902.F4	+	2	(23607712, 23607961),(23609794, 23610340)
Chr08	Ga08g00903.F1	+	2	(23607712, 23607961),(23609794, 23610340)
Chr08	Ga08g00903.F2	+	2	(23607712, 23607961),(23609794, 23610340)
Chr08	Ga08g00903.F3	+	2	(23607712, 23607961),(23609794, 23610340)
Chr08	Ga08g00903.F4	+	2	(23607712, 23607961),(23609794, 23610340)
Chr08	Ga08g00903.F5	+	2	(23607712, 23607961),(23609794, 23610340)
Chr08	Ga08g00903.F6	+	2	(23607712, 23607961),(23609794, 23610340)
Chr08	Ga08g00903.F7	+	2	(23607712, 23607961),(23609794, 23610340)
Chr08	Ga08g00903.F8	+	2	(23607712, 23607961),(23609794, 23610340)
Chr08	Ga08g00964.F2	-	2	(40735366, 40736830),(40737302, 40740084)
Chr08	Ga08g00971.F1	-	2	(41860639, 41863069),(41869808, 41872380)
Chr08	Ga08g00971.F3	-	2	(41860639, 41863069),(41869808, 41872380)
Chr08	Ga08g00971.F4	-	2	(41860639, 41863069),(41869808, 41872380)
Chr08	Ga08g01011.F5	-	2	(48889388, 48893002),(48893297, 48899246)
Chr08	Ga08g01022.F1	-	2	(51137521, 51139239),(51139296, 51139482)
Chr08	Ga08g01022.F2	-	2	(51137521, 51139239),(51139296, 51139482)
Chr08	Ga08g01022.F3	-	2	(51137587, 51139239),(51139296, 51139482)
Chr08	Ga08g01022.F4	-	2	(51137521, 51139239),(51139296, 51139482)
Chr08	Ga08g01022.F5	-	2	(51137587, 51139239),(51139296, 51139482)
Chr08	Ga08g01066.F1	+	2	(61893953, 61895439),(61896214, 61898011)
Chr08	Ga08g01066.F6	+	2	(61893953, 61895439),(61896214, 61899555)
Chr08	Ga08g01082.F2	-	2	(65285349, 65286392),(65286921, 65290657)
Chr08	Ga08g01115.F3	-	2	(72086968, 72090229),(72090465, 72092941)
Chr08	Ga08g01132.F10	+	2	(76189459, 76194624),(76195645, 76198456)
Chr08	Ga08g01156.F2	+	2	(78923062, 78932790),(78933952, 78941595)
Chr08	Ga08g01156.F11	+	2	(78923062, 78932790),(78933952, 78941595)
Chr08	Ga08g01269.F8	-	2	(94880779, 94882629),(94882800, 94888844)
Chr08	Ga08g01273.F1	-	2	(95045850, 95046953),(95047232, 95048618)
Chr08	Ga08g01322.F6	+	2	(97596164, 97596533),(97597671, 97598463)
Chr08	Ga08g01332.F5	+	2	(100346474, 100346836),(100348351, 100348927)
Chr08	Ga08g01360.F1	-	2	(102570561, 102571622),(102572272, 102573672)
Chr08	Ga08g01360.F9	-	2	(102570561, 102571622),(102572272, 102573672)
Chr08	Ga08g01418.F1	+	2	(104632430, 104633990),(104635117, 104635694)
Chr08	Ga08g01426.F2	-	2	(104719789, 104722780),(104723429, 104726386)
Chr08	Ga08g01426.F9	-	2	(104719789, 104722780),(104722875, 104726386)
Chr08	Ga08g01426.F13	-	2	(104719789, 104722780),(104723429, 104725237)
Chr08	Ga08g01426.F14	-	2	(104719789, 104722780),(104722875, 104725237)
Chr08	Ga08g01426.F16	-	2	(104719789, 104722780),(104722859, 104726386)
Chr08	Ga08g01434.F2	-	2	(104866958, 104870434),(104871247, 104872938)
Chr08	Ga08g01434.F4	-	2	(104866958, 104870434),(104871247, 104872938)
Chr08	Ga08g01460.F1	+	2	(105534070, 105535328),(105536981, 105538949)
Chr08	Ga08g01485.F4	+	2	(106406495, 106409925),(106410416, 106412610)
Chr08	Ga08g01485.F12	+	2	(106406495, 106409925),(106410416, 106412610)
Chr08	Ga08g01497.F3	+	2	(106894771, 106899136),(106901184, 106902149)
Chr08	Ga08g01560.F1	-	2	(108283891, 108285384),(108286493, 108286730)
Chr08	Ga08g01560.F2	-	2	(108283891, 108284525),(108286493, 108286730)
Chr08	Ga08g01560.F3	-	2	(108283891, 108285384),(108286493, 108286730)
Chr08	Ga08g01572.F1	-	2	(108663028, 108663160),(108663190, 108663425)
Chr08	Ga08g01572.F8	-	2	(108663028, 108663160),(108663190, 108663425)
Chr08	Ga08g01580.F1	-	2	(108888502, 108888727),(108893171, 108893935)
Chr08	Ga08g01580.F2	-	2	(108888502, 108888727),(108893171, 108893935)
Chr08	Ga08g01580.F3	-	2	(108888502, 108888727),(108890778, 108893935)
Chr08	Ga08g01594.F3	-	2	(109389165, 109390635),(109391428, 109393526)
Chr08	Ga08g01621.F1	-	2	(110867679, 110868621),(110870266, 110872756)
Chr08	Ga08g01625.F2	-	2	(111007781, 111010867),(111012312, 111014126)
Chr08	Ga08g01625.F3	-	2	(111007781, 111011885),(111012312, 111015135)
Chr08	Ga08g01625.F4	-	2	(111007781, 111011885),(111012312, 111015135)
Chr08	Ga08g01626.F1	-	2	(111007781, 111011885),(111012312, 111015135)
Chr08	Ga08g01636.F2	+	2	(111270351, 111274325),(111275100, 111279855)
Chr08	Ga08g01636.F4	+	2	(111270351, 111274325),(111275100, 111279855)
Chr08	Ga08g01636.F6	+	2	(111270351, 111274325),(111274799, 111279855)
Chr08	Ga08g01636.F7	+	2	(111270351, 111274325),(111274799, 111279855)
Chr08	Ga08g01636.F8	+	2	(111270351, 111274325),(111274799, 111279855)
Chr08	Ga08g01636.F10	+	2	(111270351, 111274109),(111275100, 111279855)
Chr08	Ga08g01645.F12	-	2	(111537180, 111543600),(111544435, 111547908)
Chr08	Ga08g01645.F14	-	2	(111537180, 111543600),(111544435, 111547908)
Chr08	Ga08g01671.F3	+	2	(112573988, 112576119),(112577042, 112578002)
Chr08	Ga08g01695.F1	-	2	(113056514, 113056847),(113058501, 113058897)
Chr08	Ga08g01695.R1	-	2	(113056514, 113056847),(113058501, 113058897)
Chr08	Ga08g01695.F3	-	2	(113056514, 113056847),(113058501, 113058897)
Chr08	Ga08g01695.F4	-	2	(113056514, 113056847),(113058501, 113058897)
Chr08	Ga08g01695.F5	-	2	(113056514, 113056847),(113058501, 113058897)
Chr08	Ga08g01695.F8	-	2	(113056514, 113056847),(113058501, 113058897)
Chr08	Ga08g01695.F9	-	2	(113056514, 113056847),(113057027, 113058897)
Chr08	Ga08g01760.F1	+	2	(114228528, 114230589),(114231043, 114235263)
Chr08	Ga08g01763.F1	+	2	(114264795, 114265377),(114265501, 114265975)
Chr08	Ga08g01766.F1	-	2	(114320612, 114321068),(114321716, 114324233)
Chr08	Ga08g01790.F2	-	2	(114787545, 114788554),(114789222, 114790360)
Chr08	Ga08g01809.F2	+	2	(115393616, 115394937),(115395125, 115395510)
Chr08	Ga08g01809.F3	+	2	(115393616, 115394937),(115395125, 115395510)
Chr08	Ga08g01809.F6	+	2	(115393616, 115394937),(115395125, 115395510)
Chr08	Ga08g01809.F7	+	2	(115393616, 115394937),(115395125, 115395510)
Chr08	Ga08g01809.F8	+	3	(115393616, 115394937),(115395125, 115395510),(115398562, 115399064)
Chr08	Ga08g01809.F9	+	2	(115393616, 115394937),(115395125, 115395510)
Chr08	Ga08g01809.F10	+	2	(115393616, 115394937),(115395125, 115395510)
Chr08	Ga08g01809.F11	+	2	(115393616, 115394937),(115395125, 115395510)
Chr08	Ga08g01809.F12	+	2	(115395125, 115395510),(115398562, 115399064)
Chr08	Ga08g01812.F3	+	2	(115436331, 115437380),(115437732, 115439037)
Chr08	Ga08g01820.F4	+	2	(115635433, 115636837),(115636841, 115638122)
Chr08	Ga08g01834.F1	+	2	(115856285, 115857910),(115859329, 115859902)
Chr08	Ga08g01835.F1	+	2	(115856285, 115857910),(115862129, 115863211)
Chr08	Ga08g01836.F2	+	2	(115899623, 115901405),(115901538, 115906174)
Chr08	Ga08g01836.F9	+	2	(115899623, 115901405),(115901538, 115906174)
Chr08	Ga08g01885.F2	-	2	(117952460, 117952888),(117953250, 117954894)
Chr08	Ga08g01940.F2	-	2	(119108415, 119108919),(119110401, 119111464)
Chr08	Ga08g01951.F1	+	2	(119515156, 119516383),(119518459, 119519464)
Chr08	Ga08g01952.F3	+	2	(119515156, 119517105),(119518459, 119519464)
Chr08	Ga08g01992.F1	+	2	(120096891, 120097458),(120098908, 120099822)
Chr08	Ga08g01992.F2	+	2	(120096891, 120097458),(120098908, 120099822)
Chr08	Ga08g01992.F3	+	2	(120096891, 120097458),(120098908, 120099822)
Chr08	Ga08g02075.F6	-	2	(121221010, 121226474),(121227012, 121233993)
Chr08	Ga08g02075.F11	-	2	(121221010, 121226474),(121226652, 121233993)
Chr08	Ga08g02075.F18	-	2	(121221010, 121226474),(121227012, 121233993)
Chr08	Ga08g02075.F20	-	2	(121221010, 121226474),(121227012, 121233993)
Chr08	Ga08g02075.F26	-	2	(121221010, 121226474),(121227012, 121233993)
Chr08	Ga08g02158.F4	+	2	(122472425, 122475809),(122476579, 122478063)
Chr08	Ga08g02163.F3	+	2	(122552056, 122554082),(122554105, 122555440)
Chr08	Ga08g02320.F7	-	2	(124640718, 124648976),(124650844, 124653842)
Chr08	Ga08g02325.F1	-	2	(124679285, 124680864),(124680951, 124683026)
Chr08	Ga08g02419.F1	+	2	(126136824, 126140055),(126140543, 126142792)
Chr08	Ga08g02419.F2	+	2	(126136824, 126140055),(126140543, 126142792)
Chr08	Ga08g02419.F14	+	2	(126136824, 126140055),(126140543, 126142792)
Chr08	Ga08g02440.F1	+	2	(126287140, 126288751),(126288879, 126291626)
Chr08	Ga08g02440.F8	+	2	(126287140, 126288751),(126288879, 126291626)
Chr08	Ga08g02440.F9	+	2	(126287140, 126288751),(126288879, 126290368)
Chr08	Ga08g02487.F2	+	2	(126787917, 126789479),(126789568, 126791888)
Chr08	Ga08g02514.F4	+	2	(127120431, 127122554),(127124025, 127129053)
Chr08	Ga08g02558.F1	-	2	(127471951, 127475759),(127475766, 127481989)
Chr08	Ga08g02558.F2	-	2	(127471951, 127475759),(127476140, 127481989)
Chr08	Ga08g02687.F7	-	2	(128590673, 128596502),(128596534, 128600343)
Chr09	Ga09g00005.F8	-	2	(40868, 45316),(45631, 47595)
Chr09	Ga09g00008.F12	+	2	(130150, 133330),(133893, 137158)
Chr09	Ga09g00032.F1	-	2	(667221, 674552),(675212, 675883)
Chr09	Ga09g00032.F2	-	2	(667221, 674133),(675212, 675883)
Chr09	Ga09g00032.F3	-	2	(667221, 674133),(675212, 675883)
Chr09	Ga09g00032.F5	-	2	(667221, 674552),(675212, 675883)
Chr09	Ga09g00032.F8	-	2	(672371, 674552),(675212, 675883)
Chr09	Ga09g00035.F1	+	2	(710901, 718693),(719157, 722979)
Chr09	Ga09g00035.F5	+	2	(705090, 713979),(717945, 722979)
Chr09	Ga09g00035.F7	+	2	(705090, 713979),(719157, 722979)
Chr09	Ga09g00035.F16	+	2	(705090, 718693),(719157, 722979)
Chr09	Ga09g00087.F2	+	2	(2007988, 2011076),(2011530, 2013520)
Chr09	Ga09g00087.F3	+	2	(2007988, 2011076),(2011530, 2013520)
Chr09	Ga09g00087.F4	+	2	(2007988, 2011076),(2011530, 2013520)
Chr09	Ga09g00087.F5	+	2	(2007988, 2011076),(2011530, 2013520)
Chr09	Ga09g00304.F2	-	2	(9018538, 9018826),(9020942, 9021264)
Chr09	Ga09g00444.F1	+	2	(24064728, 24066496),(24066507, 24067245)
Chr09	Ga09g00479.F3	-	2	(32052057, 32058655),(32059522, 32061152)
Chr09	Ga09g00479.F5	-	2	(32052057, 32058655),(32059077, 32061152)
Chr09	Ga09g00479.F6	-	2	(32052057, 32058655),(32059522, 32061934)
Chr09	Ga09g00479.F8	-	2	(32052057, 32058655),(32059077, 32061152)
Chr09	Ga09g00479.F11	-	2	(32052057, 32058655),(32059077, 32061934)
Chr09	Ga09g00479.F12	-	2	(32052057, 32058655),(32059522, 32062233)
Chr09	Ga09g00479.F13	-	2	(32052057, 32058655),(32059077, 32062233)
Chr09	Ga09g00534.F1	+	2	(45764669, 45764921),(45765415, 45766292)
Chr09	Ga09g00549.F1	-	2	(46761116, 46762384),(46763611, 46764813)
Chr09	Ga09g00549.F2	-	2	(46761116, 46762384),(46763436, 46764813)
Chr09	Ga09g00573.F1	+	2	(48912842, 48913187),(48915192, 48915459)
Chr09	Ga09g00647.F1	-	2	(56156895, 56157045),(56157221, 56161963)
Chr09	Ga09g00660.F1	+	2	(56577207, 56578960),(56579917, 56582598)
Chr09	Ga09g00660.F2	+	2	(56577207, 56578960),(56579917, 56580970)
Chr09	Ga09g00660.F3	+	2	(56577207, 56578960),(56579917, 56582598)
Chr09	Ga09g00660.F4	+	3	(56577207, 56578960),(56579917, 56580823),(56581431, 56582598)
Chr09	Ga09g00660.F5	+	3	(56577207, 56578960),(56579917, 56580970),(56581431, 56582598)
Chr09	Ga09g00660.F6	+	2	(56577207, 56578960),(56579917, 56582251)
Chr09	Ga09g00660.F7	+	3	(56577207, 56578960),(56579917, 56580823),(56581431, 56582598)
Chr09	Ga09g00660.F8	+	2	(56579917, 56580823),(56581431, 56582598)
Chr09	Ga09g00660.F10	+	2	(56579917, 56580823),(56581431, 56582598)
Chr09	Ga09g00663.F2	-	2	(57429421, 57433547),(57435883, 57445133)
Chr09	Ga09g00735.F1	+	2	(59457715, 59458444),(59458534, 59460717)
Chr09	Ga09g00804.F10	-	2	(60886577, 60893851),(60893981, 60899455)
Chr09	Ga09g00841.F1	+	2	(61947773, 61949646),(61951462, 61953378)
Chr09	Ga09g00888.F2	+	2	(62680029, 62681762),(62681970, 62685154)
Chr09	Ga09g00888.F3	+	2	(62680029, 62682241),(62682332, 62685854)
Chr09	Ga09g00888.F13	+	2	(62680029, 62681762),(62681970, 62685854)
Chr09	Ga09g00888.F14	+	2	(62680029, 62682241),(62682332, 62685154)
Chr09	Ga09g00888.F15	+	2	(62680029, 62682398),(62682829, 62685854)
Chr09	Ga09g00888.F17	+	2	(62680029, 62681762),(62682829, 62685854)
Chr09	Ga09g00892.F1	-	2	(62839580, 62843878),(62845539, 62847334)
Chr09	Ga09g00892.F4	-	2	(62839580, 62843878),(62845539, 62847334)
Chr09	Ga09g00892.F6	-	2	(62839580, 62843878),(62845091, 62847334)
Chr09	Ga09g00892.F10	-	2	(62839580, 62843878),(62845539, 62847334)
Chr09	Ga09g00906.F1	+	2	(63167240, 63169478),(63169816, 63171027)
Chr09	Ga09g00925.F1	-	2	(63544389, 63544719),(63545293, 63545641)
Chr09	Ga09g00926.F1	-	2	(63544389, 63544719),(63545293, 63545641)
Chr09	Ga09g00959.F1	-	2	(64798247, 64799357),(64799362, 64801897)
Chr09	Ga09g00972.F1	+	2	(65214844, 65217987),(65218069, 65221759)
Chr09	Ga09g00972.F4	+	2	(65214844, 65217987),(65218069, 65221759)
Chr09	Ga09g00972.F7	+	2	(65214844, 65217987),(65218069, 65221759)
Chr09	Ga09g01005.F1	-	2	(65664013, 65665981),(65666076, 65671618)
Chr09	Ga09g01005.F2	-	2	(65664013, 65665981),(65666076, 65671425)
Chr09	Ga09g01048.F2	-	2	(66679998, 66682293),(66682736, 66683726)
Chr09	Ga09g01048.F3	-	2	(66679998, 66682293),(66682736, 66683726)
Chr09	Ga09g01048.F4	-	2	(66679998, 66682293),(66682736, 66683726)
Chr09	Ga09g01048.F5	-	2	(66679998, 66682293),(66682736, 66683726)
Chr09	Ga09g01048.F7	-	2	(66679998, 66682293),(66682736, 66683726)
Chr09	Ga09g01048.F9	-	2	(66679998, 66682293),(66682736, 66683726)
Chr09	Ga09g01093.F1	-	2	(67554776, 67555719),(67555861, 67556326)
Chr09	Ga09g01094.F1	-	2	(67554776, 67555719),(67555861, 67556326)
Chr09	Ga09g01094.F2	-	2	(67554776, 67555719),(67555861, 67556326)
Chr09	Ga09g01094.F3	-	2	(67554776, 67555719),(67555861, 67556326)
Chr09	Ga09g01116.F2	+	2	(67770581, 67773820),(67773883, 67776843)
Chr09	Ga09g01116.F3	+	2	(67770581, 67772963),(67773883, 67776843)
Chr09	Ga09g01116.F4	+	2	(67770581, 67773820),(67773883, 67776843)
Chr09	Ga09g01116.F5	+	2	(67770581, 67772963),(67773883, 67776843)
Chr09	Ga09g01152.F2	+	2	(68491286, 68493105),(68493899, 68494226)
Chr09	Ga09g01172.F1	+	2	(68798312, 68800377),(68801382, 68803798)
Chr09	Ga09g01172.F3	+	2	(68798312, 68800377),(68801382, 68803798)
Chr09	Ga09g01172.F5	+	2	(68798312, 68800377),(68801382, 68803798)
Chr09	Ga09g01254.F1	-	2	(70302727, 70303176),(70303223, 70304383)
Chr09	Ga09g01276.F5	-	2	(70615645, 70618220),(70618999, 70624118)
Chr09	Ga09g01295.F1	+	2	(70943634, 70946757),(70951267, 70952808)
Chr09	Ga09g01295.F5	+	2	(70943634, 70946757),(70951267, 70952808)
Chr09	Ga09g01295.F7	+	2	(70943634, 70946378),(70951267, 70952808)
Chr09	Ga09g01295.F9	+	2	(70943634, 70947484),(70951267, 70952808)
Chr09	Ga09g01295.F10	+	2	(70943634, 70946378),(70951267, 70952808)
Chr09	Ga09g01318.F1	+	2	(71269753, 71271015),(71274570, 71276646)
Chr09	Ga09g01318.F2	+	2	(71269753, 71272025),(71274570, 71276646)
Chr09	Ga09g01318.F3	+	2	(71269753, 71272025),(71274570, 71276646)
Chr09	Ga09g01318.F4	+	2	(71269753, 71272025),(71274570, 71276646)
Chr09	Ga09g01318.F5	+	2	(71269753, 71272025),(71272098, 71276646)
Chr09	Ga09g01318.F6	+	2	(71269753, 71272025),(71274570, 71276646)
Chr09	Ga09g01318.F7	+	2	(71269753, 71271015),(71274570, 71276646)
Chr09	Ga09g01318.F8	+	2	(71269753, 71271015),(71272098, 71276646)
Chr09	Ga09g01318.F9	+	2	(71269753, 71272025),(71274570, 71276646)
Chr09	Ga09g01318.F10	+	2	(71269753, 71272025),(71274570, 71276646)
Chr09	Ga09g01318.F11	+	2	(71269753, 71271015),(71274570, 71276646)
Chr09	Ga09g01318.F12	+	2	(71269753, 71271015),(71274570, 71276646)
Chr09	Ga09g01318.F13	+	2	(71269753, 71272025),(71272098, 71276646)
Chr09	Ga09g01322.F2	-	2	(71481399, 71482620),(71482742, 71484792)
Chr09	Ga09g01322.F6	-	2	(71481399, 71482620),(71482938, 71492008)
Chr09	Ga09g01322.F12	-	2	(71481399, 71482620),(71482742, 71493938)
Chr09	Ga09g01322.F14	-	2	(71481399, 71482620),(71482742, 71493938)
Chr09	Ga09g01322.F16	-	2	(71481399, 71482620),(71482938, 71493938)
Chr09	Ga09g01351.F1	-	2	(71913190, 71917410),(71918691, 71921450)
Chr09	Ga09g01351.F3	-	2	(71913190, 71917410),(71918691, 71921450)
Chr09	Ga09g01351.F4	-	2	(71913190, 71917410),(71918691, 71921450)
Chr09	Ga09g01359.F5	-	2	(72105867, 72107003),(72107150, 72109749)
Chr09	Ga09g01426.F1	-	3	(73281782, 73282061),(73284283, 73284586),(73284826, 73285171)
Chr09	Ga09g01426.F2	-	3	(73281782, 73282061),(73284283, 73284586),(73284826, 73285171)
Chr09	Ga09g01427.F1	-	3	(73281782, 73282061),(73284283, 73284586),(73284826, 73285171)
Chr09	Ga09g01427.F2	-	3	(73281782, 73282061),(73284283, 73284586),(73284826, 73285171)
Chr09	Ga09g01427.F3	-	3	(73281782, 73282061),(73284283, 73284586),(73284826, 73285171)
Chr09	Ga09g01427.F4	-	3	(73281782, 73282061),(73284283, 73284586),(73284826, 73285171)
Chr09	Ga09g01427.F5	-	3	(73281782, 73282061),(73284283, 73284586),(73284826, 73285171)
Chr09	Ga09g01428.F1	-	3	(73281782, 73282061),(73284283, 73284586),(73284826, 73285171)
Chr09	Ga09g01524.F2	+	2	(74653765, 74655475),(74656982, 74659004)
Chr09	Ga09g01549.F1	-	2	(74962600, 74964022),(74964060, 74967346)
Chr09	Ga09g01549.F2	-	2	(74962600, 74964022),(74965174, 74967346)
Chr09	Ga09g01549.F4	-	2	(74962600, 74965438),(74966094, 74967346)
Chr09	Ga09g01549.F5	-	2	(74962600, 74964022),(74966094, 74967346)
Chr09	Ga09g01549.F8	-	2	(74962600, 74967346),(74968686, 74972326)
Chr09	Ga09g01585.F2	+	2	(75411414, 75412479),(75413799, 75414314)
Chr09	Ga09g01673.F3	+	2	(76179371, 76182094),(76182916, 76183815)
Chr09	Ga09g01681.F4	-	2	(76249623, 76252210),(76252710, 76254104)
Chr09	Ga09g01695.F4	+	2	(76464258, 76470261),(76470667, 76473883)
Chr09	Ga09g01695.F11	+	2	(76464258, 76467799),(76470667, 76473883)
Chr09	Ga09g01695.F12	+	2	(76464258, 76470261),(76470667, 76473883)
Chr09	Ga09g01695.F22	+	2	(76464258, 76467799),(76470667, 76473883)
Chr09	Ga09g01702.F1	+	2	(76540985, 76541289),(76542436, 76544275)
Chr09	Ga09g01709.F1	+	2	(76570393, 76571908),(76573159, 76573453)
Chr09	Ga09g01717.F3	-	2	(76695453, 76696863),(76698102, 76699950)
Chr09	Ga09g01779.F1	+	2	(77438030, 77438838),(77439856, 77440762)
Chr09	Ga09g01811.R1	-	2	(77677307, 77680184),(77681514, 77685077)
Chr09	Ga09g01811.F1	-	2	(77678577, 77680184),(77681514, 77685077)
Chr09	Ga09g01811.F2	-	2	(77678577, 77680184),(77681514, 77685077)
Chr09	Ga09g01811.F3	-	2	(77677307, 77680184),(77681514, 77685077)
Chr09	Ga09g01840.F2	-	2	(77936377, 77937865),(77943864, 77944894)
Chr09	Ga09g01854.F2	-	2	(78097331, 78099838),(78100797, 78101792)
Chr09	Ga09g01863.F2	-	2	(78168167, 78168647),(78168709, 78169258)
Chr09	Ga09g01898.F4	-	2	(78507719, 78511464),(78511846, 78512934)
Chr09	Ga09g01898.F5	-	2	(78507719, 78510771),(78511846, 78512934)
Chr09	Ga09g01898.F6	-	2	(78506483, 78510771),(78511846, 78512934)
Chr09	Ga09g01898.F10	-	2	(78506483, 78511464),(78511846, 78512934)
Chr09	Ga09g01932.F1	-	2	(78773829, 78776035),(78776589, 78779681)
Chr09	Ga09g01932.F2	-	2	(78773829, 78776035),(78776589, 78779681)
Chr09	Ga09g01932.F3	-	2	(78773829, 78776035),(78776589, 78779681)
Chr09	Ga09g01944.R1	+	2	(79006213, 79007681),(79007932, 79008668)
Chr09	Ga09g02012.F1	+	2	(79633730, 79635958),(79636744, 79637084)
Chr09	Ga09g02012.F2	+	2	(79633730, 79635958),(79636744, 79637084)
Chr09	Ga09g02012.F4	+	2	(79629372, 79635958),(79636744, 79637084)
Chr09	Ga09g02012.F5	+	2	(79629372, 79635958),(79636744, 79637084)
Chr09	Ga09g02026.F2	-	2	(79737155, 79738509),(79738546, 79739778)
Chr09	Ga09g02032.F7	-	2	(79774498, 79778379),(79779425, 79784108)
Chr09	Ga09g02034.F1	+	2	(79793821, 79794166),(79795192, 79796893)
Chr09	Ga09g02094.F8	+	2	(80569078, 80574812),(80575370, 80577526)
Chr09	Ga09g02101.F1	+	2	(80618670, 80621361),(80621477, 80621726)
Chr09	Ga09g02197.F1	-	2	(81444952, 81446194),(81446654, 81447987)
Chr09	Ga09g02197.F3	-	2	(81444952, 81446194),(81446654, 81447987)
Chr09	Ga09g02270.F1	-	2	(82126565, 82127722),(82128288, 82131042)
Chr09	Ga09g02298.F1	-	2	(82407606, 82409145),(82409921, 82411245)
Chr09	Ga09g02298.F2	-	2	(82407606, 82409145),(82409921, 82411245)
Chr09	Ga09g02298.F3	-	2	(82407861, 82409145),(82409921, 82411245)
Chr09	Ga09g02298.F6	-	2	(82407606, 82409145),(82409921, 82411245)
Chr09	Ga09g02321.F3	-	2	(82635932, 82638992),(82640342, 82641914)
Chr09	Ga09g02321.F7	-	2	(82635932, 82638992),(82640342, 82641914)
Chr09	Ga09g02354.F2	+	2	(82993487, 82994787),(82995821, 82996230)
Chr09	Ga09g02416.F1	-	2	(83457244, 83459618),(83461745, 83466964)
Chr09	Ga09g02447.F3	-	2	(83672494, 83674625),(83674942, 83676333)
Chr09	Ga09g02448.F1	-	2	(83672494, 83674625),(83674942, 83676333)
Chr09	Ga09g02456.F1	-	2	(83709991, 83711045),(83713820, 83719247)
Chr09	Ga09g02456.F5	-	2	(83709991, 83713204),(83713980, 83716325)
Chr09	Ga09g02456.F7	-	2	(83709991, 83713204),(83713820, 83719247)
Chr09	Ga09g02456.F8	-	2	(83709991, 83711045),(83713980, 83719247)
Chr09	Ga09g02456.F9	-	2	(83709991, 83711045),(83713980, 83716325)
Chr09	Ga09g02456.F10	-	2	(83709991, 83711045),(83713213, 83719247)
Chr09	Ga09g02456.F11	-	2	(83709991, 83711045),(83713980, 83716325)
Chr09	Ga09g02456.F13	-	2	(83709991, 83711045),(83713820, 83719247)
Chr09	Ga09g02456.F15	-	2	(83709991, 83711045),(83713820, 83719247)
Chr09	Ga09g02456.F17	-	2	(83709991, 83711045),(83713980, 83716325)
Chr09	Ga09g02456.F21	-	2	(83709991, 83711045),(83713980, 83719247)
Chr09	Ga09g02456.F23	-	2	(83709991, 83711045),(83712540, 83719247)
Chr09	Ga09g02456.F26	-	2	(83709991, 83713204),(83713820, 83719247)
Chr09	Ga09g02459.F2	+	2	(83739605, 83741405),(83742974, 83744856)
Chr09	Ga09g02587.F2	-	2	(84879858, 84881121),(84882906, 84885738)
Chr09	Ga09g02587.F3	-	2	(84879858, 84881121),(84882071, 84885738)
Chr09	Ga09g02587.F5	-	2	(84879858, 84881121),(84882071, 84885738)
Chr09	Ga09g02587.F7	-	2	(84879858, 84881121),(84882071, 84884255)
Chr09	Ga09g02587.F10	-	2	(84879858, 84881121),(84882071, 84885738)
Chr09	Ga09g02587.F11	-	2	(84879858, 84881121),(84882071, 84884255)
Chr09	Ga09g02599.F3	-	2	(85000526, 85002653),(85004003, 85006648)
Chr09	Ga09g02599.F4	-	2	(85000526, 85002653),(85004003, 85006648)
Chr09	Ga09g02599.F5	-	2	(85000526, 85002653),(85004003, 85004371)
Chr09	Ga09g02599.F6	-	2	(85000526, 85002653),(85004003, 85006648)
Chr09	Ga09g02599.F7	-	2	(85000526, 85002653),(85004003, 85006648)
Chr09	Ga09g02599.F8	-	2	(85000526, 85002653),(85004003, 85006648)
Chr09	Ga09g02599.F9	-	2	(85000526, 85002653),(85004003, 85004371)
Chr09	Ga09g02599.F10	-	2	(85000526, 85002653),(85004003, 85006648)
Chr09	Ga09g02599.F11	-	2	(85000526, 85002653),(85004003, 85004371)
Chr09	Ga09g02599.F12	-	2	(85000526, 85002653),(85004003, 85004371)
Chr09	Ga09g02600.F1	-	2	(85000526, 85002653),(85004003, 85004371)
Chr10	Ga10g00006.F1	+	2	(112150, 113277),(113333, 113468)
Chr10	Ga10g00006.F2	+	2	(112150, 113277),(113333, 113468)
Chr10	Ga10g00117.R1	-	2	(1313899, 1314565),(1316368, 1317623)
Chr10	Ga10g00118.R2	-	2	(1313899, 1314565),(1316368, 1317623)
Chr10	Ga10g00118.F1	-	2	(1313899, 1314565),(1316368, 1317623)
Chr10	Ga10g00118.F2	-	2	(1313899, 1314565),(1316368, 1317623)
Chr10	Ga10g00118.F3	-	2	(1313899, 1314565),(1316368, 1317623)
Chr10	Ga10g00118.F4	-	2	(1313899, 1314565),(1316368, 1317623)
Chr10	Ga10g00118.F5	-	2	(1313899, 1314565),(1316368, 1317623)
Chr10	Ga10g00118.F6	-	2	(1313899, 1314565),(1316368, 1317623)
Chr10	Ga10g00118.F7	-	2	(1313899, 1314565),(1316368, 1317623)
Chr10	Ga10g00118.F8	-	2	(1313899, 1314565),(1316368, 1317623)
Chr10	Ga10g00118.F9	-	2	(1313899, 1314565),(1316368, 1317623)
Chr10	Ga10g00118.F10	-	2	(1313899, 1314565),(1316368, 1317623)
Chr10	Ga10g00118.F11	-	2	(1313899, 1314565),(1316368, 1317623)
Chr10	Ga10g00121.F20	+	2	(1355579, 1357249),(1367479, 1371875)
Chr10	Ga10g00122.F1	+	2	(1355579, 1357249),(1367479, 1371875)
Chr10	Ga10g00122.F2	+	2	(1355579, 1357249),(1367479, 1371875)
Chr10	Ga10g00122.F3	+	2	(1355579, 1357249),(1367479, 1371875)
Chr10	Ga10g00162.F1	+	2	(2283709, 2285968),(2287679, 2287850)
Chr10	Ga10g00162.F3	+	2	(2283709, 2285968),(2287679, 2287850)
Chr10	Ga10g00225.F3	+	2	(3310762, 3314404),(3314708, 3315701)
Chr10	Ga10g00225.F5	+	2	(3310762, 3314079),(3314708, 3315701)
Chr10	Ga10g00322.F1	-	2	(4456285, 4457403),(4458313, 4459354)
Chr10	Ga10g00322.F2	-	2	(4456285, 4457403),(4458313, 4459354)
Chr10	Ga10g00323.F1	-	2	(4456285, 4457403),(4458313, 4459354)
Chr10	Ga10g00329.F1	+	2	(4528372, 4529872),(4530806, 4534091)
Chr10	Ga10g00329.F2	+	2	(4528372, 4529872),(4531438, 4534091)
Chr10	Ga10g00329.F3	+	2	(4528372, 4529872),(4531438, 4534091)
Chr10	Ga10g00329.F4	+	2	(4528372, 4529872),(4531438, 4534091)
Chr10	Ga10g00362.F1	+	2	(5535045, 5535833),(5536151, 5538194)
Chr10	Ga10g00362.F2	+	2	(5535045, 5535833),(5536151, 5538194)
Chr10	Ga10g00372.F3	-	2	(5650651, 5656253),(5657322, 5662553)
Chr10	Ga10g00510.F5	-	2	(8844282, 8846990),(8847212, 8850431)
Chr10	Ga10g00570.F2	-	2	(10826857, 10828765),(10830195, 10830997)
Chr10	Ga10g00570.F5	-	2	(10826857, 10828765),(10830195, 10830997)
Chr10	Ga10g00626.F1	+	2	(12398930, 12400339),(12400542, 12401744)
Chr10	Ga10g00646.F2	-	2	(12738304, 12746267),(12749910, 12754450)
Chr10	Ga10g00653.F1	-	2	(12926031, 12931178),(12931775, 12933275)
Chr10	Ga10g00667.F3	+	2	(13137293, 13137538),(13138079, 13138370)
Chr10	Ga10g00667.F6	+	2	(13137293, 13137538),(13138079, 13138370)
Chr10	Ga10g00667.F7	+	2	(13137293, 13137538),(13138079, 13138370)
Chr10	Ga10g00677.F9	+	2	(13223848, 13232070),(13233518, 13243629)
Chr10	Ga10g00677.F10	+	2	(13223848, 13228836),(13232493, 13243629)
Chr10	Ga10g00722.F3	+	2	(14604543, 14605516),(14617280, 14623539)
Chr10	Ga10g00744.F1	+	2	(15675100, 15675370),(15676393, 15678966)
Chr10	Ga10g00774.F3	-	2	(17711108, 17712980),(17713363, 17714737)
Chr10	Ga10g00774.F8	-	2	(17711108, 17712980),(17713363, 17714737)
Chr10	Ga10g00818.F1	-	2	(19444717, 19445380),(19447768, 19449239)
Chr10	Ga10g00834.F1	-	2	(19816601, 19817002),(19817957, 19818476)
Chr10	Ga10g00834.F2	-	2	(19816601, 19817002),(19817957, 19818476)
Chr10	Ga10g00834.F3	-	2	(19816601, 19817002),(19817957, 19818476)
Chr10	Ga10g00834.F4	-	2	(19816601, 19817002),(19817957, 19818476)
Chr10	Ga10g00834.F5	-	2	(19816601, 19817002),(19817957, 19818476)
Chr10	Ga10g00834.F6	-	2	(19816601, 19817002),(19817957, 19818476)
Chr10	Ga10g00834.F7	-	2	(19816601, 19817002),(19817957, 19818476)
Chr10	Ga10g00841.F1	-	2	(20022757, 20025304),(20025349, 20026512)
Chr10	Ga10g00841.F2	-	2	(20022668, 20025304),(20025349, 20026512)
Chr10	Ga10g00841.F3	-	2	(20022757, 20025304),(20025349, 20026512)
Chr10	Ga10g00855.F1	+	2	(20744039, 20747096),(20747113, 20751067)
Chr10	Ga10g00855.F2	+	2	(20738232, 20747096),(20747113, 20751067)
Chr10	Ga10g00855.F3	+	2	(20738232, 20746078),(20747113, 20751067)
Chr10	Ga10g00855.F4	+	2	(20736318, 20745809),(20747113, 20751067)
Chr10	Ga10g00855.F5	+	2	(20738232, 20747096),(20747113, 20751067)
Chr10	Ga10g00855.F6	+	2	(20736318, 20746078),(20747113, 20751067)
Chr10	Ga10g00855.F7	+	2	(20736318, 20747096),(20747113, 20751067)
Chr10	Ga10g00855.F8	+	2	(20736318, 20747096),(20747113, 20751067)
Chr10	Ga10g00907.F3	+	2	(22134624, 22135951),(22141016, 22143768)
Chr10	Ga10g00907.F4	+	2	(22134624, 22135951),(22139082, 22143768)
Chr10	Ga10g00915.F5	-	2	(22524884, 22528058),(22528412, 22531106)
Chr10	Ga10g00927.F1	-	2	(23343031, 23346007),(23346612, 23348308)
Chr10	Ga10g00936.R1	-	2	(23509918, 23510218),(23511232, 23514289)
Chr10	Ga10g00936.F1	-	2	(23509918, 23510218),(23511232, 23514922)
Chr10	Ga10g00936.F2	-	2	(23509918, 23510218),(23511232, 23514922)
Chr10	Ga10g00936.F3	-	2	(23509918, 23510218),(23511232, 23518195)
Chr10	Ga10g00936.F4	-	2	(23509918, 23510218),(23511232, 23514922)
Chr10	Ga10g00936.F5	-	2	(23509918, 23510218),(23512261, 23520734)
Chr10	Ga10g00936.F6	-	2	(23509918, 23510218),(23511232, 23518195)
Chr10	Ga10g00936.F7	-	2	(23509918, 23510218),(23511232, 23520734)
Chr10	Ga10g00936.F8	-	2	(23509918, 23510218),(23511232, 23514922)
Chr10	Ga10g00936.F9	-	2	(23509918, 23510218),(23511232, 23520734)
Chr10	Ga10g00936.F10	-	2	(23509918, 23510218),(23511232, 23520734)
Chr10	Ga10g00936.F11	-	2	(23509918, 23510218),(23511232, 23514731)
Chr10	Ga10g00936.F12	-	2	(23509918, 23510218),(23511232, 23520734)
Chr10	Ga10g00936.F13	-	2	(23509918, 23510218),(23514723, 23520734)
Chr10	Ga10g00936.F14	-	2	(23509918, 23510218),(23511232, 23514922)
Chr10	Ga10g00936.F15	-	2	(23509918, 23510218),(23511232, 23520734)
Chr10	Ga10g00981.F1	+	2	(26423055, 26427191),(26427305, 26427455)
Chr10	Ga10g00986.F1	-	2	(26592217, 26595301),(26595412, 26599764)
Chr10	Ga10g00986.F2	-	2	(26592217, 26595301),(26595396, 26599764)
Chr10	Ga10g00986.F3	-	2	(26592217, 26595301),(26595433, 26599764)
Chr10	Ga10g00986.F5	-	2	(26592217, 26595301),(26595412, 26599764)
Chr10	Ga10g01007.F5	-	2	(28758541, 28760839),(28761299, 28763578)
Chr10	Ga10g01085.F2	+	2	(33563810, 33564769),(33565055, 33567244)
Chr10	Ga10g01085.F4	+	2	(33563810, 33564868),(33565055, 33567244)
Chr10	Ga10g01085.F5	+	2	(33563810, 33564769),(33565055, 33567244)
Chr10	Ga10g01190.F2	+	2	(50041318, 50053178),(50054602, 50056672)
Chr10	Ga10g01251.F1	-	2	(70803377, 70811868),(70811881, 70814994)
Chr10	Ga10g01251.F7	-	2	(70803377, 70811868),(70811881, 70814994)
Chr10	Ga10g01251.F14	-	2	(70803377, 70811868),(70811881, 70814994)
Chr10	Ga10g01251.F15	-	2	(70803377, 70811868),(70811881, 70816966)
Chr10	Ga10g01280.F3	+	2	(76052445, 76061498),(76061737, 76063310)
Chr10	Ga10g01280.F8	+	2	(76052445, 76061498),(76061737, 76063310)
Chr10	Ga10g01292.F2	+	2	(77990546, 77993388),(77993659, 77996830)
Chr10	Ga10g01292.F7	+	2	(77990725, 77995369),(77995832, 77996830)
Chr10	Ga10g01292.F12	+	2	(77990546, 77993388),(77993659, 77996830)
Chr10	Ga10g01292.F16	+	2	(77990546, 77993388),(77993659, 77996830)
Chr10	Ga10g01292.F21	+	2	(77990546, 77995369),(77995832, 77996830)
Chr10	Ga10g01307.F1	-	2	(80454628, 80455335),(80455532, 80456541)
Chr10	Ga10g01307.F2	-	2	(80454628, 80455335),(80455457, 80456541)
Chr10	Ga10g01328.F9	-	2	(82645276, 82660677),(82660945, 82669819)
Chr10	Ga10g01375.F1	+	2	(85733050, 85733443),(85735357, 85735726)
Chr10	Ga10g01375.F2	+	2	(85733050, 85733443),(85735357, 85735726)
Chr10	Ga10g01375.F3	+	2	(85733050, 85733443),(85735357, 85735726)
Chr10	Ga10g01375.F4	+	2	(85733050, 85733443),(85735357, 85735726)
Chr10	Ga10g01375.F5	+	2	(85733050, 85733443),(85735357, 85735726)
Chr10	Ga10g01431.F5	-	2	(89707494, 89714027),(89714076, 89719436)
Chr10	Ga10g01444.F1	-	2	(90217438, 90218079),(90220812, 90221151)
Chr10	Ga10g01457.F3	+	2	(90724829, 90725532),(90730350, 90733407)
Chr10	Ga10g01457.F5	+	2	(90724829, 90726946),(90730350, 90733407)
Chr10	Ga10g01473.F1	+	2	(92017620, 92020475),(92021608, 92021824)
Chr10	Ga10g01509.F1	+	2	(93587132, 93589323),(93589419, 93590293)
Chr10	Ga10g01509.F4	+	2	(93587132, 93589323),(93589419, 93590293)
Chr10	Ga10g01564.F1	-	2	(97664915, 97665158),(97665868, 97666259)
Chr10	Ga10g01589.F4	-	2	(100265296, 100269519),(100269892, 100271562)
Chr10	Ga10g01589.F16	-	2	(100265296, 100269519),(100269892, 100271562)
Chr10	Ga10g01589.F17	-	2	(100265296, 100269519),(100269892, 100271562)
Chr10	Ga10g01589.F18	-	2	(100265296, 100269519),(100269892, 100271562)
Chr10	Ga10g01589.F19	-	2	(100265296, 100269519),(100269892, 100271562)
Chr10	Ga10g01612.F3	+	2	(101217394, 101219057),(101221053, 101225085)
Chr10	Ga10g01613.F2	+	2	(101218105, 101219057),(101221053, 101225085)
Chr10	Ga10g01693.F4	+	2	(106826257, 106827409),(106827995, 106830345)
Chr10	Ga10g01709.F1	+	2	(106953673, 106953988),(106954813, 106958343)
Chr10	Ga10g01732.F4	+	2	(107586871, 107590987),(107591387, 107594333)
Chr10	Ga10g01742.F1	-	2	(108262525, 108263078),(108264967, 108265270)
Chr10	Ga10g01742.F2	-	3	(108262525, 108263078),(108264580, 108265270),(108265360, 108266989)
Chr10	Ga10g01742.F3	-	2	(108262525, 108265270),(108265360, 108267264)
Chr10	Ga10g01742.F4	-	3	(108262525, 108264064),(108264967, 108265270),(108265360, 108267264)
Chr10	Ga10g01742.F5	-	3	(108262525, 108263078),(108264967, 108265270),(108265360, 108267264)
Chr10	Ga10g01742.F6	-	2	(108262525, 108263078),(108264967, 108265270)
Chr10	Ga10g01742.F7	-	3	(108262525, 108263078),(108264967, 108265270),(108265360, 108267264)
Chr10	Ga10g01742.F8	-	3	(108262525, 108263078),(108264967, 108265270),(108265360, 108267264)
Chr10	Ga10g01742.F9	-	3	(108262525, 108263078),(108264967, 108265270),(108265360, 108266989)
Chr10	Ga10g01742.F10	-	2	(108262525, 108263078),(108264944, 108268588)
Chr10	Ga10g01742.F11	-	2	(108262525, 108263078),(108264967, 108265270)
Chr10	Ga10g01742.F12	-	2	(108262525, 108263078),(108264580, 108265270)
Chr10	Ga10g01742.F13	-	3	(108262525, 108263078),(108264967, 108265270),(108266697, 108268588)
Chr10	Ga10g01742.F15	-	2	(108262525, 108263078),(108264967, 108265270)
Chr10	Ga10g01742.F16	-	2	(108262525, 108263078),(108264967, 108265270)
Chr10	Ga10g01742.F17	-	2	(108262525, 108263078),(108264967, 108267264)
Chr10	Ga10g01742.F18	-	2	(108262525, 108263078),(108264967, 108265270)
Chr10	Ga10g01742.F19	-	3	(108262525, 108263078),(108264967, 108265270),(108265360, 108267264)
Chr10	Ga10g01742.F20	-	3	(108262525, 108263078),(108264967, 108265270),(108265360, 108267264)
Chr10	Ga10g01742.F21	-	2	(108262525, 108263078),(108263752, 108267264)
Chr10	Ga10g01742.F22	-	3	(108262525, 108263078),(108264967, 108265270),(108265360, 108266989)
Chr10	Ga10g01742.F23	-	3	(108262525, 108263078),(108264967, 108265270),(108265360, 108266989)
Chr10	Ga10g01742.F24	-	3	(108262525, 108263078),(108264967, 108265270),(108265360, 108267264)
Chr10	Ga10g01742.F25	-	3	(108262525, 108263078),(108264580, 108265270),(108265360, 108267264)
Chr10	Ga10g01742.F26	-	3	(108262525, 108263078),(108264967, 108265270),(108265360, 108266989)
Chr10	Ga10g01742.F27	-	3	(108262525, 108263078),(108264967, 108265270),(108265360, 108267264)
Chr10	Ga10g01742.F28	-	3	(108262525, 108263078),(108264967, 108265270),(108265360, 108267264)
Chr10	Ga10g01742.F29	-	2	(108262525, 108263078),(108263690, 108268588)
Chr10	Ga10g01742.F30	-	3	(108262525, 108263078),(108264967, 108265270),(108265360, 108268588)
Chr10	Ga10g01742.F32	-	2	(108262525, 108263078),(108264967, 108265270)
Chr10	Ga10g01771.F1	-	2	(108909071, 108909806),(108910894, 108913450)
Chr10	Ga10g01771.F2	-	2	(108909071, 108909806),(108912105, 108913450)
Chr10	Ga10g01855.F1	+	2	(111532642, 111546124),(111546139, 111548597)
Chr10	Ga10g01855.F2	+	2	(111532642, 111536241),(111546139, 111548597)
Chr10	Ga10g01855.F5	+	2	(111532642, 111536241),(111537709, 111548597)
Chr10	Ga10g01855.F6	+	2	(111532642, 111536241),(111546139, 111548597)
Chr10	Ga10g01855.F8	+	2	(111532642, 111536241),(111537709, 111548597)
Chr10	Ga10g01855.F9	+	2	(111532642, 111536241),(111546139, 111548597)
Chr10	Ga10g01933.F1	+	2	(116070882, 116074257),(116074497, 116078720)
Chr10	Ga10g01935.F3	+	2	(116086984, 116087410),(116088239, 116089218)
Chr10	Ga10g01977.F2	-	2	(117785781, 117786789),(117786960, 117792221)
Chr10	Ga10g01977.F3	-	2	(117785781, 117786789),(117789961, 117792221)
Chr10	Ga10g01977.F4	-	2	(117785781, 117786789),(117789961, 117792221)
Chr10	Ga10g01996.F1	+	2	(118455039, 118461285),(118463703, 118467570)
Chr10	Ga10g01996.F8	+	2	(118455039, 118461285),(118462464, 118467570)
Chr10	Ga10g01996.F11	+	2	(118455039, 118462590),(118463703, 118467570)
Chr10	Ga10g02053.F1	+	2	(119514771, 119517967),(119519185, 119520749)
Chr10	Ga10g02077.F1	-	2	(120488944, 120493136),(120493152, 120493458)
Chr10	Ga10g02077.F2	-	2	(120488944, 120493136),(120493152, 120493458)
Chr10	Ga10g02077.F3	-	2	(120488944, 120493136),(120493152, 120493458)
Chr10	Ga10g02153.F2	+	2	(122158039, 122161588),(122161859, 122162858)
Chr10	Ga10g02153.F4	+	2	(122158039, 122160673),(122161859, 122162858)
Chr10	Ga10g02153.F5	+	2	(122158039, 122160079),(122161859, 122162858)
Chr10	Ga10g02153.F6	+	2	(122158039, 122160079),(122161859, 122162858)
Chr10	Ga10g02153.F7	+	2	(122158039, 122161588),(122161859, 122162858)
Chr10	Ga10g02180.F3	+	2	(122810301, 122813078),(122813488, 122814980)
Chr10	Ga10g02180.F6	+	2	(122810301, 122812012),(122813488, 122814980)
Chr10	Ga10g02180.F10	+	2	(122809556, 122812012),(122813488, 122814980)
Chr10	Ga10g02180.F13	+	2	(122809556, 122813078),(122813488, 122814980)
Chr10	Ga10g02180.F18	+	2	(122810301, 122813078),(122813488, 122814980)
Chr10	Ga10g02180.F19	+	2	(122810301, 122812012),(122813488, 122814980)
Chr10	Ga10g02180.F20	+	2	(122809556, 122812012),(122813488, 122814980)
Chr10	Ga10g02180.F22	+	2	(122810585, 122813078),(122813488, 122814980)
Chr10	Ga10g02180.F23	+	2	(122809556, 122813078),(122813488, 122814980)
Chr10	Ga10g02180.F26	+	2	(122809556, 122813179),(122813488, 122814980)
Chr10	Ga10g02180.F32	+	2	(122809556, 122812012),(122812259, 122814980)
Chr10	Ga10g02180.F33	+	2	(122809556, 122812012),(122813488, 122814980)
Chr10	Ga10g02181.F1	+	2	(122814600, 122814980),(122817302, 122817743)
Chr10	Ga10g02215.F3	-	2	(123425292, 123425891),(123427400, 123430207)
Chr10	Ga10g02215.F5	-	2	(123425292, 123425891),(123426762, 123430207)
Chr10	Ga10g02215.F6	-	2	(123425292, 123425891),(123427400, 123430207)
Chr10	Ga10g02227.F2	+	2	(123719759, 123722074),(123722901, 123724011)
Chr10	Ga10g02227.F3	+	2	(123719759, 123722074),(123722901, 123724011)
Chr10	Ga10g02227.F4	+	2	(123719759, 123722074),(123722901, 123724011)
Chr10	Ga10g02227.F5	+	2	(123719759, 123722074),(123722901, 123724011)
Chr10	Ga10g02227.F6	+	2	(123719759, 123722074),(123722901, 123724011)
Chr10	Ga10g02227.F7	+	2	(123719759, 123722074),(123722901, 123724011)
Chr10	Ga10g02228.R3	+	2	(123719759, 123722074),(123722901, 123724011)
Chr10	Ga10g02228.F3	+	2	(123719759, 123722074),(123722901, 123724011)
Chr10	Ga10g02228.F7	+	2	(123719759, 123722074),(123722901, 123724011)
Chr10	Ga10g02228.F12	+	2	(123719759, 123722074),(123722901, 123724011)
Chr10	Ga10g02228.F13	+	2	(123719759, 123722074),(123722901, 123724011)
Chr10	Ga10g02228.F14	+	2	(123719759, 123722074),(123722901, 123724011)
Chr10	Ga10g02228.F20	+	2	(123719759, 123722074),(123722094, 123724011)
Chr10	Ga10g02228.F22	+	2	(123719759, 123722074),(123722901, 123724011)
Chr10	Ga10g02247.F1	-	2	(124088898, 124090354),(124090753, 124093338)
Chr10	Ga10g02247.F2	-	2	(124088898, 124090354),(124092855, 124093338)
Chr10	Ga10g02247.F3	-	2	(124088898, 124090354),(124092855, 124093338)
Chr10	Ga10g02247.F4	-	2	(124088898, 124090354),(124090753, 124093338)
Chr10	Ga10g02247.F6	-	2	(124088898, 124090354),(124092855, 124093338)
Chr10	Ga10g02247.F8	-	2	(124088898, 124090354),(124092855, 124093338)
Chr10	Ga10g02247.F10	-	2	(124089071, 124090354),(124090753, 124093338)
Chr10	Ga10g02248.F1	-	2	(124089071, 124090354),(124092855, 124093338)
Chr10	Ga10g02248.F2	-	2	(124088898, 124090354),(124092855, 124093338)
Chr10	Ga10g02248.F5	-	2	(124088898, 124090354),(124092855, 124093338)
Chr10	Ga10g02260.F1	-	2	(124289878, 124293836),(124294370, 124296135)
Chr10	Ga10g02260.F3	-	2	(124288923, 124293836),(124294370, 124296135)
Chr10	Ga10g02260.F6	-	2	(124288923, 124293836),(124294370, 124296135)
Chr10	Ga10g02306.F1	+	2	(124871006, 124873874),(124874666, 124877362)
Chr10	Ga10g02306.F6	+	2	(124871006, 124874663),(124874666, 124877362)
Chr10	Ga10g02335.F10	+	2	(125139146, 125142382),(125142432, 125145125)
Chr10	Ga10g02402.F1	+	2	(126007851, 126008097),(126008442, 126008988)
Chr10	Ga10g02426.F1	-	2	(126211497, 126212122),(126212271, 126213873)
Chr10	Ga10g02441.F2	-	2	(126366297, 126368696),(126369602, 126370556)
[truncated: 863 more rows]
