# Supplementary material for: Multi-strategic RNA-seq analysis reveals a high-resolution transcriptional landscape in cotton
Source: Nat Commun. 2019 Oct 17;10:4714. doi: 10.1038/s41467-019-12575-x (PMC6797763; doi:10.1038/s41467-019-12575-x)
Supplement: Supplementary file 5 — Supplementary Dataset 1-39 [file 41467_2019_12575_MOESM5_ESM.zip › SupplementaryDataset/SuppData4.xlsx]

## Sheet: Primers for Supp. Figure 2
PCR primers for validation of junction site errors in CGP annotation
Primers_ID	Forward primer	Reverse Primer	IGIA_ID	Cottongen_ID	CGP_ID	Sequence from Sanger sequencing
Ga10g00550	CGGGCACATAATCATGCTTCA	GCCTCCATGTATGAGGTACGA	Ga10g00550	Cotton_A_28839	evm.TU.Ga10G0588	GTTATCATTGAGACGGTCGACCTGTCTTGCAGGGGCTTTTGGCCATTGATTATTTAGCAA AAGAGGTTCTTGGTTGGGCTCAAGCAATCCCTAAATTTGCTGCTGACCTTATGAAGTATG TGCAAACTTTTCTCGAACGAACATATGAGAGATGTCGTACCTCATACATGGAGGCAAA
Ga11g00836	TGCGAGGTTGACATACACTTG	CTGTGCATTGCCTGGTTATGT	Ga11g00836	Cotton_A_40679	evm.TU.Ga11G0863	TCTTCGCTGGCGAGCCGATTTTGTTGGCACCCAAATTTGGCCTAGATGATGGCTGTGGCT CAAACTTTGATGTTACACTTGTACTTGCAACCATGCTTATATCACAGCTGCATGAAGGCA ATCCCTCTGAACTTGCACCAGCTGCTACGACTGTACATAACCAGGCAATGCACAGAAA
Ga12g01419	TGCTGAGGACCACAATGATG	TTCGTGCTGATAACGGTTGA	Ga12g01419	Cotton_A_04497	evm.TU.Ga12G1436	TAACTTGATATAGACAAATGACCAAGATCAGAACATGTTTTTTGCATCACGGCATTCAAT GGAGTTGGATCAAGTAGCATTTCCCCAAGTTGCAATGGTGGAGGCTGCAAAGGAAAATCT AGAAAAAGCTCGTCGCCATTCTTTTTCATTTAGAGGGGAAATAAGGACCAGCAGCCAATC AGCTCCACTTCTTTCTGAGAATAAATCTGACCCTTATGAGAAAATTCAACCGTTATCAGC ACGAAA
Ga01g02433	CAACAACAACAACCATCATCGG	TGCTTCCAACTCGGCGTTC	Ga01g02433	Cotton_A_16027	evm.TU.Ga01G2706	CAGATTAGACGATAATGGAACAGGCAGGCATTATTGGTGCTTCTGCTTTAACAGGAGGATCCTTGGTGGCCCTTACTGGTGCTGCTGGAGCTGGTCTTGCAGGAAGTAGAACGGTTATAAGAATTGAAGACCTTGATGAATTCGAATTCATACAAACTGGGTTTATATCATAACCAAGGCCGGCTAGCAGTTGGAATCTTGATTTCTGGAATTTGG
Ga09g00587	GCAGAAGCTCATAGAAGCCATA	GCTTGCCTTTGATCCAAGTAAA	Ga09g00587	Cotton_A_31451	evm.TU.Ga09G0698	AATCGAGTGGTAGAGGCCGGACGGAACTGATTGCCAAATTAGCAGATTTACATTTATCTG AGCAATCTGATGTGAAATCTCTTGCTGAATCCCTAATTACATTCTGGGAAGATTATACTT GCTTGGATGCGTCGCAGTGTCTATTGAACAAGACTGTTTTGCATGTGGCTACAAAATATC TTGATTCAGATATTTCCGGATGTTTATTACAGTTTCTTTTACTTGGATCAAAGGCAAGCA A
Ga03g01030	CGGCTGAAGAACGAAGATG	CCAGAAATCAAGATTCCAACTG	Ga03g01030	Cotton_A_35744	evm.TU.Ga03G1128	GGGGGATGGCAGATTAGACGATAATGGAACAGGCAGGCATTATTGGTGCTTCTGCTTTAACAGGAGGATCCTTGGTGGCC CTTACTGGTGCTGCTGGAGCTGGTCTTGCAGGAAGTAGAACGGTTATAAGAATTGAAGACCTTGATGAATTCGAATTCAT ACAAACTGGGTTATATCATAACCAAGGCCGGCTAGCAGTTGGAATCTTGATTTCTGGA
Ga14g00124	ACTGGTGGAGCACTGTTCTT	TGGCAGCTTGAGTTAGGGTAA	Ga14g00124	NA	evm.TU.Ga14G0192	GGGTCATCTGTTGTGGCTTCAAGACCTAATGAACTTGGAGATGCCTCTCAGCAGCCTGAA ACTTATGATTTTGATCATATCCATTTTGATTCAAATATTATGAGCCCAGTTGCTATTCTA TATGGTGCTCTGGGAACAGATTGTTTTAGGGGGTTCCATGTTACCCTAACTCAAGCTGCC AAA
Ga05g02262	CCGTATGAAGAAGGACCAAATG	GCTTAGCTGGAGATGGACAG	Ga05g02262	Cotton_A_19499	evm.TU.Ga05G2312	GTTGGATGAGTCAGCACTGACCAGAAAGGGTAATCTCATACATCAAGAAAATGTGGAACTCTATAAGAAGGTAAACCAAA TTCGTCAAGAAAACACAGAATTATATAAGAAGGTTTACGGAACAAGGGATGTCAATGGTGCAAACAAAGAATTGGTAGTC ACAAATGGTCCAAGCATTGGGGAGGACATACACGTGCCTGTCCATCTCCAGCTAAGCA
Ga02g00616	AATTGGCGGGAAGAGTTTCTG	GCAACATCAATGGTTTCAGGAA	Ga02g00616	Cotton_A_28942	evm.TU.Ga02G0640	GGGAATCTCTAAGCTCATTCTTGAGAGCATTTCTGGCTATGCACTCAAAAGCAGCATCGACATTGAATCCTTCTTTTGCAGAGGTCTCAAAGTAAGGTATGTTTCCCTTTGAAGCACACCATGCCTTTGCTTTCTTCTCAGAAACCACGCGACTGTTACCACCATCAACATCAACCTTGTTTCCCAGCACAACAAATGGAAAGTTTTCAGGGTCAGACGGACTCGCCTGAATCAGAAACTCTTCCCGCCAATTAAAT
Ga01g01506	TTCCTTGCAGTTGCTGAGAG	TGCTGTGATATGAGTGCTTGAA	Ga01g01506	Cotton_A_38092	evm.TU.Ga01G1671	CATTCTGCTGAGATTGCTTTGATGGGGTCTATAGAGCTATTGATTTCTATCTTCAGTCCC ATCCTACACTTTCTTTTGAAGATAGATCAAGGCTTTGCAGATGTCTCAACTATGAAAAGC TCACATTTGAAGCAAGCAAAGAGCTAGCCAAGAATCCAAGAATCCCACCAAATATTTCAG TTCAAGCACTCATATCACAGCAA
Ga03g02144	TGATAGCATCTCACTCCAACC	GACGGTGAACCTTGATGTG	Ga03g02144	Cotton_A_21726	evm.TU.Ga03G2392	TTGATAGCATCCACTCCAACCATTTACCACAGAAGAATGGGCATCTCACC AAGATCAAAGCATTAAAAAGGTTCGTAAAGCAAAAGTGAGGATACAAGCA ATTGATAAACAAGGCAATCCCCTCTCAAATGCCACAATCACGATTCAACA AAACAAACCAGGGTTCCCAATAGGTTGTGCCATAAACAAAAACATCCTAA AAAATACACCTTACCAAAAATGGTTCACATCAAGGTTCACCGTCA
Ga13g01147	TTAACCTCCACAGCCTCCTC	GCCGCCTTCATCAAACTCCA	Ga13g01147	Cotton_A_34065	evm.TU.Ga13G1293	TTTTAACCTCCACAGCCTCCTCGGTAACAGGTGGTCCCTAATTGCTGGGA GACTCCCTGGAAGAACCGCAAATGATGTTAAAAACTATTGGAACTGCCAT CTCAGTAAAAAGCTCACCTATGCTCCACAATCTGAAGATGACCAAACTGC AGCAGCAACAACAACAGCCTCAATGAAACCCAGAAGCCCAGCTCATGTAT CTCCTAATACCCAACAAGAAACCAGCGTGTGGGCACCATTTCACGACGTT CAAGTCAATCAGCAAGGCCAGGAAGTTGCAGCGGAGGAGCCTGGGACACT TTTGGGTGATTTGGAGTTTGAGGAAGGCGGCA
Ga01g01840	TGCATGAGTATCGCCTTGAA	AGGTGGTGGTAAGCGTTATTAG	Ga01g01840	Cotton_A_23892	evm.TU.Ga01G2075	TTGCATGAGTATCGCCTTGAAACTTATGAAAATGGGACTCCACAGGACGA AGGATGGGTTGTATGTAGGGTATTCAAGAAGAGAATAACAGCTATGCGCA AAGTCGGTGAACATGAATCTTCGTATTGTTATGATGATCAAGTCCCATTC ATTCCCGATCTAGATTCCCCAAACCAAACATCCCTATCTAATAACGCTTA CCACCACCT
Ga12g00289	GGCTTACCACCATCTCATTGG	CTGTGAAACATTTGCCCTTCCT	Ga12g00289	NA	evm.TU.Ga12G0302	TTTGAAGTTTGAGGGTATAAGGAGTTTTCTCAGGCTATCCTAGATGATCG CACCAAGAAAGCTGAGGCATGGCATCGTGATGCTGCAACTCGGGCTCAAT ATACTAAACCTGCACCACCTATCACGTGTGCTACATTTGCTCAAGATGTT ATAGAAGGAAGGGCAAATGTTTCACAGA
Ga13g01419	ACCTGAACATGCACCATAAGAG	ACCTATGCTCATGTGGAAGAAC	Ga13g01419	Cotton_A_02186	evm.TU.Ga13G1604	TACCTGAACATGCACCATAAGAGAAAGCTCAAGGAGGAGTTTGGAGTCGA GCCTTGGACCATTATACAAAAACTTGGAGAAGCGATCTTTATACCTGCTG GTTGTCCTCATCAAGTGAGAAATCTCAAGTCATGTACAAAAGTTGCTCTT GACTTTGTGTCTCCTGAAAATATTCGTGAATGCATCCGTTTGACCGAGGA GTTTCGAGTTCTTCCACTGGAGCATAGGTA
Ga06g00844	GGTAGTTCCTGTAAAGCAACCT	ACTCGGCTAATCCACCTTGA	Ga06g00844	Cotton_A_34983	evm.TU.Ga06G0944	GAACGCGGTAATCGTAAACCTTGTTCAGGGTTCTTACCAGGGCCCAGCAGAATCATCTTCTTTGAATCCATTACCTTCTCAAGAAACACGGGTTGTGGTAGAGCTCCAATACAGGGTTTGCACAGAGGAGGAATTTTTGGAGAGATGTAATGCAGGTTTCTGATTCTCCGGGGACATACTCGCCTTGTTCCTCAAGGTG
Ga01g02021	CACTGGTGATTGGTCTAAAGGT	GCTTGACTGCGATGAAACTTT	Ga01g02021	Cotton_A_18547	evm.TU.Ga01G2258	CGATCAATGTCAGAGCTAAACTGAAGAAGATGATATTGGATGGTGACTTTGAAGATTTAG AAACTGGCGAGAAGTATGAGAGTCATCAGAAAGATGATTCTAGTAATGGTGGAATCCAAA AGGAAGATGATGATGCAATTGAGGAGCGGAGGTTAAAAAAGCTAGCTCTCCGCGCAAAAT TTGATGCTCATTATGAGGGATCCGAATCACCGGAAGAAGAAACTGATGTACAAAATGGGG GAAAGTTTCATCGCAGTCAAGCAA
Ga09g01595	ACTTTGCTCACATTGGAGGATT	ACGCAGGACAAGTAATGACAC	Ga09g01595	Cotton_A_12048	evm.TU.Ga09G1762	CTCGGATCTTCTTGGATTTGTATTTCTCATCCGCCCCCAGTTTGGATGGGTTAGTCAAAG ATATGCTCCTCCTGGACATTCAAGTTCAGCCCGACCTAAATTCAAGAAGTATCAGTGCAT TTTGTGGGCTGTTTCTTTGATCCTTGTAATTGTGGGTTTGAGTCTTGGATTGGTTATGCT CCTACGTGGAGTCAATGCAAATGATCATTGTTCTTGGTGTCATTACTTGTCCTGCGTAA
Ga08g00165	CCACCGAATCGAAGACTTTCT	GGCATACTTGTTGAACCACCTT	Ga08g00165	Cotton_A_11990	evm.TU.Ga08G0174	TTTGGGGTGTTCGGTTAGTCCAGGTAATAGTAGATTGATTTGGACTTTCCCGAGAAACTT CGGTGTTTGGATTGACAAAATTGTTCCAAGATGGATATTTCACATTGGACAAAACTTGAT TCTTGATTCCGATTTGTATCTTCTTCATGTTGAGGAGCGTAAGATAATGGAAATCGGGGC TACCAATTGGCAAAAAGCTTGTTTCGTGCCTACAAAGTCAGATGCCTTAGTAGTTGGTTT CCGAAGGTGGTTCAACAAGTATGCCAA
Ga05g04001	GAAGCAACACAGCGATGAAG	GCAACTCCAGCATCTTTACTAG	Ga05g04001	Cotton_A_07466	evm.TU.Ga05G4248	GAGAGATGTCGCTCGACTGCCTCGACCTACTCGTCCTTGTACCCCAGCTGTCTCCTTTTTCTTGTCGCGTTTTCGTTTCACCTCATGAAATGTATCCAGATAAAGAAGCTTTTGGGCAGTTTCATTAGGATCCATAAAGCACTCCTGGAGGACTGCAAAGATTTCTTCATCGCTGTGTTGCTTCA
Ga01g00119	AGCATGTTCACGACTTATTCC	ACCAACACATATACTGACCACA	Ga01g00119	Cotton_A_00143	evm.TU.Ga01G0122	CCTAATGCAAAATGATGACTGGTCCCCATGAGAAACGAGGAGGGAGCTTCGACTGATTCAACACTTCTTTTTGTTGGTGCCTTTGCAGAAACAATTTCCTAGGAGGAGAATCTGGACCACATCCTAATAAAAAGATCACCGGAATTATCAGAATAGCAGGATAAAGAGACAAATGAGTTGCAATGACCCACCCAAAAGCCGCCAAGGGAATAAGTCGTGAACATGCTAAA
Ga07g01749	TGGGTTGGGTATTTCTATGTCT	TGAGTCAGGAAGCCAGTCAA	Ga07g01749	Cotton_A_39161	evm.TU.Ga07G1927	ACCTAATATTGGACTCTTCTCTTAAGTCCGGGGGTGCCACTGCTGCGGTTCAAGATGGTG AGAAGTTGAGTTTGATTAAGCTAGCTAGTATAATTGAAGTCTCTTCAAAGAAAGGCACTC GAGATCTCAACCTCCAAGGCAAGTTGATGGATCAAATTGACTGGCTTCCTGACTCAAAA
Ga06g01112	GTTATCAACTGCCCAAGGGAAT	ACTAGGAGGTGGACCGAGAG	Ga06g01112	Cotton_A_31677	evm.TU.Ga06G1256	AGGGTCAGTTCACCCACAGCCCTAAGCTACAACTTATATGGGGCAGCACTTTGTATCACT TAGATGACATTCCATTCAGTGTCGGCAGTTTGCCAGATGTATATACTCAGTTCCGTAAGT CCGTCGAAGCTAAATGCACCATCCGAGGGTGCATCAGACTTCCAACATCTCTCGGTCCAC CTCCTAGTAAAA
Ga03g02156	CAGATGCTTGGTAATTCGGTTA	CCACACATTCCACAGGTTT	Ga03g02156	NA	evm.TU.Ga03G2405	CATCGTTATCTAGCTTTTCTGCTGATATTCGGAGAGGGAGAATGGGGGAGGATCGAATTG TCGATGCACACACGTTGAGACTTCTTTATAACCGTTATTTGCAATGGAGATTCGCTAATG CAAGGGCGGAAGCTACTTTCATGGTGCAGGAACTGAGTGCAGAGAAAAACCTGTGGGAAT GTGGTGGA
Ga07g00784	GCACTTCTGCACTCTGTTCC	CCATTGACATTCCAACGCCAA	Ga07g00784	NA	evm.TU.Ga07G0811	TGCTCGTCTTGATTTATATGCTGAAGTGAAACCCATCTGGATTTCTTCAGCACAGTTTTA TGGTGTTCCTTACATCTGGTGCATGCTACACAACTTTGCAGGAAATATTGAGATGTATGG AATTTTGGATGCAATAGCCTCTGGCCCTATTGAAGCTCTAACAAGTGAAAACTCAACAAT GGTTGGCGTTGGAATGTCAATGGA
Ga02g00472	AACCGACAAGCAACTCTTTAAG	AGCCACGAAATAATTCCCACTT	Ga02g00472	Cotton_A_25742	evm.TU.Ga02G0485	CAAACCGACAAGCAACTCTTTAAGAAAAATGTTCCCATAGTTACTTATGA AGATCTCAAGCCTTACATAGATAGGATTGTTAATGGGGAGACATCAGATA TCCTTTTAGCTGAACCCATTACAGGGTTCTTTCTAAGCTCTGGGACTTCA GGCGGGCAGCCAAAGCTGATGCCTGTCACTGCTCAAGTTGCTAAAAAGTG GGAATTATTTCGTGGCT
Ga07g00186	ATGAGTTCCGGCGGGTTT	TGGCAAGCAACATAACGAGAG	Ga07g00186	Cotton_A_05667	evm.TU.Ga07G0188	TCTATGAGTTCCCGCGGGTTTTTGAATCATTTGAGCCTAATATTGTTTAC TTACAAGGAGAGCAGATTGCTGATAGTGAAGAAATTGGCTCCCTGTTTTT GGGGGATGTTGACTTGTCTACTCCAGAAGCTTTATGTGGAGTCTTTGGTT CTACATTTCCTACCACTGTTTACTTAGAGATTCCCAATGGTGTCAAATTG GCAGAGGGACTTCACTCCAAGGGAGTACCTTATGTTATATATTGGAAAAA TACATTCTCTCGTTAGTTTGCTTGCCAA
Ga11g01842	CCACTCTCCATCACTTCATCG	CTCAGGAGCATCAACGGTTTC	Ga11g01842	Cotton_A_14682	evm.TU.Ga11G2092	TCCACTCTCCATCGCTTCATCGCTCAAGCTTCCCTCACTGCCTCTCAACC ACAACCCCGTGTTTTATCTAGTGATGCACCGAATTCAGGAGTTACTTCAA AGGGTAGAATTTATCACGAGACTTATGGATGTCAAATGAATATAAACGAT ATGGAAATTGTGCTTTCAATTATGAAGAATGCTGGTTATACTGAAACCGT TGATGCTCCTGAGA
Ga01g00175	TTGCTTGAAGGATGTTGTCTCT	AGCTTCACTGCGTAACTGAC	Ga01g00175	Cotton_A_00097	evm.TU.Ga01G0178	TTTGCTTGAAGGGTGTTGTCTCTAGGAAAAGGTTGAAATCGGAATCATGC GGTGGATCCGGATCGAAAGCATGCCGGGAGAAATTGCGGAGGGATAGATT GAATGATAGGTTCTTGGAACTGGGTGCCGTTTTGGAGCCTGAAAGGCCAA TGAAAGCAGATAAGGTTGCTATTTTGAGTGATGCTGTAAAAATGGTGCGT CAGTTAGCCAGTGAAGCTTGA
Ga07g00925	CGAGTTATCAGGAGGATACAGA	GAAATCAATATCGGGCTCAGTT	Ga07g00925	Cotton_A_24009	evm.TU.Ga07G0978	TCGAGTTATCAGGAGGATACAGAGCAACTTTCTTTCAACAATCCTGATGC AGATGACAAATTTGAAGAGGTTGATGAATATTTGTTTTTGAGCTTGGGGT TTCCTTTGAAACAAAATGCTTGGGCCGGTCCTGATCATTGGAAATATCGA AAAACTAAAGGTTCCGAGGATGTCCCTAATGAAGAAAATACAGTAGCGTC AACAAAGAAAGCCAGAAATAAAAAACAAACTGAGCCCGATATTGATTTCA
Ga01g02010	AGCAAGATTCTAGGAACGGTGATGG	ACGGATCGATACAACTGGCATGAA	Ga01g02010	Cotton_A_30642	evm.TU.Ga01G2246	GGGAAGAAGGCTTTAAAAAAGAATTAACTTGTACTATTTGCTTGGATCAAGTTAACAGGGGGGAGCTTGTTCGGAGCTTGCCATGTTTGCATCAGTTTCATGCCAGTTGTATCGATCCGTAGA
Ga01g00012	GCCAATCGCCATAGCTGAGATCG	TTGACCAGTGCAATGCTTGTTACC	Ga01g00012	NA	evm.TU.Ga01G0013	CTTGGATCTCTTACCTGCCTCATATGAACGAAGCTGTTTCACACATTTAGGCTTGCAACCATCTTCAAAATATTTTTTCTGATCAACAGGTTCCTCGTCCGCCATTGCAAATGAAGTCGAGAACTCAGCAAAATACAGAGCTTTGGATATCAGCTAACTTGAGACAGGAAGACGCGATCTCAGCTATGGCGATTGGCAA
Ga02g00033	GTACACCGGCACAAGTAATTGGATC	GCAACTGGCGGAGGATATTGATATG	Ga02g00033	Cotton_A_01497	evm.TU.Ga02G0029	CGATAGCGATCATCTTTGACATGATCATGATGCTACCAAAGAGTTCTTCAAACATGTAGCTGTTAGTTTTAGAGATGGAAGATCCAAATAAGCCAAGGAATGATGAGGAAAACAAGGATGGTGGACATATCAATATCCTCCGCCAGATGCAAA
Ga07g00135	GGAGCACACTGATATGTTGGAGAG	TCGCTTGGCATACAAAGGTTGATAT	Ga07g00135	Cotton_A_05722	evm.TU.Ga07G0132	CCCTACCTGTTAGAGCGTGTTGAGGTTCTCAGAGAGATCCAGGGTCAACATGATGAGTTAGAGGCTAAATTTTTTGAGGAGAGGACAGCACTCGAAGCTAAATATCAGAAATTATATCAACCTTTGTATGCCAAGCGAAA
Ga12g02748	TGGAACACCTACCTCTGATGATTCT	CCTCAACAAGTCATACACACGAACA	Ga12g02748	Cotton_A_27162	evm.TU.Ga12G2897	TCATGTTGACAAAAGATAGAACGAGTAGGATGAAAAACTGATGATACTGGGAGCCCATGGAGCTTAAAAGGGAATCGCTGAGTAAGCCTTTTAGAGAGCTGATGAATGAGAATTGCTCTTGATTCTCCTGCTGGCATCACTGTAGAAAGATAATCTCCTTTACGATGCCATTCTATTGAAGATACAGTCCTATAATGCCTTAGTCTGATGCAGTCATACTTTTCATCTTGAATCCAGCTTAAGAAAGATGACATATCATCAGAATCATCAGAGGTAGGTGTTCCAAA
Ga12g02631	GGTCTTGGCTGGATGCTTACTAGAT	GCATACTTCAGGACGAAGGAATTGT	Ga12g02631	Cotton_A_15779	evm.TU.Ga12G2787	GGCGTGGATGACTATCCCAAATGGCCAAAGCTTACTGGGATGACTGGTTGAGATTAAAAGATAATCACAATGGTCGACAATTCCTTCGTCCTGAAGTATGCAAGAAAT
Ga05g01794	GCTGAGAGCTGGAACGAGATGC	GGAGCAGGCTTCTTCTTCAACTCAT	Ga05g01794	Cotton_A_04649	evm.TU.Ga05G1854	GCGGTCTGATATTTATCATAGGTTTCAAGGCATGACTCTCTACACATTCAGAAAAATGATATGCCATTCTTGGGCTTAAGGCATACATGAAGACTGTCATGAAATAATAAAAAATTGCTATATGTTGAGCAAGAAACCGGTCAAACCACCAAGAATTCCCACCCAATTCTTCCATGATAAGCAGGTGGTGCATCTCGTTCCAGCTCTCAGCAAA
Ga05g02395	AGCAAGTGGCAACACCAGAATACAA	GGCGTACCAATTCTAACTCCTCCAG	Ga05g02395	Cotton_A_16140	evm.TU.Ga05G2456	GATGAATTATTACCAATATAGCGGTTTTATTCAGGGTGATGTGGCACATCTCACACACTTTCTCATAGCATTTACCTGTCAAGCCTAGAGTAGTGAGATCCCAAAGCAACAAATGGTTGTCAGTGCCCCCAGTAACCAACTTGCATTTTCTTCTCAGCAGAGCAGATGCTAATGCCTGAGCATTTTTCTTCACCTGTTGCATATATGCTTTGTATTCTGGTGTTGCCACTTGCTAA
Ga05g00921	TGGTCAGATCAGGAATCGCAAGTCT	TTGCTCTCGTTCGTCATTGCTAACA	Ga05g00921	Cotton_A_12923	evm.TU.Ga05G0951	GATCTCATTTCAAGTGCCTGACAGGTGAATAGTCACTTTTGCTGATGTTGCAGGTGTTGATGAGGCCAAGGAGGAGCTAGAAGAAATTGTGGAATTTCTTAGGAATCCAGACAGATATATACGGCTTGGTGCTCGTCCTCCTCGAGGAGTTCTCCTGGTAGGTCTTCCTGGGACAGGTAAGACTCTTCTAGCAAAAGCTGTGGCCGGTGAAGCAGAAGTTCCCTTCATAAGTTGTTCTGCCAGTGAGTTTGTAGAGTTGTATGTTGGCATGGGTGCATCTCGAGTTAGAGATCTCTTTGCTCGAGCAAAGAAGGTGGCACCATCAATAATTTTTATTGATGAGATAGATGCTGTGGCTAAAAGTCGTGATGGTAAATTTCGCATTGTTAGCAATGACGA…
Ga05g02866	ATGTGGATGCTGTGCTCTCTGTAT	ATTCACCTTCCTTTGCTCACCTACA	Ga05g02866	Cotton_A_04019	evm.TU.Ga05G2945	AGCATCAGTTTGTGCAACACATGTTCCTTGGCCTCATTTCCATTAACCTTGACTGTGATATCTTTATATACAGAGAGCACAGCATCCACA
Ga06g00582	TCTCTTGGACAGAACAGATGACAGA	GGATAGCGGTCCTCTCAGAAGC	Ga06g00582	Cotton_A_20445	evm.TU.Ga06G0624	TACGTTTGTAATCACAGCTAGCACACACCCCCCCACCAAAACACAAGACTCCACATTTGCTAAAACCTTCATTAAAACCTTCAAAAGTAGTAGTAGACGGTGTCTCAAAGCTCTGTCATCTGTTCTGTCCAAGAGAAA
Ga06g00245	CGTATTTACAGCACCATCTTGACCA	TCAACCGCACTGGCATCTATACC	Ga06g00245	Cotton_A_14839	evm.TU.Ga06G0256	TATATTGCTCTTATCGATAAGTTTCACAAGATTCCCAACACTCTCTTTATCCTGAATATCTAAGGTTGTGAAATTGACAATACTGAAGTCTTCAATTACATCGCAAAGCTCCTTTGTAAGTTTTCTAAACTTGGCAGAGCGGGGATCTTGGTCAAGATGGTGCTGTAAATACGAG
Ga08g01368	AGTTACTGGAGAATGGAGACAATGC	TGGGTTATCAAATGACCTGAATGCT	Ga08g01368	Cotton_A_22921	evm.TU.Ga08G1518	GGAGGAAGTCTTAGCAGCACTTTTTTCCTGCTTCTAATGCACTTGTCCCATCACTGGGTATCACCCATAGGGAGTTGGAGGGTTCCAAACCTTTGACAGCATTCAGGTCATTTGATAACCCAAA
Ga11g01317	CACAGGTGGAGACCGTATCT	GCACCGCTCAGAAACATAGAA	Ga11g01317	Cotton_A_31363	evm.TU.Ga11G1403	TCACAGGTGGGAGACCGTATCTGGTTTTTGTACAACTAACAAAGAACCAA ACTCGGTGAAGGGTTTCTCTGATGTTGAAAACCCCCAAGTTTTAATGACT AAGGAAGAGAACCGTGGGTGTGAAGGAGCTACACAAAACGAAGCCTCCAT AGAGTCTACTTTTTTTGTTCAGAAAAAGGACAGTTCAGTGCCTGCAAAAG ATAAGGGTACTTCACAAACAGCAACCAAGAAGAAGAATAGGAAAGGTGGG CTTTCTATGTTTCTGAGCGGTGCA
Ga09g01336	GGTTTAGTTCGTGCTGGTGAT	TGAACAGCATCCAAGGTGAAG	Ga09g01336	Cotton_A_15410	evm.TU.Ga09G1489	TCTGGTTTAGTTCCGGCTGGTGATGCTCTTGATCCTGTTGTCAGTAATAA AGTTGAGAACAATGAAGGGGATTTCCTCAAAAATATATTCTACCCTGGGC AGCTGGTTTCTTGCATTGTGCTGCAGTTGGATGATGATAAGAAGGAGACT GGCAAAAGAAAAATATGGCTTTCCCTTGCGTCTCTCTTTTTTGCACAAAG GCTTCACCTTGGATGCTGTTCAA
Ga07g00639	TGCCTCACCTACAATGGATTCT	TCAGGCCAGCATTACGTCTAG	Ga07g00639	Cotton_A_18605	evm.TU.Ga07G0664	TTGCCTCATCCTAAATGGATTCTTCTGAATCTGTCACTGATGTGCCTACT CGAATTAAATTTAAAAGGCTTGACAAAACTGCCAGGCACATAATGCAGAT TGTGGATAAGGAAGCAGTGGAGGAAGTAAAGGGCCAAAGGGAGATACCTG AAATAAAGCCTGGCTACATTGTGCAACTCAAAGTGGAAGTACCTGAAAAC AAGCGACGTGTTTCAACCATAAAAGGTATCGTTATAGCTAGACGTATGCC TGGCCTGAA
Ga11g02019	GTGGTAAATGGTGCTCTTGATT	TAGTCTGGACATTCTGTGCTAT	Ga11g02019	Cotton_A_12547	evm.TU.Ga11G2278	CTCAAAGGATCATGGGGTATTGCTCAAATGGCTGTCAAGCAAGGATGGGT TGTCAGCACCCTCCTTGCTAGCTGCTGCAGTTGGTTCATTTACTGGAGGA GCACTGGCAGATAAGTTCGGCCGGACAAGGACTTTTCAATTAGATGCCAT TCCACTAATCATTGGAGCAGTTCTTACTGCTATAGCACAGATGGTCCAGA CTAA
Ga01g00861	TCTGTTGTGAATCTTGGCGGAAATG	CCACTCTAGGCTCCACAGCACTTA	Ga01g00861	NA	evm.TU.Ga01G0912	ATCAGTAGACGTCAGTCGAAGGCTCTTATCCTTGAAGCTTTCTACTTGAGTACTTCTTCCGGTACTTTTGACTTTCCGGTTTGCCCAATTCATGATATCTGCATCAGTTATCTCCTTTCCTCGGGAGCGAGATCTCAAACTCTTTAGAAGTTGAAGCATATTGAACCTCATTAATTGCCATAGAAAAGCGACTATGAGTTTTTTATTTCCTTGCACTATATCATTTCCGCCAAGATTTCACAACAGAA
Ga01g01352	CATCTGGGAATGCGAGGAACACA	AGGAACATGATCTGCAACTGCTGAA	Ga01g01352	Cotton_A_39585	evm.TU.Ga01G1472	CGTCTGCATGTGGCGTGTATGGAGGAGGTGGAACTGGTTTTCTGTATTGGGGTGCCAACTGCTACGAGAAGGCAACAGTTCCCAGTGCCGAGATAAGATTTAGGCGAGGCCTCCCCCCAGGTGATGGTGTTTTGTACTACCCAGGTGAGGTGTTCTCATCTTCAAAGCAACCTGTTGCTTCCCTTAGACTAGAGCGCATTCTCAGCGGCTTGCAGGACTTTGAATACCTGAAGCTTTATGCCTCAAGATATGGGAAAGAAGAAGCACTTACACTTTTAGAGAAGACGGGCGTTTATTTAGGCCCAGAGCGGTACACCCATGAACATATGGCCATTGATATAATGCGGGGTGAGATTTTCAGCAGTTGCAGATCATGTTCCTAAT
Ga01g00333	TGCGTGCTGTCCAAGAGTGTTAT	ATCGAGCATACAAGCGGCTTATTG	Ga01g00333	Cotton_A_30395	evm.TU.Ga01G0327	TGATCGGAGAGTTGCGCACCTATTCGATAATAGTTGCTGACGGAATTGAGGATGTAACCATAAAGGTCTCTGATGAGGGGGGTGGCATACCAAGAAGCGGTCTTCCCAAGATTTTCACATACCTATACAGCACTGCCAGAAACCCATTGGACGAGCACTCAGATCTGGGAACAGCTGATACAGTAACCATGGCTGGATATGGTTATGGGCTACCAATAAGCCGCTTGTATGCTCGATAAAAA
Ga01g02347	CGTCGCTCGTTTCAACTTCTCTCA	TCAGTGTCTCATCACCCTTTATGCT	Ga01g02347	Cotton_A_04138	evm.TU.Ga01G2612	GTACTGCACATCGGACCCTTGACATCTCAGGGCAGCTATGCTCAACACCGGTATTCTCTGCGCCGTCATGCTCGATACTAAGGGTCCCGAGATCCGAACTGGTTTTCTTAAGGATGGAAAAATTCAACTCAAACAGGGTCAAGAAATCACCATAACAACTGACTATAGCATAAAGGGTGATGAGACACTGAAAGTACTGCACATCGGACCCTTGACATCTCAGGGCAGCTATGCTCAACACCGGTATTCTCTGCGCCGTCATGCTCGATACTAAGGGTCCCGAGATCCGAACTGGTTTTCTTAAGGATGGAAAAATTCAACTCAAACAGGGTCAAGAAATCACCATAACAACTGACTATAGCATAAAGGGTGATGAGACACTGAAT
Ga01g01083	GGCTAAGCAAGATGGTCCTGTTGT	TCTTCCTGTGCCTAAACACAATCCG	Ga01g01083	Cotton_A_29657	evm.TU.Ga01G1155	AGGCCACTACCCCTTGGGAGGCCATGATGATCATTCTCACGGTCATGGAGATAAGCATTAGTGACTCCCGGATTGTGTTT AGGCACAGGAAGAA
Ga01g00269	TTGATTGTCCAGAAGAGAAGAGCAT	GCAGCAAACAAAGCAATATCCTG	Ga01g00269	Cotton_A_00008	evm.TU.Ga01G0268	CCACGACTTCGACGGTTCAGCTTATGTTGGCTAAGATCAAGAGGTCTGGAGTCATCAAGCAAGAACTTGCTAAGCTGAAAAAGGAGAATGCATCTTCAATTTGATATTGAATCATGGATTTTTGTTAGTTTTTGTCATCAAACATTCTGCAGGTTTTTCTTTTATGTAATTTTTTATTTTATTTACAAATGGTTAAAAAGATTAAAGATCAGTTGAGAGATCTTTGTTTGCTATATTACATATTTTATAGTGAGTTTAATAGCAGGATATTGCTTGGGTTTGCTGCAAC
Ga02g00254	GGATCAGCAATCGAAGACACCAAG	CGAAGCAACACGAACATTGTATTCT	Ga02g00254	Cotton_A_09759	evm.TU.Ga02G0266	CTCAATTGATACGTGAATATACGGATTTTAAAGTGCTTTATCCGACGCTGTCTGATTATGATATTCGATATTATATCTATGAACTTCTGAAGGCATTGGATTATTGCCACTCACAAGGTATTATGCACCGAGATGTGAAGCCCCATAATGTCATGATTGATCATGAGCAGAGGAAACTTCGTCTTATTGATTGGGGCCTTGCTGAGTTCTATCATCCCGGGACAGAATACAATGTTCGTGTTGCTTCGAA
Ga03g01850	ATCCTTGATGACCGCCCGATTC	GCTGTCTTTGTGCTTCCAACTCTTT	Ga03g01850	Cotton_A_34826	evm.TU.Ga03G2078	GGTAACCGTCATTCGGATGCCCTTGAGGAGGCAATGGGGCCGTGGTCGAAGTGGTGGCCAAGTGCGAGATGAATATCGAACTGATTACGATCCTGGCAGAGGTGGTTATGGAAAATTAGTTCAAAAAGAGTTGGAAGCACAAAGACAGCAA
Ga05g00872	AAGCAGAATCCGTTCCACTCTATGT	TCATCAGACTCGTCATCGTCATCAG	Ga05g00872	Cotton_A_13908	evm.TU.Ga05G0904	GGCAGAGCTTATTCTGGGACCCTTTCCCACCAGAGTTGCCCTCAATTATCTTTTGATTTAGTATTTGACGAAGAGTTTGA GCTCTCCCACAACTGGAAAAACGGGAGCGTATATTTCCTCGGTTACAAAACTTTCATACCAGAGGAAGGTGATGATTTTG GTATGTCTAGCGAAGAAGAAAGCGAGGAGGAGGAAGAGGAGGAGCTTCCTGTTGCTGCTGCTGCTGCTGCAGTAAATGGA AAAGCTAAGCCAGATGGAAAAACAGCCAAGGCTAATGCTGGGAAACCTGATGCTGTTAAACAATCTGGCAAGATAGCAGA ACCTAGCAGTAACAAGAAATCTGAGGATGAAGATGATGATGATGAGTCCGAGGATGAGAGTGGTTCTGATGAGGA…
Ga05g02880	TCCAAGACCAATCCCTCCTGTTTG	CAGCGGCACCAAGAACTAGCAAT	Ga05g02880	Cotton_A_04037	evm.TU.Ga05G2962	CGGGTCCCAGGTGTGATCTGGTGGCAGCTGCTGCACTCCCTGTCGCCTTTGGGACCTCGCACGTAGCTCTTGTTCCAGGGCTAGCTTGTCCTCTTCTCAGGTATTGCTAGTTCTTGGTGCCGCTGAGAA
Ga05g01203	TGAACATCCATCTGCACCAAGACA	TTCCACATTCAGACCAGCATCTTCT	Ga05g01203	Cotton_A_15100	evm.TU.Ga05G1224	GGGGGGATTCTGATCTCAGAGGCATCTCTACCGGGTACTTTCCTGATTTGCCAACCGGATCTAAAATATCCTACGCGGACGTACTTCTTCTGTCTTGGTGCAGATGGATGTTCAAA
Ga09g01685	GGCAACCAATCGAGCAGACACT	CCTCCAAGTCAACCTCATCGCTTAG	Ga09g01685	Cotton_A_13088	evm.TU.Ga09G1859	GGTTGCGGCTCTTCTTCGTCCTGGAAGGCTTGACCGAAAGATTGAGTTCCCTTTAGCCTGATAGAAGGCAGAAGAGACTTGTTTTCCAGGTTTGCACTGCTAAAATGAACCTAAGCGATGAGGTTGACTTGGAGGAA
Ga10g00163	CACGGCTCCATCAAACACATCCT	TGACGAGACCACCAAACCAGTAC	Ga10g00163	Cotton_A_14140	evm.TU.Ga10G0159	TGAATGATAGCAAGAGGTAGTAAGAGAATTGCATTCTTTTCCTTAGGTGTATATGAACAGCTGGAGTACTCCATTGAAAACTATATATAATACGATGCAACCGATGAGGAAATCACGGTTTTCGGGGAACTTCTTTTTGTAAAATTGAGCAACAAGAGCGATTACAATAATAATAGTTCCAAGCAATAATCTGATATTGCTCATCCTCACATCTTCTACATATCCGCGACTCTTCACAATCTCAGTGACGGATTCATCGAGGATGTGTTTGATGGAGCCGTGAGA
Ga11g02513	ACCGTGCGTTATTGAAGAATGTGTT	CTCTCTCCCTTTCCTTTCTCAAGCA	Ga11g02513	Cotton_A_08290	evm.TU.Ga11G2821	CTTTTTTGTTGAGATTGGCATGGGACAATGGATCGTTATGAAATGATTTTGAAGAAGATTTGCTTCAAGATACTAGTGCTTACTATTCACGGAAGGCATCGAGCTGGATTGAGGAAGATTCTTGTCCGGAATACATGTTGAAGTCTGAAGAATGCTTGAGAAAGGAAAGGGAGAGAGAA
Ga13g00313	TCTGCACAGCTTGCTGAGGTT	CATTGATGGAAGGCATGTCATTAGC	Ga13g00313	Cotton_A_00846	evm.TU.Ga13G0322	CGCAGCATGTCTTTTTGGCTAGTTGTCAAATCTTGTTCCTCGACCTTGGGTCATTGATGATTTAGACACTTTTAAAGCAAAATGGAACAAAAAATCTTGGAAAAAGGCAGTCATTTTTGTAGATAACTCTGGTGCAGATGTGATCTTGGGTATTTTGCCATTTGCAAGAGAGCTGCTAAAGCGTGGAACCCAGGTTGTGTTGGCAGCTAATGACATGCCTTCCATCAATGAC
Ga13g00664	GGAAAGAGATGCGATTATGGCTGAG	TCGACCAGAACGTCCAATCCTATG	Ga13g00664	Cotton_A_28703	evm.TU.Ga13G0715	CGGTATGCTGCACCCGTGTTCTTATCACTACAGATGTTTGGGCCAGGGGGCTTGATGTTCAGCAGGTGTCTCTGGTGATCAATTACGACCTGCCAAACAATCGAGAGCTTTACATCCATAGGATTGGACGTTCTGGTCGAAA
Ga05g00796	GCAAGAAGGGTGGTATGACTGGG	CAATGTCCTGCTTATGCTGCTCCA	Ga05g00796	Cotton_A_11071	evm.TU.Ga05G0822	GGAGGAAGGACCCCGCTTAGCATCAAGTTGCTGCTGTTCAGTGACAAAAGCTGTGATTTTCTGCTCTAACTTTTGAAGCTCTAAGCCGATTCTTTTCAGTTCTTCTTCCTTCTTATTAATAGACATCGTGTTTTGCATGATTATATTCATGAACTTTAATTTTGAGCGCCTATAATCATAAAATCCCCCAGTCATACCACCCTTCTTGCAGA
Ga05g01712	GCTTACAGGACGCTTCGAGACAG	CTCACTTCCTGTTCCCGCCTTCT	Ga05g01712	Cotton_A_25571	evm.TU.Ga05G1751	TAATGAAGTTCTTTTCTTTCTTCTTTAATCCTGATTACGTGATCCTCCTGAAGCTGTATCAAGAGGGATATCAACTGTTG CCTCACGCTCATAACTAAAACCAGCAGGTTCAGGAGGTAGCGGTGAAAGTCTTGAGTTTGAGGCAGGTGGAACGCTTGCA GTGCTCGTTGAAAATAGACCTCCTCCAAATTTAGACTGGCCAGGTGCCTTCCCTCTTGCTGTTGTATCAGAAAAAGGATT AACTTCTTCTTCTTCCTCGTCGAAAGGATTTTTATCGTAACGACCACCATCATCGTAATA
Ga05g01716	TTTAGAAGAATGGGTTGGCATGAGT	AATGGCTCCAGTTACGCAGTGA	Ga05g01716	Cotton_A_25576	evm.TU.Ga05G1756	GGGTCGGAGCTGCTTGTTCTTATGCACTGCTTCATGGGGTGTTTGGTTGGGGAAAGGACGGTCATTTTGCTGTTTGCAAGATAGCTGAGGAATATCTTACTAAAGATGCTCTGGCTACAGTAAAGGAACTGCTCCCTGATTCCGCTGGAGGTGAGCTTGCATCTGTATGCTCCTGGGCTGATGATGTAAGGTGGCACTATCACTGGTCTAGTCCCTTACACTATGTTGACACCCCAGATTTCAAGTGTAATTATAAATACTGCCGGGACTGCCATGATGCTGCTGGACATAAGGATCACTGCGTAACTGGGAGCCATTAAG
Ga05g00080	GCTCAAGGACTCAGTAAGGCTAGGA	AGACGGAGAATGATGACAACACGAT	Ga05g00080	Cotton_A_16257	evm.TU.Ga05G0093	GGTGCTGATGAGATGTGGATCTTTCTTCATCCTCGAGACATGAATCTCAACAACCAATCCCTCTTCTAACTAATGGCCATACGGTTTCTGGAGAAATTGCTACACCAGACAATCGATCTGTGCGAACGACATCGGGTCCTTTGGGTCCTTCTGAAAAGAATGTTAGTTCTTCTCCTTATGTTGACCCGAGGCAACCAGTCCCGGTGAGAATTGTGGACCCAACCAAGGACTTGAATTCTTATGGCCTTGGGAATGTTGATTGGAAGGAAAGGGTTGAAAGTTGGAAACTCAAACAGGAGAAAAATGTGATGCATATGAACAATAGATACCCTGAAGGGAAGGGAGATATAGAAGGAACTGGTTCGAATGGGGAGGAATTGCAAATGGCTGATGATGCTC…
Ga06g01892	GAAGCATCAGGGCGTGGTTCAA	GCAAATGTGACAATGGCTCCAAAGT	Ga06g01892	Cotton_A_15584	evm.TU.Ga06G2207	CACGCCCTGAGCGTCTTCGTTTTATCAAATTGTGAGGATGGATAATTCAACGGCGGAGAAAGGGAGCCCGGGGCAAGAGCAGCAGGCTGCCGGAGTGGGGATTCTCCTTCAGATTATGATGCTTGTTCTTTCTTTCGTCGTTGGCCATGTTCTTCGCCGCCACAAATTCTACTACCTTCCCGAGGCCAGCGCTTCTTTGCTTATTGGTTTGATTGTTGGTGGACTTGCTAACATCTCCGACACTGAAAGAAGCATCAGGGCGTGGTTCAATTTCCATGAGGAGTTCTTCTTCCTGTTTCTGCTACCTCCAATCATCTTTCAGTCAGGGTTTAGCCTATCACCTAAACCCTTCTTCTCTAACTTTGGAGCCATTGTCACATTTGCTATTTTTGGAACTTT…
Ga06g00522	CTGTTGTCACTTGTGGCGAGGA	TCCCATCAGTTGCCGTTGAGAAA	Ga06g00522	Cotton_A_17412	evm.TU.Ga06G0556	GTACTTTTCTTGTGATGAGGGCATATGGAATAGACAGGTGCTTCATGACCCTCAAAAGTATGTTGTTTGGCCCCAGAAGCTGCATCCCATACCTTAATAACCCTGTCCTCGCCACAAGTGACAACAGAT
Ga06g00905	CCAACCTCTTGTCGATGACTGGAA	TCTGTTCTGTCTGAATCCTGGCATT	Ga06g00905	Cotton_A_22234	evm.TU.Ga06G1012	CGAGTTGAAGGAACGCATGTGTTTCATCCCGTATTGGGGCTAGTGATCCACAATGTGTTTCGAAAGTCCTCACCACTTTCTTGAGGCATTTCCAGTCATCGACAAGAGGTTGGAA
Ga06g01892	CGTCTGGGCAGAACTTCTTTATGGT	GACCTTCCGCAAGCATGTACGA	Ga06g01892	Cotton_A_15584	evm.TU.Ga06G2207	AGTCGCTTCTTGAGACTTTGTTGGCTCTATGTCTGCAGGGGTTGGAGTTGGATTTACTTCTGCTCTACTCTTTAAGTATGCTGGACTAGATATTGACAATCTTCAAAACTTGGAGTGCTGTCTTTTTGTCCTTTTTCCTTACTTTTCGTACATGCTTGCGGAAGGTCAAA
Ga06g01129	GGAATTGGAAGGTTCAGGATGGACT	AACATGGCAACAGAAACACCACAAC	Ga06g01129	Cotton_A_33261	evm.TU.Ga06G1282	GATTTCCTCACTGCCTCTGAAAGGAAAATATATTGCGATTGACTTTTAGAGGAATTGACAGAGAGCTCCCTTGTTGAACCAACTTCCAAAGAGAAACATCCATTCTTGCCATATTTACAGTACTTATATCTTATTGGAAAATCACCCCTTGGAATTACACAGTATGCTTCCCAGATATATTTACCAGTATAATGTAGCTTAAGTCCATCCTGAACCTTCCAATTCCAA
Ga07g02340	GAAGGAAACCGCAGAAGCATACC	GCATCAGCAGTTATGAATGGAAGGT	Ga07g02340	Cotton_A_38084	evm.TU.Ga07G2570	AAGGCGACAAAGCTGTTATCACTGTTCCTGCATATTTTAATGACGCACAAAGGCAGGCCACCAAGGATGCTGGGCGGATT GCTGGGTTAGATGTCGAAAGGATTATCAATGAACCAACTGCTGCTGCGCTTTCCTATGGGATGAATAACAAGGAGGGTAT CATAGCAGTATTTGACCTTGGAGGTGGTACTTTTGATGTTTCTATATTAGAAATTTCAAATGGTGTTTTTGAGGTAAAAG CAACAAATGGAGACACTTTCTTGGGTGGAGAGGACTTTGACAATGCACTATTAGAATACTTGGTGAGTGAATATAATAGA ACTGATAACATTGATCTCTCGAAGGACAGGCTTGCCCTGCAGAGGCTACGTGAGGCGGCCGAAAAGGCTAAGATT…
Ga07g01555	TGGTCATGAATACCAAGGTCCTGTA	CAATGAAAGCACCGTTGATGGAAAC	Ga07g01555	Cotton_A_28332	evm.TU.Ga07G1685	CAATCTGTTCTTAGAGGCTACAGCATTTGCTGCAGTGACTGCTGAAAATCTCAATCTTCCAGGGGACAAAATTCTTGGATTAGCTAAATTCTTCCTTGGTATTGGTGTTCCTGGTGATGCCAAAGATTTCTTCAACCAAATAGACTCCTTAGCTTGTTTGGAAAGCAACAGGGTTTCTATACCACTTATCTTATCGTTTCCATCAACGGTGCTTTCATTGAT
Ga07g01270	ACGACACTTATGGACAATCTCTTCC	CCGTTCAGCATATACACCACATCTT	Ga07g01270	Cotton_A_23729	evm.TU.Ga07G1344	CGGGCTTCCTGAGCTCCTTTGCATATGGACACCACCCAACCCAGCAACTGATGAATCCACTGTGCTAATCCCCATTTGGAGAGAAATTAAAATATTTGGAAGAGATTGTCCATAAGTGTCGTAG
Ga07g01677	GCGTCGAGAGGAAGGAAGCA	GCACGATCAGGTGAGTTGAGGATT	Ga07g01677	Cotton_A_40808	evm.TU.Ga07G1836	GGCTTTTTATGGCTTCAGTCTGCTCAGGATATTGCTAATATTGAACTTGCTCCTACTCACCCAATTAGACTCGGCTTGCTCTTAACTTCTCTGTTTTCTACTACGAAATCCTCAACTCACCTGATCGTGCAA
Ga07g01628	GCTTAATCTTTGTTTGGTTCCCGAG	CGGCAGTGTTACCTCCAGCT	Ga07g01628	NA	evm.TU.Ga07G1775	GGCGTCTCTTGCGGCTTTTCTTGTAGGCCTTTGCATCTCTTTCACGGCGTTGTTCAGGGGTCAATCCATCGTCCTTAGAACCAGCTTTCCCTTTGTTGCCTGACCTGGATTGAGCCCTTTCTCTATCTTTTTCTCTCTGGTTGCCGCGAGTCATTGTTGATATTCTCGGGAACCAAACAAAGATTAAGCAAA
Ga07g00374	AGTGGATGATGAAGAGGAGGATGGA	GATACCATCTGCTTACGGCTTCTCT	Ga07g00374	Cotton_A_19202	evm.TU.Ga07G0379	GAGGATTGACTCCTCACTTTATGAACTTCATATCGGTCTCGTAACAACTCTTCCCAGTAACTTGTTCTTTCAGAATTATTCATGGTATTTTTTTCCTCCACGGCCACTTTTTGAGCTTCTTCCTCCACAACAGTTTCTGCTTCGTCCTTATATTCAAAATTAGCTACCTTGAATGCCTTCAAAAATCCATCCTCCTCTTCATCATCCACTAAA
Ga07g02289	TCTTGGATGATGTTGAGGTTCAGGA	CGTCTTGCACGCTCACATTAAGG	Ga07g02289	Cotton_A_19453	evm.TU.Ga07G2521	CGAGGACTACTATTGATCCAACAACTTCATCTTCTACTATTACAGCCTCTCCAAGGATAGTAATTCCGAGCTTTGCGTTGTAGTCTCCATCGGCCTGGACACGAGACCATTTTCCTATAGACGACTTCCATCCAACAATAGAATTAATAACAACCGCGTTTTCCTGAACCTCAACATCATCCAAGAAC
Ga07g00115	AGCATCACAGTTGGTTCAACAAGTT	TTCAATGACTCAACATCGGGTTTCG	Ga07g00115	Cotton_A_10304	evm.TU.Ga07G0114	GATTTATTCGCACTCAGTATCAGAATACCCCATAACCTCTTGACAAGTTCTCTCAATTGTCTTACACTCTGTATTGCAAATCCCTTCAGCATCTTGTTCCACTAGCTCTAATTTATCCCCTTGTTCAACTATATCAATCTTCAAAATCCAATCAGCTTCTTCTTTCTTCAAATTGCAAACATTCTCCGCAATCTCAATGATTTGATATTCTGAGATCTTCTTGGGAGAGATCTGGGTTTGTTTCGATTGAACTTGTTGAACCAACTGTGATGCTAA
Ga07g01563	GGTTGGCGATGGCTACAATGGAT	GGCAGCATTGACGATCCCACTT	Ga07g01563	NA	evm.TU.Ga07G1697	TTTACTGTAGGACTCCTGCCATTTTCTGGATGTAGGTGGAAATGCTTCTGAAGGCCAGGTGGTCGAGGCATTTAAGATTTTGACTTCTGATGATAAAGTGAAAGCCATTTTGGTGAATATATTTGGAGGAATAATGAAATGTGATGTGATTGCAAGTGGGATCGTCAATGCTGCCAATGTTACTGCAGGACTCCTGCCATTTTCTGGATGTAGGTGGAAATGCTTCTGAAGGCCAGGTGGTCGAGGCATTTAAGATTTTGACTTCTGATGATAAAGTGAAAGCCATTTTGGTGAATATATTTGGAGGAATAATGAAATGTGATGTGATTGCAAGTGGGATCGTCAATGCTGCCAAAATTTATTATTCCTCCAATATATTCACCAAAATGGCTTTCACTT…
Ga08g00946	GCATAGTTCGTGATGGTCCTGATGG	ACTGGACGCTGTGGATCTCTCATAT	Ga08g00946	Cotton_A_40064	evm.TU.Ga08G1003	CGAGCTTGCACTGATTCTGGTTATGGATCCTTGAAGCAGTTTTTACAGAAGAAGGACAGGACTATTGATCGTCGTAAGAGACTCATCATAGCCATGGATGCTGCATTTGGAATGGAGTATTTGCATGGAAAAAACATTGTACATTTTGATTTGAAATGTGAAAATCTGTTGGTAAATATGAGAGATCCACAGCGTCCAGTAATGCACTGTTCTGATTATGGTTAATGGATCCTTGAAGCAGTTTTTACAGAAGAAGGACAGGACTATTGATCGTCGTAAGAGACTCATCATAGCCATGGATGCTGCATTTGGAATGGAGTATTTGCATGGAAAAAACATTGTACATTTTGATTTGAAATGTGAAAATCTGTTGGTAAATATGAGAGATCCACAGCGTCC…
Ga08g02248	ACGGCGGATCTTGTTACTACACTAT	GTTGAAGCTCATACCATCTCCACTG	Ga08g02248	Cotton_A_18493	evm.TU.Ga08G2418	AAGGACGCCTCCTTCTCCGATATCCGTACTGCTTACCGTAAGCTTGCTCTGAAATGGCACCCGGACAGATACGTCACAAATCCGGCGGTAGCCGGCGAAGCGAAACTCAGGTTTCAGCAAATCCAAGAAGCTTATTCCGTTCTCTCAAACGGGTCCAAGAGATCAATGTATGACGCCAGTCTCTACGATCCCTCGGCAGATGATGACCAAGACTTCTGTGACTTTATGCAAGAGATGATATCGATGATGAACAATGTGAAAGACGAGGGGGATAGTTTCGAGGATCTGCAAAAGATGTTCGCCGATATGGTCGGCAGTGGAGATGGTATGAGGCTTCAACAA
Ga08g00954	TGTCCACGGTACAGAGCAACAA	GGTCCATTCGCACCAGCTATGA	Ga08g00954	Cotton_A_03299	evm.TU.Ga08G0617	CATTGAGCTTGATACCGATTTTGGTAGTACATTTTCAGGTGTGCTAACAGATGAGCATGGAAGGGTTCGAGCAATCTGGGGGAGCTTTTCAACACAGCTGAAATTTGGTTGTAATACATCAGAAGATCATCAATTTGTGAGGGGTATCCCGGTTTATGCAATAAGCCAAGTTCTTGATAAAATCATAGCTGGTGCGAATGGACCAA
