# Supplementary material for: Multi-strategic RNA-seq analysis reveals a high-resolution transcriptional landscape in cotton
Source: Nat Commun. 2019 Oct 17;10:4714. doi: 10.1038/s41467-019-12575-x (PMC6797763; doi:10.1038/s41467-019-12575-x)
Supplement: Supplementary file 5 — Supplementary Dataset 1-39 [file 41467_2019_12575_MOESM5_ESM.zip › SupplementaryDataset/SuppData5.xlsx]

## Sheet: Primers for Supp. Figure 2
PCR primers for validation of junction site errors in Cottongen annotation
Primers_ID	Forward primer	Reverse Primer	IGIA_ID	Cottongen_ID	CGP_ID	Sequence from Sanger sequencing
Ga04g01290	AAGGATGAAGTGTGACTCAGAT	AAGAAGAAGGCAGCTTGTACT	Ga04g01290	Cotton_A_08419	evm.TU.Ga04G1461	CTTGGCTACCTCTTCATCGGTCCCTGGGTTCCTCATCAAGTACTTCAAATTCCTTTTGGTTTTCTCATCAAAAATTTATCACCTTTTACAACAAACCACCTCATTCCCTTCTCAGCATCTGAGGGTGACCTCCTTGCGGCCACCTGGTTCATCCTTTGAGAACTAACACAAGGCCCTCCGATATATCTCCACAATAGAAGGGGAGAAAGACGAGATATATCCTGAG
Ga05g00793	CCAGTTGGACAGCCAGTTAC	CCAGGAATGTCTTTGGCAGAA	Ga05g00793	Cotton_A_11068	evm.TU.Ga05G0819	GCCCAGGGACAGAGGTGACCACTTCCAAACCTTGGGGGTGGGGTGAATCCAGGAATTTTAAAATGAATAATGGCTTCTTTCACCCCGGTGCCTAGAAGGCCTCTGGTGCCTGTTAAATAAATGCCTCCATACAGGGCAAATTACCTCGGAGCTGGAAATGTCATCCACAAAAAACAGGCCTCACCG
Ga04g00880	AGAAGGTGAGGCATGAAATCAA	ATCGCAATCCAACAAGGAGTAG	Ga04g00880	Cotton_A_13072	evm.TU.Ga04G0966	CACTTTTGGCAATTGGTCGAAATGGGGTCAAAGAAATATTTCTTTGGCCTTTTGGATTTTTCTTATATTTCATAATCATTTGGAATGGTGAACTTTCACTTCCATGAACCACCTTTCGAATCTGAAAACCAAGAACCCGAATTGTACCATGAAATAGCTTCATGGATTTCACC
Ga08g01741	CTCCACTGGATGATGATGCTAG	CACCACTACCAGCTCCATTAAG	Ga08g01741	Cotton_A_13159	evm.TU.Ga08G1897	GTCCGTTCTTACCTTTGCTGCACCCAATTCAGATGCAGCAATCAGGCCATTAGCATCAATGGTGACCGTCCTTGCCCTATGAATGTGAACGATACTTCCCTTAATGATCCCATTAACAAGTAGGTCCTCAACCCGACAAACCTGCAGGGAAAAGGACAGTGTATAATTAACATGGCAATCATCTGGAGGAGTTATTAAATCTATTGGACATGTTTGGCTCTCACAAAGGGAATTTGTAACCACAATTCTGCTAGCATCATCATCCAGTGGAGAA
Ga03g02117	CGTATGGTGTTCTCCCAACTG	TCGGTTGAAGAAGAAGACTAGC	Ga03g02117	Cotton_A_20849	evm.TU.Ga03G2363	TCGTATGGTGTTCTCCCAACTGGTCCAGAGAGAGGTATAATTGAGGTTGTGCCTAATACACGAAGCAGAAGCCAGATGGGTGAAACAACTGATGGTGGTTTGTATGAGATTTTTCAACAGGATTTTGGGCCTGTTGGCTCTCCTGGTTTCGAAGCTGCACGCAGAAACTTTATAATTAGCAGTGCAGGGTATGCTGTAGCTAGTCTTCTTCTTCAACCGAA
Ga02g01093	GCTCAACGCTTTGTAGATTCTG	TTCAACCGTGACAATAGCATCC	Ga02g01093	Cotton_A_25125	evm.TU.Ga02G1207	AATGCAGATGGGTCAGTAGCAATTCTTGCAATAAATTGGTATAATCATGACCGAGCAAACTTATACATATGATGGCAGTGGCAGGAAGGCCCACATAAAAGTTCATCACAAATTGTTCAAGATCATTGACTGACTCGGGGGCAAGCCTTAACAGTGTGGATGTCTCTGTATGTGCGCAAGATGAAACAACCCCAATTCAAGTCCCCAGAATCTACAAAGCGTTGAGCAAAAAGGG
Ga10g00109	GTCTGATGGAAGGACGCTCTT	AAGCCTCTCGACCGGAGTT	Ga10g00109	Cotton_A_10108	evm.TU.Ga10G0120	GCAGTGACCTGTCTAAACTCCATGTATTGAACTTCTGATATAAACAGTGTGGATGGAATA TGGTTTAACTGAGATAATGATGTCTTTATTTCCTGATTTACTAGCACCATATCTTCATGG TTAAAGTACTTTGCTAATTCAAGACAAAAGAGCGTCCTTCCATCAGACA
Ga05g03163	ACCAATGTTGCCGTTGCC	GCCCGCCAAGCAGATAAAC	Ga05g03163	Cotton_A_26398	evm.TU.Ga05G3258	AGAAATACATCATGGTATTTTCAGGTGCATCAGCAGTTTAAGCAAGATCCAATCAAAGGTGCTCTCATGATCATTTTTGGCTGTTTTTGCTGGGCTGGGTTTCATCATTTTACAAGCAATTACCCCTAAAATCATACCCCTGCTGAGCTCTCCCTAACAGGCGTTTATCCTGCTTGGC
Ga08g01412	GGTGCCTTATGCTTATTGGAGA	GCCTCGGATGAAGAAATCGTAG	Ga08g01412	Cotton_A_29505	evm.TU.Ga08G1562	GTCGACCTACCAGGAGGACCTTATGAATGCAATGCTACCGACAAAAATAACTGGAACACCCTCCTATACGTTCAGGATTGGGACCGAGAATCTAAACAAGGGTTCAAGCAATCAAATCTAGAGGACCAATGCACCCACAGATATAAGATATATACGGAAGGATGGGCGTGGTCTGTAAGCGAAAAATATATCCTAGCTTGTGATTCAATGACCTTATATGTAAGGTCTCGTTTCTACGATTTCTTCATCCGAGGCAAG
Ga13g00381	GGATCTCTTTCCGGGATTTGG	CCTTCTTCCGACACCTTCTCT	Ga13g00381	Cotton_A_29606	evm.TU.Ga13G0403	TACAATGATGATGCAGAGGTTTTGCTTAAGTAGGGCGCACATCAGAGGCAAAAGATTCTGCAAGGGTGGCTTTGAAATCACCATGGTGGACTTTAGGCTGCACATATCAGGATGTTGCCAGTATTGCACAGTGGGAGGATGAGCAAATCGAGTACATCAAAGAGAAGGTGTCGGAAGAAGGATT
Ga03g00930	TCCACCGAAGCCATCCAA	CTGTTCAGCCATTTCAGTCATT	Ga03g00930	Cotton_A_29786	evm.TU.Ga03G1013	GCTAGCACTCCATTCCAATTACACCATGTTTTATCCACCAGGCTTTCCAGGTTACTCAAAGCTGACCTTTTGGATACTTTGGCTGAGTTACAAAGACAAAATGAATTCCAATTAGCTCTCAAGGTTTTCGAATTTGTGAGGAAGGAAGTATGGAACAAACCACACATGTGTTTGTACTGTAACATGATTCATCTGTTGGGTAAGAATAAAATGACTGAAATGGCTGAACAGAGAACAGA
Ga11g01339	CGACCTTAACCTCACTGACAAG	AGCCAGCTCCTTTACCCAAA	Ga11g01339	Cotton_A_30979	evm.TU.Ga11G1431	TCGACCTTAACCTCACTGACAAGATTTCTCAGGAGTTGGGTCATGTAAGA ATTAGGCAACATGTCAACCCTCTCAGTTCATCTTTCTCCGTGCCAGCACC TGTACCTAATTGGGATGAAGCCTTCAAGGATCCAACATTGCCACTTATGG TGGATATTGGAAGTGGAAGTGGCAGATTTCTCTTATGGCTTGCGAAACAA AACCCTGATTCACAAAATTATTTGGGACTGGAAATACGAGCAAAACTGGT TAAACGTGCTGAGTTTTGGGTAAAGGAGCTGGCTAGG
Ga13g01147	GCAGAGGAAGTCAATCTCATCA	GGGCTTCTGGGTTTCATTGAG	Ga13g01147	Cotton_A_34065	evm.TU.Ga13G1293	TGCAGAGGAAGTCAATCTCATCATTAACCTCCACAGCCTCCTCGGTAACA GGTGGTCCCTAATTGCTGGGAGACTCCCTGGAAGAACCGCAAATGATGTT AAAAACTATTGGAACTGCCATCTCAGTAAAAAGCTCACCTATGCTCCACA ATCTGAAGATGACCAAACTGCAGCAGCAACAACAACAGCCTCAATGAAAC CCAGAAGCCC
Ga04g00880	GAGCACTCATATTACGCAAGC	CCGAATGGAAGTAATGAGCATC	Ga04g00880	Cotton_A_34405	evm.TU.Ga04G0966	GGTGATGCTGCACTTTCTTTGCACCAAGCAGCCGCTTTGGAACCCCGGATGATCTTAAGTCTTTGATAGACAGGGCTCATGAGTTGGGTCTACTTGTTCTTATGGATATTGTGCACAGCCATGCATCTAATAACGTTTTGGATGGGTTGAACATGTTTGATGGAACTGATGCTCATTACTTCCATTCGGA
Ga03g01010	GGTCTGGTGAGGTTCGCAATA	ATGAAGCCCGAGCCCAAAG	Ga03g01010	Cotton_A_36287	evm.TU.Ga03G1102	GGAACTCCGTTCGGAATTGCCATCGCCTTCGCCCTTTTTGTACAGGGAATCTCCATAACCAGGGATCATCAACCGGAAGCAGGTCCCTGGTAGACTCCCGGATATATCCTCAGCATCCGGTCCCATAGAAGTGTTACACGGAATAGACGACTGGATACAGGACTTCCCGGTTCAGCAGAATAAGGTAA
Ga02g00552	GGAACTGGAAGAACAAGGAGAT	CACCCAAGTTTGTATTTCGCTA	Ga02g00552	Cotton_A_39375	evm.TU.Ga02G0578	CCACGTTATTTGTCTTCCCATCCCCAAAGGAATTTCCTGCCGAAATATCGGAAGAACGAAAAAGGGAAGAATGAAAAACATGGAAACTTGAAAAATGGTAAGCCCTTTGAAATTTTTGTTTGGTCAAAAAAATTGAATCAACCAATTAAAGGATGTTTTGAGAAGTTATTAATACGAAA
Ga11g03590	ATGCCAGAGAAGAAGAAGAGG	CCGACAGAACATGGAACCC	Ga11g03590	Cotton_A_02326	evm.TU.Ga11G3922	TCTATGCCAGAGAAGAAGAAGAGGGGAAGGCCTAGAAAATATGGACCGGA CGGTTCAGTCACTAAAGCGCTCTCTCCGAAACCGATATCAACATCTGCGC CAGCGCCACCTTCGGTTATCGACTTCTCTGCCGTGAAGAGAGGGAAAGTG AAATCCCCGATATCGTTTTCAAAGGCCAAGAACGAGCCGGAGAATTTAGG TGAATGGGTTCCATGTTCTGTCGGA
Ga10g02505	GTACCATCGGCGACATAAGG	TGAGCCTTCTCCATGATATTCC	Ga10g02505	Cotton_A_03916	evm.TU.Ga10G2796	GGGGCCATTTCCGAACGGCGCCTCGTTTGGTGGTCCGGGCCAAACGTTCGGTCGAACAGCCTTCCTTTTTTGTTTTCATCAAACCTCTGAATAACCTCCATGGAACCTGCTACATTGGTTGACAAAAGCGGTTGATGGATCCCAGCAACTCGAACCACAGCAGCCTTGGCATGGAACTCACAC
Ga07g00267	CTCAGAACGGTCCGAATATGC	CTGCCTTAAATGACGCAAAGC	Ga07g00267	Cotton_A_07197	evm.TU.Ga07G0275	AGTATGCTCTGAGCAGTATGTTGAGGACTCATAGAGGGGGCGCAACACTTCAGGAACACTCCAGGGCTCCAAATCCATGTGATCAACAATGTGAATGATGGATCCACCGCCTTCACAAGGTCTAATTAGGTAACCACTAGGCAGCATTTCTGCTCTAACGAAATTCGCTGCTGGCGGCATATTCGGACCGTTCTGAGAAAA
Ga07g01103	AGAATAACAGCGGATTGTGATC	AGCAGCAATGATTGGAGATGA	Ga07g01103	Cotton_A_09540	evm.TU.Ga07G1149	CAGGTCATCACGATCCTTATCATCTACATCTGCACATGCAGATGTGACACGTACTGCTCCTCAAAGTTCAAATTTTGGTCATGCAGCAGGCATGTCATTTGGTCTAAAGGAAAGATGTGCTGGTGCTGATACTTTAGCCCTTGTTTCTCGTATATTGCATAGATCTAGAACTCATCTCCAATCCATTTGCTGCTAAAAAAAA
Ga05g00221	TCCTCCAATTCACTCGATACCT	GCACGCACAGTTACAGGAAG	Ga05g00221	Cotton_A_11145	evm.TU.Ga05G0237	TAAAAAGAGTCATATTGATTGAGGGGGGATTTAATCCCTTCTTCAACTCACCAACGATTTGGATTCCATGTTTCTCTGCATGGGCAAAGAATGCAAAAAGACAACCAACCACAACAACGACCATGGGAGCAATAGCTGACACCCAGAATAGTTTTGGCCTTTTTTGTCTCAGGTATCGAGTGAATTGGAGGAAAGAAA
Ga05g02037	CGAGTTGAACGAGTCGAGGA	AAGTTCTGTCAACAACGTGGTT	Ga05g02037	Cotton_A_13740	evm.TU.Ga05G2068	AACTTGATGTACTCAGGTCCGGAGTTCGACTGGCTATTACATGCTCTTTCCCAATTTGTAAGTTTATAATTGCACCCAAAAGAAAATCATCCTTAAGCTCTAGAATGATTTGAACACGTTTGATTTACATCAGTAAATTTTGTTAACATTGAAGAAGTTGAGTTTAATTTTTGTCCTCCACGTTTTCTCAGAAAACAAACAGTGAAAGCGATCCATAACACAAACGTGCTTTCTCAGGAAGCAAACAGAGCCTTAACATGGACGTGCGAGCTAAATTTGAGGAAGCAATATTAATAATAATAATCATAATAAAAATAAATTTGAACTTTCTCTAGACAAACCTGATTTTTGGCCATGTCCACGGGCGACTGACTTCTGTTTGTTCTTCGAAGTCCTCGA…
Ga05g01233	CATCCTCAACATTCTCCTGGC	CATCGAGTGTCTCTGTGAAGG	Ga05g01233	Cotton_A_17089	evm.TU.Ga05G1257	ATGCAGAGCGTGAGACCTGTCCACCTTCGCAGTTCTCTAGATGTCGACCTGTAGAAGAACTGCAGCTTGCTATAGATGTACCAAAATGGAAATAGTAGAAGCAAGAAAAAGACCTGAACATAGGACAAAACTACCGCTATTCCTAACAGGCCCACAAAATTAGCCAGGGAGAATGGGTTGAGGATGAAGG
Ga13g00732	TGGCAACAATGAGTGTTTGT	AGCAGAACGGCACCAGAA	Ga13g00732	Cotton_A_23248	evm.TU.Ga13G0806	AAAAGGCACATAAAAGGCTTCACTTCCAGTTTGGACTGGGAAATAACTTCCCAGGGCATCTCTTTGCCTGCTCGGGTTAAAACCTTTTGCCATAAACAGCTATCTGGACGTAGGCATACTTGTTTGAAAAATCGAACAAGGGGTCTCCACAAGTTGAAACAAAAAATCCACACAGCAAAAC
Ga13g01751	TGGTTCTTCTGAATCAACTTCC	AGAATGAGGACCATGAGGATAA	Ga13g01751	Cotton_A_26336	evm.TU.Ga13G1947	CAGTGCTCTACAGAAGAGATGACTCATCAGACTCCCCCTGGCCCATGCTTCCAGCTCCTAGTGTGTCGAGTCTTTGAAAGGCACCCAATCGAGTATCCATACATATAGTAGCACCTGAGTGTGAAGTGATATCCTCATCCATATCTGGTTCGGTCTCAGAAGAATCAGACTCTGACTCAGATTCAGAGGAAGTTGATTCAGAAGAACCAGATATGGGTGAGGATATCACTTCACACTCAGGTGCTACTATATGTATGGATACTCGATTGGGTGCCTTTCAAAGACTCGACACACTAGGAGCTGGAAGCATGGGCCAGGGGGAGTCTGATGAGTCATCTCTTTCTGGTGAGATGTCTCACTTTTATCCTCATGGTCCTCATTCTAA
Ga02g01212	GCCTGGAGTTCAGTTAATCTCT	TGCTCAGCAACCTTCAACAAT	Ga02g01212	Cotton_A_27022	evm.TU.Ga02G1334	TTTGCCTGGAGTTCAGTTAATCTCTATGATGTGCTCATGGTTATTTTTGA TGTCCATAGGCATCTTACAAAGCCTGATTCAAGGGTGTTAAGATTAATCA AACGTATGGGAGAAGAACCGAATCCTAAACAAATTCGGATTTTATGCATG AATAAGGTAGATTTGATAGAGAAAAAGAAGGAATTGTTGAAGGTTGCTGA GCAA
Ga07g01302	CTACTATGGCTATGGACAAGGA	AACTTATCAACATCAGGTGTGG	Ga07g01302	Cotton_A_30011	evm.TU.Ga07G1380	AGGACGATGACTCTCCTTTGTTCTACACCTGGGACAGCAGCTGTTATAGCTGCCATTTCTTGAGAACCTTCAATCTGTTGAGAATATTGGGCATATCCAGCATATGCACCATATGCATACAGAGACGGATCCTGGGTAGCTCCATAAGCATAAGGCCATCATATCCTTGTCCATAGGCCATAGGTAGA
Ga05g03105	GCCGAGGCTTATGGTGGAA	ATAGTTCATAGCTGCCCTACGA	Ga05g03105	Cotton_A_31963	evm.TU.Ga05G3196	CTCTTAGCACTTGAGCACTGTGGAGTTCCAAAGTTTGCAGCTTCCCCGCAGTTAAAACCATGGCTGAATCCTACATGGTAGGCTCTCGGAAAAGTCACAACAAATTCACCAGGATTCTGTATTAACCTGCAACAAGGAATGCCAGATGCGACAATCAACTCAGGTGATAGAAGAGTTGTCTTCTCACCCAATAATGACAGAGCAGCTAAGCGGTCGATGTTTCCACCATAAGCCTCGGCAAACA
Ga01g01257	GCAGATCCTTCAATTCCGATCA	AGAGCACCTTGTTCCACCAA	Ga01g01257	Cotton_A_32903	evm.TU.Ga01G1358	TAGATGGGATGGATTAGCACCTTTCCGAGGTTTTCTACAGGAAAGAGTGGTCCTTAAAGAAGATGGTGCAGAACTTGGTCCATCTCTACTCTTTTTTGGATGTAGGAATCGGAAAATGGATTTCATTTACGAAGATGAGCTCAATAATTTGGTGGAACAAGGTGCTCGTGCTCTA
Ga13g01826	CCGTTATCACTTCAGGAGTCAA	CTTCGGTTCTCTTCATCAAGGG	Ga13g01826	Cotton_A_34349	evm.TU.Ga13G2032	GGGGTTTTCAAGGCTGAAGAACCATAATAGGTGGATGCCTCAGAATGAATTAATGGGAGAAAACCCAGCTAAGAGTCCTGGAGATCCTTGTCTGCCTTTGCTTGGAGAAAAGAATGTTGCAGTTGATTGTACTGGTTGTTGAAAAACCTTAGAAGCTCTATCCAGGTTTTACTGCAGGATACCCCT
Ga01g00082	TCGACACCCTTGACCTTGATG	AGATGAGCTGGAACGGAATGAT	Ga01g00082	Cotton_A_00179	evm.TU.Ga01G0088	TTCGACACCCCTTACCTTGATGTCCTTAACGGGCCAGCTTTGTTAGTGGA TGTGCCGAGGGATAGTAATATAACCGCTAAAGTGATGGAATCATTGAACA TTCCCAAAGGAGTGCGTCGTGTTCTTTTCAGAACATTGAATACTGACAGG CGGCTTATGTTTAAAAAGGAGTTTGATTCGAGCTATGTTGGATTCACCAC AGATGGGGCAAGATGGTTGGCAAAGAACACTGACATCAAACTTGTAGGAA TCGATTTCTTATCTGCTGCATGCTATGATCATTCCGTCCCAACTCATCTA GAA
Ga02g00069	TGTCTGATTCCGCTAAGGCTTCTC	CTCTGGCGTATAGGAGCATGGTTC	Ga02g00069	Cotton_A_01536	evm.TU.Ga02G0066	GGGAATTTCAGTTTGAGTTTGCACTGTTGCTGACTGGTTTCTGCAAAGCGGAAGATGATGACGCACTTCCACTCCCCTGAGAAACGGGGACAACAGGAGGAGAAGATGATGATCCATCCAATGAAGCTCTGGGTGAATCTGAAGAGGATTTGGGAGAAGCCTTAGCGGAATCAGACAAA
Ga09g01142	AGGTTACAATCGACCGTGGAA	ATGAGGACAGATTGGTGTGAAC	Ga09g01142	Cotton_A_01805	evm.TU.Ga09G1295	TTCAAGGTTTCAATCGACCGTGGAATATCATCATACCTCACGAATCTGGA ATGCTATTGCGACAATTCCTTTGTTACATGTGTGCAAGGGGATGGTTTAA TTTTATCAACTACATCTGGTAGCACTGCATATTCGTTGGCAGCTGGAGGA TCAATGGTCCACCCACAGGTCCCTGGTATCTTGTTCACACCAATCTGTCC TCATAG
Ga08g00502	GCGTGTGCTTCCCATTGGTTCT	ACGGCATTGTACTCTTGCTCAAGG	Ga08g00502	Cotton_A_03204	evm.TU.Ga08G0517	TCTCGTGAGAGCTGTCAGGATGACGTTGGACAATTCGGATTCAGAAACCCCATAAAGGACCGTTTTATGTGTCCCCCAAATCTATTGATCAACTCATTTCCAACCTTGGAAAGTGGGCTAGGTTGTACAAGTATGCTTCGTTTGGACTGACCATCTTTGGCGCCTTCCTAATCACCAAGCATGCAATCCTTTATTTCTTGGAGAGAAGACGCCGACGTGAATTGCAGCGAAGGGTTCTTGCTGCTGCAGCTAAGAGATCCGGGCCAGATAATGAAGATCCAACTTTGAAAGTTGAAAACGGAGCAGAACCCAAGAGAGATCGCATGATGCCAAATATATGTGTAATATGCCTTGAGCAAGATACCAATGCCGTAA
Ga06g00101	ATTGCTACTGCCGTAACTACAT	CCCATTCCAAGAGAGAAGGTAA	Ga06g00101	Cotton_A_06852	evm.TU.Ga06G0109	AATTGCTACTGCCGTAACTACATGGTTGGTGGACAAAGCTGGCCGCCGGC TTCTGCTTATAGTCTCCTCTTTTGGAATGACTCTCAGCCTCCTAGTTGTA GCAGCATCATTCTTTCTAAAGGATGTTGTATCTAGTGACTCTAGTGTTTA TAGCATTATGGGAATCTTGTCAGTAGTTGGAGTTGTGGCCATGGTTGTTA CCTTCTCTCTTGGAATGGGA
Ga03g01962	TTCCTTGGCTGAACTACCTGCTG	AGTTGCTTGGACCACTCCTTCATT	Ga03g01962	Cotton_A_08964	evm.TU.Ga03G2195	GAGATCGACTGCTCTCTAGAGAAGTCACAAATACTCTACAGATATCCATCACTCAAGGTGGAGGATAATTTCCGGGGCAATGTACAGACACGATTAAGAAAACTTAATGAAGGAGTGGTCCAAGCAACTAAAG
Ga09g02255	CTTCTGCTGCTACTGCTTGT	GACTGCCAACATATTGGACACT	Ga09g02255	Cotton_A_12452	evm.TU.Ga09G2456	TCTTCTGCTGACTCTGCTTGTTCTTTGTTCGAGAAGCCGATTGCGTTAAC GGCAGCTTCATGTTCGTCGCCGGCGTCTTCTATCGGAGGAGTACTTGACG ACGGTGTCGAAGACGGCTGCTGTATATGTCTCGAGCCTTTCACTGTACAA GACCCTACCACTGTTACTAGTTGCAGACACGAATATCACCTTCAGTGCAT TCTTGAATGGTCTCAAAGAAGCAAAGAGTGTCCAATTGGCTTGGCAGTCT G
Ga05g01176	TGCGACTTACCGAAACTGTCATCA	TCCATCCCTGTGGCAGCAAATG	Ga05g01176	Cotton_A_15071	evm.TU.Ga05G1199	CACTGACTAGCGTTATGTCGTTGACACTCTATGCAAATTCCTTGATAGGTACCGACCTTGGGAAGCAAAGCATATGACAAATTTTATATCCAGATAAAGCTGCTGTAAACCTAATGGACCTAAAGGCCTTGGTCCTTCCTCAATATCATCCCAAAAGCTTTGATCTTCTGAAAGCGCATATGATGACAGTTTCGGTAAGTCGCAAA
Ga06g00574	GAAGAGAAGGGACTCCGTTGA	TGCTTTCATCATTGAGGCTTGA	Ga06g00574	Cotton_A_20437	evm.TU.Ga06G0617	TGAAGAGAAGGGACTCCGTTGATAAATGATGCTGCCAGTGGGCTTGTTGG TGAACCTCTCATGAAGGAGAGCAGTGCAAGTGCAATTGCTGCCACAAGAA AGATGTATGATGAGACTTTTAGGTTTCCACGCCAAAGGGATTCCCTGGAT GATGCAGCTGCTAAGCAATTAGGTGATAATTTAGGCCAGCTTCTGGATCC TAATCAAGCCTCAATGATGAAAGCAA
Ga01g00749	TGCTCTCACCTTCAACGCCATAC	AACAACCTCCACAGTGTCCAAACT	Ga01g00749	Cotton_A_21682	evm.TU.Ga01G0785	GAGATCTTTTTGAAATGAGCATTTGGGGTAACCTTGGATGGATCAATTTTCTGGAAGTTTTTTACTACAGAGACAACGCGATCGGTGACCTCAGATTTGTCGAGGAATGAGCCCATGACGTCGTCGGAAAATCGGCGCCGTATGGCGTTGAAGGTGAGAGCAAA
Ga01g00749	TGCTCTCACCTTCAACGCCATAC	AACAACCTCCACAGTGTCCAAACT	Ga01g00749	Cotton_A_21682	evm.TU.Ga01G0785	GAGATCTTTTTGAAATGAGCATTTGGGGTAACCTTGGATGGATCAATTTTCTGGAAGTTTTTTACTACAGAGACAACGCGATCGGTGACCTCAGATTTGTCGAGGAATGAGCCCATGACGTCGTCGGAAAATCGGCGCCGTATGGCGTTGAAGGTGAGAGCAAA
Ga01g00082	AACAACTTCCTGAACCTGTGG	TCAAGTTCTCATTGTGCCGAAT	Ga01g00082	Cotton_A_22158	evm.TU.Ga01G0088	GAGTACTCTTCTGCTGACGGGTTCTTAGTGTCTTAGAGAGGATAAGTGAT CGAGGACTGCCAATTATTAGGTTTGAATCCCAAGTATGCCCGTCCAGGAT TGGATGATTCTTCAAGTACTTCCAAAACCTCCCCCCCCCTGTGAGACCCG TCTGTGATGATGGATACATCCCTCTAGGAGTGAGGATGACTTAACTCTGC ATTGGCTATGATCATTCGGCACAATGAAGAACTTGAA
Ga06g01911	CCTGGCCTTGTCTTCAGTTGT	AGTGTGCTGTGCCGAGGAT	Ga06g01911	Cotton_A_26178	evm.TU.Ga06G2225	AAATTTAATTTTTTCAAGGCGCATCAAGAATCTCCAACATGGTTAGCCCATTTCTTTATGGGTAGTTTTCAGGGAGAACGAATACAGAAAACGACCGCACGTTCTCAAGAAGATTGCAAGCGACATCAATGTTATGATGAGTGAAATCATCTAAACAAGGTCTTCAGACAACCT
Ga09g00269	AGGTCATGTCTCCAGAGTTGATTCG	CATGAGCCTCACTAGCAGCAATG	Ga09g00269	Cotton_A_29265	evm.TU.Ga09G0302	TTCCGATGACCTCAGGTCATGTCTCCAGAGTTGATTCGAAGCCAGAGAAAGAGATTAAAT TTACAGCTGATAAAAGGCCTGGAATTAACATGGTTGCTATTGGAATCAAAGCAGAAAATA ATCAGGGCAGAAGCAATGTTGAAGGGACATCAGGTCCCAGTGCAGCTGCATCTAGACCTA CTAGCATTGCTGCTAGTGAGGCTCATA
Ga09g00269	AGGTCATGTCTCCAGAGTTGATTCG	CATGAGCCTCACTAGCAGCAATG	Ga09g00269	Cotton_A_29265	evm.TU.Ga09G0302	GGGAACAAGAGATTAATTTACAGCTGATAAAAGGCCTGGAATTAACATGGTTGCTATTGGAATCAAAGCAGAAAATAATC AGGGCAGAAGCAATGTTGAAGGGACATCAGGTCCCAGTGCAGCTGCATCTAGACCTACTAGCATTGCTGCTAGTGAGGCT CATGA
Ga04g01127	TTCACTTTGTTCAGGAAGAGGA	CAATGCCTGGAATGCTACCTAT	Ga04g01127	Cotton_A_30827	evm.TU.Ga04G1283	TTTTCACTTTGTCTCAGGAAGAGGAAAAGAGGTGCGGCGCAGCTAAAGTT GACAAGAAAGCCCTCAAGGCCAAGAAGAAGGCCAATAGAGGAAATGTTTC TGAGGCTGATGTTAAGGCCAAAGCTAAGCGACCTGACTTAAAGGCAATAT CAAAGATGATGGAGAGAAATGAGGTGCTTTATCCTGAGAAAAGGATAGGT AGCTTCCCAGGCATTGA
Ga04g01139	GAAGCCATATTAGAGGCAGAGG	AGAGCACAAGCAACTTTAGTCA	Ga04g01139	Cotton_A_30837	evm.TU.Ga04G1297	TGAAGCCATATTAGAGGCAGAGGAAAAAGGTGTTAGAGTGTTGAGTCTAG GCCTCATGAACCAGGCTGAAGAGCTGAACATGTATGGTGGGGTGTTTATA CAAAAACATCCCCAGCTTAAAGTGAAGTTGGTAGATGGGAGTAGCTTGGC AGTTGCAGTTGTGTTAAATAGCATACCCAAGGGAACTACACAAGTAGTCC TTAGAGGCAAGCTGACTAAAGTTGCTTGTGCTCT
Ga02g01175	ACACTTCCTCATTCACACTGGAGAG	GGCGATCAGATGATGCAGAACCATA	Ga02g01175	Cotton_A_35682	evm.TU.Ga02G1287	GGACAGTACGCTTTGTTGTTTTACTATCTTCTCTAAAGGTGGGGCATACTTTGCCACTTCTGGTGTCGTGTTCTTTTCATGGTGTGATGCAATGTGATTCTTTAGCTTGTACTCATGAGCATATCTCTTTCCACAATCTGGGTATGGACATATATGGTAGTTTTCTTGTGAATGTGTTTTCATGTGTGACCTCAGGTTGAAATCCAAGGAGAATGCCTTACCACAACCTTCATGTGGGCATATGAAGTCTCTCTCTCCAGTGTGAATGAGGAAGTGTAA
Ga01g01481	CATCCAAGCCAAGTCATCTCTACGA	CCTGTTAGCACCCACATCTTAATCC	Ga01g01481	Cotton_A_37085	evm.TU.Ga01G1635	GGTAGAGTCTCATGCATCTGGCACTCCTTCTTGAAGCTTGTCTTCTATCGCAGTTGCACCAATTAAAATGAGATCCTTCTCTATGAGTTCAGCTACCTCATCCAACTTCCTTTCACGATCTCGTAGAGATGACTTGGCTTGGATGAG
Ga01g00236	TCTGCTCTCGATGAGGAGATGTCA	CCACAACAGGCTTCACACCATAGT	Ga01g00236	Cotton_A_00043	evm.TU.Ga01G0235	ACAGTCGCATCTCCGGTAAACCAGCCTCCGTAATTGGAGTATCAAGAACCCTCTCGGGTCCGTACTTATCGAGAAGCCCCTTGGTTATCTTGTATGCACCCTGATATTCTCCGACCTCTTCACCCATCAAAAAGACTTTCGAATCAGCTGACATCTCCTCATCGAGAGCAGAAC
Ga02g01516	GCGAATCACTGCTTGCCATACTCA	GCTTCCACAACATCCACATGACCT	Ga02g01516	Cotton_A_00447	evm.TU.Ga02G1670	GAACTACTACTGGTATTCATTTTTTGGCTGGAATTGCCTTGCACCATGGTTTTCGTACCCTACTCGTACTGCCATTCGGCGAAAGTTTAATCTTGAGGGAAGCTGCGAGGCACTCCATAGGTCATGTGGATGTTGTGGAAGCAAA
Ga04g00520	ATATTCAAAGTGCGGGAGCTGACT	CAATGCAGAGTTGGATGGTGGC	Ga04g00520	Cotton_A_03408	evm.TU.Ga04G0547	GGCGTACATTTTGACGACGACCTAGCTTCTTCTTCACTTAATGATCCTACCAACCATGGTAAGACGCACTCAATTAATTTCAAGGGCATCACACACAAGCTCTGATAAAGAAGTTCTCTCTGTCTTTGGGGGCTAAAGTGCTTCCGAGCAAGTGGAAGTACCTGTGCTTCTTCACTATGGAAATGCTTCTGTATACTATCCATTATTTGATCAGCCTGTGAGCACAAATTTGCATAGAATTCAGCAGAAGATGAGTCAGCTCCCGCACTTTGAATATAC
Ga06g02000	CTTGACTGGACTGAAGGGAATGGG	CAGGACAAGGGATGAGATGGTGAA	Ga06g02000	Cotton_A_04893	evm.TU.Ga06G2308	CGAAAAATGGCCATACAATAGCAGCTTGGACAGCGCTCGTAGAGTTGCTACATATGGAGATGGTGATGGTCCTTTATCTGAATGAGCCCAAATCCCATTCCCTTCAGTCCAGTCAAGAA
Ga08g02510	TCTTCTTCTCGGAGTGGTGAGGATA	GGACTTGCTCTTGTGGTACATCTGA	Ga08g02510	Cotton_A_05805	evm.TU.Ga08G2688	GACGGTGATTACCTTTTTGATGATTGCAGTGAAGCCTTGCTTAAGATAAAGCAGGCTTTTCGCTCCACTGCAGTTGATTTGCCACCGGAAGAATCAACTGCGCCGTACCATTCAATCACTTTGCCAGAGACTTTTGATCTTGATGACTTTGAGCTGCCTGATAATGAGATCTTTCAGGGTAACTATGTTGATCATCATGTTAGCTCAAGAGAGCAGATTACGCTTCAAGATACCATGGACGGTGTTGTTTACTCCACATCACAATTTGGATTGGATGAACGTTTTGGTGATGGTGACACTTCTCAGATTGGTCTGCTTGATGAGGAGCTTGTCCTGGATAGGGTTGCATCATCCAAACACGCTGGAGTGTCAGAATATGATCCCCAAGGGTCAGATGTA…
Ga01g00858	GGTCTTGTTGGTCTTCAGCGACA	CGGAGGCGAGAATCAGTAACATCC	Ga01g00858	Cotton_A_06590	evm.TU.Ga01G0909	CAATGCTCCGTCTCGTGAGTCTGGTATGCAGATCAAGTTCTTCATTGACTGCCAATGCAATATGCTTTGCACTCATTACT GTCTCCTCCAACTTCTCAAGACCCTCATCTTGCTCTTTCATTATTTGTCGCTGAAGACCAACAAGACCA
Ga08g00302	ATCTTCAGGGACTTCAGCGGGAA	GGAGGTGGTGGCATCTCGTCTT	Ga08g00302	Cotton_A_06818	evm.TU.Ga08G0323	GGGGGATAGGGTCCTCTCTTTTCTTCCTGAGCAGCCTTCTTCATGTAAAACTCCATCATTGCTATAGGATCTGCACCTGAAGGTGCACTGGATGAACCTGCTCTTCCCGCTGAAGTCCCTGAAGATAA
Ga06g00165	GTCTCGTTGGTCTCGGTCTCTTTG	CAGACACGGTTAGGATAGCAGCAA	Ga06g00165	Cotton_A_06917	evm.TU.Ga06G0171	AAAGCATTCATGCAATAAGCAAGGCAAACCTCTCGAGTATTAGATGGGCTCTCGAGTGGACACGCTTCAGGTACTGTTGAGAAATAATCAGTAGAATAAGCATAGGCAGGCCGATTTCCACGCAGTTACCAAGCAATGGGAAGCCTCGTGCAAAGAGACCGAGACCAACGAGACAAT
Ga04g00247	GGGTGACTGGAAGGAACAAGAGTT	AGGGTGTTGTTGTGGCTGGAAC	Ga04g00247	Cotton_A_08887	evm.TU.Ga04G0258	ACTAGTGAGAGCTGCTTTCGACAAATTATTTGTTGGCATCTCCTCAAAACCCAACTGAAGAAATATGTTCTTTAATTGTTGTTTCACCTTGAGTAATGGATGAAGATGGCCAGCTTCAGCAGGTGGTCCTTTAGCATTGAAGTTATACTCTTTGAACTCTTGTTCCTTCCAGTCACCCAAA
Ga05g01677	GATTCATGGTTGCTTGCTGTTGCT	CACTTGTACTGCTTGATGTGCTCAG	Ga05g01677	Cotton_A_11335	evm.TU.Ga05G1713	TGGGTACGGTCGGGTTTGGCAGATGAGAGGAAAGACTCTTTCTAATGATAAATGATCTTCCAAGCATATTCGAAGTTGTTACTGGAAATGTAAAGCAATCAAAGGACCAATCTGCTAATCATAACAGTAGTGGCAAAAGCAAATCAAGTGCTAAGTCTCGTCAATCTGAACCCCAGAGTAAGATGGTAAAGATGTCTCCACCATCCAAGGATGAAGATGAGAGTGGGGAAGAAGAGGAGGAAGATGATGAACAGGGTGCCACTTGTGGGGCTTGTGGAGATAGCTATGGAACAGATGAATTCTGGATTTGCTGCGATATCTGTGAGAGATGGTTCCATGGCAAATGTGTGAAGATTACACCTGCAAAGGCTGAGCACATCAAGCAGGTTACAAGTGAA
Ga05g01569	AACTTGCCTGTGGATAGAAACAACC	CTCGGAGTGCCCAATAGAAGAGAT	Ga05g01569	Cotton_A_12367	evm.TU.Ga05G1602	TGAGCGAGTAGAGGAGCTCAGGCAGTGGATGATGATCCTGTCGAAACTGTTGATGGTAACCATATTGAGTCTCCTATTTCAACTAGAAATATACAAGAGGATGATTCTGGAGGCTCATCTCTTTATGATAATAACTTACATAAGGATGCCAATTCCTATCAGCCTCAAAGGCATGCTTTTGAGCATGATGAAGCCGAAGATGGTTCTTCATCGGTTGCTGTGAATATGCAGCAACTTAATTTGCATAATGATGACCAGGAGGCATCATCTGAAGAGGATAATCCATCTGTAATCATACCAAACCACCTGCAAGTCCACACCCCAGACTGTTCACATTTGAGTTTTGGAAGTTTTGGACCTGCAATTGGTTCTGTCTTTTCCGGATCATTTGCATCAAGG…
Ga01g01048	AGAGCACTGAAGCAGAGGCAGAA	ACCTTGATGGCGAGTTCCCAAAC	Ga01g01048	Cotton_A_12666	evm.TU.Ga01G1112	GGGGCTTTTGATGATAGGATGGGGGACCTTTGATAATGATGATATGGACTCTGTGTGGGGTTTTAATTCTCTTAATACCAAGGACTCGGACAAGGCCAGAGACTTTTTTGGATCAAGTGATTTTGATGTACACACAAGAACAGAATCCCCAAATGCAGAAAGCTTTTATGATAAGAAGAGCCCATTTACATTTGAAGACTCGGTTCCCAGTACTCCACTCTCCAAGTTTGGGAACTCGCCATCAAGGTAAA
Ga08g01594	TCTGAAGAAGCTCCACCATGAGAA	GTCGATCAGCAAGGCCAGTCAA	Ga08g01594	Cotton_A_13019	evm.TU.Ga08G1747	GGTTTAGCTCAGAGATTGTTACTTCTCCGGGTCCGGAGAAGGATGAGCAGGGGAGACCAGATGGTAACAAGTATAAAGGTGGAATTTATATGGTTTTCGAATACATGGACCATGATTTGACTGGCCTTGCTGATCGACAAGAGATCTGTTTCGAAACATATAAATTCCACCTTTATACTTGTTACCATCTGGTCTCCCCTGCTCATCCTTCTCCGGACCCGGAGAAGTAACAATCTCTTTGAGCTTAATTACATTCTCATGGTGGAGCTTCTTCAGAAA
Ga06g01705	TGCCGATGCAGCCGTTGAGA	TTTGTGTGACCAGACCAAGCGTTT	Ga06g01705	Cotton_A_13835	evm.TU.Ga06G1990	CCAGCTGACTCTGCTCTCTGATCCAATTCCAGAATCCTCGCTTTGAAAGCTCAACTACCGGGAACAACTCAAGATCACTTGCAAATATTTAACATAGAGATGAAAGCGAAAATTAAATCGCATCAGATGCCTGAACCGGTTGTATTCTGGAAATGGATTACCCCAAAAACGCTTGGTCTGGTCACACAAAAA
Ga02g01309	TTCCACCAAGGTTGACATCTCAGG	CGTGCGGTTTCATGCCAGACT	Ga02g01309	Cotton_A_15354	evm.TU.Ga02G1441	GGATGTGAAGTTTGATGACAGTACTTTGCCAAGGAAGTAGAGAAGAGGAAGAAGAAGACTGAGGGAGAGTTTTTTGAGGCTGAAAAAGAGGATAAGAAAAAACTGCCTGAAGACAAGAAAGAAGACCAGAAAGCAGTCGACGCCTCTTTGATAAAGTCCATTGAGGGAGTCCCAGACTTGAAGGCCTACCTCGCCGCAAGGTTTTCTCTCAAGTCTGGCATGAAACCGCACGAAG
Ga06g01885	ATCAACAGACGTGCTCACAAGGAA	GGGTTTCTGAATGCAGCTTTCTCC	Ga06g01885	Cotton_A_15591	evm.TU.Ga06G2200	GGCGACTCCTGTCTCGAGGAAAATTTGGGCTTCTTGAGAACACAAGGATTATGTCGTCCGTGCGAAAGCATTCCACAAGAAGGAAGAAACGTTACGGAAACTCAAGGAGAAAGCTGCATTCAGAAACCCAA
Ga06g01845	AGTAAATACAGGCAGTACCATCACG	GGCATAACACGAGCAGACTCATAG	Ga06g01845	Cotton_A_15632	evm.TU.Ga06G2160	GACGCGCAGCTTGGATGGAGGCCGGCGTCTTTTTGCAAGATAACATTTCCCTGCAAGAGATTAATGGCCGTCTTAATGTAAGAGATGAATCTTGTTGCACTATTATGAGTTTGCTGTTTCATGGATGCTTAACAACCGGAGGTTTGATTAATAATATGTTGATGAGGCTTGTTACACATCCGGAAATACAGCATAAGATATACTCAGAGATAATCATGGCAAAGAAAGGTTCGGAGGACAAAGCTCAACCTGTTGTAGAGAAGATGCCTTTATTGTTGGCAACTATCTATGAGTCTGCTCGTGGTTATGCCAA
Ga01g00367	CCATCCGTGAGTCTCTGGTTCTT	TTGGTCGTGGAGGAAGTGTGAA	Ga01g00367	Cotton_A_15887	evm.TU.Ga01G0357	CTACTACTTGTATCATCTGGGCACCATCCATGTAAAGTAGAGCTTTTTCAGCATCTGCTCTTGTCTTGAATTCAACATATCCATATCCTCTTGGAAGATTAAGAGCACGGTCCATTGCAAGATCCACATTTACAACTTCACCGAAATTACCGAATATTTCTCTTAGATGACCTTCATTAACATTCCTGCTCAGTGAGTCAACGTAAAGAACCAGAGACTCACGGATGGAA
Ga03g01887	GCTAGGATTTCGTTTGGACTCACC	ATTGTACGCCTTGCCATGCTTCA	Ga03g01887	Cotton_A_17971	evm.TU.Ga03G2114	GGGGAGGGCTCGCCAGAAGCATCCATCCAGGGAGTAAGGGAGAGCCCAATGCAGCATATAAGCTATTAATCGCAGCAACATCACTAGGATTGGTGAGTCCAAACGAAATCCTAGCAA
Ga04g01442	GGCTTGCCTAGTCATCCTGAACAT	TGCTCCTCTCAGCTTGGCTAAGAT	Ga04g01442	Cotton_A_18321	evm.TU.Ga04G1610	GATGCAGCGGCATGACTGGCTTTGGTGGTGTGGTCAGTTTTGAGGTGGATGGAGATTTGATGACCACCATCAAGTTTGTT GATGCATTGAAGATACCATACATTGCTCCATCATTTGGTGGTTGTGAAAGCATAGTGGATCAGCCTGCTATAATGTCCTA TTGGGATCTTAGCCAAGCTGAGAGGAGCAA
Ga04g01902	TCACTGTCGCTGTTGGATTGGTT	GGCGGGTGAACTTTGATGGGTTT	Ga04g01902	Cotton_A_20367	evm.TU.Ga04G2106	GTATACTCTTCTTAGCTCTTGTTTTGCATCATCACAGCCTTTGACATCTTTAAATGTCTTAACATTCTTCTCTGGCATCACTTCTCTGTTCAAATCTTTGGGGGCATAAGAGGAACTTGATCCAACACCTGAAGTTCCTATTCCACCCAAGCTTCCTACATACTTCTGAAGTGCAGCAGCACCCATTATCCAAACCAATCCAACAGCGACAGTGAAA
Ga08g00057	TGTGGTGGCAATAACGGGTATCG	TCTTCAAGCGAACTTCACTGTCCT	Ga08g00057	Cotton_A_21412	evm.TU.Ga08G0063	AACGGCACGTTGATTCGAGATGGGACCGGGTTTGTAACATTCCCTGTGAAGTATCAATGTGTTGTTTTCAGACCATTTAAAGGGGAAATCTTGGAAGCTGCTGTTACTATGGTGAACAAGATGGGGTTCTTTGCCGAAGCCGGGCCTGTTCAAATTTTTGTTTCGAACCATTTGATTCCGGATGATATGGAGTTTCAATCCGGAGATATGCCAAATTATACTACGTCTGATGGATCGGTTAAGATTCAAAAGGACAGTGAAGTTCGCTTGAAGAA
Ga03g02060	TTCGTGATGTGAATGGATGGACTG	TGGTCAAGGAAGATTCTGCAAGGA	Ga03g02060	Cotton_A_24164	evm.TU.Ga03G2298	CTAAAATCTTTGTGTCATTGTCAGAAGCCAAGTCTGCTGGAGGTCTGGCCAAAGGAAATTCTGGAGATGGGTCTGTAAGAGCTCCCGGAGCTGCTCCCACGGAGACTAGAATTGCAACTGTTCGCTCTCTGCCACAAAAAGCAGCCCAGTGACAGTGCAGTCCATCCATTCACATCACGAAAA
Ga01g01667	CGTGAGGCAGCCATGATAGAGATT	TTGGAGATCGCAATGTACCCTTGT	Ga01g01667	Cotton_A_24263	evm.TU.Ga01G1867	CGGATTTGGCGTACTCTGGAGAGACTAGAAGAATGTTTTCTGGCTTCAAGTCTGTGTGTATCAGGTTCAAATCATGCATGAATGCTACACATTCCAATAGTTGTCTGCCAATCTCACGGACAAGATCAATGGGAAATGAGCGATAATTGTTTTTGCGTAGAAAATCGTATAAGCTTGGTCCAAGCTTCTCAAACACAATACAAATATGGTTACGATAGTCAAACCAGTTCCGTATTTGCACACAACGGTTGCCACCTTTATCATGTTTTCTAAGCTGTTGCAACATCTCAATCTCTATCATGGCTGCCTCACGAA
Ga06g01333	GTGTTGAGTGCCGCCTTGATATGA	CCCATTCAGATGTCGAAACCCGTT	Ga06g01333	Cotton_A_25020	evm.TU.Ga06G1555	ACTGATGTGAGCCTCTTGCAGATATGCCAGGAAAGCTTTAGCACTGTTATAACAGCTTTGACTGAACCAATAGACATATACAGTGAATGGATTGATGAATGTGAACGTGTTAACAACCTTGAAGAAGAGGACGATGGGGATCAGGATGAAGGTTATGTGCCTAGAAAACGGGTTTCGACATCTGAATGGGAA
Ga06g01759	AGGCTAGTGTGGTAAACGAGGTGAA	CGAATGTTTGGCATAGGCTGGGAT	Ga06g01759	Cotton_A_26190	evm.TU.Ga06G2052	GGCTGGGGTAACTGCCTTGTTTACTGCTGCAGAGAAGGGCATCTTGATGTTGTCAAGGAGTTGTTAAAATACTCAAACAAAGAGACCGTTACTAAGAAGAACAAATCTAGGTTTGATCCATTGCATATTGCTGCAAGCCAAGGGCACCATGATATTGTACAGGTACTCCTAGATCATGATCCCAGCCTATGCCAAACATTCGAA
Ga08g00635	ATCCTTGCCGGTACTTGCCATAG	TTAGCACATTGAACCTCACCGTCTT	Ga08g00635	Cotton_A_27485	evm.TU.Ga08G0661	GCGATGCTTGCCGATTATAACTGATCTCCTTCTTTAACACGAAAGCATGGGAGATATATGAGCTGGGATATTGCTGTGCC TTTTCTCGTATCTTTGGTATTTCTTGATGTAGTGAAGGTAGTTCCTTCGGACGATAATAGTCCTTACCATTTTTGCACTA TGGCAAGTACCGGCAAGGAT
Ga05g00364	CTCTGCCTTCTTCGCCTCTACCA	TGTCTTGAACTGCTCCTCCATTTGC	Ga05g00364	Cotton_A_27856	evm.TU.Ga05G0385	ACCACGATTAAAGAGAAGAGGCTGAAATCTGGAGCTGGCATTGCCATGAGAGCCTTAACCAAAATGCGTGCAACAATTTGTGTGCTCATACGCTCAGGCTCAAACTGGTAGAGGCGAAGAAGGCAGAGAA
Ga01g02361	ACAAGAGCAAGTCCATTAAGACCTT	AACAACAAGACCATATCGTCCATCC	Ga01g02361	Cotton_A_28410	evm.TU.Ga01G2629	TACTCTTTACCCATTGACACAGTTAAATAGAGCTGCAGTCCCTCCATAGCATGCATTAGTTGAGTCAACCCCTTCGATGTCAGTGTTTCCAGATTTCTCAAAGATTTGCATCAAGAAGGTCTTAATGGACTTGCTCTTGTAA
Ga06g01961	CTCGCCGTCGTCTCCTTCTTCT	AATAGTCACAGCAGCAGCAGCAG	Ga06g01961	Cotton_A_29240	evm.TU.Ga06G2268	GGCTGCTCGTCGCTCTGCTCTCATCACCTCCAGTCTATCTTCCCTCACATGGACCCCCAGCTTCTGGAGCAAGCGCTATTAGAATGTGGCAATGATATAGACACTGCCATCAAGAAGCTGGAGGATCTTTGCTTAGGAGCAGCAGAGGCTAGAGGGGGAAAGACTTGTACCGTTGAGGAACTGGGCACAACTGCTGAGCAGGGTATATTGACTAATAATGGAGAAGCTGCTGCTGCTGCTGCTGCTGCTGTGACTATTAGT
Ga04g01124	ATCTGTGAAGGGTGAGAAGAAAGTG	ATCGTGAAGGAGACATAGGGATGG	Ga04g01124	Cotton_A_30824	evm.TU.Ga04G1277	CGACTCTGGACGTTATGTGATAGTGCAAACAGTACATACTGGAAGACTGAAGATGAAGGTGGAGCAATGGCTGGTTTAGGAGGTGACACTGACGCCCATCCCTATGTCTCCTTCACGATAA
Ga04g01126	TTGGTTCCTCACACCCATGATGATG	CCAGTTGACCCGAGTTGACAAGTTT	Ga04g01126	Cotton_A_30826	evm.TU.Ga04G1279	TTATGCTAGCGTTGATAGTATTATGTTGGCTCTAACAATTCCATCCAGGGAGCTTGTGTGCAGAATGTGTTGGATTCTTTAGTGCCGGCACTGTTAGCTGACAAAAATCGCAAGTTCATTTATGTTGAGCAGGCATTTTTTCAGCGATGGTGGAATGATCAGAGTGAGCTAACTCAGAGTATAGTCAAGAAACTTGTCAACTCGGGTCAACTGGAA
Ga09g00844	GCCGCCGTGTCAAATGATACC	CGGTTTGTCAGTTTCCATTGGTTCT	Ga09g00844	Cotton_A_31293	evm.TU.Ga09G0986	CCCCTTGGAAGGTTTGCAGGCCATAATGATGAAACCTAAACCGGCTAAACCAGCCACGCCTGAAGCACCGGCAACCCCACCACATCCTGGAAGTGAGGCTCAACCACAGGGTGCAAACAGCCCGAAAGCAAGCAACGTGGCTACCTACTTCAGGATGTGGTGGGGTTGCCGGTGCTTCAGGCGTGGCTGGTTTAGCCGGTTTAGGTTTCATCATTATTGGCCTGCAAAACCTGTCAAGTGCTTCAGCCTTCTTCCTCACATCAGCAA
Ga04g01090	TGCGTTTCTGACTAACAAGGAGGAC	GCAACAATGCCGACAGCAAGGA	Ga04g01090	Cotton_A_31525	evm.TU.Ga04G1237	GGCGCTTATTTCGAAGGCTGCTCATATTTCCAGCAAGCAGTCGATGAGGACCCGAGCAATGACATTTACCTTAAGTCTTTAGAAATATCTGCCAAGGCTCCAGAATTACACCAGGAAATCATTAAGCATGGTTTAGGTCAACAGACGCTTGGGGCTGGACCTTCTACTTCTACTTCCTCCAATTCAACAAAGACTGCTACAAAGAATAAGACCAGCAGTGATCTCAAATATGACATATGTGGATGGATAATCCTTGCTGTCGCCATTGTTGCAAAAA
Ga02g00659	ACATCAGCAGAGTTTCACCCTACCC	CCAGGTGCCTCCGGTTCTTCAA	Ga02g00659	Cotton_A_31541	evm.TU.Ga02G0691	GGACGAATGCTTAGCTATAGTAGTTCAAGGGCTCATTCGCCTCATTGATTTGCGGCAATCAGCTTTGTGTGATTCTCATGCCAAATTGTTTGAAGAACCGGAGGCACCTGGAA
Ga04g00713	GCCTGATGGTGCTACTTCAAGAGAA	CTGTCAACTGGATCGTACCGTAGTA	Ga04g00713	Cotton_A_34580	evm.TU.Ga04G0763	GGAAATGAAGCAGTTGGGGAACTGGCCTCGCCTGCCTAACTTAATAATGCAGCATGTCGATCATTCTGCTGGTGATTTGATTGATCTCTTGCAAGGGCTACTACGGTACGATCCAGTTGACAGAA
Ga03g01850	ATCCTTGATGACCGCCCGATTC	TGACGATAAGAACCACCATGACCAT	Ga03g01850	Cotton_A_34826	evm.TU.Ga03G2078	GATATATGCCTACATAATGAGGGGCCATAACCGGTGGGAATGAGCCCAGTGACCCAGCTCCATAATCTACAAGCTGTCTTTGTGCTTCCAACTCTTTTTGAACTAATTTTCCATAACCACCTCTGCCAGGATCGTAATCAGTTCGATATTCATCTCGCACTTGGCCACCACTTCGACCACGGCCCCATTGCCTTCCTTCAACAAATCCCCAATCAAAATCAACACGAATCGGGCGGTCATCAAGGATAAA
Ga04g01176	GGACTCCGCTCTTATGAATCCGAAT	TCAGTGTTACCAGGCCAAGCAATT	Ga04g01176	Cotton_A_35108	evm.TU.Ga04G1335	GTGGCATCTTTCAAATACACCTGTTCAGGCATCTGATGGGATTTCATTTTTGCTTTCATCTCTATGTTAAATATTTGCAAATGATCTTGAGTTGTTCCTGGTAGTTGAGCTTTCAAAGCAAGGATTCTAGAATTCGGATTCATAAGAGCGGAGTCCAAA
Ga02g00934	TCCTAATATTCTGGCTGACCTACAAG	AACTCCTCTGCTGATATGGCGTATT	Ga02g00934	Cotton_A_37763	evm.TU.Ga02G1022	TCGCTGCTTTCTGACCAAGTGACAGATGGACCATCTCCCTTCAAGTTGCTTGAACTTGAATCAACTAGCTCACCTTCCTTCACCTCACTATAAACTACATCTGCAGATGAAGGTTTTAGGCACAACAGTTTCCCTTTTTTTGCTTGTAGGTCAGCCAGAATATTAGGAAA
Ga01g01352	AGAACTTCGTAACTGTCTTGATGCT	GCCACTTGAAATGCTGCTCCA	Ga01g01352	Cotton_A_39585	evm.TU.Ga01G1472	TGAGCAAGATGAAGCATTGGATGAAGTGGTGGAAGAGTGAAATCTGCAACTACATCTTTAAGAAGAGTTCTTCTTTCTTCATCATTTTCTGAGTTCTTTTCGGATAATGGGCCAGTTGATATGATGGATGAAGATGCCATATCGAACCTTTCTGTACGAGTCAAATTAAGTTTGACAGTTTGGGACTTTATTATTCCAACAACTCCATCACTACCTGCTGTCTTTGGTATATCTGATACTGTAATTGAGGATCGCTTTGGTGTCGAACATGGGAGCAGTGAGTGGTATGATGCACTGGAGCAGCATTCAAGTGGCAA
Ga04g01018	CGAGAGATTACCTGCCATTATTCCC	TTGTCAGCTTCAGTGATCCTTGGA	Ga04g01018	Cotton_A_40509	evm.TU.Ga04G1157	AACATCTGTGGTTTATGCTTTCAGAGTTTTCCTTTCGATGGAGGCAGCAGCATCGACGCAAATATCCTGATGATTTCTTGGACATGTCTAAATCTAGGGGAAAAGGTGATTACCAAATTGACTACGTTCCAGCTCCAAGGATCACTGAAGCTGACAAAA
