# Supplementary material for: Multi-strategic RNA-seq analysis reveals a high-resolution transcriptional landscape in cotton
Source: Nat Commun. 2019 Oct 17;10:4714. doi: 10.1038/s41467-019-12575-x (PMC6797763; doi:10.1038/s41467-019-12575-x)
Supplement: Supplementary file 5 — Supplementary Dataset 1-39 [file 41467_2019_12575_MOESM5_ESM.zip › SupplementaryDataset/SuppData36.xlsx]

## Sheet: Figure 5 and Supp Figure 11
Primers for validation of polycistrons
Tricistron example
Primers_ID	Forward primer	Reverse primer	IGIA_ID	Cottongen_ID	CGP_ID
Ga12g00833_P4	CGGCAGATAAACGGCAAGTA	GAAATCATAAGAGGGAAAGAGAGTC	Ga12g00833	NA	NA
Ga12g00833_P1	CTCAGCTCCGAAGCCAGAA	GGTGTGCCTGAATGACTAACAT	Ga12g00833	NA	evm.TU.Ga12G0852
Ga12g00833_P2	AGGCTTAGGGAAATCGAGGAA	GCGGAAGTAAGGATTGGATGG	Ga12g00833	Cotton_A_13630	evm.TU.Ga12G0851
Ga12g00833_P3	TGGTGTCCTACGTTGGATTCA	CGGGTCACTGGGATGGTTT	Ga12g00833	Cotton_A_13629	evm.TU.Ga12G0850
Bicistron example
Primers_ID	Forward primer	Reverse primer	IGIA_ID	Cottongen_ID	CGP_ID
Ga09g01585_P1	CCGTCGCATCCTTGTACTC	GTGTGAACCGCAGAGGAATT	Ga09g01585	NA	NA
Ga09g01585_P2	TTCGGTTCATTGCCTCCACT	CCTTCATCCACTTCCTTCTTCC	Ga09g01585	Cotton_A_12058	evm.TU.Ga09G1752
Ga09g01585_P3	AGTTCAGTTGACAATGGCATCT	GTGTGAACCGCAGAGGAATT	Ga09g01585	Cotton_A_12057	evm.TU.Ga09G1753
