# Supplementary material for: Multi-strategic RNA-seq analysis reveals a high-resolution transcriptional landscape in cotton
Source: Nat Commun. 2019 Oct 17;10:4714. doi: 10.1038/s41467-019-12575-x (PMC6797763; doi:10.1038/s41467-019-12575-x)
Supplement: Supplementary file 5 — Supplementary Dataset 1-39 [file 41467_2019_12575_MOESM5_ESM.zip › SupplementaryDataset/SuppData20.xlsx]

## Sheet: Alternative TES pattern
Global alternative TES usage across 16 tissues
Name	Anther	Stigma	Petal	Seed	Ovule 20DPA	Ovule 0DPA	Ovule 5DPA	Ovule 5DPA	Seedling root	Seedling stem	Sepal	Flower	Bract	Phloem	Cotyledon	Leaf
Ga01g00005	Mix	DT	DT	NA	DT	PT	Mix	PT	DT	Mix	Mix	Mix	NA	PT	DT	Mix
Ga01g00009	DT	DT	DT	DT	Mix	Mix	Mix	DT	DT	Mix	Mix	Mix	PT	Mix	Mix	DT
Ga01g00010	DT	DT	DT	Mix	Mix	DT	DT	DT	DT	DT	DT	DT	DT	DT	DT	DT
Ga01g00011	DT	DT	DT	PT	DT	DT	Mix	Mix	DT	DT	Mix	Mix	DT	DT	DT	Mix
Ga01g00013	PT	Mix	PT	PT	PT	Mix	Mix	DT	Mix	Mix	PT	PT	PT	Mix	Mix	Mix
Ga01g00016	PT	PT	Mix	PT	PT	NA	PT	PT	PT	Mix	Mix	PT	NA	PT	DT	Mix
Ga01g00017	DT	DT	DT	Mix	PT	DT	Mix	DT	DT	DT	DT	DT	DT	DT	DT	DT
Ga01g00023	Mix	Mix	PT	DT	PT	Mix	PT	PT	Mix	Mix	Mix	Mix	Mix	PT	PT	Mix
Ga01g00024	Mix	Mix	Mix	PT	PT	PT	PT	PT	PT	Mix	Mix	DT	Mix	PT	PT	Mix
Ga01g00035	PT	Mix	Mix	PT	PT	Mix	Mix	Other	Mix	Other	Mix	Mix	DT	Mix	DT	Mix
Ga01g00038	NA	PT	PT	PT	PT	PT	PT	PT	Mix	Mix	Mix	PT	Mix	PT	PT	PT
Ga01g00045	DT	DT	DT	DT	DT	DT	DT	DT	DT	DT	DT	DT	DT	DT	DT	DT
Ga01g00050	DT	Mix	NA	NA	NA	DT	NA	NA	DT	DT	Mix	Mix	NA	NA	NA	NA
Ga01g00052	DT	DT	DT	PT	DT	DT	DT	DT	DT	DT	DT	DT	DT	DT	DT	DT
Ga01g00054	DT	DT	DT	NA	DT	PT	DT	DT	DT	DT	DT	DT	PT	Mix	DT	Mix
Ga01g00056	PT	Mix	Mix	DT	PT	Mix	Mix	Mix	Mix	DT	Mix	Mix	Mix	Mix	DT	Mix
Ga01g00059	Mix	DT	Mix	DT	Mix	PT	Mix	Mix	DT	DT	DT	Mix	NA	Mix	Mix	DT
Ga01g00067	DT	Mix	Mix	Mix	Mix	DT	Mix	Mix	DT	DT	DT	Mix	DT	DT	DT	DT
Ga01g00075	PT	DT	DT	Mix	Mix	DT	DT	DT	DT	DT	Mix	DT	DT	DT	Mix	DT
Ga01g00079	NA	NA	PT	NA	PT	PT	PT	DT	Mix	Mix	PT	PT	PT	PT	PT	Mix
Ga01g00081	PT	PT	Mix	PT	PT	PT	PT	PT	Mix	Mix	DT	Mix	PT	PT	PT	Mix
Ga01g00084	NA	NA	PT	NA	NA	NA	DT	PT	Mix	DT	PT	PT	DT	PT	PT	Mix
Ga01g00086	DT	PT	DT	NA	PT	PT	PT	Mix	DT	DT	PT	Mix	DT	PT	PT	Mix
Ga01g00093	PT	Mix	Mix	PT	PT	PT	PT	Mix	Mix	PT	Mix	PT	PT	PT	PT	Mix
Ga01g00094	PT	PT	PT	PT	PT	PT	PT	PT	PT	PT	PT	PT	PT	PT	PT	PT
Ga01g00102	Mix	DT	DT	Mix	PT	DT	NA	NA	NA	DT	NA	DT	NA	NA	NA	PT
Ga01g00103	PT	PT	PT	PT	PT	PT	NA	NA	NA	PT	NA	PT	NA	NA	NA	PT
Ga01g00107	Mix	Mix	DT	Mix	Mix	Mix	Mix	Mix	Mix	Mix	Mix	Mix	Mix	Mix	Mix	Mix
Ga01g00114	DT	Mix	PT	NA	PT	NA	NA	NA	NA	DT	DT	PT	PT	PT	NA	PT
Ga01g00117	PT	Mix	Mix	PT	PT	NA	NA	NA	Mix	Mix	Mix	DT	Mix	Mix	PT	DT
Ga01g00118	PT	Mix	PT	PT	PT	PT	Mix	PT	Mix	Mix	Mix	PT	PT	PT	Mix	PT
Ga01g00121	DT	DT	DT	DT	DT	DT	DT	DT	DT	DT	DT	DT	DT	DT	DT	DT
Ga01g00135	DT	DT	NA	NA	NA	DT	Mix	PT	PT	DT	NA	Mix	NA	NA	NA	NA
Ga01g00149	PT	PT	Mix	PT	PT	NA	NA	NA	NA	NA	NA	PT	NA	NA	NA	NA
Ga01g00151	NA	DT	DT	NA	Mix	DT	DT	Mix	DT	DT	DT	DT	DT	DT	DT	DT
Ga01g00153	PT	DT	Mix	PT	PT	PT	PT	PT	PT	PT	Mix	PT	PT	PT	PT	PT
Ga01g00154	DT	DT	DT	PT	DT	DT	DT	DT	DT	DT	DT	DT	DT	DT	DT	DT
Ga01g00156	NA	PT	PT	NA	PT	PT	PT	PT	Mix	Mix	PT	PT	PT	PT	PT	PT
Ga01g00157	DT	DT	DT	PT	Mix	DT	DT	Mix	DT	DT	DT	DT	DT	DT	DT	DT
Ga01g00161	PT	PT	PT	PT	PT	PT	PT	PT	PT	PT	PT	PT	PT	PT	Mix	PT
Ga01g00162	Mix	Mix	Mix	PT	Mix	PT	Mix	PT	PT	Mix	Mix	Mix	Mix	Mix	Mix	Mix
Ga01g00163	DT	Mix	DT	NA	Mix	NA	NA	NA	DT	DT	DT	DT	Mix	PT	Mix	Mix
Ga01g00170	DT	DT	Mix	Mix	Mix	Mix	Mix	Mix	PT	Mix	Mix	Mix	Mix	Mix	Mix	Mix
Ga01g00172	PT	DT	Mix	PT	PT	DT	Mix	DT	PT	PT	DT	DT	DT	Mix	DT	Mix
Ga01g00177	PT	PT	PT	NA	PT	PT	Mix	PT	PT	PT	PT	PT	Other	PT	NA	PT
Ga01g00179	PT	DT	Mix	NA	Mix	PT	Mix	NA	PT	NA	Mix	Mix	DT	Mix	NA	NA
Ga01g00180	Mix	PT	PT	PT	PT	PT	PT	PT	PT	PT	PT	PT	PT	PT	PT	PT
Ga01g00181	DT	DT	DT	DT	DT	DT	DT	DT	DT	DT	DT	DT	DT	DT	DT	DT
Ga01g00204	PT	PT	PT	PT	PT	PT	PT	PT	Mix	PT	Mix	PT	PT	PT	PT	PT
Ga01g00205	NA	NA	Mix	NA	PT	NA	NA	NA	PT	Mix	NA	Mix	NA	NA	NA	PT
Ga01g00207	PT	DT	DT	PT	Mix	NA	NA	NA	DT	Mix	Mix	PT	DT	DT	NA	Mix
Ga01g00209	Mix	DT	DT	Mix	DT	DT	DT	Mix	Mix	DT	DT	DT	DT	DT	Mix	Mix
Ga01g00210	PT	PT	PT	PT	PT	PT	PT	PT	PT	PT	PT	PT	PT	PT	PT	PT
Ga01g00221	Mix	PT	Mix	PT	PT	PT	PT	PT	Mix	PT	PT	PT	PT	PT	PT	PT
Ga01g00222	NA	Mix	DT	PT	PT	PT	PT	PT	Mix	DT	PT	Mix	Mix	Mix	PT	PT
Ga01g00228	PT	PT	Mix	PT	PT	PT	PT	PT	Mix	PT	PT	PT	Mix	Mix	PT	Mix
Ga01g00234	Mix	Mix	Other	PT	Mix	Mix	Mix	Mix	Mix	Mix	Mix	Mix	Mix	Mix	Other	Mix
Ga01g00236	DT	DT	DT	PT	DT	DT	DT	DT	DT	DT	DT	DT	DT	DT	DT	DT
Ga01g00244	Mix	Mix	Other	NA	PT	DT	NA	Other	Other	Mix	Mix	Mix	Other	Mix	Other	Mix
Ga01g00245	DT	DT	DT	PT	DT	DT	DT	DT	DT	DT	DT	DT	DT	DT	DT	DT
Ga01g00246	Mix	PT	PT	PT	Mix	PT	PT	Other	Mix	Mix	Mix	Mix	Mix	PT	Mix	PT
Ga01g00251	Mix	Mix	Mix	Mix	Other	Mix	Mix	Mix	Mix	Mix	Mix	Mix	Mix	Mix	DT	Mix
Ga01g00253	Mix	DT	DT	CT	DT	Mix	DT	Mix	DT	DT	DT	DT	Mix	DT	DT	DT
Ga01g00254	Mix	PT	Mix	PT	DT	PT	PT	Mix	Mix	DT	DT	DT	PT	PT	PT	Mix
Ga01g00255	DT	DT	DT	Mix	Mix	Mix	Mix	Mix	DT	DT	DT	DT	DT	DT	DT	DT
Ga01g00257	Mix	Mix	Mix	Mix	Mix	Other	Other	Mix	Mix	Other	Mix	Other	Other	Mix	Other	Mix
Ga01g00259	Mix	PT	PT	NA	PT	PT	PT	Mix	PT	PT	Mix	PT	PT	PT	PT	PT
Ga01g00263	PT	DT	Mix	PT	Mix	Mix	Mix	Mix	DT	DT	PT	Mix	Mix	Mix	Mix	DT
Ga01g00267	NA	NA	NA	DT	NA	Mix	Mix	Mix	PT	DT	Mix	Mix	Mix	Other	Mix	Mix
Ga01g00270	DT	DT	DT	DT	DT	DT	DT	DT	PT	PT	DT	DT	DT	DT	PT	PT
Ga01g00272	Mix	Mix	DT	NA	NA	NA	NA	NA	NA	NA	NA	PT	NA	NA	NA	PT
Ga01g00274	DT	DT	Mix	NA	Mix	DT	DT	DT	Mix	DT	Mix	DT	Mix	DT	PT	Mix
Ga01g00280	PT	PT	PT	Mix	PT	PT	PT	Mix	DT	Mix	PT	PT	Mix	PT	Mix	PT
Ga01g00281	Mix	Mix	Mix	PT	Mix	Mix	PT	DT	DT	Mix	Mix	Mix	PT	Mix	Mix	Mix
Ga01g00282	NA	Mix	Mix	PT	PT	Mix	DT	PT	DT	Mix	Mix	PT	DT	Mix	Mix	PT
Ga01g00292	NA	Other	Mix	DT	PT	Mix	Mix	Mix	Mix	Mix	Mix	Mix	Mix	Mix	PT	Mix
Ga01g00294	Mix	DT	PT	PT	Mix	Mix	DT	Mix	Mix	PT	DT	Mix	DT	Mix	DT	DT
Ga01g00300	Mix	Mix	Mix	Mix	Mix	Mix	Mix	PT	Mix	Mix	Mix	Mix	DT	Mix	Mix	Mix
Ga01g00310	PT	DT	DT	DT	Mix	PT	PT	PT	Mix	Mix	DT	DT	DT	Mix	Mix	Mix
Ga01g00312	PT	Mix	Mix	PT	Mix	Mix	Mix	Mix	Mix	Mix	Mix	Mix	Mix	Mix	Mix	Mix
Ga01g00314	Other	Mix	PT	NA	Mix	Mix	Mix	Mix	Mix	Mix	Mix	Mix	Mix	Mix	Other	Mix
Ga01g00321	PT	PT	PT	PT	PT	PT	PT	PT	PT	PT	PT	PT	PT	PT	PT	PT
Ga01g00322	NA	PT	DT	NA	DT	DT	DT	DT	DT	DT	NA	PT	DT	DT	PT	DT
Ga01g00328	PT	PT	Mix	PT	PT	PT	Mix	Mix	Mix	PT	DT	Mix	PT	NA	Mix	Mix
Ga01g00330	Mix	DT	Mix	Other	DT	Mix	Mix	Mix	Mix	Mix	Mix	Mix	Mix	Mix	Other	Mix
Ga01g00331	PT	PT	PT	PT	PT	PT	PT	PT	PT	PT	PT	PT	PT	PT	PT	PT
Ga01g00332	PT	PT	PT	PT	PT	PT	PT	PT	PT	PT	PT	PT	PT	PT	PT	PT
Ga01g00339	PT	PT	PT	PT	PT	PT	PT	PT	PT	PT	PT	PT	PT	PT	PT	PT
Ga01g00342	NA	PT	Mix	PT	Mix	PT	PT	PT	Mix	PT	DT	PT	PT	Mix	PT	PT
Ga01g00344	PT	PT	Mix	PT	Mix	Mix	PT	PT	PT	PT	PT	PT	Mix	Mix	PT	Mix
Ga01g00345	PT	DT	Mix	PT	PT	Mix	Mix	PT	DT	PT	Mix	DT	Mix	DT	Mix	Mix
Ga01g00359	DT	CT	CT	NA	NA	CT	CT	CT	CT	CT	DT	CT	DT	Mix	CT	Mix
Ga01g00360	Mix	DT	DT	DT	DT	Mix	DT	PT	DT	Mix	DT	Mix	DT	Mix	DT	DT
Ga01g00361	Mix	Other	Mix	Mix	Mix	Mix	Mix	Mix	Mix	Mix	Mix	Mix	Mix	Mix	Mix	Mix
Ga01g00374	DT	Mix	Mix	Mix	PT	DT	DT	NA	DT	Mix	Mix	DT	PT	DT	DT	DT
Ga01g00382	Other	Mix	Mix	PT	Mix	Mix	Mix	Mix	Mix	Mix	Mix	Other	Mix	Mix	Other	Other
Ga01g00383	PT	PT	PT	PT	PT	PT	PT	PT	PT	PT	PT	PT	PT	PT	PT	PT
Ga01g00388	DT	Mix	Mix	NA	DT	PT	NA	DT	DT	Mix	Mix	Mix	PT	NA	DT	DT
Ga01g00390	DT	DT	DT	DT	DT	DT	DT	DT	DT	DT	DT	DT	DT	DT	DT	DT
Ga01g00395	PT	PT	Mix	NA	Mix	PT	Mix	PT	Mix	Mix	Mix	DT	Mix	Mix	DT	DT
Ga01g00401	NA	PT	PT	Mix	PT	Mix	PT	PT	PT	PT	PT	PT	PT	PT	PT	Mix
Ga01g00413	PT	Mix	PT	PT	PT	PT	PT	PT	PT	PT	PT	PT	PT	PT	PT	PT
Ga01g00414	NA	NA	DT	NA	PT	NA	NA	DT	Mix	DT	Mix	DT	DT	Mix	PT	DT
Ga01g00428	PT	Mix	Mix	PT	PT	PT	Mix	Mix	DT	PT	Mix	Mix	PT	PT	PT	Mix
Ga01g00429	Mix	Mix	PT	PT	Mix	Other	Mix	Mix	Mix	Mix	PT	Mix	Mix	Mix	Mix	Mix
Ga01g00440	Mix	Mix	Mix	PT	Mix	Mix	Mix	Mix	Other	Other	Other	DT	Other	Mix	Other	Mix
Ga01g00459	PT	Mix	PT	PT	PT	Mix	PT	PT	PT	DT	Mix	PT	PT	Mix	Mix	PT
Ga01g00461	Other	Other	Other	DT	Mix	Other	Other	PT	Other	Mix	Other	Other	Mix	Other	Mix	Mix
Ga01g00463	DT	PT	PT	PT	PT	Mix	Mix	Mix	Mix	DT	PT	Mix	PT	Mix	DT	Mix
Ga01g00473	DT	PT	Mix	PT	Mix	Mix	PT	Mix	Mix	Other	Mix	PT	Mix	DT	Mix	Mix
Ga01g00477	DT	DT	PT	PT	PT	Mix	Mix	NA	PT	Mix	Mix	Mix	PT	DT	Mix	Mix
Ga01g00481	DT	DT	DT	PT	DT	DT	DT	DT	DT	DT	DT	DT	DT	DT	DT	DT
Ga01g00492	NA	PT	PT	DT	PT	Mix	NA	NA	PT	PT	Mix	Mix	PT	PT	PT	PT
Ga01g00494	NA	DT	DT	NA	NA	NA	NA	DT	DT	DT	DT	DT	Mix	DT	NA	DT
Ga01g00504	NA	NA	Mix	NA	Mix	Mix	Mix	Mix	DT	PT	NA	PT	Mix	Mix	Mix	Mix
Ga01g00506	Mix	Mix	Mix	PT	PT	PT	PT	PT	PT	PT	Mix	PT	Mix	PT	PT	Mix
Ga01g00510	Other	Mix	Mix	NA	Other	Mix	Other	Other	Mix	Mix	Mix	Mix	Mix	Mix	DT	Mix
Ga01g00512	Mix	DT	DT	PT	DT	Mix	Mix	Mix	DT	DT	DT	DT	DT	Mix	DT	DT
Ga01g00524	DT	Mix	DT	DT	PT	Mix	PT	PT	DT	DT	DT	Mix	Mix	Mix	DT	Mix
Ga01g00528	Mix	Mix	Mix	DT	Mix	Mix	Mix	Mix	CT	Mix	Mix	Mix	Mix	Mix	DT	Mix
Ga01g00529	DT	DT	DT	Mix	DT	DT	DT	DT	DT	DT	DT	DT	DT	DT	DT	DT
Ga01g00530	NA	DT	DT	NA	DT	Mix	PT	PT	Mix	PT	Mix	Mix	Mix	PT	PT	Mix
Ga01g00534	NA	DT	Mix	NA	Mix	PT	Mix	Mix	DT	NA	Mix	DT	Mix	Mix	NA	Mix
Ga01g00539	DT	DT	DT	Mix	DT	DT	DT	DT	DT	DT	DT	DT	DT	DT	DT	DT
Ga01g00570	Mix	PT	PT	PT	NA	NA	PT	NA	Mix	PT	DT	Mix	NA	NA	PT	Mix
Ga01g00574	DT	DT	DT	Mix	Mix	DT	DT	DT	DT	DT	DT	DT	DT	DT	DT	DT
Ga01g00579	Mix	DT	DT	PT	Mix	Mix	Mix	Mix	DT	Mix	DT	DT	Mix	Mix	DT	Mix
Ga01g00582	NA	NA	NA	NA	NA	NA	NA	NA	Mix	DT	Mix	DT	DT	NA	DT	DT
Ga01g00590	NA	Mix	PT	NA	NA	Mix	PT	NA	Mix	Mix	PT	Mix	DT	Mix	PT	Mix
Ga01g00592	PT	PT	PT	PT	PT	PT	PT	PT	PT	PT	PT	PT	PT	PT	PT	PT
Ga01g00599	DT	PT	Mix	PT	PT	PT	Mix	PT	Mix	PT	Mix	Mix	Mix	Mix	PT	Mix
Ga01g00601	Mix	Mix	PT	NA	Mix	Mix	Mix	DT	Mix	DT	Mix	PT	Mix	NA	Mix	NA
Ga01g00602	Mix	DT	Mix	NA	PT	Mix	Mix	PT	DT	PT	Mix	Mix	Mix	DT	Mix	PT
Ga01g00606	DT	DT	Mix	PT	Mix	Mix	DT	DT	DT	DT	DT	Mix	Mix	Mix	Mix	DT
Ga01g00614	Mix	PT	PT	PT	PT	PT	PT	PT	PT	Mix	PT	PT	PT	Mix	Mix	PT
Ga01g00615	NA	Mix	DT	PT	Mix	Mix	PT	PT	PT	DT	DT	DT	Mix	PT	Mix	Mix
Ga01g00620	Mix	Mix	Mix	PT	PT	PT	PT	PT	Mix	Mix	DT	PT	PT	PT	Mix	Mix
Ga01g00624	PT	PT	PT	PT	PT	PT	PT	PT	PT	PT	PT	PT	PT	PT	PT	PT
Ga01g00625	DT	Mix	Mix	NA	DT	Mix	DT	Mix	DT	Mix	DT	DT	DT	DT	PT	DT
Ga01g00626	PT	DT	DT	Mix	DT	Mix	Mix	DT	DT	PT	PT	Mix	DT	Mix	DT	PT
Ga01g00628	NA	NA	DT	DT	DT	NA	NA	DT	NA	DT	NA	DT	NA	NA	DT	NA
Ga01g00631	Mix	PT	PT	PT	PT	PT	PT	PT	PT	PT	PT	PT	PT	PT	PT	PT
Ga01g00632	Other	Mix	Mix	PT	Other	Mix	PT	PT	Mix	Mix	Mix	Mix	Mix	Mix	Mix	Mix
Ga01g00633	PT	PT	PT	PT	Mix	PT	PT	PT	PT	PT	PT	PT	PT	PT	PT	PT
Ga01g00636	DT	DT	DT	Mix	DT	DT	DT	DT	DT	DT	DT	DT	DT	DT	DT	DT
Ga01g00649	DT	DT	Mix	Mix	Mix	Mix	Mix	Mix	Mix	Mix	DT	Mix	Mix	Mix	Mix	DT
Ga01g00657	NA	Mix	Mix	NA	PT	Mix	Other	PT	Mix	Mix	DT	Mix	Mix	Mix	Mix	Mix
Ga01g00662	NA	Mix	Mix	NA	Other	DT	Mix	Other	Mix	DT	DT	DT	PT	Mix	PT	DT
Ga01g00665	Mix	DT	DT	PT	Mix	PT	PT	Mix	DT	DT	Mix	PT	PT	Mix	Mix	Mix
Ga01g00668	DT	DT	DT	NA	DT	DT	DT	DT	DT	Mix	DT	Mix	Mix	DT	Mix	DT
Ga01g00669	DT	DT	DT	PT	Mix	Mix	DT	PT	PT	PT	DT	DT	DT	Mix	DT	DT
Ga01g00672	PT	PT	PT	PT	PT	PT	PT	PT	PT	PT	PT	PT	PT	Mix	PT	PT
Ga01g00681	NA	DT	Mix	NA	PT	PT	Mix	Mix	Mix	Mix	Mix	Mix	Mix	Mix	Mix	Mix
Ga01g00685	Mix	DT	DT	Mix	Mix	DT	PT	DT	DT	Mix	DT	DT	Mix	DT	DT	DT
Ga01g00686	DT	DT	DT	Mix	DT	DT	DT	DT	DT	DT	DT	Mix	Mix	Mix	DT	Mix
Ga01g00689	PT	DT	Mix	DT	DT	DT	DT	DT	DT	DT	DT	DT	DT	Mix	DT	DT
Ga01g00690	DT	DT	DT	NA	PT	DT	Mix	DT	DT	DT	DT	DT	DT	Mix	DT	DT
Ga01g00694	Mix	Mix	PT	PT	PT	PT	Mix	Mix	DT	Mix	PT	PT	Mix	Mix	Mix	Mix
Ga01g00696	NA	PT	Mix	NA	Mix	Mix	DT	Mix	Mix	Mix	Mix	Mix	Mix	DT	Mix	DT
Ga01g00698	DT	DT	PT	PT	DT	DT	PT	DT	DT	Mix	Mix	PT	PT	DT	DT	Mix
Ga01g00702	NA	PT	Mix	Mix	DT	Mix	PT	Mix	DT	DT	Mix	PT	PT	DT	DT	PT
Ga01g00706	DT	DT	Mix	Other	Mix	DT	DT	Mix	DT	DT	DT	DT	DT	DT	DT	DT
Ga01g00733	Mix	DT	DT	NA	DT	Mix	Mix	Mix	DT	DT	Mix	Mix	DT	DT	NA	Mix
Ga01g00737	PT	PT	PT	NA	Mix	PT	PT	Mix	DT	PT	PT	Mix	Mix	PT	PT	PT
Ga01g00738	NA	PT	PT	NA	PT	PT	PT	PT	PT	PT	PT	PT	PT	PT	PT	PT
Ga01g00745	DT	DT	DT	DT	DT	DT	DT	PT	DT	DT	DT	DT	DT	DT	DT	DT
Ga01g00750	Mix	Mix	Mix	PT	PT	PT	Mix	PT	Mix	Mix	Mix	Mix	Mix	Mix	Mix	Mix
Ga01g00759	NA	Mix	PT	NA	PT	Mix	Mix	NA	DT	Mix	NA	Mix	Mix	PT	Mix	Mix
Ga01g00761	Mix	DT	Mix	PT	PT	Mix	DT	DT	Mix	DT	DT	DT	DT	Mix	DT	DT
Ga01g00762	Mix	Mix	DT	PT	DT	Mix	Mix	Mix	Mix	Mix	DT	Mix	Mix	Mix	Mix	Mix
Ga01g00763	Mix	Mix	DT	PT	DT	Mix	Mix	Mix	Mix	Mix	DT	Mix	Mix	Mix	Mix	Mix
Ga01g00765	NA	DT	Other	Other	Mix	Other	Mix	Mix	Mix	Other	Mix	Mix	Other	Mix	Other	Mix
Ga01g00768	Other	Other	Other	PT	Other	Other	Other	Other	Other	Other	Other	Other	Mix	Mix	Other	Other
Ga01g00772	DT	DT	DT	DT	DT	Mix	Mix	Mix	DT	Mix	DT	DT	DT	DT	DT	DT
Ga01g00775	Mix	Other	Mix	NA	NA	NA	NA	NA	NA	DT	NA	DT	NA	NA	NA	NA
Ga01g00778	Mix	PT	PT	PT	PT	PT	PT	PT	PT	PT	Mix	PT	PT	PT	PT	PT
Ga01g00779	PT	Mix	Mix	NA	PT	Mix	NA	NA	Mix	NA	PT	PT	NA	NA	NA	NA
Ga01g00785	DT	DT	DT	NA	Mix	Mix	Mix	Mix	DT	DT	DT	DT	Mix	DT	Mix	Mix
Ga01g00787	DT	DT	DT	Mix	DT	DT	DT	DT	DT	DT	DT	DT	DT	DT	DT	DT
Ga01g00788	NA	PT	DT	DT	Mix	PT	Mix	PT	PT	PT	PT	Mix	Mix	Mix	PT	Mix
Ga01g00789	DT	DT	DT	Mix	Mix	Mix	Mix	Mix	Mix	Mix	Mix	Mix	Mix	Mix	Mix	Mix
Ga01g00794	NA	NA	CT	NA	CT	CT	CT	CT	Mix	CT	NA	CT	CT	CT	CT	CT
Ga01g00803	Mix	Mix	Other	PT	Mix	Mix	Mix	Mix	Mix	Mix	Mix	Mix	Mix	Mix	Mix	Mix
Ga01g00809	Mix	DT	Mix	DT	PT	PT	PT	DT	DT	Mix	DT	Mix	DT	PT	PT	DT
Ga01g00811	Mix	Mix	Mix	NA	Mix	Mix	PT	Other	NA	NA	NA	Mix	NA	PT	Other	NA
Ga01g00815	DT	DT	DT	DT	DT	Mix	Mix	DT	DT	DT	DT	DT	DT	Mix	DT	DT
Ga01g00816	NA	PT	PT	PT	PT	PT	PT	PT	PT	DT	Mix	PT	DT	PT	PT	DT
Ga01g00820	Mix	Mix	Mix	NA	DT	Mix	Mix	PT	Mix	Mix	Mix	DT	Mix	PT	NA	Mix
Ga01g00821	NA	PT	PT	PT	PT	PT	PT	PT	PT	PT	PT	PT	PT	PT	PT	PT
Ga01g00824	DT	DT	NA	NA	DT	NA	NA	NA	DT	DT	DT	DT	DT	DT	PT	DT
Ga01g00826	Mix	DT	DT	PT	DT	NA	Mix	Mix	DT	DT	DT	DT	DT	DT	DT	Mix
Ga01g00836	Mix	Mix	Mix	PT	Mix	Mix	Mix	Mix	Mix	Mix	DT	Mix	Mix	Mix	Mix	Mix
Ga01g00838	DT	DT	Mix	PT	PT	DT	DT	Mix	DT	DT	DT	DT	DT	DT	DT	DT
Ga01g00844	Mix	PT	PT	PT	PT	PT	Other	NA	Other	Mix	PT	PT	PT	PT	PT	Mix
Ga01g00846	DT	DT	DT	NA	DT	DT	DT	DT	PT	DT	DT	DT	NA	DT	NA	DT
Ga01g00850	PT	PT	Mix	PT	PT	Mix	PT	PT	Mix	Mix	Mix	Mix	PT	Mix	Mix	Mix
Ga01g00851	NA	DT	Mix	NA	NA	DT	DT	Mix	DT	DT	DT	DT	Mix	DT	DT	Mix
Ga01g00858	Mix	DT	DT	Mix	Mix	DT	DT	DT	Mix	DT	DT	DT	DT	DT	DT	DT
Ga01g00860	DT	Mix	DT	Mix	Mix	Mix	Mix	Mix	DT	Mix	DT	DT	Other	Mix	DT	Mix
Ga01g00861	PT	Mix	PT	Mix	PT	Other	PT	Other	PT	PT	Mix	Mix	PT	Mix	Mix	PT
Ga01g00865	Mix	Mix	Mix	NA	NA	Mix	Other	Mix	Other	Mix	DT	Mix	DT	DT	NA	Mix
Ga01g00869	Mix	Mix	Mix	NA	PT	Mix	Mix	Mix	Mix	Mix	Mix	Mix	DT	Mix	DT	PT
Ga01g00871	PT	PT	PT	PT	PT	PT	PT	PT	PT	PT	PT	PT	PT	PT	PT	PT
Ga01g00877	DT	Mix	Mix	Mix	Mix	Mix	Mix	Mix	DT	Mix	Mix	Mix	Mix	DT	Mix	DT
Ga01g00880	DT	Mix	Mix	NA	PT	Mix	Mix	Mix	Mix	PT	Mix	Mix	Mix	Mix	Mix	Mix
Ga01g00884	Mix	Mix	PT	NA	PT	Mix	Mix	PT	PT	Mix	Mix	PT	Mix	PT	PT	PT
Ga01g00886	DT	PT	Mix	NA	Mix	DT	DT	Mix	PT	PT	DT	PT	DT	DT	NA	NA
Ga01g00894	CT	CT	CT	CT	CT	CT	CT	CT	CT	CT	CT	CT	CT	CT	CT	CT
Ga01g00896	DT	DT	DT	Mix	DT	DT	DT	DT	DT	DT	DT	DT	DT	DT	DT	DT
Ga01g00898	PT	PT	PT	PT	PT	PT	PT	PT	Mix	PT	PT	PT	PT	PT	PT	Mix
Ga01g00899	NA	PT	PT	NA	PT	PT	PT	PT	PT	PT	PT	PT	PT	PT	PT	PT
Ga01g00905	NA	NA	PT	NA	PT	PT	PT	Mix	Mix	PT	PT	PT	PT	Mix	PT	Mix
Ga01g00907	DT	DT	DT	NA	Mix	Mix	Mix	Mix	DT	DT	DT	Mix	DT	DT	Mix	DT
Ga01g00916	Mix	DT	DT	PT	Mix	DT	DT	DT	Mix	Mix	DT	DT	Mix	PT	Mix	Mix
Ga01g00919	PT	PT	Mix	PT	PT	PT	PT	PT	Mix	Mix	PT	PT	Mix	PT	Mix	Mix
Ga01g00924	DT	DT	DT	PT	Mix	DT	DT	Mix	Mix	DT	DT	DT	DT	DT	DT	DT
Ga01g00926	NA	PT	PT	PT	PT	NA	NA	NA	Mix	Mix	DT	PT	NA	NA	NA	PT
Ga01g00927	Mix	PT	DT	PT	PT	PT	PT	PT	PT	PT	Mix	Mix	PT	PT	PT	PT
Ga01g00928	PT	Mix	PT	Mix	PT	PT	PT	PT	PT	PT	Mix	Mix	Mix	PT	Mix	Mix
Ga01g00929	DT	DT	DT	DT	DT	DT	DT	DT	DT	DT	DT	DT	DT	DT	DT	DT
Ga01g00930	DT	DT	DT	PT	DT	PT	Mix	Mix	Mix	Mix	Mix	DT	DT	Mix	Mix	Mix
Ga01g00933	NA	PT	Other	PT	PT	Mix	Mix	Mix	Mix	Mix	Mix	Other	Mix	Mix	PT	Mix
Ga01g00934	NA	PT	PT	PT	Mix	PT	PT	Mix	PT	DT	PT	PT	Mix	PT	PT	Mix
Ga01g00941	PT	PT	PT	Mix	PT	PT	PT	PT	PT	PT	PT	PT	PT	PT	PT	PT
Ga01g00947	Mix	DT	DT	Mix	Mix	DT	DT	DT	DT	DT	DT	DT	DT	Mix	DT	DT
Ga01g00948	DT	DT	DT	DT	DT	DT	Mix	DT	DT	DT	DT	DT	DT	DT	DT	DT
Ga01g00949	DT	DT	DT	PT	Mix	Mix	Mix	PT	DT	Mix	Mix	DT	Mix	Mix	Mix	DT
Ga01g00958	Mix	PT	PT	PT	PT	PT	PT	PT	Mix	PT	Mix	PT	PT	PT	PT	PT
Ga01g00965	DT	DT	DT	DT	DT	DT	DT	DT	DT	DT	DT	DT	DT	DT	DT	DT
Ga01g00977	Mix	Mix	Mix	PT	Mix	Mix	Mix	PT	Mix	PT	Mix	Mix	Mix	Mix	Mix	Mix
Ga01g00979	DT	DT	DT	Mix	DT	Mix	DT	DT	DT	DT	DT	DT	DT	Mix	DT	DT
Ga01g00980	Mix	Mix	Mix	CT	Mix	CT	CT	CT	CT	CT	CT	CT	CT	CT	CT	CT
Ga01g00990	NA	DT	Mix	PT	PT	PT	DT	PT	PT	DT	NA	PT	PT	DT	DT	NA
Ga01g00996	NA	Mix	PT	PT	PT	PT	Mix	Mix	DT	PT	Mix	DT	PT	PT	NA	DT
Ga01g01000	PT	Mix	Mix	PT	Mix	PT	PT	PT	Mix	DT	Mix	Mix	Mix	PT	Mix	Mix
Ga01g01004	Mix	Mix	PT	PT	PT	PT	Mix	PT	Mix	PT	Mix	Mix	Mix	PT	Mix	Mix
Ga01g01006	DT	DT	Mix	DT	Mix	Mix	DT	DT	Mix	PT	Mix	PT	PT	Mix	PT	Mix
Ga01g01010	Mix	Mix	Mix	PT	Mix	Mix	Mix	Mix	PT	PT	Mix	Mix	PT	PT	PT	PT
Ga01g01012	PT	PT	Mix	NA	PT	PT	PT	DT	PT	Mix	PT	PT	PT	NA	PT	PT
Ga01g01013	PT	PT	PT	PT	PT	Mix	Mix	Mix	PT	PT	PT	PT	PT	PT	PT	Mix
Ga01g01015	PT	PT	PT	PT	PT	PT	PT	PT	Mix	PT	PT	PT	PT	PT	PT	PT
Ga01g01016	Mix	Mix	PT	PT	PT	Mix	Mix	PT	DT	DT	Mix	PT	PT	Mix	Mix	Mix
Ga01g01018	DT	Mix	Mix	NA	Mix	NA	PT	PT	Mix	PT	Mix	PT	PT	PT	Mix	Mix
Ga01g01021	DT	DT	DT	Mix	DT	DT	DT	DT	DT	DT	DT	DT	DT	DT	DT	DT
Ga01g01023	Other	Other	Other	Mix	Other	Other	Other	Other	Other	Other	Other	Other	Other	Other	Other	Other
Ga01g01026	PT	PT	Mix	Mix	Mix	PT	PT	PT	Mix	Mix	Mix	Mix	Mix	PT	Mix	Mix
Ga01g01027	Mix	PT	Mix	PT	PT	PT	PT	PT	PT	PT	PT	PT	PT	PT	PT	Mix
Ga01g01028	Other	Mix	Mix	Other	Other	Other	Other	Other	Mix	Mix	Mix	Mix	Mix	Mix	Mix	Mix
Ga01g01039	Mix	Mix	Mix	DT	Mix	Mix	Mix	Mix	Mix	Mix	Mix	Mix	Mix	Mix	DT	Mix
Ga01g01043	Mix	DT	DT	PT	PT	Mix	DT	PT	Mix	Mix	DT	Mix	Mix	DT	DT	Mix
Ga01g01044	Mix	PT	Mix	PT	PT	PT	PT	Mix	DT	Mix	PT	PT	PT	PT	PT	Mix
Ga01g01048	Mix	Mix	Mix	PT	Mix	Mix	Mix	Mix	DT	Mix	DT	DT	Mix	Mix	DT	Mix
Ga01g01059	Mix	Mix	Other	Other	Mix	Mix	Mix	DT	Mix	Mix	Mix	Mix	Mix	Mix	Mix	Mix
Ga01g01060	Mix	DT	PT	Mix	PT	Mix	Mix	Mix	Mix	Mix	Mix	Mix	Mix	Mix	Mix	Mix
Ga01g01061	PT	PT	PT	PT	PT	PT	PT	PT	PT	PT	PT	PT	PT	PT	PT	PT
Ga01g01066	Mix	Mix	DT	Mix	DT	DT	DT	DT	DT	DT	Mix	Mix	Mix	DT	DT	DT
Ga01g01069	Mix	DT	Mix	PT	PT	Mix	Mix	Mix	Mix	Mix	DT	Mix	Mix	Mix	Mix	Mix
Ga01g01072	Mix	PT	Mix	PT	Mix	PT	Mix	PT	Mix	PT	Mix	PT	Mix	PT	PT	Mix
Ga01g01074	PT	PT	Mix	NA	DT	PT	PT	Mix	DT	Mix	NA	DT	DT	PT	PT	PT
Ga01g01078	NA	NA	Mix	NA	DT	DT	Mix	PT	Mix	Mix	DT	Mix	NA	Mix	NA	Mix
Ga01g01079	Mix	Mix	Mix	PT	Mix	Mix	Mix	Mix	PT	Mix	Mix	Mix	Mix	Mix	Mix	Mix
Ga01g01080	PT	DT	PT	PT	Mix	Mix	Mix	PT	DT	Mix	PT	PT	Mix	DT	DT	DT
Ga01g01083	DT	DT	DT	PT	Mix	Mix	Mix	DT	DT	Mix	Mix	Mix	PT	Mix	Mix	Mix
Ga01g01084	Mix	Mix	Mix	NA	Mix	NA	DT	NA	DT	Mix	Mix	Mix	Mix	Mix	Mix	DT
Ga01g01085	PT	PT	Mix	Mix	PT	PT	PT	Mix	PT	Mix	Mix	Mix	Mix	PT	DT	Mix
Ga01g01089	Mix	Mix	PT	Mix	PT	Mix	Mix	PT	Mix	Mix	DT	Mix	Mix	Mix	Mix	Mix
Ga01g01090	DT	DT	PT	NA	NA	DT	PT	PT	Mix	DT	DT	PT	NA	Mix	PT	Mix
Ga01g01091	Mix	Mix	Mix	PT	PT	Mix	Mix	Mix	Mix	Mix	Mix	Mix	Mix	Mix	Mix	Mix
Ga01g01092	DT	Mix	DT	NA	DT	Other	Other	Other	DT	Mix	Mix	DT	Mix	Mix	PT	DT
Ga01g01093	Mix	Mix	Mix	PT	Mix	Mix	Mix	Other	Mix	Mix	Mix	Mix	Mix	Mix	Mix	Mix
Ga01g01095	DT	DT	DT	DT	DT	DT	DT	DT	DT	DT	DT	DT	DT	DT	DT	DT
Ga01g01096	Mix	PT	Mix	PT	Mix	DT	DT	DT	Mix	PT	DT	Mix	NA	Mix	DT	DT
Ga01g01097	PT	PT	PT	NA	PT	PT	PT	PT	PT	PT	PT	PT	PT	PT	PT	PT
Ga01g01098	Mix	PT	Mix	PT	PT	PT	PT	Mix	PT	Mix	PT	PT	PT	PT	PT	PT
Ga01g01103	NA	PT	Mix	NA	NA	NA	NA	NA	PT	PT	NA	Mix	NA	NA	NA	NA
Ga01g01107	Mix	Mix	PT	NA	Mix	PT	PT	PT	NA	NA	NA	PT	NA	NA	PT	NA
Ga01g01108	Mix	Mix	CT	PT	Mix	Mix	Mix	PT	Mix	PT	CT	CT	CT	PT	CT	CT
Ga01g01132	Mix	Mix	PT	PT	Mix	Mix	Mix	Mix	DT	DT	Mix	Mix	Mix	DT	DT	Mix
Ga01g01134	PT	Mix	DT	NA	Mix	Mix	Mix	Mix	Mix	Mix	Mix	Mix	NA	Mix	PT	Mix
Ga01g01136	Mix	PT	Mix	PT	PT	PT	PT	PT	PT	PT	Mix	PT	PT	PT	PT	PT
Ga01g01137	Mix	Mix	Mix	PT	Mix	Mix	Mix	PT	Mix	DT	DT	DT	DT	Mix	PT	Mix
Ga01g01139	PT	PT	PT	PT	PT	PT	PT	PT	PT	PT	PT	PT	PT	PT	PT	PT
Ga01g01141	Mix	Mix	PT	PT	PT	PT	PT	Mix	PT	PT	PT	PT	PT	PT	DT	PT
Ga01g01155	Mix	NA	Mix	NA	PT	Mix	Mix	Mix	NA	NA	NA	Mix	NA	PT	Mix	NA
Ga01g01158	PT	Mix	Mix	Mix	Mix	Mix	Mix	PT	DT	Mix	Mix	Mix	Mix	Mix	Mix	Mix
Ga01g01159	DT	DT	Mix	Mix	Mix	Mix	Mix	Mix	Mix	Mix	Mix	Mix	DT	Mix	Mix	Mix
Ga01g01168	DT	DT	DT	Mix	DT	DT	DT	DT	DT	DT	DT	DT	DT	DT	DT	DT
Ga01g01172	Mix	Other	Other	Other	Other	Mix	Mix	PT	Mix	Mix	Other	Other	Mix	Mix	Mix	Other
Ga01g01179	Other	Mix	Other	PT	Other	Mix	Mix	Mix	Other	Mix	Other	Mix	Mix	Mix	Mix	Other
Ga01g01184	DT	DT	Mix	DT	DT	Mix	Mix	DT	DT	Mix	Mix	DT	Mix	DT	DT	DT
Ga01g01185	DT	DT	DT	DT	DT	DT	DT	DT	DT	DT	DT	Mix	DT	Mix	DT	Mix
Ga01g01187	PT	PT	PT	PT	PT	PT	PT	PT	PT	PT	PT	Mix	Mix	PT	PT	PT
Ga01g01189	Mix	Mix	DT	PT	DT	Mix	Mix	DT	Mix	Mix	DT	DT	DT	Mix	PT	Mix
Ga01g01191	Other	Other	Other	Other	Other	Other	Other	Other	Other	Other	Other	Other	Other	Other	Other	Other
Ga01g01194	PT	PT	PT	DT	PT	PT	NA	DT	Mix	PT	Mix	Mix	PT	PT	PT	Mix
Ga01g01195	PT	PT	PT	PT	PT	PT	PT	PT	PT	PT	Mix	PT	PT	PT	PT	PT
Ga01g01196	Mix	Mix	Mix	PT	Mix	PT	Mix	Mix	Mix	Mix	Mix	Mix	Mix	Mix	Mix	Mix
Ga01g01200	Mix	PT	PT	PT	PT	PT	PT	PT	PT	PT	PT	PT	PT	PT	PT	PT
Ga01g01201	DT	PT	DT	PT	PT	Mix	DT	DT	DT	PT	DT	DT	Mix	DT	PT	Mix
Ga01g01204	NA	PT	DT	NA	PT	Mix	PT	PT	DT	Mix	DT	PT	DT	DT	DT	DT
Ga01g01207	Mix	Mix	Mix	PT	Mix	Mix	Mix	DT	DT	Mix	DT	Mix	Mix	Mix	Mix	Mix
Ga01g01208	Mix	Mix	Mix	PT	PT	PT	Mix	Mix	Mix	Mix	Mix	Mix	Mix	Mix	DT	Mix
Ga01g01217	PT	PT	PT	PT	PT	PT	PT	PT	PT	PT	PT	PT	PT	PT	PT	PT
Ga01g01220	NA	NA	NA	NA	NA	NA	NA	NA	CT	CT	NA	Mix	CT	Mix	CT	Mix
Ga01g01222	Mix	Mix	Other	PT	PT	PT	Mix	Mix	Mix	Mix	Mix	Mix	Mix	Mix	Mix	Mix
Ga01g01224	PT	PT	Mix	DT	PT	PT	PT	PT	PT	Mix	DT	PT	PT	PT	PT	DT
Ga01g01226	DT	Mix	PT	NA	Mix	Mix	Mix	Mix	PT	Mix	DT	Mix	DT	PT	DT	DT
Ga01g01227	DT	DT	DT	Mix	DT	DT	DT	DT	DT	DT	DT	DT	DT	DT	DT	DT
Ga01g01231	PT	PT	PT	NA	PT	Mix	PT	PT	Mix	Mix	NA	Mix	DT	Mix	Mix	Mix
Ga01g01243	DT	DT	DT	DT	Mix	DT	DT	DT	DT	Mix	DT	DT	DT	DT	DT	DT
Ga01g01244	DT	DT	DT	DT	Mix	DT	DT	DT	DT	Mix	DT	DT	DT	DT	DT	DT
Ga01g01246	Mix	Mix	PT	PT	PT	PT	PT	PT	Mix	PT	DT	Mix	Mix	Mix	Mix	Mix
Ga01g01247	Mix	Mix	DT	CT	DT	Mix	Mix	DT	Mix	Mix	Mix	Mix	Mix	Mix	Mix	Mix
Ga01g01256	Mix	PT	Mix	PT	PT	PT	PT	PT	PT	PT	Mix	PT	PT	PT	PT	PT
Ga01g01260	DT	DT	Mix	DT	DT	DT	DT	DT	DT	DT	DT	DT	DT	DT	DT	DT
Ga01g01266	NA	Mix	NA	NA	NA	Mix	Mix	Mix	Mix	Mix	NA	Mix	NA	Other	NA	DT
Ga01g01270	DT	DT	Mix	Mix	Mix	DT	DT	Other	DT	DT	Mix	Mix	Mix	DT	DT	Mix
Ga01g01275	CT	CT	CT	Mix	Other	Mix	Mix	Mix	Mix	Mix	Mix	Mix	Mix	Mix	Mix	Mix
Ga01g01277	DT	DT	DT	PT	DT	DT	DT	DT	DT	DT	DT	DT	DT	DT	DT	DT
Ga01g01280	PT	Mix	Mix	DT	PT	DT	DT	Mix	Mix	DT	Mix	Mix	Mix	Mix	Mix	Mix
Ga01g01282	NA	Mix	Mix	Mix	PT	PT	Mix	DT	DT	PT	PT	DT	Mix	PT	Mix	Mix
Ga01g01283	DT	DT	DT	Mix	PT	DT	PT	PT	DT	DT	DT	DT	DT	PT	Mix	DT
Ga01g01285	NA	NA	PT	PT	Mix	DT	PT	PT	DT	DT	PT	DT	NA	DT	NA	Mix
Ga01g01295	PT	DT	Mix	DT	PT	Mix	PT	Mix	PT	Mix	DT	DT	DT	DT	DT	Mix
Ga01g01298	NA	NA	NA	NA	Mix	NA	NA	PT	DT	Mix	NA	PT	NA	DT	PT	PT
Ga01g01304	Mix	Mix	DT	NA	PT	Mix	Mix	Mix	Mix	Mix	Mix	DT	Mix	Mix	DT	DT
Ga01g01307	DT	Mix	Mix	PT	Mix	Mix	Mix	PT	Mix	Mix	Mix	Mix	PT	DT	Mix	Mix
Ga01g01308	NA	NA	PT	NA	PT	PT	PT	PT	NA	NA	PT	Mix	NA	Mix	NA	Mix
Ga01g01313	PT	PT	PT	PT	PT	PT	PT	PT	PT	PT	PT	PT	PT	PT	PT	PT
Ga01g01318	PT	PT	Mix	NA	PT	PT	PT	PT	Mix	DT	PT	PT	PT	PT	DT	Mix
Ga01g01322	Mix	Other	Other	NA	Other	NA	NA	NA	PT	NA	DT	Mix	NA	NA	NA	Mix
Ga01g01323	Mix	Mix	Mix	PT	Mix	Mix	Mix	Mix	DT	Mix	Mix	Mix	Mix	Mix	Mix	DT
Ga01g01327	PT	NA	DT	NA	PT	Mix	PT	PT	DT	DT	PT	DT	DT	Mix	DT	DT
Ga01g01334	NA	CT	CT	NA	CT	CT	CT	CT	CT	Mix	CT	CT	CT	CT	CT	CT
Ga01g01335	PT	Mix	PT	Mix	PT	PT	PT	PT	PT	Mix	PT	Mix	Mix	Mix	PT	PT
Ga01g01336	Mix	PT	Mix	PT	PT	PT	PT	PT	PT	PT	PT	Mix	PT	PT	DT	Mix
Ga01g01338	PT	NA	PT	PT	PT	Mix	Mix	PT	PT	PT	Mix	Mix	DT	Mix	Mix	Mix
Ga01g01340	DT	PT	Mix	Mix	NA	PT	DT	PT	PT	PT	PT	Mix	PT	Mix	Mix	PT
Ga01g01341	DT	DT	DT	Mix	DT	DT	Mix	Mix	Mix	DT	Mix	DT	Mix	DT	DT	Mix
Ga01g01342	PT	Mix	Mix	NA	PT	PT	Mix	Mix	NA	PT	Mix	PT	Mix	PT	PT	PT
Ga01g01343	PT	PT	PT	PT	PT	PT	PT	PT	PT	PT	PT	PT	PT	PT	PT	PT
Ga01g01352	PT	PT	PT	PT	PT	PT	PT	PT	PT	PT	PT	Mix	PT	PT	PT	PT
Ga01g01358	Mix	Mix	Mix	Mix	Mix	Mix	Mix	Mix	Other	Mix	Other	Other	Mix	Mix	Mix	Mix
Ga01g01359	DT	DT	DT	Mix	Mix	Mix	DT	Mix	DT	DT	DT	Mix	DT	DT	DT	DT
Ga01g01361	NA	PT	Mix	PT	Mix	Mix	Mix	Mix	DT	Mix	DT	Mix	PT	Mix	Mix	Mix
Ga01g01363	DT	Mix	Mix	DT	Mix	Mix	DT	Mix	Mix	Mix	Mix	PT	Mix	DT	DT	Mix
Ga01g01367	Mix	Mix	Mix	Other	Mix	Mix	Mix	Mix	Mix	PT	Mix	Mix	Other	PT	PT	Mix
Ga01g01368	Mix	Mix	Mix	PT	PT	PT	PT	Mix	Mix	Mix	Mix	Mix	PT	PT	Mix	Mix
Ga01g01369	PT	PT	PT	PT	PT	PT	PT	PT	PT	PT	PT	PT	PT	PT	PT	PT
Ga01g01375	Other	Mix	Mix	DT	PT	Mix	Mix	Mix	DT	DT	DT	DT	Mix	Mix	DT	Mix
Ga01g01380	Mix	DT	Mix	NA	DT	DT	NA	NA	DT	DT	DT	DT	Mix	PT	NA	NA
Ga01g01385	NA	NA	PT	PT	PT	NA	NA	NA	NA	NA	NA	Mix	PT	PT	PT	Mix
Ga01g01390	Mix	PT	DT	NA	PT	DT	DT	PT	DT	DT	NA	DT	NA	DT	NA	DT
Ga01g01391	Mix	Other	Mix	DT	Mix	Other	Mix	Mix	Mix	Other	Other	Mix	Other	Mix	Other	Mix
Ga01g01392	Mix	Mix	Mix	PT	PT	PT	PT	PT	PT	Mix	DT	Mix	DT	Mix	PT	Mix
Ga01g01396	NA	DT	DT	NA	PT	DT	Mix	PT	Mix	PT	Mix	Mix	Mix	Mix	PT	Mix
Ga01g01401	DT	Mix	DT	Mix	DT	Mix	DT	Mix	DT	Mix	DT	DT	Mix	DT	DT	DT
Ga01g01402	Mix	Mix	PT	PT	PT	Mix	PT	PT	Mix	Mix	Mix	PT	PT	Mix	DT	Mix
Ga01g01416	PT	PT	PT	PT	PT	PT	PT	PT	PT	PT	PT	PT	PT	PT	PT	PT
Ga01g01419	Mix	DT	DT	PT	DT	Mix	Mix	DT	DT	Mix	DT	Mix	Mix	Mix	DT	DT
Ga01g01420	DT	DT	Mix	DT	Mix	DT	DT	Mix	DT	DT	DT	DT	DT	DT	DT	Mix
Ga01g01421	DT	Mix	Mix	PT	DT	Mix	Mix	DT	Mix	Mix	DT	DT	Mix	Mix	Mix	PT
Ga01g01427	DT	NA	PT	NA	PT	PT	PT	PT	PT	Mix	Mix	PT	PT	Mix	NA	Mix
Ga01g01429	Other	Other	Other	Other	Other	Other	Other	Other	Other	Other	Other	Other	Other	Other	Other	Other
Ga01g01436	DT	DT	DT	DT	PT	DT	DT	Other	Mix	Mix	DT	DT	DT	Mix	DT	DT
Ga01g01437	Other	Mix	Other	NA	PT	Mix	Mix	Mix	DT	Mix	Mix	Mix	DT	Mix	DT	Mix
Ga01g01438	Mix	DT	Mix	DT	Mix	DT	DT	DT	Mix	DT	DT	DT	DT	DT	DT	DT
Ga01g01447	Mix	Mix	Mix	NA	Mix	Mix	Mix	PT	Mix	Mix	Mix	Mix	Mix	PT	Mix	Mix
Ga01g01449	PT	PT	PT	PT	PT	PT	PT	Mix	PT	PT	PT	PT	PT	PT	PT	PT
Ga01g01450	PT	PT	DT	NA	Mix	PT	PT	NA	Mix	Mix	NA	DT	PT	Mix	DT	Mix
Ga01g01453	PT	PT	PT	PT	PT	PT	PT	PT	PT	PT	PT	PT	PT	PT	Mix	PT
Ga01g01455	NA	DT	Mix	NA	Mix	Mix	PT	PT	PT	Mix	DT	DT	DT	Mix	NA	Mix
Ga01g01456	Other	Other	Other	Other	Mix	Other	Other	Mix	Mix	Other	Mix	Other	Other	Other	Mix	Mix
Ga01g01457	Mix	Mix	Mix	DT	Mix	Mix	Mix	Mix	DT	Mix	Mix	Mix	Mix	Mix	Mix	DT
Ga01g01459	DT	DT	DT	PT	DT	DT	Mix	DT	DT	DT	DT	DT	DT	DT	DT	DT
Ga01g01462	DT	PT	Mix	Mix	DT	Mix	DT	Mix	Other	Mix	Mix	Mix	Mix	Mix	Mix	DT
Ga01g01463	NA	Mix	PT	NA	PT	PT	PT	PT	DT	PT	DT	PT	PT	PT	DT	PT
Ga01g01464	DT	DT	DT	PT	Mix	Mix	Mix	DT	Mix	Mix	DT	Mix	Mix	PT	PT	Mix
Ga01g01465	Other	Other	Mix	PT	Mix	Mix	Mix	Other	Other	Mix	Other	Mix	Mix	Mix	Mix	Other
Ga01g01467	Mix	Mix	DT	DT	DT	Mix	Mix	Mix	DT	DT	DT	DT	DT	Mix	Mix	DT
Ga01g01478	NA	DT	Mix	PT	DT	PT	Mix	PT	Mix	PT	DT	Mix	DT	DT	Mix	Mix
Ga01g01480	DT	Mix	DT	NA	NA	Mix	DT	NA	NA	DT	DT	DT	DT	DT	DT	DT
Ga01g01489	DT	Mix	PT	NA	PT	Mix	PT	PT	PT	Mix	Mix	Mix	PT	PT	Mix	Mix
Ga01g01499	Mix	Mix	Mix	Mix	Mix	Mix	Mix	PT	PT	PT	PT	Mix	Mix	Mix	PT	Mix
Ga01g01504	PT	Mix	DT	Mix	Mix	PT	Mix	NA	Mix	Mix	Mix	DT	Mix	Mix	Mix	DT
Ga01g01508	PT	PT	PT	PT	PT	PT	PT	PT	PT	PT	PT	PT	PT	PT	PT	PT
Ga01g01512	Other	Mix	Mix	Other	Mix	Mix	Mix	Mix	Mix	Mix	Mix	Mix	Other	Mix	Mix	Mix
Ga01g01519	NA	NA	NA	NA	NA	PT	DT	DT	Mix	Mix	DT	Mix	NA	Mix	NA	Mix
Ga01g01520	Mix	DT	Mix	PT	DT	Mix	PT	Mix	PT	Mix	Mix	Mix	Mix	PT	Mix	Mix
Ga01g01527	Mix	DT	Mix	Mix	Other	Mix	Mix	Mix	Mix	Mix	Mix	Mix	Mix	Mix	DT	Mix
Ga01g01532	PT	Mix	PT	NA	PT	PT	Mix	PT	NA	PT	PT	Mix	DT	PT	PT	PT
Ga01g01533	DT	DT	Mix	NA	Mix	CT	Mix	Mix	NA	NA	CT	CT	Mix	Mix	NA	NA
Ga01g01539	DT	DT	DT	PT	Mix	DT	DT	DT	DT	DT	DT	DT	DT	DT	DT	DT
Ga01g01549	DT	DT	DT	DT	DT	DT	DT	DT	DT	DT	DT	DT	DT	DT	DT	DT
Ga01g01554	Mix	Mix	PT	PT	PT	Mix	Mix	PT	PT	PT	Mix	PT	PT	Mix	PT	PT
Ga01g01566	PT	DT	PT	DT	Mix	Mix	Other	Mix	Other	Other	Other	Mix	Mix	Mix	Other	Other
Ga01g01567	PT	PT	Mix	DT	PT	PT	NA	PT	PT	DT	PT	PT	Mix	Mix	PT	PT
Ga01g01572	CT	CT	CT	CT	CT	CT	CT	CT	CT	CT	CT	CT	CT	CT	CT	CT
Ga01g01576	NA	DT	Mix	PT	Mix	Mix	Mix	DT	DT	PT	Mix	Mix	Mix	Mix	PT	DT
Ga01g01580	DT	Mix	DT	DT	DT	Mix	DT	DT	DT	DT	Mix	Mix	Mix	DT	DT	DT
Ga01g01582	PT	Mix	Mix	NA	Mix	Mix	Mix	Mix	DT	Mix	Mix	PT	Mix	DT	Mix	Mix
Ga01g01588	PT	PT	PT	PT	PT	PT	PT	Mix	Mix	Mix	PT	PT	Mix	PT	Mix	Mix
Ga01g01592	DT	Mix	Mix	NA	NA	DT	DT	NA	DT	DT	DT	Mix	Mix	PT	NA	DT
Ga01g01602	NA	PT	PT	NA	NA	NA	NA	NA	PT	PT	Mix	PT	Mix	PT	PT	PT
Ga01g01608	Mix	Mix	Mix	PT	Mix	PT	PT	Mix	Mix	PT	Mix	PT	Mix	Mix	PT	PT
Ga01g01609	DT	DT	DT	PT	DT	DT	DT	DT	DT	DT	DT	DT	DT	DT	DT	DT
Ga01g01610	DT	DT	DT	PT	DT	DT	DT	DT	DT	DT	DT	DT	DT	DT	DT	DT
Ga01g01616	Mix	Mix	PT	NA	DT	DT	PT	PT	PT	Mix	PT	PT	PT	Mix	Mix	PT
Ga01g01619	Mix	PT	Mix	NA	PT	Mix	Mix	PT	Mix	Mix	Mix	Mix	Mix	DT	Mix	Mix
Ga01g01621	NA	PT	NA	NA	PT	PT	DT	NA	PT	PT	PT	DT	PT	Mix	NA	Mix
Ga01g01623	Mix	Mix	Mix	PT	PT	Mix	Mix	Mix	PT	PT	Mix	Mix	PT	Mix	PT	Mix
Ga01g01629	NA	DT	DT	DT	DT	DT	DT	DT	DT	DT	DT	DT	DT	DT	DT	DT
Ga01g01630	Mix	Mix	Mix	Mix	Mix	Mix	Mix	Mix	Mix	Mix	Mix	Mix	Mix	Mix	Mix	Other
Ga01g01634	PT	Mix	Mix	DT	PT	PT	PT	PT	PT	Mix	PT	PT	PT	Mix	Mix	PT
Ga01g01635	PT	Mix	Mix	DT	PT	PT	PT	PT	PT	Mix	PT	PT	PT	Mix	Mix	PT
Ga01g01637	NA	DT	Mix	NA	PT	NA	DT	Mix	PT	DT	PT	PT	Mix	DT	DT	Mix
Ga01g01638	Mix	Mix	DT	NA	Mix	Mix	Mix	PT	DT	Mix	Mix	Mix	Mix	DT	Mix	Mix
Ga01g01641	Other	Mix	Mix	Other	Mix	Mix	Mix	Mix	DT	Mix	Mix	Mix	Mix	Mix	DT	DT
Ga01g01642	PT	Mix	Mix	Mix	PT	Mix	Mix	Mix	Mix	Mix	Mix	DT	Mix	PT	Mix	DT
Ga01g01644	PT	Mix	Mix	PT	PT	PT	PT	PT	Mix	Mix	DT	Mix	PT	Mix	DT	DT
Ga01g01648	Mix	Mix	Mix	Mix	Mix	Mix	Mix	Other	Mix	Mix	Mix	Mix	Mix	Mix	Mix	Mix
Ga01g01656	Mix	Other	Mix	Mix	Mix	Other	Other	Other	Other	Other	Mix	Mix	Other	Other	Other	Other
Ga01g01660	Mix	NA	PT	PT	PT	PT	PT	PT	Mix	DT	Mix	PT	PT	PT	Mix	DT
Ga01g01661	Mix	PT	Mix	PT	PT	PT	Mix	Mix	DT	Mix	Mix	Mix	Mix	DT	DT	DT
Ga01g01668	PT	NA	PT	NA	Mix	Mix	Mix	Mix	DT	DT	DT	PT	PT	PT	Mix	Mix
Ga01g01674	PT	Mix	Mix	Mix	DT	Mix	Mix	Mix	Mix	DT	Mix	Mix	Mix	Mix	Mix	Mix
Ga01g01675	PT	PT	Mix	NA	PT	PT	PT	PT	DT	Mix	PT	PT	Mix	Mix	Mix	PT
Ga01g01678	NA	Mix	Mix	NA	DT	PT	PT	PT	PT	PT	PT	PT	PT	PT	Mix	PT
Ga01g01679	DT	DT	DT	PT	DT	DT	DT	DT	DT	DT	DT	DT	DT	DT	DT	DT
Ga01g01684	Other	DT	Mix	PT	Mix	Mix	Other	DT	Mix	Mix	Mix	Mix	Mix	Mix	Mix	Mix
Ga01g01689	Mix	DT	Mix	PT	Mix	Mix	Mix	Mix	Mix	Mix	Mix	Mix	DT	Mix	Mix	DT
Ga01g01690	PT	Mix	PT	PT	PT	PT	PT	PT	PT	PT	Mix	PT	Mix	Mix	PT	PT
Ga01g01695	Mix	Mix	PT	PT	Mix	DT	PT	PT	DT	DT	Mix	PT	Mix	PT	DT	Mix
Ga01g01696	Mix	DT	Mix	Mix	Mix	DT	DT	Mix	DT	DT	DT	DT	DT	DT	DT	DT
Ga01g01700	PT	PT	PT	DT	PT	PT	PT	DT	PT	PT	PT	PT	PT	PT	PT	PT
Ga01g01701	NA	NA	NA	NA	PT	DT	DT	DT	PT	DT	DT	NA	DT	DT	DT	DT
Ga01g01707	PT	Mix	Mix	NA	Mix	Mix	Mix	Mix	Mix	Other	Mix	Mix	Mix	Mix	Mix	Mix
Ga01g01709	DT	DT	DT	DT	DT	DT	DT	DT	DT	DT	DT	DT	DT	DT	DT	DT
Ga01g01716	Mix	Mix	Mix	Mix	Mix	Mix	Mix	PT	Mix	Mix	Other	Mix	Mix	Mix	Mix	Mix
Ga01g01717	CT	CT	CT	Mix	CT	CT	CT	CT	CT	Mix	CT	CT	CT	CT	DT	CT
Ga01g01721	DT	DT	DT	Mix	DT	DT	Mix	DT	DT	DT	DT	DT	DT	DT	PT	DT
Ga01g01722	NA	PT	PT	PT	Mix	Mix	PT	PT	PT	DT	PT	PT	PT	PT	PT	PT
Ga01g01723	Mix	Mix	Mix	Mix	CT	Mix	Mix	Mix	Mix	Mix	Mix	Mix	Mix	Mix	PT	Mix
Ga01g01726	DT	DT	PT	NA	DT	PT	PT	Mix	DT	PT	DT	Mix	DT	PT	Mix	Mix
Ga01g01727	Mix	Mix	Mix	Mix	Mix	Mix	Mix	Other	Mix	Mix	Mix	Mix	Mix	Mix	Mix	Mix
Ga01g01732	Mix	DT	DT	DT	DT	DT	DT	DT	DT	DT	DT	DT	DT	DT	DT	DT
Ga01g01737	NA	DT	NA	NA	Mix	DT	DT	Mix	DT	Mix	Mix	DT	DT	DT	DT	DT
Ga01g01743	PT	Mix	PT	PT	PT	Mix	Mix	PT	Mix	Mix	Mix	Mix	Mix	Mix	DT	Mix
Ga01g01747	PT	Mix	Mix	PT	PT	Mix	Mix	PT	Mix	Mix	Mix	DT	Mix	Mix	Mix	Mix
Ga01g01758	DT	Mix	Mix	Mix	Mix	Mix	Mix	PT	Mix	PT	Mix	Mix	Mix	Mix	Mix	Mix
Ga01g01760	Mix	DT	DT	PT	Mix	Mix	Mix	Mix	DT	DT	Mix	Mix	DT	DT	DT	DT
Ga01g01764	Mix	Other	Other	PT	Other	Other	Other	Mix	Other	Other	Mix	Other	Other	Other	Other	Other
Ga01g01770	NA	Mix	DT	Mix	PT	PT	DT	Mix	Mix	DT	DT	DT	DT	Mix	Mix	DT
Ga01g01772	Mix	Mix	Mix	DT	Mix	PT	PT	Mix	Mix	Mix	Mix	Mix	Mix	Mix	Mix	Mix
Ga01g01777	Mix	Mix	Mix	PT	Other	Mix	Mix	Mix	Mix	Mix	Other	Other	Mix	Mix	Mix	Mix
Ga01g01781	DT	PT	PT	NA	PT	PT	DT	DT	DT	Mix	DT	Mix	Mix	PT	PT	DT
Ga01g01782	DT	Mix	Mix	Mix	Mix	Mix	Mix	Mix	Other	Mix	Mix	Mix	Mix	Mix	Mix	Mix
Ga01g01784	DT	DT	Mix	Mix	Mix	DT	DT	DT	DT	Mix	DT	Mix	Mix	DT	DT	DT
Ga01g01786	Mix	PT	PT	Mix	PT	PT	Mix	Mix	DT	DT	Mix	Mix	PT	PT	Mix	Mix
Ga01g01787	PT	Mix	Mix	DT	CT	Mix	Mix	CT	Mix	Mix	Mix	Mix	DT	DT	DT	DT
Ga01g01790	PT	PT	PT	PT	Mix	PT	PT	PT	PT	PT	Mix	PT	Mix	PT	PT	PT
Ga01g01793	Mix	Other	Mix	Other	Other	Other	Other	Mix	Other	Other	Mix	Other	Other	Other	Other	Other
Ga01g01795	Mix	Mix	Other	PT	Mix	PT	Other	DT	PT	PT	Other	Mix	Mix	Mix	Other	Mix
Ga01g01796	DT	Mix	CT	CT	CT	Mix	Mix	Mix	DT	Mix	DT	Mix	Mix	Mix	Mix	Mix
Ga01g01797	PT	DT	PT	NA	PT	PT	Mix	PT	PT	PT	Mix	Mix	Mix	PT	Mix	PT
Ga01g01798	DT	DT	DT	DT	DT	DT	DT	DT	DT	DT	DT	DT	DT	DT	PT	DT
Ga01g01799	PT	Mix	DT	Mix	PT	PT	Mix	PT	DT	Mix	PT	Mix	Mix	Mix	DT	DT
Ga01g01809	DT	DT	DT	Mix	Mix	Mix	Other	Mix	DT	Mix	DT	DT	DT	Mix	Mix	DT
Ga01g01812	DT	DT	DT	PT	DT	DT	DT	DT	DT	DT	DT	DT	DT	DT	DT	DT
Ga01g01813	DT	DT	DT	PT	DT	DT	DT	DT	DT	DT	DT	DT	DT	DT	DT	DT
Ga01g01817	PT	Mix	Mix	PT	PT	Mix	Mix	Mix	Mix	Mix	Mix	PT	Mix	Mix	Mix	Mix
Ga01g01826	DT	Mix	PT	NA	Mix	Mix	Mix	PT	Mix	Mix	Mix	Mix	Mix	Mix	DT	Mix
Ga01g01830	PT	PT	PT	PT	PT	PT	Mix	PT	Mix	Mix	Mix	PT	PT	PT	PT	PT
Ga01g01832	Other	NA	Mix	PT	Mix	Other	Other	Mix	Mix	Mix	DT	Mix	DT	Mix	Other	Mix
Ga01g01844	Other	Mix	Mix	NA	PT	PT	NA	Other	Mix	Mix	Mix	Mix	Other	PT	Mix	Mix
Ga01g01847	PT	PT	PT	PT	PT	PT	PT	PT	PT	PT	PT	PT	PT	PT	PT	PT
Ga01g01852	NA	Mix	CT	NA	NA	Mix	Mix	CT	Other	Mix	Other	Mix	Other	Mix	Mix	Mix
Ga01g01858	Mix	Mix	Mix	PT	PT	Mix	Mix	PT	Mix	Mix	DT	Mix	Mix	Mix	Mix	Mix
Ga01g01863	DT	DT	DT	PT	DT	Mix	DT	Mix	DT	DT	DT	DT	DT	DT	DT	DT
Ga01g01864	DT	DT	DT	Other	Mix	Mix	Mix	Mix	Mix	DT	DT	Mix	DT	Mix	DT	Mix
Ga01g01865	Other	Mix	Mix	Mix	Mix	Mix	Mix	Mix	PT	Mix	Mix	Mix	Mix	Mix	DT	Mix
Ga01g01866	Other	Mix	Mix	Mix	Mix	Mix	Mix	Mix	Mix	Mix	Mix	DT	DT	Mix	DT	Mix
Ga01g01870	NA	DT	Mix	Mix	Mix	NA	NA	DT	Mix	DT	PT	DT	DT	DT	NA	DT
Ga01g01871	Mix	DT	DT	DT	Mix	DT	Mix	Mix	DT	Mix	DT	DT	DT	Mix	DT	Mix
Ga01g01873	PT	Mix	Mix	PT	Mix	Mix	Mix	PT	Mix	PT	DT	Mix	DT	Mix	Mix	Mix
Ga01g01874	NA	Mix	DT	PT	Mix	Mix	Mix	Mix	Mix	Mix	Mix	Mix	Other	Mix	Mix	Mix
Ga01g01878	Mix	Mix	Mix	Other	Mix	Mix	Mix	Mix	Mix	Other	Mix	Mix	Mix	Mix	Mix	Mix
Ga01g01879	PT	PT	Mix	PT	PT	PT	PT	PT	PT	Mix	Mix	Mix	PT	PT	Mix	Mix
Ga01g01889	PT	PT	PT	NA	Mix	Mix	PT	Mix	PT	NA	NA	Mix	NA	PT	DT	DT
Ga01g01890	Mix	CT	CT	Mix	Mix	Mix	Mix	CT	CT	CT	CT	Mix	DT	CT	Mix	Mix
Ga01g01892	DT	DT	DT	PT	Mix	Mix	Mix	PT	DT	DT	DT	DT	DT	DT	DT	DT
Ga01g01906	PT	PT	PT	PT	PT	PT	PT	PT	PT	PT	PT	PT	PT	PT	PT	PT
Ga01g01911	NA	CT	Mix	NA	Mix	CT	Mix	NA	CT	CT	CT	CT	Mix	Mix	CT	CT
Ga01g01914	DT	DT	DT	PT	DT	DT	DT	Mix	DT	DT	DT	DT	DT	DT	DT	DT
Ga01g01917	DT	Mix	CT	CT	CT	CT	CT	CT	CT	Mix	CT	Mix	Mix	Mix	DT	Mix
Ga01g01922	DT	DT	PT	PT	PT	Mix	PT	PT	Mix	PT	Mix	PT	PT	Mix	PT	PT
Ga01g01928	PT	Mix	PT	PT	PT	PT	Mix	PT	DT	Mix	PT	Mix	DT	PT	Mix	DT
Ga01g01932	PT	PT	PT	Mix	PT	Mix	PT	PT	PT	PT	Mix	PT	PT	PT	PT	PT
Ga01g01935	DT	Mix	Mix	PT	PT	PT	PT	Mix	DT	Mix	Mix	Mix	Mix	Mix	PT	Mix
Ga01g01941	DT	DT	DT	DT	DT	DT	DT	DT	Mix	DT	DT	DT	Mix	DT	DT	DT
Ga01g01943	PT	Mix	PT	DT	Mix	PT	PT	PT	Mix	Mix	Mix	PT	PT	PT	Mix	PT
Ga01g01950	DT	DT	DT	DT	DT	DT	DT	DT	DT	DT	DT	DT	DT	DT	DT	DT
Ga01g01952	PT	Mix	Mix	Mix	PT	Mix	Mix	Mix	Mix	Mix	Mix	Mix	Mix	Mix	Mix	Mix
Ga01g01953	DT	DT	DT	Mix	DT	DT	Mix	Mix	DT	DT	DT	DT	DT	Mix	DT	DT
Ga01g01962	Mix	DT	Mix	PT	Mix	Mix	DT	Mix	Mix	DT	Mix	Mix	DT	DT	DT	DT
Ga01g01963	PT	Mix	PT	PT	PT	PT	PT	PT	DT	PT	PT	PT	PT	PT	PT	PT
Ga01g01964	PT	PT	PT	NA	PT	PT	PT	PT	PT	Mix	PT	PT	PT	PT	Mix	PT
Ga01g01970	NA	CT	DT	DT	DT	DT	DT	CT	CT	CT	CT	DT	DT	DT	DT	DT
Ga01g01973	Mix	Mix	Mix	Mix	Mix	PT	PT	Mix	Mix	Mix	PT	DT	PT	PT	Mix	Mix
Ga01g01983	PT	PT	PT	PT	PT	PT	PT	PT	PT	Mix	PT	PT	PT	PT	PT	Mix
Ga01g01987	NA	DT	DT	NA	DT	Mix	DT	DT	DT	Mix	DT	DT	Mix	PT	DT	Mix
Ga01g01992	Other	Other	Other	Mix	Mix	Other	Other	Other	Mix	Mix	Other	Mix	Other	Other	Other	Other
Ga01g01996	NA	NA	NA	NA	NA	NA	NA	NA	PT	PT	NA	PT	Mix	PT	PT	PT
Ga01g02010	DT	DT	DT	CT	CT	DT	DT	DT	Mix	DT	Mix	Mix	Mix	DT	DT	Mix
Ga01g02011	DT	Mix	DT	PT	DT	DT	DT	DT	Mix	Mix	Mix	Mix	Mix	Mix	Mix	DT
Ga01g02012	DT	DT	DT	DT	DT	DT	DT	DT	DT	DT	DT	DT	DT	DT	DT	DT
Ga01g02017	PT	Other	PT	PT	PT	PT	Mix	Mix	Mix	PT	PT	PT	Mix	PT	PT	Mix
Ga01g02022	PT	PT	PT	PT	PT	PT	PT	PT	PT	PT	PT	PT	PT	PT	PT	PT
Ga01g02024	Mix	Mix	Mix	PT	Mix	Mix	PT	Mix	DT	Mix	Mix	Mix	DT	Mix	Mix	Mix
Ga01g02025	PT	PT	PT	PT	PT	PT	PT	PT	PT	PT	PT	PT	PT	PT	PT	PT
Ga01g02033	PT	PT	PT	PT	PT	PT	PT	Mix	Mix	DT	PT	PT	PT	Mix	Mix	Mix
Ga01g02039	PT	PT	PT	PT	PT	PT	PT	PT	PT	PT	PT	PT	PT	PT	PT	PT
Ga01g02041	PT	PT	PT	Mix	PT	PT	PT	PT	Mix	PT	Mix	Mix	Mix	PT	Mix	Mix
Ga01g02042	DT	Other	Mix	Mix	Other	Other	Mix	PT	DT	Mix	Other	Other	Mix	Other	Mix	Other
Ga01g02043	DT	DT	DT	DT	DT	DT	DT	DT	DT	DT	DT	DT	DT	DT	DT	DT
Ga01g02044	Mix	Other	Other	PT	Mix	Other	Other	Other	Other	Other	Other	Other	Other	Other	Mix	Other
Ga01g02048	DT	DT	NA	NA	PT	DT	Mix	DT	DT	DT	DT	Mix	DT	Mix	DT	Mix
Ga01g02049	Other	Other	Mix	NA	Other	Other	Other	Other	Other	Other	Other	Other	Other	Other	Other	Other
Ga01g02057	PT	NA	DT	PT	PT	Mix	PT	NA	Mix	Mix	Mix	PT	DT	Mix	PT	PT
Ga01g02071	DT	NA	PT	NA	PT	PT	Mix	PT	NA	DT	DT	PT	NA	PT	PT	DT
Ga01g02077	Mix	Mix	PT	NA	DT	PT	PT	PT	Mix	PT	Mix	PT	PT	PT	PT	Mix
Ga01g02088	DT	Mix	Mix	PT	Mix	Mix	Mix	Mix	Mix	Mix	DT	Mix	Mix	Mix	Mix	Mix
Ga01g02091	Mix	Mix	Mix	NA	Mix	Mix	Mix	Mix	DT	Mix	Mix	Mix	DT	DT	DT	DT
Ga01g02092	NA	NA	NA	PT	NA	Mix	DT	NA	PT	Mix	NA	PT	PT	Mix	Mix	PT
Ga01g02096	NA	DT	DT	DT	DT	DT	DT	DT	DT	DT	DT	DT	DT	DT	DT	DT
Ga01g02103	DT	DT	DT	DT	DT	DT	DT	DT	DT	DT	DT	DT	DT	DT	DT	DT
Ga01g02106	Other	Other	PT	PT	PT	Mix	Mix	Mix	Mix	Mix	Mix	Mix	Mix	Mix	Mix	Mix
Ga01g02107	Mix	DT	DT	Mix	DT	Mix	Mix	Mix	DT	Mix	Mix	Mix	Mix	PT	PT	Mix
Ga01g02109	Mix	Mix	PT	PT	PT	PT	PT	PT	PT	PT	Mix	PT	PT	PT	PT	Mix
Ga01g02112	Mix	Mix	Mix	PT	PT	PT	Mix	Mix	Mix	Mix	Mix	PT	PT	PT	PT	PT
Ga01g02113	Mix	PT	Mix	Mix	Mix	PT	Mix	Mix	Mix	Mix	DT	DT	NA	Mix	DT	Mix
Ga01g02115	Mix	DT	PT	Mix	PT	Mix	Mix	PT	PT	Mix	Mix	Mix	Mix	DT	PT	Mix
Ga01g02118	DT	DT	DT	DT	CT	DT	DT	DT	DT	DT	DT	DT	DT	DT	DT	DT
Ga01g02122	Mix	DT	Mix	PT	PT	DT	Mix	Mix	DT	DT	DT	DT	Mix	DT	Mix	DT
Ga01g02125	PT	PT	Mix	Mix	Mix	PT	PT	Mix	Mix	Mix	PT	Mix	Mix	Mix	Mix	Mix
Ga01g02127	PT	DT	Mix	Mix	Mix	Mix	Mix	Mix	Mix	Mix	Mix	Mix	Mix	Mix	Mix	Mix
Ga01g02128	PT	PT	PT	PT	PT	PT	PT	PT	Mix	PT	Mix	Mix	PT	Mix	Mix	Mix
Ga01g02129	NA	Mix	PT	NA	PT	PT	PT	PT	PT	PT	Mix	Mix	DT	Mix	PT	Mix
Ga01g02130	Other	DT	Other	DT	NA	NA	Other	Other	Mix	DT	DT	DT	DT	DT	DT	DT
Ga01g02132	Mix	Mix	Mix	Mix	Mix	Other	Mix	Mix	Other	Mix	Mix	Other	DT	Mix	Other	Mix
Ga01g02135	PT	PT	PT	PT	PT	PT	PT	PT	PT	PT	PT	PT	PT	PT	PT	PT
Ga01g02141	Mix	DT	Mix	Mix	Mix	DT	DT	DT	DT	DT	Mix	DT	DT	DT	DT	DT
Ga01g02142	PT	Mix	Mix	Mix	Other	Mix	Mix	Other	Mix	Mix	Other	Mix	Mix	Mix	DT	Other
Ga01g02143	Mix	DT	PT	PT	PT	PT	Mix	PT	PT	PT	Mix	Mix	Mix	Mix	Mix	Mix
Ga01g02145	DT	Mix	Mix	PT	PT	PT	Mix	NA	Mix	Mix	PT	PT	PT	Mix	PT	PT
Ga01g02147	PT	Mix	PT	NA	Mix	PT	Mix	Mix	PT	PT	Mix	Mix	Mix	Mix	Mix	Mix
Ga01g02151	PT	DT	PT	Mix	Mix	PT	PT	Mix	Mix	PT	PT	Mix	DT	Mix	Mix	PT
Ga01g02162	PT	PT	PT	PT	PT	PT	PT	PT	Mix	Mix	PT	PT	PT	PT	Mix	PT
Ga01g02164	Mix	Mix	Mix	PT	Mix	Mix	Mix	Mix	Other	Mix	Mix	PT	Mix	Mix	Mix	Mix
Ga01g02165	PT	Mix	PT	PT	DT	Mix	Mix	PT	Mix	Mix	Mix	Mix	Mix	PT	Mix	Mix
Ga01g02167	PT	DT	Mix	PT	PT	Mix	Mix	PT	PT	Mix	Mix	Mix	Mix	Mix	Mix	Mix
Ga01g02168	NA	NA	NA	PT	NA	NA	NA	NA	PT	PT	Mix	PT	Mix	PT	PT	PT
Ga01g02171	NA	Mix	Mix	Mix	PT	Mix	Mix	PT	Mix	Mix	Mix	PT	PT	DT	PT	PT
Ga01g02175	Mix	Mix	Mix	Mix	Mix	Mix	Mix	DT	DT	Mix	DT	DT	Mix	Mix	Mix	DT
Ga01g02183	PT	Mix	PT	Mix	PT	Mix	PT	PT	Mix	PT	Mix	Mix	Mix	Mix	Mix	Mix
Ga01g02184	PT	Mix	Mix	DT	DT	DT	Mix	PT	Mix	DT	Mix	DT	DT	DT	DT	DT
Ga01g02186	DT	DT	DT	DT	PT	Mix	DT	DT	DT	DT	DT	DT	DT	DT	DT	Mix
Ga01g02187	PT	Mix	PT	NA	PT	PT	PT	PT	PT	PT	Mix	PT	Mix	PT	Mix	PT
Ga01g02188	NA	Mix	PT	NA	Other	Other	Other	Other	Mix	Other	Other	Other	Mix	Other	Other	Other
Ga01g02195	DT	DT	Mix	PT	PT	NA	DT	DT	DT	Mix	DT	Mix	Mix	Mix	Mix	Mix
Ga01g02204	CT	CT	CT	DT	CT	Mix	CT	DT	CT	CT	CT	CT	CT	CT	CT	CT
Ga01g02210	NA	NA	Mix	NA	Mix	Mix	Mix	DT	DT	DT	DT	Mix	DT	DT	Mix	DT
Ga01g02211	DT	DT	DT	DT	DT	DT	DT	DT	DT	DT	DT	DT	DT	DT	DT	DT
Ga01g02213	DT	DT	DT	DT	DT	DT	DT	DT	DT	DT	DT	DT	DT	DT	DT	DT
Ga01g02215	DT	Mix	Mix	Other	PT	Mix	Mix	Other	Mix	DT	Mix	Mix	DT	Other	Mix	Mix
Ga01g02217	PT	PT	PT	PT	Mix	PT	Mix	PT	PT	PT	Mix	PT	PT	Mix	PT	PT
Ga01g02224	NA	Mix	PT	PT	PT	PT	PT	PT	PT	PT	Mix	Mix	Mix	Mix	Mix	Mix
Ga01g02228	Mix	Mix	CT	Other	CT	Mix	CT	Mix	Mix	Mix	Mix	Mix	CT	CT	Mix	Mix
Ga01g02229	Mix	Mix	Mix	PT	PT	Mix	Mix	Mix	Mix	Mix	DT	Mix	Mix	Mix	Mix	Mix
Ga01g02231	PT	Mix	PT	PT	PT	PT	Mix	Mix	DT	Mix	PT	PT	NA	PT	DT	PT
Ga01g02232	DT	DT	DT	DT	DT	DT	DT	DT	DT	DT	DT	DT	DT	DT	DT	DT
Ga01g02236	Mix	DT	Mix	PT	PT	Mix	Mix	Mix	DT	Mix	DT	Mix	DT	DT	Mix	DT
Ga01g02237	PT	PT	PT	PT	PT	PT	PT	PT	PT	PT	PT	PT	Mix	PT	PT	PT
Ga01g02242	PT	Mix	PT	PT	PT	Mix	Mix	PT	PT	Mix	DT	Mix	PT	Mix	PT	Mix
Ga01g02244	DT	Mix	DT	Mix	DT	PT	Mix	DT	DT	DT	Mix	DT	PT	Mix	Mix	Mix
Ga01g02247	Other	Other	Other	Mix	Mix	Mix	Mix	Mix	Other	Mix	Other	Mix	PT	Mix	Mix	Mix
Ga01g02250	Other	Other	Other	Other	Other	Other	Other	Other	Other	Other	Other	Other	PT	Other	Other	Other
Ga01g02252	NA	NA	PT	PT	PT	PT	PT	PT	PT	PT	Mix	Mix	DT	NA	NA	PT
Ga01g02255	DT	Mix	DT	PT	DT	PT	Mix	Mix	PT	Mix	Mix	Mix	Mix	PT	Mix	Mix
Ga01g02258	PT	PT	PT	PT	PT	PT	PT	PT	PT	PT	PT	PT	PT	PT	PT	PT
Ga01g02259	DT	DT	DT	PT	DT	DT	DT	DT	DT	DT	DT	DT	DT	DT	DT	DT
Ga01g02265	NA	NA	DT	NA	DT	NA	Mix	Mix	NA	NA	PT	NA	NA	NA	DT	NA
Ga01g02266	NA	DT	DT	NA	DT	DT	Mix	Mix	Mix	PT	DT	DT	PT	NA	NA	DT
Ga01g02271	DT	DT	Mix	NA	CT	CT	NA	NA	DT	Mix	DT	DT	DT	Mix	NA	DT
Ga01g02274	Mix	Other	DT	NA	Other	Mix	Mix	PT	Mix	Mix	Mix	Mix	PT	Mix	NA	Mix
Ga01g02279	DT	DT	PT	PT	PT	NA	NA	NA	DT	DT	NA	DT	DT	DT	DT	DT
Ga01g02282	PT	NA	DT	PT	DT	DT	Mix	Mix	PT	PT	NA	DT	DT	PT	PT	DT
Ga01g02287	DT	DT	DT	PT	DT	DT	Mix	Mix	DT	Mix	DT	DT	DT	DT	DT	DT
Ga01g02289	DT	DT	DT	DT	DT	DT	NA	NA	DT	DT	DT	DT	DT	DT	PT	Mix
Ga01g02290	DT	DT	DT	DT	DT	DT	DT	DT	DT	Mix	DT	DT	DT	DT	DT	DT
Ga01g02293	PT	PT	PT	PT	PT	PT	NA	NA	PT	NA	PT	PT	PT	NA	NA	PT
Ga01g02294	DT	DT	DT	DT	Mix	DT	DT	Mix	DT	DT	DT	Mix	DT	DT	DT	DT
Ga01g02295	NA	PT	DT	NA	DT	Mix	Mix	PT	PT	PT	Mix	DT	Mix	PT	Mix	Mix
Ga01g02300	PT	Mix	PT	NA	Mix	Mix	PT	PT	Mix	Mix	Mix	PT	Mix	Mix	Mix	Mix
Ga01g02301	DT	DT	DT	PT	DT	DT	DT	Mix	DT	DT	DT	DT	Mix	DT	DT	Mix
Ga01g02305	PT	Mix	PT	Mix	PT	Mix	PT	PT	PT	PT	Mix	Mix	Mix	PT	Mix	PT
Ga01g02307	Mix	Mix	Mix	PT	Mix	Mix	Mix	Mix	Mix	Mix	Mix	Other	Mix	Mix	Mix	DT
Ga01g02308	NA	PT	Mix	DT	PT	Mix	Mix	Mix	Mix	Mix	Mix	PT	Mix	Mix	DT	Mix
Ga01g02309	Mix	Mix	CT	CT	Mix	Mix	Mix	CT	Mix	CT	CT	CT	Mix	Mix	CT	Mix
Ga01g02316	DT	DT	DT	Mix	DT	Mix	DT	DT	DT	DT	DT	DT	DT	DT	Mix	DT
Ga01g02320	Mix	Mix	PT	PT	PT	PT	PT	PT	Mix	DT	PT	DT	Mix	PT	PT	NA
Ga01g02321	DT	Mix	Mix	PT	PT	Mix	Mix	DT	Mix	Mix	Mix	DT	Mix	DT	Mix	DT
Ga01g02322	PT	Mix	PT	PT	PT	Mix	PT	PT	Mix	Mix	Other	Mix	Mix	Mix	Mix	Other
Ga01g02328	NA	NA	PT	NA	PT	PT	Mix	PT	Mix	PT	Mix	PT	PT	Mix	DT	PT
Ga01g02329	Other	Other	Other	NA	Mix	Mix	Other	NA	Other	Mix	Mix	Mix	Mix	Mix	Mix	PT
Ga01g02331	Mix	DT	DT	NA	Mix	DT	Mix	DT	Mix	DT	Mix	DT	DT	Mix	Mix	DT
Ga01g02333	DT	PT	Mix	PT	Mix	Mix	PT	Mix	Mix	DT	DT	Mix	PT	Mix	Mix	Mix
Ga01g02339	Mix	DT	Mix	NA	PT	Mix	DT	Mix	PT	Mix	Mix	Mix	Mix	DT	DT	Mix
Ga01g02340	DT	DT	Mix	PT	DT	DT	Mix	DT	DT	DT	DT	DT	DT	DT	DT	DT
Ga01g02344	Mix	DT	DT	DT	DT	Mix	Mix	DT	DT	DT	DT	DT	DT	DT	DT	DT
Ga01g02345	DT	PT	Mix	PT	PT	Mix	Mix	DT	DT	Mix	PT	DT	NA	Mix	PT	Mix
Ga01g02347	Mix	Mix	PT	Mix	PT	PT	Mix	PT	Mix	Mix	Mix	Mix	Mix	Mix	PT	Mix
Ga01g02353	DT	DT	DT	Mix	Mix	DT	Mix	DT	DT	Mix	DT	DT	DT	Mix	Mix	Mix
Ga01g02361	PT	DT	DT	Mix	DT	DT	DT	DT	DT	DT	DT	DT	DT	DT	DT	DT
Ga01g02369	Other	Mix	Other	PT	Mix	Other	Other	DT	Mix	Mix	Mix	Mix	NA	Mix	PT	Mix
Ga01g02373	DT	Mix	Mix	Mix	DT	Mix	Mix	Mix	Mix	DT	Mix	Mix	Mix	Mix	Mix	DT
Ga01g02377	NA	PT	PT	NA	DT	PT	Mix	DT	NA	PT	Mix	Mix	Mix	Mix	Mix	DT
Ga01g02381	NA	DT	Mix	DT	Mix	NA	DT	DT	DT	PT	DT	Mix	NA	DT	NA	Mix
Ga01g02390	NA	NA	Other	NA	Other	Mix	Other	Mix	Mix	Mix	NA	Mix	Other	Mix	NA	Mix
Ga01g02391	PT	PT	PT	DT	PT	PT	PT	PT	PT	PT	PT	PT	PT	PT	Mix	PT
Ga01g02394	Mix	Mix	Mix	PT	Other	Mix	Mix	Mix	Other	Mix	Mix	Mix	Mix	Mix	Mix	Other
Ga01g02395	DT	Mix	PT	NA	Mix	NA	NA	DT	PT	Mix	DT	Mix	NA	NA	DT	Mix
Ga01g02402	PT	PT	PT	Mix	Mix	Mix	Mix	Mix	Mix	DT	DT	Mix	Mix	PT	Mix	Mix
Ga01g02404	PT	PT	PT	NA	PT	Mix	Mix	PT	Mix	Mix	Mix	Mix	PT	Mix	Mix	Mix
Ga01g02409	DT	Mix	Mix	PT	DT	Mix	Mix	DT	Mix	DT	DT	Mix	PT	Mix	NA	DT
Ga01g02415	NA	Mix	Mix	NA	Other	Mix	Mix	Other	Mix	Mix	Mix	Mix	Mix	Mix	Mix	Other
Ga01g02417	PT	PT	PT	NA	DT	PT	PT	PT	PT	PT	NA	PT	PT	NA	NA	Mix
Ga01g02418	PT	Mix	PT	PT	PT	DT	DT	PT	PT	Mix	DT	PT	Mix	Mix	PT	Mix
Ga01g02421	Mix	Mix	PT	PT	PT	Mix	PT	PT	PT	PT	Mix	PT	PT	PT	Mix	PT
Ga01g02428	NA	PT	DT	NA	Mix	PT	PT	Mix	Mix	Mix	Mix	Mix	Mix	PT	Mix	Mix
Ga01g02429	Mix	PT	Mix	NA	PT	Mix	Mix	PT	Mix	Mix	Mix	Mix	DT	PT	PT	PT
Ga01g02438	NA	DT	PT	NA	PT	Mix	Mix	PT	DT	DT	DT	Mix	PT	PT	PT	DT
Ga01g02440	DT	NA	Mix	Other	Mix	PT	Other	DT	Mix	Mix	Mix	Mix	Mix	Mix	Mix	Mix
Ga01g02447	PT	PT	PT	PT	PT	PT	PT	PT	PT	PT	PT	PT	PT	PT	PT	PT
Ga01g02453	Mix	PT	DT	Mix	Mix	PT	PT	PT	Mix	Mix	Mix	DT	Mix	Mix	Mix	Mix
Ga01g02454	DT	NA	PT	NA	PT	PT	Mix	DT	Mix	PT	PT	Mix	Mix	PT	PT	Mix
Ga01g02455	Mix	PT	PT	PT	PT	PT	DT	PT	PT	PT	Mix	PT	PT	PT	DT	PT
Ga01g02456	DT	DT	DT	DT	DT	DT	DT	DT	DT	DT	DT	DT	DT	DT	DT	DT
Ga01g02458	Mix	Mix	Other	NA	DT	PT	PT	Mix	Other	Other	Mix	Mix	PT	DT	PT	Mix
Ga01g02459	DT	Mix	Mix	DT	DT	Mix	Mix	DT	Mix	DT	Mix	Mix	DT	Mix	DT	Mix
Ga01g02460	DT	Mix	Mix	PT	DT	PT	DT	DT	DT	DT	Mix	DT	DT	PT	PT	DT
Ga01g02463	Mix	Mix	Mix	NA	CT	CT	Mix	Mix	Mix	Mix	Mix	Mix	Mix	Mix	Mix	Mix
Ga01g02465	DT	Mix	Mix	NA	PT	Mix	Mix	Mix	Mix	PT	Mix	PT	PT	Mix	PT	PT
Ga01g02469	NA	DT	DT	DT	PT	DT	DT	DT	DT	DT	DT	DT	DT	DT	DT	DT
Ga01g02475	Mix	Mix	Mix	PT	PT	PT	PT	DT	PT	PT	Mix	PT	Mix	PT	Mix	Mix
Ga01g02476	Mix	DT	Mix	PT	PT	Mix	Mix	PT	Mix	Mix	Mix	Mix	Mix	Mix	Mix	Mix
Ga01g02478	NA	PT	Mix	PT	Mix	Mix	Mix	Mix	DT	DT	DT	Mix	DT	Mix	Mix	DT
Ga01g02480	PT	DT	Mix	PT	Mix	PT	PT	Mix	Mix	Mix	DT	DT	DT	Mix	Mix	DT
Ga01g02482	PT	Mix	NA	NA	DT	Other	Mix	Mix	Mix	Mix	Mix	Mix	Mix	Mix	Mix	Mix
Ga01g02484	NA	NA	Mix	PT	DT	Mix	DT	DT	NA	DT	DT	DT	DT	DT	DT	DT
Ga01g02485	NA	Mix	Mix	DT	PT	Mix	DT	DT	NA	DT	PT	DT	DT	NA	DT	DT
Ga01g02488	DT	Other	Other	Other	Other	Mix	Other	Mix	Other	Mix	Other	Mix	Mix	Other	Mix	Other
Ga01g02490	DT	Mix	Mix	PT	Mix	PT	Mix	Mix	DT	DT	DT	DT	DT	Mix	Mix	DT
Ga01g02492	PT	PT	PT	PT	PT	PT	PT	PT	PT	PT	PT	PT	PT	PT	PT	PT
Ga01g02495	PT	PT	PT	PT	PT	PT	PT	PT	PT	PT	PT	PT	PT	PT	PT	PT
Ga01g02503	NA	PT	PT	PT	DT	PT	PT	PT	PT	PT	PT	PT	PT	Mix	PT	PT
Ga01g02505	Other	Other	Other	Other	Other	Other	Other	Other	Other	Other	Other	Other	Other	Other	Other	Other
Ga01g02507	Mix	Other	Mix	Mix	Mix	Mix	Other	Mix	Mix	Mix	Mix	DT	Mix	Mix	Other	Mix
Ga01g02515	PT	DT	DT	Mix	Mix	Mix	Mix	PT	DT	Mix	Mix	Mix	Mix	PT	DT	DT
Ga01g02517	PT	PT	PT	PT	Mix	PT	PT	PT	PT	PT	PT	PT	PT	PT	Mix	PT
Ga01g02525	NA	NA	NA	NA	NA	NA	NA	NA	Mix	Mix	NA	NA	NA	NA	PT	Mix
Ga01g02526	DT	Mix	DT	PT	Mix	DT	Mix	Mix	DT	DT	DT	DT	DT	DT	DT	DT
Ga01g02535	PT	DT	Mix	Mix	PT	DT	Mix	PT	Mix	DT	DT	DT	DT	DT	Mix	DT
Ga01g02536	Mix	Mix	Mix	PT	Mix	Mix	Mix	Mix	DT	DT	Mix	DT	DT	Mix	Mix	Mix
Ga01g02539	Mix	PT	Mix	DT	Mix	PT	PT	PT	PT	PT	Mix	PT	PT	PT	Mix	PT
Ga01g02542	PT	PT	PT	PT	PT	PT	PT	PT	PT	PT	PT	PT	PT	PT	PT	PT
Ga01g02545	DT	DT	Mix	NA	PT	DT	DT	DT	Mix	DT	DT	Mix	DT	PT	Mix	DT
Ga01g02547	PT	PT	PT	PT	PT	PT	Mix	DT	Mix	Mix	Mix	Mix	Mix	PT	PT	Mix
Ga01g02552	DT	Mix	DT	DT	DT	DT	DT	Mix	Mix	Mix	DT	DT	DT	Mix	Mix	DT
Ga02g00003	PT	PT	Mix	PT	Mix	DT	PT	PT	Mix	DT	NA	PT	PT	DT	PT	Mix
Ga02g00007	Mix	Mix	DT	Mix	DT	PT	PT	Mix	DT	Mix	DT	Mix	Mix	Mix	DT	Mix
Ga02g00009	Mix	Mix	Mix	Mix	Mix	Mix	Mix	PT	Mix	Other	Mix	Mix	Other	Mix	Other	Other
Ga02g00013	NA	Mix	Mix	NA	PT	Mix	Mix	PT	Mix	Mix	Mix	Mix	Mix	Mix	PT	Mix
Ga02g00016	PT	PT	PT	PT	PT	PT	PT	PT	PT	PT	PT	PT	PT	PT	PT	PT
Ga02g00018	Mix	Other	Mix	PT	Mix	Other	Mix	PT	Mix	Mix	Mix	Other	Mix	Mix	Other	Other
Ga02g00020	Mix	Mix	Mix	Mix	PT	Mix	Mix	Mix	Mix	Mix	Mix	Mix	Mix	Mix	Mix	Mix
Ga02g00022	Mix	Mix	Mix	Mix	PT	PT	PT	Mix	Mix	DT	Mix	Mix	Mix	Mix	PT	Mix
Ga02g00023	Mix	Mix	Mix	PT	PT	PT	PT	PT	Mix	PT	Mix	Mix	DT	PT	Mix	Mix
Ga02g00024	PT	Mix	PT	NA	DT	PT	PT	PT	Mix	PT	Mix	PT	Mix	PT	Mix	PT
Ga02g00031	DT	DT	PT	DT	Mix	Mix	Mix	Mix	DT	Mix	DT	Mix	DT	Mix	DT	DT
Ga02g00049	Mix	Mix	Mix	PT	PT	PT	PT	PT	PT	PT	Mix	Mix	Mix	Mix	PT	Mix
Ga02g00054	DT	DT	PT	DT	PT	DT	DT	PT	Mix	Mix	DT	Mix	Mix	DT	DT	Mix
Ga02g00055	Mix	Mix	PT	NA	NA	NA	NA	NA	NA	NA	NA	PT	NA	NA	NA	NA
Ga02g00061	DT	DT	DT	PT	Mix	DT	Mix	DT	DT	Mix	DT	DT	DT	Mix	Mix	Mix
Ga02g00066	PT	NA	DT	PT	PT	PT	Mix	PT	DT	Mix	DT	DT	Mix	DT	PT	DT
Ga02g00068	PT	PT	PT	Mix	Mix	Mix	Mix	Mix	Mix	Mix	Mix	Mix	Mix	PT	Other	DT
Ga02g00069	Mix	Mix	Mix	PT	Mix	Mix	Mix	Mix	Mix	Mix	Mix	Mix	Mix	Mix	Mix	DT
Ga02g00073	DT	DT	DT	DT	DT	DT	DT	DT	DT	DT	DT	DT	DT	DT	DT	DT
Ga02g00077	PT	NA	Mix	NA	NA	DT	PT	NA	DT	PT	PT	PT	PT	PT	PT	PT
Ga02g00079	PT	Mix	Mix	PT	PT	PT	PT	PT	Mix	PT	Mix	PT	Mix	Mix	Mix	Mix
Ga02g00081	NA	NA	PT	NA	PT	PT	PT	PT	Mix	PT	NA	PT	NA	PT	NA	Mix
Ga02g00083	Mix	Mix	Mix	PT	PT	Mix	Mix	Mix	Mix	Mix	DT	DT	DT	Mix	DT	DT
Ga02g00086	PT	Mix	Mix	PT	PT	Mix	Mix	PT	Mix	Mix	Mix	Mix	DT	Mix	Mix	Mix
Ga02g00088	PT	DT	DT	PT	DT	Mix	DT	DT	DT	Mix	Mix	Mix	DT	PT	Mix	Mix
Ga02g00097	NA	PT	NA	NA	NA	Mix	Mix	Mix	NA	NA	NA	NA	NA	PT	NA	PT
Ga02g00098	PT	Mix	Mix	PT	PT	Mix	Mix	PT	Mix	Mix	Mix	Mix	DT	Mix	DT	Mix
Ga02g00099	NA	NA	DT	Mix	PT	DT	DT	Mix	PT	Mix	Mix	DT	DT	PT	DT	DT
Ga02g00100	PT	PT	PT	PT	NA	PT	PT	PT	Mix	PT	PT	PT	PT	PT	PT	PT
Ga02g00102	PT	PT	PT	PT	PT	PT	PT	PT	PT	PT	PT	PT	PT	PT	PT	PT
Ga02g00106	Mix	PT	Mix	PT	Mix	PT	PT	PT	Mix	Mix	PT	PT	PT	PT	Mix	Mix
Ga02g00108	Other	NA	Mix	NA	Other	NA	Other	NA	Other	Other	Mix	Mix	Mix	Other	PT	Mix
Ga02g00109	PT	PT	Mix	PT	Mix	Mix	PT	Mix	Mix	PT	PT	Mix	PT	PT	PT	Mix
Ga02g00112	Mix	Mix	PT	NA	PT	Mix	Mix	PT	NA	NA	PT	PT	NA	NA	PT	NA
Ga02g00116	Mix	DT	Mix	NA	Mix	DT	Mix	Mix	Mix	DT	NA	DT	DT	Mix	DT	DT
Ga02g00119	DT	DT	DT	PT	DT	DT	DT	DT	DT	DT	DT	DT	DT	DT	DT	DT
Ga02g00123	Mix	DT	Mix	Mix	DT	Mix	PT	Mix	DT	Mix	DT	Mix	Mix	DT	DT	Mix
Ga02g00131	Mix	Mix	PT	PT	PT	DT	DT	DT	DT	PT	DT	Mix	Mix	Mix	DT	PT
Ga02g00132	PT	Mix	PT	PT	PT	PT	PT	PT	Mix	PT	Mix	Mix	Mix	PT	PT	Mix
Ga02g00133	Mix	Mix	Mix	Other	Mix	Mix	Mix	Other	Other	Other	Mix	Other	Other	Other	Other	Other
Ga02g00141	NA	PT	Mix	PT	Mix	PT	PT	Mix	PT	PT	PT	PT	PT	PT	PT	PT
Ga02g00144	NA	PT	PT	NA	PT	PT	PT	PT	PT	Mix	Mix	Mix	DT	PT	Mix	Mix
Ga02g00149	Mix	Other	Other	Other	Other	Other	Other	Other	Other	Other	Other	Other	Other	Other	Other	Other
Ga02g00150	DT	DT	Mix	DT	DT	DT	DT	DT	Mix	Mix	DT	DT	PT	DT	Mix	DT
Ga02g00152	DT	DT	Mix	PT	PT	Mix	PT	Mix	Mix	PT	Mix	Mix	PT	PT	PT	Mix
Ga02g00154	PT	NA	PT	NA	PT	PT	PT	PT	PT	PT	PT	PT	PT	PT	PT	PT
Ga02g00156	Mix	DT	DT	DT	PT	Mix	Mix	Mix	DT	DT	DT	DT	DT	DT	DT	DT
Ga02g00158	DT	Mix	DT	DT	DT	Mix	Mix	DT	DT	DT	Mix	Mix	DT	Mix	Mix	Mix
Ga02g00159	NA	Mix	PT	Mix	PT	PT	PT	PT	PT	Mix	Mix	Mix	PT	PT	PT	Mix
Ga02g00162	PT	PT	PT	NA	PT	PT	PT	PT	Mix	PT	PT	DT	PT	NA	PT	NA
Ga02g00163	DT	DT	DT	DT	DT	DT	DT	DT	DT	DT	PT	DT	DT	DT	PT	DT
Ga02g00165	NA	DT	PT	Mix	PT	Mix	PT	Mix	Mix	PT	DT	PT	Mix	PT	Mix	Mix
Ga02g00174	Mix	PT	PT	PT	Mix	PT	PT	Mix	Mix	PT	PT	PT	Mix	PT	PT	PT
Ga02g00176	DT	DT	DT	NA	DT	Mix	DT	Mix	DT	DT	DT	DT	DT	DT	DT	DT
Ga02g00177	Other	Other	Other	Mix	Other	Other	Other	Other	Other	Other	Other	Other	Other	Other	Other	Other
Ga02g00184	Other	Other	Other	Other	Other	Other	Other	Other	Other	Other	Other	Mix	Other	Other	Other	Other
Ga02g00186	NA	NA	PT	NA	Mix	Mix	DT	PT	DT	DT	Mix	Mix	DT	PT	DT	Mix
Ga02g00199	DT	DT	DT	PT	NA	Mix	Mix	PT	Mix	PT	DT	Mix	PT	Mix	DT	PT
Ga02g00211	NA	NA	DT	DT	DT	NA	NA	NA	Mix	Mix	Mix	Mix	DT	NA	DT	Mix
Ga02g00218	Mix	DT	Mix	NA	DT	Mix	Mix	DT	DT	Mix	Mix	Mix	Mix	DT	PT	DT
Ga02g00219	Mix	Other	Mix	Other	Other	Mix	Other	Mix	Mix	Mix	Mix	Mix	Mix	Mix	Mix	Mix
Ga02g00220	PT	PT	PT	Other	PT	PT	PT	Mix	PT	Mix	Mix	PT	PT	PT	Mix	Mix
Ga02g00221	Mix	Mix	PT	NA	NA	Mix	DT	Mix	Mix	Mix	DT	PT	NA	PT	NA	PT
Ga02g00225	Mix	Mix	Mix	Mix	Mix	Mix	PT	Mix	Mix	Mix	Mix	Mix	Mix	Mix	Mix	Mix
Ga02g00226	DT	DT	DT	DT	Mix	DT	DT	DT	DT	DT	DT	DT	DT	DT	DT	DT
Ga02g00227	DT	DT	DT	DT	Mix	DT	DT	DT	DT	DT	DT	DT	DT	DT	DT	DT
Ga02g00229	CT	Mix	CT	Mix	CT	Mix	Mix	Mix	CT	Mix	Mix	Mix	CT	DT	CT	CT
Ga02g00233	DT	PT	Mix	NA	PT	PT	PT	PT	PT	PT	DT	PT	PT	PT	PT	PT
Ga02g00237	Mix	Mix	Mix	PT	PT	Mix	Mix	Mix	PT	PT	Mix	Mix	Mix	Mix	Mix	Mix
Ga02g00241	DT	DT	DT	Mix	DT	DT	DT	PT	DT	DT	DT	DT	DT	DT	DT	DT
Ga02g00244	DT	DT	DT	Mix	DT	DT	DT	DT	DT	DT	DT	DT	DT	DT	DT	DT
Ga02g00246	PT	Mix	Mix	NA	PT	Mix	PT	PT	Mix	Mix	DT	Mix	DT	Mix	PT	Mix
Ga02g00247	PT	Mix	Mix	NA	PT	Mix	PT	PT	Mix	Mix	DT	Mix	DT	Mix	PT	Mix
Ga02g00249	DT	DT	DT	NA	DT	DT	DT	DT	DT	DT	DT	DT	DT	DT	Mix	DT
Ga02g00257	DT	DT	DT	DT	DT	DT	DT	DT	DT	DT	DT	DT	DT	DT	DT	DT
Ga02g00265	PT	PT	Mix	PT	PT	PT	PT	PT	PT	PT	DT	PT	Mix	PT	PT	PT
Ga02g00267	DT	DT	DT	NA	Mix	DT	DT	DT	DT	DT	DT	DT	PT	Mix	DT	DT
Ga02g00269	PT	Mix	PT	PT	PT	Mix	Mix	PT	Mix	PT	Mix	Mix	DT	Mix	Mix	Mix
Ga02g00272	PT	NA	Mix	NA	NA	PT	PT	PT	NA	NA	PT	PT	Mix	PT	DT	Mix
Ga02g00273	Mix	Other	Mix	PT	Mix	PT	Mix	Other	PT	Mix	Mix	Mix	Mix	Mix	Mix	Mix
Ga02g00279	Mix	Mix	PT	DT	PT	NA	NA	PT	Mix	Mix	Mix	Mix	Mix	DT	Mix	DT
Ga02g00294	PT	PT	PT	NA	PT	NA	NA	NA	PT	PT	PT	PT	PT	PT	PT	PT
Ga02g00302	Mix	DT	Mix	Mix	PT	PT	Mix	PT	DT	Mix	Mix	DT	DT	Mix	Mix	DT
Ga02g00307	Mix	Mix	Mix	NA	PT	DT	DT	DT	Mix	DT	Mix	DT	DT	Mix	DT	DT
Ga02g00310	PT	PT	PT	Mix	PT	PT	PT	PT	PT	PT	PT	PT	PT	PT	PT	PT
Ga02g00312	DT	DT	DT	DT	DT	Mix	DT	DT	DT	DT	DT	Mix	DT	DT	DT	DT
Ga02g00319	DT	DT	DT	DT	DT	DT	DT	DT	DT	DT	DT	DT	DT	DT	DT	DT
Ga02g00327	DT	Mix	PT	DT	PT	PT	PT	PT	PT	PT	Mix	PT	DT	PT	PT	Mix
Ga02g00332	NA	DT	PT	Mix	DT	PT	Mix	PT	PT	DT	DT	Mix	DT	PT	DT	DT
Ga02g00333	PT	PT	PT	PT	Mix	PT	PT	PT	Mix	PT	Mix	PT	PT	PT	Mix	PT
Ga02g00335	DT	DT	DT	DT	DT	DT	DT	DT	DT	Mix	DT	DT	DT	DT	DT	DT
Ga02g00336	DT	DT	DT	DT	DT	DT	DT	DT	DT	DT	DT	DT	DT	DT	DT	DT
Ga02g00337	NA	NA	DT	NA	DT	PT	PT	DT	Mix	DT	NA	Mix	NA	DT	NA	DT
Ga02g00338	Other	Mix	Other	Mix	Mix	Mix	Other	Other	Mix	Other	Mix	Mix	Mix	Mix	Mix	Mix
Ga02g00339	Mix	Mix	PT	NA	PT	Mix	PT	PT	Mix	Mix	Mix	Mix	Mix	Mix	DT	Mix
Ga02g00342	PT	Mix	Mix	PT	Other	Mix	Mix	Mix	Mix	Mix	Mix	Mix	DT	DT	Mix	Mix
Ga02g00343	NA	DT	DT	DT	DT	DT	DT	Mix	DT	DT	DT	DT	DT	DT	DT	DT
Ga02g00348	PT	PT	PT	NA	NA	Mix	PT	NA	PT	Mix	PT	Mix	DT	Mix	DT	DT
Ga02g00350	PT	DT	DT	Mix	Mix	Mix	DT	PT	DT	DT	DT	DT	NA	DT	DT	DT
Ga02g00351	Mix	Mix	Mix	Mix	Mix	DT	Mix	Mix	Mix	Mix	Mix	PT	Mix	Mix	PT	Mix
Ga02g00359	Mix	DT	DT	Mix	DT	Mix	Mix	Mix	DT	Mix	DT	DT	DT	Mix	Mix	Mix
Ga02g00361	DT	DT	DT	DT	DT	NA	NA	NA	NA	NA	DT	DT	NA	NA	NA	NA
Ga02g00366	NA	Mix	PT	DT	PT	NA	PT	NA	Mix	DT	DT	DT	Mix	PT	NA	DT
Ga02g00372	DT	DT	DT	Mix	DT	DT	DT	DT	DT	DT	DT	DT	DT	DT	DT	DT
Ga02g00373	DT	DT	DT	PT	DT	Mix	DT	DT	DT	DT	DT	DT	DT	DT	Mix	DT
Ga02g00374	DT	Mix	DT	DT	DT	DT	DT	DT	DT	DT	DT	DT	DT	DT	Mix	DT
Ga02g00375	DT	Mix	DT	DT	DT	DT	DT	DT	DT	DT	DT	DT	DT	DT	Mix	DT
Ga02g00377	Mix	PT	PT	PT	Mix	Mix	Mix	Mix	PT	PT	Mix	Mix	Mix	Mix	PT	Mix
Ga02g00381	PT	PT	PT	PT	PT	PT	PT	PT	PT	PT	PT	PT	PT	PT	PT	PT
Ga02g00385	PT	Mix	Mix	PT	PT	Mix	Mix	DT	Mix	PT	Mix	Mix	PT	Mix	PT	DT
Ga02g00408	PT	Mix	DT	PT	DT	PT	Mix	PT	PT	Mix	Mix	Mix	PT	PT	Mix	Mix
Ga02g00430	NA	DT	DT	PT	Mix	Mix	DT	DT	Mix	PT	Mix	DT	Mix	DT	Mix	Mix
Ga02g00432	Mix	Mix	Other	Mix	Other	Mix	Mix	Mix	Mix	Mix	Mix	Other	Other	Mix	Mix	Mix
Ga02g00433	Other	Other	Mix	PT	Other	Other	Other	Other	Other	Other	Other	Other	Other	Mix	Other	Other
Ga02g00443	NA	DT	Mix	NA	Mix	Mix	Mix	Mix	DT	DT	Mix	DT	Mix	Mix	Mix	DT
Ga02g00449	Mix	Mix	Mix	PT	PT	PT	Mix	PT	Mix	PT	PT	Mix	PT	PT	PT	PT
Ga02g00450	Mix	Mix	Mix	PT	PT	PT	Mix	PT	Mix	PT	PT	Mix	PT	PT	PT	PT
Ga02g00470	DT	DT	DT	PT	Mix	DT	DT	PT	Mix	DT	DT	DT	DT	DT	DT	DT
Ga02g00477	DT	Mix	Mix	PT	Mix	Mix	Mix	Mix	Mix	Mix	DT	Mix	Mix	Mix	Mix	DT
Ga02g00482	Mix	Mix	Mix	Mix	PT	PT	PT	PT	PT	PT	Mix	Mix	Mix	PT	PT	PT
Ga02g00483	Mix	Mix	Mix	PT	Mix	Mix	Mix	Mix	Mix	Other	Other	Mix	Mix	Mix	Other	Mix
Ga02g00486	Mix	PT	PT	NA	PT	PT	PT	PT	Mix	Mix	Mix	Mix	PT	PT	Mix	PT
Ga02g00494	DT	DT	DT	PT	DT	DT	DT	Mix	DT	DT	DT	DT	DT	DT	DT	DT
Ga02g00497	Other	Mix	Other	NA	Other	Mix	Mix	Mix	Mix	PT	DT	DT	Mix	Mix	Other	Mix
Ga02g00498	Mix	DT	DT	DT	PT	Mix	Mix	Mix	Mix	DT	DT	DT	DT	DT	PT	DT
Ga02g00499	Mix	PT	Mix	DT	Mix	PT	Mix	DT	Mix	Mix	Mix	DT	Mix	Mix	Mix	DT
Ga02g00501	DT	DT	DT	DT	DT	DT	DT	Mix	DT	DT	DT	DT	DT	DT	DT	DT
Ga02g00503	Mix	PT	DT	NA	PT	Mix	NA	NA	NA	NA	NA	Mix	NA	NA	NA	NA
Ga02g00504	Mix	Mix	PT	PT	PT	PT	PT	CT	Mix	PT	Mix	PT	Mix	Mix	PT	Mix
Ga02g00505	Mix	Mix	Mix	PT	Mix	Mix	DT	Mix	Mix	DT	Mix	Mix	Mix	DT	Mix	Mix
Ga02g00507	CT	CT	DT	DT	Mix	DT	DT	DT	DT	DT	DT	DT	Mix	DT	DT	DT
Ga02g00509	NA	PT	Mix	DT	PT	DT	DT	Mix	PT	PT	DT	DT	DT	Mix	DT	Mix
Ga02g00512	DT	DT	DT	NA	DT	PT	Mix	Mix	DT	DT	DT	DT	DT	DT	DT	Mix
Ga02g00516	Other	Other	Mix	Other	Other	Other	Other	Other	Mix	Other	Mix	Other	Other	Other	Other	Other
Ga02g00521	NA	NA	Mix	NA	PT	Mix	PT	PT	DT	PT	Mix	PT	PT	PT	PT	Mix
Ga02g00525	PT	PT	PT	PT	PT	PT	NA	NA	NA	PT	Mix	PT	NA	PT	NA	PT
Ga02g00527	Mix	PT	PT	NA	PT	PT	Mix	PT	PT	PT	PT	PT	Mix	PT	DT	PT
Ga02g00533	Mix	Mix	Mix	Other	Mix	PT	Mix	Mix	Mix	Mix	Mix	Mix	Mix	Mix	Mix	Mix
Ga02g00534	PT	PT	PT	PT	PT	PT	PT	PT	PT	PT	PT	PT	PT	PT	PT	PT
Ga02g00536	CT	CT	Mix	Mix	Mix	DT	Mix	CT	Mix	DT	DT	CT	Mix	DT	Mix	Mix
Ga02g00538	PT	PT	PT	Mix	Mix	PT	Other	Mix	Mix	Other	Mix	Mix	Mix	PT	Mix	Mix
Ga02g00542	NA	NA	DT	NA	DT	DT	DT	DT	DT	PT	DT	DT	DT	DT	PT	DT
Ga02g00543	Mix	Mix	PT	PT	Mix	Mix	PT	PT	PT	Mix	Mix	Mix	Mix	PT	DT	DT
Ga02g00548	DT	DT	DT	DT	DT	DT	DT	Mix	DT	DT	DT	DT	DT	DT	DT	DT
Ga02g00557	PT	PT	PT	PT	PT	PT	PT	PT	PT	PT	PT	PT	PT	PT	PT	PT
Ga02g00559	NA	Mix	Mix	NA	Mix	NA	NA	Mix	DT	Mix	Mix	Mix	Mix	Mix	Mix	Mix
Ga02g00560	Mix	Mix	Mix	PT	Mix	Mix	Mix	Mix	Mix	Other	Other	Mix	Mix	Mix	Mix	Other
Ga02g00565	DT	DT	DT	DT	DT	Mix	Mix	Mix	DT	DT	DT	DT	DT	DT	DT	DT
Ga02g00582	Mix	Mix	PT	Other	Mix	Mix	PT	Mix	Mix	Mix	Mix	Mix	PT	Mix	Mix	Mix
Ga02g00584	PT	Mix	Mix	PT	PT	DT	DT	Mix	DT	Mix	DT	Mix	DT	Mix	DT	DT
Ga02g00588	Mix	DT	Mix	Mix	Mix	Mix	Mix	Mix	Mix	Mix	Mix	Other	DT	Mix	Mix	Mix
Ga02g00589	Mix	PT	Mix	PT	PT	Mix	Mix	PT	Mix	PT	DT	DT	DT	PT	Mix	PT
Ga02g00591	PT	Mix	Mix	PT	PT	PT	PT	PT	Mix	Mix	Mix	Mix	Mix	PT	Mix	Mix
Ga02g00604	Mix	Mix	PT	NA	Mix	Mix	Mix	PT	PT	DT	Mix	Mix	DT	Mix	PT	DT
Ga02g00605	PT	DT	Mix	DT	PT	PT	PT	PT	Mix	PT	Mix	PT	Mix	Mix	DT	PT
Ga02g00619	Mix	Mix	Other	Mix	Other	Other	Other	Mix	Other	Other	Other	Other	Other	Other	Mix	Other
Ga02g00620	Other	Mix	Mix	Other	Mix	Other	Mix	Other	PT	DT	Mix	Mix	Mix	Mix	Mix	Mix
Ga02g00621	PT	PT	PT	NA	PT	PT	PT	NA	PT	PT	PT	PT	PT	PT	NA	PT
Ga02g00622	Mix	DT	DT	DT	Mix	DT	PT	NA	NA	DT	DT	Mix	Mix	Mix	Mix	Mix
Ga02g00624	NA	NA	Mix	NA	PT	PT	Mix	PT	Mix	Mix	NA	PT	NA	PT	DT	DT
Ga02g00626	DT	DT	DT	DT	DT	DT	DT	DT	DT	DT	DT	DT	DT	DT	DT	DT
Ga02g00627	DT	DT	DT	Mix	DT	DT	DT	DT	DT	DT	DT	DT	DT	DT	DT	DT
Ga02g00628	PT	PT	PT	NA	PT	PT	PT	Mix	PT	PT	PT	PT	DT	PT	Mix	PT
Ga02g00630	DT	Mix	Mix	PT	Mix	Mix	Mix	Mix	PT	DT	Mix	PT	PT	Mix	Mix	PT
Ga02g00634	NA	CT	PT	NA	Mix	Mix	Mix	NA	CT	DT	PT	Mix	Mix	CT	DT	Mix
Ga02g00638	DT	DT	DT	NA	PT	DT	Mix	DT	DT	Mix	DT	DT	DT	Mix	DT	DT
Ga02g00641	PT	Mix	PT	PT	PT	PT	PT	PT	Mix	PT	NA	PT	PT	PT	PT	PT
Ga02g00642	Mix	Mix	Mix	PT	PT	PT	PT	PT	Mix	Mix	Mix	Mix	PT	PT	Mix	Mix
Ga02g00646	PT	PT	PT	PT	PT	PT	PT	PT	Mix	Mix	Mix	Mix	Mix	PT	PT	Mix
Ga02g00657	Mix	Other	Mix	Mix	Mix	Mix	Mix	Mix	Other	Mix	Mix	Mix	Mix	Mix	Mix	Mix
Ga02g00659	DT	Mix	DT	PT	DT	Mix	Mix	DT	DT	DT	Mix	Mix	DT	DT	PT	DT
Ga02g00664	PT	PT	PT	PT	PT	Mix	PT	PT	Mix	Mix	PT	PT	PT	PT	Mix	PT
Ga02g00666	Mix	Mix	Mix	PT	Other	Mix	Mix	Other	Mix	Mix	Mix	Mix	Mix	Mix	Mix	Mix
Ga02g00669	DT	DT	DT	DT	DT	DT	DT	DT	DT	DT	DT	DT	DT	DT	DT	DT
Ga02g00670	Mix	Mix	Mix	Mix	Mix	Mix	PT	PT	PT	PT	PT	PT	Mix	Mix	Mix	Mix
Ga02g00675	Mix	PT	Mix	PT	PT	PT	PT	PT	Mix	Mix	Mix	Mix	PT	PT	PT	Mix
Ga02g00676	DT	DT	Mix	DT	DT	DT	DT	DT	DT	DT	DT	DT	DT	Mix	Mix	DT
Ga02g00678	Mix	PT	DT	Mix	DT	Mix	Mix	Mix	Mix	Mix	DT	Other	Other	Mix	Other	Other
Ga02g00680	PT	Mix	PT	Mix	PT	PT	Mix	PT	Mix	Mix	DT	Mix	PT	PT	Mix	PT
Ga02g00681	Mix	PT	Mix	Mix	PT	Mix	Mix	PT	PT	Mix	Mix	PT	PT	Mix	Mix	Mix
Ga02g00683	DT	DT	DT	PT	DT	DT	DT	DT	DT	DT	DT	DT	DT	DT	DT	DT
Ga02g00685	Mix	Mix	Mix	Mix	Other	Mix	Mix	Other	Mix	Mix	Mix	Mix	DT	Mix	Mix	Mix
Ga02g00689	DT	DT	Mix	Mix	DT	DT	DT	Mix	Mix	DT	DT	DT	DT	DT	DT	DT
Ga02g00695	Mix	Mix	Mix	NA	PT	Mix	Mix	PT	Mix	Other	Mix	Mix	Mix	Mix	Mix	Mix
Ga02g00697	DT	Mix	Mix	PT	DT	Mix	PT	PT	Mix	Mix	DT	Mix	DT	Mix	DT	Mix
Ga02g00700	PT	PT	PT	PT	PT	PT	PT	PT	PT	PT	PT	PT	PT	PT	PT	PT
Ga02g00703	Other	NA	Mix	NA	Mix	Other	Mix	Mix	Other	Mix	DT	Other	Mix	Mix	NA	Mix
Ga02g00704	Mix	Other	Other	Other	Mix	Other	Other	Other	Other	Other	Other	Other	Other	Other	Other	Other
Ga02g00708	DT	DT	DT	NA	DT	DT	DT	DT	Mix	DT	NA	DT	DT	DT	NA	DT
Ga02g00709	NA	PT	PT	DT	PT	Mix	PT	PT	Mix	Mix	PT	PT	PT	Mix	Mix	PT
Ga02g00713	DT	DT	Mix	NA	DT	Mix	Mix	CT	DT	DT	DT	DT	DT	DT	CT	Mix
Ga02g00715	NA	Mix	Mix	PT	DT	PT	PT	DT	Mix	DT	Mix	PT	Mix	DT	PT	Mix
Ga02g00716	DT	DT	Mix	PT	PT	Mix	Mix	Mix	Mix	Mix	DT	Mix	Mix	DT	Mix	DT
Ga02g00721	Mix	Mix	Mix	PT	Mix	Mix	Mix	Mix	Mix	Mix	Mix	Mix	Mix	Mix	Mix	Mix
Ga02g00723	PT	Mix	PT	PT	PT	Mix	DT	PT	PT	Mix	Mix	PT	PT	PT	PT	PT
Ga02g00727	NA	PT	Mix	NA	PT	PT	PT	PT	PT	PT	Mix	PT	DT	PT	PT	DT
Ga02g00729	NA	DT	NA	DT	DT	PT	DT	DT	Mix	DT	NA	PT	DT	DT	DT	DT
Ga02g00732	PT	PT	PT	PT	Mix	Mix	PT	PT	PT	PT	PT	PT	DT	Mix	DT	Mix
Ga02g00733	DT	DT	DT	Other	Other	Mix	Mix	Other	DT	Mix	DT	DT	DT	DT	DT	DT
Ga02g00736	Mix	Other	DT	Mix	Mix	Mix	Mix	DT	Mix	Mix	DT	Mix	Mix	Mix	DT	Mix
Ga02g00737	NA	DT	PT	PT	PT	PT	PT	PT	PT	PT	PT	PT	Mix	Mix	Mix	Mix
Ga02g00739	Mix	Mix	Mix	PT	Other	Mix	Mix	Mix	Mix	Mix	Mix	Mix	Other	Mix	Mix	Mix
Ga02g00740	Mix	Mix	Mix	Other	Mix	Mix	Mix	Mix	Mix	Mix	Mix	Other	Mix	Mix	Mix	Mix
Ga02g00742	PT	Mix	PT	PT	PT	Mix	Mix	PT	PT	PT	PT	PT	PT	PT	PT	PT
Ga02g00745	DT	DT	DT	DT	DT	DT	Mix	Mix	DT	DT	DT	DT	DT	DT	DT	DT
Ga02g00752	Other	Other	Other	Other	Other	Other	Other	Other	Other	Other	Other	Other	Other	Other	Other	Other
Ga02g00753	NA	NA	PT	NA	DT	Mix	Mix	PT	PT	PT	DT	Mix	DT	Mix	Mix	Mix
Ga02g00769	NA	NA	Other	NA	PT	Mix	NA	NA	DT	DT	PT	Mix	Mix	Mix	DT	DT
Ga02g00773	NA	NA	NA	NA	NA	NA	NA	NA	NA	NA	Mix	Mix	Mix	PT	Mix	DT
Ga02g00775	PT	DT	Mix	PT	NA	DT	DT	DT	DT	DT	Mix	DT	Mix	DT	DT	Mix
Ga02g00787	PT	PT	Mix	Mix	PT	PT	PT	PT	Mix	Mix	Mix	Mix	Mix	Mix	Mix	Mix
Ga02g00788	PT	PT	Mix	Mix	PT	PT	PT	PT	Mix	Mix	Mix	Mix	Mix	Mix	Mix	Mix
Ga02g00789	Mix	PT	PT	PT	PT	PT	PT	PT	PT	PT	Mix	Mix	PT	PT	PT	PT
Ga02g00791	CT	CT	CT	Mix	CT	CT	Mix	Mix	CT	Mix	CT	Mix	Mix	Mix	Mix	Mix
Ga02g00796	Mix	PT	Mix	PT	PT	PT	PT	PT	PT	PT	PT	PT	Mix	PT	PT	PT
Ga02g00797	NA	DT	DT	DT	DT	DT	DT	DT	NA	DT	DT	DT	DT	DT	DT	DT
Ga02g00798	Other	Mix	Mix	NA	Other	Mix	Mix	Other	Mix	Other	Mix	Other	Mix	Mix	Mix	Mix
Ga02g00799	NA	Mix	PT	PT	PT	Mix	PT	PT	Mix	PT	Mix	Mix	Other	Mix	Mix	PT
Ga02g00807	Mix	DT	DT	PT	Mix	DT	Mix	Mix	Other	DT	DT	DT	Mix	DT	NA	DT
Ga02g00808	PT	PT	PT	NA	PT	PT	PT	PT	PT	PT	PT	PT	PT	PT	PT	PT
Ga02g00818	Mix	Mix	PT	Mix	Mix	DT	PT	CT	PT	Mix	DT	Mix	Mix	Mix	PT	Mix
Ga02g00822	DT	DT	Mix	NA	DT	Mix	DT	DT	DT	Mix	DT	PT	NA	DT	DT	DT
Ga02g00832	Mix	Mix	Mix	PT	DT	PT	PT	PT	Mix	Mix	Mix	Mix	DT	Mix	Mix	DT
Ga02g00835	Mix	Mix	Mix	PT	PT	PT	Mix	PT	Mix	PT	Mix	PT	PT	PT	Mix	Mix
Ga02g00840	DT	DT	DT	DT	DT	DT	DT	DT	DT	DT	DT	DT	Mix	Mix	DT	DT
Ga02g00842	Mix	Mix	Mix	PT	Mix	Mix	Mix	Mix	Mix	Mix	Mix	Mix	Mix	Mix	DT	DT
Ga02g00843	Mix	DT	Mix	PT	Mix	DT	DT	DT	DT	DT	Mix	DT	DT	DT	DT	Mix
Ga02g00850	Mix	Mix	Mix	NA	Mix	DT	PT	DT	DT	DT	Mix	Mix	DT	DT	NA	Mix
Ga02g00855	Mix	Mix	PT	Mix	PT	PT	PT	PT	PT	Mix	Mix	Mix	Mix	PT	PT	PT
Ga02g00860	NA	DT	DT	Mix	PT	Mix	PT	PT	Mix	PT	PT	DT	Mix	Mix	Mix	Mix
Ga02g00861	DT	DT	DT	Mix	DT	DT	DT	Mix	Mix	DT	DT	DT	DT	DT	DT	DT
Ga02g00865	DT	Mix	Mix	Other	PT	Mix	Mix	Mix	Mix	Mix	Other	Mix	Other	Mix	Mix	Other
Ga02g00867	Mix	Mix	Mix	NA	DT	Mix	Mix	PT	Mix	Mix	Mix	Other	Other	Mix	Mix	Other
Ga02g00868	PT	PT	PT	PT	PT	PT	PT	PT	PT	PT	PT	PT	PT	PT	PT	Mix
Ga02g00869	Other	Mix	Mix	PT	Mix	Mix	Mix	Mix	PT	Other	Mix	Mix	Mix	PT	Mix	PT
Ga02g00871	Mix	Mix	Mix	NA	Mix	Mix	Mix	Mix	NA	DT	Other	Other	PT	DT	Mix	DT
Ga02g00875	DT	PT	DT	PT	Mix	PT	PT	DT	DT	DT	Mix	Mix	Mix	DT	DT	DT
Ga02g00876	NA	NA	PT	NA	NA	NA	NA	NA	Mix	Mix	NA	DT	NA	Mix	PT	DT
Ga02g00877	PT	PT	PT	PT	PT	PT	PT	PT	PT	Mix	PT	PT	PT	NA	Mix	PT
Ga02g00878	NA	NA	NA	NA	NA	NA	NA	NA	NA	NA	NA	DT	Mix	DT	Mix	DT
Ga02g00883	Other	PT	PT	Mix	Mix	Other	Other	PT	Mix	Mix	Mix	Mix	Other	Other	Mix	Other
Ga02g00884	NA	NA	Mix	PT	PT	Mix	DT	Mix	PT	Mix	PT	PT	PT	PT	Mix	PT
Ga02g00885	DT	DT	DT	DT	DT	DT	DT	DT	DT	DT	DT	DT	DT	DT	DT	DT
Ga02g00886	PT	DT	Mix	NA	PT	PT	PT	DT	Mix	DT	Mix	Mix	Mix	Mix	DT	Mix
Ga02g00892	PT	Mix	PT	NA	PT	NA	NA	PT	NA	NA	NA	PT	DT	PT	NA	NA
Ga02g00902	DT	Mix	DT	PT	PT	PT	PT	PT	NA	PT	DT	Mix	DT	DT	NA	PT
Ga02g00903	Mix	Mix	Mix	PT	Mix	Mix	Other	Mix	Mix	Mix	Mix	Mix	Mix	Mix	Mix	Mix
Ga02g00904	Mix	Mix	Mix	NA	NA	Mix	PT	Mix	Mix	DT	PT	Mix	PT	DT	NA	PT
Ga02g00905	PT	PT	PT	NA	PT	NA	NA	NA	PT	DT	PT	PT	NA	DT	NA	Mix
Ga02g00906	Mix	Mix	PT	NA	PT	PT	PT	PT	PT	PT	Mix	PT	DT	PT	Mix	PT
Ga02g00909	DT	PT	DT	Mix	PT	Mix	Mix	PT	Mix	Mix	Mix	Mix	Mix	Mix	PT	Mix
Ga02g00918	Mix	Mix	Mix	Mix	Mix	PT	PT	PT	Mix	Mix	Mix	Mix	Mix	Mix	Other	Mix
Ga02g00921	PT	PT	PT	PT	PT	PT	PT	PT	PT	PT	PT	PT	PT	PT	PT	PT
Ga02g00922	DT	DT	DT	NA	DT	DT	DT	DT	DT	DT	Mix	DT	DT	DT	DT	DT
Ga02g00930	PT	PT	PT	PT	PT	PT	PT	PT	PT	PT	PT	PT	PT	PT	PT	PT
Ga02g00931	DT	DT	DT	PT	Mix	DT	DT	DT	DT	DT	DT	DT	DT	DT	DT	DT
Ga02g00934	DT	DT	DT	Mix	DT	DT	DT	DT	DT	DT	DT	DT	DT	DT	DT	DT
Ga02g00939	PT	Mix	Mix	NA	PT	PT	DT	PT	PT	DT	NA	DT	PT	PT	NA	PT
Ga02g00944	DT	DT	DT	PT	DT	DT	DT	DT	DT	DT	DT	DT	DT	DT	DT	DT
Ga02g00945	Mix	DT	Mix	NA	Other	Other	Mix	PT	Other	Mix	Other	Other	PT	DT	PT	Mix
Ga02g00947	Mix	DT	DT	NA	Mix	DT	DT	Mix	DT	Mix	DT	DT	DT	Mix	Mix	Mix
Ga02g00949	DT	DT	DT	Mix	DT	DT	DT	DT	DT	DT	DT	DT	DT	DT	DT	DT
Ga02g00950	Mix	PT	Mix	NA	DT	PT	Mix	DT	DT	Mix	Mix	PT	Mix	PT	NA	Mix
Ga02g00957	PT	PT	PT	PT	PT	PT	PT	PT	PT	PT	PT	PT	PT	PT	PT	PT
Ga02g00960	DT	DT	DT	Mix	Mix	Mix	Mix	DT	DT	Mix	DT	DT	DT	DT	DT	DT
Ga02g00963	NA	Other	Mix	Mix	Mix	Mix	Mix	Mix	Mix	Mix	Mix	Mix	Mix	Mix	DT	DT
Ga02g00965	NA	NA	Mix	PT	PT	PT	PT	PT	DT	NA	DT	Mix	DT	PT	PT	NA
Ga02g00972	DT	DT	DT	DT	DT	DT	DT	DT	DT	DT	DT	DT	DT	DT	DT	DT
Ga02g00993	PT	PT	PT	PT	PT	PT	PT	PT	PT	PT	PT	PT	PT	PT	PT	PT
Ga02g00997	NA	NA	DT	NA	NA	NA	DT	NA	DT	DT	NA	PT	NA	DT	NA	DT
Ga02g01006	Mix	Mix	DT	PT	Mix	Mix	Mix	Mix	Mix	Mix	DT	DT	DT	Mix	Mix	DT
Ga02g01011	Mix	PT	Mix	NA	PT	PT	PT	PT	PT	PT	PT	PT	NA	Mix	NA	PT
Ga02g01012	DT	DT	DT	DT	Mix	DT	DT	DT	DT	DT	DT	DT	DT	DT	DT	DT
Ga02g01013	DT	DT	DT	PT	DT	DT	DT	DT	DT	DT	DT	DT	Mix	DT	Mix	Mix
Ga02g01015	PT	PT	Mix	DT	Mix	PT	PT	Mix	PT	Mix	PT	PT	Mix	PT	Mix	Mix
Ga02g01016	NA	DT	DT	Other	Mix	DT	DT	DT	Mix	Mix	DT	Mix	Mix	DT	DT	DT
Ga02g01017	DT	DT	DT	DT	DT	DT	DT	DT	DT	DT	DT	DT	DT	DT	DT	DT
Ga02g01022	Mix	Mix	Mix	PT	Mix	PT	PT	Mix	Mix	Mix	Mix	PT	PT	Mix	Mix	Mix
Ga02g01024	Mix	Mix	Mix	PT	PT	PT	PT	Mix	Mix	Mix	Mix	Mix	Mix	PT	PT	PT
Ga02g01026	Mix	Mix	Mix	Mix	PT	DT	Mix	Mix	Mix	DT	Mix	DT	DT	DT	DT	DT
Ga02g01028	DT	DT	DT	DT	DT	DT	DT	Mix	DT	DT	DT	DT	DT	DT	DT	DT
Ga02g01041	DT	PT	PT	NA	PT	PT	PT	PT	Mix	Mix	Mix	PT	Mix	PT	PT	PT
Ga02g01042	PT	Mix	PT	PT	PT	PT	PT	PT	PT	PT	PT	PT	Mix	Mix	PT	PT
Ga02g01044	Other	Other	Mix	Other	Other	Other	Other	Other	Mix	Mix	Mix	Mix	Other	Mix	Other	Other
Ga02g01050	DT	PT	Mix	DT	PT	PT	DT	Mix	DT	DT	DT	DT	PT	DT	Mix	Mix
Ga02g01055	Mix	Mix	DT	Mix	Other	PT	Other	PT	DT	Mix	Mix	Mix	Mix	Mix	PT	Mix
Ga02g01062	PT	DT	DT	PT	PT	DT	Mix	DT	DT	Mix	DT	PT	DT	DT	DT	DT
Ga02g01065	DT	DT	Mix	Mix	Mix	Mix	Mix	Mix	Mix	Mix	DT	DT	DT	DT	DT	Mix
Ga02g01068	PT	PT	DT	NA	PT	NA	PT	PT	PT	PT	PT	PT	DT	Mix	PT	PT
Ga02g01070	NA	NA	NA	NA	NA	PT	NA	NA	NA	PT	DT	DT	PT	Mix	NA	NA
Ga02g01072	DT	DT	Mix	DT	PT	Mix	DT	Mix	Mix	DT	Mix	Mix	Mix	Mix	Mix	DT
Ga02g01074	NA	NA	PT	NA	DT	DT	DT	DT	DT	Mix	NA	Mix	DT	Mix	DT	DT
Ga02g01075	DT	DT	DT	DT	DT	Mix	DT	Mix	PT	DT	DT	DT	Mix	Mix	Mix	DT
Ga02g01076	Mix	Mix	DT	Mix	DT	Mix	Mix	PT	DT	DT	DT	DT	Mix	Mix	Mix	DT
Ga02g01080	Mix	Mix	Mix	PT	Mix	PT	Mix	Mix	Mix	Mix	Mix	Mix	Mix	Mix	Mix	Mix
Ga02g01082	Mix	DT	NA	PT	NA	Mix	PT	PT	PT	PT	Mix	Mix	Mix	Mix	DT	PT
Ga02g01084	Mix	Mix	PT	PT	PT	PT	PT	PT	Mix	Mix	Mix	Mix	Mix	Mix	Mix	Mix
Ga02g01085	PT	Mix	DT	DT	PT	DT	Mix	PT	PT	Mix	DT	DT	DT	Mix	DT	DT
Ga02g01091	DT	DT	DT	Mix	DT	DT	DT	DT	DT	DT	DT	DT	DT	DT	DT	DT
Ga02g01093	NA	NA	PT	NA	DT	Mix	Mix	DT	PT	DT	NA	DT	NA	NA	NA	Mix
Ga02g01094	DT	DT	DT	Mix	DT	DT	DT	DT	DT	DT	DT	DT	DT	DT	DT	DT
Ga02g01095	PT	Mix	Mix	PT	PT	PT	Mix	Mix	PT	PT	DT	Mix	Mix	PT	PT	Mix
Ga02g01096	Mix	DT	Mix	CT	Mix	Mix	Other	Other	Other	Mix	Mix	Other	Other	Mix	Mix	Other
Ga02g01097	Mix	PT	PT	Mix	PT	Mix	PT	PT	Mix	PT	PT	Mix	Mix	PT	DT	DT
Ga02g01104	NA	PT	PT	NA	PT	PT	Mix	Mix	Mix	NA	DT	Mix	Mix	Mix	NA	DT
Ga02g01123	NA	PT	Mix	PT	PT	Mix	Mix	PT	Mix	PT	PT	Mix	NA	Mix	DT	DT
Ga02g01135	NA	PT	PT	NA	NA	PT	DT	NA	Mix	Mix	DT	Mix	PT	Mix	Mix	Mix
Ga02g01136	PT	PT	PT	PT	DT	Mix	PT	PT	PT	PT	DT	Mix	DT	PT	PT	PT
Ga02g01137	PT	PT	PT	NA	PT	PT	PT	PT	PT	PT	PT	PT	PT	PT	Mix	PT
Ga02g01138	Mix	Mix	Mix	PT	PT	Mix	Mix	Mix	Mix	Mix	PT	Mix	PT	DT	DT	Mix
Ga02g01141	Mix	Mix	Mix	Mix	Mix	Mix	Mix	Mix	Mix	Mix	Mix	Mix	Mix	Mix	Mix	Mix
Ga02g01142	NA	DT	PT	PT	NA	NA	NA	NA	PT	PT	PT	PT	PT	PT	PT	PT
Ga02g01143	PT	Mix	PT	DT	Mix	PT	PT	Mix	Mix	DT	DT	Mix	DT	Mix	PT	Mix
Ga02g01145	NA	Mix	DT	NA	NA	DT	DT	Mix	Mix	Mix	Mix	Mix	Mix	Mix	PT	Mix
Ga02g01147	PT	Mix	Mix	Mix	Other	Other	Mix	Mix	Other	Other	Mix	PT	Mix	Mix	Mix	Other
Ga02g01154	CT	CT	CT	CT	CT	CT	Mix	Mix	CT	CT	CT	CT	Mix	Mix	NA	Mix
Ga02g01155	CT	CT	Mix	CT	CT	CT	Mix	Mix	CT	CT	Mix	CT	Mix	Mix	NA	Mix
Ga02g01156	CT	CT	CT	CT	CT	CT	Mix	Mix	CT	CT	CT	CT	Mix	Mix	NA	Mix
Ga02g01157	CT	CT	Mix	CT	CT	CT	Mix	Mix	CT	CT	Mix	CT	Mix	Mix	NA	Mix
Ga02g01161	Mix	PT	Mix	PT	Mix	Mix	DT	Mix	Mix	DT	DT	DT	Mix	DT	Mix	DT
Ga02g01167	DT	DT	Mix	PT	Mix	DT	DT	Mix	Mix	DT	DT	DT	DT	DT	Mix	DT
Ga02g01170	DT	DT	DT	DT	DT	DT	Mix	PT	DT	Mix	DT	DT	DT	DT	Mix	DT
Ga02g01175	DT	DT	DT	DT	Mix	DT	DT	Mix	DT	DT	DT	DT	DT	DT	DT	DT
Ga02g01178	Mix	Mix	Mix	Other	PT	Other	Mix	PT	Mix	Mix	Mix	Mix	PT	Mix	DT	Mix
Ga02g01184	DT	DT	DT	Mix	DT	DT	DT	DT	DT	DT	DT	DT	DT	DT	DT	DT
Ga02g01186	PT	PT	PT	Mix	PT	PT	PT	PT	PT	PT	PT	PT	PT	PT	PT	PT
Ga02g01191	Mix	Mix	Mix	PT	Mix	PT	Mix	Mix	Mix	DT	Mix	Mix	PT	Mix	DT	Mix
Ga02g01198	NA	NA	Mix	NA	DT	NA	DT	NA	Mix	NA	Mix	DT	DT	Mix	NA	NA
Ga02g01209	NA	Mix	PT	NA	PT	NA	NA	PT	DT	Mix	Mix	PT	PT	PT	Mix	PT
Ga02g01210	DT	DT	DT	DT	DT	Other	DT	DT	DT	Mix	Mix	DT	Mix	Mix	DT	DT
Ga02g01219	PT	DT	DT	DT	DT	NA	NA	NA	DT	NA	DT	DT	NA	NA	NA	NA
Ga02g01221	Other	Mix	Mix	PT	Mix	Mix	Mix	PT	Mix	Mix	Mix	Mix	Mix	Mix	Mix	Mix
Ga02g01223	DT	DT	DT	DT	DT	NA	NA	DT	DT	DT	DT	DT	DT	DT	DT	DT
Ga02g01226	DT	DT	DT	DT	DT	DT	DT	DT	DT	DT	DT	DT	DT	DT	DT	DT
Ga02g01231	Mix	DT	PT	Mix	PT	Mix	Mix	Mix	Mix	Mix	Mix	Mix	Mix	Mix	DT	Mix
Ga02g01232	Mix	Mix	Mix	Mix	Mix	PT	PT	Other	Mix	Mix	Mix	Mix	Mix	Mix	PT	Mix
Ga02g01233	Mix	Mix	Mix	Mix	Mix	PT	PT	Other	Mix	Mix	Mix	Mix	Mix	Mix	PT	Mix
Ga02g01242	PT	PT	Mix	PT	PT	PT	PT	PT	Mix	Mix	Mix	Mix	Mix	PT	PT	Mix
Ga02g01243	Mix	DT	DT	NA	DT	NA	DT	NA	CT	Mix	Mix	DT	DT	DT	Mix	DT
Ga02g01244	Mix	PT	Mix	NA	Mix	PT	PT	PT	PT	PT	DT	PT	DT	PT	PT	PT
Ga02g01245	PT	PT	PT	PT	PT	Mix	Mix	PT	PT	DT	DT	DT	DT	Mix	DT	DT
Ga02g01248	NA	Mix	NA	PT	NA	NA	NA	NA	PT	Mix	PT	DT	Mix	PT	Mix	Mix
Ga02g01251	DT	DT	DT	DT	DT	Mix	DT	DT	DT	DT	DT	DT	DT	DT	DT	Mix
Ga02g01254	DT	DT	Mix	NA	DT	Mix	DT	DT	DT	DT	DT	DT	PT	DT	DT	Mix
Ga02g01258	NA	DT	DT	NA	NA	PT	NA	NA	PT	DT	DT	DT	DT	NA	DT	DT
Ga02g01259	DT	NA	DT	DT	NA	NA	DT	NA	NA	NA	DT	DT	DT	NA	DT	DT
Ga02g01261	Mix	NA	Mix	NA	DT	NA	NA	NA	NA	NA	NA	DT	NA	NA	NA	NA
Ga02g01262	Mix	PT	PT	NA	Mix	PT	Mix	Mix	NA	DT	PT	DT	NA	PT	NA	DT
Ga02g01268	NA	Mix	Mix	DT	Mix	Mix	Mix	Mix	Mix	Mix	Mix	Mix	Mix	Mix	PT	Mix
Ga02g01275	PT	NA	PT	PT	Mix	PT	PT	PT	Mix	PT	PT	Mix	NA	Mix	NA	PT
Ga02g01276	PT	NA	PT	PT	Mix	PT	PT	PT	Mix	PT	PT	Mix	NA	Mix	NA	PT
Ga02g01277	Mix	Mix	Other	Mix	Other	Other	Other	Mix	Other	Other	Mix	Mix	Other	Mix	Mix	Mix
Ga02g01280	NA	PT	Mix	NA	Mix	Mix	Mix	Mix	DT	Mix	Mix	PT	PT	DT	Mix	Mix
Ga02g01282	DT	NA	Mix	PT	Mix	NA	Other	Mix	Mix	PT	Mix	Mix	Mix	DT	Mix	DT
Ga02g01285	DT	DT	DT	PT	DT	DT	DT	Mix	DT	DT	DT	DT	DT	DT	DT	DT
Ga02g01286	DT	DT	Mix	DT	PT	DT	DT	Mix	Mix	DT	DT	Mix	DT	DT	DT	Mix
Ga02g01290	PT	PT	Mix	PT	PT	Mix	PT	PT	Mix	Mix	Mix	Mix	Mix	Mix	Mix	Mix
Ga02g01293	PT	PT	PT	PT	PT	PT	PT	PT	PT	PT	PT	PT	PT	PT	PT	PT
Ga02g01296	Mix	Mix	Mix	Mix	DT	Mix	Mix	DT	DT	DT	DT	DT	DT	DT	DT	DT
Ga02g01315	Other	DT	DT	Mix	DT	DT	DT	Other	DT	DT	NA	Mix	DT	DT	DT	DT
Ga02g01317	DT	DT	DT	Mix	Mix	DT	DT	DT	DT	DT	DT	DT	PT	Mix	DT	DT
Ga02g01322	DT	DT	DT	NA	NA	DT	NA	NA	NA	NA	DT	DT	NA	NA	NA	NA
Ga02g01325	PT	PT	PT	PT	PT	PT	PT	PT	Mix	PT	PT	PT	PT	PT	Mix	PT
Ga02g01328	PT	PT	Mix	DT	PT	Mix	PT	PT	PT	NA	PT	PT	NA	Mix	PT	PT
Ga02g01332	PT	PT	PT	NA	PT	PT	PT	PT	PT	PT	PT	PT	PT	PT	PT	PT
Ga02g01333	DT	DT	DT	PT	PT	Mix	DT	Mix	DT	DT	Mix	DT	Mix	DT	DT	DT
Ga02g01334	Other	Other	Other	Other	Other	Other	Other	Other	Other	Other	Other	Other	Mix	Other	Other	Mix
Ga02g01336	NA	NA	DT	NA	DT	DT	NA	NA	DT	Mix	Mix	Mix	Mix	DT	Mix	DT
Ga02g01339	Mix	PT	PT	PT	PT	PT	Mix	PT	PT	PT	Mix	PT	PT	PT	Mix	PT
Ga02g01340	DT	Mix	DT	PT	DT	Mix	DT	DT	Mix	Mix	Mix	DT	DT	Mix	Mix	Mix
Ga02g01343	NA	Other	Other	Mix	DT	Mix	Other	Mix	Mix	Other	Other	PT	DT	Other	Other	DT
Ga02g01346	PT	PT	PT	PT	PT	PT	PT	PT	PT	PT	PT	PT	PT	PT	PT	PT
Ga02g01347	PT	PT	PT	PT	PT	PT	PT	PT	Mix	Mix	PT	Mix	PT	PT	PT	Mix
Ga02g01353	DT	Mix	PT	PT	PT	DT	NA	PT	PT	PT	Mix	Mix	PT	DT	Mix	PT
Ga02g01354	DT	Mix	DT	PT	PT	DT	DT	PT	DT	PT	PT	DT	Mix	DT	DT	DT
Ga02g01357	Other	NA	PT	NA	Mix	NA	NA	NA	Other	Other	Mix	Other	Other	Other	Mix	Other
Ga02g01363	Mix	Mix	Mix	PT	PT	PT	PT	PT	Mix	Mix	PT	Mix	Mix	PT	PT	PT
Ga02g01366	Mix	Mix	Other	NA	Mix	Mix	Mix	Other	Other	Other	Mix	Mix	Mix	Mix	Mix	Mix
Ga02g01367	Mix	DT	DT	PT	DT	DT	Mix	PT	DT	Mix	DT	DT	Mix	Mix	Mix	DT
Ga02g01368	NA	PT	DT	NA	NA	NA	NA	NA	PT	PT	Mix	Mix	Mix	PT	DT	PT
Ga02g01371	Mix	DT	DT	PT	DT	DT	DT	DT	DT	DT	DT	DT	DT	DT	DT	DT
Ga02g01375	CT	CT	CT	Mix	CT	CT	CT	CT	CT	CT	CT	CT	CT	CT	CT	CT
Ga02g01376	DT	Mix	Mix	PT	PT	PT	PT	Mix	DT	Mix	DT	PT	PT	PT	PT	Mix
Ga02g01377	NA	NA	PT	NA	PT	PT	PT	PT	PT	PT	PT	PT	PT	PT	PT	PT
Ga02g01379	PT	PT	PT	PT	PT	PT	PT	PT	PT	PT	PT	PT	PT	PT	PT	PT
Ga02g01380	PT	Mix	Mix	DT	Other	Mix	Mix	Mix	Mix	Other	Mix	PT	Mix	Mix	Mix	Mix
Ga02g01382	DT	DT	DT	PT	DT	DT	DT	DT	DT	DT	DT	DT	DT	DT	DT	DT
Ga02g01383	DT	Mix	Mix	Mix	DT	PT	Mix	DT	Mix	Mix	Mix	DT	Mix	Mix	Mix	DT
Ga02g01385	DT	Mix	Mix	PT	DT	Mix	DT	DT	DT	Mix	DT	DT	Mix	PT	DT	Mix
Ga02g01386	NA	PT	PT	NA	PT	PT	PT	PT	PT	PT	NA	PT	NA	PT	PT	DT
Ga02g01390	Mix	Mix	Mix	Mix	Other	Other	Mix	Mix	NA	Other	Mix	Other	Mix	NA	Other	Other
Ga02g01391	Mix	DT	DT	DT	Mix	DT	DT	Mix	DT	DT	Mix	DT	Mix	DT	DT	Mix
Ga02g01392	Mix	DT	DT	PT	Mix	DT	DT	Mix	DT	DT	Mix	DT	Mix	Mix	DT	Mix
Ga02g01400	NA	Mix	Mix	Other	Other	Other	Mix	NA	DT	Mix	Mix	Other	DT	DT	DT	Mix
Ga02g01403	Mix	Mix	Mix	Mix	Mix	NA	Other	NA	Other	Mix	Mix	Mix	Mix	Mix	Mix	Mix
Ga02g01406	PT	Mix	Mix	PT	Mix	PT	PT	DT	PT	PT	PT	PT	Mix	PT	PT	PT
Ga02g01409	DT	DT	Mix	PT	Mix	Mix	Mix	Mix	Mix	Mix	Mix	Mix	Mix	PT	Mix	Mix
Ga02g01418	DT	PT	Mix	NA	PT	DT	Mix	PT	Mix	Mix	NA	PT	DT	Mix	PT	Mix
Ga02g01424	PT	PT	PT	NA	PT	PT	Mix	Mix	PT	PT	PT	Mix	PT	PT	Mix	Mix
Ga02g01425	DT	DT	DT	Mix	DT	DT	DT	DT	DT	DT	DT	DT	DT	DT	DT	DT
Ga02g01433	DT	Mix	Mix	Mix	PT	Mix	Mix	NA	Mix	Mix	DT	PT	NA	Mix	Mix	DT
Ga02g01435	PT	PT	PT	PT	PT	PT	PT	Mix	PT	PT	PT	PT	Mix	PT	DT	PT
Ga02g01445	PT	Mix	Mix	PT	Mix	Mix	Mix	Mix	DT	Mix	DT	Mix	Mix	Mix	Mix	DT
Ga02g01446	Mix	Mix	PT	PT	PT	PT	PT	PT	PT	PT	Mix	PT	PT	PT	PT	PT
Ga02g01447	NA	PT	PT	NA	PT	PT	PT	PT	PT	PT	PT	PT	PT	PT	PT	PT
Ga02g01449	NA	DT	DT	NA	Mix	Mix	PT	DT	DT	PT	DT	DT	NA	Mix	NA	DT
Ga02g01451	Mix	Mix	Mix	NA	Mix	PT	PT	PT	PT	Mix	PT	Mix	Mix	DT	PT	PT
Ga02g01452	Other	Mix	Mix	Other	Other	Mix	Other	Other	Mix	Mix	Mix	DT	Mix	Mix	PT	Mix
Ga02g01460	Mix	PT	Mix	Mix	Mix	PT	PT	PT	PT	PT	Mix	Other	Mix	PT	PT	PT
Ga02g01462	DT	DT	DT	Mix	Mix	DT	DT	DT	DT	DT	DT	DT	DT	DT	DT	DT
Ga02g01463	PT	PT	PT	PT	PT	PT	PT	PT	PT	PT	PT	PT	PT	PT	PT	PT
Ga02g01469	DT	Mix	Mix	PT	Mix	Mix	DT	Mix	Mix	PT	Mix	DT	DT	Mix	DT	Mix
Ga02g01471	PT	Mix	DT	PT	PT	Mix	Mix	Mix	Mix	DT	DT	Mix	Mix	Mix	Mix	DT
Ga02g01473	PT	Mix	PT	PT	PT	Mix	DT	Mix	DT	Mix	PT	Mix	DT	DT	DT	Mix
Ga02g01475	NA	DT	Mix	PT	PT	Mix	DT	Mix	Mix	DT	DT	DT	DT	Mix	PT	DT
Ga02g01477	PT	Mix	Mix	PT	PT	Mix	Mix	PT	DT	Mix	Mix	DT	Mix	Mix	PT	Mix
Ga02g01478	Mix	Other	Other	Mix	Mix	Other	Mix	Other	Mix	Other	Other	Other	Other	Mix	Mix	Other
Ga02g01480	DT	Mix	PT	NA	PT	PT	PT	PT	Mix	PT	PT	Mix	PT	DT	PT	PT
Ga02g01483	PT	Mix	Mix	PT	DT	PT	Mix	Mix	PT	Mix	Mix	Mix	Mix	PT	PT	Mix
Ga02g01491	Mix	Mix	PT	PT	Mix	PT	PT	PT	Mix	Mix	Mix	PT	PT	PT	PT	PT
Ga02g01492	NA	DT	DT	PT	PT	NA	NA	NA	DT	Mix	DT	Mix	NA	Mix	NA	PT
Ga02g01494	PT	Mix	DT	PT	Mix	Mix	DT	Mix	DT	Mix	Mix	Mix	Mix	DT	DT	Mix
Ga02g01501	Mix	PT	DT	PT	PT	PT	Mix	PT	Mix	PT	PT	PT	Mix	PT	Mix	Mix
Ga02g01509	Mix	PT	PT	PT	PT	PT	PT	Other	Mix	PT	Mix	Mix	PT	PT	PT	Mix
Ga02g01511	DT	DT	DT	NA	Mix	Mix	Mix	DT	DT	DT	DT	Mix	DT	Mix	Mix	DT
Ga02g01520	PT	PT	PT	PT	PT	PT	PT	PT	PT	PT	PT	PT	PT	PT	PT	PT
Ga02g01521	Mix	PT	PT	PT	PT	Mix	Mix	PT	PT	Mix	PT	PT	Mix	PT	Mix	PT
Ga02g01527	PT	PT	PT	PT	PT	PT	PT	PT	PT	Mix	Mix	Mix	PT	PT	PT	Mix
Ga02g01531	Mix	DT	DT	Mix	Mix	DT	DT	DT	DT	DT	Mix	DT	DT	DT	DT	DT
Ga02g01541	PT	PT	PT	PT	PT	PT	PT	PT	PT	PT	PT	PT	PT	PT	PT	PT
Ga02g01550	Mix	Mix	Other	Other	Other	Mix	Mix	Mix	Other	Other	Other	Mix	Mix	Mix	Mix	Mix
Ga02g01556	Mix	Mix	Mix	PT	Mix	Mix	Mix	Mix	Mix	PT	Mix	Mix	PT	Mix	Mix	Mix
Ga02g01559	Mix	Mix	Mix	Mix	PT	DT	Mix	Mix	Mix	Mix	Mix	Mix	Mix	Mix	Mix	Mix
Ga02g01560	Mix	Mix	Mix	Mix	Mix	Mix	Mix	Mix	Mix	Mix	Mix	Mix	Mix	Mix	Mix	Mix
Ga02g01562	DT	DT	DT	PT	DT	DT	DT	DT	DT	DT	DT	DT	DT	DT	Mix	DT
Ga02g01564	PT	PT	PT	PT	PT	PT	PT	PT	PT	PT	PT	PT	PT	PT	PT	PT
Ga02g01565	DT	Mix	PT	Mix	PT	PT	PT	PT	PT	PT	Mix	PT	PT	PT	Mix	PT
Ga02g01568	DT	DT	DT	NA	DT	PT	DT	DT	DT	DT	DT	DT	Mix	Mix	NA	DT
Ga02g01571	PT	PT	PT	PT	PT	PT	PT	PT	PT	PT	Mix	Mix	PT	PT	PT	PT
Ga02g01572	PT	PT	Mix	NA	PT	NA	DT	Mix	PT	Mix	PT	PT	PT	PT	PT	PT
Ga02g01578	DT	DT	DT	PT	Mix	DT	Mix	DT	DT	DT	DT	DT	Mix	Mix	DT	Mix
Ga02g01580	PT	PT	PT	PT	DT	PT	PT	PT	PT	PT	PT	Mix	PT	PT	PT	Mix
Ga02g01586	DT	DT	DT	DT	PT	DT	DT	Mix	DT	DT	DT	DT	DT	DT	DT	DT
Ga02g01589	DT	DT	DT	NA	Mix	DT	Mix	PT	DT	PT	DT	DT	DT	Mix	Mix	DT
Ga02g01590	Mix	PT	Mix	PT	Mix	PT	PT	Mix	PT	PT	Mix	PT	PT	PT	PT	PT
Ga02g01596	DT	Mix	Mix	PT	DT	Mix	PT	DT	Mix	Mix	Mix	Mix	Mix	DT	Mix	Mix
Ga02g01597	Mix	PT	PT	PT	PT	Mix	Mix	PT	PT	PT	Mix	Mix	Mix	Mix	Mix	Mix
Ga02g01598	DT	Mix	Mix	Mix	Mix	Mix	Mix	Mix	Other	Mix	Mix	Mix	Mix	Mix	Mix	Mix
Ga02g01599	DT	DT	Mix	NA	Mix	NA	DT	NA	NA	PT	DT	DT	Mix	DT	DT	Mix
Ga02g01603	DT	DT	DT	NA	NA	DT	PT	DT	Mix	PT	DT	NA	NA	Mix	NA	NA
Ga02g01607	Mix	PT	PT	PT	PT	PT	PT	PT	PT	PT	PT	PT	PT	PT	PT	Mix
Ga02g01611	DT	DT	DT	Mix	PT	Mix	Mix	PT	DT	DT	Mix	DT	DT	DT	Mix	DT
Ga02g01617	PT	PT	PT	PT	PT	PT	PT	PT	PT	PT	PT	PT	PT	PT	PT	PT
Ga02g01621	PT	PT	PT	PT	PT	PT	PT	PT	PT	PT	PT	PT	PT	PT	PT	PT
Ga02g01623	NA	DT	PT	NA	NA	DT	DT	PT	DT	PT	NA	DT	DT	DT	DT	DT
Ga02g01625	Mix	DT	DT	Mix	DT	DT	DT	DT	DT	DT	DT	DT	DT	DT	DT	DT
Ga02g01627	DT	DT	DT	Mix	Mix	DT	DT	DT	DT	Mix	DT	Mix	Mix	DT	DT	DT
Ga02g01628	DT	DT	DT	PT	PT	DT	DT	Mix	DT	DT	DT	DT	DT	DT	DT	DT
Ga02g01629	PT	Mix	Mix	DT	PT	Mix	Mix	Mix	PT	PT	Mix	Mix	Mix	Mix	PT	PT
Ga02g01631	Mix	PT	Mix	PT	Mix	Mix	Mix	PT	Mix	Mix	Mix	Mix	PT	PT	NA	Mix
Ga02g01632	Mix	Mix	Other	Mix	Mix	Other	Mix	Mix	Mix	Mix	Mix	Other	Other	Mix	Mix	Other
Ga02g01633	Mix	PT	Mix	DT	PT	DT	PT	Mix	PT	PT	Mix	PT	Mix	PT	Mix	PT
Ga02g01634	Mix	Mix	DT	PT	Mix	PT	Mix	Mix	DT	Mix	DT	Mix	Mix	Mix	Mix	Mix
Ga02g01638	DT	DT	DT	PT	DT	DT	DT	Mix	DT	DT	DT	DT	DT	DT	DT	Mix
Ga02g01643	DT	DT	Mix	DT	PT	DT	PT	PT	Mix	Mix	Mix	Mix	PT	Mix	DT	PT
Ga03g00004	Mix	Mix	DT	Mix	Other	Mix	Mix	Mix	DT	DT	DT	DT	Mix	Mix	DT	Mix
Ga03g00007	Mix	PT	PT	Mix	PT	PT	PT	PT	Mix	PT	Mix	PT	Mix	PT	PT	Mix
Ga03g00013	DT	DT	DT	DT	DT	DT	DT	DT	Mix	DT	DT	DT	DT	DT	DT	DT
Ga03g00016	PT	Mix	PT	PT	PT	PT	PT	PT	PT	Mix	Mix	Mix	Mix	DT	DT	Mix
Ga03g00018	NA	PT	PT	PT	Mix	Mix	Mix	Mix	PT	Mix	Mix	Mix	DT	Mix	Mix	Mix
Ga03g00025	Mix	Mix	Other	Other	Other	Mix	Other	Other	Mix	Mix	Mix	Other	Other	Mix	Mix	Mix
Ga03g00031	PT	PT	PT	PT	PT	PT	PT	PT	PT	PT	PT	PT	PT	PT	PT	PT
Ga03g00033	DT	DT	DT	Mix	DT	DT	DT	DT	DT	DT	DT	DT	DT	DT	DT	DT
Ga03g00041	DT	DT	DT	Mix	DT	Mix	DT	DT	DT	Mix	Mix	Mix	Mix	DT	DT	DT
Ga03g00044	DT	Mix	DT	PT	Mix	DT	DT	DT	Mix	PT	DT	DT	DT	Mix	DT	DT
Ga03g00050	Other	Other	Other	Other	Other	Other	Other	Other	Other	Other	Other	Other	Other	Other	Other	Other
Ga03g00058	PT	DT	DT	NA	DT	DT	DT	Mix	Mix	DT	NA	DT	DT	DT	DT	DT
Ga03g00065	DT	DT	DT	DT	DT	Mix	Mix	DT	Mix	DT	DT	DT	DT	DT	DT	DT
Ga03g00066	PT	Mix	PT	PT	PT	PT	PT	PT	PT	Mix	PT	PT	PT	PT	Mix	PT
Ga03g00073	DT	Mix	Mix	PT	Mix	Mix	Mix	PT	Mix	Mix	Mix	Mix	PT	Mix	Mix	PT
Ga03g00075	NA	PT	DT	DT	PT	NA	DT	NA	DT	NA	DT	DT	DT	DT	Mix	Mix
Ga03g00077	PT	PT	Mix	PT	PT	Mix	PT	PT	Mix	PT	DT	Mix	Mix	PT	PT	DT
Ga03g00080	DT	DT	DT	PT	DT	DT	DT	DT	DT	Mix	DT	DT	DT	DT	PT	DT
Ga03g00081	NA	NA	Other	Other	Mix	Mix	Mix	DT	Other	Mix	Mix	Mix	DT	Mix	DT	Mix
Ga03g00083	NA	Mix	DT	NA	NA	PT	Mix	Mix	Mix	Mix	Mix	Mix	PT	Mix	PT	Mix
Ga03g00084	PT	Mix	Mix	Other	PT	Mix	Mix	PT	Mix	Mix	Other	Other	Other	Mix	Mix	Other
Ga03g00096	NA	PT	PT	NA	PT	PT	PT	PT	Mix	Mix	DT	PT	Mix	PT	PT	Mix
Ga03g00097	NA	Mix	PT	PT	PT	Mix	Mix	PT	Mix	PT	PT	PT	PT	Mix	Mix	Mix
Ga03g00098	PT	Mix	DT	PT	PT	PT	PT	PT	PT	Mix	Mix	Mix	Mix	PT	PT	PT
Ga03g00108	PT	Mix	DT	PT	NA	PT	PT	PT	DT	PT	Mix	DT	DT	DT	DT	DT
Ga03g00110	Mix	DT	DT	Mix	PT	DT	DT	DT	DT	DT	DT	DT	DT	DT	DT	DT
Ga03g00114	Mix	Mix	Mix	Mix	DT	DT	DT	Mix	DT	DT	Mix	DT	DT	Mix	Mix	Mix
Ga03g00127	PT	DT	DT	NA	DT	Mix	DT	Mix	Mix	Mix	DT	Mix	DT	Mix	PT	Mix
Ga03g00129	Mix	DT	DT	DT	DT	DT	DT	Mix	DT	DT	DT	DT	DT	DT	DT	DT
Ga03g00131	Mix	Mix	Mix	PT	PT	Mix	PT	PT	Mix	Mix	PT	Mix	Mix	Mix	Mix	Mix
Ga03g00133	DT	DT	DT	DT	DT	DT	DT	DT	DT	DT	DT	Mix	Mix	DT	DT	Mix
Ga03g00142	Mix	Mix	Mix	PT	Mix	Mix	Mix	Mix	DT	DT	DT	Mix	DT	DT	Mix	Mix
Ga03g00146	Mix	Mix	Mix	PT	PT	Mix	Mix	Mix	Mix	DT	DT	PT	DT	DT	DT	Mix
Ga03g00147	PT	Mix	Mix	PT	Mix	PT	Mix	PT	Mix	Mix	DT	Mix	Mix	DT	DT	PT
Ga03g00149	Mix	PT	DT	PT	DT	NA	NA	NA	DT	PT	NA	DT	NA	DT	NA	DT
Ga03g00158	DT	DT	DT	DT	DT	DT	DT	DT	DT	DT	DT	DT	DT	DT	DT	DT
Ga03g00159	DT	DT	Mix	DT	PT	DT	DT	Mix	DT	DT	DT	DT	DT	DT	DT	DT
Ga03g00165	NA	NA	NA	NA	NA	Mix	Mix	Mix	NA	PT	NA	PT	NA	DT	NA	DT
Ga03g00172	NA	DT	PT	NA	PT	PT	PT	DT	DT	PT	DT	Mix	DT	PT	NA	PT
Ga03g00173	NA	DT	PT	NA	PT	PT	PT	DT	DT	PT	DT	Mix	DT	PT	NA	PT
Ga03g00174	Mix	Mix	Mix	PT	PT	PT	PT	Mix	Mix	Mix	Mix	Mix	PT	PT	PT	PT
Ga03g00177	CT	Mix	Mix	CT	Mix	Mix	Mix	PT	Mix	DT	Mix	Mix	PT	Mix	Mix	Mix
Ga03g00178	Mix	DT	PT	PT	Mix	PT	Mix	PT	Mix	PT	Mix	PT	PT	PT	PT	Mix
Ga03g00179	PT	DT	Mix	PT	PT	Mix	Mix	Mix	DT	Mix	PT	Mix	PT	Mix	DT	Mix
Ga03g00181	PT	PT	PT	Mix	PT	PT	PT	Mix	PT	PT	PT	PT	PT	PT	PT	PT
Ga03g00185	NA	DT	PT	PT	PT	Mix	PT	PT	PT	PT	PT	PT	PT	Mix	PT	Mix
Ga03g00195	NA	Mix	DT	NA	Mix	Mix	Mix	DT	Mix	PT	DT	DT	Mix	PT	Mix	PT
Ga03g00196	PT	Mix	Mix	PT	Mix	PT	Mix	Mix	NA	Mix	PT	DT	Mix	NA	PT	DT
Ga03g00206	DT	DT	DT	DT	Mix	DT	DT	Mix	Mix	DT	DT	DT	DT	DT	DT	DT
Ga03g00229	DT	DT	DT	DT	DT	DT	DT	DT	DT	DT	DT	DT	DT	DT	DT	DT
Ga03g00230	DT	Mix	Mix	PT	Mix	PT	Mix	Mix	DT	DT	PT	Mix	PT	Mix	DT	DT
Ga03g00233	Mix	Mix	Mix	Other	Mix	Mix	Mix	Mix	Mix	Mix	Mix	Mix	Other	Mix	PT	Mix
Ga03g00237	DT	Mix	Mix	PT	Mix	Mix	DT	Mix	DT	Mix	DT	DT	Mix	Mix	DT	Mix
Ga03g00238	Other	Other	Mix	PT	Mix	Other	Other	Mix	Mix	Mix	Other	Other	Mix	Mix	Mix	Mix
Ga03g00244	DT	CT	NA	NA	NA	NA	NA	NA	NA	CT	Mix	Mix	NA	Mix	Mix	CT
Ga03g00253	CT	DT	CT	DT	CT	DT	DT	Mix	NA	NA	NA	CT	NA	NA	CT	CT
Ga03g00259	PT	PT	PT	PT	PT	PT	PT	PT	PT	PT	PT	PT	PT	PT	PT	PT
Ga03g00265	Mix	DT	Mix	NA	Mix	PT	Mix	Mix	Mix	Mix	PT	DT	PT	Mix	PT	Mix
Ga03g00270	NA	Mix	PT	PT	PT	PT	PT	PT	PT	PT	PT	PT	PT	PT	PT	PT
Ga03g00273	DT	DT	Mix	Mix	Mix	DT	Mix	DT	DT	DT	Mix	DT	DT	DT	DT	DT
Ga03g00285	Mix	NA	Mix	NA	PT	DT	DT	Mix	Mix	Mix	NA	DT	PT	PT	NA	DT
Ga03g00287	PT	PT	PT	NA	DT	DT	PT	NA	PT	PT	PT	Mix	PT	PT	PT	PT
Ga03g00300	DT	DT	Mix	Mix	PT	Mix	Mix	PT	PT	Mix	Mix	Mix	Mix	Mix	Mix	Mix
Ga03g00301	DT	DT	Mix	Mix	PT	Mix	Mix	PT	PT	Mix	Mix	Mix	Mix	Mix	Mix	Mix
Ga03g00308	Other	Mix	Other	Mix	Mix	Mix	Mix	Mix	Other	Mix	Other	Other	Mix	Mix	Mix	Mix
Ga03g00310	DT	Mix	Mix	DT	DT	Mix	Mix	Mix	Mix	Mix	Mix	PT	Mix	Mix	Mix	Mix
Ga03g00315	Mix	Mix	Mix	PT	Mix	Mix	Mix	Mix	Mix	Mix	Mix	Mix	DT	Mix	Mix	Other
Ga03g00319	PT	Mix	DT	NA	NA	NA	NA	NA	NA	NA	NA	DT	NA	NA	NA	NA
Ga03g00324	Mix	Mix	PT	NA	PT	PT	Mix	PT	PT	PT	Mix	Mix	PT	PT	NA	DT
Ga03g00330	Mix	Mix	Other	Mix	Mix	Mix	Mix	Mix	Mix	Mix	Mix	Mix	Other	Mix	Mix	Mix
Ga03g00332	DT	Mix	DT	NA	DT	NA	NA	NA	DT	DT	DT	DT	DT	Mix	DT	DT
Ga03g00334	NA	PT	PT	DT	PT	PT	PT	PT	Mix	Mix	Mix	DT	DT	Mix	DT	PT
Ga03g00341	Mix	Mix	Mix	PT	Mix	Mix	Mix	Mix	Mix	Mix	Mix	Mix	Mix	Mix	Mix	Mix
Ga03g00343	DT	DT	DT	DT	DT	DT	NA	NA	NA	NA	NA	DT	NA	NA	DT	DT
Ga03g00356	Mix	Mix	PT	PT	Mix	Mix	Mix	PT	Mix	Mix	DT	Mix	Mix	Mix	Mix	PT
Ga03g00357	PT	NA	DT	DT	DT	Mix	PT	PT	DT	Mix	DT	DT	DT	PT	Mix	Mix
Ga03g00359	Mix	Mix	Mix	PT	PT	PT	PT	PT	PT	PT	Mix	Mix	Mix	PT	Mix	PT
Ga03g00362	DT	Mix	Mix	PT	PT	Mix	DT	DT	Mix	DT	Mix	Mix	PT	Mix	Mix	Mix
Ga03g00364	NA	Mix	PT	NA	Mix	NA	PT	Mix	Mix	DT	PT	PT	PT	PT	Mix	Mix
Ga03g00366	PT	PT	PT	PT	PT	PT	PT	PT	PT	PT	PT	PT	PT	PT	PT	PT
Ga03g00369	DT	DT	DT	NA	Mix	PT	PT	NA	NA	NA	Mix	Mix	PT	Mix	DT	PT
Ga03g00370	PT	PT	PT	NA	PT	PT	PT	PT	PT	PT	PT	PT	PT	PT	PT	PT
Ga03g00373	DT	Mix	Mix	PT	PT	PT	PT	Mix	DT	Mix	DT	Mix	Mix	Mix	Mix	PT
Ga03g00376	NA	DT	Other	Other	Mix	Other	NA	NA	Other	Other	Other	Other	Other	Mix	Other	Other
Ga03g00379	DT	DT	DT	DT	DT	DT	DT	DT	DT	DT	DT	DT	DT	DT	DT	DT
Ga03g00380	Mix	PT	PT	PT	PT	PT	PT	PT	PT	PT	PT	PT	PT	PT	PT	PT
Ga03g00386	PT	Mix	Mix	Mix	PT	Mix	Mix	Mix	Mix	Mix	Mix	Mix	Mix	PT	PT	Other
Ga03g00389	DT	Mix	Mix	NA	NA	PT	NA	NA	Mix	Other	Mix	Other	Other	Mix	PT	DT
Ga03g00398	Mix	DT	Mix	PT	PT	Mix	DT	Mix	DT	Mix	DT	Mix	Mix	Mix	DT	Mix
Ga03g00404	NA	NA	PT	NA	NA	NA	NA	NA	Mix	Mix	NA	DT	Mix	Mix	Mix	Mix
Ga03g00411	NA	NA	Mix	Other	PT	Mix	Mix	DT	Mix	DT	Mix	Mix	Mix	Mix	Mix	Other
Ga03g00413	PT	PT	PT	PT	PT	PT	PT	PT	PT	PT	PT	PT	PT	PT	PT	PT
Ga03g00415	NA	DT	Mix	PT	DT	DT	DT	DT	Mix	DT	PT	Mix	Mix	DT	DT	DT
Ga03g00417	DT	DT	DT	Mix	Mix	DT	DT	DT	DT	Mix	Mix	DT	DT	Mix	DT	DT
Ga03g00427	Mix	Mix	Mix	PT	Other	Mix	Mix	Mix	Mix	Mix	Mix	Mix	Other	Mix	Mix	Other
Ga03g00428	NA	NA	NA	NA	DT	NA	PT	NA	Mix	DT	NA	NA	NA	Mix	NA	PT
Ga03g00452	PT	Mix	PT	NA	PT	Mix	Mix	DT	PT	Mix	PT	PT	Mix	Mix	Mix	Mix
Ga03g00453	Mix	Mix	Mix	Mix	PT	Mix	Mix	Mix	DT	DT	Mix	DT	Mix	Mix	DT	DT
Ga03g00457	Mix	Mix	PT	DT	Mix	PT	PT	PT	PT	PT	PT	PT	PT	PT	Mix	PT
Ga03g00458	PT	DT	Mix	PT	DT	Mix	PT	PT	Mix	Mix	Mix	DT	Mix	Mix	DT	Mix
Ga03g00459	DT	DT	DT	DT	DT	Mix	Mix	DT	DT	DT	Mix	DT	DT	DT	DT	DT
Ga03g00462	DT	DT	DT	PT	DT	DT	DT	DT	DT	DT	DT	DT	DT	DT	DT	DT
Ga03g00463	PT	DT	PT	NA	PT	PT	PT	PT	Mix	PT	NA	PT	PT	Mix	NA	Mix
Ga03g00469	NA	NA	DT	NA	DT	DT	DT	DT	NA	NA	NA	Mix	NA	NA	NA	NA
Ga03g00473	NA	NA	DT	DT	NA	DT	NA	DT	DT	Mix	NA	Mix	DT	Mix	PT	DT
Ga03g00474	PT	PT	Mix	Mix	Mix	PT	PT	PT	PT	PT	PT	Mix	PT	PT	PT	Mix
Ga03g00478	PT	PT	PT	NA	PT	Mix	PT	PT	PT	Mix	PT	Mix	Mix	Mix	PT	PT
Ga03g00479	Other	Mix	PT	Other	PT	Mix	Mix	PT	Mix	Mix	Mix	Mix	Mix	Mix	Mix	Mix
Ga03g00482	Mix	Other	Mix	Other	Mix	Mix	Other	Mix	Other	Other	Other	Other	Other	Other	Other	Other
Ga03g00484	DT	Other	Other	Mix	Mix	Other	Other	Other	Other	Other	Other	Other	Other	Other	Other	Other
Ga03g00485	DT	DT	DT	Mix	DT	DT	DT	DT	DT	DT	DT	DT	DT	DT	DT	DT
Ga03g00486	Mix	DT	Mix	NA	DT	DT	PT	PT	Mix	DT	DT	DT	DT	Mix	PT	Mix
Ga03g00488	DT	DT	Mix	DT	DT	Mix	Mix	DT	DT	Mix	DT	DT	DT	Mix	DT	Mix
Ga03g00489	Mix	Mix	DT	DT	PT	Mix	PT	Mix	PT	Mix	PT	DT	DT	PT	Mix	Mix
Ga03g00491	Mix	Mix	Mix	Mix	PT	Mix	Other	Mix	Mix	Mix	Mix	Mix	Other	Mix	DT	Mix
Ga03g00492	PT	PT	Mix	NA	PT	NA	Mix	PT	PT	PT	Mix	PT	PT	PT	PT	PT
Ga03g00494	Mix	Mix	NA	NA	NA	NA	NA	NA	NA	NA	NA	DT	NA	NA	NA	NA
Ga03g00497	PT	PT	PT	PT	PT	PT	PT	PT	PT	PT	PT	PT	PT	PT	PT	PT
Ga03g00501	DT	DT	Mix	PT	DT	DT	DT	DT	DT	DT	Mix	DT	DT	DT	DT	DT
Ga03g00507	Mix	CT	Mix	NA	CT	CT	CT	Mix	Mix	CT	CT	CT	Mix	CT	CT	CT
Ga03g00508	DT	DT	DT	PT	DT	DT	DT	DT	DT	DT	DT	DT	DT	DT	DT	Mix
Ga03g00512	Mix	Mix	PT	DT	Mix	PT	Mix	PT	Mix	Mix	Mix	DT	Mix	Mix	Mix	Mix
Ga03g00514	DT	Mix	Mix	DT	Mix	DT	DT	DT	Mix	Mix	DT	DT	PT	Mix	PT	DT
Ga03g00515	PT	DT	Mix	Mix	PT	DT	DT	Mix	DT	DT	DT	DT	DT	DT	DT	DT
Ga03g00516	Other	Mix	Other	PT	Mix	Mix	Other	Other	Mix	Mix	Mix	Other	Mix	Mix	Mix	Mix
Ga03g00519	Mix	Mix	Mix	NA	PT	PT	PT	NA	DT	Mix	PT	Mix	DT	PT	NA	Mix
Ga03g00528	PT	PT	PT	PT	PT	PT	PT	PT	PT	PT	PT	PT	PT	PT	PT	PT
Ga03g00534	DT	DT	DT	PT	Mix	Mix	DT	Mix	PT	Mix	NA	PT	PT	DT	DT	Mix
Ga03g00535	Mix	Mix	Mix	Other	Mix	Mix	Mix	Other	Mix	Mix	Mix	Mix	Mix	Mix	DT	DT
Ga03g00536	Mix	Mix	Mix	PT	Mix	Mix	Mix	DT	Mix	Mix	Mix	Mix	Mix	Mix	Mix	Mix
Ga03g00537	Mix	Mix	Mix	Mix	Other	Mix	Mix	Mix	Mix	DT	Mix	Mix	DT	Mix	DT	Mix
Ga03g00541	Mix	DT	Mix	NA	Mix	Mix	Mix	DT	Mix	DT	Mix	Mix	PT	Mix	Mix	PT
Ga03g00545	PT	PT	PT	DT	Mix	PT	PT	PT	PT	Mix	PT	Mix	PT	PT	Mix	Mix
Ga03g00546	Mix	DT	PT	DT	Mix	DT	Mix	DT	PT	DT	Mix	Mix	Mix	Mix	PT	Mix
Ga03g00557	NA	Mix	Mix	Mix	PT	NA	DT	Other	NA	NA	Mix	Mix	NA	NA	NA	DT
Ga03g00571	PT	PT	PT	NA	PT	NA	PT	PT	PT	PT	NA	PT	PT	NA	NA	PT
Ga03g00578	PT	PT	PT	PT	PT	PT	PT	Mix	Mix	Mix	PT	Mix	Mix	Mix	Mix	Mix
Ga03g00580	PT	PT	PT	PT	PT	PT	PT	PT	PT	PT	PT	PT	PT	PT	PT	PT
Ga03g00589	DT	DT	DT	Mix	DT	DT	DT	Mix	DT	Mix	DT	DT	DT	DT	DT	DT
Ga03g00590	DT	DT	DT	Mix	DT	DT	DT	DT	DT	DT	DT	DT	DT	DT	DT	DT
Ga03g00593	DT	Mix	DT	DT	PT	PT	Mix	NA	Mix	Mix	PT	DT	Mix	Mix	DT	Mix
Ga03g00599	DT	DT	DT	DT	Mix	Mix	Mix	DT	DT	DT	DT	DT	DT	DT	Mix	DT
Ga03g00600	DT	DT	DT	DT	DT	DT	DT	DT	DT	DT	DT	DT	DT	DT	DT	DT
Ga03g00602	PT	PT	Mix	Mix	PT	NA	PT	NA	PT	NA	PT	Mix	PT	PT	NA	PT
Ga03g00608	PT	PT	DT	DT	Mix	Mix	PT	PT	PT	Mix	Mix	DT	Mix	Mix	DT	Mix
Ga03g00612	NA	NA	PT	NA	PT	Mix	Mix	PT	Mix	PT	NA	PT	NA	DT	NA	NA
Ga03g00615	Mix	Mix	Other	Mix	Other	Other	Mix	Other	Mix	Mix	Mix	Other	Mix	Other	Mix	Mix
Ga03g00617	Mix	Mix	PT	PT	PT	NA	PT	NA	Mix	PT	PT	PT	DT	DT	PT	PT
Ga03g00621	DT	DT	DT	Mix	DT	Mix	DT	DT	DT	DT	DT	DT	Mix	Mix	DT	DT
Ga03g00625	PT	NA	Mix	PT	PT	PT	Mix	PT	Mix	Mix	PT	PT	PT	Mix	DT	Mix
Ga03g00630	DT	Mix	DT	DT	Mix	PT	Mix	Mix	Mix	Mix	DT	Mix	Mix	Mix	DT	Mix
Ga03g00631	DT	DT	DT	Mix	DT	DT	DT	DT	DT	DT	DT	DT	DT	DT	DT	DT
Ga03g00633	DT	DT	Mix	PT	Mix	Mix	Mix	DT	DT	DT	PT	Mix	DT	DT	Mix	DT
Ga03g00635	PT	PT	PT	PT	PT	PT	PT	PT	PT	PT	PT	PT	PT	PT	PT	PT
Ga03g00639	DT	Mix	CT	Mix	Mix	Mix	Mix	Mix	CT	Mix	Mix	Mix	Mix	DT	Mix	Mix
Ga03g00640	Mix	Mix	Mix	PT	DT	Mix	Mix	Mix	Mix	DT	Mix	Mix	Mix	DT	DT	Mix
Ga03g00645	DT	DT	Mix	DT	Mix	DT	Mix	Mix	DT	DT	DT	DT	Mix	DT	DT	DT
Ga03g00651	NA	NA	PT	NA	DT	NA	NA	NA	NA	NA	DT	Mix	Mix	Mix	NA	Mix
Ga03g00653	DT	DT	DT	Mix	Mix	DT	DT	DT	DT	DT	DT	DT	DT	DT	DT	DT
Ga03g00668	DT	DT	DT	DT	Mix	Mix	DT	DT	DT	DT	DT	DT	DT	DT	DT	DT
Ga03g00670	Mix	DT	DT	PT	Mix	DT	DT	DT	DT	DT	DT	DT	DT	DT	Mix	DT
Ga03g00673	PT	PT	Mix	NA	PT	Mix	PT	PT	PT	PT	Mix	PT	DT	PT	PT	PT
Ga03g00677	PT	PT	PT	PT	PT	PT	PT	PT	PT	Mix	PT	Mix	PT	PT	PT	PT
Ga03g00679	NA	Mix	PT	PT	PT	PT	PT	PT	Mix	PT	DT	PT	Mix	Mix	PT	Mix
Ga03g00680	Mix	Mix	Mix	Other	Mix	Mix	Other	DT	Mix	Mix	DT	Mix	Mix	Mix	Mix	Mix
Ga03g00684	Mix	PT	Mix	PT	Mix	Mix	PT	PT	PT	Mix	PT	Mix	PT	PT	Mix	PT
Ga03g00687	PT	PT	PT	DT	Mix	Mix	PT	PT	PT	Mix	PT	PT	Mix	PT	Mix	PT
Ga03g00688	DT	Mix	Mix	PT	Mix	PT	PT	Mix	DT	Mix	Mix	Mix	Mix	DT	DT	DT
Ga03g00693	DT	DT	Mix	DT	Mix	DT	DT	Mix	DT	DT	DT	DT	DT	DT	DT	DT
Ga03g00694	DT	Mix	Mix	NA	NA	Mix	NA	NA	PT	NA	Mix	DT	NA	NA	NA	PT
Ga03g00695	Mix	DT	Mix	DT	Mix	DT	DT	DT	DT	DT	DT	DT	Mix	DT	Mix	DT
Ga03g00698	Mix	Mix	PT	PT	PT	PT	Mix	PT	PT	PT	Mix	PT	PT	PT	DT	PT
Ga03g00699	NA	NA	NA	NA	PT	DT	PT	NA	DT	DT	NA	PT	NA	DT	NA	Mix
Ga03g00700	PT	PT	PT	PT	PT	PT	PT	PT	PT	PT	PT	PT	PT	PT	PT	PT
Ga03g00701	PT	Mix	PT	PT	Mix	Mix	Mix	PT	PT	PT	Mix	PT	PT	PT	PT	PT
Ga03g00704	Mix	Mix	Mix	Mix	Other	Other	Mix	Other	Mix	Other	Other	Mix	Other	Mix	Mix	Other
Ga03g00705	PT	PT	PT	PT	PT	PT	PT	PT	PT	PT	PT	PT	PT	PT	PT	PT
Ga03g00716	PT	PT	PT	PT	PT	PT	PT	PT	PT	PT	PT	PT	PT	PT	PT	PT
Ga03g00718	Mix	PT	PT	PT	PT	PT	Mix	PT	PT	DT	PT	PT	PT	PT	PT	PT
Ga03g00739	DT	CT	DT	CT	DT	Mix	Mix	CT	Mix	CT	DT	Mix	NA	CT	CT	DT
Ga03g00746	CT	CT	CT	CT	CT	CT	Mix	Mix	Mix	CT	CT	CT	CT	Mix	CT	CT
Ga03g00747	PT	PT	PT	PT	PT	PT	PT	PT	PT	PT	PT	PT	PT	PT	PT	PT
Ga03g00749	PT	NA	NA	NA	NA	NA	NA	NA	NA	PT	PT	PT	PT	PT	Mix	DT
Ga03g00750	DT	DT	DT	Mix	DT	DT	DT	DT	DT	DT	DT	DT	DT	DT	DT	DT
Ga03g00752	DT	DT	DT	DT	DT	DT	DT	DT	DT	DT	DT	DT	DT	DT	DT	DT
Ga03g00753	NA	PT	Mix	NA	PT	NA	NA	NA	PT	NA	Mix	Mix	Mix	Mix	PT	PT
Ga03g00755	DT	PT	PT	PT	PT	PT	PT	PT	DT	Mix	PT	PT	PT	PT	PT	PT
Ga03g00757	DT	NA	Mix	NA	NA	NA	NA	NA	DT	DT	Mix	Mix	Mix	Mix	DT	Mix
Ga03g00761	Mix	Mix	PT	NA	DT	PT	Mix	Mix	PT	PT	Mix	Mix	PT	PT	Mix	PT
Ga03g00767	NA	DT	DT	NA	NA	PT	NA	NA	NA	DT	PT	DT	Mix	Mix	PT	Mix
Ga03g00774	DT	NA	NA	NA	NA	NA	NA	NA	NA	NA	DT	DT	DT	DT	DT	DT
Ga03g00776	Mix	Mix	Mix	DT	Mix	Mix	Mix	PT	Mix	Mix	Mix	DT	Mix	PT	Mix	Other
Ga03g00788	Mix	Mix	DT	Mix	Mix	Mix	PT	DT	DT	DT	Mix	DT	DT	DT	DT	Mix
Ga03g00790	Other	Other	Other	Other	Mix	Other	Other	Other	Other	Other	Other	Other	Other	Other	Other	Other
Ga03g00792	PT	Mix	Mix	PT	PT	Mix	Mix	Mix	Mix	Mix	Mix	PT	Mix	Mix	Mix	Mix
Ga03g00800	PT	DT	Mix	PT	Mix	DT	Mix	Mix	DT	DT	DT	DT	DT	Mix	DT	DT
Ga03g00819	Mix	PT	PT	PT	PT	PT	PT	PT	Mix	Mix	Mix	Mix	Mix	PT	PT	Mix
Ga03g00825	DT	DT	DT	Mix	Mix	DT	DT	DT	DT	DT	DT	DT	DT	DT	DT	DT
Ga03g00827	PT	Mix	PT	DT	PT	Mix	Mix	PT	Mix	Mix	Mix	Mix	Mix	DT	Mix	DT
Ga03g00828	Mix	Other	Mix	NA	Other	Other	Other	Other	Other	Mix	Other	Mix	PT	Other	Other	Other
Ga03g00829	NA	Mix	Mix	Other	PT	DT	Mix	Mix	Other	DT	Mix	Mix	Mix	Mix	DT	Mix
Ga03g00830	DT	DT	DT	Mix	DT	DT	DT	Mix	DT	DT	DT	DT	DT	DT	DT	DT
Ga03g00831	Mix	Mix	Mix	NA	Mix	DT	CT	CT	CT	Mix	Mix	CT	CT	Mix	Mix	Mix
Ga03g00836	Mix	PT	Mix	PT	Mix	PT	PT	PT	PT	PT	Mix	Mix	Mix	PT	PT	Mix
Ga03g00839	DT	Mix	PT	DT	PT	PT	Mix	PT	DT	DT	Mix	DT	Mix	DT	DT	PT
Ga03g00840	PT	PT	PT	NA	PT	PT	PT	PT	PT	PT	PT	PT	PT	PT	PT	PT
Ga03g00854	PT	PT	PT	PT	PT	PT	PT	PT	PT	PT	PT	PT	PT	PT	PT	PT
Ga03g00865	Mix	DT	DT	NA	DT	Mix	Mix	Mix	DT	DT	PT	DT	DT	DT	DT	DT
Ga03g00866	Mix	Mix	Mix	NA	Mix	PT	PT	NA	Mix	Other	Mix	PT	NA	Mix	Other	Mix
Ga03g00880	DT	PT	DT	NA	DT	Mix	Mix	DT	PT	DT	NA	DT	DT	DT	NA	DT
Ga03g00883	Mix	Mix	Mix	Mix	Other	Other	Mix	Mix	Mix	Other	Mix	Other	Mix	Mix	Mix	Other
Ga03g00885	Mix	NA	DT	PT	Mix	DT	Mix	Mix	PT	Mix	Mix	Mix	DT	PT	Mix	DT
Ga03g00891	NA	Mix	Mix	Other	Other	Mix	Mix	Mix	Other	Mix	DT	Mix	Mix	Other	Mix	Other
Ga03g00901	DT	Mix	PT	PT	PT	Mix	Mix	PT	Mix	PT	Mix	Mix	Mix	Mix	Mix	PT
Ga03g00902	DT	DT	DT	DT	DT	DT	DT	DT	DT	DT	DT	DT	DT	DT	DT	DT
Ga03g00904	Mix	DT	DT	DT	DT	DT	DT	DT	DT	DT	DT	DT	DT	DT	DT	DT
Ga03g00909	DT	Mix	DT	DT	Mix	DT	Mix	DT	DT	Mix	DT	DT	Mix	Mix	Mix	DT
Ga03g00911	Mix	Mix	Mix	Mix	Other	Other	Mix	Mix	Mix	Mix	Mix	Mix	Mix	Mix	Mix	Mix
Ga03g00915	PT	Mix	PT	PT	Mix	PT	PT	Mix	PT	PT	Mix	Mix	PT	PT	PT	PT
Ga03g00919	Mix	Mix	Mix	Other	Other	Mix	PT	Mix	Other	Mix	PT	Mix	Mix	Mix	Mix	Mix
Ga03g00920	Other	Other	Other	NA	Other	Other	Mix	Mix	Other	Mix	Other	Mix	Mix	Other	Other	Other
Ga03g00921	DT	Mix	Other	PT	Other	Mix	Mix	Other	Mix	Other	Other	Mix	Other	Other	DT	Mix
Ga03g00926	Mix	PT	PT	PT	PT	PT	PT	PT	PT	PT	Mix	PT	PT	PT	Mix	Mix
Ga03g00928	Mix	Mix	PT	PT	PT	PT	PT	PT	PT	PT	Mix	Mix	PT	PT	PT	PT
Ga03g00929	PT	PT	PT	PT	PT	PT	PT	PT	PT	PT	PT	PT	PT	PT	PT	PT
Ga03g00936	DT	DT	Mix	NA	PT	PT	PT	PT	Mix	Mix	NA	Mix	NA	PT	PT	Mix
Ga03g00937	DT	DT	DT	DT	DT	DT	DT	DT	DT	DT	DT	DT	DT	DT	DT	DT
Ga03g00941	DT	DT	DT	DT	Mix	DT	DT	DT	DT	DT	DT	DT	DT	DT	DT	DT
Ga03g00947	PT	Mix	DT	DT	DT	DT	DT	DT	DT	DT	DT	DT	DT	DT	DT	DT
Ga03g00955	DT	Mix	PT	NA	PT	PT	PT	PT	PT	PT	PT	PT	PT	PT	PT	PT
Ga03g00959	PT	Mix	PT	NA	PT	PT	PT	PT	PT	Mix	Mix	PT	Mix	Mix	PT	PT
Ga03g00961	Mix	DT	DT	DT	DT	DT	DT	Mix	DT	DT	DT	DT	DT	DT	DT	DT
Ga03g00969	DT	DT	DT	PT	DT	DT	DT	DT	DT	DT	DT	DT	DT	DT	DT	DT
Ga03g00970	DT	PT	PT	NA	DT	DT	Mix	PT	NA	NA	PT	PT	DT	Mix	Mix	PT
Ga03g00972	PT	PT	PT	DT	PT	PT	PT	PT	Mix	PT	Mix	PT	Mix	Mix	Mix	Mix
Ga03g00973	DT	DT	DT	Mix	DT	DT	DT	DT	DT	DT	DT	DT	DT	DT	DT	DT
Ga03g00975	DT	DT	DT	Mix	DT	DT	DT	DT	DT	DT	DT	DT	DT	DT	DT	DT
Ga03g00979	DT	NA	DT	NA	Mix	NA	NA	PT	DT	DT	DT	Mix	DT	DT	DT	DT
Ga03g00980	Mix	DT	Mix	PT	PT	Mix	Mix	Mix	Mix	Mix	Mix	DT	DT	Mix	DT	Mix
Ga03g00982	PT	PT	PT	PT	PT	PT	PT	PT	PT	PT	PT	PT	PT	PT	PT	PT
Ga03g00984	Mix	Mix	Mix	PT	PT	Mix	Mix	PT	Mix	Mix	Mix	DT	Mix	Mix	Mix	DT
Ga03g00986	Mix	PT	PT	PT	PT	PT	PT	PT	PT	PT	PT	PT	PT	PT	PT	PT
Ga03g00988	DT	DT	Mix	DT	PT	DT	DT	Mix	DT	DT	DT	DT	DT	Mix	DT	DT
Ga03g00990	Mix	PT	Mix	PT	Mix	PT	PT	PT	Mix	Mix	Other	Mix	Mix	PT	PT	Mix
Ga03g00993	DT	DT	Mix	Mix	DT	DT	Mix	Mix	DT	DT	DT	DT	DT	DT	DT	DT
Ga03g01003	DT	DT	Mix	Mix	PT	DT	Mix	DT	DT	DT	DT	Mix	PT	DT	DT	PT
Ga03g01008	NA	PT	PT	PT	PT	PT	PT	PT	DT	Mix	DT	PT	PT	PT	PT	PT
Ga03g01011	Mix	PT	Mix	PT	Mix	PT	Mix	PT	PT	PT	Mix	Mix	Mix	Mix	PT	Mix
Ga03g01012	DT	DT	Mix	PT	Mix	DT	DT	Mix	Mix	Mix	DT	Mix	Mix	DT	Mix	Mix
Ga03g01020	Mix	Mix	Mix	DT	PT	PT	Mix	Mix	Mix	Mix	Mix	Mix	PT	PT	Mix	Mix
Ga03g01022	DT	DT	DT	PT	DT	DT	DT	Mix	DT	DT	DT	DT	DT	DT	DT	DT
Ga03g01028	PT	DT	DT	PT	Mix	PT	DT	Mix	PT	PT	DT	DT	PT	PT	NA	DT
Ga03g01029	DT	Mix	DT	PT	DT	DT	DT	DT	DT	Mix	DT	DT	DT	Mix	PT	DT
Ga03g01032	Mix	PT	PT	PT	PT	PT	PT	PT	PT	PT	PT	PT	PT	PT	PT	PT
Ga03g01033	NA	NA	NA	DT	NA	NA	NA	NA	NA	NA	NA	NA	NA	NA	NA	NA
Ga03g01036	Other	Mix	Other	Other	Mix	Other	Other	Other	Other	Other	Mix	Mix	Other	Other	Other	Other
Ga03g01037	NA	PT	PT	Mix	PT	Mix	PT	PT	PT	PT	DT	PT	Mix	PT	Mix	Mix
Ga03g01038	DT	Mix	Mix	Mix	Mix	Mix	Mix	Mix	PT	DT	Mix	DT	Mix	Mix	DT	Mix
Ga03g01045	Mix	Mix	Mix	NA	NA	DT	Mix	NA	NA	DT	DT	Mix	PT	DT	NA	PT
Ga03g01046	Mix	CT	Mix	CT	CT	CT	Mix	CT	CT	Mix	Mix	Mix	Mix	CT	CT	Mix
Ga03g01048	NA	Mix	Mix	DT	Mix	DT	PT	DT	Mix	DT	Mix	DT	Mix	Mix	Mix	Mix
Ga03g01049	Other	Other	Other	Other	Other	Other	Other	Other	Mix	Other	Other	Other	Other	Other	Mix	Other
Ga03g01058	DT	DT	DT	Mix	DT	DT	Mix	DT	DT	DT	DT	DT	Mix	DT	DT	DT
Ga03g01059	NA	DT	PT	PT	PT	PT	PT	PT	Mix	PT	PT	PT	PT	Mix	PT	Mix
Ga03g01060	PT	PT	Mix	PT	PT	PT	PT	PT	PT	PT	Mix	Mix	PT	PT	PT	PT
Ga03g01061	Mix	DT	DT	Mix	PT	DT	DT	Mix	Mix	DT	DT	Mix	DT	Mix	DT	Mix
Ga03g01064	NA	NA	PT	PT	PT	Mix	NA	PT	PT	PT	Mix	Mix	Mix	Mix	Mix	Mix
Ga03g01082	DT	DT	DT	Mix	DT	DT	DT	DT	DT	DT	DT	DT	DT	DT	DT	DT
Ga03g01097	DT	Mix	PT	PT	PT	Mix	PT	PT	PT	PT	Mix	PT	PT	PT	PT	PT
Ga03g01100	Mix	Mix	Mix	Mix	PT	PT	Mix	PT	Mix	Mix	Mix	Mix	DT	Mix	Mix	Mix
Ga03g01102	Mix	DT	Mix	PT	PT	Mix	DT	Mix	NA	PT	DT	PT	PT	DT	DT	Mix
Ga03g01108	NA	Mix	Mix	DT	Mix	Mix	Mix	Mix	DT	DT	DT	DT	DT	PT	Mix	DT
Ga03g01117	Mix	Mix	Mix	Mix	PT	Mix	Mix	PT	Mix	Mix	Mix	Mix	Mix	PT	Mix	Mix
Ga03g01120	PT	NA	Mix	NA	DT	Mix	Mix	Mix	DT	Mix	NA	PT	PT	Mix	DT	Mix
Ga03g01123	Mix	PT	PT	DT	Mix	PT	PT	PT	PT	PT	PT	PT	PT	PT	Mix	PT
Ga03g01136	DT	Mix	DT	PT	Mix	PT	Mix	Mix	Mix	DT	Mix	Mix	DT	Mix	Mix	Mix
Ga03g01138	NA	NA	Mix	Mix	Mix	DT	DT	DT	Mix	DT	Mix	DT	Mix	Mix	DT	Mix
Ga03g01146	Mix	Mix	Mix	Mix	Mix	Mix	Mix	Mix	Mix	Mix	Mix	Mix	Mix	Mix	Mix	Mix
Ga03g01151	PT	Mix	Mix	PT	PT	Mix	Mix	Mix	Mix	Mix	DT	DT	Mix	Mix	Mix	Mix
Ga03g01152	PT	PT	PT	NA	PT	PT	PT	PT	NA	PT	DT	PT	PT	PT	PT	PT
Ga03g01155	DT	DT	DT	Mix	DT	DT	DT	DT	DT	DT	DT	DT	DT	DT	DT	Mix
Ga03g01156	PT	NA	PT	DT	Mix	DT	PT	PT	PT	DT	PT	Mix	Mix	Mix	DT	Mix
Ga03g01161	PT	PT	PT	PT	PT	PT	PT	PT	PT	Mix	PT	Mix	PT	PT	Mix	Mix
Ga03g01162	PT	Mix	Mix	PT	PT	PT	PT	PT	PT	Mix	Mix	Mix	Mix	PT	PT	PT
Ga03g01163	NA	Mix	PT	PT	PT	Mix	PT	PT	PT	PT	PT	PT	DT	PT	DT	Mix
Ga03g01167	DT	DT	DT	PT	DT	DT	DT	DT	DT	DT	DT	DT	DT	DT	DT	DT
Ga03g01170	Mix	NA	PT	NA	PT	Mix	Mix	Mix	DT	Mix	DT	DT	Mix	Mix	PT	PT
Ga03g01172	DT	DT	DT	Mix	DT	Mix	Mix	Mix	DT	Mix	DT	Mix	DT	Mix	DT	DT
Ga03g01174	PT	PT	PT	PT	PT	PT	PT	PT	PT	PT	PT	PT	PT	PT	PT	PT
Ga03g01176	Mix	CT	Mix	CT	Mix	Mix	DT	DT	Mix	Mix	CT	Mix	Mix	Mix	Mix	Mix
Ga03g01179	PT	Mix	Mix	NA	PT	PT	Mix	PT	Mix	PT	Mix	PT	PT	PT	PT	PT
Ga03g01180	PT	DT	DT	Mix	Mix	Mix	Mix	Mix	DT	Mix	DT	DT	Mix	Mix	DT	Mix
Ga03g01184	PT	Mix	Mix	PT	PT	PT	PT	PT	PT	PT	PT	Mix	PT	PT	DT	PT
Ga03g01185	PT	Mix	Mix	PT	PT	PT	PT	PT	Mix	Mix	PT	PT	PT	Mix	Mix	Mix
Ga03g01186	DT	PT	PT	PT	PT	PT	PT	PT	PT	PT	PT	PT	PT	PT	Mix	PT
Ga03g01190	DT	Mix	Mix	PT	Mix	DT	DT	DT	DT	PT	DT	Mix	Mix	Mix	DT	DT
Ga03g01198	DT	DT	DT	Mix	PT	Mix	Mix	Mix	Mix	DT	DT	DT	PT	Mix	DT	Mix
Ga03g01200	Other	Other	Mix	Other	Mix	Other	Other	Mix	Other	Other	Other	PT	Mix	Other	Mix	Mix
Ga03g01201	DT	DT	Mix	PT	CT	CT	Mix	Mix	DT	Mix	Mix	Mix	CT	DT	DT	Mix
Ga03g01203	Mix	Mix	CT	CT	CT	CT	Mix	CT	CT	Mix	Mix	CT	Mix	Mix	Mix	CT
Ga03g01205	DT	Mix	DT	Mix	DT	CT	CT	Mix	DT	DT	DT	DT	Mix	DT	DT	DT
Ga03g01207	DT	DT	DT	PT	DT	DT	DT	DT	DT	DT	DT	DT	DT	DT	DT	DT
Ga03g01208	Other	Other	Other	Other	Other	Other	Other	Other	Other	Other	Other	Other	Other	Other	Mix	Other
Ga03g01210	Mix	DT	Mix	DT	Mix	Mix	Mix	Mix	Mix	DT	DT	Mix	DT	Mix	DT	DT
Ga03g01212	Mix	Mix	Mix	Other	Mix	Mix	Mix	Other	Mix	Other	Mix	PT	Mix	Mix	Other	Mix
Ga03g01213	Other	Mix	Other	Mix	Other	Other	Mix	Mix	Other	Other	Other	Mix	Other	Other	Mix	Mix
Ga03g01216	Mix	DT	Mix	NA	PT	PT	Mix	DT	Mix	PT	Mix	Mix	NA	Mix	DT	Mix
Ga03g01217	DT	Mix	Mix	PT	PT	Mix	Mix	PT	PT	PT	Mix	Mix	Mix	Mix	Mix	Mix
Ga03g01225	NA	NA	Other	Other	Mix	Other	Other	Other	Other	Other	Other	Other	Other	Other	Other	Other
Ga03g01227	NA	NA	PT	NA	Mix	Mix	DT	NA	Mix	Mix	DT	Mix	DT	Mix	Mix	Mix
Ga03g01230	Mix	Mix	Mix	Mix	PT	Mix	Mix	Mix	Other	Mix	Mix	Other	Mix	DT	DT	Mix
Ga03g01232	Mix	PT	PT	PT	PT	PT	Mix	Mix	Mix	PT	PT	PT	PT	Mix	PT	PT
Ga03g01243	DT	Mix	DT	CT	DT	Mix	Mix	Mix	Mix	Mix	Mix	DT	NA	Mix	CT	Mix
Ga03g01244	DT	DT	Mix	PT	PT	Mix	Mix	Other	Mix	Mix	Mix	Mix	DT	Mix	Mix	Mix
Ga03g01251	DT	Mix	PT	NA	Mix	Mix	Mix	DT	Mix	DT	DT	PT	PT	Mix	DT	PT
Ga03g01258	DT	Mix	Mix	Mix	Mix	Other	Mix	Other	Mix	Other	DT	Mix	DT	Mix	DT	Other
Ga03g01260	DT	DT	DT	Mix	DT	Mix	DT	Mix	DT	DT	DT	DT	DT	DT	DT	DT
Ga03g01267	DT	DT	Mix	Mix	Other	NA	NA	NA	Mix	Other	Mix	Mix	Mix	Mix	Mix	Mix
Ga03g01270	PT	Mix	Other	PT	Other	Mix	Mix	Other	Other	Mix	Mix	Mix	Mix	Mix	Mix	Mix
Ga03g01271	PT	Mix	Other	PT	Other	Mix	Mix	Other	Other	Mix	Mix	Mix	Mix	Mix	Mix	Mix
Ga03g01285	Mix	Mix	Mix	Mix	Mix	Mix	Mix	Mix	DT	Mix	DT	Mix	Mix	Mix	DT	Mix
Ga03g01286	Mix	DT	Mix	PT	Mix	Mix	PT	Mix	DT	Mix	DT	DT	Mix	PT	Mix	DT
Ga03g01287	Mix	PT	PT	PT	PT	PT	PT	PT	PT	Mix	PT	PT	PT	PT	PT	PT
Ga03g01288	Mix	Mix	Mix	PT	PT	PT	Mix	Mix	Mix	Mix	Mix	Mix	PT	Mix	Mix	Mix
Ga03g01292	Mix	Mix	Mix	Mix	Mix	Mix	Mix	Mix	Mix	PT	Mix	Mix	DT	Mix	PT	Mix
Ga03g01293	DT	Mix	DT	PT	Mix	Mix	DT	DT	Mix	Mix	Mix	DT	DT	Mix	DT	Mix
Ga03g01294	DT	DT	DT	NA	DT	Mix	DT	DT	DT	DT	DT	DT	DT	DT	DT	DT
Ga03g01308	DT	DT	Mix	Mix	Mix	Mix	Mix	Mix	DT	Mix	DT	DT	DT	Mix	Mix	DT
Ga03g01320	Mix	DT	PT	PT	Mix	Mix	DT	PT	DT	Mix	DT	Mix	Mix	DT	DT	DT
Ga03g01321	PT	Mix	DT	PT	Mix	Mix	Mix	Mix	DT	Mix	DT	DT	Mix	Mix	Mix	Mix
Ga03g01325	Other	Mix	Other	Other	Other	Mix	Other	Other	Other	Other	Mix	Mix	Mix	Other	Other	Mix
Ga03g01332	PT	DT	PT	PT	PT	DT	DT	PT	PT	DT	NA	Mix	NA	PT	NA	Mix
Ga03g01334	Mix	Mix	DT	Mix	Mix	Mix	Mix	DT	Mix	Mix	Mix	Mix	Mix	Mix	DT	Mix
Ga03g01338	Mix	Other	PT	NA	PT	Mix	Mix	PT	PT	Mix	NA	Mix	PT	Mix	Mix	Mix
Ga03g01339	PT	PT	PT	PT	PT	Mix	PT	PT	PT	PT	PT	PT	PT	PT	PT	PT
Ga03g01342	Mix	Mix	DT	PT	Mix	Mix	Mix	Mix	DT	Mix	DT	Mix	Mix	Mix	Mix	Mix
Ga03g01343	PT	NA	DT	NA	PT	NA	NA	NA	NA	NA	DT	DT	NA	DT	NA	DT
Ga03g01344	PT	Other	Mix	Mix	Mix	Mix	Mix	Mix	Mix	Mix	Mix	Other	Mix	Mix	Mix	Mix
Ga03g01350	DT	PT	PT	PT	PT	PT	PT	PT	PT	PT	Mix	PT	PT	PT	PT	PT
Ga03g01357	Mix	Mix	Mix	NA	PT	PT	PT	NA	Mix	PT	Mix	Mix	DT	PT	NA	Mix
Ga03g01359	NA	DT	NA	DT	NA	PT	PT	Mix	Mix	Mix	DT	Mix	Mix	Mix	PT	DT
Ga03g01360	Mix	Mix	Mix	PT	Mix	Mix	Mix	Mix	Mix	Mix	Mix	Mix	Mix	Mix	Mix	Mix
Ga03g01362	DT	Mix	Mix	NA	NA	PT	Mix	PT	DT	PT	DT	Mix	Mix	Mix	DT	Mix
Ga03g01370	DT	DT	DT	PT	DT	DT	DT	Mix	DT	DT	DT	DT	DT	DT	NA	DT
Ga03g01371	Mix	DT	Mix	Mix	Mix	Mix	Mix	DT	DT	Mix	Mix	Mix	DT	Mix	DT	DT
Ga03g01372	DT	DT	Mix	NA	Mix	DT	DT	CT	Mix	Mix	CT	DT	DT	Mix	DT	DT
Ga03g01373	DT	DT	Mix	Mix	PT	Mix	Mix	Mix	DT	DT	DT	DT	DT	DT	DT	DT
Ga03g01376	NA	NA	NA	NA	NA	PT	DT	NA	Mix	PT	DT	Mix	Mix	Mix	PT	PT
Ga03g01382	DT	DT	DT	Mix	DT	Mix	DT	DT	DT	DT	DT	DT	DT	DT	DT	Mix
Ga03g01384	Mix	Mix	Other	Mix	Other	Other	Other	Other	Other	Mix	Other	Other	Mix	Other	Other	Other
Ga03g01388	DT	DT	DT	DT	DT	Mix	Mix	DT	DT	DT	DT	DT	DT	DT	DT	DT
Ga03g01394	DT	DT	Mix	PT	PT	Mix	Mix	Mix	DT	Mix	DT	DT	DT	DT	DT	DT
Ga03g01397	DT	DT	Mix	PT	PT	PT	Mix	Mix	DT	Mix	DT	Mix	Mix	PT	DT	Mix
Ga03g01401	NA	CT	DT	PT	Mix	DT	Mix	Mix	DT	NA	NA	DT	Mix	CT	DT	CT
Ga03g01402	Mix	Mix	Other	Mix	Mix	Other	Mix	Mix	Other	Mix	Other	Mix	Mix	Mix	Other	Mix
Ga03g01403	DT	DT	DT	DT	DT	Mix	Mix	DT	DT	DT	DT	Mix	DT	DT	DT	Mix
Ga03g01406	DT	DT	DT	PT	PT	PT	Mix	DT	DT	Mix	DT	Mix	Mix	DT	Mix	Mix
Ga03g01407	PT	PT	PT	PT	PT	PT	PT	PT	PT	PT	PT	PT	PT	PT	PT	PT
Ga03g01408	Mix	Mix	DT	Mix	Mix	Other	Other	DT	DT	Mix	Mix	Mix	Mix	Mix	Mix	DT
Ga03g01411	NA	DT	NA	NA	PT	DT	PT	PT	Mix	Mix	Mix	Mix	DT	DT	Mix	Mix
Ga03g01414	DT	Mix	DT	NA	DT	DT	PT	NA	DT	DT	DT	DT	Mix	Mix	Mix	DT
Ga03g01417	DT	Mix	Mix	PT	Mix	PT	PT	PT	Mix	Mix	Mix	Mix	PT	PT	Mix	Mix
Ga03g01421	Mix	Mix	Other	Other	Other	Other	Mix	Mix	DT	Mix	Mix	Mix	Mix	Mix	Mix	Mix
Ga03g01423	NA	Other	Other	Mix	Mix	DT	NA	Mix	Mix	DT	Other	Other	Mix	Mix	DT	Mix
Ga03g01424	PT	PT	PT	PT	PT	PT	PT	PT	PT	PT	PT	PT	PT	PT	PT	PT
Ga03g01429	Other	Mix	Mix	Mix	Other	Mix	Mix	Mix	DT	Mix	DT	DT	DT	DT	DT	DT
Ga03g01437	PT	PT	Mix	NA	PT	PT	PT	DT	PT	Mix	Mix	DT	Mix	PT	Mix	Mix
Ga03g01442	Mix	PT	Mix	Mix	Mix	Mix	PT	Mix	Mix	Mix	Mix	Mix	Mix	PT	Mix	Mix
Ga03g01443	Other	Other	Mix	Other	Other	Other	Other	Other	Other	Other	Other	Mix	Other	Other	Other	Other
Ga03g01445	Mix	Mix	Mix	Other	Mix	Other	Mix	Mix	Mix	Other	Mix	Other	Other	Mix	DT	Other
Ga03g01453	PT	DT	PT	PT	PT	PT	DT	PT	Mix	Mix	PT	Mix	PT	PT	DT	PT
Ga03g01454	DT	Mix	Mix	Mix	Mix	Mix	Other	Other	Mix	Mix	Mix	Mix	Mix	Other	Other	Mix
Ga03g01465	PT	PT	PT	DT	Mix	PT	PT	PT	PT	Mix	PT	PT	Mix	Mix	DT	PT
Ga03g01472	Other	Mix	Mix	NA	PT	PT	PT	PT	NA	PT	Mix	PT	PT	Mix	PT	PT
Ga03g01476	Mix	DT	DT	DT	DT	Mix	DT	Mix	DT	DT	DT	DT	DT	DT	Mix	DT
Ga03g01487	Other	Other	Mix	Other	Other	Mix	Mix	PT	Mix	Mix	Mix	Other	Other	Other	Other	Other
Ga03g01490	NA	PT	PT	PT	PT	PT	PT	Mix	PT	PT	PT	PT	PT	PT	PT	PT
Ga03g01494	Mix	DT	DT	DT	DT	DT	DT	DT	DT	DT	DT	DT	DT	DT	Mix	DT
Ga03g01495	NA	PT	PT	NA	PT	PT	PT	DT	PT	PT	NA	PT	PT	PT	DT	Mix
Ga03g01500	DT	Mix	DT	NA	DT	Mix	Mix	Mix	NA	NA	DT	DT	Mix	NA	NA	NA
Ga03g01504	PT	Mix	PT	NA	Mix	PT	Mix	Mix	Mix	DT	PT	Mix	PT	Mix	Mix	Mix
Ga03g01506	DT	DT	DT	Mix	Mix	Mix	DT	DT	DT	DT	DT	DT	DT	PT	DT	DT
Ga03g01507	PT	PT	Mix	PT	Mix	PT	PT	PT	Mix	PT	Mix	PT	Mix	PT	Mix	Mix
Ga03g01508	PT	Mix	PT	PT	PT	Mix	Mix	Mix	Mix	DT	Mix	Mix	DT	Mix	DT	DT
Ga03g01511	PT	Mix	Mix	DT	DT	Mix	DT	DT	PT	DT	DT	Mix	PT	PT	Mix	PT
Ga03g01512	DT	Mix	PT	PT	PT	PT	PT	PT	Mix	Mix	PT	PT	DT	PT	Mix	PT
Ga03g01513	NA	Mix	Mix	NA	PT	PT	Mix	Mix	Other	Mix	Other	Mix	PT	Mix	Mix	Other
Ga03g01515	PT	DT	DT	DT	DT	DT	DT	DT	DT	DT	DT	DT	DT	DT	DT	DT
Ga03g01517	Other	Mix	Other	Other	Other	Mix	Other	Other	Other	Other	Other	Other	Other	Other	Other	Other
Ga03g01519	Mix	Mix	Mix	Mix	Mix	Mix	Mix	Mix	Mix	Mix	Mix	Mix	Mix	Mix	Mix	Mix
Ga03g01525	DT	Mix	Mix	Mix	Mix	Mix	Mix	Mix	Mix	Mix	Mix	Mix	Mix	Mix	Mix	Mix
Ga03g01531	Mix	Mix	Mix	Mix	Mix	Mix	Mix	Mix	Other	Mix	Mix	PT	Mix	Mix	Mix	Mix
Ga03g01534	Mix	DT	Mix	Mix	Mix	DT	DT	Mix	DT	DT	DT	DT	DT	DT	DT	DT
Ga03g01538	PT	Mix	Mix	DT	Mix	Mix	PT	PT	PT	PT	Mix	PT	Mix	PT	PT	PT
Ga03g01541	Mix	Mix	Mix	Mix	PT	PT	Mix	Mix	Mix	Mix	DT	DT	DT	PT	Mix	DT
Ga03g01549	PT	PT	PT	PT	PT	PT	PT	PT	PT	PT	PT	PT	PT	PT	PT	PT
Ga03g01550	DT	DT	DT	NA	DT	NA	NA	DT	DT	NA	DT	DT	NA	NA	NA	NA
Ga03g01551	PT	PT	Mix	NA	PT	PT	NA	NA	NA	NA	Mix	Mix	PT	NA	PT	PT
Ga03g01553	PT	DT	Mix	PT	Mix	DT	Mix	DT	DT	DT	DT	Mix	DT	DT	DT	DT
Ga03g01554	PT	Mix	DT	NA	DT	DT	DT	DT	DT	DT	DT	DT	NA	DT	PT	DT
Ga03g01555	DT	DT	DT	PT	DT	DT	Mix	Mix	DT	Mix	DT	DT	Mix	DT	Mix	Mix
Ga03g01557	Mix	Mix	Mix	PT	PT	PT	PT	PT	PT	Mix	Mix	Mix	Mix	Mix	Mix	Mix
Ga03g01558	Mix	Mix	Mix	PT	PT	PT	PT	PT	PT	Mix	Mix	Mix	Mix	Mix	Mix	Mix
Ga03g01565	DT	DT	DT	NA	DT	DT	DT	Mix	DT	DT	DT	DT	DT	DT	DT	DT
Ga03g01567	DT	Mix	Mix	NA	Mix	Mix	Mix	Mix	DT	DT	DT	Mix	DT	DT	DT	Mix
Ga03g01571	NA	NA	DT	NA	DT	Other	Mix	Mix	NA	NA	Mix	NA	DT	NA	NA	NA
Ga03g01572	PT	Mix	PT	PT	Mix	DT	DT	PT	DT	DT	Mix	Mix	DT	DT	Mix	Mix
Ga03g01577	Mix	Other	Mix	PT	Other	Other	Mix	Other	Mix	DT	Mix	Mix	Mix	DT	Mix	Other
Ga03g01584	NA	CT	Mix	NA	CT	Mix	CT	CT	Mix	CT	CT	CT	CT	CT	CT	CT
Ga03g01586	PT	Mix	PT	NA	PT	PT	PT	Mix	Mix	Mix	Mix	Mix	Mix	PT	Mix	Mix
Ga03g01590	Mix	DT	Mix	DT	Mix	DT	DT	Mix	DT	DT	DT	DT	DT	DT	DT	DT
Ga03g01594	NA	Mix	PT	NA	NA	NA	PT	Mix	Mix	DT	NA	Mix	PT	PT	NA	Mix
Ga03g01598	Mix	Mix	Mix	DT	PT	Mix	Other	NA	DT	Mix	Mix	Mix	Mix	PT	Mix	Mix
Ga03g01599	DT	DT	DT	DT	DT	DT	DT	DT	DT	DT	DT	DT	DT	DT	DT	DT
Ga03g01600	Mix	Mix	CT	CT	Mix	Mix	CT	CT	Mix	Mix	CT	CT	CT	Mix	Mix	CT
Ga03g01604	DT	Mix	Mix	PT	Mix	PT	Mix	Mix	Mix	PT	Mix	Mix	PT	Mix	PT	PT
Ga03g01607	NA	PT	Mix	PT	PT	PT	PT	PT	PT	PT	PT	PT	PT	PT	PT	PT
Ga03g01611	Mix	Mix	PT	Mix	PT	Mix	Mix	Mix	Mix	Mix	Mix	PT	PT	PT	Mix	PT
Ga03g01612	PT	NA	DT	NA	DT	NA	NA	NA	NA	Mix	DT	Mix	DT	NA	PT	Mix
Ga03g01619	PT	DT	Mix	PT	PT	NA	NA	PT	PT	Mix	DT	Mix	PT	PT	PT	Mix
Ga03g01620	PT	PT	PT	PT	PT	PT	Mix	PT	PT	PT	PT	PT	PT	PT	PT	PT
Ga03g01622	DT	DT	DT	Mix	DT	DT	DT	DT	DT	DT	DT	DT	DT	DT	DT	DT
Ga03g01625	Mix	Mix	Mix	PT	Mix	Mix	Mix	Mix	PT	PT	Mix	Mix	DT	PT	PT	Mix
Ga03g01632	NA	NA	DT	DT	NA	DT	PT	Mix	Mix	DT	DT	DT	NA	DT	PT	Mix
Ga03g01635	PT	PT	PT	PT	PT	PT	PT	PT	DT	PT	PT	PT	PT	PT	Mix	PT
Ga03g01638	PT	PT	Mix	DT	PT	Mix	PT	NA	PT	PT	DT	Mix	PT	PT	Mix	Mix
Ga03g01640	NA	DT	PT	NA	PT	PT	Mix	Mix	Mix	PT	PT	Mix	Mix	Mix	Mix	Mix
Ga03g01649	PT	PT	PT	PT	PT	PT	PT	PT	PT	PT	PT	PT	PT	PT	PT	PT
Ga03g01650	DT	DT	DT	PT	DT	Mix	Mix	Mix	DT	DT	DT	DT	DT	Mix	Mix	DT
Ga03g01654	Mix	DT	DT	PT	DT	DT	DT	DT	DT	DT	DT	DT	PT	DT	DT	DT
Ga03g01655	DT	DT	DT	DT	DT	DT	DT	DT	DT	DT	DT	DT	DT	DT	DT	DT
Ga03g01664	PT	PT	PT	PT	PT	PT	PT	PT	Mix	PT	PT	PT	Mix	Mix	Mix	Mix
Ga03g01668	PT	Mix	PT	Mix	Mix	Mix	PT	PT	PT	PT	PT	PT	Mix	PT	PT	PT
Ga03g01670	Mix	Mix	PT	Mix	PT	PT	PT	Mix	DT	DT	PT	Mix	PT	PT	Mix	Mix
Ga03g01673	DT	DT	DT	PT	DT	DT	Mix	DT	DT	DT	DT	DT	Mix	DT	DT	DT
Ga03g01674	PT	PT	PT	PT	PT	PT	PT	PT	PT	PT	DT	PT	PT	PT	PT	PT
Ga03g01677	NA	NA	Mix	NA	PT	NA	NA	NA	DT	NA	DT	Mix	DT	DT	NA	Mix
Ga03g01684	PT	PT	PT	PT	PT	Mix	PT	DT	PT	PT	Mix	PT	PT	PT	Mix	Mix
Ga03g01694	Mix	Mix	Mix	PT	Mix	Mix	Mix	Mix	Mix	Mix	Mix	Mix	Mix	Mix	Mix	Mix
Ga03g01700	NA	NA	PT	NA	Mix	PT	PT	Mix	PT	PT	NA	PT	PT	Mix	Mix	DT
Ga03g01701	PT	PT	Mix	PT	PT	PT	PT	Mix	PT	PT	Mix	Mix	Mix	PT	PT	Mix
Ga03g01709	Other	Mix	Mix	NA	Mix	Mix	Mix	Mix	Mix	Mix	PT	Mix	Mix	Mix	PT	Mix
Ga03g01712	DT	DT	DT	DT	DT	DT	DT	DT	DT	DT	DT	DT	DT	DT	DT	DT
Ga03g01713	DT	PT	PT	PT	PT	PT	PT	PT	PT	PT	PT	PT	PT	PT	PT	PT
Ga03g01714	NA	DT	DT	NA	Mix	DT	DT	Mix	DT	DT	DT	DT	DT	DT	DT	DT
Ga03g01715	NA	PT	Mix	NA	DT	PT	Mix	PT	PT	PT	PT	PT	Mix	Mix	DT	Mix
Ga03g01716	NA	DT	Mix	Mix	PT	PT	NA	NA	PT	PT	DT	DT	Mix	Mix	DT	DT
Ga03g01718	DT	DT	DT	PT	DT	DT	Mix	DT	DT	DT	DT	DT	DT	DT	DT	DT
Ga03g01721	NA	NA	DT	NA	DT	Mix	DT	PT	DT	DT	PT	PT	PT	PT	NA	PT
Ga03g01724	NA	NA	DT	NA	Mix	Mix	PT	DT	DT	DT	DT	Mix	NA	Mix	DT	DT
Ga03g01725	DT	DT	Mix	PT	Mix	Mix	Mix	Mix	Mix	Mix	Mix	Mix	Mix	DT	Mix	Mix
Ga03g01727	PT	PT	PT	Mix	PT	PT	PT	PT	PT	Mix	PT	PT	PT	PT	PT	PT
Ga03g01730	DT	Mix	Mix	NA	PT	PT	PT	Mix	PT	PT	Mix	PT	PT	Mix	PT	PT
Ga03g01754	Mix	DT	Mix	DT	DT	Mix	DT	DT	DT	DT	DT	DT	DT	DT	DT	DT
Ga03g01755	NA	PT	PT	NA	PT	PT	PT	NA	Mix	PT	PT	Mix	PT	Mix	NA	DT
Ga03g01758	Other	PT	Mix	NA	Mix	Mix	Mix	DT	Mix	Mix	Mix	Mix	Other	Mix	PT	Mix
Ga03g01760	NA	PT	Mix	NA	DT	PT	PT	PT	Mix	Mix	PT	PT	PT	PT	DT	PT
Ga03g01764	Mix	DT	Mix	Mix	Mix	Mix	PT	PT	Mix	PT	Mix	Mix	DT	Mix	Mix	DT
Ga03g01765	NA	DT	DT	DT	DT	DT	DT	DT	DT	DT	DT	DT	DT	DT	DT	DT
Ga03g01767	NA	Other	PT	PT	Mix	Mix	PT	Other	Mix	Mix	Mix	Mix	PT	Mix	Mix	Other
Ga03g01769	DT	DT	DT	DT	DT	DT	DT	DT	DT	DT	DT	DT	DT	DT	DT	DT
Ga03g01770	Mix	Mix	PT	PT	PT	PT	PT	PT	Mix	Mix	Mix	PT	Mix	PT	Mix	PT
Ga03g01775	Mix	PT	Mix	PT	NA	PT	NA	PT	Mix	Mix	Mix	Mix	PT	PT	Mix	PT
Ga03g01781	DT	PT	DT	NA	NA	Mix	Mix	PT	PT	PT	DT	DT	DT	PT	PT	DT
Ga03g01785	Mix	PT	PT	DT	PT	Mix	PT	Mix	PT	PT	Mix	PT	Mix	Mix	PT	PT
Ga03g01787	NA	NA	DT	NA	PT	PT	PT	DT	Mix	DT	PT	DT	DT	DT	PT	DT
Ga03g01800	DT	DT	DT	DT	DT	DT	DT	DT	DT	Mix	DT	DT	NA	DT	NA	DT
Ga03g01802	Mix	PT	PT	PT	PT	PT	PT	PT	PT	PT	PT	PT	PT	PT	PT	PT
Ga03g01803	DT	DT	DT	NA	DT	Mix	DT	DT	DT	DT	DT	DT	Mix	DT	NA	DT
Ga03g01809	PT	Mix	Mix	Other	PT	Mix	Mix	Mix	Mix	Mix	PT	Mix	Mix	PT	Mix	DT
Ga03g01816	Mix	DT	Mix	PT	Mix	Mix	Mix	Mix	Mix	Mix	Mix	Mix	Mix	Mix	Mix	Mix
Ga03g01817	NA	DT	DT	DT	DT	DT	DT	DT	DT	Mix	DT	Mix	DT	Mix	DT	DT
Ga03g01821	Mix	DT	PT	DT	Mix	PT	Mix	Mix	DT	Mix	DT	Mix	Mix	PT	DT	Mix
Ga03g01823	DT	DT	DT	PT	DT	DT	DT	DT	DT	DT	DT	DT	DT	DT	DT	DT
Ga03g01826	CT	CT	CT	Mix	CT	Mix	CT	CT	CT	Mix	Mix	CT	CT	CT	DT	Mix
Ga03g01827	NA	NA	DT	Mix	DT	PT	Mix	Mix	PT	DT	Mix	DT	DT	Mix	Mix	Mix
Ga03g01829	DT	NA	DT	DT	DT	DT	Mix	Mix	DT	DT	DT	DT	NA	DT	DT	DT
Ga03g01837	PT	PT	PT	NA	DT	DT	NA	NA	PT	DT	PT	PT	NA	Mix	PT	DT
Ga03g01839	DT	PT	Mix	DT	PT	PT	Mix	Mix	PT	PT	PT	PT	Mix	PT	Mix	Mix
Ga03g01840	Mix	DT	Mix	PT	Mix	DT	DT	Mix	DT	DT	DT	DT	DT	DT	DT	DT
Ga03g01841	DT	DT	DT	Mix	DT	DT	DT	DT	DT	DT	DT	DT	DT	DT	DT	DT
Ga03g01843	PT	Mix	PT	PT	Mix	PT	PT	PT	DT	PT	Mix	Mix	Mix	Mix	Mix	Mix
Ga03g01845	Mix	Other	Mix	PT	Mix	Other	Other	Other	Mix	Other	Mix	Other	Other	Other	Mix	Other
Ga03g01846	NA	Mix	DT	PT	PT	Mix	Mix	PT	PT	Mix	Mix	Mix	Mix	Mix	PT	Mix
Ga03g01848	NA	Mix	Mix	NA	PT	PT	PT	Mix	Mix	Mix	Mix	Mix	PT	Mix	PT	Mix
Ga03g01851	Mix	Mix	DT	PT	Mix	Mix	Mix	DT	DT	Mix	Mix	Mix	Mix	DT	Other	Mix
Ga03g01853	Mix	DT	Mix	PT	Mix	PT	Mix	PT	Mix	Mix	Mix	Mix	Other	Mix	Mix	Mix
Ga03g01854	NA	NA	NA	NA	NA	Mix	NA	NA	Other	NA	NA	Mix	Mix	DT	Mix	Mix
Ga03g01856	DT	DT	DT	PT	Mix	Mix	Mix	PT	DT	DT	DT	Mix	DT	DT	DT	Mix
Ga03g01858	PT	PT	PT	PT	PT	PT	PT	Mix	PT	Mix	Mix	PT	PT	PT	Mix	PT
Ga03g01861	NA	NA	PT	NA	PT	PT	PT	Mix	NA	Mix	NA	DT	NA	NA	NA	NA
Ga03g01867	DT	DT	DT	PT	PT	DT	DT	Mix	DT	DT	DT	DT	DT	DT	DT	DT
Ga03g01869	Mix	PT	PT	PT	PT	PT	PT	PT	PT	PT	PT	PT	PT	Mix	Mix	Mix
Ga03g01870	DT	DT	Mix	PT	DT	Mix	Mix	Mix	Mix	DT	Mix	Mix	Mix	DT	DT	Mix
Ga03g01873	PT	DT	DT	NA	DT	NA	DT	DT	NA	DT	DT	DT	DT	Mix	DT	DT
Ga03g01874	PT	DT	PT	NA	NA	NA	NA	NA	NA	NA	NA	NA	NA	NA	NA	NA
Ga03g01882	DT	Mix	Mix	Mix	PT	PT	Mix	DT	DT	Mix	Mix	Mix	Mix	Mix	PT	Mix
Ga03g01887	Mix	Mix	Mix	Mix	PT	Mix	Mix	Mix	Mix	Mix	Mix	Mix	Mix	Mix	Mix	Mix
Ga03g01892	Mix	Mix	Mix	DT	Mix	Mix	Mix	Mix	Mix	Mix	Mix	DT	Mix	Mix	PT	Mix
Ga03g01915	DT	DT	DT	Mix	DT	DT	DT	DT	DT	DT	DT	DT	DT	DT	DT	DT
Ga03g01916	Mix	Mix	DT	Mix	Mix	Mix	Mix	Mix	DT	DT	DT	DT	DT	Mix	Mix	DT
Ga03g01919	DT	Mix	Mix	Mix	Mix	Mix	Mix	Mix	Mix	Mix	Mix	Mix	Mix	Mix	Mix	PT
Ga03g01920	PT	Mix	Mix	PT	Mix	Mix	Mix	Mix	Mix	Mix	Mix	Mix	Mix	PT	Mix	Mix
Ga03g01926	DT	Mix	PT	NA	PT	Mix	PT	NA	DT	DT	PT	Mix	NA	NA	NA	NA
Ga03g01928	DT	DT	DT	NA	NA	PT	PT	Mix	NA	PT	NA	Mix	NA	PT	NA	PT
Ga03g01930	PT	PT	Mix	DT	PT	Mix	Mix	PT	PT	Mix	PT	PT	Mix	PT	PT	Mix
Ga03g01932	PT	PT	PT	PT	PT	PT	PT	PT	PT	PT	PT	PT	PT	PT	PT	PT
Ga03g01942	Mix	Mix	PT	PT	PT	PT	PT	PT	PT	PT	PT	PT	PT	PT	PT	PT
Ga03g01947	PT	PT	Mix	NA	NA	NA	Mix	Mix	Mix	PT	PT	Mix	NA	PT	PT	Mix
Ga03g01949	NA	Mix	DT	Mix	Mix	DT	PT	PT	Mix	Mix	DT	Mix	DT	PT	DT	Mix
Ga03g01951	Other	Mix	Mix	PT	Mix	Mix	Mix	Mix	Mix	Mix	Mix	Mix	Mix	Mix	Mix	Mix
Ga03g01954	CT	CT	CT	Mix	CT	CT	CT	CT	Mix	Mix	CT	Mix	CT	CT	Mix	Mix
Ga03g01957	PT	PT	PT	PT	PT	PT	PT	PT	PT	PT	PT	PT	PT	PT	PT	PT
Ga03g01958	PT	Mix	PT	Mix	PT	Mix	PT	PT	Mix	Mix	PT	Mix	Mix	PT	Mix	Mix
Ga03g01959	PT	PT	Mix	PT	PT	PT	PT	PT	Mix	PT	PT	Mix	Mix	PT	PT	Mix
Ga03g01960	PT	PT	Mix	DT	PT	NA	NA	DT	DT	DT	Mix	DT	DT	DT	DT	Mix
Ga03g01962	DT	DT	Mix	PT	Mix	DT	DT	Mix	Mix	Mix	DT	Mix	Mix	DT	DT	DT
Ga03g01966	PT	PT	PT	PT	PT	PT	PT	PT	PT	PT	PT	PT	PT	PT	PT	PT
Ga03g01968	Mix	DT	DT	PT	Mix	Mix	Mix	Mix	Mix	Mix	DT	DT	DT	Mix	Mix	DT
Ga03g01969	PT	PT	DT	DT	Mix	Mix	PT	PT	Mix	Mix	Mix	Mix	Mix	PT	PT	DT
Ga03g01970	Mix	Mix	Mix	DT	DT	Mix	Mix	DT	DT	DT	Mix	Mix	DT	Mix	DT	Mix
Ga03g01971	CT	CT	CT	CT	Mix	CT	CT	CT	Mix	CT	Mix	CT	Mix	CT	Mix	CT
Ga03g01972	CT	CT	CT	CT	Mix	CT	CT	CT	Mix	CT	Mix	CT	Mix	CT	Mix	CT
Ga03g01973	DT	DT	DT	PT	PT	Mix	Mix	PT	PT	Mix	Mix	DT	DT	PT	PT	Mix
Ga03g01974	Mix	Mix	Mix	DT	Mix	Mix	Mix	Mix	PT	Mix	Mix	Mix	Mix	Mix	Mix	Mix
Ga03g01983	DT	DT	Mix	PT	DT	DT	Mix	PT	DT	DT	DT	Mix	DT	Mix	DT	Mix
Ga03g01984	DT	DT	DT	PT	Mix	DT	DT	DT	DT	DT	DT	DT	DT	DT	DT	DT
Ga03g01986	NA	DT	DT	DT	DT	DT	DT	DT	DT	DT	DT	DT	DT	DT	DT	DT
Ga03g01987	Mix	Mix	Mix	Mix	PT	PT	PT	Mix	Mix	Mix	Mix	DT	DT	Mix	DT	DT
Ga03g01990	Mix	Mix	Mix	Mix	PT	Mix	Mix	Mix	Mix	Mix	Mix	Mix	Mix	Mix	Mix	Mix
Ga03g01992	NA	Mix	DT	PT	DT	Mix	Mix	DT	DT	Mix	DT	DT	DT	DT	DT	DT
Ga03g01993	PT	Mix	PT	PT	PT	Mix	Mix	PT	PT	PT	Mix	Mix	PT	PT	Mix	Mix
Ga03g01996	DT	DT	Mix	Mix	DT	DT	DT	DT	Mix	DT	Mix	Mix	Mix	DT	DT	DT
Ga03g01997	PT	PT	PT	PT	Mix	PT	PT	PT	Mix	PT	PT	PT	PT	PT	DT	Mix
Ga03g02008	Mix	Mix	Mix	PT	Mix	Mix	Mix	PT	DT	Mix	Mix	Mix	Mix	PT	Mix	Mix
Ga03g02011	Mix	Mix	Mix	Mix	Mix	Mix	Mix	Mix	Mix	Mix	Mix	Mix	DT	Mix	Mix	Mix
Ga03g02013	NA	PT	PT	PT	PT	PT	PT	PT	Mix	PT	PT	PT	PT	Mix	PT	PT
Ga03g02021	PT	PT	Mix	NA	Mix	PT	PT	Mix	Mix	Mix	PT	Mix	Mix	PT	Mix	Mix
Ga03g02022	PT	PT	PT	PT	PT	PT	PT	PT	PT	PT	PT	PT	PT	PT	PT	PT
Ga03g02028	PT	PT	PT	NA	DT	Mix	PT	PT	Mix	Mix	Mix	Mix	DT	DT	Mix	DT
Ga03g02031	Mix	Other	Mix	Other	Mix	Mix	Mix	PT	Mix	Other	Other	Mix	Other	Other	Other	Mix
Ga03g02037	PT	PT	PT	NA	PT	PT	PT	PT	PT	PT	PT	PT	PT	DT	NA	PT
Ga03g02046	Mix	Mix	Mix	Mix	DT	Mix	Mix	Other	Mix	Mix	DT	DT	DT	DT	Mix	DT
Ga03g02047	Mix	Other	Other	Mix	Mix	Other	Other	Other	Other	Other	Other	Other	Other	Other	Other	Other
Ga03g02057	DT	Mix	DT	DT	DT	Mix	DT	DT	DT	DT	DT	DT	DT	DT	DT	DT
Ga03g02060	PT	PT	PT	PT	PT	PT	PT	PT	PT	PT	PT	PT	PT	PT	PT	PT
Ga03g02061	DT	NA	NA	NA	NA	NA	NA	NA	DT	Mix	DT	NA	NA	Mix	PT	PT
Ga03g02062	DT	DT	DT	DT	DT	DT	DT	DT	DT	DT	DT	DT	DT	DT	DT	DT
Ga03g02064	DT	DT	Mix	NA	DT	DT	Mix	Mix	DT	Mix	Mix	Mix	DT	DT	Mix	Mix
Ga03g02068	NA	NA	NA	NA	NA	NA	NA	NA	NA	NA	NA	CT	NA	Mix	NA	CT
Ga03g02070	PT	NA	PT	NA	PT	PT	PT	Mix	PT	Mix	DT	PT	NA	PT	PT	PT
Ga03g02072	NA	DT	DT	NA	DT	DT	DT	DT	DT	DT	DT	DT	DT	DT	DT	DT
Ga03g02078	Mix	Mix	Mix	Mix	PT	Mix	Mix	DT	Mix	Mix	DT	Mix	PT	Mix	Mix	Mix
Ga03g02086	NA	DT	DT	PT	Mix	DT	DT	NA	Mix	Mix	DT	DT	DT	DT	DT	DT
Ga03g02087	DT	Mix	Mix	DT	PT	Mix	DT	DT	Mix	PT	DT	Mix	Mix	Mix	PT	Mix
Ga03g02090	DT	DT	DT	NA	DT	DT	NA	DT	NA	NA	DT	DT	NA	NA	NA	NA
Ga03g02094	PT	DT	NA	NA	PT	Mix	PT	PT	Mix	Mix	NA	PT	PT	PT	PT	PT
Ga03g02095	PT	DT	NA	NA	PT	Mix	PT	PT	Mix	Mix	NA	PT	PT	PT	PT	PT
Ga03g02097	PT	Mix	DT	DT	DT	Mix	DT	Mix	Mix	Mix	DT	DT	DT	Mix	PT	DT
Ga03g02098	Mix	Mix	Mix	Other	Mix	PT	PT	Mix	DT	Mix	DT	Mix	Mix	Mix	DT	Mix
Ga03g02099	PT	PT	Mix	PT	PT	PT	PT	PT	PT	PT	PT	PT	PT	PT	PT	PT
Ga03g02101	PT	Mix	PT	NA	PT	PT	PT	PT	PT	PT	Mix	PT	PT	PT	PT	PT
Ga03g02109	DT	DT	DT	Other	Mix	DT	DT	Mix	DT	Mix	DT	DT	DT	DT	Mix	DT
Ga03g02112	PT	PT	Mix	PT	Mix	PT	PT	PT	Mix	Mix	Mix	PT	Mix	Mix	Mix	Mix
Ga03g02114	PT	Mix	DT	PT	PT	PT	PT	PT	Mix	PT	DT	PT	PT	PT	PT	PT
Ga03g02115	NA	Mix	DT	Mix	PT	PT	PT	Mix	DT	Mix	DT	Mix	Mix	PT	Mix	Mix
Ga03g02118	DT	DT	DT	DT	DT	DT	DT	DT	DT	DT	DT	DT	DT	DT	DT	DT
Ga03g02125	PT	PT	PT	Mix	PT	PT	PT	PT	Mix	Mix	Mix	PT	PT	PT	Mix	Mix
Ga03g02127	PT	NA	DT	NA	PT	Mix	DT	PT	Mix	PT	NA	PT	NA	DT	NA	PT
Ga03g02130	PT	DT	Mix	PT	Mix	Mix	PT	DT	Mix	PT	PT	Mix	PT	PT	PT	Mix
Ga03g02135	NA	DT	NA	NA	NA	PT	DT	Mix	NA	NA	NA	Mix	NA	NA	PT	NA
Ga03g02138	Mix	PT	CT	NA	CT	PT	CT	CT	CT	CT	CT	PT	CT	CT	NA	CT
Ga03g02139	DT	Mix	DT	DT	Mix	DT	DT	Mix	Mix	Mix	DT	Mix	DT	Mix	DT	DT
Ga03g02142	PT	DT	DT	DT	DT	DT	DT	Mix	DT	DT	DT	DT	DT	DT	DT	DT
Ga03g02148	PT	Mix	DT	PT	PT	PT	PT	PT	Mix	Mix	Mix	DT	Mix	PT	PT	Mix
Ga03g02151	NA	Other	Other	NA	NA	Other	Mix	Other	Other	Mix	Mix	Mix	Other	Other	DT	Other
Ga03g02153	DT	Mix	DT	PT	NA	NA	NA	PT	DT	DT	Mix	DT	DT	DT	NA	DT
Ga03g02157	PT	PT	PT	PT	PT	PT	PT	PT	PT	PT	Mix	PT	Mix	PT	PT	PT
Ga03g02162	PT	Other	Mix	Other	PT	Mix	Other	Mix	Other	Other	Mix	Other	Other	Other	Other	Mix
Ga03g02173	NA	NA	NA	NA	NA	NA	NA	NA	NA	DT	DT	Mix	Mix	PT	PT	Mix
Ga03g02183	NA	PT	PT	NA	PT	PT	Mix	DT	Mix	PT	PT	PT	PT	PT	NA	Mix
Ga03g02184	PT	DT	Mix	Mix	PT	Mix	PT	DT	Mix	Mix	PT	Mix	Mix	DT	Mix	Mix
Ga03g02187	Other	Other	Other	PT	Other	Mix	Mix	Other	Mix	Other	Other	Mix	Mix	PT	Mix	Mix
Ga03g02188	Mix	PT	PT	PT	DT	PT	PT	PT	Mix	PT	PT	PT	PT	Mix	PT	PT
Ga03g02195	PT	PT	PT	NA	PT	PT	PT	PT	PT	PT	PT	PT	PT	PT	PT	PT
Ga03g02200	PT	PT	Mix	PT	PT	PT	PT	PT	Mix	Mix	Mix	PT	PT	Mix	Mix	PT
Ga03g02202	Mix	PT	Mix	PT	PT	PT	NA	DT	PT	PT	Mix	PT	Mix	PT	PT	PT
Ga03g02207	PT	Mix	PT	PT	PT	Mix	Mix	PT	PT	Mix	Mix	PT	PT	Mix	PT	Mix
Ga03g02219	DT	DT	DT	NA	NA	DT	NA	DT	NA	DT	DT	DT	DT	DT	DT	DT
Ga03g02224	PT	PT	PT	Mix	PT	PT	PT	PT	PT	PT	PT	PT	PT	PT	PT	PT
Ga03g02232	PT	PT	Mix	PT	PT	PT	PT	PT	Mix	PT	Mix	PT	PT	PT	PT	PT
Ga03g02237	Mix	Mix	Mix	PT	Mix	Mix	Mix	PT	Mix	Mix	PT	Mix	PT	PT	Mix	Mix
Ga03g02240	PT	Mix	PT	PT	PT	PT	Mix	PT	PT	PT	PT	PT	PT	PT	PT	PT
Ga03g02242	DT	Mix	PT	Mix	PT	PT	PT	PT	PT	PT	Mix	PT	PT	PT	PT	PT
Ga03g02245	NA	DT	DT	PT	Mix	PT	Mix	PT	DT	Mix	DT	DT	DT	DT	DT	DT
Ga03g02254	Mix	Mix	DT	Mix	DT	Mix	Mix	Mix	DT	DT	DT	DT	Mix	Mix	DT	DT
Ga03g02256	NA	Mix	Mix	NA	Mix	Mix	Mix	PT	Mix	Mix	DT	Mix	Mix	NA	Mix	Mix
Ga03g02257	DT	DT	Mix	DT	Mix	DT	DT	Mix	DT	Mix	DT	DT	DT	DT	DT	Mix
Ga03g02260	PT	DT	PT	PT	Mix	Mix	Mix	Mix	Mix	PT	Mix	Mix	Mix	Mix	PT	Mix
Ga03g02261	PT	PT	Mix	PT	PT	PT	PT	Mix	PT	Mix	Mix	PT	PT	PT	PT	Mix
Ga03g02262	Mix	Mix	Other	PT	Other	Other	Other	Other	Mix	Mix	Mix	Mix	Mix	Mix	Mix	Mix
Ga03g02263	PT	Mix	Mix	PT	Mix	PT	Mix	Mix	Mix	Mix	DT	Mix	Mix	Mix	DT	Mix
Ga03g02265	Other	Mix	Mix	NA	Mix	Other	Mix	PT	Mix	Mix	Mix	Mix	Mix	Mix	Mix	Mix
Ga03g02267	Mix	PT	Mix	NA	Mix	PT	PT	Mix	PT	Mix	PT	Mix	PT	PT	NA	PT
Ga03g02270	Mix	Mix	Mix	PT	Mix	PT	PT	Mix	DT	Mix	DT	Mix	Mix	Mix	Mix	Mix
Ga03g02279	PT	Mix	Mix	Mix	PT	Mix	Mix	PT	Mix	Mix	Mix	Mix	Mix	Mix	Mix	Mix
Ga03g02280	Mix	Mix	PT	PT	Mix	PT	PT	Mix	PT	PT	Mix	Mix	Mix	PT	PT	Mix
Ga03g02291	PT	NA	PT	NA	DT	Mix	DT	Mix	Mix	DT	DT	PT	DT	DT	DT	DT
Ga03g02292	DT	DT	NA	NA	NA	NA	NA	NA	NA	NA	NA	DT	NA	NA	NA	NA
Ga03g02298	PT	Mix	PT	PT	PT	PT	PT	PT	Mix	Mix	PT	Mix	Mix	Mix	DT	PT
Ga03g02299	DT	DT	PT	NA	NA	NA	NA	NA	NA	NA	NA	DT	NA	NA	NA	NA
Ga03g02304	Other	DT	Mix	Mix	PT	Mix	Mix	Mix	Mix	PT	Mix	Mix	Mix	Mix	Mix	Mix
Ga03g02308	DT	DT	Mix	DT	DT	DT	PT	DT	DT	Mix	Mix	DT	Mix	DT	Mix	DT
Ga03g02317	Other	Other	Other	Other	Other	Other	Other	Other	Other	Other	Other	Other	Other	Other	Other	Other
Ga03g02318	DT	DT	PT	PT	PT	DT	DT	PT	PT	Mix	PT	DT	DT	Mix	PT	Mix
Ga03g02320	Mix	Mix	Mix	PT	Mix	Mix	Mix	Mix	Mix	PT	Mix	Mix	Mix	Mix	PT	Mix
Ga03g02323	DT	DT	DT	DT	DT	DT	DT	DT	DT	DT	DT	DT	DT	DT	DT	DT
Ga03g02355	DT	DT	DT	DT	DT	DT	DT	DT	DT	DT	DT	DT	DT	DT	DT	Mix
Ga03g02356	Mix	Mix	Mix	Mix	Mix	Mix	Mix	Mix	Mix	Mix	Mix	Mix	Mix	Mix	Mix	Mix
Ga03g02357	Mix	DT	Mix	PT	PT	Mix	Mix	PT	Mix	DT	DT	DT	Mix	Mix	Mix	Mix
Ga03g02358	DT	Mix	Mix	PT	PT	PT	PT	DT	Mix	PT	Mix	PT	PT	Mix	PT	Mix
Ga03g02360	PT	PT	Mix	PT	Mix	PT	Mix	PT	Mix	PT	Mix	Mix	Mix	Mix	PT	PT
Ga03g02363	DT	Mix	Other	Mix	Other	Other	Other	Other	Other	Other	Mix	Mix	Mix	Other	Other	Mix
Ga03g02367	DT	DT	Mix	PT	Mix	Mix	DT	Mix	Mix	PT	Mix	Mix	Mix	Mix	Mix	Mix
Ga03g02371	PT	NA	PT	NA	Mix	PT	PT	PT	PT	Mix	NA	Mix	PT	DT	DT	Mix
Ga03g02374	Mix	Mix	PT	NA	PT	PT	PT	PT	PT	PT	PT	PT	PT	PT	Mix	Mix
Ga03g02376	NA	NA	DT	NA	Mix	NA	NA	NA	DT	DT	DT	DT	DT	Mix	DT	DT
Ga03g02377	Mix	Mix	Mix	PT	Other	Mix	Mix	Other	Mix	Other	Mix	Mix	Mix	Mix	Mix	Mix
Ga03g02378	Mix	Mix	Mix	PT	PT	Other	Other	PT	Mix	Mix	Mix	Mix	Mix	Mix	Other	Mix
Ga03g02380	DT	DT	DT	NA	Mix	DT	DT	DT	DT	DT	NA	DT	NA	DT	DT	DT
Ga03g02381	DT	DT	Mix	PT	Mix	Mix	Mix	Mix	Mix	DT	Mix	DT	Mix	DT	DT	DT
Ga03g02383	DT	DT	DT	PT	DT	DT	DT	PT	DT	DT	DT	Mix	Mix	DT	DT	DT
Ga03g02384	Mix	Mix	Mix	Mix	PT	PT	Mix	Mix	Mix	Mix	Mix	Mix	Mix	Mix	Mix	Mix
Ga03g02386	DT	DT	DT	Mix	DT	DT	DT	DT	DT	DT	DT	DT	DT	DT	DT	DT
Ga03g02388	PT	DT	DT	Mix	DT	Mix	Mix	DT	Mix	DT	DT	DT	Mix	Mix	Mix	Mix
Ga03g02394	Mix	PT	DT	Mix	PT	PT	Mix	PT	NA	PT	PT	Mix	Mix	Mix	Mix	Mix
Ga03g02397	PT	Mix	Mix	Mix	PT	Mix	Mix	Mix	PT	PT	Mix	Mix	PT	PT	PT	PT
Ga03g02410	PT	PT	PT	Mix	PT	PT	PT	PT	DT	Mix	Mix	PT	PT	PT	PT	Mix
Ga03g02418	NA	NA	PT	NA	PT	PT	PT	PT	PT	PT	PT	PT	DT	PT	PT	PT
Ga03g02423	PT	NA	Mix	DT	Mix	Mix	Mix	NA	DT	DT	NA	DT	DT	PT	NA	DT
Ga03g02424	DT	DT	Mix	Mix	Mix	Mix	Mix	Mix	Other	Mix	NA	Mix	Other	Mix	Mix	Mix
Ga03g02425	PT	DT	PT	NA	DT	DT	DT	NA	PT	Mix	Mix	PT	Mix	Mix	PT	Mix
Ga03g02426	Mix	PT	DT	DT	DT	Mix	Mix	PT	DT	NA	PT	PT	DT	DT	NA	Mix
Ga03g02431	Mix	DT	Mix	DT	PT	Mix	DT	Mix	DT	Mix	DT	Mix	Mix	DT	DT	DT
Ga03g02436	PT	PT	PT	Mix	Mix	PT	PT	Mix	PT	PT	PT	PT	PT	PT	PT	PT
Ga03g02438	PT	PT	PT	DT	PT	Mix	PT	PT	PT	PT	PT	PT	DT	Mix	DT	Mix
Ga03g02439	CT	Mix	Mix	NA	CT	DT	Mix	Mix	Mix	DT	DT	Mix	Mix	Mix	DT	Mix
Ga03g02441	DT	DT	DT	NA	Mix	DT	DT	Mix	DT	DT	DT	DT	DT	DT	DT	DT
Ga03g02445	PT	Mix	Mix	PT	Mix	PT	PT	PT	PT	PT	Mix	Mix	PT	PT	PT	PT
Ga03g02448	DT	Mix	Mix	PT	Mix	Mix	Mix	Mix	PT	Mix	PT	Mix	Mix	Mix	Mix	Mix
Ga03g02454	Mix	DT	Mix	CT	Mix	Mix	Mix	DT	DT	Mix	DT	DT	CT	DT	Mix	DT
Ga03g02466	DT	DT	DT	Mix	DT	DT	DT	DT	DT	DT	DT	DT	Mix	DT	DT	DT
Ga03g02468	Mix	DT	DT	PT	Mix	Mix	Mix	Mix	Mix	Mix	DT	Mix	Mix	Mix	Mix	Mix
Ga03g02469	NA	Mix	Mix	PT	Mix	PT	Mix	PT	PT	Mix	Mix	Mix	Mix	PT	Mix	DT
Ga03g02475	NA	PT	NA	PT	NA	Mix	NA	NA	PT	DT	Mix	PT	Mix	DT	PT	Mix
Ga03g02476	DT	DT	Mix	DT	PT	Other	PT	NA	NA	Other	DT	DT	Other	Other	DT	PT
Ga03g02477	DT	PT	PT	PT	PT	PT	PT	PT	Mix	Mix	PT	PT	PT	PT	PT	PT
Ga03g02486	PT	PT	PT	Mix	Mix	PT	PT	DT	DT	PT	Mix	PT	PT	Mix	Mix	PT
Ga03g02488	NA	DT	Mix	Mix	PT	Mix	Mix	Other	Mix	Mix	Other	Mix	DT	DT	PT	Mix
Ga03g02493	PT	PT	PT	NA	PT	PT	PT	PT	PT	PT	PT	PT	PT	PT	PT	PT
Ga03g02494	PT	Mix	Mix	PT	Mix	Mix	DT	Mix	Mix	DT	DT	DT	Mix	DT	DT	DT
Ga03g02501	NA	PT	PT	NA	PT	PT	PT	NA	PT	PT	PT	PT	PT	PT	PT	PT
Ga03g02505	Mix	Mix	Mix	Mix	Mix	Mix	Mix	Mix	Mix	Mix	Mix	Mix	Mix	Mix	Mix	Mix
Ga03g02507	Other	Other	Other	Mix	Mix	Mix	Other	Mix	Other	Other	Mix	Mix	Mix	Other	Mix	Other
Ga03g02514	PT	PT	PT	DT	PT	Mix	PT	PT	PT	PT	PT	PT	PT	PT	PT	PT
Ga03g02517	NA	PT	PT	NA	PT	PT	PT	PT	PT	PT	PT	PT	PT	PT	PT	PT
Ga03g02519	NA	Mix	Mix	Mix	CT	DT	DT	DT	Mix	Mix	Mix	DT	DT	DT	DT	DT
Ga03g02529	DT	Mix	Mix	Mix	Mix	Mix	DT	PT	DT	Mix	Mix	Mix	Mix	DT	DT	Mix
Ga04g00008	Mix	PT	PT	PT	PT	PT	PT	Mix	PT	PT	PT	PT	PT	PT	PT	PT
Ga04g00010	Mix	Mix	Mix	DT	Mix	Mix	Mix	Mix	Mix	DT	DT	Mix	Mix	Mix	Mix	DT
Ga04g00011	Mix	DT	DT	NA	PT	Mix	DT	DT	Mix	Mix	DT	DT	DT	DT	Mix	DT
Ga04g00015	DT	Mix	DT	PT	DT	DT	DT	Mix	DT	Mix	DT	DT	DT	DT	Mix	Mix
Ga04g00016	NA	PT	PT	PT	PT	PT	Mix	PT	PT	PT	PT	PT	PT	Mix	PT	PT
Ga04g00017	NA	NA	NA	NA	PT	PT	PT	Mix	PT	PT	NA	Mix	PT	NA	NA	Mix
Ga04g00020	Mix	PT	Mix	PT	PT	Mix	Mix	PT	Mix	Mix	Mix	PT	Mix	Mix	Mix	PT
Ga04g00021	DT	Mix	Mix	PT	DT	PT	Mix	Mix	DT	Mix	Mix	Mix	Mix	Mix	Mix	Mix
Ga04g00023	PT	PT	PT	PT	PT	PT	PT	PT	PT	PT	PT	PT	PT	PT	PT	PT
Ga04g00025	Other	Mix	Other	Mix	Mix	Other	Mix	Mix	Other	Other	Other	Other	Other	Other	Mix	Other
Ga04g00026	PT	PT	PT	NA	NA	DT	NA	PT	DT	DT	PT	PT	PT	PT	Mix	Mix
Ga04g00027	Mix	PT	Mix	Mix	PT	PT	PT	PT	PT	PT	Mix	Mix	Mix	PT	PT	PT
Ga04g00035	Mix	Mix	Mix	Mix	Mix	PT	Mix	PT	Mix	PT	Mix	PT	Mix	PT	Mix	PT
Ga04g00040	PT	PT	PT	PT	PT	PT	PT	PT	PT	PT	Mix	Mix	Mix	Mix	PT	Mix
Ga04g00041	NA	DT	Mix	NA	DT	CT	Mix	DT	PT	PT	DT	DT	Mix	Mix	NA	PT
Ga04g00044	DT	PT	PT	PT	PT	PT	PT	PT	PT	PT	PT	PT	PT	PT	PT	PT
Ga04g00048	DT	DT	Mix	NA	Mix	Mix	Mix	Mix	PT	Mix	Mix	DT	DT	Mix	PT	DT
Ga04g00049	NA	NA	PT	NA	Other	PT	NA	NA	Mix	Mix	NA	NA	NA	Mix	DT	Mix
Ga04g00050	PT	PT	PT	Mix	PT	PT	PT	PT	PT	PT	PT	PT	PT	PT	PT	PT
Ga04g00054	DT	DT	DT	PT	Mix	DT	DT	Mix	Mix	DT	DT	DT	DT	DT	DT	DT
Ga04g00057	PT	Mix	PT	NA	PT	PT	DT	NA	PT	Mix	PT	PT	PT	PT	DT	PT
Ga04g00059	Mix	Other	Other	Mix	Mix	Other	Other	Other	Other	Mix	Mix	Mix	Other	Mix	Mix	Mix
Ga04g00074	Mix	Mix	DT	Other	Mix	Mix	DT	DT	Mix	Other	DT	Mix	Mix	Mix	Mix	Mix
Ga04g00075	Mix	PT	PT	PT	PT	PT	PT	PT	PT	PT	Mix	PT	PT	PT	PT	Mix
Ga04g00089	Mix	Mix	Mix	PT	PT	PT	PT	Mix	PT	PT	Mix	Mix	PT	PT	PT	PT
Ga04g00091	DT	PT	Mix	PT	Mix	PT	Mix	Mix	DT	Mix	DT	Mix	DT	Mix	Mix	Mix
Ga04g00098	NA	Other	NA	NA	NA	NA	NA	NA	Other	Other	NA	NA	Other	NA	NA	NA
Ga04g00100	Mix	Mix	Mix	PT	DT	Mix	Mix	PT	Mix	Mix	Mix	Mix	Mix	Mix	DT	Mix
Ga04g00110	Mix	Mix	Mix	Mix	DT	Mix	Mix	NA	NA	NA	DT	Mix	NA	NA	Mix	DT
Ga04g00112	DT	DT	DT	DT	DT	DT	DT	DT	DT	DT	DT	DT	DT	DT	DT	DT
Ga04g00113	Mix	Mix	PT	PT	PT	Mix	Mix	PT	PT	Mix	Mix	Mix	PT	PT	Mix	PT
Ga04g00118	PT	PT	PT	DT	Mix	Mix	Mix	PT	DT	DT	PT	PT	PT	DT	PT	PT
Ga04g00128	PT	Mix	Mix	NA	Mix	NA	PT	PT	PT	Mix	Mix	DT	DT	Mix	NA	DT
Ga04g00169	DT	DT	Mix	DT	Mix	Mix	Mix	Mix	DT	Mix	Mix	Mix	Mix	Mix	Mix	DT
Ga04g00170	NA	DT	DT	NA	NA	NA	NA	NA	Mix	DT	DT	Mix	DT	PT	NA	DT
Ga04g00171	DT	DT	PT	PT	NA	PT	NA	DT	Mix	PT	DT	DT	NA	Mix	DT	DT
Ga04g00181	PT	Mix	PT	DT	Mix	PT	PT	PT	PT	PT	Mix	PT	PT	Mix	PT	Mix
Ga04g00183	DT	DT	DT	NA	DT	DT	DT	DT	DT	DT	DT	DT	DT	DT	DT	DT
Ga04g00189	Mix	Mix	Mix	PT	PT	Mix	Mix	Mix	Mix	Mix	Mix	Mix	Mix	Mix	Mix	Mix
Ga04g00191	Mix	Mix	Other	Mix	Mix	Mix	Mix	DT	Mix	Mix	Mix	Mix	Mix	Mix	Other	Mix
Ga04g00194	NA	PT	PT	NA	NA	PT	PT	DT	PT	PT	PT	Mix	PT	PT	Mix	PT
Ga04g00195	NA	PT	PT	NA	NA	PT	PT	DT	PT	PT	PT	Mix	PT	PT	Mix	PT
Ga04g00199	DT	Mix	DT	PT	DT	PT	PT	DT	DT	Mix	Mix	Mix	Mix	Mix	Mix	Mix
Ga04g00204	DT	DT	DT	DT	DT	DT	DT	DT	DT	DT	DT	DT	DT	DT	DT	DT
Ga04g00206	Mix	DT	Mix	Mix	PT	Mix	Mix	Mix	Mix	Mix	Mix	Mix	DT	Mix	Mix	Mix
Ga04g00209	PT	PT	Mix	PT	PT	PT	PT	PT	DT	PT	Mix	PT	PT	PT	PT	PT
Ga04g00210	PT	PT	PT	DT	PT	PT	PT	PT	PT	PT	PT	PT	PT	PT	PT	PT
Ga04g00219	DT	DT	Mix	DT	Mix	DT	DT	PT	Mix	DT	NA	Mix	DT	DT	NA	DT
Ga04g00222	Other	Other	Other	PT	Other	Mix	Mix	Other	Mix	Other	Other	Mix	Mix	Mix	Mix	Mix
Ga04g00223	Other	Other	Other	Mix	Mix	Other	Other	Other	Other	Other	Other	Other	Other	Other	Other	Other
Ga04g00225	Mix	Mix	Mix	Mix	Mix	PT	PT	Mix	Mix	Mix	Mix	DT	DT	PT	PT	DT
Ga04g00229	DT	DT	Mix	NA	PT	DT	Mix	Mix	Mix	Mix	NA	DT	NA	Mix	PT	Mix
Ga04g00230	PT	Mix	PT	PT	PT	PT	PT	DT	Mix	Mix	PT	Mix	PT	PT	PT	Mix
Ga04g00232	DT	PT	PT	PT	PT	PT	PT	PT	PT	PT	DT	PT	PT	PT	PT	PT
Ga04g00236	Mix	PT	Mix	PT	PT	PT	PT	PT	PT	PT	Mix	PT	Mix	PT	Mix	PT
Ga04g00238	DT	DT	DT	Mix	Mix	Mix	Mix	DT	Mix	DT	DT	DT	DT	Mix	Mix	DT
Ga04g00239	Mix	DT	DT	NA	Mix	DT	DT	Mix	Mix	DT	DT	DT	DT	DT	PT	DT
Ga04g00242	Mix	Mix	Mix	Mix	Mix	Mix	Mix	Mix	Mix	Mix	Other	Mix	Mix	Mix	PT	Mix
Ga04g00243	PT	PT	PT	PT	PT	PT	PT	PT	PT	PT	PT	PT	PT	PT	PT	PT
Ga04g00253	Mix	Mix	Mix	NA	Mix	Mix	Mix	Mix	Mix	PT	Mix	PT	Mix	Mix	Mix	PT
Ga04g00254	Mix	PT	PT	NA	PT	Mix	Mix	PT	PT	DT	NA	DT	NA	NA	NA	NA
Ga04g00267	DT	DT	DT	DT	DT	DT	DT	DT	DT	DT	DT	DT	DT	DT	DT	DT
Ga04g00271	PT	DT	PT	PT	PT	Mix	PT	PT	Mix	Mix	Mix	Mix	DT	DT	DT	Mix
Ga04g00274	Other	Other	Other	PT	Other	Other	Other	Other	Other	Other	Mix	Mix	Other	Mix	Other	Mix
Ga04g00275	PT	Mix	PT	PT	PT	PT	PT	PT	PT	PT	PT	Mix	Mix	PT	PT	PT
Ga04g00282	PT	PT	Mix	DT	PT	PT	Mix	DT	DT	DT	Mix	PT	Mix	Mix	DT	Mix
Ga04g00284	DT	PT	Mix	Mix	PT	PT	Mix	PT	Mix	Mix	Mix	Mix	PT	Mix	Mix	Mix
Ga04g00290	DT	DT	Mix	Mix	Mix	Mix	PT	Mix	Mix	Mix	PT	PT	PT	Mix	Mix	Mix
Ga04g00291	PT	Mix	DT	PT	DT	Mix	Mix	DT	DT	DT	DT	Mix	PT	DT	Mix	DT
Ga04g00296	PT	Mix	PT	Mix	PT	PT	PT	Mix	PT	PT	PT	PT	PT	PT	PT	PT
Ga04g00299	Mix	Mix	Mix	PT	Mix	PT	Mix	Mix	Mix	Mix	Mix	Mix	Mix	Mix	PT	Mix
Ga04g00300	Mix	DT	DT	Mix	DT	DT	DT	DT	DT	Mix	DT	Mix	DT	DT	Mix	Mix
Ga04g00314	DT	Mix	DT	Other	DT	DT	DT	DT	DT	Other	DT	DT	DT	Mix	NA	DT
Ga04g00315	NA	PT	DT	NA	PT	Mix	PT	Mix	DT	Mix	PT	DT	DT	Mix	DT	DT
Ga04g00331	PT	PT	DT	DT	Mix	Mix	Mix	Mix	Mix	DT	Mix	PT	Mix	DT	Mix	Mix
Ga04g00334	PT	DT	Mix	PT	Mix	PT	PT	PT	PT	PT	Mix	Mix	Mix	PT	Mix	DT
Ga04g00335	Mix	PT	PT	PT	PT	PT	PT	PT	Mix	Mix	PT	PT	PT	Mix	Mix	PT
Ga04g00356	Mix	DT	DT	Mix	DT	Mix	DT	DT	DT	DT	DT	DT	DT	DT	DT	DT
Ga04g00357	NA	DT	Mix	DT	PT	Mix	Mix	Mix	Mix	DT	Mix	Mix	DT	DT	DT	DT
Ga04g00360	DT	DT	DT	Mix	DT	Mix	DT	DT	DT	DT	DT	DT	DT	DT	DT	DT
Ga04g00368	Mix	DT	DT	Mix	DT	DT	DT	DT	DT	DT	DT	DT	DT	DT	DT	DT
Ga04g00379	DT	DT	DT	Mix	PT	Mix	Mix	Mix	DT	DT	DT	DT	Mix	Mix	PT	Mix
Ga04g00380	CT	CT	CT	Mix	CT	CT	CT	CT	CT	CT	CT	CT	CT	CT	CT	CT
Ga04g00381	Other	Other	Other	PT	Mix	Mix	Mix	PT	Mix	Mix	Mix	Mix	Mix	Other	Other	Mix
Ga04g00382	DT	Mix	DT	PT	Mix	PT	Mix	Mix	DT	Mix	Mix	DT	DT	Mix	PT	DT
Ga04g00388	DT	Mix	Mix	PT	PT	NA	Mix	Mix	Mix	DT	DT	DT	DT	Mix	DT	DT
Ga04g00395	NA	DT	PT	NA	Mix	DT	Mix	Mix	NA	NA	NA	DT	NA	NA	NA	NA
Ga04g00397	Mix	DT	PT	Mix	Mix	DT	Mix	Mix	PT	DT	DT	DT	DT	DT	PT	DT
Ga04g00400	PT	PT	DT	DT	DT	DT	DT	DT	DT	DT	DT	Mix	DT	DT	DT	Mix
Ga04g00402	DT	DT	DT	PT	DT	DT	DT	DT	DT	DT	DT	DT	DT	DT	DT	DT
Ga04g00419	NA	PT	Mix	NA	NA	NA	NA	NA	NA	NA	Mix	Mix	PT	NA	NA	NA
Ga04g00421	Other	Other	Mix	Other	Mix	Other	Other	Other	Mix	Other	Other	Mix	Other	Other	Other	Other
Ga04g00426	NA	PT	Mix	NA	DT	PT	Mix	DT	PT	PT	Mix	Mix	Mix	PT	PT	Mix
Ga04g00430	NA	PT	PT	PT	PT	PT	PT	PT	PT	PT	PT	PT	PT	PT	PT	PT
Ga04g00432	Mix	DT	Mix	DT	Other	Mix	Mix	Mix	Mix	Mix	DT	Mix	Mix	DT	Mix	DT
Ga04g00435	NA	PT	Mix	NA	DT	PT	DT	NA	Mix	Mix	DT	PT	DT	Mix	DT	Mix
Ga04g00437	PT	PT	PT	PT	PT	PT	PT	PT	PT	PT	PT	PT	PT	PT	Mix	PT
Ga04g00439	NA	NA	DT	NA	DT	NA	PT	NA	Mix	Mix	PT	Mix	DT	PT	DT	PT
Ga04g00440	Mix	DT	PT	PT	DT	DT	DT	Mix	Mix	DT	Mix	Mix	DT	Mix	DT	DT
Ga04g00446	Mix	PT	Mix	PT	Mix	PT	PT	Mix	Mix	Mix	Mix	Mix	Mix	DT	Mix	Mix
Ga04g00449	PT	Mix	DT	DT	Mix	Mix	PT	Mix	PT	PT	DT	DT	PT	PT	PT	DT
Ga04g00453	PT	DT	DT	Mix	PT	DT	DT	Mix	DT	DT	DT	DT	DT	DT	DT	DT
Ga04g00456	DT	DT	DT	DT	DT	NA	NA	NA	DT	Mix	Mix	Mix	DT	Mix	Mix	DT
Ga04g00457	PT	Mix	Mix	PT	PT	Mix	Mix	Mix	PT	Mix	DT	Mix	DT	Mix	PT	Mix
Ga04g00462	DT	PT	PT	NA	PT	PT	NA	NA	NA	NA	Mix	PT	NA	NA	NA	NA
Ga04g00464	DT	DT	DT	Mix	DT	DT	DT	DT	DT	DT	DT	DT	DT	DT	DT	DT
Ga04g00474	Mix	Mix	Mix	Mix	Mix	PT	PT	PT	Mix	PT	Mix	PT	PT	PT	PT	PT
Ga04g00475	Mix	Mix	Mix	NA	DT	DT	NA	NA	Mix	NA	DT	Mix	DT	PT	DT	NA
Ga04g00478	DT	DT	DT	NA	DT	Mix	Mix	PT	Mix	Mix	Mix	Mix	Mix	Mix	Mix	Mix
Ga04g00479	DT	Mix	Mix	PT	DT	Mix	Mix	PT	PT	Mix	Mix	Mix	Mix	PT	Mix	Mix
Ga04g00483	DT	Mix	DT	NA	DT	PT	PT	PT	Mix	DT	DT	DT	PT	Mix	Mix	PT
Ga04g00485	PT	PT	PT	PT	PT	NA	DT	PT	PT	PT	PT	PT	PT	PT	PT	PT
Ga04g00488	PT	PT	PT	PT	PT	PT	PT	PT	PT	PT	PT	PT	NA	PT	DT	PT
Ga04g00490	Other	Mix	Other	Other	Other	Other	Other	Other	Other	Other	Other	Other	Mix	Mix	Mix	Other
Ga04g00492	PT	PT	PT	PT	PT	PT	PT	PT	PT	PT	PT	PT	Mix	PT	PT	PT
Ga04g00494	PT	PT	Mix	PT	PT	PT	PT	PT	PT	PT	PT	Mix	PT	PT	PT	PT
Ga04g00495	Mix	Mix	Mix	CT	CT	CT	Mix	Mix	Mix	CT	Mix	CT	CT	CT	Mix	Mix
Ga04g00496	NA	DT	DT	NA	DT	DT	DT	DT	DT	DT	NA	DT	DT	DT	Mix	DT
Ga04g00503	DT	DT	DT	PT	DT	DT	DT	DT	DT	DT	DT	DT	DT	DT	DT	DT
Ga04g00504	PT	PT	PT	PT	PT	PT	PT	PT	PT	PT	PT	PT	PT	PT	DT	PT
Ga04g00509	Mix	Mix	Mix	PT	PT	Mix	Mix	PT	Mix	Mix	Mix	Mix	Mix	Mix	Mix	Mix
Ga04g00511	PT	PT	PT	PT	PT	PT	PT	PT	PT	PT	PT	PT	PT	PT	PT	PT
Ga04g00513	PT	Mix	Mix	Mix	PT	Mix	PT	Mix	PT	Mix	PT	Mix	DT	Mix	PT	Mix
Ga04g00520	Mix	Mix	Mix	DT	PT	PT	PT	Mix	Mix	Mix	Mix	PT	Mix	Mix	Mix	PT
Ga04g00521	PT	PT	PT	PT	PT	PT	PT	PT	PT	PT	PT	PT	PT	PT	Mix	PT
Ga04g00522	PT	Mix	Mix	Mix	PT	Mix	PT	PT	Mix	DT	PT	Mix	PT	PT	Mix	Mix
Ga04g00526	Mix	PT	Mix	NA	Mix	Mix	PT	PT	DT	DT	Mix	Mix	Mix	Mix	DT	DT
Ga04g00534	PT	PT	PT	NA	PT	PT	NA	PT	DT	PT	PT	PT	NA	NA	NA	NA
Ga04g00537	NA	NA	Mix	NA	PT	PT	PT	PT	PT	PT	PT	DT	Mix	Mix	PT	DT
Ga04g00538	DT	DT	Mix	PT	Mix	DT	Mix	Mix	DT	Mix	DT	DT	Mix	Mix	Mix	Mix
Ga04g00541	PT	PT	PT	NA	Mix	PT	PT	Mix	PT	Mix	PT	PT	PT	PT	PT	PT
Ga04g00548	DT	DT	DT	DT	DT	DT	DT	DT	DT	DT	DT	DT	DT	DT	DT	DT
Ga04g00549	PT	Mix	PT	PT	PT	PT	PT	PT	PT	PT	PT	PT	PT	PT	PT	PT
Ga04g00567	Mix	DT	Mix	Mix	PT	PT	PT	Mix	DT	PT	Mix	PT	NA	PT	NA	NA
Ga04g00576	NA	Mix	Mix	NA	PT	PT	PT	PT	PT	Mix	PT	Mix	Mix	PT	PT	Mix
Ga04g00577	DT	PT	Mix	PT	PT	Mix	Mix	Mix	PT	Mix	Mix	Mix	Mix	Mix	Mix	Mix
Ga04g00578	PT	PT	PT	PT	PT	PT	PT	PT	PT	PT	PT	PT	PT	PT	PT	PT
Ga04g00579	NA	NA	PT	NA	PT	NA	PT	NA	Mix	PT	NA	Mix	NA	PT	NA	Mix
Ga04g00580	PT	Mix	Mix	PT	NA	PT	DT	PT	PT	Mix	Mix	PT	Mix	Mix	Mix	Mix
Ga04g00582	DT	DT	DT	NA	DT	DT	DT	DT	DT	DT	DT	DT	DT	DT	DT	DT
Ga04g00588	Mix	Mix	Mix	Mix	PT	PT	Mix	Mix	DT	Mix	Mix	Mix	Mix	Mix	Mix	Mix
Ga04g00592	PT	Mix	Mix	PT	Mix	Mix	Mix	Mix	Mix	Mix	Mix	Mix	Mix	Mix	Mix	Mix
Ga04g00593	DT	DT	DT	PT	Mix	DT	DT	DT	Mix	DT	DT	DT	DT	DT	Mix	Mix
Ga04g00594	DT	DT	Mix	DT	PT	Mix	DT	PT	Mix	Mix	DT	DT	DT	Mix	DT	Mix
Ga04g00603	NA	Mix	Other	NA	Mix	Mix	PT	Mix	Other	Other	Mix	Mix	Mix	Mix	PT	Mix
Ga04g00604	NA	DT	DT	NA	Mix	Mix	PT	Mix	DT	DT	DT	DT	DT	PT	Mix	Mix
Ga04g00606	NA	Mix	DT	NA	NA	NA	PT	Mix	PT	Mix	Mix	Mix	Mix	DT	PT	Mix
Ga04g00609	Other	Mix	PT	Mix	PT	Mix	Mix	PT	Mix	DT	Mix	DT	PT	PT	Mix	PT
Ga04g00613	PT	PT	PT	Other	Mix	PT	PT	DT	PT	Mix	Mix	PT	Mix	PT	Mix	Mix
Ga04g00614	Other	Other	Other	Mix	Mix	Other	Mix	Other	Other	Other	Other	Other	Other	Other	Other	Other
Ga04g00618	PT	PT	PT	PT	PT	PT	PT	PT	PT	PT	PT	PT	PT	PT	Mix	PT
Ga04g00622	DT	Mix	DT	Mix	Mix	Mix	Mix	Mix	Mix	DT	Mix	DT	DT	Mix	DT	DT
Ga04g00624	Mix	Mix	Mix	PT	Mix	PT	Mix	PT	Mix	Mix	DT	Mix	PT	Mix	DT	Mix
Ga04g00625	DT	Mix	DT	NA	PT	Mix	Mix	Mix	DT	PT	Mix	Mix	Mix	Mix	PT	Mix
Ga04g00627	DT	Mix	DT	NA	Mix	DT	NA	NA	Mix	DT	DT	DT	DT	Mix	Mix	Mix
Ga04g00629	DT	DT	DT	PT	DT	DT	DT	DT	DT	DT	DT	DT	DT	DT	DT	DT
Ga04g00636	NA	Mix	Mix	PT	NA	DT	NA	NA	PT	PT	PT	Mix	Mix	Mix	PT	Mix
Ga04g00643	NA	DT	DT	NA	Mix	PT	Mix	PT	DT	DT	DT	DT	DT	DT	DT	DT
Ga04g00649	Other	Mix	Mix	Mix	Other	Other	Other	Mix	Mix	Other	Mix	Other	Other	Other	Other	Other
Ga04g00652	Other	PT	Mix	PT	PT	PT	PT	PT	Other	Mix	Mix	Mix	PT	Mix	PT	Mix
Ga04g00655	Mix	Mix	Mix	Mix	Mix	Mix	Mix	Mix	Mix	Mix	Mix	Mix	Mix	Mix	Mix	Mix
Ga04g00658	Other	Other	Other	Other	Mix	Other	Other	Other	Other	Other	Other	Other	Other	Other	Other	Other
Ga04g00659	Other	Other	Other	Other	Other	Other	Other	Other	Other	Other	Other	Other	Other	Other	Other	Other
Ga04g00662	Mix	Mix	PT	PT	PT	DT	Mix	Mix	PT	PT	PT	PT	PT	PT	Mix	PT
Ga04g00663	Mix	DT	DT	PT	DT	Other	Mix	Mix	Other	Mix	Mix	Mix	DT	Other	Other	Mix
Ga04g00675	PT	PT	PT	PT	PT	PT	PT	PT	PT	PT	PT	PT	PT	PT	Mix	PT
Ga04g00676	Mix	PT	PT	Mix	PT	PT	PT	PT	Mix	PT	PT	Mix	PT	PT	PT	Mix
Ga04g00685	DT	DT	DT	DT	DT	DT	DT	DT	DT	DT	DT	DT	DT	DT	DT	DT
Ga04g00686	Mix	DT	DT	NA	DT	Mix	PT	Mix	DT	Mix	Mix	DT	DT	PT	Mix	Mix
Ga04g00706	PT	PT	PT	PT	PT	PT	PT	PT	PT	PT	PT	PT	PT	PT	PT	PT
Ga04g00707	PT	PT	PT	DT	PT	PT	PT	PT	PT	PT	PT	PT	PT	PT	PT	PT
Ga04g00708	Mix	Other	Other	Other	Other	Mix	Mix	Mix	Other	Other	Other	Other	Other	Other	Other	Other
Ga04g00709	NA	DT	DT	NA	DT	NA	DT	DT	DT	DT	NA	DT	DT	DT	DT	DT
Ga04g00714	NA	NA	DT	PT	Mix	DT	Mix	DT	PT	DT	DT	DT	NA	DT	DT	DT
Ga04g00727	PT	DT	DT	Mix	DT	DT	Mix	Mix	DT	DT	DT	DT	DT	Mix	DT	DT
Ga04g00729	NA	NA	DT	NA	DT	DT	DT	DT	DT	PT	NA	DT	DT	DT	NA	NA
Ga04g00730	DT	Mix	Mix	NA	NA	DT	PT	PT	NA	Mix	PT	Mix	NA	PT	NA	DT
Ga04g00731	Mix	Other	Mix	Mix	Mix	Mix	Mix	PT	Mix	Mix	Mix	Mix	Mix	Mix	Mix	Mix
Ga04g00738	PT	PT	PT	PT	PT	PT	PT	PT	PT	Mix	PT	PT	PT	PT	Mix	PT
Ga04g00740	Mix	Mix	Mix	Other	Mix	Mix	Mix	Mix	Mix	Mix	Mix	Mix	Other	Mix	Other	Mix
Ga04g00741	NA	DT	DT	DT	Mix	DT	DT	NA	DT	DT	DT	DT	DT	DT	DT	DT
Ga04g00742	DT	DT	DT	Mix	DT	DT	DT	DT	DT	DT	DT	DT	DT	DT	DT	DT
Ga04g00746	Mix	Mix	PT	Mix	Mix	Mix	Mix	PT	Mix	Mix	DT	DT	DT	DT	DT	Mix
Ga04g00755	NA	Mix	DT	NA	DT	Mix	Mix	Mix	Mix	PT	DT	DT	DT	Mix	DT	Mix
Ga04g00759	DT	NA	PT	NA	Mix	PT	PT	PT	PT	PT	PT	PT	PT	PT	DT	PT
Ga04g00762	PT	NA	PT	NA	PT	PT	PT	PT	PT	PT	DT	DT	Mix	Mix	PT	Mix
[truncated: 7,558 more rows]
