# Supplementary material for: Multi-strategic RNA-seq analysis reveals a high-resolution transcriptional landscape in cotton
Source: Nat Commun. 2019 Oct 17;10:4714. doi: 10.1038/s41467-019-12575-x (PMC6797763; doi:10.1038/s41467-019-12575-x)
Supplement: Supplementary file 5 — Supplementary Dataset 1-39 [file 41467_2019_12575_MOESM5_ESM.zip › SupplementaryDataset/SuppData16.xlsx]

## Sheet: Effects of alternative TSS
The effects of alternative TSS usage on 5’UTR and CDS
Gid	CDD	pfam	VSL2	anchor	iupred	signalp	TMHMM	polyU	RG4	UTR_ORF	MiRNABindingSite
Ga01g00107	Y	Y	Y	N	Y	N	Y	N	N	N	Y
Ga01g00118	Y	Y	Y	Y	Y	N	N	Y	N	N	Y
Ga01g00167	Y	Y	Y	Y	Y	N	N	N	N	N	Y
Ga01g00214	Y	N	Y	N	Y	N	N	N	N	N	N
Ga01g00359	Y	Y	Y	N	Y	Y	N	N	N	N	Y
Ga01g00428	Y	Y	Y	Y	Y	N	N	Y	N	Y	Y
Ga01g00461	Y	Y	Y	N	Y	N	N	N	N	N	Y
Ga01g00512	Y	N	Y	N	Y	N	Y	N	N	N	N
Ga01g00591	Y	Y	Y	N	Y	N	N	N	N	N	Y
Ga01g00673	Y	Y	Y	N	Y	N	N	N	N	N	N
Ga01g00719	Y	Y	Y	N	Y	Y	Y	Y	N	N	Y
Ga01g00770	Y	Y	Y	Y	Y	N	N	N	N	N	N
Ga01g00785	Y	Y	Y	N	Y	N	N	Y	N	N	Y
Ga01g00797	Y	Y	Y	N	Y	N	N	N	N	N	Y
Ga01g00872	Y	Y	Y	Y	Y	N	N	Y	N	N	Y
Ga01g00995	Y	N	Y	N	Y	N	Y	N	N	N	Y
Ga01g01032	Y	Y	Y	Y	Y	N	Y	Y	N	Y	Y
Ga01g01058	Y	Y	Y	Y	Y	N	N	Y	N	Y	Y
Ga01g01084	Y	Y	Y	N	Y	N	N	N	N	N	Y
Ga01g01090	Y	Y	Y	N	N	Y	Y	Y	N	N	Y
Ga01g01097	Y	N	Y	N	Y	N	Y	N	N	N	N
Ga01g01100	Y	Y	Y	N	Y	N	N	N	N	N	Y
Ga01g01160	Y	Y	Y	N	Y	N	N	N	N	N	N
Ga01g01189	Y	N	Y	N	Y	N	N	N	N	N	Y
Ga01g01219	Y	Y	Y	N	Y	N	N	N	N	N	Y
Ga01g01233	Y	Y	Y	N	Y	N	N	N	N	N	N
Ga01g01249	Y	Y	Y	N	Y	N	N	Y	N	N	N
Ga01g01270	Y	N	Y	N	Y	N	N	Y	N	N	Y
Ga01g01305	Y	Y	Y	N	Y	Y	N	Y	N	N	Y
Ga01g01465	Y	Y	Y	N	Y	N	N	N	N	N	N
Ga01g01467	Y	Y	Y	Y	Y	N	N	Y	N	N	Y
Ga01g01480	Y	N	Y	N	Y	N	N	N	N	N	N
Ga01g01523	Y	Y	Y	Y	Y	N	N	N	N	N	Y
Ga01g01540	Y	Y	Y	Y	Y	N	N	N	N	N	Y
Ga01g01553	Y	N	Y	N	Y	N	N	N	N	N	Y
Ga01g01606	Y	N	Y	N	N	Y	N	N	N	N	Y
Ga01g01648	Y	Y	Y	Y	Y	N	Y	Y	N	Y	Y
Ga01g01675	Y	Y	Y	N	Y	N	N	N	N	N	N
Ga01g01679	Y	Y	Y	Y	Y	N	N	N	N	Y	N
Ga01g01716	Y	Y	Y	N	Y	N	N	N	N	N	Y
Ga01g01725	Y	Y	Y	N	Y	N	N	N	N	N	N
Ga01g01779	Y	Y	Y	N	Y	Y	Y	N	N	N	Y
Ga01g01822	Y	Y	Y	Y	Y	N	N	N	N	N	N
Ga01g01844	Y	Y	Y	N	Y	N	N	N	N	N	Y
Ga01g01858	Y	Y	Y	Y	Y	N	N	Y	N	N	Y
Ga01g01862	Y	Y	Y	N	Y	N	N	Y	N	Y	Y
Ga01g01866	Y	Y	Y	N	Y	N	N	N	N	Y	Y
Ga01g01907	Y	Y	Y	N	Y	Y	Y	N	N	N	Y
Ga01g01990	Y	Y	Y	N	Y	N	N	Y	N	N	Y
Ga01g02011	Y	Y	Y	Y	Y	N	N	Y	N	N	Y
Ga01g02031	Y	Y	Y	N	Y	N	N	N	N	N	Y
Ga01g02044	Y	Y	Y	N	Y	N	N	Y	N	N	N
Ga01g02071	Y	Y	Y	N	Y	N	Y	Y	N	Y	Y
Ga01g02150	Y	Y	Y	Y	Y	N	N	Y	Y	Y	Y
Ga01g02168	Y	Y	Y	Y	Y	N	N	N	N	N	Y
Ga01g02177	Y	N	Y	N	Y	N	N	N	N	Y	N
Ga01g02190	Y	Y	Y	N	Y	N	N	N	N	N	N
Ga01g02211	Y	Y	Y	N	Y	N	N	Y	N	N	Y
Ga01g02221	Y	Y	Y	N	Y	Y	N	N	N	N	Y
Ga01g02247	Y	Y	Y	Y	Y	N	N	Y	N	N	Y
Ga01g02249	Y	N	Y	N	Y	N	N	N	N	N	Y
Ga01g02274	Y	Y	Y	N	Y	N	N	N	N	N	Y
Ga01g02289	Y	Y	Y	N	Y	Y	N	N	N	N	N
Ga01g02297	Y	Y	Y	N	Y	N	N	N	N	N	Y
Ga01g02307	Y	Y	Y	N	Y	N	N	N	N	N	Y
Ga01g02349	Y	N	Y	Y	Y	N	N	Y	N	Y	N
Ga01g02367	Y	Y	Y	Y	Y	N	N	Y	N	N	Y
Ga01g02416	Y	Y	Y	Y	Y	N	Y	Y	N	N	Y
Ga01g02428	Y	Y	Y	N	Y	N	N	Y	N	N	Y
Ga01g02455	Y	Y	Y	N	Y	N	N	N	N	N	N
Ga01g02465	Y	Y	Y	N	Y	N	N	N	N	N	N
Ga02g00013	Y	Y	Y	Y	Y	Y	Y	Y	N	Y	Y
Ga02g00054	Y	Y	Y	Y	Y	N	N	Y	N	Y	Y
Ga02g00077	Y	Y	Y	N	Y	N	N	N	N	N	Y
Ga02g00083	Y	Y	Y	Y	Y	N	N	Y	N	N	Y
Ga02g00107	Y	Y	Y	Y	Y	N	Y	Y	N	N	Y
Ga02g00221	Y	Y	Y	Y	Y	N	N	Y	N	N	Y
Ga02g00269	Y	Y	Y	N	Y	N	N	Y	N	N	Y
Ga02g00294	Y	Y	Y	N	Y	N	N	N	N	N	Y
Ga02g00310	Y	Y	Y	Y	Y	N	N	Y	N	Y	Y
Ga02g00313	Y	Y	Y	Y	Y	N	N	N	N	N	Y
Ga02g00330	Y	N	Y	Y	Y	N	N	Y	N	N	Y
Ga02g00383	Y	Y	Y	N	Y	N	N	Y	N	Y	Y
Ga02g00389	Y	Y	Y	N	Y	N	N	N	N	N	Y
Ga02g00426	Y	N	Y	N	Y	N	Y	N	N	Y	N
Ga02g00464	Y	Y	Y	N	Y	N	N	N	N	N	Y
Ga02g00540	Y	Y	Y	N	Y	N	N	N	N	N	N
Ga02g00561	Y	Y	Y	N	Y	N	N	N	N	N	Y
Ga02g00590	Y	Y	Y	N	N	N	N	Y	N	Y	Y
Ga02g00622	Y	Y	Y	N	Y	N	N	N	N	N	Y
Ga02g00630	Y	Y	Y	N	Y	N	N	Y	N	Y	Y
Ga02g00716	Y	Y	Y	N	Y	N	N	Y	N	Y	N
Ga02g00723	Y	Y	Y	N	Y	N	N	N	N	N	Y
Ga02g00789	Y	Y	Y	N	Y	N	N	N	N	N	Y
Ga02g00838	Y	Y	Y	Y	Y	Y	N	N	N	N	Y
Ga02g00857	Y	N	Y	N	Y	N	N	N	N	N	N
Ga02g00877	Y	Y	Y	Y	Y	N	N	N	N	N	N
Ga02g00878	Y	Y	Y	Y	Y	N	N	N	N	N	Y
Ga02g00950	Y	Y	Y	N	Y	N	Y	Y	N	Y	Y
Ga02g00972	Y	Y	Y	N	Y	N	N	N	N	N	N
Ga02g00992	Y	Y	Y	N	Y	N	N	N	N	N	Y
Ga02g01022	Y	Y	Y	N	Y	N	Y	N	N	N	N
Ga02g01041	Y	Y	Y	N	Y	N	Y	N	N	N	N
Ga02g01144	Y	Y	Y	N	Y	Y	N	N	N	N	Y
Ga02g01148	Y	Y	Y	N	Y	N	N	N	N	N	Y
Ga02g01191	Y	Y	Y	Y	Y	N	N	N	N	Y	N
Ga02g01221	Y	Y	Y	Y	Y	N	N	N	N	Y	Y
Ga02g01240	Y	Y	Y	N	Y	N	N	N	N	N	Y
Ga02g01256	Y	Y	Y	N	N	N	N	Y	N	N	Y
Ga02g01305	Y	Y	Y	N	Y	N	N	N	N	N	Y
Ga02g01309	Y	Y	Y	Y	Y	N	N	N	N	N	N
Ga02g01339	Y	N	Y	Y	Y	N	N	Y	N	Y	N
Ga02g01350	Y	Y	Y	Y	Y	N	Y	Y	N	N	Y
Ga02g01396	Y	Y	Y	N	Y	N	N	N	N	N	Y
Ga02g01414	Y	Y	Y	N	Y	N	N	N	N	N	N
Ga02g01456	Y	Y	Y	N	Y	N	N	Y	N	N	Y
Ga02g01459	Y	Y	Y	N	N	N	Y	N	N	N	Y
Ga02g01485	Y	Y	Y	N	Y	N	N	N	N	N	N
Ga02g01493	Y	Y	Y	N	Y	N	Y	Y	N	N	Y
Ga02g01518	Y	Y	Y	Y	Y	N	N	Y	N	N	Y
Ga02g01541	Y	Y	Y	Y	Y	N	Y	Y	N	N	Y
Ga02g01616	Y	Y	Y	N	Y	N	N	N	N	N	Y
Ga02g01617	Y	Y	Y	N	Y	N	N	Y	N	N	Y
Ga02g01625	Y	Y	Y	Y	Y	N	N	N	N	N	Y
Ga02g01642	Y	Y	Y	N	Y	N	Y	N	N	N	N
Ga02g01646	Y	Y	Y	N	Y	Y	N	N	N	N	Y
Ga03g00050	Y	Y	Y	Y	Y	N	N	Y	N	Y	Y
Ga03g00097	Y	Y	Y	N	Y	N	N	Y	N	N	Y
Ga03g00206	Y	Y	Y	N	Y	Y	Y	N	N	N	Y
Ga03g00213	Y	N	Y	N	Y	N	N	N	N	N	Y
Ga03g00229	Y	Y	Y	N	Y	N	Y	N	N	N	Y
Ga03g00237	Y	Y	Y	N	Y	N	N	Y	N	N	Y
Ga03g00330	Y	Y	Y	N	Y	N	N	N	N	N	N
Ga03g00365	Y	Y	Y	Y	Y	N	N	Y	N	N	Y
Ga03g00370	Y	Y	Y	N	Y	N	N	N	N	Y	Y
Ga03g00445	Y	Y	Y	Y	Y	N	N	N	N	N	Y
Ga03g00479	Y	Y	Y	Y	Y	N	N	N	N	N	Y
Ga03g00501	Y	N	Y	N	N	N	N	N	N	N	N
Ga03g00589	Y	Y	Y	Y	Y	N	N	Y	N	Y	Y
Ga03g00651	Y	Y	Y	N	Y	N	Y	N	N	N	Y
Ga03g00717	Y	N	Y	N	Y	N	N	N	N	N	N
Ga03g00762	Y	Y	Y	N	Y	N	N	Y	N	Y	Y
Ga03g00815	Y	Y	Y	N	Y	N	N	N	N	N	N
Ga03g00823	Y	Y	Y	Y	Y	N	N	Y	N	Y	Y
Ga03g00836	Y	Y	Y	N	Y	N	N	N	N	N	N
Ga03g00860	Y	Y	Y	Y	Y	N	N	N	N	Y	Y
Ga03g00864	Y	Y	Y	N	Y	N	N	N	N	N	Y
Ga03g00948	Y	Y	Y	N	Y	N	N	N	N	N	N
Ga03g00954	Y	Y	Y	N	Y	N	Y	N	N	N	Y
Ga03g00955	Y	Y	Y	Y	Y	N	N	Y	N	N	Y
Ga03g01032	Y	Y	Y	N	Y	N	N	N	N	N	Y
Ga03g01044	Y	Y	Y	N	Y	N	N	Y	N	N	Y
Ga03g01164	Y	Y	Y	Y	Y	Y	Y	N	N	N	Y
Ga03g01174	Y	Y	Y	N	Y	N	Y	N	N	Y	Y
Ga03g01243	Y	Y	Y	Y	Y	N	N	Y	N	N	Y
Ga03g01251	Y	Y	Y	N	N	N	N	Y	N	Y	Y
Ga03g01272	Y	Y	Y	N	Y	N	N	N	N	N	Y
Ga03g01321	Y	Y	Y	N	Y	N	N	N	N	N	N
Ga03g01346	Y	Y	Y	N	N	N	Y	Y	N	N	Y
Ga03g01368	Y	Y	Y	N	Y	N	N	Y	N	Y	Y
Ga03g01416	Y	Y	Y	N	Y	N	N	Y	N	N	Y
Ga03g01447	Y	Y	Y	N	Y	N	N	N	N	N	Y
Ga03g01448	Y	Y	Y	N	Y	N	N	N	N	N	N
Ga03g01473	Y	Y	Y	Y	Y	N	N	N	N	N	Y
Ga03g01504	Y	N	Y	N	Y	N	N	N	N	N	N
Ga03g01538	Y	Y	Y	N	Y	N	N	Y	N	N	Y
Ga03g01602	Y	Y	Y	N	Y	N	Y	N	N	N	N
Ga03g01617	Y	Y	Y	N	Y	N	Y	N	N	N	Y
Ga03g01649	Y	Y	Y	N	Y	N	N	N	N	N	Y
Ga03g01655	Y	N	Y	N	Y	N	N	N	N	N	Y
Ga03g01710	Y	Y	Y	Y	Y	N	N	N	N	N	Y
Ga03g01730	Y	Y	Y	N	Y	N	Y	N	N	N	Y
Ga03g01759	Y	Y	Y	N	Y	N	N	N	N	N	Y
Ga03g01761	Y	Y	Y	Y	Y	N	N	N	N	N	N
Ga03g01764	Y	Y	Y	N	Y	N	N	N	N	Y	N
Ga03g01811	Y	Y	Y	N	Y	N	N	N	N	N	N
Ga03g01942	Y	Y	Y	Y	Y	N	N	N	Y	N	Y
Ga03g01951	Y	Y	Y	N	Y	N	N	N	N	N	Y
Ga03g02015	Y	Y	Y	N	Y	N	N	N	N	N	N
Ga03g02125	Y	Y	Y	Y	Y	N	N	N	N	Y	Y
Ga03g02129	Y	Y	Y	N	Y	N	N	N	N	N	Y
Ga03g02138	Y	Y	Y	N	Y	N	Y	Y	N	N	Y
Ga03g02199	Y	Y	Y	Y	Y	N	N	Y	N	N	Y
Ga03g02238	Y	N	Y	Y	Y	N	N	Y	N	N	N
Ga03g02242	Y	Y	Y	Y	Y	N	N	N	N	N	N
Ga03g02252	Y	Y	Y	N	Y	N	N	N	N	N	Y
Ga03g02256	Y	Y	Y	N	Y	N	Y	Y	N	Y	Y
Ga03g02272	Y	N	Y	N	Y	N	N	N	N	N	N
Ga03g02300	Y	Y	Y	N	Y	N	N	N	N	N	Y
Ga03g02397	Y	N	Y	N	Y	N	N	N	N	N	N
Ga03g02454	Y	N	Y	N	Y	N	N	Y	N	Y	Y
Ga03g02493	Y	N	Y	N	Y	N	N	Y	N	N	Y
Ga04g00025	Y	Y	Y	Y	Y	N	N	Y	N	N	Y
Ga04g00033	Y	Y	Y	N	Y	N	N	N	N	N	Y
Ga04g00179	Y	N	Y	Y	Y	N	N	N	N	N	N
Ga04g00269	Y	Y	Y	N	Y	N	N	Y	N	N	N
Ga04g00329	Y	Y	Y	N	Y	N	N	N	N	N	Y
Ga04g00343	Y	Y	Y	Y	Y	N	N	N	N	N	Y
Ga04g00395	Y	N	Y	N	Y	N	N	N	N	N	N
Ga04g00443	Y	Y	Y	N	Y	N	N	N	N	N	N
Ga04g00473	Y	Y	Y	N	Y	N	N	Y	N	N	Y
Ga04g00525	Y	N	Y	N	Y	N	N	N	N	N	N
Ga04g00542	Y	N	Y	Y	Y	N	N	Y	N	N	N
Ga04g00548	Y	Y	Y	N	Y	N	N	N	N	N	Y
Ga04g00560	Y	Y	Y	Y	Y	N	N	N	N	N	N
Ga04g00614	Y	Y	Y	Y	Y	N	N	Y	N	Y	Y
Ga04g00658	Y	Y	Y	N	Y	N	N	N	N	N	Y
Ga04g00737	Y	Y	Y	N	Y	N	N	N	N	N	Y
Ga04g00803	Y	Y	Y	Y	Y	N	N	Y	N	N	N
Ga04g00825	Y	Y	Y	N	Y	N	Y	N	N	N	N
Ga04g00835	Y	Y	Y	N	Y	N	N	N	N	N	Y
Ga04g00865	Y	Y	Y	Y	Y	N	N	Y	N	Y	Y
Ga04g00876	Y	N	Y	Y	Y	N	N	N	N	N	Y
Ga04g00878	Y	Y	Y	N	Y	N	N	N	N	N	N
Ga04g00880	Y	Y	Y	Y	Y	N	N	N	N	N	Y
Ga04g01009	Y	Y	Y	N	Y	N	N	N	N	N	Y
Ga04g01015	Y	Y	Y	Y	Y	N	N	Y	N	N	Y
Ga04g01162	Y	Y	Y	N	Y	N	N	N	N	N	Y
Ga04g01297	Y	Y	Y	Y	Y	N	N	Y	N	Y	Y
Ga04g01300	Y	Y	Y	Y	Y	N	Y	N	N	N	Y
Ga04g01318	Y	Y	Y	Y	Y	N	N	Y	N	Y	Y
Ga04g01373	Y	Y	Y	N	Y	Y	Y	Y	N	N	Y
Ga04g01405	Y	Y	Y	N	Y	N	N	N	N	N	N
Ga04g01490	Y	Y	Y	Y	Y	N	N	N	N	N	Y
Ga04g01582	Y	N	Y	N	Y	N	N	N	N	N	Y
Ga04g01632	Y	Y	Y	Y	Y	N	N	Y	N	N	Y
Ga04g01636	Y	Y	Y	N	Y	N	Y	N	N	N	Y
Ga04g01767	Y	Y	Y	N	N	N	N	Y	N	N	Y
Ga04g01771	Y	Y	Y	N	Y	N	N	N	N	N	Y
Ga04g01831	Y	Y	Y	N	Y	N	N	N	N	N	Y
Ga04g01848	Y	Y	Y	N	Y	N	N	N	N	Y	N
Ga04g01931	Y	Y	Y	N	Y	N	Y	N	N	N	Y
Ga04g01936	Y	Y	Y	Y	Y	N	N	Y	N	Y	Y
Ga05g00039	Y	Y	Y	N	Y	N	N	N	N	N	Y
Ga05g00044	Y	Y	Y	Y	Y	N	N	N	N	N	Y
Ga05g00055	Y	Y	Y	Y	Y	N	Y	Y	N	Y	Y
Ga05g00071	Y	Y	Y	N	Y	N	N	N	N	N	N
Ga05g00138	Y	Y	Y	N	Y	Y	Y	Y	N	Y	Y
Ga05g00201	Y	Y	Y	Y	Y	N	N	Y	N	N	Y
Ga05g00247	Y	Y	Y	N	Y	N	N	N	N	N	Y
Ga05g00356	Y	Y	Y	Y	Y	N	N	N	N	N	Y
Ga05g00363	Y	Y	Y	N	Y	N	N	Y	N	N	Y
Ga05g00397	Y	Y	Y	N	Y	N	N	N	N	N	Y
Ga05g00466	Y	Y	Y	N	Y	N	N	Y	N	N	Y
Ga05g00517	Y	Y	Y	N	Y	N	N	Y	N	N	Y
Ga05g00530	Y	Y	Y	N	Y	N	N	Y	N	N	Y
Ga05g00582	Y	Y	Y	Y	Y	N	N	N	N	N	Y
Ga05g00634	Y	Y	Y	N	Y	N	N	N	N	N	N
Ga05g00640	Y	Y	Y	N	Y	N	N	N	N	N	N
Ga05g00655	Y	Y	Y	N	Y	N	N	Y	N	Y	Y
Ga05g00662	Y	Y	Y	Y	Y	N	Y	Y	N	Y	Y
Ga05g00678	Y	Y	Y	Y	Y	N	N	Y	N	Y	Y
Ga05g00701	Y	Y	Y	N	Y	Y	N	N	N	N	Y
Ga05g00703	Y	Y	Y	N	Y	N	N	N	N	N	Y
Ga05g00788	Y	Y	Y	Y	Y	N	N	Y	N	N	Y
Ga05g00863	Y	Y	Y	N	Y	N	N	N	N	N	N
Ga05g00871	Y	Y	Y	N	Y	N	N	N	N	N	N
Ga05g00889	Y	Y	Y	N	Y	N	N	N	N	N	Y
Ga05g00901	Y	Y	Y	N	Y	N	Y	N	N	N	N
Ga05g00914	Y	Y	Y	N	Y	N	Y	N	N	N	Y
Ga05g00938	Y	Y	Y	N	Y	Y	N	N	N	N	N
Ga05g00940	Y	Y	Y	N	Y	N	N	N	N	N	N
Ga05g00961	Y	Y	Y	N	Y	N	N	N	N	N	N
Ga05g01010	Y	Y	Y	Y	Y	N	Y	N	N	N	Y
Ga05g01012	Y	Y	Y	N	N	N	N	N	N	N	Y
Ga05g01017	Y	Y	Y	N	Y	N	N	N	N	N	Y
Ga05g01076	Y	Y	Y	N	Y	N	N	N	N	N	N
Ga05g01138	Y	Y	Y	N	Y	N	N	Y	N	Y	Y
Ga05g01139	Y	Y	Y	Y	Y	N	N	N	Y	N	Y
Ga05g01145	Y	Y	Y	Y	Y	N	N	Y	N	N	Y
Ga05g01188	Y	Y	Y	N	Y	N	N	Y	N	N	Y
Ga05g01228	Y	Y	Y	N	Y	Y	Y	N	N	N	Y
Ga05g01240	Y	Y	Y	N	Y	N	N	N	N	N	Y
Ga05g01279	Y	Y	Y	N	N	N	Y	Y	N	Y	Y
Ga05g01363	Y	Y	Y	N	Y	N	N	Y	N	Y	Y
Ga05g01380	Y	Y	Y	N	Y	N	N	N	N	N	Y
Ga05g01415	Y	Y	Y	N	Y	N	N	Y	N	Y	N
Ga05g01470	Y	Y	Y	N	Y	N	N	N	N	N	N
Ga05g01473	Y	Y	Y	N	Y	N	N	N	N	N	N
Ga05g01588	Y	Y	Y	Y	Y	N	Y	N	N	Y	Y
Ga05g01658	Y	Y	Y	N	Y	N	N	Y	N	Y	Y
Ga05g01673	Y	Y	Y	N	Y	N	N	N	N	N	Y
Ga05g01718	Y	N	Y	Y	Y	N	N	N	N	Y	N
Ga05g01753	Y	Y	Y	N	Y	N	N	Y	N	N	Y
Ga05g01782	Y	Y	Y	N	Y	N	Y	N	N	N	Y
Ga05g01785	Y	Y	Y	Y	Y	Y	Y	Y	N	N	Y
Ga05g01795	Y	Y	Y	Y	Y	N	N	Y	N	N	N
Ga05g01813	Y	Y	Y	N	Y	N	N	N	N	N	N
Ga05g01832	Y	Y	Y	N	Y	N	N	N	N	Y	Y
Ga05g01833	Y	Y	Y	Y	Y	N	N	N	N	N	N
Ga05g01894	Y	Y	Y	Y	Y	N	N	Y	N	N	Y
Ga05g01903	Y	Y	Y	N	Y	N	N	N	N	N	Y
Ga05g01905	Y	Y	Y	N	Y	N	N	N	N	N	Y
Ga05g01940	Y	Y	Y	Y	Y	N	N	N	N	N	N
Ga05g01979	Y	Y	Y	Y	Y	N	N	N	N	N	Y
Ga05g01981	Y	Y	Y	N	Y	N	N	Y	N	N	N
Ga05g02004	Y	Y	Y	N	Y	N	N	Y	N	N	Y
Ga05g02031	Y	Y	Y	N	Y	N	N	N	N	N	N
Ga05g02053	Y	Y	Y	N	Y	Y	Y	N	N	N	Y
Ga05g02079	Y	N	Y	N	Y	N	N	Y	N	Y	Y
Ga05g02087	Y	Y	Y	N	Y	N	N	N	N	N	N
Ga05g02103	Y	Y	Y	Y	Y	N	N	Y	N	Y	Y
Ga05g02128	Y	Y	Y	Y	Y	N	N	N	N	Y	Y
Ga05g02138	Y	Y	Y	Y	Y	N	N	Y	N	Y	Y
Ga05g02141	Y	Y	Y	N	Y	Y	N	N	N	N	Y
Ga05g02216	Y	Y	Y	N	Y	N	N	Y	N	N	Y
Ga05g02224	Y	Y	Y	N	Y	Y	N	N	N	N	Y
Ga05g02235	Y	Y	Y	Y	Y	N	Y	Y	N	N	Y
Ga05g02236	Y	Y	Y	N	Y	N	Y	Y	N	N	Y
Ga05g02246	Y	Y	Y	Y	Y	N	N	Y	N	N	Y
Ga05g02268	Y	Y	Y	Y	Y	N	N	N	N	N	Y
Ga05g02336	Y	Y	Y	N	Y	N	N	Y	N	N	Y
Ga05g02339	Y	N	Y	Y	Y	N	N	Y	N	Y	Y
Ga05g02340	Y	Y	Y	N	Y	N	N	Y	N	N	Y
Ga05g02406	Y	Y	Y	Y	Y	N	N	Y	N	N	Y
Ga05g02408	Y	Y	Y	N	Y	N	N	N	N	Y	Y
Ga05g02493	Y	Y	Y	Y	Y	N	Y	Y	N	Y	Y
Ga05g02501	Y	Y	Y	Y	Y	N	N	Y	N	Y	Y
Ga05g02502	Y	Y	Y	Y	Y	N	N	Y	N	N	Y
Ga05g02549	Y	Y	Y	N	Y	N	N	N	N	N	Y
Ga05g02553	Y	N	Y	N	Y	N	N	Y	N	N	N
Ga05g02588	Y	Y	Y	N	Y	N	N	N	N	N	N
Ga05g02613	Y	Y	Y	N	Y	N	N	N	N	N	Y
Ga05g02636	Y	Y	Y	Y	Y	N	N	Y	N	Y	Y
Ga05g02844	Y	Y	Y	N	Y	N	N	N	N	N	N
Ga05g02860	Y	Y	Y	N	Y	N	N	N	N	N	Y
Ga05g02945	Y	Y	Y	Y	Y	N	N	N	N	N	Y
Ga05g03111	Y	Y	Y	Y	Y	N	N	N	N	N	N
Ga05g03266	Y	Y	Y	N	Y	N	N	Y	N	N	Y
Ga05g03290	Y	Y	Y	N	Y	N	N	N	N	N	Y
Ga05g03299	Y	Y	Y	N	Y	N	N	Y	N	N	Y
Ga05g03401	Y	Y	Y	N	Y	N	N	N	N	N	N
Ga05g03428	Y	Y	Y	Y	Y	N	N	Y	N	N	Y
Ga05g03457	Y	Y	Y	Y	Y	N	N	Y	N	N	Y
Ga05g03466	Y	Y	Y	N	Y	N	N	Y	N	N	Y
Ga05g03490	Y	Y	Y	Y	Y	N	N	Y	N	N	Y
Ga05g03507	Y	Y	Y	N	Y	N	Y	N	N	Y	Y
Ga05g03542	Y	N	Y	Y	Y	N	Y	Y	N	N	Y
Ga05g03622	Y	Y	Y	N	Y	N	N	Y	N	N	Y
Ga05g03684	Y	Y	Y	N	Y	N	Y	Y	N	N	Y
Ga05g03743	Y	Y	Y	N	Y	N	N	N	N	N	Y
Ga05g03748	Y	Y	Y	N	Y	N	N	N	N	N	N
Ga05g03762	Y	Y	Y	Y	Y	N	N	Y	N	N	Y
Ga05g03821	Y	Y	Y	Y	Y	N	N	N	N	N	Y
Ga06g00023	Y	Y	Y	Y	Y	Y	Y	N	N	N	Y
Ga06g00033	Y	Y	Y	N	Y	Y	N	N	N	N	Y
Ga06g00133	Y	N	Y	N	Y	N	N	N	N	N	N
Ga06g00220	Y	Y	Y	Y	Y	N	N	Y	N	N	Y
Ga06g00231	Y	Y	Y	Y	Y	N	N	Y	N	N	N
Ga06g00257	Y	Y	Y	Y	Y	N	N	Y	N	N	Y
Ga06g00282	Y	Y	Y	Y	Y	N	N	Y	N	Y	Y
Ga06g00300	Y	Y	Y	Y	Y	N	N	Y	N	N	Y
Ga06g00353	Y	Y	Y	Y	Y	N	N	Y	N	N	Y
Ga06g00371	Y	Y	Y	N	Y	N	N	N	N	Y	Y
Ga06g00427	Y	Y	Y	N	Y	N	Y	N	N	N	Y
Ga06g00431	Y	Y	Y	N	Y	N	N	N	N	N	Y
Ga06g00560	Y	Y	Y	N	Y	N	N	N	N	N	Y
Ga06g00604	Y	N	Y	Y	Y	N	N	Y	N	N	Y
Ga06g00624	Y	Y	Y	Y	Y	N	N	Y	N	N	Y
Ga06g00628	Y	Y	Y	N	Y	N	Y	Y	N	N	Y
Ga06g00663	Y	Y	Y	Y	Y	N	N	N	N	N	Y
Ga06g00705	Y	N	Y	N	Y	N	N	N	N	N	N
Ga06g00732	Y	Y	Y	N	N	N	N	Y	N	Y	Y
Ga06g00771	Y	Y	Y	N	Y	N	N	Y	N	N	Y
Ga06g00786	Y	Y	Y	Y	Y	N	N	N	N	N	Y
Ga06g00825	Y	Y	Y	N	Y	Y	N	Y	N	N	N
Ga06g00873	Y	N	Y	N	Y	N	N	N	N	N	N
Ga06g00897	Y	Y	Y	Y	Y	N	N	Y	N	Y	Y
Ga06g00924	Y	Y	Y	N	Y	N	N	N	N	Y	Y
Ga06g00999	Y	Y	Y	N	Y	N	N	Y	N	N	Y
Ga06g01033	Y	Y	Y	Y	Y	N	N	N	N	N	Y
Ga06g01124	Y	Y	Y	Y	Y	N	N	N	N	N	Y
Ga06g01185	Y	Y	Y	Y	Y	N	N	N	N	N	Y
Ga06g01247	Y	Y	Y	Y	Y	N	Y	N	N	N	Y
Ga06g01310	Y	Y	Y	N	Y	N	N	N	N	N	N
Ga06g01352	Y	Y	Y	Y	Y	N	N	Y	N	N	Y
Ga06g01365	Y	Y	Y	N	Y	N	Y	N	N	Y	Y
Ga06g01381	Y	Y	Y	Y	Y	Y	N	N	N	N	Y
Ga06g01500	Y	Y	Y	N	Y	N	N	N	N	N	Y
Ga06g01516	Y	Y	Y	N	Y	N	N	Y	N	N	Y
Ga06g01546	Y	Y	Y	N	Y	N	N	N	N	N	Y
Ga06g01560	Y	Y	Y	N	Y	N	N	N	N	N	Y
Ga06g01615	Y	Y	Y	Y	Y	N	N	N	N	N	N
Ga06g01721	Y	Y	Y	N	Y	N	Y	Y	N	N	Y
Ga06g01744	Y	Y	Y	N	Y	N	N	N	N	N	Y
Ga06g01747	Y	Y	Y	Y	Y	N	N	Y	N	N	Y
Ga06g01805	Y	Y	Y	N	Y	N	N	Y	N	Y	Y
Ga07g00019	Y	Y	Y	Y	Y	N	N	Y	Y	Y	Y
Ga07g00048	Y	Y	Y	Y	Y	N	N	Y	N	Y	Y
Ga07g00156	Y	Y	Y	N	Y	N	N	Y	N	N	N
Ga07g00260	Y	N	Y	N	Y	N	N	N	N	N	N
Ga07g00261	Y	N	Y	N	Y	N	N	Y	N	N	N
Ga07g00326	Y	Y	Y	N	Y	N	N	N	N	N	N
Ga07g00327	Y	Y	Y	N	Y	N	N	Y	N	Y	Y
Ga07g00409	Y	Y	Y	N	Y	Y	N	N	N	N	Y
Ga07g00467	Y	Y	Y	N	Y	N	N	Y	N	N	Y
Ga07g00501	Y	Y	N	N	N	Y	N	N	N	N	Y
Ga07g00531	Y	Y	Y	Y	Y	N	Y	N	N	Y	Y
Ga07g00570	Y	Y	Y	N	N	N	Y	Y	N	N	Y
Ga07g00593	Y	Y	Y	N	Y	N	N	N	N	Y	Y
Ga07g00601	Y	Y	Y	Y	Y	N	N	N	N	N	N
Ga07g00605	Y	Y	Y	N	Y	N	N	N	N	N	Y
Ga07g00624	Y	Y	Y	N	Y	N	N	N	N	N	Y
Ga07g00672	Y	Y	Y	N	Y	N	N	N	N	N	N
Ga07g00697	Y	Y	Y	N	Y	N	N	N	N	N	Y
Ga07g00737	Y	Y	Y	N	Y	N	N	N	N	Y	N
Ga07g00883	Y	Y	Y	N	Y	N	N	Y	N	N	N
Ga07g00888	Y	Y	Y	Y	Y	N	N	N	N	N	Y
Ga07g00929	Y	Y	Y	Y	Y	N	N	N	N	N	Y
Ga07g01136	Y	Y	Y	N	N	N	N	N	N	N	Y
Ga07g01182	Y	N	Y	Y	Y	N	N	N	N	N	N
Ga07g01244	Y	Y	Y	N	Y	N	N	N	N	N	N
Ga07g01247	Y	Y	Y	Y	Y	N	N	Y	N	N	Y
Ga07g01274	Y	Y	Y	N	Y	N	N	N	N	Y	N
Ga07g01324	Y	Y	Y	N	Y	N	N	N	N	Y	Y
Ga07g01340	Y	Y	Y	Y	Y	N	N	N	N	N	Y
Ga07g01454	Y	Y	Y	Y	Y	N	Y	Y	N	N	N
Ga07g01468	Y	Y	Y	N	Y	N	N	N	N	N	N
Ga07g01583	Y	Y	Y	N	Y	N	Y	Y	N	Y	Y
Ga07g01614	Y	Y	Y	Y	Y	N	N	N	N	N	Y
Ga07g01746	Y	N	Y	N	Y	N	N	Y	N	N	Y
Ga07g01760	Y	Y	Y	N	Y	N	N	N	N	N	Y
Ga07g01801	Y	Y	Y	N	Y	N	N	N	N	N	N
Ga07g01814	Y	Y	Y	Y	Y	N	Y	N	N	N	Y
Ga07g01823	Y	Y	Y	Y	Y	N	N	Y	N	Y	Y
Ga07g01839	Y	Y	Y	N	Y	N	N	Y	N	Y	Y
Ga07g01883	Y	Y	Y	N	Y	N	N	N	N	N	Y
Ga07g01901	Y	Y	Y	N	Y	N	N	N	N	N	Y
Ga07g01972	Y	Y	Y	Y	Y	N	N	N	N	N	Y
Ga07g02045	Y	N	Y	N	Y	N	N	N	N	N	Y
Ga07g02069	Y	Y	Y	N	Y	N	Y	N	N	N	Y
Ga07g02113	Y	Y	Y	Y	Y	N	N	Y	N	N	Y
Ga07g02130	Y	Y	Y	N	Y	N	N	N	N	N	Y
Ga07g02288	Y	Y	Y	N	Y	N	Y	N	N	N	Y
Ga07g02318	Y	Y	Y	N	Y	N	N	N	N	N	Y
Ga07g02321	Y	Y	Y	Y	Y	N	N	N	N	N	Y
Ga08g00037	Y	Y	Y	N	Y	N	N	N	N	N	N
Ga08g00091	Y	Y	Y	N	Y	N	N	Y	N	N	Y
Ga08g00130	Y	Y	Y	Y	Y	N	N	N	N	N	Y
Ga08g00146	Y	Y	Y	N	Y	N	N	N	N	N	N
Ga08g00241	Y	Y	Y	Y	Y	Y	Y	Y	N	Y	Y
Ga08g00276	Y	Y	Y	N	Y	N	N	N	N	N	Y
Ga08g00292	Y	Y	Y	N	Y	N	N	N	N	Y	N
Ga08g00425	Y	Y	Y	N	Y	N	N	N	N	N	Y
Ga08g00444	Y	Y	Y	N	Y	Y	Y	N	N	N	Y
Ga08g00555	Y	N	Y	N	Y	N	N	Y	N	N	N
Ga08g00627	Y	Y	Y	N	Y	N	N	Y	N	N	Y
Ga08g00791	Y	Y	Y	N	Y	N	N	N	N	N	N
Ga08g00793	Y	Y	Y	Y	Y	N	N	N	N	N	N
Ga08g00847	Y	Y	Y	N	Y	N	N	Y	N	N	Y
Ga08g00887	Y	Y	Y	Y	Y	Y	N	N	N	N	Y
Ga08g00892	Y	Y	Y	N	Y	Y	N	N	N	N	Y
Ga08g00932	Y	N	Y	Y	Y	N	N	N	N	Y	N
Ga08g00993	Y	N	Y	N	Y	N	N	N	N	N	Y
Ga08g01010	Y	Y	Y	N	Y	Y	N	N	N	N	N
Ga08g01149	Y	Y	Y	N	Y	N	Y	N	N	Y	Y
Ga08g01286	Y	Y	Y	Y	Y	N	N	N	N	N	Y
Ga08g01326	Y	Y	Y	N	Y	N	N	Y	N	N	Y
Ga08g01414	Y	Y	Y	Y	Y	N	Y	N	N	N	Y
Ga08g01550	Y	Y	Y	Y	Y	N	N	Y	Y	Y	Y
Ga08g01592	Y	Y	Y	N	Y	Y	Y	Y	N	N	Y
Ga08g01645	Y	Y	Y	N	Y	N	N	Y	N	N	Y
Ga08g01689	Y	Y	Y	Y	Y	N	N	N	N	N	Y
Ga08g01840	Y	Y	Y	N	Y	Y	Y	N	N	N	Y
Ga08g01850	Y	Y	Y	N	Y	N	N	Y	N	Y	Y
Ga08g01970	Y	Y	Y	N	Y	N	N	N	N	N	Y
Ga08g01984	Y	Y	Y	Y	Y	N	N	N	N	N	Y
Ga08g01994	Y	Y	Y	N	Y	N	Y	Y	N	N	Y
Ga08g02026	Y	Y	Y	Y	Y	N	N	Y	N	Y	Y
Ga08g02052	Y	Y	Y	N	Y	N	N	N	N	N	N
Ga08g02192	Y	Y	Y	Y	Y	N	N	N	N	N	N
Ga08g02206	Y	Y	Y	N	Y	N	N	N	N	N	Y
Ga08g02260	Y	Y	Y	N	Y	N	Y	Y	N	N	N
Ga08g02288	Y	Y	Y	N	Y	N	N	N	N	N	Y
Ga08g02328	Y	Y	Y	N	Y	N	N	N	N	N	N
Ga08g02334	Y	Y	Y	Y	Y	N	N	N	N	N	Y
Ga08g02386	Y	Y	Y	N	Y	N	N	N	N	N	N
Ga08g02432	Y	Y	Y	N	Y	N	N	Y	N	N	Y
Ga08g02501	Y	Y	Y	N	Y	N	N	N	N	N	N
Ga08g02546	Y	Y	Y	N	Y	N	N	Y	N	N	N
Ga08g02602	Y	Y	Y	Y	Y	N	N	Y	N	N	N
Ga08g02655	Y	N	Y	N	Y	N	N	N	N	N	N
Ga08g02767	Y	Y	Y	N	Y	N	N	Y	N	N	Y
Ga09g00150	Y	Y	Y	Y	Y	N	N	Y	N	N	Y
Ga09g00160	Y	N	Y	N	Y	N	N	N	N	N	N
Ga09g00258	Y	Y	Y	Y	Y	N	N	N	N	N	Y
Ga09g00316	Y	Y	Y	N	Y	N	N	N	N	N	N
Ga09g00350	Y	Y	Y	N	Y	N	N	N	N	N	Y
Ga09g00402	Y	N	Y	Y	Y	N	N	N	N	Y	N
Ga09g00464	Y	N	Y	N	Y	N	N	N	N	N	N
Ga09g00477	Y	Y	Y	Y	Y	N	N	Y	N	Y	Y
Ga09g00481	Y	Y	Y	N	Y	N	N	N	N	N	Y
Ga09g00501	Y	Y	Y	N	Y	N	N	N	N	N	Y
Ga09g00508	Y	N	Y	Y	Y	N	N	Y	N	N	Y
Ga09g00583	Y	Y	Y	N	Y	N	N	N	N	N	Y
Ga09g00703	Y	N	Y	Y	Y	Y	N	N	N	N	Y
Ga09g00803	Y	Y	Y	Y	Y	N	N	Y	N	Y	Y
Ga09g00805	Y	Y	Y	N	Y	N	N	N	N	N	Y
Ga09g00866	Y	Y	Y	N	Y	N	N	Y	N	N	Y
Ga09g00888	Y	Y	Y	Y	Y	N	N	Y	N	N	Y
Ga09g00906	Y	Y	Y	N	Y	N	N	N	N	N	Y
Ga09g00920	Y	Y	Y	Y	Y	N	N	N	N	N	Y
Ga09g00921	Y	Y	Y	Y	Y	N	N	N	Y	N	Y
Ga09g01029	Y	Y	Y	Y	Y	N	N	Y	N	N	Y
Ga09g01042	Y	Y	Y	Y	Y	N	N	N	N	N	Y
Ga09g01078	Y	N	Y	N	Y	N	N	Y	N	Y	Y
Ga09g01099	Y	N	Y	N	Y	N	N	Y	N	N	N
Ga09g01214	Y	Y	Y	N	Y	N	N	N	N	N	N
Ga09g01216	Y	Y	Y	Y	Y	N	N	N	N	N	Y
Ga09g01217	Y	Y	Y	N	Y	N	N	N	N	N	Y
Ga09g01219	Y	Y	Y	N	Y	Y	N	N	N	N	Y
Ga09g01250	Y	Y	Y	N	Y	Y	Y	Y	N	Y	Y
Ga09g01271	Y	Y	Y	N	N	Y	Y	N	N	N	Y
Ga09g01276	Y	Y	Y	Y	Y	N	N	Y	N	Y	Y
Ga09g01293	Y	Y	Y	N	Y	N	Y	Y	N	Y	Y
Ga09g01344	Y	N	Y	N	Y	N	N	N	N	N	Y
Ga09g01455	Y	Y	Y	N	Y	N	N	Y	N	Y	Y
Ga09g01512	Y	Y	Y	Y	Y	N	N	Y	N	N	N
Ga09g01542	Y	Y	Y	N	Y	N	Y	N	N	N	N
Ga09g01584	Y	Y	Y	N	Y	N	N	N	N	N	N
Ga09g01614	Y	Y	Y	Y	Y	N	N	N	N	N	Y
Ga09g01619	Y	Y	Y	N	Y	N	N	N	N	N	N
Ga09g01629	Y	Y	Y	N	Y	N	N	Y	N	N	N
Ga09g01647	Y	Y	Y	N	Y	N	N	N	N	N	N
Ga09g01717	Y	Y	Y	Y	Y	N	N	Y	N	N	Y
Ga09g01790	Y	Y	Y	N	N	N	Y	N	N	Y	Y
Ga09g01812	Y	Y	Y	N	Y	N	N	N	N	N	N
Ga09g01831	Y	Y	Y	N	Y	N	N	Y	N	N	Y
Ga09g01932	Y	Y	Y	N	Y	N	N	N	N	N	Y
Ga09g01944	Y	Y	Y	Y	Y	N	N	Y	N	N	Y
Ga09g02007	Y	Y	Y	Y	Y	N	N	Y	N	N	N
Ga09g02008	Y	Y	Y	Y	Y	N	N	Y	N	N	Y
Ga09g02012	Y	Y	Y	Y	Y	N	N	Y	N	Y	Y
Ga09g02092	Y	Y	Y	N	Y	N	N	N	N	Y	N
Ga09g02122	Y	Y	Y	N	Y	N	N	Y	N	N	Y
Ga09g02125	Y	Y	Y	Y	Y	N	N	N	N	N	Y
Ga09g02196	Y	Y	Y	N	Y	N	N	N	N	N	N
Ga09g02200	Y	Y	Y	Y	Y	N	N	N	N	Y	Y
Ga09g02238	Y	Y	Y	N	Y	N	N	N	N	Y	Y
Ga09g02241	Y	Y	Y	N	Y	Y	N	N	N	N	Y
Ga09g02301	Y	Y	Y	N	Y	N	N	Y	N	Y	Y
Ga09g02317	Y	Y	Y	N	Y	N	Y	Y	N	N	Y
Ga09g02319	Y	Y	Y	Y	Y	N	N	N	N	N	Y
Ga09g02394	Y	N	Y	N	Y	N	N	Y	N	N	Y
Ga09g02443	Y	N	Y	N	N	N	N	N	N	N	N
Ga09g02472	Y	Y	Y	N	Y	Y	Y	Y	N	N	Y
Ga09g02473	Y	Y	Y	N	Y	Y	Y	Y	N	N	Y
Ga09g02475	Y	Y	Y	N	N	Y	Y	Y	N	N	Y
Ga09g02543	Y	Y	Y	N	Y	N	N	N	N	N	N
Ga09g02586	Y	N	Y	N	Y	N	N	N	N	N	N
Ga10g00006	Y	Y	Y	N	Y	N	Y	N	N	N	Y
Ga10g00073	Y	Y	Y	N	Y	N	N	N	N	N	Y
Ga10g00188	Y	Y	Y	Y	Y	N	N	N	N	N	N
Ga10g00246	Y	Y	Y	N	Y	N	N	N	N	N	N
Ga10g00252	Y	Y	Y	Y	Y	N	N	Y	N	N	Y
Ga10g00328	Y	Y	Y	Y	Y	N	N	N	N	N	N
Ga10g00433	Y	N	Y	N	Y	N	N	N	N	N	Y
Ga10g00534	Y	Y	Y	N	Y	N	N	N	N	Y	Y
Ga10g00646	Y	Y	Y	N	Y	N	N	N	N	N	Y
Ga10g00700	Y	Y	Y	Y	Y	N	N	N	N	N	N
Ga10g00758	Y	Y	Y	N	N	N	N	Y	N	N	N
Ga10g00775	Y	Y	Y	N	Y	N	Y	N	N	N	Y
Ga10g00804	Y	Y	Y	N	N	Y	N	N	N	N	Y
Ga10g00898	Y	Y	Y	Y	Y	N	Y	Y	N	Y	Y
Ga10g00922	Y	Y	Y	Y	Y	N	N	Y	N	N	Y
Ga10g00941	Y	Y	Y	N	Y	Y	N	N	N	N	N
Ga10g00945	Y	Y	Y	N	Y	N	N	N	N	N	N
Ga10g00947	Y	Y	Y	N	Y	N	N	N	N	N	Y
Ga10g00948	Y	Y	Y	N	Y	N	N	N	N	N	N
Ga10g00949	Y	Y	Y	N	Y	N	N	N	N	N	N
Ga10g00976	Y	Y	Y	Y	Y	N	Y	Y	N	Y	Y
Ga10g00991	Y	Y	Y	Y	Y	N	N	N	N	N	N
Ga10g00993	Y	Y	Y	Y	Y	N	N	Y	N	N	Y
Ga10g00994	Y	N	Y	Y	Y	N	N	N	N	N	Y
Ga10g01056	Y	N	Y	N	Y	N	N	Y	N	N	N
Ga10g01213	Y	Y	Y	N	Y	N	N	N	N	N	Y
Ga10g01241	Y	Y	Y	N	Y	N	Y	Y	N	N	Y
Ga10g01273	Y	Y	Y	N	Y	N	N	Y	N	N	Y
Ga10g01278	Y	Y	Y	N	Y	N	N	N	N	N	Y
Ga10g01297	Y	Y	Y	N	Y	N	N	N	N	N	N
Ga10g01338	Y	Y	Y	Y	Y	N	N	N	N	N	Y
Ga10g01339	Y	Y	Y	N	Y	N	N	N	N	N	N
Ga10g01342	Y	Y	Y	N	Y	N	N	Y	N	N	Y
Ga10g01412	Y	Y	Y	N	Y	N	Y	Y	N	Y	Y
Ga10g01416	Y	Y	Y	Y	Y	N	N	Y	N	N	Y
Ga10g01446	Y	Y	Y	N	N	Y	N	Y	N	N	N
Ga10g01450	Y	Y	Y	N	Y	N	N	N	N	N	N
Ga10g01495	Y	Y	Y	N	Y	N	N	N	N	N	N
Ga10g01521	Y	Y	Y	Y	Y	N	N	N	N	Y	Y
Ga10g01524	Y	Y	Y	N	Y	N	N	N	N	N	Y
Ga10g01535	Y	N	Y	N	Y	N	N	N	N	N	Y
Ga10g01560	Y	Y	Y	N	Y	N	N	Y	N	N	Y
Ga10g01569	Y	Y	Y	N	Y	N	N	Y	N	N	N
Ga10g01574	Y	Y	Y	Y	Y	N	N	N	N	N	Y
Ga10g01585	Y	Y	Y	N	Y	Y	N	N	N	N	Y
Ga10g01614	Y	Y	Y	Y	Y	N	Y	N	N	N	Y
Ga10g01616	Y	Y	Y	N	Y	N	N	N	N	Y	Y
Ga10g01637	Y	Y	Y	N	Y	N	N	N	N	N	Y
Ga10g01663	Y	Y	Y	N	Y	N	N	N	N	N	Y
Ga10g01724	Y	Y	Y	N	Y	N	N	Y	N	N	Y
Ga10g01767	Y	N	Y	N	Y	N	N	Y	N	Y	N
Ga10g01783	Y	Y	Y	Y	Y	N	N	Y	N	N	Y
Ga10g01901	Y	Y	Y	Y	Y	N	N	N	N	N	Y
Ga10g02047	Y	Y	Y	Y	Y	Y	N	Y	N	N	Y
Ga10g02087	Y	N	Y	N	Y	N	N	N	N	N	N
Ga10g02118	Y	Y	Y	N	Y	N	N	N	N	N	Y
Ga10g02163	Y	Y	Y	N	N	N	N	N	N	N	Y
Ga10g02215	Y	Y	Y	Y	Y	N	N	Y	N	N	Y
Ga10g02353	Y	Y	Y	N	Y	N	Y	Y	N	N	Y
Ga10g02399	Y	Y	Y	Y	Y	N	N	N	N	N	Y
Ga10g02416	Y	Y	Y	N	Y	N	Y	N	N	N	Y
Ga10g02433	Y	Y	Y	Y	Y	N	N	Y	N	N	Y
Ga10g02504	Y	Y	Y	Y	Y	Y	Y	N	N	N	Y
Ga10g02534	Y	Y	Y	N	Y	N	N	N	N	N	N
Ga10g02647	Y	Y	Y	N	Y	N	N	N	N	N	Y
Ga10g02663	Y	Y	Y	Y	Y	N	N	N	N	N	Y
Ga10g02756	Y	Y	Y	N	Y	Y	Y	N	N	N	Y
Ga10g02800	Y	Y	Y	N	Y	N	N	Y	N	N	Y
Ga11g00017	Y	Y	Y	Y	Y	N	N	Y	N	N	Y
Ga11g00031	Y	Y	Y	N	Y	N	N	N	N	Y	Y
Ga11g00049	Y	Y	Y	Y	Y	N	N	Y	N	N	Y
Ga11g00068	Y	Y	Y	N	Y	N	N	N	N	N	N
Ga11g00212	Y	Y	Y	Y	Y	N	N	N	N	N	Y
Ga11g00313	Y	Y	Y	Y	Y	N	N	Y	Y	N	Y
Ga11g00325	Y	Y	Y	Y	Y	N	N	Y	N	N	Y
Ga11g00404	Y	N	Y	N	Y	N	N	Y	N	Y	Y
Ga11g00474	Y	Y	Y	N	N	Y	N	N	N	N	N
Ga11g00742	Y	Y	Y	N	Y	N	N	N	N	N	Y
Ga11g00891	Y	Y	Y	N	Y	Y	Y	Y	N	Y	Y
Ga11g01013	Y	Y	Y	N	Y	N	N	Y	N	N	Y
Ga11g01085	Y	Y	Y	N	Y	N	N	N	Y	Y	Y
Ga11g01438	Y	Y	Y	Y	Y	N	N	Y	N	N	Y
Ga11g01470	Y	Y	Y	N	Y	N	N	N	N	N	N
Ga11g01549	Y	Y	Y	N	Y	N	N	Y	N	N	N
Ga11g01595	Y	Y	Y	Y	Y	N	N	Y	N	Y	Y
Ga11g01672	Y	Y	Y	Y	Y	N	N	N	N	N	Y
Ga11g01735	Y	Y	Y	N	Y	N	N	N	N	N	N
Ga11g01741	Y	Y	Y	N	Y	N	N	N	N	N	N
Ga11g01743	Y	Y	Y	N	Y	Y	N	N	N	N	N
Ga11g01771	Y	Y	Y	N	Y	N	N	N	N	Y	N
Ga11g01837	Y	Y	Y	N	Y	N	N	N	N	Y	N
Ga11g01927	Y	Y	Y	N	Y	N	N	Y	N	N	Y
Ga11g01950	Y	Y	Y	N	Y	N	N	N	N	N	Y
Ga11g02025	Y	Y	Y	N	Y	N	N	N	N	N	N
Ga11g02026	Y	Y	Y	N	Y	N	N	N	N	N	N
Ga11g02080	Y	Y	Y	Y	Y	N	Y	N	N	N	Y
Ga11g02088	Y	Y	Y	N	Y	N	N	N	N	N	Y
Ga11g02140	Y	Y	Y	N	Y	Y	N	Y	N	N	Y
Ga11g02170	Y	Y	Y	N	Y	N	N	Y	N	Y	Y
Ga11g02180	Y	Y	Y	N	Y	N	N	Y	N	N	Y
Ga11g02241	Y	Y	Y	Y	Y	N	N	N	N	N	N
Ga11g02271	Y	Y	Y	Y	Y	N	N	N	N	N	Y
Ga11g02320	Y	Y	Y	N	Y	N	N	N	N	N	N
Ga11g02360	Y	Y	Y	N	Y	N	N	N	N	N	N
Ga11g02447	Y	Y	Y	N	Y	N	N	Y	N	N	Y
Ga11g02448	Y	Y	Y	N	Y	N	N	N	N	N	Y
Ga11g02494	Y	Y	Y	Y	Y	N	N	Y	N	N	Y
Ga11g02521	Y	Y	Y	N	Y	N	N	N	N	N	Y
Ga11g02527	Y	Y	Y	N	Y	N	N	N	N	N	Y
Ga11g02542	Y	Y	Y	N	N	N	N	N	N	N	N
Ga11g02562	Y	Y	Y	Y	Y	N	N	Y	N	N	Y
Ga11g02572	Y	Y	Y	N	Y	Y	N	Y	N	N	Y
Ga11g02641	Y	Y	Y	Y	Y	N	N	Y	N	N	Y
Ga11g02701	Y	Y	Y	Y	Y	N	N	Y	N	N	Y
Ga11g02702	Y	Y	Y	N	Y	N	N	N	N	N	N
Ga11g02736	Y	Y	Y	N	Y	Y	Y	N	N	N	Y
Ga11g02749	Y	Y	Y	N	Y	N	N	Y	N	N	Y
Ga11g02815	Y	Y	Y	Y	Y	N	N	N	N	N	N
Ga11g02855	Y	Y	Y	N	Y	N	N	N	N	N	N
Ga11g02861	Y	Y	Y	N	Y	N	N	Y	N	Y	Y
Ga11g02916	Y	Y	Y	N	Y	N	N	N	N	Y	Y
Ga11g02940	Y	Y	Y	N	Y	N	N	N	N	N	N
Ga11g02946	Y	Y	Y	Y	Y	N	N	Y	N	N	Y
Ga11g02947	Y	Y	Y	N	Y	N	N	N	N	N	Y
Ga11g02954	Y	Y	Y	Y	Y	N	N	N	N	N	N
Ga11g02965	Y	Y	Y	N	Y	N	N	N	N	Y	Y
Ga11g02983	Y	Y	Y	N	Y	N	N	N	N	Y	Y
Ga11g02996	Y	Y	Y	N	Y	N	N	N	N	N	Y
Ga11g03041	Y	Y	Y	N	Y	N	N	N	N	N	Y
Ga11g03053	Y	Y	Y	N	Y	N	N	Y	N	Y	Y
Ga11g03164	Y	Y	Y	N	Y	Y	N	N	N	N	Y
Ga11g03266	Y	N	Y	N	Y	N	N	N	N	N	Y
Ga11g03358	Y	Y	Y	Y	Y	N	N	Y	N	N	Y
Ga11g03495	Y	Y	Y	Y	Y	N	N	Y	N	N	Y
Ga11g03530	Y	Y	Y	Y	Y	N	N	N	N	N	N
Ga11g03539	Y	Y	Y	N	Y	N	N	N	N	N	N
Ga11g03598	Y	Y	Y	N	Y	N	N	N	N	N	Y
Ga11g03615	Y	Y	Y	N	Y	N	Y	Y	N	N	Y
Ga11g03700	Y	Y	Y	Y	Y	N	N	N	N	N	Y
Ga11g03751	Y	N	Y	N	Y	N	N	Y	N	N	Y
Ga11g03758	Y	Y	Y	N	Y	N	N	N	N	Y	Y
Ga11g03770	Y	Y	Y	N	Y	N	N	N	N	N	N
Ga12g00003	Y	N	Y	N	Y	N	N	N	N	N	N
Ga12g00103	Y	N	Y	N	Y	N	Y	N	N	N	N
Ga12g00131	Y	Y	Y	Y	Y	N	N	N	N	N	Y
Ga12g00157	Y	Y	Y	Y	Y	N	N	Y	N	Y	Y
Ga12g00188	Y	N	Y	N	Y	N	N	Y	N	Y	Y
Ga12g00198	Y	Y	Y	Y	Y	N	N	N	N	Y	Y
Ga12g00255	Y	Y	Y	N	Y	N	N	Y	N	Y	Y
Ga12g00256	Y	Y	Y	N	Y	Y	Y	Y	N	N	Y
Ga12g00270	Y	Y	Y	N	Y	N	N	Y	N	Y	Y
Ga12g00276	Y	Y	Y	Y	Y	N	N	N	N	Y	Y
Ga12g00283	Y	Y	Y	N	Y	N	Y	Y	N	N	N
Ga12g00342	Y	Y	Y	N	Y	N	N	N	N	N	Y
Ga12g00344	Y	Y	Y	Y	Y	N	N	Y	N	Y	Y
Ga12g00365	Y	Y	Y	N	Y	N	N	Y	N	Y	Y
Ga12g00429	Y	N	Y	N	Y	N	N	N	N	N	N
Ga12g00514	Y	Y	Y	N	Y	N	N	N	N	N	N
Ga12g00565	Y	Y	Y	N	Y	N	N	N	N	N	Y
Ga12g00577	Y	Y	Y	N	Y	N	N	N	N	N	Y
Ga12g00627	Y	Y	Y	N	Y	N	N	Y	N	N	Y
Ga12g00640	Y	Y	Y	N	Y	N	N	Y	N	N	N
Ga12g00714	Y	Y	Y	N	Y	N	N	Y	N	N	Y
Ga12g00721	Y	Y	Y	N	Y	N	N	Y	N	N	Y
Ga12g00748	Y	Y	Y	Y	Y	N	N	N	N	N	N
Ga12g00752	Y	N	Y	N	Y	N	N	N	N	N	Y
Ga12g00768	Y	Y	Y	N	Y	N	N	N	N	N	N
Ga12g00798	Y	Y	Y	N	Y	N	N	N	N	Y	Y
Ga12g00809	Y	Y	Y	N	Y	N	N	N	N	N	Y
Ga12g00810	Y	Y	Y	Y	Y	N	Y	N	N	N	Y
Ga12g00881	Y	Y	Y	N	Y	N	Y	Y	N	Y	Y
Ga12g00927	Y	Y	Y	N	Y	N	N	Y	N	N	Y
Ga12g00976	Y	Y	Y	N	Y	N	N	N	N	N	Y
Ga12g01049	Y	Y	Y	N	Y	N	N	Y	N	Y	Y
Ga12g01106	Y	Y	Y	N	Y	N	Y	Y	N	Y	Y
Ga12g01128	Y	Y	Y	Y	Y	N	N	N	N	N	Y
Ga12g01165	Y	Y	Y	N	Y	N	N	N	N	Y	Y
Ga12g01224	Y	N	Y	Y	Y	N	N	N	N	N	Y
Ga12g01311	Y	Y	Y	Y	Y	N	N	Y	N	N	Y
Ga12g01456	Y	N	Y	N	Y	N	N	N	N	N	N
Ga12g01599	Y	Y	Y	N	Y	N	N	N	N	N	Y
Ga12g01642	Y	Y	Y	Y	Y	N	N	N	N	N	N
Ga12g01698	Y	Y	Y	Y	Y	N	N	N	N	N	Y
Ga12g02026	Y	Y	Y	N	Y	N	Y	N	N	N	Y
Ga12g02106	Y	Y	Y	N	Y	N	N	N	N	N	Y
Ga12g02145	Y	Y	Y	N	Y	N	Y	N	N	Y	N
Ga12g02146	Y	Y	Y	N	Y	N	N	N	N	N	Y
Ga12g02169	Y	Y	Y	Y	Y	N	N	N	N	N	N
Ga12g02224	Y	Y	Y	N	Y	N	N	Y	N	N	N
Ga12g02288	Y	Y	Y	N	N	N	Y	N	N	N	N
Ga12g02308	Y	N	Y	N	Y	N	N	Y	N	Y	N
Ga12g02429	Y	Y	Y	N	Y	N	N	N	N	N	Y
Ga12g02472	Y	Y	Y	Y	Y	N	N	Y	N	Y	N
Ga12g02485	Y	Y	Y	N	Y	N	Y	Y	N	Y	Y
Ga12g02486	Y	Y	Y	Y	Y	N	Y	Y	N	N	Y
Ga12g02653	Y	Y	N	N	N	N	Y	N	N	N	Y
Ga12g02665	Y	Y	Y	N	N	N	N	N	N	Y	N
Ga12g02667	Y	Y	Y	N	Y	N	N	N	N	N	N
Ga12g02681	Y	Y	Y	N	Y	N	N	N	N	N	Y
Ga12g02687	Y	Y	Y	N	Y	N	N	N	N	N	Y
Ga12g02734	Y	N	Y	N	Y	N	N	Y	N	N	N
Ga12g02737	Y	Y	Y	N	Y	N	N	Y	N	Y	Y
Ga13g00104	Y	Y	Y	Y	Y	N	N	N	N	Y	Y
Ga13g00239	Y	Y	Y	N	Y	N	Y	N	N	N	Y
Ga13g00286	Y	Y	Y	Y	Y	N	N	N	N	N	Y
Ga13g00324	Y	Y	Y	N	Y	N	N	N	N	N	Y
Ga13g00340	Y	Y	Y	N	Y	N	N	N	N	N	Y
Ga13g00410	Y	Y	Y	N	Y	N	N	Y	N	N	Y
Ga13g00443	Y	Y	Y	Y	Y	N	N	Y	N	N	Y
Ga13g00452	Y	Y	Y	Y	Y	N	N	N	N	N	Y
Ga13g00476	Y	Y	Y	Y	Y	N	N	Y	N	N	Y
Ga13g00498	Y	Y	Y	Y	Y	N	N	Y	N	N	N
Ga13g00564	Y	Y	Y	N	Y	N	N	N	N	N	Y
Ga13g00596	Y	Y	Y	N	Y	N	N	Y	N	Y	Y
Ga13g00604	Y	Y	Y	N	Y	N	N	N	N	N	N
Ga13g00645	Y	Y	Y	Y	Y	N	N	N	N	N	Y
Ga13g00810	Y	Y	Y	N	Y	N	N	N	N	N	N
Ga13g00831	Y	Y	Y	N	Y	Y	N	N	N	N	Y
Ga13g00846	Y	Y	Y	N	Y	N	N	N	N	N	N
Ga13g00856	Y	Y	Y	N	Y	Y	N	N	N	N	Y
Ga13g00857	Y	N	Y	Y	Y	N	N	N	N	N	Y
Ga13g00875	Y	Y	Y	N	Y	N	N	N	N	Y	Y
Ga13g01016	Y	N	Y	Y	Y	N	N	N	N	Y	Y
Ga13g01067	Y	Y	Y	N	Y	Y	Y	Y	N	N	Y
Ga13g01316	Y	Y	Y	N	Y	N	N	N	N	N	Y
Ga13g01457	Y	Y	Y	N	Y	N	N	Y	N	Y	Y
Ga13g01548	Y	Y	Y	Y	Y	N	N	N	N	N	N
Ga13g01651	Y	Y	Y	N	Y	N	N	N	N	Y	Y
Ga13g01660	Y	N	Y	Y	Y	N	N	Y	N	N	N
Ga13g01760	Y	Y	Y	Y	Y	N	N	N	N	N	N
Ga13g01761	Y	Y	Y	Y	Y	N	N	N	N	N	Y
Ga13g01767	Y	Y	Y	Y	Y	N	N	Y	N	N	Y
Ga13g01805	Y	Y	Y	Y	Y	N	N	Y	N	Y	Y
Ga13g01836	Y	Y	Y	N	Y	N	N	Y	N	Y	Y
Ga13g02005	Y	Y	Y	N	Y	N	N	Y	N	N	N
Ga13g02007	Y	Y	Y	Y	Y	N	N	Y	N	N	Y
Ga13g02032	Y	Y	Y	N	Y	N	Y	N	N	Y	Y
Ga13g02063	Y	Y	Y	N	Y	Y	N	N	N	N	N
Ga13g02255	Y	Y	Y	N	Y	N	N	Y	N	N	Y
Ga13g02410	Y	Y	Y	N	Y	N	N	Y	N	Y	Y
Ga13g02459	Y	N	Y	N	Y	N	N	N	N	N	Y
Ga13g02461	Y	N	Y	N	Y	N	N	Y	N	N	N
Ga13g02469	Y	Y	Y	N	Y	Y	Y	N	N	N	Y
Ga13g02479	Y	Y	Y	Y	Y	N	N	N	N	N	Y
Ga13g02512	Y	Y	Y	Y	Y	N	N	Y	N	N	Y
Ga13g02606	Y	N	Y	N	Y	N	N	N	N	N	Y
Ga13g02616	Y	Y	Y	Y	Y	N	N	Y	N	N	N
Ga14g00017	Y	Y	Y	Y	Y	N	N	N	N	N	Y
Ga14g00030	Y	Y	Y	N	Y	N	Y	Y	N	Y	Y
Ga14g00072	Y	Y	Y	N	Y	N	N	N	N	N	Y
Ga14g00133	Y	Y	Y	Y	Y	Y	Y	Y	Y	Y	Y
Ga14g00149	Y	N	Y	N	Y	N	N	N	N	N	Y
Ga14g00176	Y	Y	Y	Y	Y	N	N	Y	N	Y	N
Ga14g00207	Y	Y	Y	Y	Y	N	N	N	N	Y	Y
Ga14g00313	Y	N	N	N	Y	N	N	N	N	Y	N
Ga14g00325	Y	Y	Y	N	Y	N	N	Y	N	N	N
Ga14g00481	Y	Y	Y	Y	Y	N	N	N	N	N	Y
Ga14g00499	Y	Y	Y	Y	Y	N	N	Y	N	Y	Y
Ga14g00634	Y	Y	Y	Y	Y	N	N	Y	N	Y	Y
Ga14g00654	Y	N	Y	N	Y	N	Y	N	N	N	Y
Ga14g00679	Y	Y	Y	N	Y	N	N	Y	N	Y	Y
Ga14g00703	Y	Y	Y	Y	Y	N	N	Y	N	N	Y
Ga14g00860	Y	Y	Y	N	Y	N	N	N	N	N	Y
Ga14g00888	Y	Y	Y	Y	Y	N	Y	Y	N	N	Y
Ga14g00891	Y	Y	Y	Y	Y	N	Y	Y	N	N	Y
Ga14g00919	Y	Y	Y	Y	Y	N	Y	N	N	N	Y
Ga14g00933	Y	Y	N	N	Y	N	N	N	N	N	Y
Ga14g01001	Y	Y	Y	N	Y	N	N	N	N	N	Y
Ga14g01030	Y	Y	Y	Y	Y	N	Y	Y	N	Y	Y
Ga14g01038	Y	Y	Y	Y	Y	N	N	N	N	N	Y
Ga14g01188	Y	Y	Y	Y	Y	N	N	Y	Y	Y	Y
Ga14g01190	Y	Y	Y	N	Y	Y	Y	Y	N	Y	Y
Ga14g01422	Y	Y	Y	Y	Y	N	N	N	N	N	Y
Ga14g01550	Y	Y	Y	N	Y	N	N	N	N	N	N
Ga14g01830	Y	N	Y	N	Y	N	N	Y	N	Y	Y
Ga14g01845	Y	Y	Y	N	Y	N	Y	N	N	N	Y
Ga01g00571	N	Y	Y	Y	Y	N	N	Y	N	N	Y
Ga01g00784	N	Y	Y	N	Y	N	Y	Y	N	Y	Y
Ga01g00844	N	Y	Y	Y	Y	Y	N	N	N	N	Y
Ga01g00941	N	Y	Y	Y	Y	N	N	N	N	N	Y
Ga01g01017	N	Y	Y	N	Y	N	N	N	N	N	Y
Ga01g01072	N	Y	Y	N	Y	N	N	N	N	N	Y
Ga01g01085	N	Y	Y	Y	Y	N	N	Y	N	Y	N
Ga01g01135	N	Y	Y	N	Y	N	N	Y	N	Y	Y
Ga01g01149	N	Y	Y	N	Y	N	Y	N	N	N	Y
Ga01g01164	N	Y	Y	N	Y	N	N	Y	N	Y	Y
Ga01g01207	N	Y	Y	N	Y	Y	N	Y	N	Y	Y
Ga01g01217	N	Y	Y	N	Y	N	N	N	N	N	Y
Ga01g01296	N	Y	Y	N	N	N	Y	N	N	N	N
Ga01g01455	N	Y	Y	N	Y	Y	Y	N	N	N	Y
Ga01g01504	N	Y	Y	N	Y	N	N	Y	N	N	Y
Ga01g01517	N	Y	Y	N	Y	N	N	N	N	N	Y
Ga01g01531	N	Y	Y	N	N	N	N	Y	N	N	N
Ga01g01570	N	Y	Y	N	Y	Y	N	N	N	N	Y
Ga01g01645	N	Y	Y	N	Y	N	N	N	N	N	Y
Ga01g01705	N	Y	Y	N	Y	Y	N	N	N	N	Y
Ga01g01749	N	Y	Y	Y	Y	N	N	N	N	N	Y
Ga01g01781	N	Y	Y	Y	Y	Y	Y	N	N	N	Y
Ga01g01793	N	Y	Y	Y	Y	N	N	N	N	N	Y
Ga01g02043	N	Y	Y	Y	Y	N	N	N	N	N	N
Ga01g02067	N	Y	Y	N	Y	N	N	N	N	N	Y
Ga01g02069	N	Y	Y	N	Y	N	N	N	N	N	N
Ga01g02093	N	Y	Y	N	Y	N	N	N	N	N	Y
Ga01g02097	N	Y	Y	N	Y	N	N	N	N	N	N
Ga01g02232	N	Y	Y	Y	Y	N	N	Y	N	N	Y
Ga01g02331	N	Y	Y	Y	Y	N	N	Y	N	Y	Y
Ga01g02381	N	Y	Y	N	Y	N	Y	N	N	N	N
Ga01g02509	N	Y	Y	N	Y	N	Y	N	N	N	N
Ga02g00166	N	Y	Y	Y	Y	N	N	N	N	N	N
Ga02g00271	N	Y	Y	Y	Y	N	N	Y	N	N	Y
Ga02g00332	N	Y	Y	N	Y	N	N	N	N	N	Y
Ga02g00337	N	Y	Y	Y	Y	N	N	Y	N	Y	Y
Ga02g00402	N	Y	Y	N	Y	N	N	N	N	N	Y
Ga02g00404	N	Y	Y	N	Y	N	N	N	N	N	Y
Ga02g00459	N	Y	Y	Y	Y	N	Y	N	N	N	Y
Ga02g00668	N	Y	Y	N	Y	N	N	N	N	N	Y
Ga02g00693	N	Y	Y	Y	Y	Y	Y	Y	N	N	Y
Ga02g00867	N	Y	Y	Y	Y	N	Y	N	N	N	Y
Ga02g00868	N	Y	Y	N	Y	N	Y	N	N	N	Y
Ga02g00934	N	Y	Y	N	Y	N	N	N	N	N	Y
Ga02g00971	N	Y	Y	N	Y	Y	N	N	N	N	Y
Ga02g01010	N	Y	Y	N	Y	Y	N	N	N	N	Y
Ga02g01050	N	Y	Y	N	Y	N	N	N	N	N	Y
Ga02g01076	N	Y	Y	Y	Y	N	N	N	N	Y	Y
Ga02g01098	N	Y	Y	N	Y	N	Y	N	N	N	N
Ga02g01161	N	Y	Y	Y	Y	N	N	N	N	N	N
Ga02g01173	N	Y	Y	N	Y	N	N	N	N	N	Y
Ga02g01186	N	Y	Y	Y	Y	Y	N	N	N	N	N
Ga02g01209	N	Y	Y	Y	Y	N	N	N	N	Y	Y
Ga02g01451	N	Y	Y	N	Y	N	N	Y	N	Y	N
Ga02g01480	N	Y	Y	Y	Y	N	N	Y	N	Y	Y
Ga02g01562	N	Y	Y	Y	Y	N	N	Y	N	N	N
Ga02g01590	N	Y	Y	N	N	N	N	N	N	N	N
Ga03g00127	N	Y	Y	N	Y	N	N	N	N	N	Y
Ga03g00129	N	Y	Y	Y	Y	N	N	Y	N	N	Y
Ga03g00158	N	Y	Y	Y	Y	N	N	N	N	N	Y
Ga03g00316	N	Y	Y	N	Y	N	N	Y	N	Y	Y
Ga03g00347	N	Y	Y	N	Y	N	N	N	N	N	Y
Ga03g00366	N	Y	Y	Y	Y	N	N	N	N	N	N
Ga03g00367	N	Y	Y	Y	Y	N	N	N	N	N	Y
Ga03g00376	N	Y	Y	Y	Y	N	N	N	N	N	N
Ga03g00516	N	Y	Y	Y	Y	N	N	Y	N	Y	Y
Ga03g00519	N	Y	Y	Y	Y	N	N	Y	N	N	Y
Ga03g00606	N	Y	Y	N	Y	N	N	N	N	N	Y
Ga03g00629	N	Y	Y	Y	Y	N	N	N	N	N	Y
Ga03g00668	N	Y	Y	N	Y	N	Y	Y	N	N	Y
Ga03g00686	N	Y	Y	N	Y	N	N	N	N	N	N
Ga03g00693	N	Y	Y	N	Y	N	Y	Y	N	N	Y
Ga03g00697	N	Y	Y	Y	Y	N	N	N	N	N	Y
Ga03g00774	N	Y	Y	N	Y	Y	N	N	N	N	N
Ga03g00782	N	Y	Y	Y	Y	N	N	N	N	N	N
Ga03g00790	N	Y	Y	N	Y	N	N	Y	Y	Y	Y
Ga03g00906	N	Y	Y	N	Y	N	Y	N	N	N	N
Ga03g01131	N	Y	Y	Y	Y	N	N	Y	Y	Y	Y
Ga03g01156	N	Y	Y	N	Y	N	N	N	N	N	N
Ga03g01199	N	Y	Y	N	Y	N	N	Y	N	Y	Y
Ga03g01235	N	Y	Y	N	Y	N	Y	N	N	N	N
Ga03g01255	N	Y	Y	N	Y	N	N	N	N	N	Y
Ga03g01291	N	Y	Y	Y	Y	N	N	N	N	N	Y
Ga03g01384	N	Y	Y	N	Y	N	N	Y	N	Y	Y
Ga03g01517	N	Y	Y	N	Y	N	N	Y	N	N	N
Ga03g01581	N	Y	Y	N	Y	N	N	N	N	N	Y
Ga03g01680	N	Y	Y	N	Y	N	Y	Y	N	N	Y
Ga03g01725	N	Y	Y	N	Y	N	N	Y	N	Y	Y
Ga03g01875	N	Y	Y	N	Y	N	N	N	N	N	N
Ga03g01881	N	Y	Y	N	Y	N	N	Y	N	N	N
Ga03g01934	N	Y	Y	N	Y	N	N	N	N	Y	Y
Ga03g01971	N	Y	Y	Y	Y	N	N	Y	Y	Y	Y
Ga03g02037	N	Y	Y	N	Y	N	N	Y	N	N	Y
Ga03g02061	N	Y	Y	N	Y	N	N	Y	N	N	Y
Ga03g02204	N	Y	Y	Y	Y	N	N	Y	N	N	N
Ga03g02254	N	Y	Y	N	Y	N	N	Y	N	N	Y
Ga03g02501	N	Y	Y	N	N	N	Y	N	N	N	Y
Ga04g00050	N	Y	Y	N	Y	N	N	N	N	N	Y
Ga04g00181	N	Y	Y	Y	Y	N	N	N	N	N	Y
Ga04g00206	N	Y	Y	N	Y	Y	N	N	N	N	Y
Ga04g00231	N	Y	Y	N	Y	N	N	N	N	N	Y
Ga04g00238	N	Y	Y	N	Y	N	Y	N	N	N	N
Ga04g00274	N	Y	Y	Y	Y	N	N	N	N	N	N
Ga04g00279	N	Y	Y	N	Y	N	N	Y	N	N	N
Ga04g00403	N	Y	Y	Y	Y	N	N	N	N	N	Y
Ga04g00418	N	Y	Y	Y	Y	N	N	N	N	N	Y
Ga04g00431	N	Y	Y	N	Y	N	Y	Y	N	Y	N
Ga04g00485	N	Y	Y	Y	Y	N	N	N	N	N	N
Ga04g00488	N	Y	Y	Y	Y	N	Y	N	N	N	Y
Ga04g00500	N	Y	Y	N	Y	N	Y	N	N	N	N
Ga04g00502	N	Y	Y	Y	Y	N	N	N	N	N	N
Ga04g00579	N	Y	Y	N	Y	N	N	N	N	N	Y
Ga04g00606	N	Y	Y	N	Y	N	Y	Y	N	Y	Y
Ga04g00613	N	Y	Y	N	Y	N	N	N	N	N	Y
Ga04g00648	N	Y	Y	N	Y	N	N	Y	N	N	Y
Ga04g00685	N	Y	Y	N	N	N	N	N	N	N	N
Ga04g00686	N	Y	Y	N	Y	N	Y	N	N	Y	Y
Ga04g00732	N	Y	Y	Y	Y	N	N	N	N	N	Y
Ga04g00740	N	Y	Y	Y	Y	N	N	N	N	N	Y
Ga04g00905	N	Y	Y	Y	Y	N	N	N	N	N	N
Ga04g00951	N	Y	Y	N	Y	N	N	N	N	Y	N
Ga04g00954	N	Y	Y	N	Y	N	N	Y	N	N	Y
Ga04g00961	N	Y	Y	Y	Y	N	N	Y	N	N	Y
Ga04g01038	N	Y	Y	N	Y	Y	Y	Y	N	Y	N
Ga04g01060	N	Y	Y	N	Y	N	N	N	N	N	N
Ga04g01088	N	Y	Y	N	Y	N	N	N	N	Y	N
Ga04g01109	N	Y	Y	Y	Y	N	N	Y	N	N	N
Ga04g01194	N	Y	Y	Y	Y	N	N	N	N	N	Y
Ga04g01271	N	Y	Y	N	Y	N	N	Y	N	Y	Y
Ga04g01479	N	Y	Y	N	Y	N	N	N	N	N	N
Ga04g01487	N	Y	Y	Y	Y	N	N	N	N	Y	Y
Ga04g01524	N	Y	Y	N	Y	N	N	N	N	N	Y
Ga04g01562	N	Y	Y	Y	Y	N	N	Y	N	N	Y
Ga04g01599	N	Y	Y	Y	Y	N	N	Y	N	N	N
Ga04g01622	N	Y	Y	N	Y	N	Y	N	N	N	Y
Ga04g01653	N	Y	Y	N	Y	N	N	N	N	N	Y
Ga04g01697	N	Y	Y	Y	Y	N	N	N	N	N	Y
Ga04g01699	N	Y	Y	N	Y	N	N	N	N	N	Y
Ga04g01828	N	Y	Y	N	Y	N	N	N	N	Y	Y
Ga04g01932	N	Y	Y	N	Y	N	Y	Y	N	N	Y
Ga05g00105	N	Y	Y	N	Y	N	N	Y	N	Y	N
Ga05g00106	N	Y	Y	Y	Y	N	N	Y	N	N	N
Ga05g00109	N	Y	Y	N	Y	N	N	N	N	N	N
Ga05g00137	N	Y	N	N	N	N	Y	N	N	N	N
Ga05g00165	N	Y	Y	N	Y	N	N	N	N	N	N
Ga05g00186	N	Y	Y	N	Y	N	N	N	N	N	Y
Ga05g00206	N	Y	Y	N	Y	N	N	Y	N	Y	Y
Ga05g00249	N	Y	Y	Y	Y	N	N	Y	N	N	Y
Ga05g00274	N	Y	Y	N	Y	N	N	N	N	N	N
Ga05g00303	N	Y	Y	Y	Y	N	N	N	N	N	N
Ga05g00316	N	Y	Y	Y	Y	N	N	N	N	N	Y
Ga05g00382	N	Y	Y	Y	Y	N	N	Y	N	Y	N
Ga05g00394	N	Y	Y	Y	Y	N	Y	Y	N	Y	Y
Ga05g00407	N	Y	Y	N	Y	N	N	Y	N	N	Y
Ga05g00498	N	Y	Y	Y	Y	Y	N	N	N	Y	Y
Ga05g00564	N	Y	Y	N	Y	N	N	Y	N	N	Y
Ga05g00588	N	Y	Y	N	Y	N	N	N	N	N	Y
Ga05g00639	N	Y	Y	Y	Y	N	N	N	N	N	N
Ga05g00651	N	Y	Y	Y	Y	N	N	N	N	N	Y
Ga05g00665	N	Y	Y	Y	Y	N	N	Y	N	N	Y
Ga05g00691	N	Y	Y	N	Y	N	N	N	N	N	N
Ga05g00696	N	Y	Y	N	Y	N	N	Y	N	N	Y
Ga05g00714	N	Y	Y	N	Y	N	N	N	N	N	Y
Ga05g00763	N	Y	Y	N	Y	N	N	N	N	Y	Y
Ga05g00850	N	Y	Y	N	Y	N	N	Y	N	N	Y
Ga05g00866	N	Y	Y	N	Y	N	N	Y	N	Y	Y
Ga05g00964	N	Y	Y	Y	Y	N	N	N	N	N	Y
Ga05g00979	N	Y	Y	N	Y	Y	N	N	N	N	N
Ga05g01134	N	Y	Y	N	Y	Y	Y	N	N	N	Y
Ga05g01160	N	Y	Y	N	Y	N	N	N	N	N	N
Ga05g01265	N	Y	Y	N	Y	N	Y	N	N	N	N
Ga05g01281	N	Y	Y	N	N	N	Y	Y	N	N	Y
Ga05g01343	N	Y	Y	N	Y	N	N	N	N	N	N
Ga05g01352	N	Y	Y	Y	Y	N	N	Y	N	Y	N
Ga05g01369	N	Y	Y	Y	Y	N	N	Y	N	Y	Y
Ga05g01400	N	Y	Y	N	Y	Y	Y	Y	N	N	Y
Ga05g01407	N	Y	Y	N	Y	N	N	N	N	N	N
Ga05g01433	N	Y	Y	N	Y	N	N	Y	N	N	Y
Ga05g01438	N	Y	Y	Y	Y	N	N	N	N	N	Y
Ga05g01474	N	Y	Y	N	Y	N	N	N	N	N	Y
Ga05g01475	N	Y	Y	N	Y	N	N	N	N	N	N
Ga05g01522	N	Y	Y	N	Y	N	Y	Y	N	N	Y
Ga05g01555	N	Y	Y	N	N	N	Y	N	N	N	N
Ga05g01563	N	Y	Y	N	Y	N	N	N	N	N	Y
Ga05g01656	N	Y	Y	Y	Y	N	N	Y	N	N	Y
Ga05g01670	N	Y	Y	Y	Y	N	Y	Y	N	N	N
Ga05g01739	N	Y	Y	N	Y	N	N	N	N	N	Y
Ga05g01759	N	Y	Y	N	Y	N	Y	N	N	N	Y
Ga05g01762	N	Y	Y	N	Y	N	N	N	N	N	Y
Ga05g01788	N	Y	Y	Y	Y	N	N	N	N	Y	Y
Ga05g01873	N	Y	Y	N	Y	N	N	Y	N	Y	Y
Ga05g01883	N	Y	Y	N	Y	N	N	N	Y	Y	Y
Ga05g01958	N	Y	Y	Y	Y	N	N	Y	N	Y	Y
Ga05g01977	N	Y	Y	N	Y	N	N	Y	N	Y	Y
Ga05g01999	N	Y	Y	N	Y	N	N	N	N	N	N
Ga05g02066	N	Y	Y	N	Y	N	N	N	N	N	Y
Ga05g02067	N	Y	Y	N	Y	N	N	N	N	N	Y
Ga05g02123	N	Y	Y	N	Y	N	N	N	N	Y	Y
Ga05g02330	N	Y	Y	Y	Y	N	N	N	N	N	Y
Ga05g02355	N	Y	Y	N	Y	N	N	N	N	N	N
Ga05g02425	N	Y	Y	N	Y	N	Y	N	N	N	Y
Ga05g02452	N	Y	Y	N	Y	N	Y	N	N	N	Y
Ga05g02456	N	Y	Y	N	Y	N	Y	N	N	N	N
Ga05g02517	N	Y	Y	Y	Y	N	N	N	N	N	Y
Ga05g02556	N	Y	Y	N	Y	N	N	N	N	N	Y
Ga05g02600	N	Y	Y	N	Y	N	Y	N	N	N	Y
Ga05g02635	N	Y	Y	N	Y	N	Y	Y	N	N	Y
Ga05g02701	N	Y	Y	N	Y	N	N	N	N	N	N
Ga05g02724	N	Y	Y	Y	Y	N	N	N	N	N	Y
Ga05g02754	N	Y	Y	N	Y	N	N	N	N	N	N
Ga05g02894	N	Y	Y	N	Y	N	N	N	N	N	Y
Ga05g02948	N	Y	Y	N	Y	N	N	N	N	N	Y
Ga05g02967	N	Y	Y	N	Y	N	Y	Y	N	N	Y
Ga05g03074	N	Y	Y	N	N	Y	N	N	N	N	Y
Ga05g03146	N	Y	Y	N	Y	N	N	Y	N	N	N
Ga05g03200	N	Y	Y	Y	Y	N	N	Y	N	N	Y
Ga05g03217	N	Y	Y	Y	Y	N	N	N	N	N	Y
Ga05g03218	N	Y	Y	N	Y	N	N	Y	N	N	Y
Ga05g03276	N	Y	Y	N	Y	N	N	N	N	N	Y
Ga05g03285	N	Y	Y	N	Y	N	N	Y	N	N	N
Ga05g03370	N	Y	Y	Y	Y	N	N	N	N	N	N
Ga05g03374	N	Y	Y	Y	Y	N	Y	N	N	N	Y
Ga05g03390	N	Y	Y	N	Y	N	N	N	N	N	N
Ga05g03429	N	Y	Y	N	Y	N	N	N	N	N	N
Ga05g03744	N	Y	Y	Y	Y	N	N	Y	N	N	N
Ga05g03749	N	Y	Y	N	Y	N	N	N	N	Y	Y
Ga05g03793	N	Y	Y	N	Y	N	N	Y	N	N	Y
Ga05g03858	N	Y	Y	N	Y	N	Y	Y	N	N	Y
Ga05g03933	N	Y	Y	Y	Y	N	N	N	N	N	Y
Ga05g03974	N	Y	Y	N	N	N	N	N	N	N	N
Ga05g04033	N	Y	Y	Y	Y	N	N	N	N	N	Y
Ga06g00048	N	Y	Y	N	N	Y	N	N	N	N	N
Ga06g00277	N	Y	Y	N	Y	N	Y	Y	N	Y	Y
Ga06g00283	N	Y	Y	Y	Y	N	N	Y	N	Y	Y
Ga06g00340	N	Y	Y	N	Y	N	N	Y	N	Y	Y
Ga06g00385	N	Y	Y	Y	Y	N	N	Y	Y	Y	Y
Ga06g00468	N	Y	Y	Y	Y	N	N	Y	N	N	Y
Ga06g00523	N	Y	Y	N	Y	N	N	N	N	N	Y
Ga06g00545	N	Y	Y	N	Y	N	Y	N	N	N	Y
Ga06g00576	N	Y	Y	N	N	N	Y	Y	N	Y	Y
Ga06g00595	N	Y	Y	N	Y	N	N	N	N	Y	N
Ga06g00723	N	Y	Y	N	Y	N	N	Y	N	Y	Y
Ga06g00757	N	Y	Y	N	Y	N	Y	N	N	N	N
Ga06g00758	N	Y	Y	N	Y	N	Y	N	N	Y	Y
Ga06g00761	N	Y	Y	N	Y	N	N	N	N	N	N
Ga06g00838	N	Y	Y	Y	Y	N	Y	Y	N	Y	Y
Ga06g00841	N	Y	Y	N	N	Y	Y	Y	N	Y	Y
Ga06g00850	N	Y	Y	N	Y	N	N	Y	N	N	N
Ga06g00867	N	Y	Y	N	Y	N	N	N	N	N	N
Ga06g00877	N	Y	Y	Y	Y	N	N	N	N	N	Y
Ga06g00900	N	Y	Y	N	Y	N	N	N	N	Y	Y
Ga06g00908	N	Y	Y	N	Y	N	N	Y	N	Y	Y
Ga06g00914	N	Y	Y	N	Y	N	Y	Y	N	N	Y
Ga06g01205	N	Y	Y	Y	Y	N	N	N	N	Y	Y
Ga06g01261	N	Y	Y	Y	Y	N	N	N	N	Y	N
Ga06g01268	N	Y	Y	Y	Y	N	N	Y	N	Y	Y
Ga06g01272	N	Y	Y	Y	Y	N	N	N	N	N	Y
Ga06g01369	N	Y	Y	N	Y	N	N	N	N	N	N
Ga06g01437	N	Y	Y	N	Y	N	N	N	Y	N	Y
Ga06g01509	N	Y	Y	N	Y	N	N	N	N	N	Y
Ga06g01514	N	Y	Y	N	Y	N	N	N	N	N	N
Ga06g01555	N	Y	Y	N	Y	N	N	Y	N	N	Y
Ga06g01638	N	Y	Y	N	Y	N	Y	N	N	N	Y
Ga06g01644	N	Y	Y	N	Y	N	N	N	N	N	Y
Ga06g01698	N	Y	Y	N	Y	N	N	N	N	N	Y
Ga06g01706	N	Y	Y	Y	Y	N	N	N	N	N	N
Ga06g01757	N	Y	Y	N	Y	N	N	Y	N	N	Y
Ga06g01861	N	Y	Y	N	Y	N	Y	N	N	N	N
Ga06g02187	N	Y	Y	Y	Y	N	N	Y	N	N	N
Ga06g02188	N	Y	Y	N	Y	N	Y	Y	N	N	N
Ga06g02207	N	Y	Y	N	N	N	Y	N	N	N	Y
Ga07g00028	N	Y	Y	N	Y	N	Y	N	N	N	N
Ga07g00042	N	Y	Y	N	Y	N	N	N	N	N	N
Ga07g00095	N	Y	Y	Y	Y	N	N	Y	N	N	Y
Ga07g00104	N	Y	Y	Y	Y	N	N	N	N	N	Y
Ga07g00124	N	Y	Y	N	Y	Y	Y	Y	N	N	Y
Ga07g00196	N	Y	Y	N	Y	N	Y	N	N	N	N
Ga07g00248	N	Y	Y	Y	Y	N	N	N	N	N	Y
Ga07g00310	N	Y	Y	Y	Y	N	N	N	N	N	Y
Ga07g00430	N	Y	Y	Y	Y	N	N	Y	N	N	N
Ga07g00457	N	Y	Y	N	Y	N	N	N	N	N	Y
Ga07g00458	N	Y	Y	N	N	N	Y	N	N	N	Y
Ga07g00478	N	Y	Y	N	Y	N	Y	N	N	N	Y
Ga07g00532	N	Y	Y	Y	Y	N	Y	Y	N	N	Y
Ga07g00558	N	Y	Y	Y	Y	N	N	Y	N	N	Y
Ga07g00636	N	Y	Y	Y	Y	N	N	N	N	N	Y
Ga07g00637	N	Y	Y	N	Y	N	Y	N	N	N	Y
Ga07g00666	N	Y	Y	N	Y	Y	N	Y	N	N	Y
Ga07g00680	N	Y	Y	N	Y	N	Y	N	N	N	Y
Ga07g00742	N	Y	Y	N	Y	N	N	N	N	Y	N
Ga07g00759	N	Y	Y	N	Y	N	N	N	N	N	Y
Ga07g00856	N	Y	Y	N	Y	N	N	Y	N	N	N
Ga07g00875	N	Y	Y	N	Y	Y	N	N	N	N	N
Ga07g00887	N	Y	Y	Y	Y	N	N	Y	N	N	N
Ga07g00900	N	Y	Y	N	Y	N	N	N	N	N	N
Ga07g00983	N	Y	Y	Y	Y	N	N	N	N	N	N
Ga07g01030	N	Y	Y	N	Y	N	N	N	N	N	N
Ga07g01055	N	Y	Y	Y	Y	N	N	Y	N	Y	N
Ga07g01082	N	Y	Y	N	Y	N	N	N	N	N	Y
Ga07g01153	N	Y	Y	N	Y	N	Y	N	N	N	Y
Ga07g01216	N	Y	Y	N	Y	N	N	N	N	N	N
Ga07g01265	N	Y	Y	N	Y	N	Y	N	N	N	Y
Ga07g01303	N	Y	Y	N	Y	N	N	N	N	N	N
Ga07g01343	N	Y	Y	Y	Y	N	N	N	N	N	N
Ga07g01420	N	Y	Y	N	N	N	N	Y	N	Y	Y
Ga07g01426	N	Y	Y	Y	Y	N	N	N	N	N	N
Ga07g01429	N	Y	Y	N	N	N	N	Y	N	N	N
Ga07g01523	N	Y	Y	N	Y	N	Y	Y	N	N	Y
Ga07g01537	N	Y	Y	Y	Y	N	N	N	N	N	N
Ga07g01562	N	Y	Y	N	Y	N	N	N	N	N	Y
Ga07g01667	N	Y	Y	N	Y	N	N	Y	N	N	N
Ga07g01711	N	Y	Y	N	Y	N	Y	Y	N	N	Y
Ga07g01712	N	Y	Y	N	N	Y	N	N	N	N	Y
Ga07g01739	N	Y	Y	N	Y	N	N	N	N	N	Y
Ga07g01741	N	Y	Y	N	Y	N	N	N	N	N	Y
Ga07g01813	N	Y	Y	N	Y	N	Y	N	N	N	N
Ga07g01832	N	Y	Y	N	Y	N	N	N	N	N	Y
Ga07g01840	N	Y	Y	Y	Y	N	N	Y	N	N	Y
Ga07g01936	N	Y	Y	Y	Y	Y	Y	N	N	N	Y
Ga07g01966	N	Y	Y	N	Y	Y	Y	N	Y	N	N
Ga07g02057	N	Y	Y	N	Y	Y	N	N	N	N	Y
Ga07g02065	N	Y	N	N	N	N	N	N	N	N	Y
Ga07g02103	N	Y	Y	N	Y	N	N	Y	N	N	N
Ga07g02201	N	Y	Y	Y	Y	N	N	N	N	N	Y
Ga07g02205	N	Y	Y	N	Y	N	Y	N	N	N	N
Ga07g02353	N	Y	Y	N	Y	N	Y	N	N	N	Y
Ga07g02363	N	Y	Y	N	Y	N	N	N	N	N	N
Ga07g02399	N	Y	Y	N	Y	N	N	N	N	N	N
Ga08g00011	N	Y	Y	Y	Y	N	N	Y	N	N	N
Ga08g00238	N	Y	Y	Y	Y	N	N	N	N	N	N
Ga08g00353	N	Y	Y	Y	Y	N	N	N	N	N	N
Ga08g00389	N	Y	Y	N	Y	N	N	Y	N	Y	Y
Ga08g00524	N	Y	Y	Y	Y	N	N	N	N	N	Y
Ga08g00526	N	Y	Y	N	Y	N	Y	Y	N	N	Y
Ga08g00530	N	Y	Y	Y	Y	N	N	N	N	N	N
Ga08g00567	N	Y	Y	N	Y	Y	N	N	N	N	Y
Ga08g00575	N	Y	Y	Y	Y	N	N	N	N	N	N
Ga08g00590	N	Y	Y	N	Y	N	N	Y	N	N	Y
Ga08g00715	N	Y	Y	Y	Y	N	N	N	N	N	N
Ga08g00723	N	Y	Y	N	Y	N	N	Y	N	Y	N
Ga08g00738	N	Y	Y	N	Y	N	N	Y	N	N	Y
Ga08g00857	N	Y	Y	N	Y	N	N	Y	N	N	Y
Ga08g00895	N	Y	Y	N	Y	N	Y	N	N	N	N
Ga08g00950	N	Y	Y	N	Y	N	N	N	N	N	Y
Ga08g01008	N	Y	Y	N	Y	N	N	Y	N	Y	Y
Ga08g01021	N	Y	Y	N	Y	N	Y	Y	N	N	Y
Ga08g01133	N	Y	Y	N	Y	N	N	N	N	N	N
Ga08g01232	N	Y	Y	N	Y	N	N	N	N	N	N
Ga08g01313	N	Y	Y	N	Y	N	Y	N	N	N	Y
Ga08g01352	N	Y	Y	Y	Y	N	N	N	N	Y	N
Ga08g01366	N	Y	Y	Y	Y	N	N	N	N	N	Y
Ga08g01424	N	Y	Y	N	Y	N	N	Y	N	N	Y
Ga08g01491	N	Y	Y	N	Y	N	Y	N	N	N	Y
Ga08g01494	N	Y	Y	N	Y	N	N	Y	N	Y	Y
Ga08g01498	N	Y	Y	Y	Y	N	N	Y	N	N	Y
Ga08g01499	N	Y	Y	Y	Y	N	N	Y	N	N	Y
Ga08g01508	N	Y	Y	Y	Y	N	N	N	Y	Y	Y
Ga08g01527	N	Y	Y	N	Y	N	N	N	N	N	Y
Ga08g01546	N	Y	Y	N	Y	N	Y	N	N	Y	Y
Ga08g01712	N	Y	Y	N	Y	N	N	N	N	N	Y
Ga08g01756	N	Y	Y	Y	Y	N	N	N	N	N	N
Ga08g01790	N	Y	Y	Y	Y	N	N	Y	Y	N	Y
Ga08g01837	N	Y	Y	Y	Y	N	N	N	N	N	N
Ga08g01885	N	Y	Y	Y	Y	N	Y	N	N	N	Y
Ga08g01912	N	Y	Y	N	N	Y	Y	N	N	N	Y
Ga08g01913	N	Y	Y	N	Y	N	Y	N	N	N	N
Ga08g01920	N	Y	Y	N	Y	N	N	N	N	N	N
Ga08g02014	N	Y	Y	N	Y	N	Y	Y	N	N	Y
Ga08g02133	N	Y	Y	Y	Y	N	Y	N	N	N	N
Ga08g02150	N	Y	Y	Y	Y	N	N	Y	N	N	N
Ga08g02220	N	Y	Y	N	Y	N	N	N	N	Y	N
Ga08g02238	N	Y	Y	N	Y	N	N	Y	N	N	N
Ga08g02245	N	Y	Y	Y	Y	N	N	N	N	N	Y
Ga08g02350	N	Y	Y	N	Y	N	N	N	N	N	N
Ga08g02433	N	Y	Y	Y	Y	N	N	N	N	N	N
Ga08g02569	N	Y	Y	N	Y	N	N	N	N	N	N
Ga08g02637	N	Y	Y	N	Y	N	Y	N	N	N	Y
Ga08g02689	N	Y	Y	N	Y	N	N	N	N	N	N
Ga08g02743	N	Y	Y	Y	Y	N	N	N	N	N	Y
Ga09g00012	N	Y	Y	N	Y	N	Y	N	N	N	Y
Ga09g00214	N	Y	Y	N	Y	N	Y	Y	N	Y	Y
Ga09g00238	N	Y	Y	N	Y	N	N	N	N	N	Y
Ga09g00328	N	Y	Y	N	Y	N	Y	N	N	N	Y
Ga09g00385	N	Y	Y	N	Y	N	N	N	N	N	Y
Ga09g00387	N	Y	Y	N	Y	N	N	Y	N	N	Y
Ga09g00397	N	Y	Y	N	Y	N	N	N	N	N	N
Ga09g00424	N	Y	Y	Y	Y	N	N	Y	N	N	Y
Ga09g00511	N	Y	Y	N	Y	Y	Y	Y	N	Y	Y
Ga09g00519	N	Y	Y	Y	Y	N	Y	N	N	N	Y
Ga09g00524	N	Y	Y	N	Y	N	Y	N	N	N	N
Ga09g00539	N	Y	Y	Y	Y	N	N	Y	N	N	Y
Ga09g00561	N	Y	Y	N	Y	N	N	N	N	N	Y
Ga09g00618	N	Y	Y	Y	Y	N	N	N	N	N	N
Ga09g00623	N	Y	Y	N	N	Y	N	Y	N	N	N
Ga09g00674	N	Y	Y	N	Y	N	N	Y	N	N	Y
Ga09g00714	N	Y	Y	N	Y	Y	Y	N	N	N	Y
Ga09g00893	N	Y	Y	N	Y	N	N	N	N	N	N
Ga09g00967	N	Y	Y	N	N	N	Y	N	N	N	N
Ga09g01033	N	Y	Y	N	N	N	N	N	N	N	Y
Ga09g01038	N	Y	Y	N	Y	N	N	N	N	N	Y
Ga09g01071	N	Y	Y	Y	Y	N	N	Y	N	N	Y
Ga09g01100	N	Y	Y	Y	Y	N	Y	Y	N	N	Y
Ga09g01144	N	Y	Y	N	Y	N	N	Y	N	Y	Y
Ga09g01152	N	Y	Y	Y	Y	N	N	N	N	N	Y
Ga09g01202	N	Y	Y	Y	Y	N	N	Y	Y	Y	Y
Ga09g01283	N	Y	Y	N	Y	N	N	N	N	N	N
Ga09g01284	N	Y	Y	N	Y	N	N	N	N	N	N
Ga09g01351	N	Y	Y	N	Y	N	N	N	N	N	N
Ga09g01407	N	Y	Y	Y	Y	N	N	Y	N	N	N
Ga09g01408	N	Y	Y	Y	Y	N	N	N	N	N	Y
Ga09g01492	N	Y	Y	N	Y	N	N	N	N	N	Y
Ga09g01525	N	Y	Y	N	Y	N	N	Y	N	N	Y
Ga09g01539	N	Y	Y	N	Y	N	N	N	N	N	Y
Ga09g01571	N	Y	Y	N	Y	N	Y	N	N	N	Y
Ga09g01597	N	Y	Y	N	Y	Y	Y	Y	N	N	Y
Ga09g01853	N	Y	Y	Y	Y	N	N	Y	N	N	Y
Ga09g01884	N	Y	Y	Y	Y	N	N	N	N	N	Y
Ga09g02002	N	Y	Y	N	Y	N	Y	Y	N	N	Y
Ga09g02022	N	Y	Y	Y	Y	N	N	Y	N	Y	Y
Ga09g02072	N	Y	Y	Y	Y	N	N	Y	N	N	Y
Ga09g02099	N	Y	Y	N	Y	N	Y	Y	N	N	N
Ga09g02169	N	Y	Y	Y	Y	N	N	N	N	N	N
Ga09g02170	N	Y	Y	Y	Y	N	N	Y	N	N	Y
Ga09g02251	N	Y	Y	N	Y	N	N	N	N	N	Y
Ga09g02279	N	Y	Y	Y	Y	N	N	Y	N	Y	Y
Ga09g02325	N	Y	Y	Y	Y	N	N	N	N	N	Y
Ga09g02346	N	Y	Y	Y	Y	N	N	Y	N	Y	N
Ga09g02400	N	Y	Y	N	Y	N	N	Y	N	Y	Y
Ga09g02453	N	Y	Y	N	Y	N	N	N	N	N	Y
Ga09g02459	N	Y	Y	N	Y	Y	Y	Y	N	N	Y
Ga09g02590	N	Y	Y	Y	Y	Y	Y	N	N	N	Y
Ga10g00027	N	Y	Y	N	Y	N	Y	N	N	N	N
Ga10g00044	N	Y	Y	Y	Y	N	N	Y	N	Y	Y
Ga10g00056	N	Y	Y	N	Y	N	N	N	N	N	N
Ga10g00074	N	Y	Y	Y	Y	N	N	N	N	N	N
Ga10g00087	N	Y	Y	N	Y	N	N	N	N	N	Y
Ga10g00089	N	Y	Y	Y	Y	N	N	N	N	N	Y
Ga10g00121	N	Y	Y	N	Y	Y	N	Y	N	Y	Y
Ga10g00162	N	Y	Y	N	Y	N	Y	Y	N	N	Y
Ga10g00181	N	Y	Y	N	Y	N	N	Y	N	N	Y
Ga10g00258	N	Y	Y	N	Y	N	N	N	N	N	Y
Ga10g00308	N	Y	Y	N	Y	N	N	Y	N	N	N
Ga10g00381	N	Y	Y	N	Y	N	Y	N	N	N	Y
Ga10g00487	N	Y	Y	Y	Y	N	N	Y	N	N	Y
Ga10g00542	N	Y	Y	N	Y	N	N	N	N	N	Y
Ga10g00544	N	Y	Y	N	Y	N	Y	N	N	N	N
Ga10g00598	N	Y	Y	N	Y	N	N	N	N	N	N
Ga10g00601	N	Y	Y	N	Y	N	N	N	N	N	Y
Ga10g00661	N	Y	Y	N	Y	N	Y	N	N	N	N
Ga10g00677	N	Y	Y	N	Y	N	N	Y	N	N	Y
Ga10g00795	N	Y	Y	N	Y	N	N	N	N	N	N
Ga10g00856	N	Y	Y	Y	Y	N	Y	N	N	Y	Y
Ga10g00861	N	Y	Y	N	N	N	Y	N	N	Y	N
Ga10g00879	N	Y	Y	N	Y	N	N	N	N	N	N
Ga10g00943	N	Y	Y	N	Y	Y	Y	Y	Y	N	Y
Ga10g01009	N	Y	Y	N	Y	N	N	N	N	N	Y
Ga10g01061	N	Y	Y	N	Y	N	N	Y	N	N	Y
Ga10g01062	N	Y	Y	N	Y	N	N	N	N	N	Y
Ga10g01076	N	Y	Y	N	Y	N	N	Y	N	Y	N
Ga10g01104	N	Y	Y	N	Y	N	N	Y	N	N	N
Ga10g01122	N	Y	Y	N	Y	N	Y	N	N	N	Y
Ga10g01159	N	Y	Y	Y	Y	Y	N	N	N	N	Y
Ga10g01266	N	Y	Y	Y	Y	N	N	Y	N	N	Y
Ga10g01272	N	Y	Y	Y	Y	N	N	Y	N	Y	Y
Ga10g01400	N	Y	Y	N	Y	N	N	N	N	N	N
Ga10g01417	N	Y	Y	N	Y	N	Y	Y	N	N	Y
Ga10g01472	N	Y	Y	Y	Y	N	N	N	N	Y	Y
Ga10g01583	N	Y	Y	N	Y	Y	Y	N	N	N	N
Ga10g01623	N	Y	Y	N	N	Y	N	N	N	N	N
Ga10g01649	N	Y	Y	Y	Y	N	Y	Y	N	N	Y
Ga10g01652	N	Y	Y	Y	Y	N	Y	N	N	N	Y
Ga10g01934	N	Y	Y	N	Y	N	N	N	N	Y	Y
Ga10g01946	N	Y	Y	N	Y	N	N	N	N	N	Y
Ga10g01951	N	Y	Y	Y	Y	N	N	Y	N	N	Y
Ga10g01971	N	Y	Y	N	Y	N	N	N	N	N	Y
Ga10g02126	N	Y	Y	Y	Y	N	N	Y	N	Y	Y
Ga10g02140	N	Y	Y	N	Y	N	N	Y	N	Y	N
Ga10g02180	N	Y	Y	N	Y	Y	Y	Y	N	Y	Y
Ga10g02193	N	Y	Y	N	Y	N	N	Y	N	N	N
Ga10g02231	N	Y	Y	N	Y	N	Y	N	N	N	Y
Ga10g02241	N	Y	Y	N	Y	N	N	Y	N	N	N
Ga10g02252	N	Y	Y	Y	Y	N	N	N	N	N	Y
Ga10g02261	N	Y	Y	Y	Y	N	N	N	N	N	Y
Ga10g02320	N	Y	Y	N	Y	N	Y	N	N	N	N
Ga10g02328	N	Y	Y	N	N	Y	Y	N	N	N	N
Ga10g02377	N	Y	Y	N	Y	Y	Y	N	N	N	Y
Ga10g02391	N	Y	Y	N	Y	N	N	N	N	N	Y
Ga10g02405	N	Y	Y	Y	Y	N	N	N	N	N	N
Ga10g02413	N	Y	Y	N	Y	N	N	N	N	Y	Y
Ga10g02475	N	Y	Y	N	Y	N	N	N	N	N	Y
Ga10g02621	N	Y	Y	N	Y	N	N	N	N	N	N
Ga10g02759	N	Y	Y	N	Y	N	N	Y	N	Y	N
Ga11g00044	N	Y	Y	N	N	N	N	N	N	N	N
Ga11g00056	N	Y	Y	Y	Y	N	N	N	N	N	N
Ga11g00239	N	Y	Y	N	Y	N	N	N	N	N	Y
Ga11g00306	N	Y	Y	Y	Y	N	N	N	N	Y	Y
Ga11g00307	N	Y	Y	Y	Y	N	N	N	N	N	Y
Ga11g00366	N	Y	Y	N	Y	N	N	N	N	N	Y
Ga11g00438	N	Y	Y	N	Y	N	N	Y	N	N	Y
Ga11g00440	N	Y	Y	N	Y	N	N	Y	N	N	Y
Ga11g00506	N	Y	Y	N	Y	N	N	N	N	N	N
Ga11g00563	N	Y	Y	N	N	N	Y	N	N	Y	N
Ga11g00772	N	Y	Y	Y	Y	N	N	N	N	Y	Y
Ga11g00776	N	Y	Y	Y	Y	Y	Y	Y	N	N	Y
Ga11g00817	N	Y	Y	Y	Y	N	N	Y	N	N	Y
Ga11g00825	N	Y	Y	Y	Y	N	N	N	N	N	Y
Ga11g00833	N	Y	Y	N	Y	N	N	Y	N	N	N
Ga11g00964	N	Y	Y	Y	Y	N	N	Y	N	N	Y
Ga11g01047	N	Y	Y	Y	Y	N	N	N	N	N	Y
Ga11g01083	N	Y	Y	N	Y	N	N	Y	N	N	N
Ga11g01104	N	Y	Y	N	Y	N	N	N	N	N	Y
Ga11g01168	N	Y	Y	N	Y	N	Y	N	N	N	Y
Ga11g01171	N	Y	Y	N	Y	N	N	N	N	N	N
Ga11g01257	N	Y	Y	N	N	N	Y	Y	N	N	N
Ga11g01334	N	Y	Y	Y	Y	N	N	N	N	N	Y
Ga11g01402	N	Y	Y	N	Y	N	N	N	N	N	Y
Ga11g01430	N	Y	Y	N	Y	N	N	N	N	N	Y
Ga11g01483	N	Y	Y	N	Y	N	N	Y	N	N	N
Ga11g01486	N	Y	Y	N	Y	N	N	N	N	N	N
Ga11g01524	N	Y	Y	N	Y	N	N	Y	N	N	Y
Ga11g01560	N	Y	Y	N	Y	N	N	N	N	Y	Y
Ga11g01607	N	Y	Y	N	Y	N	N	N	N	Y	Y
Ga11g01627	N	Y	Y	Y	Y	Y	Y	Y	N	Y	Y
Ga11g01634	N	Y	Y	N	Y	N	N	N	N	N	N
Ga11g01667	N	Y	Y	N	Y	Y	Y	N	N	N	Y
Ga11g01686	N	Y	Y	N	Y	N	N	N	N	N	N
Ga11g01707	N	Y	Y	N	Y	N	N	N	N	N	N
Ga11g01726	N	Y	Y	N	Y	N	N	Y	N	N	N
Ga11g01759	N	Y	Y	Y	Y	N	N	N	N	N	Y
Ga11g01785	N	Y	Y	N	Y	N	Y	N	N	N	N
Ga11g01804	N	Y	Y	N	Y	N	Y	Y	N	N	Y
Ga11g01836	N	Y	Y	Y	Y	N	N	N	N	N	N
Ga11g01883	N	Y	Y	Y	Y	N	N	N	N	N	N
Ga11g01894	N	Y	Y	Y	Y	N	N	N	N	Y	Y
Ga11g02017	N	Y	Y	N	Y	N	N	N	N	N	N
Ga11g02054	N	Y	Y	N	Y	N	N	N	N	N	Y
Ga11g02114	N	Y	Y	N	Y	Y	Y	N	N	N	N
Ga11g02124	N	Y	Y	Y	Y	N	N	N	N	Y	Y
Ga11g02199	N	Y	Y	N	Y	N	N	N	N	N	Y
Ga11g02205	N	Y	Y	N	Y	N	Y	N	N	N	N
Ga11g02215	N	Y	Y	N	Y	N	N	N	N	Y	N
Ga11g02333	N	Y	Y	N	Y	N	Y	Y	N	Y	Y
Ga11g02347	N	Y	Y	N	Y	N	N	Y	N	N	N
Ga11g02358	N	Y	Y	N	Y	N	N	Y	N	N	Y
Ga11g02408	N	Y	Y	Y	Y	N	N	Y	N	N	Y
Ga11g02460	N	Y	Y	Y	Y	N	N	Y	N	N	Y
Ga11g02671	N	Y	Y	N	Y	N	Y	Y	N	N	Y
Ga11g02703	N	Y	Y	N	Y	N	N	N	N	N	Y
Ga11g02730	N	Y	Y	N	Y	N	N	Y	N	Y	Y
Ga11g02766	N	Y	Y	Y	Y	N	Y	Y	N	Y	Y
Ga11g02785	N	Y	Y	N	Y	N	N	N	N	N	N
Ga11g02818	N	Y	Y	N	Y	N	Y	Y	N	Y	Y
Ga11g02869	N	Y	Y	N	N	N	N	N	N	N	N
Ga11g02892	N	Y	Y	Y	Y	N	N	Y	N	N	Y
Ga11g02960	N	Y	Y	Y	Y	N	N	Y	N	Y	Y
Ga11g03016	N	Y	Y	Y	Y	N	N	N	N	N	Y
Ga11g03416	N	Y	Y	N	Y	N	N	N	N	N	N
Ga11g03458	N	Y	Y	Y	Y	N	N	N	N	Y	Y
Ga11g03473	N	Y	Y	N	Y	N	N	N	N	N	Y
Ga11g03481	N	Y	Y	Y	Y	N	N	Y	N	N	Y
Ga11g03618	N	Y	Y	N	Y	N	N	N	N	N	Y
Ga11g03640	N	Y	Y	N	Y	N	N	Y	N	Y	Y
Ga11g03645	N	Y	Y	N	Y	N	N	N	N	N	Y
Ga11g03677	N	Y	Y	N	Y	N	N	Y	N	Y	Y
Ga11g03698	N	Y	Y	N	Y	N	N	Y	N	N	Y
Ga11g03776	N	Y	Y	N	Y	N	N	N	N	N	N
Ga12g00033	N	Y	Y	N	Y	N	N	Y	N	Y	Y
Ga12g00137	N	Y	Y	N	Y	N	Y	Y	N	N	Y
Ga12g00235	N	Y	Y	N	Y	N	N	N	N	N	Y
Ga12g00279	N	Y	Y	Y	Y	N	N	N	N	N	N
Ga12g00287	N	Y	Y	Y	Y	N	Y	Y	N	Y	N
Ga12g00317	N	Y	Y	Y	Y	N	N	Y	N	Y	N
Ga12g00348	N	Y	Y	N	Y	N	N	N	N	N	Y
Ga12g00351	N	Y	Y	N	Y	N	Y	N	N	N	Y
Ga12g00419	N	Y	Y	Y	Y	N	N	Y	N	N	Y
Ga12g00431	N	Y	Y	N	Y	N	Y	Y	N	Y	Y
Ga12g00441	N	Y	Y	Y	Y	N	N	Y	N	N	N
Ga12g00568	N	Y	Y	N	Y	N	N	N	N	N	N
Ga12g00582	N	Y	Y	N	Y	N	Y	N	N	N	N
Ga12g00619	N	Y	Y	N	Y	N	N	N	N	N	N
Ga12g00631	N	Y	Y	Y	Y	N	N	N	N	N	N
Ga12g00741	N	Y	Y	N	N	Y	N	N	N	N	N
Ga12g00751	N	Y	Y	N	Y	N	N	Y	N	N	Y
Ga12g00769	N	Y	Y	N	Y	N	N	N	N	Y	Y
Ga12g00831	N	Y	Y	N	Y	N	N	Y	N	N	N
Ga12g00834	N	Y	Y	Y	Y	N	N	N	N	N	Y
Ga12g00910	N	Y	Y	Y	Y	N	N	N	N	N	Y
Ga12g00938	N	Y	Y	Y	Y	N	N	N	N	N	Y
Ga12g00948	N	Y	Y	N	Y	N	N	N	N	N	Y
Ga12g00966	N	Y	Y	Y	Y	N	N	N	N	N	Y
Ga12g01001	N	Y	Y	Y	Y	N	Y	N	N	Y	Y
Ga12g01088	N	Y	Y	N	N	N	Y	Y	N	Y	N
Ga12g01109	N	Y	Y	N	Y	N	N	N	N	Y	N
Ga12g01129	N	Y	Y	Y	Y	N	N	Y	N	Y	N
Ga12g01164	N	Y	Y	N	Y	N	Y	N	N	N	Y
Ga12g01204	N	Y	Y	N	N	N	Y	N	N	N	Y
Ga12g01273	N	Y	Y	N	Y	Y	Y	Y	N	N	Y
Ga12g01434	N	Y	N	N	N	N	Y	N	N	N	Y
Ga12g01471	N	Y	Y	N	Y	N	N	N	N	N	Y
Ga12g01528	N	Y	Y	Y	Y	N	N	Y	Y	Y	Y
Ga12g01550	N	Y	Y	N	Y	N	N	N	N	N	N
Ga12g01608	N	Y	Y	Y	Y	N	N	N	N	N	Y
Ga12g01647	N	Y	Y	N	Y	N	Y	N	N	Y	N
Ga12g02070	N	Y	Y	Y	Y	N	N	Y	N	Y	Y
Ga12g02071	N	Y	Y	N	Y	Y	Y	Y	Y	Y	Y
Ga12g02098	N	Y	Y	N	Y	N	N	Y	N	N	N
Ga12g02105	N	Y	Y	N	Y	N	N	Y	N	N	Y
Ga12g02148	N	Y	Y	N	Y	N	N	Y	N	N	Y
Ga12g02179	N	Y	Y	N	Y	N	N	N	N	N	N
Ga12g02226	N	Y	Y	N	Y	N	Y	Y	N	Y	Y
Ga12g02235	N	Y	Y	Y	Y	N	N	Y	N	N	Y
Ga12g02328	N	Y	Y	N	Y	N	N	N	N	N	Y
Ga12g02400	N	Y	Y	N	Y	N	N	Y	N	Y	Y
Ga12g02405	N	Y	Y	N	Y	N	N	N	N	Y	Y
Ga12g02410	N	Y	Y	Y	Y	N	N	N	N	N	N
Ga12g02611	N	Y	Y	N	Y	N	Y	N	N	N	N
Ga12g02724	N	Y	Y	N	Y	N	N	Y	N	Y	Y
Ga13g00037	N	Y	Y	Y	Y	N	N	N	N	N	Y
Ga13g00081	N	Y	Y	N	Y	N	N	N	N	N	Y
Ga13g00175	N	Y	Y	Y	Y	N	N	Y	N	N	Y
Ga13g00202	N	Y	Y	N	Y	N	N	N	N	N	Y
Ga13g00219	N	Y	Y	Y	Y	N	N	N	N	N	Y
Ga13g00249	N	Y	Y	N	Y	N	N	N	N	N	N
Ga13g00295	N	Y	Y	N	Y	N	N	N	N	N	N
Ga13g00317	N	Y	Y	Y	Y	N	Y	N	N	N	N
Ga13g00392	N	Y	Y	N	Y	N	N	N	N	N	N
Ga13g00512	N	Y	Y	N	Y	N	N	N	N	N	N
Ga13g00643	N	Y	Y	Y	Y	N	N	Y	N	N	Y
Ga13g00663	N	Y	Y	Y	Y	N	N	Y	N	N	Y
Ga13g00702	N	Y	Y	N	Y	N	N	Y	N	Y	N
Ga13g00711	N	Y	Y	Y	Y	N	Y	N	N	N	Y
Ga13g00719	N	Y	Y	N	Y	N	Y	N	N	N	Y
Ga13g00764	N	Y	Y	N	Y	Y	N	Y	N	N	Y
Ga13g00792	N	Y	Y	N	Y	N	N	N	N	N	N
Ga13g00808	N	Y	Y	N	Y	N	N	N	N	N	N
Ga13g00835	N	Y	Y	N	Y	Y	N	N	N	N	Y
Ga13g00913	N	Y	Y	N	Y	N	Y	Y	N	N	Y
Ga13g01211	N	Y	Y	N	Y	N	Y	N	N	N	Y
Ga13g01435	N	Y	Y	N	Y	N	Y	N	N	N	N
Ga13g01503	N	Y	Y	N	Y	N	N	N	N	N	Y
Ga13g01558	N	Y	Y	N	Y	N	Y	Y	N	N	Y
Ga13g01844	N	Y	Y	N	Y	N	N	N	N	Y	N
Ga13g01908	N	Y	Y	N	Y	N	N	N	N	N	N
Ga13g01909	N	Y	Y	Y	Y	N	N	Y	N	N	Y
Ga13g01936	N	Y	Y	Y	Y	N	N	N	N	N	Y
Ga13g01978	N	Y	Y	Y	Y	N	N	Y	N	N	N
Ga13g01989	N	Y	Y	Y	Y	N	N	Y	N	N	Y
Ga13g01995	N	Y	Y	N	Y	N	N	Y	N	Y	Y
Ga13g01996	N	Y	Y	Y	Y	N	N	Y	N	N	Y
Ga13g02097	N	Y	Y	Y	Y	N	N	N	N	N	Y
Ga13g02168	N	Y	Y	N	Y	N	Y	Y	N	N	Y
Ga13g02290	N	Y	Y	N	N	Y	Y	N	N	Y	Y
Ga13g02311	N	Y	Y	N	Y	N	N	N	N	N	Y
Ga13g02312	N	Y	Y	N	Y	N	N	N	N	N	Y
Ga13g02352	N	Y	Y	N	Y	N	N	N	N	N	N
Ga13g02372	N	Y	Y	Y	Y	N	N	Y	N	N	Y
Ga13g02397	N	Y	N	N	Y	N	N	N	N	N	Y
Ga13g02414	N	Y	Y	N	Y	N	N	N	N	N	N
Ga13g02422	N	Y	Y	Y	Y	N	N	Y	N	N	Y
Ga13g02603	N	Y	Y	Y	Y	N	N	N	N	N	Y
Ga13g02612	N	Y	Y	N	N	N	N	N	N	N	Y
Ga14g00057	N	Y	Y	Y	Y	N	N	N	N	N	Y
Ga14g00169	N	Y	Y	N	Y	N	N	N	N	N	N
Ga14g00175	N	Y	Y	Y	Y	N	N	Y	N	N	Y
Ga14g00223	N	Y	Y	Y	Y	N	N	N	N	N	Y
Ga14g00364	N	Y	Y	N	Y	N	Y	N	N	N	Y
Ga14g00366	N	Y	Y	Y	Y	N	N	N	N	N	N
Ga14g00384	N	Y	Y	Y	Y	N	N	Y	N	N	Y
Ga14g00426	N	Y	Y	N	Y	N	N	Y	N	N	Y
Ga14g00473	N	Y	Y	N	Y	N	N	N	N	N	Y
Ga14g00766	N	Y	Y	N	Y	N	N	N	N	N	N
Ga14g00835	N	Y	Y	N	Y	N	Y	N	N	N	Y
Ga14g00846	N	Y	Y	N	Y	N	Y	Y	N	N	Y
Ga14g00882	N	Y	Y	N	Y	N	N	Y	N	N	Y
Ga14g00968	N	Y	Y	N	Y	N	N	N	N	N	N
Ga14g00991	N	Y	Y	N	Y	N	N	Y	N	N	N
Ga14g01061	N	Y	Y	N	Y	N	N	N	N	N	Y
Ga14g01075	N	Y	Y	N	Y	N	Y	N	N	N	N
Ga14g01087	N	Y	Y	N	Y	N	N	Y	N	Y	Y
Ga14g01363	N	Y	Y	Y	Y	N	N	Y	Y	Y	Y
Ga14g01386	N	Y	Y	Y	Y	N	N	Y	N	N	Y
Ga14g01416	N	Y	Y	N	Y	N	Y	N	N	N	Y
Ga14g01435	N	Y	Y	N	N	N	Y	Y	N	Y	Y
Ga14g01855	N	Y	Y	N	Y	N	N	Y	N	N	Y
Ga14g01897	N	Y	Y	N	Y	N	Y	N	N	N	Y
Ga14g01947	N	Y	Y	Y	Y	N	Y	N	N	Y	Y
Ga01g00020	N	N	Y	N	Y	N	N	N	N	N	N
Ga01g00047	N	N	Y	N	Y	N	N	Y	N	N	N
Ga01g00075	N	N	Y	Y	Y	N	N	N	N	N	N
Ga01g00081	N	N	Y	N	Y	N	N	N	N	N	N
Ga01g00099	N	N	Y	Y	Y	N	N	N	N	N	N
Ga01g00153	N	N	Y	N	Y	N	N	Y	N	N	N
Ga01g00187	N	N	Y	N	Y	N	N	N	N	Y	Y
Ga01g00238	N	N	Y	Y	Y	N	N	N	N	N	N
Ga01g00246	N	N	Y	N	Y	N	N	N	N	N	N
Ga01g00251	N	N	Y	N	Y	N	N	N	N	N	N
Ga01g00314	N	N	Y	N	Y	N	N	N	N	N	Y
Ga01g00324	N	N	Y	Y	Y	N	N	Y	N	N	N
Ga01g00360	N	N	Y	N	Y	N	N	Y	N	N	Y
Ga01g00367	N	N	Y	Y	Y	N	N	N	N	N	N
Ga01g00370	N	N	Y	Y	Y	N	N	N	N	N	N
Ga01g00385	N	N	Y	N	Y	N	N	N	N	Y	Y
Ga01g00541	N	N	Y	N	Y	N	N	N	N	N	N
Ga01g00542	N	N	Y	N	Y	N	N	Y	N	N	Y
Ga01g00613	N	N	Y	Y	Y	N	N	Y	N	Y	Y
Ga01g00624	N	N	Y	Y	Y	N	N	N	N	N	N
Ga01g00681	N	N	Y	Y	Y	N	N	Y	N	Y	Y
Ga01g00686	N	N	Y	N	Y	N	N	Y	N	N	N
Ga01g00714	N	N	Y	N	Y	N	N	N	N	N	N
Ga01g00731	N	N	Y	Y	Y	N	N	N	N	N	N
Ga01g00765	N	N	Y	N	Y	N	N	N	N	N	N
Ga01g00772	N	N	Y	N	Y	N	Y	Y	N	N	Y
Ga01g00846	N	N	Y	N	Y	N	N	N	N	N	N
Ga01g00865	N	N	Y	N	Y	N	N	N	N	N	N
Ga01g00905	N	N	Y	N	Y	N	N	N	N	N	Y
Ga01g00919	N	N	Y	Y	Y	N	N	N	N	N	Y
Ga01g01021	N	N	Y	N	Y	N	N	Y	N	N	N
Ga01g01039	N	N	Y	N	Y	N	N	N	N	N	N
Ga01g01074	N	N	Y	Y	Y	N	N	N	N	Y	Y
Ga01g01130	N	N	Y	Y	Y	N	N	N	N	N	Y
Ga01g01147	N	N	Y	N	Y	N	N	N	N	N	Y
Ga01g01208	N	N	Y	N	Y	N	N	N	N	N	N
Ga01g01237	N	N	Y	N	Y	N	N	N	N	N	Y
Ga01g01248	N	N	Y	Y	Y	N	N	Y	N	N	Y
Ga01g01367	N	N	Y	N	Y	N	N	Y	Y	N	Y
Ga01g01439	N	N	Y	N	Y	N	Y	N	N	Y	Y
Ga01g01486	N	N	Y	N	Y	N	N	N	N	N	N
Ga01g01493	N	N	Y	N	Y	N	N	N	N	N	N
Ga01g01512	N	N	Y	Y	Y	N	N	N	N	N	Y
Ga01g01519	N	N	Y	N	Y	N	N	N	N	N	N
Ga01g01561	N	N	Y	Y	Y	N	N	N	N	N	N
Ga01g01580	N	N	Y	N	Y	N	N	N	N	N	N
Ga01g01588	N	N	Y	Y	Y	N	N	Y	N	N	Y
Ga01g01616	N	N	Y	Y	Y	N	N	N	N	N	N
Ga01g01641	N	N	Y	N	Y	N	Y	Y	N	Y	Y
Ga01g01700	N	N	Y	Y	Y	N	N	Y	N	N	N
Ga01g01709	N	N	Y	Y	Y	N	N	Y	N	Y	Y
Ga01g01745	N	N	Y	N	Y	N	N	N	N	N	N
Ga01g01752	N	N	Y	N	Y	N	N	N	N	N	N
Ga01g01837	N	N	Y	N	Y	N	N	Y	N	N	Y
Ga01g01941	N	N	Y	Y	Y	N	N	Y	N	Y	Y
Ga01g01999	N	N	Y	Y	Y	N	N	Y	N	N	Y
Ga01g02033	N	N	Y	N	Y	N	N	N	N	N	N
Ga01g02041	N	N	Y	N	Y	N	N	Y	N	Y	Y
Ga01g02120	N	N	Y	Y	Y	N	N	Y	N	Y	N
Ga01g02125	N	N	Y	N	Y	N	N	N	N	N	N
Ga01g02153	N	N	Y	N	Y	N	N	N	N	N	N
Ga01g02171	N	N	Y	N	Y	N	N	N	N	Y	N
Ga01g02175	N	N	Y	Y	Y	N	N	N	N	Y	Y
Ga01g02229	N	N	Y	N	Y	N	N	Y	N	N	N
Ga01g02252	N	N	Y	N	Y	N	N	Y	N	N	Y
Ga01g02255	N	N	Y	Y	Y	N	Y	N	N	N	Y
Ga01g02259	N	N	Y	N	Y	N	Y	Y	N	N	Y
Ga01g02269	N	N	Y	N	Y	N	N	N	N	N	Y
Ga01g02306	N	N	Y	N	Y	N	N	N	N	N	N
Ga01g02328	N	N	Y	Y	Y	N	N	Y	N	N	Y
Ga01g02362	N	N	Y	N	Y	N	N	N	N	N	N
Ga01g02369	N	N	Y	N	Y	N	N	N	N	N	N
Ga01g02388	N	N	Y	Y	Y	N	N	N	N	N	Y
Ga01g02482	N	N	Y	N	Y	N	N	N	N	N	N
Ga01g02488	N	N	Y	N	Y	N	N	Y	N	Y	Y
Ga01g02498	N	N	Y	Y	Y	N	N	N	N	N	Y
Ga01g02537	N	N	Y	N	Y	N	N	N	N	N	N
Ga01g02556	N	N	Y	N	Y	N	N	Y	N	N	Y
Ga02g00015	N	N	Y	N	Y	N	N	N	N	Y	Y
Ga02g00059	N	N	Y	Y	Y	N	N	N	N	N	N
Ga02g00061	N	N	Y	N	Y	N	N	Y	N	N	Y
Ga02g00091	N	N	Y	N	Y	N	N	N	N	N	N
Ga02g00114	N	N	Y	N	Y	N	N	N	N	N	N
Ga02g00135	N	N	Y	N	Y	N	N	Y	N	Y	Y
Ga02g00155	N	N	Y	Y	Y	N	N	Y	N	Y	N
Ga02g00225	N	N	Y	N	Y	N	N	Y	N	N	N
Ga02g00244	N	N	Y	N	Y	N	N	Y	N	N	N
Ga02g00253	N	N	Y	N	Y	N	N	N	N	N	Y
Ga02g00298	N	N	Y	N	Y	N	Y	Y	N	N	Y
Ga02g00339	N	N	Y	Y	Y	N	N	Y	N	N	Y
Ga02g00443	N	N	Y	N	N	Y	N	N	N	Y	Y
Ga02g00450	N	N	Y	N	Y	N	N	N	N	N	Y
Ga02g00457	N	N	Y	N	Y	N	N	N	N	N	N
Ga02g00525	N	N	Y	N	Y	N	N	N	N	N	Y
Ga02g00537	N	N	Y	N	Y	N	N	Y	Y	N	N
Ga02g00585	N	N	Y	N	Y	N	N	N	N	N	N
Ga02g00791	N	N	Y	N	Y	N	N	N	N	N	Y
Ga02g00843	N	N	Y	N	N	N	Y	Y	N	Y	Y
Ga02g00851	N	N	Y	N	Y	N	Y	N	N	N	Y
Ga02g00856	N	N	Y	N	Y	N	N	Y	N	Y	Y
Ga02g00865	N	N	Y	N	Y	N	Y	N	N	N	N
Ga02g00882	N	N	Y	Y	Y	N	N	N	N	N	Y
Ga02g00885	N	N	Y	Y	Y	N	N	Y	N	Y	Y
Ga02g00918	N	N	Y	N	Y	N	N	N	N	N	Y
Ga02g00928	N	N	Y	N	Y	N	N	N	N	N	N
Ga02g00931	N	N	Y	Y	Y	N	Y	N	N	N	N
Ga02g00987	N	N	Y	N	N	N	N	N	N	Y	N
Ga02g01084	N	N	Y	Y	Y	N	N	N	N	N	N
Ga02g01177	N	N	Y	Y	Y	N	N	Y	N	Y	N
Ga02g01210	N	N	Y	N	Y	N	N	Y	N	N	N
Ga02g01223	N	N	Y	N	Y	N	N	N	N	N	Y
Ga02g01231	N	N	Y	Y	Y	N	N	Y	Y	Y	N
Ga02g01261	N	N	Y	N	Y	N	N	N	N	N	N
Ga02g01285	N	N	Y	N	Y	N	N	N	Y	Y	Y
Ga02g01308	N	N	Y	Y	Y	N	N	Y	N	Y	Y
Ga02g01374	N	N	Y	Y	Y	N	N	Y	N	Y	N
Ga02g01391	N	N	Y	N	Y	N	N	Y	N	Y	N
Ga02g01446	N	N	Y	N	Y	N	N	Y	N	N	N
Ga02g01462	N	N	Y	N	Y	N	N	N	N	N	N
Ga02g01504	N	N	Y	N	Y	N	N	N	N	N	N
Ga02g01521	N	N	Y	Y	Y	N	N	N	N	N	Y
Ga02g01614	N	N	Y	N	N	N	N	Y	Y	N	Y
Ga02g01636	N	N	Y	N	Y	N	N	N	N	N	N
Ga03g00041	N	N	Y	N	Y	N	N	Y	N	Y	N
Ga03g00099	N	N	Y	N	Y	N	N	N	N	N	N
Ga03g00135	N	N	Y	N	Y	N	N	Y	N	N	Y
Ga03g00163	N	N	Y	N	Y	N	N	Y	Y	Y	Y
Ga03g00186	N	N	Y	N	Y	N	N	N	N	N	N
Ga03g00238	N	N	Y	N	Y	N	N	Y	N	N	Y
Ga03g00298	N	N	Y	N	N	N	Y	N	N	N	N
Ga03g00343	N	N	Y	N	Y	Y	Y	N	N	N	N
Ga03g00427	N	N	Y	N	Y	Y	N	Y	N	Y	Y
Ga03g00439	N	N	Y	N	Y	N	N	N	N	N	N
Ga03g00446	N	N	Y	N	Y	N	N	N	N	N	Y
Ga03g00447	N	N	Y	Y	Y	N	N	N	N	N	Y
Ga03g00448	N	N	Y	Y	Y	N	N	N	N	N	Y
Ga03g00450	N	N	Y	N	Y	N	N	N	N	N	Y
Ga03g00475	N	N	Y	Y	Y	N	N	N	N	N	Y
Ga03g00508	N	N	Y	N	Y	N	N	N	N	N	N
Ga03g00512	N	N	Y	N	Y	N	N	N	N	N	N
Ga03g00535	N	N	Y	Y	Y	N	N	Y	N	N	N
Ga03g00596	N	N	Y	Y	Y	N	N	N	N	N	Y
Ga03g00641	N	N	Y	Y	Y	N	N	N	N	N	N
Ga03g00705	N	N	Y	N	Y	N	N	N	N	Y	Y
Ga03g00716	N	N	Y	Y	Y	N	N	N	N	N	Y
Ga03g00758	N	N	Y	N	Y	N	N	Y	N	N	N
Ga03g00769	N	N	Y	Y	Y	N	Y	N	N	Y	Y
Ga03g00770	N	N	Y	N	N	N	N	N	N	Y	Y
Ga03g00838	N	N	Y	N	Y	N	N	Y	N	N	Y
Ga03g00839	N	N	Y	N	Y	N	N	N	N	N	N
Ga03g00870	N	N	Y	N	Y	N	N	N	N	N	N
Ga03g00984	N	N	Y	N	Y	N	N	N	N	N	N
Ga03g00994	N	N	Y	N	N	N	N	N	N	N	N
Ga03g01022	N	N	Y	Y	Y	N	N	Y	N	Y	N
Ga03g01052	N	N	Y	N	N	N	N	N	N	N	N
Ga03g01075	N	N	Y	Y	Y	N	N	N	N	N	N
Ga03g01128	N	N	Y	Y	Y	N	N	Y	N	N	Y
Ga03g01137	N	N	Y	N	Y	N	N	N	N	N	N
Ga03g01155	N	N	Y	N	Y	N	N	N	N	N	Y
Ga03g01158	N	N	Y	Y	Y	N	N	Y	N	Y	Y
Ga03g01163	N	N	Y	N	Y	N	N	N	N	N	N
Ga03g01194	N	N	Y	Y	Y	N	N	Y	N	Y	Y
Ga03g01200	N	N	Y	Y	Y	N	N	N	N	N	Y
Ga03g01207	N	N	Y	N	Y	N	N	N	N	Y	Y
Ga03g01216	N	N	Y	N	N	Y	N	Y	N	N	Y
Ga03g01267	N	N	Y	Y	Y	N	N	Y	N	N	Y
Ga03g01273	N	N	Y	N	N	N	Y	N	N	N	N
Ga03g01279	N	N	Y	Y	Y	N	N	N	N	N	Y
Ga03g01340	N	N	Y	N	Y	N	N	Y	N	Y	Y
Ga03g01345	N	N	Y	N	Y	N	N	N	N	N	N
Ga03g01403	N	N	Y	Y	Y	N	N	N	N	N	N
Ga03g01408	N	N	Y	N	Y	N	N	N	N	Y	N
Ga03g01428	N	N	Y	Y	Y	N	N	N	N	N	Y
Ga03g01429	N	N	Y	N	Y	N	N	N	N	N	N
Ga03g01443	N	N	Y	N	Y	N	Y	Y	N	Y	N
Ga03g01463	N	N	Y	N	N	N	Y	Y	N	N	N
Ga03g01465	N	N	Y	N	Y	N	N	N	N	N	Y
Ga03g01503	N	N	Y	N	Y	N	Y	Y	N	Y	Y
Ga03g01599	N	N	Y	N	N	Y	N	N	N	N	N
Ga03g01669	N	N	Y	Y	Y	N	N	Y	N	N	N
Ga03g01676	N	N	Y	Y	Y	N	N	N	N	Y	N
Ga03g01694	N	N	Y	N	Y	N	N	Y	N	N	Y
Ga03g01716	N	N	Y	N	Y	N	N	N	N	N	N
Ga03g01734	N	N	Y	Y	Y	N	N	N	N	N	Y
Ga03g01746	N	N	Y	N	Y	N	N	N	N	N	N
Ga03g01752	N	N	Y	Y	Y	N	N	N	N	N	N
Ga03g01769	N	N	Y	N	Y	N	N	N	N	Y	Y
Ga03g01775	N	N	Y	N	Y	N	N	N	N	N	N
Ga03g01808	N	N	Y	N	Y	N	N	N	N	N	N
Ga03g01826	N	N	Y	N	N	Y	N	N	N	N	N
Ga03g01868	N	N	Y	Y	Y	N	N	N	N	N	N
Ga03g01872	N	N	Y	Y	Y	N	N	Y	Y	N	Y
Ga03g01882	N	N	Y	N	Y	N	N	Y	N	Y	Y
Ga03g01935	N	N	Y	N	Y	N	N	Y	N	N	N
Ga03g01984	N	N	Y	N	Y	N	Y	Y	N	N	N
Ga03g02071	N	N	Y	N	Y	N	N	Y	N	N	Y
Ga03g02075	N	N	Y	N	Y	N	N	N	N	N	Y
Ga03g02090	N	N	Y	Y	Y	N	N	N	N	N	N
Ga03g02097	N	N	Y	N	Y	N	N	N	N	N	N
Ga03g02139	N	N	Y	Y	Y	N	N	N	N	N	Y
Ga03g02148	N	N	Y	N	N	Y	Y	Y	N	Y	N
Ga03g02176	N	N	Y	N	Y	N	N	Y	N	N	N
Ga03g02183	N	N	Y	Y	Y	N	N	Y	N	N	N
Ga03g02195	N	N	Y	Y	Y	N	N	Y	N	N	N
Ga03g02202	N	N	Y	N	Y	N	N	Y	N	N	N
Ga03g02210	N	N	Y	N	Y	N	N	N	N	N	N
Ga03g02223	N	N	Y	Y	Y	N	N	Y	N	Y	Y
Ga03g02255	N	N	Y	Y	Y	N	N	Y	N	Y	Y
Ga03g02271	N	N	Y	Y	Y	N	N	Y	N	N	N
Ga03g02287	N	N	Y	Y	Y	N	N	Y	N	Y	Y
Ga03g02321	N	N	Y	Y	Y	N	N	N	N	N	Y
Ga03g02355	N	N	Y	N	Y	N	N	N	N	N	N
Ga03g02396	N	N	Y	N	Y	N	N	Y	N	Y	Y
Ga03g02426	N	N	Y	Y	Y	N	N	Y	N	N	N
Ga03g02448	N	N	Y	Y	Y	N	N	N	N	N	N
Ga03g02468	N	N	Y	Y	Y	N	Y	Y	N	N	Y
Ga03g02469	N	N	Y	N	Y	N	N	N	N	N	N
Ga04g00031	N	N	Y	Y	Y	N	N	N	N	N	Y
Ga04g00058	N	N	Y	N	Y	N	N	N	N	N	N
Ga04g00108	N	N	Y	N	Y	N	Y	N	N	N	N
Ga04g00152	N	N	Y	N	Y	N	N	Y	N	N	Y
Ga04g00165	N	N	Y	N	N	N	N	Y	N	N	N
Ga04g00217	N	N	Y	Y	Y	N	N	N	N	N	N
Ga04g00229	N	N	Y	N	Y	N	N	N	N	N	N
Ga04g00275	N	N	Y	N	Y	Y	N	N	N	N	N
Ga04g00451	N	N	Y	Y	Y	N	N	N	N	N	Y
Ga04g00453	N	N	Y	Y	Y	N	N	Y	N	N	Y
Ga04g00472	N	N	Y	N	Y	N	N	N	N	N	N
Ga04g00491	N	N	Y	Y	Y	N	N	Y	N	N	Y
Ga04g00503	N	N	Y	N	Y	N	N	N	N	Y	Y
Ga04g00512	N	N	Y	N	Y	N	N	Y	N	N	Y
Ga04g00520	N	N	Y	N	Y	N	N	N	N	Y	Y
Ga04g00526	N	N	Y	Y	Y	N	Y	N	N	N	Y
Ga04g00534	N	N	Y	N	N	Y	Y	N	N	N	N
Ga04g00590	N	N	Y	N	Y	N	N	Y	N	Y	Y
Ga04g00599	N	N	Y	N	N	Y	N	N	N	N	N
Ga04g00603	N	N	Y	Y	Y	N	N	Y	N	Y	Y
Ga04g00643	N	N	Y	N	Y	N	N	N	N	Y	Y
Ga04g00695	N	N	Y	Y	Y	N	N	Y	N	N	Y
Ga04g00711	N	N	Y	Y	Y	N	N	N	Y	N	N
Ga04g00762	N	N	Y	N	Y	N	N	N	N	N	N
Ga04g00789	N	N	Y	N	Y	N	Y	Y	N	N	Y
Ga04g00795	N	N	Y	N	Y	N	N	N	N	Y	N
Ga04g00848	N	N	Y	Y	Y	N	N	N	N	N	N
Ga04g00854	N	N	Y	Y	Y	N	N	Y	N	N	Y
Ga04g00977	N	N	Y	N	Y	N	N	N	N	N	N
Ga04g00991	N	N	Y	N	Y	N	N	N	N	N	N
Ga04g01012	N	N	Y	N	Y	N	N	N	N	N	Y
Ga04g01056	N	N	Y	N	Y	N	N	Y	N	Y	N
Ga04g01062	N	N	Y	N	Y	N	N	Y	N	Y	Y
Ga04g01122	N	N	Y	N	Y	N	N	N	N	N	N
Ga04g01217	N	N	Y	N	Y	N	N	N	N	N	Y
Ga04g01307	N	N	Y	Y	Y	N	N	Y	N	N	Y
Ga04g01328	N	N	Y	N	Y	N	N	N	N	N	Y
Ga04g01329	N	N	Y	Y	Y	N	N	N	N	N	Y
Ga04g01331	N	N	Y	N	Y	N	N	Y	N	Y	Y
Ga04g01356	N	N	Y	N	Y	N	N	N	N	N	N
Ga04g01412	N	N	Y	Y	Y	N	N	Y	N	N	N
Ga04g01419	N	N	Y	N	Y	N	N	N	N	N	N
Ga04g01558	N	N	Y	N	Y	N	N	N	N	N	N
Ga04g01560	N	N	Y	N	Y	N	N	Y	N	N	Y
Ga04g01610	N	N	Y	N	Y	N	Y	N	N	N	Y
Ga04g01624	N	N	Y	N	Y	N	N	Y	N	N	Y
Ga04g01667	N	N	Y	N	Y	N	N	N	N	N	N
Ga04g01706	N	N	Y	N	Y	N	N	Y	N	N	Y
Ga04g01770	N	N	Y	Y	Y	N	N	Y	N	N	N
Ga04g01811	N	N	Y	Y	Y	N	N	N	N	Y	Y
Ga04g01819	N	N	Y	N	Y	N	N	N	N	N	N
Ga04g01839	N	N	Y	Y	Y	N	N	Y	N	Y	Y
Ga04g01862	N	N	Y	N	Y	N	N	N	N	N	N
Ga04g01890	N	N	Y	N	Y	N	N	N	N	N	Y
Ga05g00013	N	N	Y	Y	Y	N	N	Y	N	Y	Y
Ga05g00042	N	N	Y	N	Y	N	N	N	N	N	N
Ga05g00054	N	N	Y	Y	Y	N	N	N	N	N	Y
Ga05g00058	N	N	Y	N	Y	Y	N	N	N	N	Y
Ga05g00085	N	N	Y	Y	Y	N	N	Y	N	Y	Y
Ga05g00103	N	N	Y	Y	Y	N	N	Y	N	N	Y
Ga05g00113	N	N	Y	Y	Y	N	N	Y	N	Y	Y
Ga05g00116	N	N	Y	N	Y	N	N	N	N	N	N
Ga05g00148	N	N	Y	Y	Y	N	N	N	N	N	N
Ga05g00158	N	N	Y	N	N	N	N	Y	N	Y	Y
Ga05g00233	N	N	Y	N	Y	N	N	N	N	N	N
Ga05g00262	N	N	Y	N	Y	N	N	N	N	N	N
Ga05g00266	N	N	Y	N	Y	N	N	N	N	N	N
Ga05g00271	N	N	Y	Y	Y	N	N	N	N	Y	Y
Ga05g00296	N	N	Y	N	Y	N	N	N	N	N	N
Ga05g00300	N	N	Y	N	Y	N	N	N	N	N	N
Ga05g00405	N	N	Y	N	Y	N	N	Y	Y	Y	Y
Ga05g00413	N	N	Y	Y	Y	N	N	N	N	N	N
Ga05g00414	N	N	Y	N	Y	N	N	Y	N	Y	Y
Ga05g00430	N	N	Y	Y	Y	N	N	N	N	N	N
Ga05g00446	N	N	Y	Y	Y	N	N	Y	N	Y	Y
Ga05g00458	N	N	Y	N	Y	N	N	N	N	Y	Y
Ga05g00478	N	N	Y	N	Y	N	N	N	N	N	N
Ga05g00485	N	N	Y	N	Y	N	N	N	N	N	Y
Ga05g00494	N	N	Y	N	Y	N	N	Y	N	N	Y
Ga05g00514	N	N	Y	N	Y	N	N	N	N	N	N
Ga05g00525	N	N	Y	N	Y	N	N	N	N	N	N
Ga05g00534	N	N	Y	N	Y	N	N	N	Y	N	N
Ga05g00583	N	N	Y	Y	Y	N	N	Y	N	N	Y
Ga05g00599	N	N	Y	N	Y	N	N	Y	N	Y	N
Ga05g00759	N	N	Y	N	Y	N	N	Y	N	N	Y
Ga05g00795	N	N	Y	N	Y	Y	Y	N	N	N	N
Ga05g00822	N	N	Y	N	Y	N	Y	N	N	N	N
Ga05g00824	N	N	Y	N	Y	N	Y	N	N	N	Y
Ga05g00825	N	N	Y	Y	Y	N	Y	N	N	N	N
Ga05g00829	N	N	Y	N	Y	N	N	N	N	N	N
Ga05g00862	N	N	Y	N	Y	N	N	N	N	N	N
Ga05g00870	N	N	Y	N	Y	N	N	Y	N	N	Y
Ga05g00934	N	N	Y	Y	Y	N	N	N	N	N	Y
Ga05g00948	N	N	Y	Y	Y	N	N	N	N	N	Y
Ga05g00962	N	N	Y	Y	Y	N	N	N	N	Y	Y
Ga05g00970	N	N	Y	N	Y	N	N	Y	N	N	N
Ga05g00985	N	N	Y	N	Y	N	N	Y	N	N	Y
Ga05g01023	N	N	Y	N	Y	N	N	Y	N	Y	Y
Ga05g01043	N	N	Y	Y	Y	N	N	Y	N	N	Y
Ga05g01074	N	N	Y	N	Y	N	N	Y	N	N	N
Ga05g01097	N	N	Y	N	Y	N	N	Y	N	Y	Y
Ga05g01101	N	N	Y	N	Y	N	N	N	N	N	N
Ga05g01102	N	N	Y	N	Y	Y	Y	N	N	N	N
Ga05g01104	N	N	Y	N	Y	N	N	N	N	N	N
Ga05g01116	N	N	Y	N	Y	N	N	N	N	N	N
Ga05g01117	N	N	Y	Y	Y	N	N	Y	N	Y	Y
Ga05g01129	N	N	Y	N	Y	N	N	N	Y	Y	Y
Ga05g01148	N	N	Y	Y	Y	N	N	N	N	N	N
Ga05g01172	N	N	Y	Y	Y	N	N	N	N	N	Y
Ga05g01198	N	N	Y	Y	Y	N	N	N	N	N	N
Ga05g01211	N	N	Y	N	Y	N	N	N	N	N	N
Ga05g01212	N	N	Y	N	Y	N	N	N	N	Y	N
Ga05g01226	N	N	Y	N	Y	N	N	N	N	N	Y
Ga05g01264	N	N	Y	N	Y	N	N	N	N	N	Y
Ga05g01305	N	N	Y	Y	Y	N	N	N	N	N	Y
Ga05g01312	N	N	Y	N	Y	N	N	N	N	N	N
Ga05g01335	N	N	Y	N	Y	N	N	N	N	Y	N
Ga05g01345	N	N	Y	N	Y	N	N	N	N	Y	Y
Ga05g01360	N	N	Y	Y	Y	N	N	Y	N	N	Y
Ga05g01403	N	N	Y	Y	Y	N	N	Y	N	Y	Y
Ga05g01404	N	N	Y	N	Y	N	N	N	N	N	N
Ga05g01405	N	N	Y	Y	Y	N	N	N	N	N	N
Ga05g01408	N	N	Y	Y	Y	Y	Y	Y	N	Y	Y
Ga05g01430	N	N	Y	Y	Y	N	N	Y	N	Y	N
Ga05g01440	N	N	Y	Y	Y	N	N	N	N	Y	Y
Ga05g01504	N	N	Y	Y	Y	N	N	N	N	N	Y
Ga05g01526	N	N	Y	N	Y	N	N	Y	N	N	N
Ga05g01578	N	N	Y	Y	Y	N	N	N	N	N	N
Ga05g01583	N	N	Y	N	Y	N	N	Y	N	N	N
Ga05g01585	N	N	Y	N	Y	Y	N	N	N	N	Y
Ga05g01601	N	N	Y	Y	Y	N	N	N	N	N	Y
Ga05g01651	N	N	Y	N	Y	N	N	N	N	N	N
Ga05g01654	N	N	Y	Y	Y	N	N	Y	N	Y	Y
Ga05g01664	N	N	Y	Y	Y	Y	Y	N	N	N	N
Ga05g01709	N	N	Y	Y	Y	N	N	Y	N	Y	Y
Ga05g01746	N	N	Y	N	Y	N	N	N	N	N	N
Ga05g01784	N	N	Y	Y	Y	N	N	Y	N	Y	Y
Ga05g01786	N	N	Y	N	Y	N	N	N	N	N	N
Ga05g01801	N	N	Y	N	Y	N	N	N	N	N	N
Ga05g01817	N	N	Y	Y	Y	N	N	Y	N	N	N
Ga05g01868	N	N	Y	Y	Y	N	N	N	N	N	Y
Ga05g01887	N	N	Y	N	Y	N	N	N	N	N	Y
Ga05g01888	N	N	Y	Y	Y	N	N	N	N	Y	N
Ga05g01962	N	N	Y	N	Y	N	N	Y	N	Y	N
Ga05g02003	N	N	Y	N	Y	N	Y	N	N	N	N
Ga05g02036	N	N	Y	N	Y	Y	Y	N	N	N	Y
Ga05g02043	N	N	Y	Y	Y	N	N	Y	N	Y	Y
Ga05g02081	N	N	Y	Y	Y	N	N	N	N	N	Y
Ga05g02082	N	N	Y	Y	Y	N	N	Y	N	N	Y
Ga05g02116	N	N	Y	Y	Y	N	N	Y	N	N	Y
Ga05g02204	N	N	Y	N	Y	N	N	N	N	N	Y
Ga05g02292	N	N	Y	N	Y	N	N	Y	N	N	Y
Ga05g02320	N	N	Y	Y	Y	N	N	N	N	N	N
Ga05g02366	N	N	Y	Y	Y	N	N	Y	N	Y	Y
Ga05g02369	N	N	Y	Y	Y	N	N	Y	N	Y	N
Ga05g02422	N	N	Y	N	Y	N	N	N	N	N	N
Ga05g02521	N	N	Y	N	Y	N	N	N	N	N	N
Ga05g02593	N	N	Y	N	Y	N	N	N	N	N	N
Ga05g02594	N	N	Y	N	N	Y	N	N	N	Y	Y
Ga05g02606	N	N	Y	Y	Y	N	N	N	N	N	Y
Ga05g02688	N	N	Y	N	Y	N	N	N	N	N	Y
Ga05g02718	N	N	Y	N	N	N	N	N	N	N	N
Ga05g02722	N	N	Y	Y	Y	N	N	N	N	N	N
Ga05g02752	N	N	Y	Y	Y	N	N	Y	N	Y	Y
Ga05g02792	N	N	Y	N	Y	N	N	Y	N	N	Y
Ga05g02836	N	N	Y	N	Y	N	N	N	N	N	Y
Ga05g02846	N	N	Y	Y	Y	N	N	N	N	N	N
Ga05g03052	N	N	Y	N	N	N	Y	N	N	N	N
Ga05g03054	N	N	Y	Y	Y	N	N	N	N	N	N
Ga05g03136	N	N	Y	Y	Y	N	N	Y	N	N	N
Ga05g03162	N	N	Y	Y	Y	N	N	N	N	N	Y
Ga05g03198	N	N	Y	Y	Y	N	N	N	N	N	N
Ga05g03292	N	N	Y	N	Y	N	N	N	N	Y	Y
Ga05g03352	N	N	Y	N	Y	N	N	N	N	N	N
Ga05g03367	N	N	Y	N	Y	N	N	N	N	N	Y
Ga05g03425	N	N	Y	N	Y	N	N	N	N	N	Y
Ga05g03566	N	N	Y	Y	Y	N	N	N	N	N	N
Ga05g03585	N	N	Y	N	Y	N	Y	N	N	N	N
Ga05g03587	N	N	Y	Y	Y	N	N	N	N	N	N
Ga05g03671	N	N	Y	N	Y	N	N	N	N	N	N
Ga05g03705	N	N	Y	N	N	N	N	N	N	N	Y
Ga05g03706	N	N	Y	N	Y	N	N	N	N	N	N
Ga05g03746	N	N	Y	Y	Y	N	N	N	N	N	N
Ga05g03767	N	N	Y	N	Y	N	N	N	N	N	N
Ga05g03830	N	N	Y	N	N	Y	Y	N	N	N	N
Ga05g03953	N	N	Y	Y	Y	N	N	Y	N	N	Y
Ga05g03990	N	N	Y	N	Y	N	N	N	N	N	Y
Ga05g03994	N	N	Y	Y	Y	N	N	N	N	N	N
Ga05g04011	N	N	Y	N	Y	N	N	N	N	N	N
Ga06g00123	N	N	Y	Y	Y	N	N	N	N	Y	N
Ga06g00132	N	N	Y	N	Y	N	N	N	N	N	N
Ga06g00134	N	N	Y	N	Y	N	N	N	N	N	N
Ga06g00143	N	N	Y	N	Y	N	N	Y	N	N	N
Ga06g00205	N	N	Y	N	Y	N	N	Y	N	Y	N
Ga06g00237	N	N	Y	N	Y	N	N	N	N	N	N
Ga06g00239	N	N	Y	N	Y	N	N	N	N	N	N
Ga06g00286	N	N	Y	N	Y	N	N	N	N	N	N
Ga06g00338	N	N	Y	N	Y	N	Y	N	N	N	N
Ga06g00411	N	N	Y	N	Y	N	N	Y	N	N	N
Ga06g00432	N	N	Y	Y	Y	N	N	Y	N	N	Y
Ga06g00530	N	N	Y	Y	Y	N	N	N	N	N	N
Ga06g00582	N	N	Y	N	Y	N	N	N	N	Y	Y
Ga06g00647	N	N	Y	Y	Y	N	N	Y	N	Y	Y
Ga06g00675	N	N	Y	N	Y	N	N	N	N	N	N
Ga06g00709	N	N	Y	Y	Y	N	N	N	N	N	Y
Ga06g00738	N	N	Y	N	Y	N	Y	N	N	N	N
Ga06g00755	N	N	Y	Y	Y	N	N	Y	N	N	Y
Ga06g00792	N	N	Y	N	Y	N	Y	N	N	N	N
Ga06g00840	N	N	Y	N	Y	N	N	Y	N	N	Y
Ga06g00859	N	N	Y	Y	Y	N	N	Y	N	N	Y
Ga06g00880	N	N	Y	N	Y	N	N	N	N	Y	Y
Ga06g00887	N	N	Y	Y	Y	N	N	Y	N	Y	Y
Ga06g00891	N	N	Y	N	Y	N	N	N	N	N	N
Ga06g00927	N	N	Y	N	Y	N	N	Y	N	N	N
Ga06g00982	N	N	Y	N	Y	N	N	N	N	N	N
Ga06g01007	N	N	Y	Y	Y	N	N	N	N	N	N
Ga06g01009	N	N	Y	Y	Y	N	N	Y	N	N	Y
Ga06g01036	N	N	Y	Y	Y	N	N	N	N	N	Y
Ga06g01057	N	N	Y	N	Y	Y	N	N	N	N	Y
Ga06g01097	N	N	Y	Y	Y	N	N	N	N	N	Y
Ga06g01129	N	N	Y	N	Y	N	N	Y	N	Y	Y
Ga06g01155	N	N	Y	N	Y	N	N	N	N	N	N
Ga06g01175	N	N	Y	N	N	N	Y	N	N	N	N
Ga06g01190	N	N	Y	N	Y	N	N	Y	N	Y	N
Ga06g01197	N	N	Y	Y	Y	N	N	N	N	N	N
Ga06g01218	N	N	Y	N	Y	N	N	N	N	N	Y
Ga06g01220	N	N	Y	N	Y	N	N	N	N	N	Y
Ga06g01254	N	N	Y	N	Y	N	N	N	N	N	Y
Ga06g01308	N	N	Y	Y	Y	N	N	N	N	N	N
Ga06g01372	N	N	Y	N	Y	N	N	N	N	N	N
Ga06g01380	N	N	Y	N	Y	N	N	N	N	N	N
Ga06g01408	N	N	Y	N	Y	N	N	N	N	Y	N
Ga06g01433	N	N	Y	Y	Y	N	N	Y	N	Y	Y
Ga06g01467	N	N	Y	N	Y	N	N	Y	N	N	N
Ga06g01510	N	N	Y	N	Y	Y	N	N	N	N	N
Ga06g01574	N	N	Y	Y	Y	N	N	N	N	N	N
Ga06g01588	N	N	Y	Y	Y	N	N	N	N	N	Y
Ga06g01626	N	N	Y	N	Y	N	N	N	N	N	N
Ga06g01636	N	N	Y	N	Y	N	N	N	N	N	Y
Ga06g01667	N	N	Y	N	Y	N	N	N	N	Y	Y
Ga06g01666	N	N	Y	Y	Y	N	N	Y	N	Y	N
Ga06g01677	N	N	Y	N	Y	N	N	N	N	N	N
Ga06g01723	N	N	Y	Y	Y	N	N	Y	N	N	Y
Ga06g01735	N	N	Y	N	Y	N	N	N	N	N	Y
Ga06g01738	N	N	Y	N	Y	N	N	N	N	N	N
Ga06g01864	N	N	Y	Y	Y	N	N	N	N	N	Y
Ga06g01898	N	N	Y	N	Y	N	N	N	N	N	N
Ga06g01909	N	N	Y	N	Y	N	N	Y	N	Y	Y
Ga06g01950	N	N	Y	Y	Y	N	N	Y	N	Y	Y
Ga06g01984	N	N	Y	N	Y	N	N	Y	N	Y	Y
Ga06g02021	N	N	Y	N	Y	N	N	Y	N	N	N
Ga06g02026	N	N	Y	Y	Y	N	N	N	N	N	N
Ga06g02044	N	N	Y	Y	Y	N	N	N	N	N	N
Ga06g02055	N	N	Y	N	Y	N	N	N	N	Y	Y
Ga06g02075	N	N	Y	N	Y	N	N	N	N	Y	N
Ga06g02095	N	N	Y	Y	Y	N	N	Y	Y	N	Y
Ga06g02112	N	N	Y	N	Y	N	N	Y	N	Y	N
Ga06g02122	N	N	Y	Y	Y	N	N	Y	N	Y	Y
Ga06g02163	N	N	Y	N	Y	N	N	N	N	N	N
Ga06g02185	N	N	Y	N	Y	N	Y	Y	N	N	Y
Ga06g02250	N	N	Y	N	Y	N	N	Y	N	N	N
Ga07g00060	N	N	Y	N	Y	N	N	N	N	N	N
Ga07g00118	N	N	Y	N	Y	N	N	Y	N	N	N
Ga07g00200	N	N	Y	N	Y	N	N	Y	N	N	Y
Ga07g00243	N	N	Y	Y	Y	N	N	Y	N	Y	Y
Ga07g00377	N	N	Y	Y	Y	N	N	Y	N	N	Y
Ga07g00423	N	N	Y	N	Y	N	N	N	N	N	N
Ga07g00425	N	N	Y	N	Y	N	N	Y	N	N	Y
Ga07g00514	N	N	Y	Y	Y	N	Y	Y	N	Y	Y
[truncated: 4,242 more rows]
