# Supplementary material for: Multi-strategic RNA-seq analysis reveals a high-resolution transcriptional landscape in cotton
Source: Nat Commun. 2019 Oct 17;10:4714. doi: 10.1038/s41467-019-12575-x (PMC6797763; doi:10.1038/s41467-019-12575-x)
Supplement: Supplementary file 5 — Supplementary Dataset 1-39 [file 41467_2019_12575_MOESM5_ESM.zip › SupplementaryDataset/SuppData9.xlsx]

## Sheet: Tissue-specific genes
Tissue-specific genes (S ≥1) and their expression values in RPKM
Name	Anther	Stigma	Petal	Seed	Ovule 20DPA	Ovule 0DPA	Ovule 5DPA	Ovule 10DPA	Seedling root	Seedling stem	Sepal	Flower	Bract	Phloem	Cotyledon	Leaf
Ga01g00011	1102.4	113.76	27.47	5.1	30.68	7.66	15.24	18.76	64.77	65.14	25.18	79.07	8.41	34.62	8.52	20.31
Ga01g00014	0.44	0.56	1.46	0.87	0.17	0.08	0.33	0.16	2.88	7.86	52.66	10.06	22.6	13.61	24	4.76
Ga01g00032	52.4	10.9	2.15	0.19	4.52	1.48	4.18	7.79	0.51	0.6	1.31	5.65	0.01	0.24	0.17	0.05
Ga01g00040	0.68	0.43	0.11	0.05	2.67	2.04	14.23	8.27	0.98	1.25	0.12	0.12	0.12	0.12	0.31	1.26
Ga01g00049	0.15	2.66	0.05	0.55	0.04	0.12	0.04	0.05	1.82	0.51	40.69	11.46	9.22	10.29	2.31	0.42
Ga01g00050	83.66	27.24	0.32	0.54	0.11	2.34	0.15	0	1.64	0.33	10.77	98.81	0.61	0.16	0.49	0.06
Ga01g00071	75.28	9.67	2.73	0.16	0	0.03	0.01	0	0.06	0.1	2.12	4.15	0.1	0.23	0.2	0
Ga01g00077	2.69	5.38	1.92	17.4	1.62	0.84	1.17	1.28	0.14	0.45	2.4	1.43	0.74	0.19	1.21	0.43
Ga01g00079	0.09	0.37	0.21	0.98	5.29	4.03	3.37	3.51	21.72	135.84	26.73	37.73	91.73	18.42	148.73	72.73
Ga01g00083	0.24	1.46	0.12	1.94	0.24	0.62	0.74	0.76	2.73	2.2	2.25	7.46	30.42	10.93	26.11	5.75
Ga01g00090	4	3.14	4.19	0.21	0.75	1.26	1.75	1.34	0.34	0.58	20.26	4.46	21	5.87	0.17	2.23
Ga01g00097	10.19	2.18	0.88	0.79	0.18	0.57	0.34	0.22	0.32	0.73	0.8	0.67	0.12	1.02	0.1	0.27
Ga01g00099	1126.44	148.8	37.64	2.88	0.63	0.27	0.89	0.26	0.66	2.03	20.17	52.73	1.88	4.68	2.42	0.18
Ga01g00100	1062.16	144.36	36.26	2.95	0.54	0.42	0.67	0.18	0.59	2.08	19.74	48.96	1.5	4.3	2.28	0.26
Ga01g00101	386.01	55.6	13.55	0.81	0.33	0.2	0.41	0.06	0.15	0.29	6.55	15.96	0.32	1.65	0.73	0.1
Ga01g00102	1018.14	146.91	36.9	2.87	0.92	0.44	0.67	0.31	0.48	1.87	16.63	45.55	2.68	5.3	1.48	0.2
Ga01g00103	1040.86	135.62	33.01	2.25	0.58	0.29	0.59	0.32	0.64	2.03	15.39	39.95	1.79	3.74	1.84	0.17
Ga01g00104	110.51	14.35	3.73	0.26	0.07	0.08	0.06	0	0.08	0.16	1.88	4.51	0.17	0.49	0.37	0.01
Ga01g00105	491.28	72.3	17.92	1.33	0.23	0.21	0.26	0.2	0.25	1.01	5.8	23.36	1.26	2.23	1.02	0.07
Ga01g00106	0	0	0.06	0.11	0	0	0	0	0.09	0.03	0.45	2.06	9.98	4.04	2.14	0.57
Ga01g00114	1.94	5.75	4.73	0.35	0.67	0.11	0.03	0.18	0.42	1.1	26.72	6.98	33.7	33.05	0.4	2.58
Ga01g00115	0.03	0.27	0.13	0.43	0.06	0.12	0.06	0	0.97	1	21.63	8.26	17.18	57.79	12.75	22.69
Ga01g00134	74.54	9.91	2.71	0.19	0.08	0.03	0.11	0.02	0.08	0.11	1.52	3.89	0.19	0.32	0.24	0.03
Ga01g00138	588.3	78.78	18.97	1.45	0.17	0.35	0.28	0.14	0.19	1.09	11.86	27.56	1.02	2.55	1.09	0.06
Ga01g00139	473.64	66.13	16.5	1.21	0.25	0.13	0.2	0.14	0.19	0.65	9.7	19.74	0.54	2	1.31	0.04
Ga01g00140	565.96	71.18	16.97	1.64	0.17	0.2	0.32	0.08	0.19	1.08	11.17	25.87	1.41	2.34	1.16	0.02
Ga01g00141	193.36	20.94	5.15	0.49	0.05	0	0.09	0.05	0.1	0.44	3.37	10	0.29	0.68	0.37	0.09
Ga01g00142	442.69	52.97	11.73	0.96	0.18	0.2	0.2	0.11	0.33	0.81	7.97	20.19	1.06	1.47	0.67	0.09
Ga01g00143	785.79	110.27	28.07	2.57	0.53	0.16	0.46	0.16	0.5	1.25	15.72	39.77	1.45	3.13	2.31	0.07
Ga01g00146	399.3	68.49	15.84	1.76	0.27	0.19	0.26	0.11	0.26	0.79	10.93	22.6	0.96	1.58	0.7	0
Ga01g00148	578.54	104.83	30.67	1.95	0.52	0.51	0.49	0.2	0.53	1.4	15.44	35.03	1.56	2.43	1.24	0.18
Ga01g00149	528.72	68.32	14.39	1.89	0.4	0.17	0.35	0.12	0.07	1.35	8.31	25.14	0.5	2.01	1.16	0
Ga01g00150	135.7	14.12	4.6	0.38	0.07	0.08	0.09	0.06	0	0.31	3.36	6.81	0	0.51	0.38	0
Ga01g00163	4.61	11.4	39.57	0.77	0.92	0.21	0.24	0.23	2.02	1.88	43.98	18.42	90.84	9.2	25.29	4.58
Ga01g00167	1.84	9.82	4.42	522.59	48.77	71.45	63.39	43.7	69.01	45.7	48.9	45.43	30.71	55.08	17.46	52.51
Ga01g00175	0.28	0.41	1.28	4.38	34.47	1.55	13.1	13.63	69.15	6.19	2.11	0.47	0.61	8.29	0.35	2.15
Ga01g00177	17.8	28.16	23.23	0.61	2.06	0.71	0.45	1.18	0.52	0	8.31	9.21	1.4	1.23	0.05	1.21
Ga01g00179	2.27	12.64	3.26	0.28	0.93	1.2	0.72	0.52	0.14	3.83	9.73	4.89	0.65	0.22	0.11	0.55
Ga01g00186	0.07	1.77	2.26	0.3	1.24	0.17	0.1	0.06	9.99	53.34	12.14	26.21	53.58	85.01	213.52	50.65
Ga01g00199	0.02	0.05	0.33	0.1	0.11	1.86	0.52	0.35	8.53	5.11	4.02	2.06	3.78	19.93	7.3	5.69
Ga01g00200	0.02	0.05	0.06	0.05	0.01	0.16	0.04	0.06	2.81	1.49	0.78	0.93	4.33	21.88	5.41	2.39
Ga01g00201	0.03	0.05	0.19	0.14	0.2	0.38	0.16	0.2	3.8	3.24	0.9	1.25	2.94	14.87	5.45	3.68
Ga01g00205	0.08	0.22	2.11	0.06	48.41	0.09	0.08	0.2	35.27	21.79	0.07	2.29	0.13	0.26	0.06	4.45
Ga01g00206	0.57	0.45	0.2	0.01	15.38	26.82	19.58	5.35	9.82	9.51	0.18	3.87	0.27	0.59	1.42	4.36
Ga01g00207	1.58	0.62	0.31	468.67	84.17	0.47	0.13	0.28	1.61	4.44	2.27	1.02	1.13	1.9	2.03	2.33
Ga01g00208	0.04	0.06	0.05	85.19	24.39	0.13	0.08	0.07	0.38	0.18	0.09	0.13	0.04	0.4	0.28	0.95
Ga01g00230	32.93	64.79	5.06	0.93	3.9	4.43	1.43	1.49	10.25	8.42	2.12	8.96	3.9	2.22	2.74	5.76
Ga01g00231	0.43	0.09	0	0.08	5.35	0	0.02	0.06	0.35	0.91	3.15	6.07	2.59	0.25	0.04	6.84
Ga01g00237	11.14	1.38	45.55	0.13	7.46	0.05	0.07	0.06	0.59	0.3	0.63	18.03	0.26	7.28	1.65	4.83
Ga01g00244	13.38	16.27	25.04	0.08	0.88	0.63	0.7	1.02	0.93	0.37	6.75	15.2	2.51	0.9	2.3	2.31
Ga01g00256	14.58	2.16	0.68	0.04	0.18	0.16	0.04	0.38	0.01	0.06	0.48	0.67	0	0.04	0.17	0.01
Ga01g00258	11.41	1.54	1.27	0.02	0.61	0.03	0.43	0.6	0	0.2	0.33	0.89	0	0.21	0	0.11
Ga01g00270	0.1	0.48	1.21	1.32	0.36	2.46	5.24	1.47	207.89	250.44	1.91	8	9.23	36.32	411.43	133.84
Ga01g00272	136.57	15.4	5.49	0.44	0.04	0.03	0.03	0.01	0.15	0.1	3.39	6.73	0.49	0.7	0.29	0
Ga01g00273	0.05	0.76	1.16	7.67	42.84	6.26	1.55	0.94	394.01	304.51	0.31	8.83	0.79	0.63	25.64	96.15
Ga01g00316	620.1	81.94	24.24	2.31	0.31	0.19	0.35	0.13	0.3	0.77	15.23	33.73	2.27	2.5	1.53	0.24
Ga01g00327	0.12	0.4	0.21	0.21	6.95	20.41	8.38	3.51	0.09	0.84	1.15	3.73	0.63	0.49	0.48	1.39
Ga01g00337	0.17	0.15	0.17	0.03	6.85	13.1	11.13	4.65	5.38	4.67	0.14	2.55	0.16	0.47	0.95	2.33
Ga01g00338	0.1	1.36	0.5	0	0.07	0.05	0.01	0.03	4.8	4.78	0.63	0.22	0.41	7.34	0.59	8.08
Ga01g00346	0.18	1.66	2.98	0.25	0.21	0.17	0.6	0.3	1.01	0.76	17.34	5.24	21.24	12.98	2.64	1.8
Ga01g00347	5.32	0.6	0.06	0.01	0.09	0.14	0.3	0.24	0.57	0.23	1.26	0.4	3.89	7.54	0.17	0.35
Ga01g00351	0.05	0.04	0.05	0.26	0.02	0.03	0.02	0.07	1.61	0.43	25.07	3.57	21.57	33.15	0.7	2.15
Ga01g00358	0	0.02	0.07	0.03	0.02	0	0.02	0.01	0.65	0.96	3.4	1.98	3.53	4.94	0.58	2.35
Ga01g00375	4.32	0.67	0.73	0	0	0	0	0.02	9.51	0.51	0.37	0.5	0.37	0.36	0	0.04
Ga01g00380	0	0.24	0.41	0.02	0.01	0.05	0.06	1.37	0.17	1.85	2.41	3.23	8.42	3.58	1.53	7.43
Ga01g00382	7.62	78.68	39.49	36.01	213.64	342.85	884.51	1258.1	9.18	70.47	63.76	77.18	76.11	13.95	178.75	91.85
Ga01g00383	2.54	19.14	12.75	10.6	19.22	14.43	26.84	41.49	27.15	89.55	31.73	41.97	91.95	91.13	635.54	73.55
Ga01g00386	0.25	0.45	0.27	1.79	0.05	0.08	0.11	0.34	7.38	42.65	34.61	65.29	323.9	154.09	1016.01	102.43
Ga01g00387	0.2	0.73	0.68	2.01	0.12	6.23	10.71	1.84	6.45	31.36	35.37	73	333.2	153.85	1153.93	111.84
Ga01g00388	17.84	126.15	26.7	0.32	2.53	3.05	1.27	2.61	5.2	5.99	27.45	40.56	10.84	1.84	7.74	11.65
Ga01g00399	0.12	0.34	2.82	0.06	0.26	61.13	52.57	102.32	1.78	4.48	0.11	7.79	16.31	5	5.16	32.09
Ga01g00401	0.11	2.06	0.61	9.26	7.13	0.88	1.11	1.38	2.8	16.64	8.57	21.8	71.77	45.85	115.44	29.81
Ga01g00405	21.22	1.35	19.76	0	0	0	0	0	0.05	0	4.61	5.83	18.77	2.54	0.15	0.24
Ga01g00422	0.04	0.03	0.07	0.49	0.04	0.06	0	0.04	0.64	0.55	24.74	3.39	29.69	32.53	4.39	5.23
Ga01g00431	0.81	1.31	0.49	1.34	1.2	1.35	1.52	1.71	1.63	2.77	38.05	24.6	110.12	106.44	97.95	8.51
Ga01g00433	0	0.14	0.05	0.64	0.2	0.03	0.05	0.05	6.95	18.17	1.17	1.54	2.59	6.92	4.38	7.82
Ga01g00435	0	0.36	0.48	0.37	3.64	0	0	0.02	6.33	16.81	0.68	2.46	3.34	9.25	3.68	13.45
Ga01g00441	195.75	23.39	5.44	0.61	0.18	0.05	0	0.17	0.11	0.53	9.64	14.29	1.35	0.82	0.51	0.04
Ga01g00467	3.73	0.11	11.24	0.05	0.02	0.01	0.06	0.01	0.47	0.16	0.15	3.01	0.44	0.1	0.01	0.01
Ga01g00483	0.01	4.38	0.27	0	0.16	0.68	15.49	2.73	0.68	0.13	0.02	0.06	0.02	0.02	0	0.1
Ga01g00487	0	0.01	0.05	0.13	0	0.02	0	0.01	0.07	0.22	7.69	2.11	4.4	2.86	0.14	3.17
Ga01g00488	0.26	0.45	1.99	2.32	0.17	0.23	0.24	0.12	1.43	9.44	135.97	24.31	54.59	29.34	6.62	47.56
Ga01g00489	0	0.16	0.84	0.2	0	0.01	0.01	0.01	0.88	3.16	14.32	6.86	13.98	17.45	1.57	11.07
Ga01g00490	0.01	0.07	0.5	0.13	0.01	0.02	0.02	0.02	0.47	1.54	8.92	3.94	8.07	8.71	0.83	7.24
Ga01g00494	0.1	1.24	0.75	1.22	1.28	0.15	0.19	1.52	1.81	2.94	53	8.74	34.92	27.51	2.43	11.24
Ga01g00495	146.52	72.91	5.19	0.27	0.07	0.19	0.1	0.09	0.11	0.14	0.72	20.24	0.21	0.73	0	0.05
Ga01g00499	0.02	0.05	0.01	0.05	0.01	0.04	0.02	0	0.15	0.94	10.91	1.34	4.55	5.37	1.56	1.94
Ga01g00504	0.07	0.62	0.15	0.14	14.12	41.38	17.47	12.86	7.61	12.25	0.33	5.08	1.61	2.13	4.6	8.88
Ga01g00507	0	0.08	0.16	0.02	0.12	0	0.04	0.07	101.85	2.47	0.01	0.01	0.12	0	0.06	0
Ga01g00508	0.04	0.13	0.03	0	0.09	0	0	0.15	7.89	0.84	0.36	0.15	3.95	6.37	0.35	0.42
Ga01g00520	0.02	0.03	0.04	0.13	0.01	0	0.02	0	0.56	0.14	10.79	1.04	4.51	8.4	0.14	0.89
Ga01g00525	50.02	1.77	2.55	0	2.44	0.75	2.39	3.79	0.11	0.81	1.54	4.01	0.06	0.14	0.1	0.76
Ga01g00535	0.6	5.79	0.1	0.36	0.71	20.69	15.49	14.9	0.08	0.09	0.1	1.8	0.65	0.68	1.06	1.33
Ga01g00546	0.03	0.09	0.49	0.12	0.07	0.1	0	0.15	0.2	0.01	7.57	1.58	1.99	3.46	0.02	8.1
Ga01g00550	96.79	8.17	92.34	3.83	0.26	0.11	0.23	0.12	0.25	0.79	6.52	21.36	3.63	1.02	0.51	0.2
Ga01g00560	0	0.01	0.08	0.06	0.01	0.02	0.01	0.01	1.71	0.1	5.45	0.62	6.6	16.96	0.17	4.61
Ga01g00561	0.01	0.01	0.02	2.34	1.74	0.06	0.01	0.02	0.3	0.17	6.5	1.09	2.64	23.84	0.57	11.77
Ga01g00568	0	1.28	0.15	0.27	11.86	1.75	5.6	13.94	32.12	9.97	1.03	1.32	0.6	18.21	0.13	3.29
Ga01g00569	0.52	3.92	10.08	0.46	0.07	0.11	0.37	0.1	6.51	42.75	8.35	3.18	4.71	1.46	39.47	77.51
Ga01g00579	7.32	12.09	27.14	389.67	71.47	36.19	48.49	65.01	41.74	32.84	38.41	32.11	37.71	43.39	17.77	41.09
Ga01g00582	0.04	0.09	0.02	0.29	0.06	0.06	0.02	0.11	21.13	40.64	19.39	21.94	31.1	20.12	117.52	98.78
Ga01g00585	0.12	0.18	0.14	3.25	0.37	0.23	0.02	0.2	10.33	1.58	7.76	2.46	17.38	32.22	3.36	2.37
Ga01g00588	0.14	0.17	0.04	0	0.09	0.08	0.17	0.14	6.96	3.07	1.68	0.65	1.33	6.19	1.14	4.39
Ga01g00596	211.55	30.22	8.63	0.41	0.14	0.08	0.11	0.08	0.19	0.39	5.5	11.62	0.46	1.11	0.61	0.07
Ga01g00600	0.47	2.08	4.75	0.1	101.02	1.77	2.96	5.27	41.8	35.41	0.47	5.61	1.11	1.38	2.29	13.83
Ga01g00602	0.84	4.69	1.52	0.19	0.25	8.59	6.38	3.13	17.61	42.86	1.56	8.84	17.33	2.65	147.08	16.19
Ga01g00604	0.23	6.23	0.15	0	0.65	12.1	36.66	15.82	2.97	12.63	0.11	1.38	0.55	0.19	10.35	3.32
Ga01g00613	0.04	0.16	0.32	0.05	9.6	25.85	9.67	4.11	4	1.68	0.75	4.09	1.46	4.54	1.96	2.95
Ga01g00616	20.44	5.13	1.45	0.12	0.02	0.1	0.28	0.32	5.27	2.74	0.57	1.33	0.05	1.82	0.85	0.8
Ga01g00628	0.05	0.04	0.05	292.2	9.24	0.18	0.13	0.1	0.32	0.41	0.25	1.46	0.67	0.64	0.4	0.15
Ga01g00634	0.08	1.83	0.24	0.16	1.22	27.67	34.74	23.84	0.22	0.94	2.39	2.11	2.09	0.08	1.43	1.06
Ga01g00635	56.24	8.29	2.42	0.2	0.03	0	0.03	0.02	0.04	0.12	2.19	3.6	0.11	0.36	0.03	0
Ga01g00641	0.31	0.12	0.09	0.01	7.81	13.5	8.47	2.89	3.79	3.6	0.06	1.83	0.03	0.3	0.79	1.65
Ga01g00642	41.09	9.1	5.16	1.18	14.03	2.38	3.08	8.96	1.01	2.55	2	4.82	0.42	0.57	0.2	0.28
Ga01g00643	0.06	0.06	0.06	0.01	0.05	0.18	0.01	0.09	0.67	1.67	1.12	1	7.46	5.4	1.77	1.13
Ga01g00644	56.79	8.09	1.93	0.17	1.52	1.69	3.89	2.05	0.61	0.79	1.59	3.23	0.1	0.33	0.26	0.12
Ga01g00652	0.33	0.03	0.09	1.09	0.08	0.04	0.03	0.05	1.16	1.13	59.37	7.85	19.55	49.45	3.92	4.45
Ga01g00667	556.1	262.54	630.87	3.3	2.17	4.94	5.01	2.13	4.83	8.44	82.36	321.72	6.53	28.34	4.25	2.85
Ga01g00670	0.08	0.28	0.17	0.07	5.06	4.83	12.75	8.85	0.8	0.5	0.03	0.48	0.02	0.11	1.29	0.33
Ga01g00680	0.32	2.34	6.32	0.45	95.42	4.98	24.71	25.89	82.53	51.13	4.13	10.5	3.89	5.17	8.33	34.74
Ga01g00685	104.63	110.03	250.84	51.09	1.16	1.17	0.71	0.54	4.32	8.27	61.84	79.09	86.42	14.59	10.03	5.98
Ga01g00686	173.5	404.24	299.66	1.48	53.51	13.22	35.97	75.63	11.76	10.92	32.94	81.01	11.77	36	3.08	6.23
Ga01g00695	0.42	0.43	0.42	9.26	0.46	0.46	0.31	0.17	2.55	1.36	501.08	33.35	60.6	53.25	11.71	77.79
Ga01g00699	1.49	1.42	1.21	28.15	13.93	3.1	3.12	5.89	2.1	1.29	1.7	1.22	0.76	0.7	1.06	1.21
Ga01g00705	0.35	0.2	0.17	0.29	2.48	1.01	0.12	0.18	0.35	2.39	1.96	4.06	2.4	3.84	25.59	2.62
Ga01g00712	0.35	36.51	0.21	0.1	0.04	0.01	0.23	0.04	4.61	1.06	0.59	4.29	0.07	2.93	0	0.13
Ga01g00718	0.02	0.05	0.05	0.92	0.91	0.38	0.16	0.14	6.41	4.94	2.68	3.37	15.01	30.01	14.72	10.32
Ga01g00723	4.11	15.55	4.73	2.91	2.82	7.64	19.32	5.87	73.96	224.46	104.48	23.79	40.69	25.84	68.29	13.23
Ga01g00733	2.84	2.33	57.18	0.74	11.44	167.01	43.96	3.69	18.28	3.82	12.4	31.03	4.2	2.4	1.26	3.9
Ga01g00739	1.82	9.06	0.95	19.84	0.03	0.55	0.22	0.13	2.29	0.16	0.06	0.62	0.02	0.06	0.08	0
Ga01g00744	0.07	13.75	0.53	0.18	1.08	3.11	2.97	9.2	14.49	76	2.7	17.88	0.52	5.58	10.28	34.64
Ga01g00757	0	0.13	2.47	1.09	0	0	0	0	6.45	47.71	0	1.11	17.74	0.69	0.39	1.38
Ga01g00760	0.24	0.58	3.05	0.1	54.49	0.29	0.36	1.35	27.09	20.94	0.42	3.2	1.32	0.88	1.22	13.11
Ga01g00770	6.83	19.35	21.33	127.08	9932.81	46.44	14.5	9.87	6.78	0.26	7.93	0.19	0.29	25.44	0.44	0.36
Ga01g00774	1.89	0.03	0.05	0.82	2.17	0.53	1.07	4.86	1.63	4.25	0.29	3.06	15.88	1.22	50.21	1.88
Ga01g00775	106.1	12.21	3.8	0.28	0.06	0.13	0.07	0.03	0.06	0.17	1.95	5.34	0.1	0.48	0.2	0.02
Ga01g00779	1.67	31.58	30.55	0.12	0.19	2.67	0.26	0.05	2.53	0.04	2.87	19.12	0.56	0.37	0.06	0
Ga01g00798	55.25	9.29	6.93	0.14	1.04	2.97	2.67	3.03	0.38	0.52	1.01	4.82	0.36	0.3	0.33	0.25
Ga01g00802	0.3	0.18	0.79	0.06	0.01	0.18	0.05	0.06	0.04	0.36	0.41	0.7	1.51	8.52	12.9	1.02
Ga01g00811	215.19	15.46	302.01	0.54	13.29	46.07	23.9	18.35	0.77	0.89	1.73	102.75	2.21	1.76	3.88	0.89
Ga01g00820	11.41	21.6	77.28	0.42	3.29	0.98	0.73	0.34	1.02	4.64	1.83	19.69	1.7	0.44	1.41	6.61
Ga01g00826	22.64	5.63	331.88	0.43	26.66	1.48	3.12	9.46	8.07	18.4	8.3	92.54	26.23	8.03	17.05	3.23
Ga01g00831	0.04	1.97	0.67	0.1	0.1	0.13	0.16	0.73	2.83	12.78	0.96	1.47	0.32	2.74	1.96	11.83
Ga01g00839	13.73	1.81	0.36	0.07	0	0.02	0.14	0.03	0.23	0	0.17	0.87	0	0.07	0.04	0.03
Ga01g00843	0.02	0.13	0.13	0.03	88.93	0.17	0.23	2.96	0.03	0.01	0.12	0	0.01	0.42	0.05	0.01
Ga01g00844	15.6	2719.28	30.6	0.36	9.98	8.81	5.77	2.68	5.16	2.46	5.48	59.74	3.83	11.12	3.22	9.19
Ga01g00846	1.11	149.89	1.79	0.13	0.79	18.66	98.42	65.4	3.7	3.62	0.41	5.3	0.27	1.03	0.29	0.66
Ga01g00852	0.03	0.06	0.12	25.64	5.14	2.72	1.9	2.23	0.24	0.8	0.13	0.53	0.05	0.78	0.22	0.79
Ga01g00855	0	0.12	0.1	0.06	22.56	3.05	3.97	0.9	7.57	1.89	0.05	5.25	0.63	2.22	0.16	0.86
Ga01g00856	14.5	1.58	0.43	0	0	0	0	0.01	0	0	0.07	0.39	0.02	0	0.08	0
Ga01g00862	0	0.19	0.13	0	16.18	46.11	42.93	16.21	9.55	5.53	0	3.01	0.08	0	2.58	0.24
Ga01g00870	0.09	0	0	0	1.5	6.47	4.03	2.19	0.36	0.44	0	0.79	0	0	0	0.17
Ga01g00878	0.13	0.03	0.11	0	29.5	0.16	0.12	3.37	0.07	0.07	0.04	0	0	0.17	0.06	0.02
Ga01g00883	1.08	0.69	7.24	0.3	0.13	0.2	0.23	0.28	0.7	0.9	1.57	2	9.13	1.21	0.62	0.87
Ga01g00885	0	0.22	0.03	0.1	0	6.09	4.18	0.09	0.03	1.48	1.31	6.86	0.11	0.04	0.36	11.13
Ga01g00886	0.95	9.47	0.22	0.15	7.84	1	1.92	14.83	0.92	0.37	0.49	0.78	0.82	1.64	0.12	1.1
Ga01g00892	0	0.39	0.02	20.18	7.76	0.15	0.02	0.01	0.48	5.75	0.54	2.88	0.16	0.45	2.55	3.59
Ga01g00914	0.13	0.13	0.04	0.04	6.64	11.53	8.76	2.35	3.81	3.74	0.05	2.28	0.08	0.3	0.81	1.57
Ga01g00920	0.13	0.3	0.2	0.02	0.14	0.34	0.31	0.18	5.57	7.38	1.75	1.42	1.4	0.2	2.29	1.13
Ga01g00925	0.02	0.08	0.55	31.15	3.09	3.95	1.02	0.61	7.5	13	0.56	1.39	1.58	4.33	15.21	5.76
Ga01g00926	0.03	2.21	0.12	12.93	12.36	0.06	0.02	0.06	6.86	4.37	1.33	1.42	0.74	0.46	2.35	2.32
Ga01g00945	0.02	0.08	0.12	0	37	0.46	4.26	5.54	2.75	1.19	0.04	0.07	0.01	0.22	0.34	0.28
Ga01g00946	0	0.39	0.14	0.15	1.14	2.8	3.77	5.01	57.75	23.28	0.24	5.85	1.82	8.69	3.77	16.33
Ga01g00959	2.84	1.55	1.18	0.21	0.04	0.02	0.06	0.05	7.22	1.26	3.99	2.22	22.45	27.51	3.06	2.69
Ga01g00961	0.04	0.31	0.07	0.05	0.23	0	0.11	0.35	23.28	4.88	0	0.04	0.19	21.68	3.69	1.96
Ga01g00962	3.24	3.02	68.36	0.11	0.06	0	0.03	0	0.41	1.7	1.18	13.47	5.61	5.03	0.18	0.07
Ga01g00968	0.08	0.57	0	0.16	3.02	0.1	1.33	0.47	13.29	7.14	0.37	1.77	4.34	2.41	1.04	4.24
Ga01g00969	0.05	0.08	0.11	0.08	12.89	20.93	15.2	4.29	8.78	10.05	0.05	2.32	0.29	0.46	1.48	2.81
Ga01g00980	3.47	5.97	22.79	16.78	12.44	19.75	21.42	14.35	24.25	79.08	23.85	48.72	82.61	86.51	651.65	93.62
Ga01g00985	2.08	0.37	11.65	0.81	0.43	0.77	0.21	0.06	11.47	2.26	75.88	14.25	32.31	19.13	3.03	5.9
Ga01g00990	0.17	1.66	0.24	40.73	20.19	5.45	2.49	1.91	2.41	2.41	0.79	1.68	3.2	2.12	3.22	1.13
Ga01g00999	14.68	1.89	0.44	0.1	0.05	0	0	0	0	0.02	0.4	0.46	0	0	0.04	0
Ga01g01022	2.31	1.33	0.71	0.21	77.69	167.58	108.57	29.4	36.9	38.39	0.48	21.27	0.5	1.84	7.24	15.92
Ga01g01035	0.85	0.49	1.55	0.44	0.11	0.07	0.25	0.27	5.36	5.07	0.09	0.63	0.2	0.19	0.28	0.68
Ga01g01036	7.28	1.39	1.72	0.21	18.33	21.42	44.89	26.2	11.03	8.33	0.69	3.35	0.17	1.03	3.37	8.29
Ga01g01040	0.09	0.26	0.2	0.77	0.25	0.04	0.07	0.31	0.72	5.35	0.81	33.97	197.89	48.21	487.54	50.59
Ga01g01042	0.78	0.43	0.47	0.43	1.34	108.09	68.93	11.87	36.61	30.12	0.26	12.32	0.19	4.42	2.55	17.12
Ga01g01062	34.21	4.08	1.43	0.08	0.32	0.05	0.59	1.48	0.08	0.12	0.87	1.88	0.21	0.29	0.11	0.29
Ga01g01077	0.05	1.47	0.08	0	0.11	0.25	6.33	10.49	2.41	0.8	0.1	0.06	0	0	0	0.28
Ga01g01078	0.1	0.2	0.21	0.16	16.7	15.8	22.31	27.37	27	12.34	0.1	3.36	0.13	0.84	0.9	4.91
Ga01g01084	1.52	1.69	39.24	0.12	0.3	0.06	0.08	0.09	9.7	2.5	9.42	10.87	2.82	1.09	0.19	2.93
Ga01g01092	3.08	19.57	90.93	0.97	7.35	1.36	1.32	3.05	10.13	4.61	80.84	57.43	144.64	36.15	5.67	4.08
Ga01g01103	11.34	2.11	36.38	0.2	0.79	0.06	0.29	0.27	2.94	1.93	0.17	12.34	0.01	1.13	0.06	0.1
Ga01g01107	7.84	1.82	0.39	0.33	7.27	1.83	2.54	3.55	0.1	0.09	0.41	2.96	0	0.03	0.39	0.16
Ga01g01120	5.65	5.28	36.83	10.88	1.96	5.31	7.01	2.56	53.7	267.32	68.45	48.12	32.79	29.39	85.39	25.61
Ga01g01126	0.09	0	0.14	0.19	0.14	0	0.03	0.04	3.92	8.38	1.66	2.2	0.21	11.43	2.25	0.41
Ga01g01131	61.94	2.12	1.36	1.02	1.56	3.26	1.41	1.78	1.77	1.19	1.09	5.8	0.95	1.54	3.12	5.47
Ga01g01142	1.31	1.2	4.24	0.17	5.15	14.39	195.95	68.49	0.45	1.58	0.34	4.46	0.33	0.43	4.61	2.83
Ga01g01145	0.06	24.92	0.06	0	0.27	1.47	1.13	1.38	0.16	0.04	0	0.55	0.21	0.13	0.42	0.04
Ga01g01149	9.94	570.29	233.04	0.86	31.6	13.06	43.14	62.31	149.45	78.33	2.22	132.22	1.67	42.96	7.67	20.95
Ga01g01153	0.02	0	0	15.62	0	0.03	0	0	0.73	0	0	0.02	0	0	0.02	0
Ga01g01155	130.58	1.76	3.29	0.54	52.15	7.42	61.04	170.23	0.49	0.49	0.39	7.58	0.32	0.77	0.34	0.84
Ga01g01163	1177.08	155.03	43.43	4.33	0.52	0.46	0.64	0	0.37	2.11	27.73	57.92	3.67	4.12	2.7	0.14
Ga01g01170	0.02	0.01	0	1.02	14.87	0.16	0.15	0.13	1.71	1.39	0.09	0.04	0.12	6.84	1.04	3.4
Ga01g01210	16.3	2.19	0.91	0.08	0.53	0.44	0.91	1.37	0.22	0.3	0.69	1.41	0.16	0.02	0.11	0.13
Ga01g01220	0.11	0.05	0.04	0.06	0.03	0.02	0.01	0.07	2.46	9.93	0.24	1.14	5.69	43.16	4.29	44
Ga01g01225	0.09	0.31	0	0.19	0.72	0.05	0.11	0.06	1.17	0.91	12.08	1.24	5.52	6.05	0.22	1.01
Ga01g01230	0.75	0.06	0.04	0.05	6.7	0	0.06	0.04	13.7	19.6	0	0.55	0.1	15.42	0.83	0.46
Ga01g01233	0.09	0.29	0.22	0.15	5.76	19.08	12.83	6.52	4.05	3.32	0.11	3.3	0.33	0.64	1.28	2.16
Ga01g01257	3.03	0.32	0.78	0.36	10.87	30.46	17.77	15.23	1.45	0.88	4.13	5.29	1.71	1.55	0.93	1.49
Ga01g01258	125.55	40.44	143.94	0.49	4.13	0.32	0.53	1.45	0.68	3.45	14.52	46.22	3.82	3.13	8.17	2.25
Ga01g01259	17.56	0.07	0	0.09	0	0	0	0	0.03	0	0.08	0.58	0	0	0	0
Ga01g01265	0.04	0.06	0.05	0.07	0	0.09	0.02	0.07	0.3	2.19	1.01	2.39	9.7	2.59	5.25	3.83
Ga01g01266	0.13	49.3	0.38	0.1	2.4	11.62	21.48	20.96	14.07	3.76	0.08	4.72	0.13	0.28	0.53	1.34
Ga01g01273	14.99	141.07	17.5	0.34	1.23	1.72	1.08	2.14	3.51	4.79	0.91	10.21	0.73	1.75	0.48	1.42
Ga01g01278	0.65	10.66	3.06	0.92	3.59	0.99	0.59	1.07	77.97	129.13	2.02	10.63	11.01	116	63.16	50.83
Ga01g01298	0	0.21	0.06	0.03	0.33	0.12	0.36	0.02	37.18	24.91	0.18	0.24	0.32	2.6	3.59	5.3
Ga01g01302	0.03	0.09	0.07	0.01	7.11	32.15	11.39	1.24	2.32	3.47	0.08	6.44	0.27	0.45	1.28	3.09
Ga01g01304	4.18	2.06	19.92	0.24	0.15	0.5	2.07	1.54	32.43	51.69	2.42	10.7	0.78	7.91	14.34	80.62
Ga01g01308	0.09	0.35	0.21	0.14	3.58	18.12	28.97	22.71	0.41	0.31	0.22	1.81	0.14	0.23	0.94	1.15
Ga01g01312	0.27	0.06	0.08	0.03	0.01	0.02	0.01	0.08	0.19	2.32	1.56	1.28	4.54	8.93	1.48	3.06
Ga01g01316	11.27	18.42	21.86	0.3	0.71	0.85	0.86	0.59	99.61	118.48	10.45	20.23	8.23	4.43	50.22	9.37
Ga01g01322	292.21	36.68	12.57	1.3	9.34	0.45	0.59	0.57	0.44	1.41	5.51	15.44	0.86	1.5	0.79	0.87
Ga01g01339	0.02	0	0	98.5	0.18	0	0	0.04	0.14	0.09	0.09	0.13	0.26	0.15	0.19	0.03
Ga01g01355	0.25	0.15	0.16	0.18	9.22	14.65	10.34	4.48	5.31	4.13	0.11	2.33	0.14	0.38	1.96	2.76
Ga01g01356	210.34	34.96	8.23	1.04	0.28	0.19	0.18	0.09	0.16	0.76	4.75	12.25	0.55	0.92	0.75	0.05
Ga01g01364	6.45	2.3	0.83	0.09	0.23	0.04	0.01	0.03	0.49	1.86	4.75	3.48	7.1	0.82	19.61	12.63
Ga01g01374	1281.6	164.57	44.03	2.51	1.3	1.33	0.96	0.47	0.8	2.15	21.15	47.08	2.93	5.41	2.3	0.16
Ga01g01376	0.3	2.07	0.52	0.14	0.47	0.23	0.04	0.16	15	3.77	1.82	1.18	18.99	5.19	0.57	1.99
Ga01g01380	17.97	9.63	24.32	0.38	0.4	0.82	0.33	0.13	4.07	1.12	21.61	25.51	1.21	5.51	0.25	0.33
Ga01g01381	16.96	5.92	2.42	0.1	0.29	0.33	0.12	0.05	0.51	0.11	2.24	2.21	0.44	1.91	0.04	0.11
Ga01g01385	0.24	0.26	5.42	1.26	13.32	1.36	0.33	0.14	0.16	0.78	0.76	4.07	2.31	0.74	9.22	1.67
Ga01g01390	9.59	1.22	0.35	0	2.11	4.47	1.5	1.02	0.68	0.5	0.35	0.85	0	0.02	0.06	0.05
Ga01g01398	0	0.06	0.04	0.04	0.01	0	0.02	0	1.73	0.63	0.67	0.14	0.49	12.44	0.03	0.91
Ga01g01408	0	0.17	0	0.1	0.94	6.33	10.72	4.5	0.58	0.48	0.08	0.9	0.35	0	0.67	2.6
Ga01g01434	0.26	0.26	0.25	0.71	4.27	25.99	23.98	14.15	7.79	4.62	0.35	4.48	0.14	1.19	0.41	3.74
Ga01g01436	716.91	100.97	565.68	8.89	5.22	11.5	10.7	15.45	32.39	51.74	57.36	307.69	72.63	15.06	84.9	51.19
Ga01g01437	1.63	10.25	2.07	0.8	1.63	7.05	16.81	29.59	1.92	53.62	17.43	19.15	26.61	1.6	192.55	59.77
Ga01g01450	0.6	1.78	2.17	0.16	52.67	0.28	1.27	2.58	60.63	48.15	0.4	3.92	0.71	1.11	2.31	26.5
Ga01g01479	13.73	1.46	0.29	0	0	0	0	0	0	0	0.27	0.72	0	0	0	0
Ga01g01480	7.31	7.46	12.53	0.23	0.59	1.39	1.09	0.72	44.97	78.33	5.26	12.17	12.3	10.43	2.85	13.06
Ga01g01484	2.01	4.73	5.83	110.92	88.2	15.86	8.94	6.94	8.37	7.75	7.73	6.88	12.5	43.1	3.8	9.73
Ga01g01488	49.56	6.07	2.16	0.21	0.44	0.03	0.04	0.04	0.37	0.16	0.63	2.18	0.23	1.87	0.86	0
Ga01g01492	0.29	5.59	1.52	67.98	43.3	39.21	14	5.27	5.94	5.18	5.29	6.94	4.48	5.08	5.22	9.93
Ga01g01495	0.03	0.19	0.47	0.04	0.53	0.56	0.72	0.75	13.49	7.28	0.22	1.74	0.76	4.59	1.15	4.25
Ga01g01500	24.59	222.08	52.49	0.88	0.89	0.5	0.72	0.93	4.71	17	15.62	50.63	21.04	38.13	17.5	20.77
Ga01g01501	0.2	2.74	0.31	0.04	1.59	0.43	0.38	0.17	1.36	9.91	0.97	1.01	0.89	0	3.24	10.73
Ga01g01516	24.3	52.04	67.76	115.96	39.07	35.12	28.94	24.32	60.86	159.54	106.14	174.11	1019.04	227.53	946.21	123.56
Ga01g01517	188.88	266.15	167.92	163.83	210.13	256.7	218.96	149.04	275.26	1315.71	679.21	1060.89	2017.45	1290.47	6458.85	1330.32
Ga01g01518	7.7	16.38	13.75	24.64	25.69	30.9	47.04	29.01	21.77	63.77	37.86	73.88	516.42	90.93	232.58	28.65
Ga01g01519	0	0.05	0.32	0.09	0.38	0.67	0.44	0.23	6.77	3.64	0.67	0.88	0.08	7	0.37	3.72
Ga01g01531	2.51	9.45	30.65	0.96	1.4	0.06	0.13	0.09	0.21	0.43	37.52	18.49	9.36	4.45	1.12	0.92
Ga01g01533	4.05	3.11	5.09	0.11	50.5	5.82	51.61	76.98	0.83	1.37	2.92	2.6	1.99	1.46	0.28	1.65
Ga01g01536	0	0.31	0.05	1.16	3.66	9.14	2	0.18	0.92	0.22	0.17	0.9	0.05	0.11	0	0.16
Ga01g01540	2.22	1.57	0.32	435.78	1.48	7.18	5.02	2.53	4.37	2.25	1.17	4.23	1.18	1.83	1.25	1.34
Ga01g01547	0.49	3.34	26.72	0.3	34.9	0.25	0.31	0.83	88.21	47.76	2.05	13.1	1.09	1.47	4.56	14.96
Ga01g01550	0.25	0.2	0.11	3.5	6.73	63.69	33.2	17.88	0.53	0.05	0.13	6.8	0	0.09	0.02	0.17
Ga01g01555	42.67	26.93	28.47	12.04	19.48	5.86	10.77	29.48	64.87	182.99	749.15	184.26	406.12	343.6	661.04	132.78
Ga01g01559	0.08	0.22	0.65	0.81	21.32	6.5	3.4	5.13	1.77	1.37	4.66	2.06	0.76	0.71	0.51	1.16
Ga01g01570	413.28	134.97	1.91	0.63	13.89	22.34	257.77	130.37	19.11	21.23	2.1	21.41	0.89	6.89	26.26	45.79
Ga01g01590	0.36	10.48	0.44	0.01	0.52	0	0.18	3.99	7.15	5.64	0.11	1.53	0.06	0.61	0.13	5.46
Ga01g01591	0.43	1.33	0.5	0.33	7.39	16.62	9.9	2.75	3.88	2.49	0.32	2.16	0.21	0.56	0.71	1.63
Ga01g01592	65.35	21.19	5.26	0.28	3.3	1.09	1.78	1.74	2.6	3.38	2.64	6.09	1.24	0.74	0.89	5.19
Ga01g01595	0.23	48.96	0.72	0.03	13.37	32.77	8.12	1.08	2.9	0.26	1.26	25.54	0.91	5.3	0.91	1.04
Ga01g01597	0.04	0.41	0.52	0.27	0	0	0	0.02	2.07	10.69	0.5	2.95	5.74	19.27	73.55	8.58
Ga01g01599	0.02	0.2	0.22	1.53	65.08	0.14	0.09	0.06	10.19	1.32	0.05	0	0.05	0.5	0.1	2.87
Ga01g01606	0.08	0.11	0.07	0.14	1.49	5.7	24.53	6.43	4.57	15.76	0.08	1.27	1.55	1.17	2.66	20.42
Ga01g01626	0.15	0.12	0.24	0.68	0.06	0.06	0.15	0.22	6.84	0.76	26.35	2.86	8.92	11.52	0.77	1.07
Ga01g01633	6.1	40.49	102.57	0.23	4.28	3.59	8.26	55.48	1.1	0.85	19.61	59.45	9.04	15.31	0.21	16.73
Ga01g01636	0	0.35	0.17	0	2.73	12.62	26.56	12.18	0.22	0.49	0	0.66	0.2	0.13	0.72	1.19
Ga01g01655	0.08	0.24	0.68	0	11.87	20.21	12.59	3.87	14.49	6.96	0.19	2.98	0.17	0.3	2.75	2.8
Ga01g01662	0.06	0.81	0.6	107.41	5.83	11.4	6.99	4.2	6.03	14.32	6.13	10.04	20.7	16.35	48.5	10.27
Ga01g01701	0.03	0.07	0.04	0.06	0.2	3.25	8.07	7.57	2.2	7.38	0.55	0.89	0.76	17.68	0.37	6.47
Ga01g01702	0.26	0.16	1.06	0.1	0.75	1.21	1.04	2.16	0.27	0.02	0.03	3.79	5.51	48.06	0.35	23.98
Ga01g01705	0.03	0.26	1.07	0.15	5.13	0.53	0.07	0.07	92.84	72.41	0.09	1.03	0.31	2.11	0.48	22.59
Ga01g01711	0.18	0.56	0.47	0.07	47.78	99.07	71.71	19.91	31.21	22.19	0.37	14.55	0.61	1.71	8.79	14.63
Ga01g01712	23.33	2.84	0.81	0.08	0	0	0	0.03	0	0.05	0.27	1.3	0	0.12	1.05	0
Ga01g01719	1.67	1.28	0.61	22.44	1.87	2.16	2.42	1.86	1.79	2.91	0.26	1.02	0.23	0.17	0.85	0.65
Ga01g01731	25.09	4.04	1.21	0.03	0.54	1.4	0.35	0.22	0.66	0.81	0.71	1.64	0.71	1.89	1.99	0.83
Ga01g01745	0.14	1.28	0.68	2.48	1.57	8.51	5.35	2.26	9.96	56.24	7.95	19.26	84.29	32.15	296.51	49.11
Ga01g01771	0.18	0.54	0.08	5.7	0.13	0	0.09	0.07	3.13	1.22	2.12	0.9	33.33	9.62	0.31	0.43
Ga01g01778	0.1	0.06	0.35	0.07	0	0.01	0.02	0.04	3.33	9.59	7.51	5.98	2.29	3.47	5.21	34.63
Ga01g01779	0.34	2.01	0.55	1.95	1.95	1.13	1.69	2.78	24.28	17.32	90.13	16.93	44.32	104.79	15.82	19.89
Ga01g01780	47.85	9.05	591.63	0.75	285.99	59.03	113.78	136.02	37.79	6.6	3.97	167.74	0.8	6.12	1.01	6.07
Ga01g01781	4.27	741.06	8.41	0.5	3.19	13.88	142.36	162.18	115.46	32.56	3.32	37.93	9.7	21.21	4.98	19.76
Ga01g01783	0.24	0.55	0.91	6.8	15	21.03	13.72	7.41	7.28	5.56	0.23	3.1	0.35	1.06	2.47	2.7
Ga01g01792	0.08	0.06	0.07	0.01	8.89	3.52	2.24	5.11	0.62	0.33	0.03	0.46	0.01	0.03	0.23	0.06
Ga01g01802	31.41	3.52	0.62	0.13	0.04	0	0	0	0	0.11	0.7	1.54	0.13	0.21	0.03	0
Ga01g01806	13.74	1.57	0.64	0.03	0.06	0.05	0.04	0.02	0	0.07	0.34	0.54	0	0.13	0.1	0
Ga01g01822	1.48	14.08	3.54	2.99	1.19	8.39	22.77	6.79	172.92	297.26	66.22	34.51	19.05	35.99	89.16	20.69
Ga01g01829	0.04	0.19	0.06	3.22	9.3	14.75	10.76	4.18	3.07	3.41	0.11	1.77	0.19	0.35	0.57	1.65
Ga01g01832	0.61	0.6	0.75	4.64	15.8	32.75	22.38	8.33	10.28	9.4	0.82	5.13	0.83	1.49	2.91	4.36
Ga01g01838	12.75	1.34	0.37	0.05	0	0.67	0.07	0	0	0.14	0.42	0.58	0.12	0.03	0.1	0
Ga01g01844	0.86	9.63	45.67	11.07	1.12	0.76	0.8	1.63	490.62	928.57	207.07	335.83	616.58	475.15	783.64	881.79
Ga01g01847	7.22	41.41	5.49	3.5	2.84	60.95	35.81	11.63	167.07	249.6	13.52	21.03	2.6	8.9	36.47	52.63
Ga01g01848	0.09	0.14	0.41	0.06	0	0.1	0.06	0.13	2.01	16.23	5.92	6.27	18.07	21.5	56.32	15.09
Ga01g01859	2.41	0.96	1.48	0.47	20.85	16.75	11.74	7.74	0.22	0.54	2.65	3.13	0.69	0.23	3.36	0.87
Ga01g01868	0.3	0.24	6.27	0.05	0.24	0	0.07	0.75	6.39	8.19	1.33	5.45	2.75	15.47	1.39	3.38
Ga01g01870	1.64	1.42	18.83	850.51	3.08	0.12	0.04	0.37	2.63	5.6	4.25	5.27	11.72	5.67	2.22	5.43
Ga01g01872	17.46	2.5	0.51	0.05	0.02	0	0	0.07	0.04	0.18	0.57	0.97	0	1.11	0.04	0
Ga01g01877	4.47	1.47	0.42	0.59	123.21	0.24	0.89	31.85	0.01	0.14	0.33	1.77	0.33	1.76	0.11	0.17
Ga01g01882	0.29	0.38	0.47	0.85	101.4	16.41	27.85	53.34	0.36	0.15	0.66	1.16	0.14	0.53	0.08	0.23
Ga01g01888	0.34	0.08	0.03	0.42	11.05	3.1	1.12	2.03	0.31	0.79	0.24	0.64	1.32	1.14	2.69	0.56
Ga01g01889	615.67	3.36	8.28	0.88	360.49	14.37	54.09	156.6	2.59	1.93	1.35	13.66	0.63	2.2	4.62	0.21
Ga01g01894	0.35	0.51	3.47	0.07	96.74	0.23	1.33	0.42	21.91	1.39	0.3	1.66	0.34	1.56	0.33	4.18
Ga01g01897	0.43	0.73	0.94	816.48	410.27	1.68	0.82	0.57	1.57	1.06	1.25	0.92	2.79	2.58	1.7	0.35
Ga01g01908	1.79	0.73	1.53	1.65	38.62	18.27	11.33	11	3.9	3.66	0.71	3.01	0.61	0.51	0.87	2.31
Ga01g01909	1.82	1.05	0.6	21.85	23.77	0.22	0.17	0.42	65.71	17.94	6.94	2.23	5.2	12.4	2.31	8.35
Ga01g01916	0	0.12	0.05	0.3	6.78	9.67	7.68	4.12	4.43	3.84	0.08	1	0.04	0.28	2.47	3.17
Ga01g01919	0.25	0.14	0.25	0.25	0.45	0.03	0.03	0.06	0.63	3.32	2.66	2.59	7.67	29.35	0.9	9.09
Ga01g01922	0.23	1.13	3.17	91.95	15.75	37.71	20.72	19.49	4.61	13.96	4.19	10.79	5.87	9.14	6.84	16.76
Ga01g01923	0	1.05	0.15	0.39	8.63	12.88	7.36	7.76	4.26	1.61	0.38	3.02	0.09	1.76	0.31	3.02
Ga01g01936	1.39	3.31	2.93	1.14	228.13	294.66	222.63	104.51	141.02	117.73	3.09	45.79	3.28	9.61	38.09	40.08
Ga01g01960	0.9	3.58	49.11	0.34	1.12	1.23	1.61	7.79	90.48	70.25	2.33	39.39	5.89	0.66	7.82	44.37
Ga01g01961	10.27	1.7	0.83	0.02	0.15	0.12	0.24	0.26	0.99	0.34	0.32	0.69	0.24	0.54	0.1	0.3
Ga01g01970	0.16	1.03	1.1	3.45	24.13	5.07	2.8	6.12	1.9	1.22	1.36	2.46	1.83	3.67	1.66	2.38
Ga01g01981	0.23	0	0.13	28.45	6.21	1.6	0.58	0.6	0.37	0.4	0.27	0.25	0.64	0	0.4	0.22
Ga01g01983	7.92	12.51	9.03	311.07	40.01	51.95	33.74	23.37	23.61	23.14	28.52	23.45	17.76	35.78	11.75	26.2
Ga01g01996	0	0.84	0	0.03	0	0	0.04	0.06	22.24	18.88	0.11	2.72	2.57	3.04	0.42	43.6
Ga01g02003	1.22	0.23	0.5	0.01	0.04	0.14	0.39	0.16	8.14	0.24	1.34	0.43	13.88	0.76	1.89	0.27
Ga01g02009	0.13	0.02	0.27	0.04	0.02	0.08	0.09	0.4	6.85	7.84	0.09	0.78	0.4	0.06	1.12	5.69
Ga01g02028	1.99	0.35	18.36	0.08	10.45	0.34	0.53	0.89	9.86	7.65	0.23	4.28	0.17	0.64	0.92	6.59
Ga01g02032	0.09	0.41	0.41	0.06	96.95	0.3	1.08	18.04	1.61	0.27	0.06	0	0	0.26	0.02	0.14
Ga01g02067	203.07	35.48	4.17	52.78	0.38	0.15	0.17	0.1	1.35	1.6	1	12	1.02	0.8	3.46	14.43
Ga01g02081	0	0.38	0.16	0.03	0.11	0.79	0.45	0.18	14.28	1.62	0.03	0.28	0.37	0.09	0.18	0.58
Ga01g02085	502.97	222.91	218.17	1.66	18.74	29.53	37.14	44.99	34.59	20.68	53.78	154.21	7.36	14.1	6.74	29.32
Ga01g02087	0.01	0.05	1.11	0.22	1.13	3.26	1.5	0.63	1.62	10.37	6.95	6.77	17.85	11.08	50.09	9.14
Ga01g02090	44.28	1.03	1.47	0.41	0.69	2	26.71	16.62	110.1	28.81	1.15	3.36	2.94	2.24	63.52	4.15
Ga01g02092	0	0.02	0.01	0	0.6	1.11	0.98	0.43	16.21	9.13	0.54	1.97	0.96	1.85	2.34	9.86
Ga01g02108	2.48	59.95	6.21	0.59	256.57	497.54	372.44	77.58	140.53	160.07	2.57	82.69	4.18	9.46	42.89	66.01
Ga01g02117	0	0.18	0.06	0.07	0	0	0.01	0	0.37	0.18	2.77	1.55	60.24	2.75	0.91	0.36
Ga01g02125	0.96	4.82	1.91	46.67	8.43	4.24	2.88	2.68	231.11	214.13	63.27	32.63	48.01	466.28	63.12	205.56
Ga01g02130	0.12	0.31	1.79	2.52	0.09	0.34	0.7	1.46	18.73	13.45	12.17	6.63	8.73	42.67	6.46	23.58
Ga01g02136	0.1	0.36	0.68	0	6.01	0.44	0.71	13.04	0.16	0.2	2.28	1.52	2.25	0.5	0.93	0.73
Ga01g02144	17.5	5.67	13.13	2.74	1.25	1.94	9.74	9.01	131.99	263.77	61.01	16.98	43.33	24.28	84.68	13.25
Ga01g02157	0	0.24	0	0.51	0.3	4.43	3.16	2.48	0.18	0.43	21.35	6.63	5.4	0.21	5.83	0.41
Ga01g02160	0.06	0.5	1.11	0.05	7.88	0.14	0.07	0.48	18.18	14.3	0.03	1.48	0.24	0.24	0.75	8.8
Ga01g02168	0.03	0.15	0.13	0.34	0.28	0.06	0.04	0.08	14.93	23.84	1.07	3.36	2.55	34.38	3.89	30.09
Ga01g02170	4.46	1.4	0.19	35.45	4.36	0.13	0.08	0.32	0.09	0.08	0.1	0.35	0.04	0.11	0.06	0.03
Ga01g02173	0	0.24	0.19	0.07	0.21	0	0.08	0.13	124.49	2.61	0	0.12	0.26	0.02	0.09	0.09
Ga01g02175	5.39	5.58	3.13	146.39	41.46	28.06	34.48	43.27	15.37	14.76	6.39	12.44	5.81	8.28	7.08	18.37
Ga01g02176	0.04	0.93	0.47	5.84	12.49	12.73	8.17	7.67	165.04	18.61	5.47	4.04	3.56	9.19	3.51	14.66
Ga01g02190	455.24	3234.59	30.15	0.69	6.22	2.63	6.46	3	138.06	116.33	6.86	123.57	0.71	29.74	1.34	0.56
Ga01g02194	0.17	1.6	0.24	0.53	17.85	0.11	0.15	0.23	117.38	15.12	0.72	6.82	1.42	1.89	1.31	4.36
Ga01g02195	0.18	10.33	0.53	29.22	28.16	0.31	0.52	1.74	276.69	135.55	33.14	28.46	50.83	47.16	15.5	62.1
Ga01g02205	0.34	1.28	0.64	69.24	35.23	16.74	13.72	13.34	7.85	6.12	5.6	5.78	5.5	7.77	5.14	6.45
Ga01g02212	32.08	9.45	7.62	0.4	0.46	1.04	2.1	1.06	4.33	9.81	1.46	2.09	0.51	5.65	1.48	1.86
Ga01g02218	0.08	50.64	0.17	0.01	0.28	0.56	1.55	0.18	0.14	0.03	0.1	1.39	0.12	0.11	0	0.01
Ga01g02221	33.18	972.39	2639.51	7.03	13.84	4.95	23.72	39.32	136.08	235.45	238.59	1327.07	323.33	94.58	5.22	109.24
Ga01g02222	0.06	0.34	0.38	0.7	0.4	0.07	0.21	0.3	120.54	140.21	0.58	20.02	59.46	57.48	0.57	84.73
Ga01g02227	0.01	0.45	0.47	0.18	0.08	0.24	0.06	0.01	23.56	25.5	1.32	2.7	6.86	4.38	5.04	47.64
Ga01g02249	0.23	1.08	2.24	0.4	0.94	3.18	5.84	0.74	0.88	7.48	17.12	12.72	30.52	16.66	49.53	6.4
Ga01g02263	0.5	15.67	10.65	0.19	0.14	0.27	0.2	0.09	0.74	1.01	0.98	9.45	7.23	0.31	2.85	9.98
Ga01g02265	0.15	0.25	0.25	0.17	5.14	2.54	37.57	29.43	0.17	0.05	0.4	0.06	0.1	0.1	0.2	0.34
Ga01g02266	0.38	27.77	0.89	0.04	1.8	13.04	6.36	28.53	1.02	0.52	0.25	2.24	0.23	0.19	0.6	0.34
Ga01g02270	56.95	4.65	19.84	0.23	0.31	0.35	0.33	0.14	2.23	3.22	2.07	11.21	1.29	3.95	0.45	2.02
Ga01g02274	36.78	0.4	0.69	0.13	0.62	1.65	1.41	1.4	6.56	2.37	3.01	1.27	1.68	2.9	0.52	1.01
Ga01g02279	2.37	0.18	1.5	146.18	0.51	0.14	0.17	0.23	22.16	10.78	0.88	2.35	4.46	15.36	5.31	9.35
Ga01g02286	0.22	0.5	0.23	0.93	0.11	0.05	0.01	0.22	1.5	3.12	48.51	6.16	38.32	4.9	1.71	3.22
Ga01g02289	188.49	62.39	337.27	15.66	1.04	0.49	1.16	1.63	15.48	4.56	347.41	203.57	1552.92	19.99	6.11	10.33
Ga01g02293	1054.29	171.81	48.35	4.18	1	0.63	1.14	0.9	0.68	2.3	30.14	69.23	3.31	6.46	2.76	0.3
Ga01g02296	1213.2	148.81	43.94	3.35	0.79	0.44	0.82	0.32	0.71	2.63	34.15	61.46	5.35	4.69	2.64	0.91
Ga01g02312	0.11	0.49	0.17	0.11	0.08	0.11	0.04	0.43	24.43	3.68	2.33	0.72	1.55	4.09	0.3	5.06
Ga01g02334	5.74	2.01	12.96	148.95	0.27	0.23	0.7	0.76	0.83	0.6	1.67	3.34	1.57	2.66	0.5	0.84
Ga01g02336	0.04	0.12	0.63	0.03	28.58	0.01	0.05	0.79	15.48	12.09	0.04	0.69	0.07	0.47	0.02	3.2
Ga01g02341	37.51	61.17	38.98	0.63	2.59	1.85	2.5	2.53	4.41	3.19	2.86	13.82	2.88	4.17	0.88	6.33
Ga01g02351	11.5	5.71	8.96	0.09	0.11	0.76	0.15	1.04	0.14	0.49	0.51	5.04	0.13	2.27	0.35	1.82
Ga01g02372	0.02	0.2	0.06	1.9	6.21	19.27	5.37	1.59	1.15	2.9	1.06	5.96	1.01	0.9	1.13	6.54
Ga01g02376	0.04	0.19	0.36	0.06	0.02	2.14	11.49	2.53	0.07	0.25	5.4	1.67	7.63	4.04	1.27	2.6
Ga01g02381	0	0.48	0.14	6.64	9.82	0.47	2.95	2.02	48.61	14.07	2.75	3.11	3.24	6.38	2.2	6.94
Ga01g02383	0.05	2.6	0.06	0.26	0.05	0.03	0.09	0.11	0.34	1.16	0.21	0.85	4.07	5.96	2.8	2.86
Ga01g02388	79.4	11.84	4.62	26.62	5.49	6.57	14.83	14.15	2.75	2.95	2.32	6.08	0.51	2.24	0.72	2.64
Ga01g02390	0.14	0.58	0.2	0.34	5.2	37.32	15.77	5.18	15.31	9.57	0.23	4.67	0.72	6.06	1.39	8.75
Ga01g02396	19.67	3.85	107.12	0.07	1.94	0.17	0.32	0.27	15.25	8.16	2.53	18.71	6.93	11.59	1.16	4.46
Ga01g02410	0.5	2.22	12.98	0.09	0.2	0.38	0.25	0.55	23.31	12.39	1.67	11.58	0.79	1.82	0.18	4.37
Ga01g02412	0.01	7.47	0.01	0	0.05	0.16	0.14	0.02	11.58	0.97	0	0.21	0	0.02	0	0.01
Ga01g02415	1.26	288.87	50.1	0.71	3.51	8.29	8.81	6.79	31.35	42.31	27.6	50.12	22.66	129.93	13.57	64.9
Ga01g02416	2.56	208.88	10.11	0.42	18.73	28.47	24.62	16.82	13.26	15.59	7.44	21.75	7.95	5.13	10.08	24.6
Ga01g02419	0.02	0.27	0.12	0.02	2.58	11.3	12.1	8.61	0.54	0.5	0.03	3.35	0.06	0	0.35	3.23
Ga01g02420	0.19	0.4	0.08	17.67	0.01	0.35	1.93	0.31	0.35	0.98	0.02	0.52	0.01	0.06	0.19	3.99
Ga01g02428	0.28	1.43	2.88	0.86	1.11	1.57	4.67	3.04	236.49	182.85	4.79	14.09	2.4	277.22	9	53.65
Ga01g02430	0.05	9.47	0.57	4.62	73.92	0.56	0.26	0	9.3	19.21	1.32	8.77	0.24	6.97	2.85	6.12
Ga01g02431	0.05	0.09	4.03	1.49	0.42	0	0	0.04	2.24	1.27	0	2.47	0.35	6.3	0.18	0.81
Ga01g02432	0	2.96	0.51	17.48	134.95	0.89	0.29	0.28	8.31	7.39	0.88	0.9	0.45	13.14	4.59	1.34
Ga01g02435	31.35	1.21	161.82	0.16	29.6	6.84	22.21	29.32	0.39	0.44	0.88	81.76	0.49	0.93	0.62	0.08
Ga01g02444	0.55	1.53	1.93	2.21	11.33	0.42	0.12	0.56	15.07	133.52	13.32	61.73	204.74	66.87	870.32	97.99
Ga01g02446	14.44	1.9	0.65	0.02	1.08	0.02	0.11	0.42	0.36	0.33	1.29	1.39	0.15	0.89	0.36	1.29
Ga01g02454	0.24	0.14	0.7	0.21	0.92	2.69	2.95	0.96	2.89	6.43	2.02	3.01	7.33	8	60.32	10.73
Ga01g02455	212.79	31.78	251.23	175.27	3.46	1.57	1.4	1.43	25.45	23.87	8.16	108.33	1.52	3.35	5.24	1.95
Ga01g02463	2.54	11.89	8.98	0.32	0.4	0.26	0.53	1.45	27.49	23.12	9.13	12.27	3.16	0.24	2.45	58.67
Ga01g02468	0.42	0.1	0.05	0.02	1.37	6.95	5.73	13.25	0.03	0.1	0.03	0.3	0.15	0	0	0.03
Ga01g02474	0.16	0.71	0.5	0.08	1.21	9.55	30.34	34.84	0.23	3.13	2.83	2.16	1.79	0.15	11.17	8.04
Ga01g02484	0.12	0.47	0.17	1.56	13.64	43.76	21.96	13.47	0.11	1.88	0.85	4.35	1.15	1.16	4.14	5.77
Ga01g02485	0.17	1.52	0.3	2.84	14.28	39.74	21.12	16.08	0.06	1.81	1.5	4.37	1.27	0.97	3.9	5.14
Ga01g02502	2.36	6.52	1.8	1.54	0.55	0.31	0.3	0.51	5.21	37.34	31.76	28.99	69.34	55.49	576.76	60.25
Ga01g02503	0.34	2.87	1.2	35.52	3.43	4.89	4.79	5.35	4.47	16.12	20.98	21.96	42.65	21.02	181.07	28.51
Ga01g02522	0.5	0.18	0.03	0.04	0.34	0.04	0.02	0.01	0.36	0.94	0.44	0.38	1.61	11.78	0.33	0.74
Ga01g02525	0	0.07	0.03	0.19	0.03	0.05	0	0.03	5.52	7.58	0.11	0.34	0.55	2.51	3.21	27.54
Ga01g02527	0.03	0.04	0.05	0.2	0.02	0	0.04	0.06	0.21	1.68	0.45	0.93	3.52	1.36	12.99	1.47
Ga01g02529	1.35	1.04	2.58	0.35	63.4	0.21	0.82	0.66	227.05	115.25	1.51	1.97	0.46	0.42	2.69	1.48
Ga01g02543	0.05	0.29	0.54	0.28	0	0.31	0.07	0.29	0.66	1.81	1.81	3.3	12.06	12.76	18.55	4.48
Ga01g02564	0.15	3.13	1.29	0.04	0.03	0.07	0.07	0.05	8.58	18.69	1.28	4.48	2.02	1.94	9.98	7.28
Ga02g00001	0.53	0.71	0.17	1.01	0.75	0.07	0.09	0.16	8.45	1.45	36.44	5.81	18.8	43.88	14.09	10.62
Ga02g00008	0.24	0.34	0.1	0.61	16.73	0.9	0.87	0.77	0.01	0.74	0.51	3.6	0.74	0.37	0.75	5.57
Ga02g00011	328.01	50.94	131.55	1.56	0.46	0.34	0.55	0.31	3.11	7.05	30.92	95.43	45.92	6.87	14.23	9.29
Ga02g00026	0.75	0.05	0.03	0.8	14.45	0.91	1.21	0.93	0.04	0.1	0.21	0.04	0.18	0.13	0.21	0.36
Ga02g00030	1.3	4.06	25.78	7.12	4.53	0.87	0.71	1.79	31.35	67.14	55.2	71.83	238.51	130.83	1217.89	114.07
Ga02g00032	0.12	0.4	0.13	0.04	23.73	35.09	25.11	7.67	14.85	18.03	0.27	4.9	0.15	0.52	2.71	6.09
Ga02g00037	0.78	1.35	7.3	2.08	2.13	0.27	0.11	0.23	3.53	7.78	3.91	3.12	37.27	25.7	10.11	7.3
Ga02g00055	170.94	22.26	3.88	2.34	0.15	0.27	0.06	0.08	0.11	0.43	3.43	6.51	0.18	0.75	0.28	0.11
Ga02g00059	2.28	2.99	4.84	0.8	5.83	47.91	141.31	75.29	7.15	5.05	7.05	11.9	10.73	10.16	19.66	13.85
Ga02g00060	0.25	0.15	3.2	48.56	0.27	1.04	1.38	0.67	3.14	3.82	1.34	1.41	2.47	6.2	6.76	2.13
Ga02g00063	0.25	1.26	0.7	0.31	29.36	168.15	89.41	60.48	13.46	21.82	3.45	29.35	4.14	10.34	8.75	20.49
Ga02g00077	0.12	0.16	0.68	1.37	0.41	0.91	10.69	2.03	8.43	16.97	74.05	38.88	109.01	71.17	16.75	53.88
Ga02g00081	0.06	0.08	0.1	0.11	25.39	40.73	20.15	9.96	3.07	2.86	0.11	3.54	0.06	0.37	0.8	2.18
Ga02g00084	0.37	2.49	0.63	0.28	0.84	0.29	0.42	1.01	32.77	16.49	3.03	4.02	3.34	7.86	14.42	13.39
Ga02g00085	0.37	43.12	2.1	0.03	0.41	2.34	24.96	22.55	2.06	1.3	0.12	2.76	0.01	0.1	0.23	1.41
Ga02g00090	0	0.02	0.02	0.57	0.22	2.56	1.64	2.12	11.37	1.09	0	0.36	0.11	13.91	0.83	2.73
Ga02g00091	3.9	16.71	9.47	1.75	1.49	0.18	0.25	0.36	9.63	15.64	67.14	27.09	62.45	120.51	99.22	29.93
Ga02g00094	0.06	0.19	0.19	0.08	20.82	28.03	22.12	5.56	11.05	10.38	0.06	4.21	0.07	0.39	1.8	3.44
Ga02g00097	0.26	1.96	0.54	0.08	0.86	12.46	155.15	132.21	0.3	0.16	0.17	0.38	0.17	0.63	0.12	0.65
Ga02g00105	0.3	0.22	1.61	41.37	2.77	0.21	0.24	0.11	2.82	1.03	0.52	0.98	0.63	1.07	0.42	0.86
Ga02g00108	0.14	0.3	0.63	0.16	17.96	0.02	0.21	0.12	7.56	13.55	15.05	19.97	9.17	5.85	1.68	32.02
Ga02g00112	100.89	9.53	207.84	0.35	5.53	14.45	10.9	15.2	0.78	0.22	1.42	73.64	0.38	1.22	0.35	0.36
Ga02g00128	37.93	4.89	1.36	0.12	0.15	0.13	0.14	0.06	0.12	0.15	1.14	2.05	0.14	0.14	0.11	0.05
Ga02g00138	0.4	1.93	7.72	0.06	0.57	0.19	0.15	0.04	0.27	0.49	1.44	3.77	3.87	0	0.07	0.18
Ga02g00140	0	0.13	0.02	0.14	1.03	24.36	7	1.2	1.21	2.25	0.03	2.21	0.09	0.3	0.71	1.84
Ga02g00153	171.98	22.17	6.45	0.59	0.06	0.06	0.16	0.07	0.11	0.23	4.15	8.68	0.3	0.83	0.32	0.03
Ga02g00154	0.32	0.2	0.09	0.31	0.88	1.25	1.14	2.1	2.63	13.94	0.54	6.62	20	10.84	72.85	13.3
Ga02g00162	9.24	11.15	7.29	0.32	0.5	6.43	8.3	2.09	1.25	0.37	41.37	7.54	4.66	0.38	0.08	0.1
Ga02g00164	1.01	301.04	1.65	0.55	57.62	16.84	13.16	13.58	0.5	0.04	0.6	7.45	0.53	1.04	0.05	0.16
Ga02g00171	0.19	0.24	0.07	0.7	0.08	0.07	0.14	0.05	21.72	2.04	54.38	4.25	23.49	52.05	0.35	2.17
Ga02g00173	0.33	1.05	0.71	0.87	0.32	0.26	0.47	1.62	48.54	9.35	52.98	10.7	80.48	80.88	0.78	18.37
Ga02g00179	0.02	0.06	2.48	26.06	10.58	4.55	1.44	2.11	3.7	3.53	3.36	1.78	0.24	0.46	7.8	1.4
Ga02g00196	159.3	21.26	5.69	0.63	1.2	0.49	0.25	0.5	0.23	0.33	3.2	8.94	0.32	0.73	0.57	0.04
Ga02g00211	0.2	0.17	0.21	0.51	0.07	0.08	0.04	0.06	12.99	1.09	17.59	14.68	31.61	1.39	1.53	13.12
Ga02g00213	1.2	103.31	5	0.51	3.85	0.39	0.47	1.05	4.91	3.35	4.47	9.48	2.36	5.37	2.54	6.29
Ga02g00217	0.04	2.02	0.08	0.27	0.04	0.04	0.04	0.04	3.84	1.33	4.51	1.53	6.4	8.82	1.63	1.36
Ga02g00230	0	0.02	0.07	0.05	1.19	10.44	1.85	1.35	4.93	2.9	0.09	1.01	0.38	0.45	1.43	12.61
Ga02g00231	2.1	0.88	0.29	0.03	29.66	42.08	33.05	13.55	15.83	15.66	0.06	5.1	0.02	0.58	2.77	5.65
Ga02g00252	0.02	0.1	0.1	0.07	0	0.07	0.02	0.03	0.41	0.78	2.6	2.86	8.03	3.68	5.19	2.24
Ga02g00272	0.74	0.06	0.05	0.38	1.39	5.48	1.36	0.7	0.15	0.59	26.08	5.05	3.07	0.31	0.58	3.23
Ga02g00278	34.75	4.5	0.14	8.85	0.08	0.04	0.11	0.02	0.31	0.06	1.08	4.14	0.72	0.13	0.03	0.22
Ga02g00279	40.83	483.83	30.43	0.97	5.79	1.24	2.14	2.1	72.3	42.72	37.93	81.22	35.94	17.13	30.22	68.26
Ga02g00283	0.02	0.3	0.06	2	12.55	6.4	2.47	1.29	3.22	2.74	0.09	2.63	0.08	0.34	1.13	3.21
Ga02g00294	83.3	766.49	3634.23	7.87	9.81	1.73	7.76	7.13	123.62	789.45	169.71	1472.45	154.17	92.24	331.46	157.36
Ga02g00316	0.07	0.51	0.12	1.39	12.7	35.48	19.07	11.6	7.03	2.99	1.35	8.38	0.62	1.92	0.84	2.92
Ga02g00322	21.98	0.34	0.16	0	0.3	0.05	0	0.03	1.03	0.15	0.27	1.73	2.02	1.34	0.06	0.11
Ga02g00326	0.09	0.02	0.16	0.04	15.69	0.3	0.19	0.68	1.81	0.39	2.77	1.91	1.49	0.08	1.12	0.85
Ga02g00328	83.89	10.01	3.59	0.37	0.04	0.01	0.01	0.12	0.12	0.15	2.13	4.01	0.24	0.41	0.13	0.02
Ga02g00337	0.1	0.34	0.65	2	12.64	48.02	28.25	12.74	7.77	5.54	0.28	9.15	0.45	1.26	1.04	2.85
Ga02g00340	42.17	6.37	1.55	0.06	0.03	0.02	0.03	0	0.01	0.07	0.84	1.74	0.13	0.33	0.03	0
Ga02g00361	6.29	79.81	629.48	0.49	11.86	0.46	1.3	0.83	1.41	0.21	4.36	205.61	1.2	4.03	0.39	0.32
Ga02g00363	0.68	2.58	19.55	0.44	0.16	0.21	0.43	0.31	0.74	0.96	36.33	6.29	12.12	1.22	0.33	0.51
Ga02g00366	0.12	1.41	0.21	0.05	0.63	0	0.02	0.05	5.8	7.03	5.23	10.81	9.72	22.52	1.02	5.47
Ga02g00369	0.44	2.23	4.68	1.37	4.17	6.38	6.01	7.34	5.31	12.66	5.96	7.36	13.94	6.77	87.4	8.48
Ga02g00379	20.16	3.03	1.01	0.06	0	0.03	0.02	0.01	0.07	0.15	0.41	1.54	0	0.12	0.05	0.13
Ga02g00382	55.89	12.56	6.35	1.32	1.03	0.49	0.23	0.03	39.27	27.02	3.27	6.33	1.13	0.41	5.51	1.67
Ga02g00388	0	0.23	0.12	0.37	6.08	10.5	3.31	0.35	0.14	1.27	0.72	6.24	0.58	0.08	0.75	1.48
Ga02g00390	0	0.78	0	2	0.04	0	0	0	16.99	3.02	0.12	0.21	0.15	0.04	0.03	1.02
Ga02g00392	0.25	0.14	0.18	0.14	0.02	0.82	0.61	0.32	21.6	21.56	0.9	2.64	2.68	19.36	31.03	12.65
Ga02g00397	129.9	23.51	19.63	20.59	140.06	828.01	1071.21	430.22	132.95	213.54	11.75	110.63	53.02	17.19	1325.89	360.6
Ga02g00402	3.53	2112.28	7.93	0.09	3.84	8.98	5.12	2.59	3	0.13	2.6	48.22	0.1	4.31	0.09	0.01
Ga02g00414	7.3	33.39	2.33	0.09	1.18	14.29	6.19	4.05	0.09	0.28	0.76	6.94	0.65	0.27	0.03	2.02
Ga02g00427	0.64	0.03	0.76	0	0.21	0.02	0.41	0.41	0.7	0.11	0.34	1.37	1.23	0.06	18.03	0.15
Ga02g00437	4.11	20.69	3.48	0.16	0.77	5.2	2.05	1.5	33.24	48.82	1.54	3.9	4.03	3.49	3.39	3.76
Ga02g00447	0.68	0.04	0.16	5.1	0	0.09	0.02	0	6.3	10.87	67.42	4.7	39.32	17.63	11.34	9.19
Ga02g00449	0.19	0.08	0.17	12.4	0.13	0.19	6.88	8.92	4.9	0.1	11.62	0.11	26.17	0.12	13.93	12.06
Ga02g00455	0.15	1.08	0.3	4.4	118.03	14.13	6.07	2.38	2.42	14.46	0.33	4.33	0.18	0.86	2.38	8.77
Ga02g00459	869.23	164.87	252	3.4	20.86	4.14	6.03	12.53	8.85	10.03	216.88	155.38	98.62	41.89	31.06	14.03
Ga02g00463	0.19	0.26	0.05	0.16	0	0.14	0.25	0.08	17.63	18.84	0.36	0.06	0	0.04	0.41	0.06
Ga02g00494	2017.26	83.31	39.5	6.25	8.02	7.66	6.56	7.3	7.08	10.34	51.32	100.76	27.63	13.61	6.98	5.24
Ga02g00497	194.52	34.3	9.24	0.59	40.52	9.09	16.36	51.12	4.62	4.35	6.59	15.05	1.73	2.64	2.38	4.8
Ga02g00502	1009.23	121.24	34.75	2.45	0.65	0.33	0.57	0.09	0.58	1.5	22.84	44.7	2.39	3.91	1.7	0.15
Ga02g00503	1651.03	200.35	56.44	3.99	1.27	0.64	1.08	0.42	1.29	2.51	31.06	71.48	2.45	6.01	2.6	0.17
Ga02g00511	0	0.17	0.23	1.4	0.15	0.36	1.44	0.17	1.37	14.15	0.68	0.3	0.24	0.01	1.68	0.35
Ga02g00514	0.68	12.68	13.72	0.94	6.17	73.58	147.92	222.78	13.99	7.76	1.17	27.59	4	17.98	46.29	35.48
Ga02g00517	23.42	60.16	312.64	2.41	3.19	1.7	1.96	0.6	2.3	17.78	2.45	103.72	1.87	5.73	2.36	6.59
Ga02g00521	0.19	3.02	4.93	2.19	13.28	12.26	7.33	3.96	8	41.59	22.52	30.72	85.49	58.19	238.69	39.52
Ga02g00525	354.18	37.48	2.76	1.11	1.74	0.71	0.93	0.64	1.45	0.54	5.63	21.76	0.62	3.65	0.41	0.85
Ga02g00552	0.16	0.1	0.17	0.76	6.03	15.21	9.58	4.16	3.47	2.65	0.16	2.54	0.4	0.49	1.03	2.26
Ga02g00555	0.48	0.71	0.27	0.02	23.94	5.26	11.66	75.68	0.11	0.26	0	1.14	0.16	0.12	0.42	0.5
Ga02g00568	0.02	0.13	0.08	0.02	8.79	15.02	12.31	3.37	5.54	6.65	0.02	1.77	0.05	0.19	1.82	1.55
Ga02g00571	0.96	0.24	0.12	0.07	0.07	0.15	0.08	0.06	0.36	0.11	1.8	0.32	1.9	11.06	0.07	0.36
Ga02g00579	68.51	6.45	1.36	0	0	0	0	0	0.03	0.08	0.96	2.92	0.08	0.42	0.13	0
Ga02g00580	63.08	6.68	1.53	0.18	0.02	0	0.02	0	0	0.06	1.2	3.37	0	0.38	0.12	0
Ga02g00598	0.02	0.07	0.1	0.21	5.56	4.15	11.96	6	2.16	0.33	0	0.51	0	0.23	0.08	0.28
Ga02g00606	31.24	1.87	0.99	3.23	1.89	1.51	1.58	1.67	2.76	1.16	0.11	1.12	0	0.06	0.2	0.12
Ga02g00613	424.17	59.88	17.07	1.65	2.52	0.15	0.41	0.63	0.41	0.93	11.41	27.03	1.46	2.19	1.22	0.07
Ga02g00615	0	2.39	3.16	0.54	1.5	2.32	1.88	1.25	0.43	0.55	25.08	9.89	6.05	4.81	1.71	18.88
Ga02g00626	2.48	147.23	13.96	6.18	1.7	8.14	66.12	28.6	774.55	1852.31	15.41	74.67	213.78	35.15	690.3	565.69
Ga02g00631	0	0.02	0.21	0.22	12.04	28.2	13.32	7.83	12.53	2.2	0.1	2.39	0	0.43	0	0
Ga02g00633	4.47	1.69	1.28	0.96	2.11	3.55	2.16	1.4	8.44	3.79	39.38	16.19	72.33	0.7	55.56	12.26
Ga02g00636	1.05	0.61	0.42	0.24	0.19	0	0.08	0.04	0.14	0.29	6.97	2.93	7.24	0.09	7.53	1.49
Ga02g00641	7.02	9.17	1.38	737.6	7.89	1.92	2.06	2.18	3.16	3.13	0.58	2.54	2.69	2.03	3.13	2.12
Ga02g00651	0	0.05	0.02	0.02	8.12	2.29	1.01	0.75	3.89	3.98	0.05	0.82	0.07	0.16	0.51	2.34
Ga02g00665	0.12	0.92	1.17	0.22	7.22	36.06	36.08	41.98	11.58	12.25	1.33	5.45	1.35	1.35	3.78	6.1
Ga02g00668	2.63	0.88	0.6	2.48	0.43	46.79	24.67	13.9	25.12	18.44	28.39	7.33	129.7	78.57	5.08	4.01
Ga02g00686	24.53	3.32	0.86	0.14	0	0	0	0.03	0	0	0.7	1.71	0	0.06	0	0
Ga02g00693	4.1	8.68	18.4	17.75	10.03	24.75	30.82	25.21	70.51	50.18	570.65	61.83	226.09	250.61	62.72	95.87
Ga02g00701	0.1	0.61	6.33	0.06	0.2	0.21	0.05	0.01	0.02	0.03	8.47	3.97	4.24	0.07	0.93	3.51
Ga02g00703	3.81	0.45	0.57	0.29	112.08	12.3	12.64	7.99	8.19	7.06	0.69	2	0.15	0.62	1.51	3.81
Ga02g00708	16.44	0.99	0.86	0.07	3.26	0.57	0.65	1.26	7.84	4.99	0.27	1.85	0.45	2.15	0.38	4.02
Ga02g00727	0.34	103.55	1.16	0.13	1.81	9.08	14.09	5.71	2.59	2.76	5.98	4.96	0.83	10.02	0.82	5.09
Ga02g00729	0.29	1.06	1.92	82.23	5.82	12.04	7.94	6.48	7.42	18.25	5.26	7.17	12.42	11.68	25.85	11.42
Ga02g00737	0.13	0.26	0.61	62.82	14.9	2.31	1.61	2.6	4.19	25.19	16.7	25.99	91.83	87.61	175.28	39.97
Ga02g00745	0.48	1.82	2.9	88.19	5.25	6.74	9.05	30.12	15.42	596.39	45.95	97.11	117.97	10.69	115.13	1983.85
Ga02g00759	3.6	20.65	0.76	0.03	0.09	0.01	0.05	0.04	0.02	0	0.05	0.66	0	0.11	0	0
Ga02g00760	1.86	46.14	0.94	0	0.51	0.04	0.27	0.12	0.07	0.04	0.3	1.16	0.02	0.31	0.02	0.04
Ga02g00761	0.3	0.24	0.07	0.05	12.52	33.92	17.96	4.73	7.75	9.73	0.12	4.85	0.09	0.49	2.16	4.38
Ga02g00767	0.09	0.18	0.31	0.08	0.09	0.06	0	0.01	0.73	0.99	2.44	0.49	5.9	6.42	2.75	0.58
Ga02g00769	0	0.25	0.03	0.28	0.67	1.67	0.9	0.26	6.19	15.86	1.36	3.27	1.06	0.75	2.17	18.38
Ga02g00773	0.01	0.04	0.23	0.14	0.03	0.21	0	0.14	0.26	3.26	2.17	7.71	20.42	4.15	110.58	8.3
Ga02g00777	795.32	11.01	14.69	1.3	0.98	0.91	0.97	0.48	9.63	12.42	2.32	51.18	0.87	2.97	5.55	13.08
Ga02g00784	2.07	3.39	1.26	1.7	0.14	0.23	0.12	0.19	47.47	31.95	48.99	6.65	49.46	40.84	23.69	5.48
Ga02g00804	4.97	0.96	0.43	0.05	0.12	0.02	0	0.01	0.15	0.12	0.46	1.16	2.88	3.44	3.2	0.22
Ga02g00816	17.32	2.18	0.5	0.01	0	0	0.01	0.01	0.01	0.01	0.33	1.06	0.04	0.06	0.02	0
Ga02g00824	0.06	0.14	0.11	15.93	3.75	8.66	5.19	2.96	2.74	2.19	0.31	1.55	0.45	0.63	0.99	1.72
Ga02g00826	0.03	0.08	0.1	1.45	8.78	23.36	12.13	3.41	1.4	8.83	0.09	8.06	0.36	0.11	2.02	5.89
Ga02g00844	0.01	0.4	0.1	0.1	0.15	0.01	0.01	0	0.65	1.19	2.57	0.75	2.7	6.3	0.45	2.23
Ga02g00851	120.54	66.47	517.29	15.2	25.68	15.66	17.36	20.89	45.59	33.53	96.77	222.62	49.78	24.54	13.93	18.57
Ga02g00854	2.48	1.37	2.11	0.2	0.24	0	0.03	0.07	13.77	6.94	0.4	1.3	2.09	0.53	1.4	1.09
Ga02g00858	0.18	61.99	7.46	0	0.04	0.44	0.22	0	0.21	0.3	0.12	4.89	0	0.2	0.98	0.29
Ga02g00870	1.77	0.86	0.79	1.63	4.67	17.94	11.56	6.03	3.19	1.93	0.79	1.69	0.87	3.19	0.3	0.46
Ga02g00876	0.16	0.72	4.01	0	0.24	0.07	0.03	0.57	42.5	17.31	0.25	2.88	1.06	7.27	6.45	5.99
Ga02g00877	964.42	1070.39	489.58	17.06	25.72	7.26	17.59	21.55	759.15	117.87	858.92	265.5	11.19	8.43	10.34	15.62
Ga02g00878	0.02	0.02	0.04	0.46	0.03	0	0	0	0.1	0.19	0.11	9.03	31.26	3.02	55.13	7.41
Ga02g00892	48.14	9.2	2.58	0.4	0.47	0.1	0.06	0.66	0.92	0.35	1.5	3.61	0.14	0.19	0.41	0.07
Ga02g00893	2.49	4.78	3.44	1.59	0.23	1.38	0.57	0.37	9.22	18.44	95.33	23.04	84.47	43.08	40.23	24.08
Ga02g00897	0.11	0.53	0.21	1.34	20.6	34.96	11.48	4.56	4.53	6.22	2.38	5.27	2.54	4.37	2.6	2.72
Ga02g00901	24.58	2.41	0.79	0	0	0.01	0.03	0	0.01	0.01	0.72	1.8	0.13	0.17	0.04	0
Ga02g00905	84.45	12.52	3.41	0.33	0.33	0.09	0.17	0.07	1.11	0.76	2.7	4.31	0.47	1.2	0.18	1.39
Ga02g00906	203.02	260.81	2.45	1.27	43.95	13.54	32.32	78.54	45.24	48.58	9.35	27.44	2.67	13.9	12.12	33.54
Ga02g00917	0	0	0.03	0.32	0.04	0.2	0.02	0.01	19.9	19.85	0.02	0.91	0.78	0.38	1.43	4.11
Ga02g00918	912.57	92.62	262.82	15.84	24.65	1.65	2.26	4.38	10.32	16.25	27.72	99.49	8.28	16.25	1.71	10
Ga02g00925	18.27	18.66	0.85	0.32	0.19	1.83	0.55	0.12	18.14	6.78	0.87	4.27	0.08	0.18	1.75	0.03
Ga02g00927	5.82	1.75	5.64	120	24.42	14.99	10.08	8.08	7.59	6.62	6.16	7.77	2.34	8.45	1.37	8.12
Ga02g00939	7.35	2.17	34.44	0.03	1.35	1.16	1.14	2.69	1.78	2.09	0.79	9.86	1.11	0.77	1.23	2.3
Ga02g00940	10.72	2.99	1.04	0.17	0.71	0.74	0.95	0.63	1.65	0.88	0.54	1.4	0.2	0.36	0.49	0.69
Ga02g00954	19.79	1.95	0.51	0.05	0.02	0.08	0.18	0	0.1	0.06	0.28	1.04	0	0.1	0.04	0.08
Ga02g00957	11.23	12.53	21.39	15.73	51.56	17.97	10.96	6.8	43.18	295.56	128.99	225.95	570.11	553.64	1223.66	532.61
Ga02g00965	0.56	0.23	1.4	114.17	1.65	10.55	2.94	2.1	1.3	1.89	1.45	5.02	1.48	1.83	0.95	0.84
Ga02g00973	11.93	83.59	38.84	0.16	0.47	10.01	13.79	4.47	0.53	2.81	2.52	23.9	2.12	2.45	8.63	3.9
Ga02g00983	0.07	16.36	0.75	0.37	8.8	0.28	0.25	0.05	0.38	28.39	0.22	27.32	0.14	0.32	2.81	36.99
Ga02g00990	0.09	8.25	0.1	0.24	0	0.06	0.12	0.06	3.59	23.16	2.55	4.29	6.64	9.74	10.3	22.17
Ga02g00997	0.02	0.15	0.12	0.11	0.35	4.53	1.99	0.66	50.96	33.6	0.18	2.56	0.15	5.05	1.86	9.95
Ga02g01003	0.37	183.93	3.67	0.58	2.88	5.07	6.57	8.01	18.61	34.93	20.07	15.88	9.57	60.73	2.34	18.53
Ga02g01009	1674.88	241.08	72.3	6.3	2.07	1.77	11.04	19.72	1.41	3.29	54.12	104.06	6.81	8.01	4.05	1.08
Ga02g01010	1943.21	278.08	84.43	7	2.92	2.2	12.45	21.67	1.52	3.82	61.87	119.79	8.33	9.17	4.97	1.32
Ga02g01019	0.98	9.17	8.34	23.38	1.01	1.14	1.8	1.42	7.73	33.07	28.22	29.04	114.65	62.78	659.36	56.45
Ga02g01027	0.02	0.06	0.1	1.86	0.02	0	0	0.03	6.71	14.2	0.02	0.22	0.18	1.94	0.9	4.33
Ga02g01029	0.22	0.06	0.04	0.41	2.38	14.39	8.41	7.1	1.59	0.79	0.04	1.8	0.11	0.04	0.18	0.21
Ga02g01053	2.19	127	2.11	0.28	0.31	0.58	0.4	0.23	19.05	28.92	0.5	11.25	0.65	1.63	8.99	0.83
Ga02g01054	2.65	2.68	1.96	0.45	11.02	42.15	23.03	10.69	3.16	2.37	2.92	6.23	0.62	0.41	1.39	0.76
Ga02g01055	62.64	4.43	1.54	0.44	0.22	0.46	0.36	0.41	13.38	26.46	16.88	6.32	5.9	7	1.7	10.53
Ga02g01056	0.01	0.64	0.03	0.99	2.85	0	0.02	0.04	17.67	6.58	0.62	2.88	1.97	4.05	0.6	2.04
Ga02g01059	0	0.11	0	0.2	0.4	0.02	0	0.07	0.06	0.88	0.49	0.3	0.63	0.56	7.61	5.88
Ga02g01060	0.7	9.53	0.45	2.15	0.13	0.58	0.37	0.23	19.26	21.79	119.09	33.54	120.74	221.32	93.3	148.47
Ga02g01070	0	0.46	0.15	0.47	0.06	1.87	0.28	0.05	0.37	0.83	4.54	4.23	8.19	4.5	0.53	1.38
Ga02g01074	0.06	0.25	0.2	0.02	8.11	14.3	9.22	3.15	6	8.03	0.02	2.91	0.02	0.29	0.71	3.24
Ga02g01086	14.94	2	0.25	6.74	39.22	5.41	6.17	19.05	0.06	0.02	0.13	3.43	0.07	0.1	0.07	0.01
Ga02g01092	0.02	0.05	0.02	0	2.98	5.74	3.69	1.25	1.06	1.19	0.03	0.81	0	0.16	0.14	0.54
Ga02g01093	0.08	0.17	0.08	0.18	3.73	8.24	6.29	1.99	2.4	2	0.11	1.68	0.1	0.19	0.41	1.07
Ga02g01102	0.02	0.06	0	0.12	7.99	0.03	0.01	1.52	1.15	4.94	0.8	0.7	1.56	7.07	0.21	7.89
Ga02g01130	0.06	0.01	0.15	0.02	0.36	10.1	3.97	1.69	0	0.03	0	0.54	0	0.13	0	0.08
Ga02g01134	0.01	0.16	0.06	0.26	8.16	17.13	9.09	2.87	5.71	4.25	0.26	2.28	0.16	0.29	0.87	1.93
Ga02g01135	0	1.65	0.36	0.17	0.04	0.78	0.27	0	9.07	8.33	1.52	1.75	0.7	2.13	3.32	14.12
Ga02g01142	0.36	0.38	0.24	7.51	0.03	0.2	0.32	0.53	3.71	24.97	23.12	37.2	207.09	48.62	602.94	33.33
Ga02g01145	0.04	0.84	0.38	0.3	0.65	0.98	1.2	2.5	21.33	2.06	17.02	5.46	11.17	19.91	2.28	2.22
Ga02g01146	1.73	0.2	0.1	36.46	21.73	0.57	0.42	11.21	8.03	6.11	0.09	0.4	0.15	0.3	0.7	1.6
Ga02g01148	1	1.17	4.22	12.84	215.51	40.77	72.53	38.85	2.64	4.48	7.35	5.4	1.38	1.2	1.31	10.88
Ga02g01152	12.86	2.59	0.71	0.05	0	0.05	0	0	0.03	0	0.4	0.84	0.04	0	0	0
Ga02g01161	0.21	2.44	2.14	93.83	18.32	31.18	25.9	17.17	14.33	11.56	15.26	9.13	6.72	12.16	7.7	13.29
Ga02g01183	0	0.05	0.19	0.05	4.98	0.05	0.16	0.45	9.19	7.19	0.1	0.5	0.35	0.15	1.17	2.56
Ga02g01189	0.08	0.08	0.19	0.03	8.19	16.78	10.78	4.27	4.74	3.65	0.29	2.47	0.3	0.44	1.21	1.42
Ga02g01190	32.52	1.86	70.44	0.15	1.58	0.38	0.52	0.69	4.5	1.24	0.4	17.84	0.57	0.8	0.18	0.35
Ga02g01198	0.1	0.25	0.11	0.37	1.37	0.06	0.07	0.35	5.23	2.05	15.68	2.2	16.68	8.91	7.57	1.92
Ga02g01200	0	0.02	0	0.56	18.49	0.14	0	0.17	0.04	0.03	0	0	0	0.06	0	0
Ga02g01207	1.31	0.44	1.57	6.08	54.8	21.45	7.08	8.65	6.49	1.33	0.99	2.58	0.09	0.48	0.53	0.47
Ga02g01209	0.09	0.73	3.83	0.31	0.99	0.58	0.59	0.64	1.63	17.53	23.47	12.06	40.18	19.4	43.13	8.09
Ga02g01217	23.85	1.45	0.8	0	0.02	0	0	0.31	0.32	1.18	0.07	2.81	0	1.99	0	0.22
Ga02g01219	11.36	6.59	6.28	0.63	0.05	0.14	0.21	0.04	0.34	0.17	2.34	4.76	10.27	0.79	0.05	0.15
Ga02g01223	210.72	49.54	702.74	2.78	13.58	0.57	2.77	11.41	5.09	4.06	128.1	136.38	64.88	5.86	30.76	46.21
Ga02g01241	0.39	0.89	6.93	0.04	0.67	0.48	1.01	1.46	69.95	26.41	0.03	4.08	0.51	0.11	0	1.01
Ga02g01248	0.16	2.09	2.49	0.65	0.64	0.29	0.55	0.76	8.42	53.15	7.22	32.84	77.42	66.69	477.16	71.07
Ga02g01253	4.51	4.58	12.03	30.23	695.54	87.71	151.34	111.41	38.22	17.32	47.68	18.95	33.04	19.97	12.3	37.52
Ga02g01256	7.6	66.11	20.19	47.36	1923.42	26.63	140.93	1030.27	138.22	598.27	2387.55	2461.17	944.61	5209.49	62.14	5016.85
Ga02g01258	0.41	1.49	1.57	2.71	0.23	0.42	0.79	0.19	0.88	6.67	133.36	29.74	68.12	6.4	13.4	12.38
Ga02g01259	3.91	0.67	0.44	3.72	0.1	0.16	0.15	0.12	0.71	1.1	152.72	27.7	72.56	12.58	16.19	8.19
Ga02g01261	130.16	1.9	252.91	0.51	0.36	0.12	0.35	0.36	0.62	0.23	1.13	96.9	0.29	1.37	0.38	0.31
Ga02g01262	105.64	0.55	2.58	0.11	15.75	12.29	19.31	44.26	1.55	3.17	0.92	6.55	0.67	6.22	2.41	3.88
Ga02g01266	251.23	35.01	14.93	2.47	6.17	11.65	7.7	4.03	10.24	10.5	10.36	16.65	5.56	6.12	4.43	3.64
Ga02g01275	0.23	0.18	0.13	7.26	8.69	14.35	7.31	6.61	2.28	1.27	0.81	2.76	0.24	6.19	0.24	0.88
Ga02g01276	0.83	0.09	0.13	522.28	2.2	0.21	0.21	0.36	0.45	0.78	0.87	0.42	0.62	0.27	0.75	0.2
Ga02g01278	0.01	0.73	0.34	0.31	1.35	7.75	5.33	4.29	5.49	27.11	5.82	14.26	41.09	24.7	90.4	42.58
Ga02g01284	1.1	26.87	17.6	11.2	53.84	24.18	10.69	7.38	28.41	148.36	112.54	164.04	356.4	287.61	838.71	276.68
Ga02g01287	0.14	0.16	0.06	0.03	14.97	29.19	18.57	4.89	5.01	5.43	0.28	4.35	2.38	1.15	4.66	3.32
Ga02g01292	60.27	8.03	1.92	0.11	0.02	0	0.04	0	0.03	0.14	1.91	3.49	0.2	0.14	0.03	0.01
Ga02g01297	15.09	28.03	15.21	808.16	123.25	137.34	80.55	56.13	24.92	26.16	23.92	35.51	14.17	26.26	38.76	24.11
Ga02g01300	0	0	0.03	26.75	4.52	0.14	0	0.01	0.1	0.24	0.1	0	0.06	0.37	8.37	0.16
Ga02g01301	15.27	1.67	0.44	0.08	0.33	0.17	0.26	0.58	0.04	0.11	0.27	0.8	0	0.08	0.33	0.1
Ga02g01305	0.14	0.28	0.17	2.72	7.29	5.63	10.52	11.93	0.11	0.54	0.12	1.55	0.3	0.14	0.81	1.04
Ga02g01308	4.75	14.92	0.04	72.61	5.34	0.4	0.1	0.98	7.26	0.14	0.13	0.94	0.43	0.19	1.34	0.26
Ga02g01314	0	0.1	0.07	0.11	0.07	0.03	0.08	0.04	43.53	12.15	0.54	5.37	0.17	15.71	0.84	2.77
Ga02g01315	0.24	1.88	1.52	49.25	1.32	0.58	1.51	1.28	10.96	10.69	0.27	1.12	2.03	6.04	11.41	6.66
Ga02g01316	0.05	0.13	0.21	1.96	25.46	17.33	10.91	4.24	4.29	4.91	0.44	3.56	0.3	1.72	4.07	3.7
Ga02g01321	1966.25	247.61	64.42	3.84	1.75	0.76	1.82	0.65	0.7	2.02	38.25	81.59	4.22	6.55	3.5	0.62
Ga02g01322	1071.18	134.33	33.84	2.41	0.52	0.47	0.75	0.09	0.54	1.74	20.61	44.11	1.65	4.27	1.04	0.32
Ga02g01323	1679.98	248.5	59.57	4.98	1.03	0.52	1.01	0.87	1.16	3.72	37.48	82.87	3.91	7.33	3.56	0.35
Ga02g01329	491.6	57.3	19.8	1.88	0.39	0.5	1.34	0.39	1	1.12	17.28	27.74	2.11	2.17	1.47	0.15
Ga02g01330	29.2	4.34	1.28	0.02	0.45	0.13	0.1	0.03	0.06	0.02	0.76	1.67	0	0.24	0.05	0.03
Ga02g01335	0.06	2.56	1	0.07	0.5	0.4	0.37	0.23	4.11	2.86	1.25	4.03	5.05	24.97	1.33	3.23
Ga02g01336	0.37	0.46	5.01	0.21	0.96	0.3	0.22	0.18	1.39	3.49	15.98	11.94	31.6	31.69	25.95	11.93
Ga02g01338	2.01	6.56	7.87	0.44	20.62	94.41	237.62	274.91	11.88	9.68	2.03	27.86	7.31	8.84	43.88	43.35
Ga02g01349	41.6	5.42	1.37	0.14	0.02	0	0.06	0.03	0	0.09	1.3	2.65	0.07	0.31	0.13	0.01
Ga02g01357	0.31	0.36	0.83	3.58	0.8	0.04	0.06	0.18	9.97	15.31	2.14	6.85	11.32	37.99	14.95	59.5
Ga02g01358	12.99	2.91	0.93	0.04	0.29	0.57	0.46	0.49	0.1	0.49	1.12	0.73	1.06	0.39	0.32	0.32
Ga02g01368	0.62	0.18	0.36	0.52	0.08	0.18	0.06	0.04	6.79	0.73	26.97	3.16	18.02	21.76	2.54	2.31
Ga02g01369	0.49	0.48	0.02	0.2	0.19	0.2	0.53	1.13	18.11	3.32	4.92	1.03	13.03	11.04	4.03	0.88
Ga02g01373	0.25	5.66	5.64	0.2	0.34	0.25	1.03	0.52	31.34	57.52	4.09	10.31	5.28	7.15	26.38	8.3
Ga02g01381	0.07	0.12	0.11	1.12	14.26	53.74	31.17	20.62	0.26	0.54	0.11	4.42	0	0.11	0.08	0.06
Ga02g01386	0.03	4.1	0.09	0	16.19	7.57	25.75	11.35	0.79	1.49	0	0.6	0	0.33	0.26	0.32
Ga02g01387	0.18	0.1	0.47	0.18	9.91	15.51	9.91	1.86	0.1	0.64	0.04	0.96	0	0.04	5.68	0.19
Ga02g01390	116.52	46.05	118	1.71	7.3	8.6	25.67	86.96	0.65	1.22	13.23	101.3	2.09	1.28	1.83	2.57
Ga02g01393	0.08	16.58	0.65	6.97	31.82	0.14	0.29	0.36	146.09	35.95	4.35	4.23	10.1	6.09	1.79	5.55
Ga02g01395	64.66	9.81	3.18	0.2	0.1	0.03	0.07	0	0.15	0.73	1.64	4.28	0.34	0.25	0.2	0.72
Ga02g01396	0.62	5.41	1.03	55.06	30.83	0.1	0.76	0.45	479.04	65.96	14.91	21.26	21.57	32.99	6.86	27.59
Ga02g01397	2.52	16.6	5.82	1.97	0.19	0.08	0.29	0.22	64.24	9.59	121.83	19.69	276.15	82.87	4.57	3.42
Ga02g01398	0.06	1.26	0.17	0.63	2.95	0.1	0.06	0.06	51.57	10.4	11.41	3.53	12.79	13.61	0.98	1.19
Ga02g01400	0.14	3.93	0.3	1.83	3.28	1.44	0.44	0.13	81.08	14.35	19.6	7.53	42.52	39.82	1.15	3.83
Ga02g01402	3.19	47.41	9.13	0.09	0.08	1.19	0.41	0.04	0.06	4.99	1.49	5.34	0.13	0.15	0.08	0.11
Ga02g01403	4.97	12.66	289.41	2.53	0.67	0.51	1.3	0.75	2.24	36.22	165.97	64.21	117.81	27.69	57.16	14.82
Ga02g01407	0	0.23	0.01	2.29	0.88	2.88	2.48	0.02	1.79	5.82	0.89	2.35	0.96	5.95	0.72	17.56
Ga02g01411	0.15	0.05	0.08	0.42	0	0	0.05	0.1	2.69	4.66	29.52	2.82	6.38	5.12	2.41	1.37
Ga02g01433	0.58	33.83	0.86	43.26	1.25	2.02	1.09	1.07	8.41	3.38	0.75	1.74	0.73	1.23	1.01	1.04
Ga02g01438	0.04	0.05	0.38	0.03	5.42	0.28	0.21	0.16	0.41	1.93	1.36	6.78	12.29	0.49	2.24	18.26
Ga02g01441	0.04	0.7	0.1	0	0.02	0	0.02	0.01	4.97	4.01	0.16	0.62	0.28	34.37	0.09	1.6
Ga02g01449	0.1	1.73	0.46	0.07	1.64	1.86	1.29	0.53	12.78	5.44	0.29	2.25	0.35	7.45	0.07	3.36
Ga02g01451	165.75	22.71	10.21	0.23	4.99	16.19	12.26	21.37	0.94	1.43	4.14	14.55	6.99	6.45	4.05	7.73
Ga02g01452	1521.51	1518.81	306.26	4.2	41.39	35.81	29.71	49.9	36.75	37.41	68.62	219.24	52.35	364.72	10.31	72.55
Ga02g01459	0.27	1.38	3.36	4.64	11.26	7.34	8.72	27.9	57.78	53.59	2.24	6.55	7.51	3.59	15.49	95.06
Ga02g01461	0.03	0.39	0.17	0.17	5.08	5.49	5.52	4.53	46.25	25.03	0.08	4.25	0.24	3.76	2.81	12.81
Ga02g01468	0.01	0.03	0	0.18	4.59	1.65	0.45	0.59	1.33	0.94	2.54	1.49	1.67	11.77	1.3	2.24
Ga02g01469	1.5	243.91	18.42	2.78	32.43	4.25	1.71	1.36	3.73	0.79	5.07	12.1	11.71	8.26	3.08	1.67
Ga02g01474	0.23	0.48	0.13	0.72	2.28	0.85	1.05	0.46	2.5	13.7	3.7	7.04	22.77	11.72	91.88	14.19
Ga02g01482	0.65	0.23	4.72	0.03	0.03	0.01	0.03	0.08	3.36	1.1	0.27	1.6	0.92	4.34	0.06	0.28
Ga02g01484	1286.03	175.14	50.1	6.02	1.03	1.24	6.82	29.96	0.86	2.94	34.69	67.04	4.86	4.55	3.31	0.78
Ga02g01485	640.18	89.89	28.97	2.95	0.55	0.96	1.31	2.68	0.42	1.44	20.52	38.41	2.01	2.98	1.48	0.68
Ga02g01486	14.54	1.07	0.38	0.07	0.02	0.05	0	0	0	0.01	0.57	0.63	0.24	0.04	0	0.02
Ga02g01487	0.01	0.01	0.09	0.03	2.75	1.85	2.56	2.03	29.37	12.29	0.06	1.69	0	1.59	1.45	3.56
Ga02g01492	0.11	1.1	0.5	1.28	1.02	0.11	0.46	0.53	23.6	5.15	1.9	1.83	3.16	24.56	2.12	3.07
Ga02g01495	0.03	0.36	0.33	0.12	0.53	0.22	0.24	0.37	184.08	28.83	0.01	0.62	0.21	7.03	2.41	17.2
Ga02g01496	0.01	0.05	0.01	0	0.1	0.03	0.08	0.07	32.9	1.96	0.04	0.01	0.01	1.55	4.68	0.38
Ga02g01503	0.55	3.45	4.52	0.88	6.56	210.43	330.4	575.81	13.93	16.35	1.05	71.47	5.57	9.47	87.56	46.48
Ga02g01507	4.61	1.64	1.54	0.9	2.61	4.45	41.97	17.77	122.62	278.52	28.04	18.2	24.7	34.01	73.94	105.86
Ga02g01512	0.02	0.06	0.09	0	2.66	11.75	6.8	3.13	2.44	1.58	0.46	1.64	0.11	0.29	0.66	1.62
Ga02g01523	0.08	0.29	0.18	3.95	22.31	1.87	1.43	2.59	2	2.15	0.54	0.78	1.28	0.17	1.19	1.66
Ga02g01527	0.89	0.36	0.32	88.58	2.03	2.51	1.73	1.08	23.02	16.5	11.32	6.25	19.95	92.19	12.69	23.63
Ga02g01544	0.12	4.31	1.24	0.16	0.06	0.14	0.09	0.09	9.69	3.03	0.2	0.46	3.45	2.35	1.18	0.27
Ga02g01572	4.99	9.81	78.95	3.22	0.34	0.35	1.19	0.27	5.6	12.82	350.2	52.75	58.52	142.98	4.23	92.7
Ga02g01573	1.44	1.05	22.21	0.09	7.21	0.08	0.14	0.4	32.34	6.7	1.53	11.03	6.64	1.3	0.44	1.41
Ga02g01574	0.05	0.12	7.43	0.31	0.23	0.02	0.04	0.04	11.06	2.06	29.11	11.26	22.6	14.58	7.49	9.03
Ga02g01584	160.6	718.5	554.61	8.78	107.4	13.67	25.17	19.05	25.48	34.32	709.85	386.48	58.03	6.27	7.76	23.74
Ga02g01586	2.95	1.42	8.74	10.43	7.11	2.25	0.88	1.73	4.07	50.48	5.58	13.96	19.2	184.43	21.42	238.93
Ga02g01592	29.12	5.56	2.54	0.21	3.42	13.26	50.23	29.21	10.83	5.62	1.21	3.43	0.36	0.86	1.64	3.75
Ga02g01599	270.7	36.28	18.17	0.4	3.63	0.2	0.31	0.08	0.62	1.49	3.37	24.07	4.47	2.44	5.64	5.67
Ga02g01600	0.08	0.07	0.29	0.08	0.75	0.4	0.69	0.81	8.06	5.43	0.19	0.79	0.52	0.28	2.76	3.3
Ga02g01602	168.73	25.56	8	2.08	4.75	7.3	5.37	4.24	3.86	3.57	8.08	12.01	3.53	2.71	2.76	3.99
Ga02g01603	0.19	65.69	0.43	0.28	2.79	1.84	1.7	1.59	8.6	4.55	0.53	2.53	1.83	1.79	1.11	4.53
Ga02g01618	7.08	0.04	0.08	16.41	0.05	0.09	0.08	0.05	0.26	0.04	0.12	0.23	0.31	0.15	0	0.04
Ga02g01630	1.79	0.77	0.13	24.47	14.32	8.03	6.12	6.76	0.09	0.2	0.03	0.71	0.1	0.12	0.15	0.04
Ga02g01637	31.98	2.06	25.45	1.79	2.2	0.4	0.48	0.9	2.22	1.63	0.69	8.58	2.51	2.73	0.58	0.88
Ga02g01642	39.5	127.15	1120.86	14.16	7.32	2.61	6.13	8.87	40.03	75.21	39.02	596.93	27.28	34.38	7.63	28
Ga02g01644	0.27	16.7	5.61	0.56	9.6	0.53	0.48	1.9	0.4	1.39	67.35	17.87	27.85	8.45	1.55	82.4
Ga02g01645	0.11	2.21	0.41	0.23	0.07	0.77	0.17	0.05	28.25	20.13	14.97	26.35	13.04	0.14	1.26	7.01
Ga02g01647	1.38	26.69	18.94	0.41	0.63	0.5	1.14	20.23	92.98	131.81	4.04	14.3	2.84	33.68	13.74	23.22
Ga03g00014	0.05	0.06	0.08	0.08	7.64	0.06	0.05	0.03	0	0.85	2.88	5.66	2.48	0.92	0.52	12.85
Ga03g00017	27.23	13.74	489.69	2.56	28.31	30.72	49.55	44.06	24.28	18.12	6.34	100.54	43.83	10.59	3.72	18.42
Ga03g00029	0.06	0	0	0.05	4.37	12.34	5.25	1.02	0.43	1.12	0.32	2.37	0.52	0.56	1.08	0.8
Ga03g00032	1.12	1.07	0.98	0.36	0.07	3.69	2.74	0.29	24.09	68.48	15.02	6.61	12.22	22.32	4.45	13.34
Ga03g00048	67.41	8.69	3.16	0.3	0.2	0.14	0.1	0.18	0.63	0.62	1.29	3.53	0.14	0.41	1.41	0.28
Ga03g00057	0	0.02	0.03	0	19.34	0	0	0	2.17	1.12	0.04	0	0.37	0.8	0	1.79
Ga03g00059	143.49	0.86	22.77	2.66	15.06	87.25	33.47	6.01	11.77	23.25	21.92	16.73	1.83	3.86	7.84	1.32
Ga03g00075	0.07	0.33	0.6	5.44	0.1	0	0.23	0.03	0.54	0.17	9.23	3.62	18.92	14.5	5.96	1.86
Ga03g00082	0	0.5	0.06	0.09	10.49	18.01	13.43	4.66	31.89	22.5	0.18	3.53	0.11	1.22	2.44	5.21
Ga03g00099	0.24	2.36	7.14	4.07	1.53	1.87	1.55	0.49	17.22	53.51	83.28	61.81	169.34	290.11	320.45	83.46
Ga03g00105	0.82	0.56	1.07	0	0.07	0.25	0.05	0.1	9.62	0.32	0.39	0.28	1.77	4.72	0.36	1.52
Ga03g00106	0	0	0	0.13	0	0	0	0.01	0	0.12	0.03	0.03	0.13	0.08	50.77	0
Ga03g00115	1.04	1.18	4.87	0.64	2.01	0.32	0.55	2.66	2.94	1.45	33.91	9.97	13.1	48.47	1.57	5.2
Ga03g00148	0.43	0.23	0.13	0.78	6.37	8.62	5.94	4.88	0.99	1.14	0.28	1.52	0.07	0.29	0.64	0.4
Ga03g00149	43.62	6	1.78	0.12	0.92	0.08	0	0.07	1.53	0.57	0.88	1.74	0	0.12	0.06	0.23
Ga03g00156	0	0.67	0.21	0.01	7.14	29.98	37.2	17.91	0.34	0.44	0.16	2.11	0.07	0.3	0.14	0.7
Ga03g00165	0	0.1	0.05	0.05	0.26	10.71	11.81	2.9	0.24	0.64	0.06	1.94	0.16	0.49	0.93	2.02
Ga03g00176	20.56	2.8	0.9	0.05	0.05	0.05	0.02	0.07	0.05	0.33	1.02	1.4	0.07	0.16	0.47	0.45
Ga03g00187	0.03	0.01	0.05	0	1.62	12.32	6.02	9.4	0.13	0.05	0.01	1	0.01	0.06	0	0.02
Ga03g00193	0.02	0	0.01	0.03	0	0	0	0	0.02	0.05	0.4	0.79	5.87	8.68	0.48	0.23
Ga03g00196	0	4.99	0.51	0.67	42.45	11.61	27.55	10.57	0.07	0.59	0.54	2.09	0.78	0.62	8.19	0.46
Ga03g00197	1.15	0.49	42.82	0.2	1.42	3.74	85.48	20.78	0.3	2.46	7.98	25.5	7.5	0.64	0.86	4.01
Ga03g00200	0.01	0.05	0.08	0.25	0.09	0.07	0.19	0.08	3.13	0.88	5.57	1.73	4.9	7.67	1.1	3.69
Ga03g00203	0.51	3.9	0.16	1.22	0	0.04	0.01	0.05	0.26	0.04	2.36	0.59	17.13	1.42	0.02	0
Ga03g00207	0.06	0.14	0.04	0.01	5.77	19.37	11.78	3.55	3.83	3.37	0	2.28	0.12	0.33	1.4	2.46
Ga03g00210	124.75	59.77	18.2	0.4	1.64	0.39	0.76	2.35	23.14	17.21	1.03	14.04	0.75	0.36	0.61	5.44
Ga03g00212	0.26	0.2	0.19	0.51	0.72	3.96	1.2	0.46	1.99	3.78	13.46	9.45	28.75	46.96	13.26	7.56
Ga03g00213	0.07	0.03	0.04	0.08	0.95	0.25	0.06	0	2.32	4.27	1.3	3.07	7.12	26.7	6.72	3.31
Ga03g00218	0	0.02	0.04	0.18	6.06	6.56	2.62	2.04	1.39	0.48	0.14	0.75	0.09	0.64	0	0.58
Ga03g00220	0	0.04	0.06	0.27	13.06	0	0.03	0.04	8.6	0.2	0	0.03	0	5.08	0	0.02
Ga03g00234	6.12	16.31	2.85	0.08	0.27	0.15	1.06	1.76	0.44	0.35	2.04	2.41	1.27	3.51	1.93	0.72
Ga03g00238	2.87	20.49	105.93	1.39	53.22	0.35	1.05	2.16	5.34	8.15	22.66	67.41	0.83	0.98	2.82	0.81
Ga03g00244	1.15	0.62	0.04	0.24	0.02	0.02	0.02	0.02	0.46	0.86	8.51	1.27	5.71	9.99	0.43	1.87
Ga03g00250	0.05	0.39	0.05	0.07	0	0	0	0.01	0.23	0.16	7.59	1.05	9.91	2.87	0.17	2.5
Ga03g00253	0.86	2.33	3.12	0.41	961.87	3.13	2.84	129.13	0.99	0	1.03	0	0.17	2.89	0.09	0.06
Ga03g00254	0.48	0.66	1.21	0.2	404.19	2.57	3.37	31.77	0.22	0	0.37	0	0	1.4	0	0
Ga03g00275	0.24	0.07	0.08	0.3	0.03	0.06	0.05	0.01	0.53	0.28	18.12	3.03	12.47	56.33	4.35	4.89
Ga03g00291	0	0.19	0.11	0.08	0.48	0	0.02	0.04	21.13	3.06	0.4	0.13	0.09	0.27	0.04	0.16
Ga03g00292	0.12	1.59	1.87	22.44	0.09	0.05	0.07	0.08	47.25	18.65	14.14	4.28	25.32	26.99	12.44	2.16
Ga03g00295	0.08	2.94	0.48	10.69	0.6	0	0.03	0.08	22.11	8.22	5.65	2.15	1.57	11.76	2.33	4.18
Ga03g00296	0.1	2.06	0.03	0.05	0.39	0	0	0.03	10.2	3.68	2.51	0.31	0.84	5.07	2.08	4.23
Ga03g00299	0.09	0.18	0.11	29.32	29.3	15.04	5.77	2.43	9.73	25.77	0.23	2.44	1.82	1.88	9.9	3.84
Ga03g00309	2.91	1000.82	10.14	1.2	89.02	197.11	485.27	825.51	45.81	28.51	3.71	100.39	11.5	26.63	124.7	118.61
Ga03g00311	0.02	0.07	0.18	0.13	0.01	0.01	0.02	0.02	0.24	0.07	9.06	0.93	19.7	1.1	0.58	0.14
Ga03g00317	0.72	11.34	2.86	2.93	2.75	23.42	28.55	14.6	149.75	229.95	10.74	105.58	293.56	289.52	949.65	175.14
Ga03g00319	280	42.8	11.81	0.78	0.27	0.18	0.15	0.02	0.25	0.49	6.82	15.65	0.62	1	0.98	0.05
Ga03g00322	0.2	0.18	0.15	0.86	0.34	0.14	0.22	0.07	10.03	6.14	3.71	1.33	8.86	18.31	1.51	2.67
Ga03g00330	235.37	8.34	2.04	3.51	6.2	4.75	10.7	9.37	91.44	34.62	18.12	18.36	10.22	49.83	18.42	21.3
Ga03g00336	0.09	1.04	0.18	11.03	0.36	3.02	1.57	0.58	11.41	1.48	0.81	1.01	2.1	5.8	0.61	1.31
Ga03g00338	0.04	0.46	0.11	1.08	0	0	0	0	1.51	7.09	1.09	1.03	4.24	3.32	11.94	2.63
Ga03g00339	1.19	148.95	1.95	401.78	320.88	49.46	23.57	39.42	95.94	283.71	5.04	7.9	2.67	2.75	147.12	2.71
Ga03g00343	0.18	0.25	0.16	0.48	94.34	0.3	0.13	0.07	0.01	0.01	0.04	0	0.01	0.25	0	0.01
Ga03g00358	0.04	0.17	0.28	0.16	8.72	8.82	15.55	12.29	5.54	4.55	0.07	1.4	0.33	0.4	1.27	7.99
Ga03g00365	0.46	242.72	2.48	0.15	1.17	3.24	5.04	5.76	42.37	7.26	5.31	12.77	15.76	27.83	2.85	19.76
Ga03g00366	0.64	10.72	18.07	2.58	20.2	1.24	0.99	1.03	29	143.75	60.81	94.76	134.38	222.86	692.84	169.69
Ga03g00370	59.61	74.87	186.39	0.89	8.32	7.39	15.03	20.48	5.1	4.42	39.43	52.54	7.04	7.22	2.6	5.08
Ga03g00375	0.03	0.1	0.03	24.57	0	0.18	0.05	0.05	0.47	0.63	1	1.25	2.91	2.04	1.97	1.18
Ga03g00376	0.26	0.03	0.07	3602.16	0.14	0.01	0.12	0.8	3.85	5.5	3.81	5.2	9.12	6.46	6.9	1.7
Ga03g00381	60.56	27.12	3	143.95	0.87	0.65	3.28	1.86	0.44	0.29	1.51	3.78	0.47	0.7	0.69	0.15
Ga03g00383	2.88	1.54	5.92	134.07	12.49	8.91	6.85	8.38	8.78	15.77	12.39	12.83	15.32	16.11	20.54	16.29
Ga03g00384	240.55	160.54	1035.86	1.8	261.18	3.36	13.44	53.57	2.98	1.2	33.86	249.09	1.71	6.44	0.58	1.1
Ga03g00385	15.34	1.16	4.4	0.18	112.01	4.12	18.7	9.5	0.24	0.02	0.26	2.02	0	0.18	0	0.03
Ga03g00387	7.72	7.75	89.7	0.29	210.74	0.61	2.07	55.37	8.96	10.95	8.15	32.97	16.64	2.91	0.95	9.53
Ga03g00391	84.41	227.75	218.47	54.83	20.36	2.22	17.24	38.79	2.55	1.82	2.64	69.66	4.6	2.29	0.47	0.48
Ga03g00392	209.01	26.4	9.6	0.64	0.28	0.17	0.17	0.58	0.29	0.54	6.32	9.84	0.45	1.3	0.78	0.08
Ga03g00396	1.24	93.64	1.41	0.03	11.61	3.52	2.15	9.39	1.83	3.82	0.68	4.67	0.11	0.47	0.82	2.05
Ga03g00402	0.03	0	0.1	0	2.96	0.93	1.15	3.36	19.66	4.66	0	0.08	0	0.07	0	0.14
Ga03g00404	0.09	0.28	1.15	0.49	0.13	0.01	0.07	0.55	23.25	11.49	0.31	1.26	1.29	0.82	2.88	7.25
Ga03g00418	0.2	0.24	5.29	0.07	0	0	0.01	0	0.21	0.46	7.53	3.02	8.19	15.88	2.5	3.26
Ga03g00425	339.71	63.1	196.05	15.11	0.68	0.32	0.47	0.31	0.59	0.37	4.97	64.92	4.14	2.1	0.39	0.08
Ga03g00428	0.11	0.31	0.12	0.02	0.21	0.02	0.01	0.19	52.4	6.2	0.08	0.04	0.07	3.79	0.04	0.14
Ga03g00429	7.93	1.39	34.78	0.66	1.16	3.35	2.95	1	2	1.1	1.24	8.78	1.09	2.68	0.64	0.88
Ga03g00430	238.01	20.63	1070.54	1.35	2.01	0.95	1.58	1.04	3.18	0.99	9.87	250.78	130.58	6.67	1.03	0.56
Ga03g00431	143.14	33.36	189.74	2.66	1.06	1.43	4.99	1.88	65.22	132.31	1.37	46.89	2.39	1.69	15.73	2.21
Ga03g00437	0.48	0.88	0.41	26.3	0.01	0	0.02	0.11	10.62	7.08	7.13	2.51	10.16	35.2	7.82	8.75
Ga03g00440	0.47	0.84	0.53	0.9	0.05	0.03	0.06	0.12	5.16	1.29	50	5.59	27.67	23.63	2.8	3.71
Ga03g00443	23.08	47.5	0.21	0.04	1.41	1.28	0.3	0.14	0.49	12.63	0.17	7.29	4.05	73.33	1.19	11.63
Ga03g00446	0.53	2.23	12.99	0.4	15.72	7.52	154.44	154.84	105.6	21.68	4.28	6.67	0.75	18.33	2.01	35.58
Ga03g00447	0.13	0.21	0.42	0.07	0.09	3.27	0.8	0.36	102.13	5.16	0.15	0.76	0.67	6.81	0.58	2.27
Ga03g00448	0.66	3.66	4.4	0.89	1.08	19.77	12.28	5.4	57.83	25.7	38.24	30.34	15.22	173.6	1.79	136.91
Ga03g00450	0.57	6.23	1.18	0.39	1.86	1.8	9.05	1	109.9	20.9	4.38	6.36	2.51	69.34	1.31	8.48
Ga03g00463	0.3	0.3	0.44	0.04	16.07	21.48	14.96	6.6	8.08	7.8	0.45	3.81	0.07	0.89	1.22	3.36
Ga03g00465	0.03	0.13	0.13	0.02	7.68	15.21	11.09	3.59	4.88	4.47	0.06	2.55	0.11	0.43	0.92	2.09
Ga03g00466	55.32	1.45	3.55	0.08	3.81	0.29	0.41	0.8	16.86	3.92	0.48	3.64	0.37	10.04	0.05	2.55
Ga03g00478	1.68	201.62	2.02	0.59	9.62	2.52	3.21	1.27	5.96	2.64	13.43	8.62	32.86	24.53	8.21	3.81
Ga03g00481	0.05	0.37	2.66	50.35	2.65	0.31	0.09	0.31	1.66	18.07	1.63	6.27	21.12	15.75	33.35	3.69
Ga03g00492	0.28	0.69	3.16	0.46	0.36	1.17	0.69	0.46	4.56	24.44	18.76	13.02	32.34	25.81	80.41	23.89
Ga03g00494	291.13	43.48	11.24	0.77	0.19	0.16	0.22	0.14	0.33	0.55	7.61	14.84	0.77	1.53	0.64	0.15
Ga03g00496	35.19	4.4	1.48	0	0	0.03	0.08	0	0	0.03	0.62	1.82	0.1	0	0.11	0
Ga03g00499	0	0	0	0	0	0	0	0	6.99	13.56	0	0	0	0	0.12	0.14
Ga03g00501	508.15	84.32	53.21	94.75	25.98	29.99	29.21	21.36	18.21	19.35	41.67	47.25	29.44	30.87	13.53	23.3
Ga03g00517	0.26	0.16	0.24	0.1	9.72	18.33	12.46	5.11	7.41	7.68	0.09	3.57	0.09	0.61	1.67	2.83
Ga03g00519	1309.34	206.29	288	5.61	18.06	3	2.73	1.65	3.39	6.28	57.92	173.3	6.58	9.61	3.86	2.99
Ga03g00520	1.97	19.94	78.65	2.26	225.57	0.68	1.78	1.66	8.49	10.65	121.12	31.79	185.16	82.28	53.65	26.87
Ga03g00530	2.07	0.51	44.34	0.22	0.11	0	0.17	0.34	0.1	1.21	12.35	21.85	14.06	0.35	5.39	3.86
Ga03g00548	0.39	0.61	0.23	0.08	20.3	26.87	19.12	7.05	17.56	11.53	0.2	4.81	0.08	0.77	2.02	4.31
Ga03g00556	0.06	32.61	0.42	0.03	0.05	0.09	0.05	0.05	0.01	0.03	0.54	0.43	0.01	0.13	0	0
Ga03g00557	0.73	325.19	7.22	2.06	1.77	0.45	1.94	2.16	0.15	1.11	20.68	8.01	0.83	1.35	0	0.07
Ga03g00558	2.36	78.17	6.39	0	0.16	0.08	0.21	0.13	0.04	0.2	0.21	8.92	0	0.15	0	0.06
Ga03g00560	0.18	0.35	0.15	35.91	1.06	5.59	2.81	2.45	0.52	0.52	0.56	1.21	0.48	1.04	0.26	0.6
Ga03g00571	0.12	0.74	0.57	0.57	1.37	0.17	1.5	0.96	326.64	17.49	0.12	0.25	0.17	1.12	0.19	0.2
Ga03g00573	0.73	340.98	1.06	0.13	0.74	1.45	12.17	13.08	0.28	0.68	1.22	5.27	3.64	0.9	0	5.3
Ga03g00588	0.41	0.42	0.24	0.09	0.03	0.02	0.03	0.03	4.16	17.12	0.04	0.22	0.22	0.07	3.04	0.44
Ga03g00589	7.48	1.63	6	76.33	14.31	8.18	5.58	6.09	5.18	4.19	3.82	4.93	5.59	3.99	4.34	4.34
Ga03g00595	1.25	12.61	3.42	0.27	0.08	0.04	0.18	0.15	0.19	0.42	14.39	5.65	1.47	0.68	0.15	3
Ga03g00596	0.5	51.66	2.3	0.92	0.31	0.11	0.16	0.18	8.55	9.26	1.96	2.41	3.99	15.35	1.76	3.58
Ga03g00597	0.12	0.04	0.02	9.24	1.79	2.12	1.16	1.41	0.67	0.23	0.37	0.52	0.34	0.75	0.31	0.7
Ga03g00598	0	0.02	0.06	42.72	2.46	7.59	4.24	3.1	0.33	0.28	0	0.68	0.28	0	0.39	0.04
Ga03g00602	185.38	96.61	17.2	1	0.96	0.67	1.36	0.23	1.02	2.95	6.04	17.43	29.96	3.24	0.48	4.62
Ga03g00612	0	0.13	0.06	0.01	2.6	22.29	20.68	7.57	13.13	1.67	0.07	2.86	0.05	0.02	0.19	0.88
Ga03g00613	0.05	0.57	0.09	48.86	0.98	3.27	2.31	0.9	0.44	0.26	0.07	0.68	0.13	0.57	0.71	0.22
Ga03g00617	0.23	2.64	10.06	0.41	0.72	0.1	0.09	0.05	1.27	3.19	0.15	2.91	2.22	0.14	0.61	1.47
Ga03g00641	16.19	10.39	0.27	783.13	0.94	0.02	0	0.48	1.57	1.29	0.9	1.81	1.5	1.35	1.42	0.44
Ga03g00649	0.07	0.21	0.06	3	20.22	0.37	0.06	0.04	0.54	3.99	0.02	0.78	0.03	0.1	0.3	0.9
Ga03g00651	0	0.03	0.02	0.23	8.04	0.06	0.07	0.13	0.18	1.45	14.3	9.24	7.48	2.01	0.46	10.89
Ga03g00659	0.25	3.67	1.73	0.3	3.79	33.11	73.75	10.38	7.98	48	3.5	11.32	0.32	0.17	2.56	41.23
Ga03g00672	0.05	0.12	0.59	0.01	0.02	0.29	0.17	0.05	0.28	1.28	1.13	0.8	5.13	2.07	1.18	6.34
Ga03g00680	18.06	34.42	424.8	1.42	2.01	3.95	1.89	1.95	10.27	17.88	49.61	127.07	141.22	37.36	18.14	31.09
Ga03g00694	76.66	285.26	11.85	0.36	1.75	1.98	0.69	0.38	1.03	0.33	13.03	33.7	1.21	1.17	0.13	0.02
Ga03g00699	0.02	0.2	0	0.05	0.87	2.22	1.76	7.61	13.52	9.21	0.03	1.81	0.04	2.3	1.48	5.47
Ga03g00722	0.25	24.45	2.25	0.38	0.07	0.15	0.12	0.07	0.09	0.13	10.51	4.31	1.35	0.62	0.16	0.68
Ga03g00727	1.54	13.88	14.62	0.99	0.26	0.05	0.04	0.13	4.06	3.31	43.89	52.87	174.94	75.44	25.53	35.58
Ga03g00731	17.17	2.76	1.61	0.15	10.56	0.27	0.5	0.5	29.88	1.67	9.39	2.53	0.83	2.35	0.61	0.71
Ga03g00732	1.1	0.54	1.52	0.28	0.19	0.58	0.42	0.13	0.4	0.25	0.88	1.96	6.99	17.03	0.25	3.13
Ga03g00737	0.01	0.04	0.03	0.06	0.96	23.93	6.75	3.97	3.47	3.16	0.04	2.55	0.06	0.55	0.46	1.88
Ga03g00741	1.28	0.27	0.01	8.31	1.22	1.11	0.41	0.52	2.01	6.79	2.94	4.82	14.99	22.73	50.19	11.81
Ga03g00748	0.16	1.39	1.49	8.97	2.47	4.18	2.03	1.87	13.57	49.77	18.3	62.55	189.75	80.79	800.18	64.93
Ga03g00749	1.27	0.26	0.01	0.04	0.01	0	0.03	0	1.5	8.89	0.49	2.72	4.5	4.72	39.26	7.06
Ga03g00753	0.14	0.2	5.29	0.08	0.47	0.07	0.05	0.06	0.55	0.42	11.53	2.91	7.76	9.47	0.71	0.63
Ga03g00754	0.26	0.08	14.15	0.08	0.06	0.01	0.05	0.01	0.47	0.04	3.13	2.93	3.73	2.71	0.05	0.03
Ga03g00755	1.92	0.54	1.1	1.89	50.26	17.55	5.99	2.18	3.66	6.11	1.62	5.5	3.37	1.26	7.9	4.48
Ga03g00757	1.33	6.11	18.28	0.88	0.25	0.18	0.15	0.16	8.35	6.99	39.98	19.09	68.05	47.52	22.72	8.56
Ga03g00758	2.13	3.96	9.45	202.81	18.46	13.04	19.26	19.89	20.79	15.05	14.24	10.58	8.73	9.79	7.44	16.48
Ga03g00761	79.81	26.51	59.72	0.94	78.18	15.74	11.15	21.33	6.98	2.36	2.07	18.34	2.36	2.61	0.83	1.9
Ga03g00764	22.43	10.71	1.72	0.07	26.68	5.08	3.5	37.88	0.1	0.25	4.7	4.79	0.87	0.75	0.35	0.76
Ga03g00767	0.67	4.64	9.6	0.1	0.17	1.86	0.75	0.22	2.87	14.68	5.07	14.86	22.79	18.21	82.48	28.9
Ga03g00771	0.1	0.16	0.21	0.14	0.01	0.02	0.01	0.01	0.74	1.29	11.3	1.7	12.69	2.87	1.77	0.83
Ga03g00774	0.05	0.05	0.13	0.6	0.08	0.02	0.02	0.07	0.75	0.52	43.36	22.15	85.58	20.69	5.65	12.12
Ga03g00782	1051.44	38.17	893.02	1.97	2.21	0.63	2.18	1	2.02	1.25	4.92	397.35	2.57	7.78	1.76	0.5
Ga03g00812	834.73	73.93	284.51	1.24	1.38	1.32	1.55	0.87	3.31	3	7.11	143.68	30.96	6.15	1.04	2.4
Ga03g00823	5.1	5.5	2.24	2.1	1.52	0.27	0.67	1.05	225.14	201.05	23.19	32.12	118.22	637	60.18	97.92
Ga03g00833	19.16	2.61	0.74	0.07	0.02	0.02	0	0.01	0.01	0	0.6	1.15	0	0	0.03	0.04
Ga03g00837	0.02	0.04	0.03	0.04	2.79	16.18	13.16	2.9	0.03	0.8	0	1.23	0.12	0.07	0.24	0.77
Ga03g00840	1.99	45.39	8.64	0.56	2.88	15.33	33.12	4.7	93.54	193.82	4.5	17.04	5.13	1.76	35.44	6.07
Ga03g00841	0.31	0.13	0.14	0.11	0.14	0	0	0	2	0.83	7.12	0.68	16.09	5.75	1.04	0.73
Ga03g00844	0.02	0.33	0.22	0.15	1.4	0.94	0.88	1.97	18.76	2.53	1.36	0.69	1.62	5.1	0.4	0.99
Ga03g00852	300.58	35.17	9.93	0.85	0.77	0.18	0.36	0.46	0.2	0.52	5.55	13.69	0.52	1.37	0.49	0.03
Ga03g00853	0.38	1.24	1.27	0.75	63.55	142.68	174.14	163.57	153.03	117	0.32	26.61	1.45	3.38	24.56	50.35
Ga03g00863	322.25	41.42	11.02	0.74	0.22	0.1	0.26	0.13	0.12	0.58	6.36	15.96	0.84	1.46	0.72	0.07
Ga03g00866	13.8	35.6	3.49	0.65	0.65	0.98	0.61	0.35	5.56	1.92	15.07	5.99	4.28	4.32	2.13	1.84
Ga03g00867	0.36	0.11	1.82	0.5	0.74	0	0.11	0.21	18.73	21.17	1.99	17	0.03	29.8	0.44	2.79
Ga03g00868	0	0.08	0	0	0	0.76	0.42	0.07	3.69	10.46	0.14	0.64	0.07	6.2	1.11	13.92
Ga03g00875	0.18	1.65	0.52	0.03	39.69	2.99	6.03	8.71	16.19	13.31	0.53	1.11	1.33	1.25	2.3	5.7
Ga03g00878	0.22	1.23	0.43	0.16	0.04	0.06	0.32	0.13	3.2	4.14	17.17	4.04	1.16	1.04	0.95	0.48
Ga03g00879	0.01	0.12	0.18	8.49	3.62	8.43	3.82	0.73	1.26	2.92	0.21	1.94	0.15	0.01	0.87	0.81
Ga03g00883	27.03	16.54	14.3	177.58	7.11	12.11	8.21	6.84	7.51	7.08	23.41	14.75	14.27	9	6.2	9.89
Ga03g00884	0.1	1.59	0.18	0.15	0.21	0.29	0.52	0.35	75.98	108.66	6.22	8.35	6.39	8.83	44.79	11.46
Ga03g00885	0.13	0.44	0.86	6.62	5.22	2.94	7.69	42.65	2.65	2.7	1.57	1.48	1.98	2.34	1.18	1.9
Ga03g00887	0.17	0.51	0.44	0.04	19.02	15.69	62.12	102.83	0.13	0.08	0.05	1.37	0.06	0.24	0.14	0.2
Ga03g00889	3.36	7.55	7.16	2.34	80.27	547.72	1074.07	1668.84	61.41	28.72	4.62	146.46	18.2	42.26	169.08	148.58
Ga03g00890	0.47	0.1	0.12	0	0.82	2.79	4.27	6.63	0.09	0.08	0.02	0.48	0.03	0.15	0.29	0.42
Ga03g00897	0.08	0.67	0.18	1.64	24.96	48.7	26.87	15.26	12.61	6.68	3.48	10.71	2.44	2.4	2.94	8.61
Ga03g00905	0	0.04	0.07	0.07	0.06	0	0.04	0.03	30.71	12.72	0	0.22	0.02	0.05	0.28	18.8
Ga03g00913	0.01	0.08	0.1	0	13.42	20.63	12	2.5	6.17	6.25	0.09	2.83	0	0.3	1.07	2.15
Ga03g00914	18.76	1.62	0.77	0.3	0.15	0.03	0.12	0.09	1	0.32	0.43	0.69	0.16	0.55	0	0.38
Ga03g00925	1.54	16.2	0.82	1.99	3.13	0.15	0.31	0.24	6.04	3.77	0.11	1.25	0.07	0.15	0.19	3.07
Ga03g00936	0.53	0.88	0.85	0.21	29.62	53.31	37.94	10.66	16.41	17.01	0.58	7.87	0.51	0.59	3.32	6.58
Ga03g00954	0.05	0.06	0.06	0.03	5	14.66	8.46	5.44	0.13	0.9	2.05	3.75	0.64	0.08	0.62	1.02
Ga03g00967	1724.24	214.57	54.71	3.66	1.25	1.89	1.75	0.7	8.49	14.78	35.3	67.62	3.06	8.21	4.24	0.76
Ga03g00974	0.47	0.63	0.33	0.33	12.12	24.35	17.85	6.65	7.15	8.59	0.18	2.39	0.37	0.6	1.39	2.53
Ga03g00978	95.91	11.77	3.72	0.29	2.1	7.37	5.12	3.41	0.23	0.24	2.4	4.81	0.27	0.53	0.23	0.15
Ga03g00979	0.29	0.93	0.48	0.56	1.08	0.04	0.16	0.15	15.87	7.38	26.59	3.74	16.81	23.77	9.46	2.77
Ga03g00992	0.03	0.01	0.02	0.11	0	0	0.01	0.02	6.5	0.63	0	0.02	0	27.66	0.07	0
Ga03g01007	0.03	0.79	0.86	0.38	8.97	6.64	13.26	39.79	60.9	42.21	1.11	7.92	1.62	2.67	4.82	19.97
Ga03g01009	0.06	0.16	0.2	0.19	100.99	0.32	0.28	8.1	0.04	0	0.22	0	0	0.25	0	0
Ga03g01015	0.36	0.56	0.46	27.46	358.45	1.29	0.64	1.7	0.27	0	0.39	0	0	1.29	0	0
Ga03g01030	10.5	1.2	0.39	0.31	15.88	0.18	0.78	3.36	0.57	0.59	1.67	1.35	1.28	0.52	1.38	1.8
Ga03g01031	0.01	0.05	0	0.04	0.6	0.08	0.13	0.24	6.41	2.14	1.2	7.02	0.15	2.11	0.3	1.25
Ga03g01033	0.1	0.16	0.18	215.56	0	0	0	0	0.22	0.31	0.38	0.61	0.71	0.51	0.42	0.11
Ga03g01045	1177.27	141.82	34.32	2.48	0.55	0.56	1.38	0.27	0.64	2.67	24.27	52.52	3.45	4.65	2.85	0.57
Ga03g01052	14.04	1.5	0.59	0.1	0.52	1.15	0.67	0.82	0.25	0.28	1.73	1.3	1.29	0.66	0.13	0.32
Ga03g01055	0.25	0.13	0.08	0.15	0.5	5.22	7.49	14.67	7.06	23.35	0.48	1	0.9	1.16	1.9	14.55
Ga03g01064	0	0.32	0.19	1.7	2.15	0.63	0.69	0.13	5.2	4.37	27.7	5.65	17.29	15.39	2.71	8.67
Ga03g01072	9.29	1.92	3.23	0.09	89.1	0.13	0.41	8.84	26.39	23.5	1.15	5.35	1.66	1.05	0.85	13.07
Ga03g01098	0.08	0.38	0.2	0.02	0	0	0	0	5.57	0.68	1.64	0.67	4.81	2.47	0.7	0.55
Ga03g01105	0.19	0.26	1.84	35.52	0.98	0.58	0.57	0.91	3.39	4.42	3.48	1.78	4.28	6.92	4.63	1.57
Ga03g01120	0.02	0.09	0.11	0.18	6.71	18.73	10.96	4.93	4.8	4.19	0.16	3.19	0.49	0.35	3.29	6.04
Ga03g01137	1.25	2.55	2.81	2549.93	1165.44	5.8	1.92	1.98	5.22	4.11	3.63	3.64	5.48	8.37	4.95	1.95
Ga03g01150	0	0.04	0.02	0.05	31.15	0.04	0.03	1.51	0.02	1.56	7.89	15.44	7.11	1.28	0.35	20.88
Ga03g01173	0.01	0.09	0.31	46.1	25.66	4.27	1.5	1.27	0.34	0.76	0.25	0.53	0.15	0.28	1.33	0.5
Ga03g01181	3.45	5.63	6.49	1.11	11.93	11.32	4.97	4.81	24.58	59.75	38.93	34.36	75.3	85.56	265.39	58.41
Ga03g01216	12.5	30.92	1	0.25	6.99	78.75	320.27	94.02	18.86	21.47	0.34	10.62	0.27	4.77	2.91	16.85
Ga03g01225	0.08	0.39	0.77	2.84	4.42	2.04	2.1	1.09	7.19	42	11.3	14.79	34.45	27.96	141.43	16.77
Ga03g01227	0.04	0.37	0.11	0.46	0.16	2.25	1.19	0.3	2.43	25.88	2.65	9.87	5.98	31.57	21.58	26.94
Ga03g01233	90.12	12.89	4.38	0.09	1.88	0.33	5.51	9.75	0.35	1.27	4.98	5.4	6.15	1.96	1.32	1.98
Ga03g01241	4.01	2.71	44.61	0.18	0.44	5.47	2.81	3.01	0.45	0.73	5.25	12.75	0.78	7.58	3.74	1.7
Ga03g01242	0	0.54	0.06	0.04	0	0.17	0.05	0	0.17	1.35	0.12	2.44	2.5	0.09	85.33	3.38
Ga03g01247	0	2.85	0.12	0	0.06	0	0	0.09	0.42	4.41	0.23	1.24	1.43	0.48	15.18	11.56
Ga03g01256	5.02	14.22	29.48	0.63	1.5	4.33	1.79	0.08	0.35	2.4	1.17	8.33	3.21	1.42	1.97	1.86
Ga03g01259	0	0.24	0.24	0	0.39	0.36	0.66	0.3	9.97	7.37	0	0.63	0.31	0.54	0.91	4.3
Ga03g01261	37.27	2.88	16.45	0.04	0.66	0.03	0.33	0.62	1.78	2.15	0.2	5.2	0.09	1.87	0.34	2.02
Ga03g01263	0	0.03	0	0.03	0.08	16.69	5.05	0.94	0.01	0.22	0	1.32	0	0	0.16	1.09
Ga03g01267	42.47	16.6	255.25	18.5	1.03	0.23	0.59	0.3	7.19	26.61	86.62	62.61	124.97	58.67	10.05	7.34
Ga03g01268	0.72	0.92	10.2	4.69	5.12	4.43	3.74	4.39	52.02	75.46	3.84	5.5	4.84	4.98	43.69	8.29
Ga03g01273	0.35	0.03	0.33	0.07	0	0.03	0.03	0	1.32	5.32	3.13	6.58	21.13	21.52	13.97	4.35
Ga03g01304	0	0.1	0.02	0.06	0.04	0.14	0.24	0.13	5.57	5.84	0.67	2.05	2.53	3.47	0.41	1.65
Ga03g01343	1.17	0.21	17.27	0.38	1.67	0.04	0.07	0.67	0.19	0	0.13	3.92	0.12	0.31	0	0.31
Ga03g01345	9.2	2.01	352.08	185.37	3.41	0.78	0.88	0.52	4.15	3.92	2.48	58.37	116.58	7.11	0.94	0.9
Ga03g01348	0	5.09	0.65	0.14	3.92	1.29	3.66	2.63	141.23	28.17	0.29	2.77	1.03	8.47	0.83	7.2
Ga03g01383	13.75	1.83	0.42	0.5	0.43	0.44	0.37	0.1	0.63	0.41	0.53	0.73	0.23	0.1	1.07	0.25
Ga03g01387	1.48	0.85	0.17	0	4.82	0.36	0.47	16.14	4.15	1.02	0.19	0.62	0	14.31	0.09	0.28
Ga03g01401	0.43	0.19	0.23	15.75	37.48	27.81	15.46	16.43	2.79	0.46	0.12	2.64	4.19	0.42	18.74	0.34
Ga03g01411	0.07	7.36	1.47	0.76	0.67	0.1	0.52	0.6	340.48	95.45	2.51	1.53	1.55	82.88	10.41	63.47
Ga03g01412	56.27	7.8	2.12	0.07	0.04	0.4	0.21	0.21	0.09	0.26	1.88	2.21	0.22	0.46	0	0.18
Ga03g01431	0	0.04	0.07	0.15	1.68	8.07	4.61	2.28	3.29	2.89	0.19	0.85	0.18	0.41	0.82	0.83
Ga03g01439	0.61	1.54	3.45	0.33	4.38	2.45	2.27	1.73	3.97	21.52	12	14.76	42.83	13.13	188.04	19.08
Ga03g01444	0.77	0.36	16.47	0.14	0.11	0.01	0.07	0.1	11.86	42.49	11.77	9.07	38.9	0.52	2.63	2.21
Ga03g01447	2.7	14.99	203.75	4.68	75.42	15.28	132.92	459.76	3879.93	937.79	101.94	68.34	4.37	11	9.58	5.11
Ga03g01448	0.14	4.31	5.37	1.48	2.38	0	1.63	2.52	2201.33	204.4	2.55	2.59	1.34	0.62	1.54	0.79
Ga03g01450	0	0.22	0.04	0.2	2.68	6.77	6.4	14.5	0.3	0.58	0.03	0.91	0.17	0.08	1.79	0.69
Ga03g01469	0.32	21.75	0.04	0.17	0.03	0.09	0.06	0.05	5.45	1.85	0.76	2.29	3.71	1.84	0.11	0.44
Ga03g01479	0.54	0.22	8.04	0.06	0.09	0	0	0.04	5.02	3.48	0.04	2.29	0	1.27	0.18	0.62
Ga03g01489	0.03	0	0.05	126.27	19.71	0.12	0	0.06	0.2	0.12	0	0.1	0	0.39	0.19	0.07
Ga03g01492	0.07	0.03	0.15	0.26	0.08	0.84	0.43	0.37	4.05	12.64	0.05	0.27	0.22	69.01	0.13	14.81
Ga03g01496	1.14	24.63	0.46	0.52	0.32	3.96	2	0.34	1.91	5.26	1.19	1.76	1.64	2.55	2.27	2.16
Ga03g01500	158.43	197.39	166.82	0.63	29.47	63.83	48.82	61	0.85	0.34	44.54	112.35	1.65	2.62	0.74	0.35
Ga03g01514	0.04	3.81	0.11	0.11	0.01	0.02	0.04	0.11	5.07	1.41	5.61	3.9	5.51	7.66	0.16	2.25
Ga03g01522	0.28	0.54	4.96	3.82	95.42	0.52	0.82	2.04	29.87	23.84	0.31	3.05	0.5	1.38	5.81	6.24
Ga03g01550	115.51	29.45	65.92	0.84	1.79	0.43	3.74	13.36	2.31	1.79	4.62	16.7	17.1	1.16	1	1.24
Ga03g01551	0.45	1.12	13.7	0.32	0.13	1.55	0.59	0.56	0.32	0.47	11.88	7.05	17.85	0.83	0.36	0.31
Ga03g01554	0.85	1.32	1.54	0.18	29.25	43.69	32.85	14.23	26.71	25.23	1.21	6.83	0.51	1.09	4.71	9.81
Ga03g01561	0.02	0.01	0.04	0.07	0.03	0	0.05	0.02	7.07	0.6	0.09	0.16	3.22	9.3	0.25	0.07
Ga03g01571	0	0.28	0.5	0.11	1.33	2.95	33.07	22.52	0.03	0.15	0.33	0.27	0.21	0.11	0.5	0.27
Ga03g01581	8.05	1165.15	4.68	0.46	5.48	3.38	3.23	5.76	3.09	36.62	1.37	42.7	1.66	2.98	26.04	30.42
Ga03g01582	952.49	336.22	32.1	2.05	0.9	0.58	1.08	0.59	0.72	2.44	17.28	43.59	1.54	6.02	2.57	3.06
Ga03g01594	0.01	2.01	0.3	0.15	0.02	0.53	1.35	1.9	18.03	22.31	0.99	4.4	0.5	11.04	4.53	22.24
Ga03g01606	9.81	7.1	85.98	0.33	0.45	0.13	0.04	0.2	1.06	35.93	3.77	22.09	11.15	6.11	1.81	11.68
Ga03g01622	2.27	6.85	7.05	25.84	46.61	36.12	45.41	61.54	38.45	83.94	64.49	91.37	305.58	171.54	788.14	136.28
Ga03g01630	0.03	0.13	0.19	0	0.25	0.06	0.49	0.09	61.52	0.92	0	0.04	0.12	0	0.03	0
Ga03g01632	0.05	0.02	0.03	0.31	0.56	0.03	0.49	0.2	4.24	6.29	0.44	2.92	0.15	8.99	0.41	2.15
Ga03g01643	0.06	3.55	1.24	0.04	12.01	16.78	20.33	12.76	10.03	1.04	0.17	3.33	0.25	0.24	15.59	1.08
Ga03g01644	0.03	0.16	0.52	1.89	0.47	0.47	0.28	0	3.56	9.72	7.43	3.93	11.66	5.38	23.5	7.48
Ga03g01656	0.83	0.2	0.24	0.67	0.81	4.69	6.31	6.58	3.09	10.99	8.99	22.03	72.74	77.63	159.88	44.41
Ga03g01662	0.02	0.22	0.13	0.14	18.59	27.47	21.21	5.55	11.78	11.93	0.05	4.35	0.03	0.48	2.23	5.19
Ga03g01676	0.45	37.43	4.42	2.75	14.46	158.91	97.47	15.07	3.51	96.77	1.73	23.65	6.43	0.6	12.44	123.5
Ga03g01680	0.33	5.92	0.29	0.16	4.96	2.62	2.97	3.16	28.51	24.15	0.18	0.74	2.83	51.34	0.65	42.32
Ga03g01691	0.04	0.38	1.66	45.91	3.62	4.58	3.33	2.37	2.5	2.87	3.3	2.65	3.69	2.7	5.46	1.8
Ga03g01697	0.02	0.22	2.06	0.03	0.23	0.05	0.29	1.25	9.35	3.72	0.07	0.6	1.22	2.11	0.26	1.46
Ga03g01698	0.1	0.34	1.69	0.54	0.49	0.05	0.22	0.15	52.47	28.71	1.12	1.2	0.25	1.27	0.82	23.29
Ga03g01715	0	0.53	1.65	0.14	0.19	0.43	0.28	0.28	2.16	1.91	0.41	0.52	0.57	9.06	0.5	3.12
Ga03g01720	2.64	0.24	0.14	0.04	1.99	1.92	4.2	3.61	0.32	0.64	0.03	0.33	0	0.06	0.04	0.09
Ga03g01724	0.08	0.14	0.08	0.05	3.08	14.11	5.27	2.6	3.08	3.15	0.33	1.75	0.25	0.67	1.51	2.46
Ga03g01734	0.36	0.78	0.93	1.05	366.4	3.55	3.33	12.83	0.56	0.95	0.35	0.3	0.09	0.8	0.2	0.16
Ga03g01758	0.16	0.57	0.23	0.32	9.11	53.77	32.1	17.36	9.86	7.88	2.42	10.53	0.77	1.24	1.95	3.85
Ga03g01761	0.06	1.73	0.03	0.36	0.06	0.02	0.09	0.16	4.19	3.59	0.15	0.18	1.85	1.19	4.73	1.53
Ga03g01774	0.02	1.1	0.1	1.15	1.22	0.88	3.07	20.18	0.74	0.46	0.11	0.25	0.23	0.23	0.07	0.2
Ga03g01782	5.89	3.03	2.02	29.24	0.67	1.09	0.89	0.94	0.87	0.87	1.77	2.03	1.93	2.65	0.85	1.77
Ga03g01798	36.45	20.01	146.52	0.51	43.11	0.29	1.12	4.02	1.06	0.13	0.72	74.46	0.52	1	0.42	0.2
Ga03g01799	0.13	0.46	0.54	0.09	43.31	1.99	16.79	117.17	0.22	0.22	0.05	0.14	0.24	0.26	0.33	0.33
Ga03g01800	184.83	24.69	24.17	52.69	4.03	3.42	1.57	2.68	4.16	3.03	5.14	16.62	1.28	1.54	0.61	0.79
Ga03g01804	2.01	2.35	1.91	0.07	1	0.48	0.21	0.13	0.15	1.08	4.63	5.61	1	0.32	3.77	20.71
Ga03g01811	58.64	8.92	13.07	97.31	1.79	0.07	0.35	0.1	3.94	6.17	31.13	15.48	14.13	17.49	8.82	10.39
Ga03g01813	57.99	4.77	4.95	8.56	1.7	2.86	1.01	0.48	12.54	13.52	3.08	5.14	3.92	1.85	1.99	2.84
Ga03g01815	0.02	0.2	0	0.01	1.06	0.17	1.25	21.28	0.11	1.18	0.01	0.28	0.13	0.01	0.07	0.75
Ga03g01820	5.99	7.57	6.23	116.23	9.32	11.75	11.12	10.9	8.02	7.82	12.56	10.6	10.31	12.49	7.46	8.9
Ga03g01828	0.56	1.62	0.47	0.08	62.79	48.85	26.09	20.66	15.25	9.62	2.74	11.12	1.25	4.15	1.83	6.41
Ga03g01829	0.47	1.52	5.09	0.29	227.9	2.07	1.69	8.98	62.5	42	0.64	4.33	0.87	1.49	0.77	26.23
Ga03g01830	31.52	4.06	0.41	0	0	0	0	0	0	0	0.46	1.34	0	0.05	0.14	0
Ga03g01834	0.02	0.41	0.73	0.28	0.18	0.07	0.1	0.11	59.56	101.52	2.33	5.82	3.22	2.78	30.76	5.53
Ga03g01837	2.06	2.27	38.55	0.43	0.38	0.03	0.03	0.5	3.02	9.61	8.12	16.63	7.22	6.4	2.88	5.49
Ga03g01844	40.44	2.08	3.8	0.8	0.92	0.11	0.24	0.5	3.21	1.68	3.11	3.98	2.27	7.34	0.69	1.67
Ga03g01848	0.06	3.64	0.35	0.31	1.36	3.84	5.31	6.29	102.99	65.19	0.43	8.09	0.32	12.21	4.99	23.03
Ga03g01852	0.06	0.09	0.07	0.05	10.77	15.56	13.29	4.31	10.34	9.53	0.11	2.81	0	0.48	1.93	3.95
Ga03g01854	0	0.01	0.06	0.05	0.03	1.56	0.21	0.03	1.86	7.56	1.77	5.41	12.36	0.48	15.22	9.37
Ga03g01857	0.93	0.67	0.31	0.26	12.59	23.96	16.35	5.68	7.92	9.94	0.52	4.85	0.17	0.55	1.97	4.71
Ga03g01861	0.27	0.51	0.55	0	207.42	10.09	4.24	62.42	0.41	1.83	0.27	1.48	0	0.75	0.14	0.74
Ga03g01863	0	0.04	0.02	0.21	0.01	0.02	0.05	0	4.87	0.32	1.76	0.51	8.35	9.49	0.2	1.15
Ga03g01868	0.47	2.11	0.5	0.07	14.91	49.54	31.39	7.6	9.84	7.25	0.62	5.92	0.47	0.97	5.69	5.51
Ga03g01874	34.06	4.14	1.19	0.05	0.01	0	0.04	0	0	0.01	0.4	1.21	0.23	0.01	0	0
Ga03g01879	1.55	0.34	4.62	0.07	0.01	0.04	0.02	0.01	0.08	0.07	7.02	2.67	0.19	0.03	0	0
Ga03g01880	0	0.07	0.05	3.4	0.03	0	0	0.14	29.17	8.25	0	0	0.03	0	0.03	0.01
Ga03g01881	2.44	1.03	1.89	0.64	65.75	1.23	7.07	23.75	87.85	101.46	3.48	2.74	0.2	28.87	2.6	83.32
Ga03g01894	0.13	0.26	0.12	0.81	30.7	0.31	0.15	0.66	0.28	0.13	0.11	0.1	0.04	0.23	0.02	0.07
Ga03g01897	0.22	0.42	0.21	0.04	14.44	22.52	17.96	6.39	10.16	11.79	0.19	3.12	0.13	0.59	2.29	4.23
Ga03g01902	1.46	0.15	0.03	2.62	0.02	0.25	0.28	0	0.67	19.24	0.41	0.25	0	0.07	0.05	0.03
Ga03g01907	2.93	0.41	0.19	0.09	14.81	39.71	17.31	13.09	7.14	8.21	0.09	9.37	0.58	2.88	8.4	4.15
Ga03g01908	3.6	16.45	85.09	67.29	12.6	16.33	8.78	5.59	27.02	144.32	109.16	119.27	397.2	222.8	727.65	118.8
Ga03g01926	6.91	130.95	5.37	0.12	0.39	3.81	5.38	0.16	1.28	0.22	1.28	49.61	0.27	0.21	0.03	1.07
Ga03g01928	16.85	4.91	1.4	0.8	2.14	10.1	43.21	46.5	5.72	4.14	0.84	2.91	0.78	3.2	1.33	1.69
Ga03g01934	0.16	0.05	1.52	1.43	8.24	0.06	0.08	0.14	0.49	0.56	0.12	1.05	1.72	0.78	9.33	0.94
Ga03g01937	0	0.21	0.13	0.09	0.94	3.17	2.91	1.15	0.7	7	1.2	3.06	6.1	9.26	36.84	8.14
Ga03g01940	224.41	25.43	6.34	0.43	0.23	0.1	0.11	0.05	0.15	0.32	3.17	8.88	0.3	0.97	0.2	0.01
Ga03g01943	0.06	0.09	0.05	0.03	0.02	0.2	0.02	0.05	7.62	3.82	0	0.19	0.02	0.28	1.41	4.99
Ga03g01945	0.01	0.03	0.03	0	0.12	0.04	0.28	1.15	24.45	20.95	0.16	2.48	4.33	2.2	23.83	31.5
Ga03g01950	0.22	0.2	0.17	0.22	39.57	0.12	0.15	2.63	1.05	0.08	0.12	0.01	0	0.09	0	0.03
Ga03g01960	0.71	2.48	1.3	5.53	0.72	0.13	0.2	0.15	41.51	7.05	10.34	4.38	14.19	19.72	3.35	4.36
Ga03g01964	0.08	0.17	1.57	0.1	0.21	0	0.05	0.12	8.73	9.85	1.87	1.48	0.38	6.04	0.77	10.95
Ga03g01975	5.69	2.76	14.34	1.26	0.14	0.39	0.22	0.4	8.84	46.97	2.22	6.69	5.85	1.42	16.37	1.25
Ga03g02014	1.5	1.36	1.38	45.73	7.69	3.12	3.46	2.02	12.32	5.46	1.2	2.61	2.06	1.39	0.7	2.04
Ga03g02032	0.52	0.57	0.07	0.05	0.24	7.04	1.15	0.38	0.26	0.86	1.05	3.97	10.05	17.76	3.18	4.18
Ga03g02033	3.07	0.62	0.43	2.4	2.65	0.33	0.02	0.16	7.7	20.58	2.01	1.85	2.08	40.19	2.12	10.07
Ga03g02041	0.01	0.25	0.11	0.12	0.28	0.09	0	0.09	0.43	0.11	3.42	2.19	28.29	0.94	0.08	0.13
Ga03g02047	1.02	8.77	18.78	7.67	44.11	7.56	2.86	2.54	70.56	408.98	147.51	299.94	582.23	923.28	1821.94	690.4
Ga03g02049	0.03	0.77	0.03	0.05	0.02	0.04	0.03	0.02	14.82	18.07	0	0.1	0.07	0.01	0.61	0.6
Ga03g02054	138.33	163.95	125.43	1392.74	54.95	44.3	34.6	44.9	171.44	121.51	100.73	86.9	72.1	74.51	78.49	96.26
Ga03g02058	1.38	13.54	20.71	0.07	0.03	0.04	0.12	0	0.05	0.11	1.34	31.04	0.25	0.09	0.2	0.11
Ga03g02061	1.72	0.17	0.7	0.06	0.05	0.04	0.07	0.11	20.31	13.66	1.27	1.63	0.99	59.08	0.65	5.62
Ga03g02068	0	0	0	0.01	0.01	0	0	0.01	0.05	0.02	0.1	0.26	0.2	15.52	0.05	13.56
Ga03g02069	0.08	9.83	0.18	0.13	0.04	0.02	0.03	0.05	0.11	0.43	9.21	10.12	14.23	15.59	0.61	26.5
Ga03g02070	0	0.13	0.23	0	8.62	8.88	9.63	43.28	21.22	6.42	0	1.54	0	0.74	0	0.53
Ga03g02075	50.8	3.72	264.32	0.58	35.04	0.98	7.1	6.29	17.73	8.21	1.58	65.4	0.55	7.48	0.99	2.74
Ga03g02079	42.75	249.16	247.53	1.24	1.23	1.58	4.07	1.71	52.92	176.74	16.61	244.87	5.87	2.97	32.28	7.52
Ga03g02088	30.86	3.35	1	0.2	0.2	0.52	1	0.98	0.09	0.14	1.03	1.82	0.27	0.17	0.14	0.26
Ga03g02090	1.05	4.15	3.22	0.15	1020.24	1.89	2	5.84	1.23	0.26	0.98	0.52	0.04	2.75	0	0.22
Ga03g02105	168.18	21.29	5.64	0.51	0.11	0.06	0.03	0.03	0.12	0.4	4.39	8.97	0.78	0.85	0.51	0
Ga03g02110	13.66	5.71	51.82	1.89	0.35	0.2	0.37	0.99	1.28	4.95	6.43	17.36	4.82	1.87	1.39	6.28
Ga03g02121	0.35	1.89	7.76	0.32	0.15	0.14	0.13	0.16	6.08	4.42	22.38	8.8	25.95	29.44	3.08	4.64
Ga03g02123	1.05	0.5	8.15	0.06	0.67	0.06	0.12	0.11	7.22	3.11	0.41	4.51	0.13	1.31	0.19	0.57
Ga03g02127	0.13	0.32	0.18	0.14	20.98	29.6	19.88	4.56	9.49	9.51	0.17	5.13	0.13	0.52	1.91	3.37
Ga03g02129	75.25	167.25	60.34	59.47	1344.9	1805.1	2764.83	3084.66	919.26	796.65	39.29	347.58	83.19	98.55	568.29	659.51
Ga03g02135	0.22	116.8	0.77	0.06	1.36	9.09	45.42	89.76	0.23	1.26	0.46	4.41	2.07	0.29	4.67	6.1
Ga03g02138	60.07	19641.5	68.45	2.53	68.51	118.72	103.26	130.43	19.58	14.96	30.1	317.9	4.3	46.98	5.02	15.53
Ga03g02139	1265.77	980.16	2009.18	22.07	70.91	25.64	39.38	49.32	217.81	173.27	96.43	665.24	38.97	44.36	53.97	80.12
Ga03g02141	0	3.83	1.44	0.43	7.81	2	6.76	11.8	132.8	82.56	0.4	7.12	1.98	16.99	7.3	27.88
Ga03g02143	0.18	0.64	0.54	0.06	20.91	109.22	187.59	76.39	0.16	0.18	0.21	10.55	0.12	0.43	0.15	0.57
Ga03g02161	14.25	0.59	49.51	2.9	2.07	0.31	0.44	0.26	1.92	14.34	1.3	10.96	4.58	1.46	0.57	0.05
Ga03g02164	0.17	1.19	4.01	0.07	108.24	9.06	64.12	129.63	29.6	24.89	0.25	4.82	1.04	1.75	1.59	26.8
Ga03g02165	0.18	0.39	0.17	0.01	10.6	0.24	0.32	0.23	3.86	1.45	0.37	0.15	0.21	0.42	0	0.82
Ga03g02173	0.11	0.14	0.38	0.38	0.09	0.06	0.07	0.05	0.09	1.08	0.61	8.82	26.67	177.9	35.91	8.46
Ga03g02175	13.47	0.04	0.05	0	2.49	0.02	0.02	0.11	0.01	0.03	0.04	0.45	0	0.39	0.01	0.05
Ga03g02179	0.83	0.5	2.65	0.08	0.2	0.25	0.31	0.51	1.32	0.55	1.69	3.07	3.86	1.51	11.79	0.39
Ga03g02185	0.15	26.02	0.19	0.27	18.17	0.31	0.82	1.69	0.97	0.72	0.28	0.93	0.45	0.3	0.09	1.45
Ga03g02190	0.12	0.6	0.1	0.1	7.59	39.12	25.06	27.93	10.55	4.64	0.4	6.61	0.13	0.73	2.28	1.49
Ga03g02191	201.47	22.52	6.79	0.72	1.97	3.05	1.88	1.22	1.68	2.1	4.27	10.37	0.6	1.16	0.45	0.62
Ga03g02194	268.36	262.96	18.31	3.12	8.18	6.23	14.29	14.04	7	5.52	14.05	25.53	5.57	12.58	2.76	4.54
Ga03g02195	54.7	3464.31	20.73	0.39	9.88	16.39	10.24	15.66	18.37	19.62	17.31	71.48	9.42	31.4	10.77	45.85
Ga03g02196	0.91	0.24	0.48	0.08	0.09	0.07	0.11	0.14	20.63	6.96	1.96	0.7	1.71	0.04	6.22	7.76
Ga03g02204	0.75	0.3	6.09	0.26	15.16	1.1	0.43	2.48	0.16	0.05	0.3	1.29	4.14	0.5	0.17	0.3
Ga03g02205	3.4	174.75	2.16	0.32	1.13	1.13	1.11	0.9	5.68	6.38	6.43	30.23	10.22	27.45	3.14	5.14
Ga03g02209	0.95	0.18	0.62	0.02	11.82	6.1	13.68	22.81	0.26	2.92	0.87	1.78	0.5	0.22	1.1	1.98
Ga03g02217	0.14	0.23	0.23	0.11	0.09	0.06	0.13	0.09	18.09	38.26	0.09	1.3	0.15	0.08	3.11	0.48
Ga03g02219	607.75	12.66	4.3	2.87	0.26	0.84	0.57	0.71	0.5	9.88	85.65	47.23	10.37	1.43	4.25	4.17
Ga03g02229	3.92	6.21	13.25	3.66	17.86	7.99	16.93	15.1	268.12	140.02	19.08	24.37	31.44	31.47	76.68	46.1
Ga03g02252	13.75	20.12	15.16	3.16	8.99	4.27	5.84	4.91	15.91	138.91	18.71	52.93	138.51	84.6	1170.02	101.61
Ga03g02267	6.04	3.62	3.93	0.03	82.73	13.06	16.41	31.11	15.2	10.37	0.69	3.78	0.28	0.7	0.91	9.71
Ga03g02274	0.12	15.86	0.15	0.39	1.21	0.7	1	0.16	8.73	1.88	1.59	1.11	1.08	0.33	0.7	3.09
Ga03g02275	0	0.02	0	0.01	0.1	0.23	0	0	1.08	1.38	0.04	0.05	0.25	1.06	13.85	0.72
Ga03g02277	0.02	1.18	0.52	0	1.25	0.27	0.06	0.04	3.49	5.76	0.01	0.35	0.18	1.75	4.46	11.07
Ga03g02286	60.28	7.84	3.34	0.18	0.04	0.09	0.18	0.12	0.47	0.27	2.06	3.48	0.57	0.29	0.21	0.13
Ga03g02292	108.29	12.27	3.52	0.27	0.14	0.04	0.08	0.05	0.09	0.2	2.13	5.1	0.26	0.42	0.22	0.08
Ga03g02297	0.02	0.21	0.06	0.03	1.89	1.29	17.22	31.42	2.47	0.93	0.28	0.16	0.04	0.28	0.15	1.12
Ga03g02299	110.72	15.83	4.45	0.47	0.04	0.1	0.09	0.08	0.25	0.25	3.6	6.65	0.37	0.44	0.14	0.11
Ga03g02355	9.49	328.23	2.86	220.14	6.23	11.08	5.61	2.18	9.41	29.66	33.09	28.89	67.91	5.37	28.19	9.62
Ga03g02364	0.08	0.06	0.06	0.21	0.28	0.25	0.03	0.07	17.68	8	0.29	0.4	0.28	2.33	0.2	3.11
Ga03g02369	0.03	0.17	0.11	0.9	7.37	22.28	7.01	2.96	7.49	7.33	0.09	4.97	0.06	0.14	1.2	4.51
Ga03g02376	0.09	0.05	0.03	0.05	12.76	0.05	0.07	0.04	4.75	1.42	0.28	0.2	0.31	0.25	0.18	1.59
Ga03g02380	1.17	0.6	0.58	0.15	1.73	186.01	76.08	14.75	0.97	20.13	0.43	16.53	0.42	0.36	9.33	18.63
Ga03g02398	0.08	0.11	0.12	1.44	21.13	18.02	8.08	4.47	2.27	1.39	0.1	2.54	0.1	0.18	0.82	1.13
Ga03g02408	5.29	4.08	2.17	0.03	0	0.7	11.48	0.54	0.11	0.28	1.74	2.34	0.7	0	1.67	4.95
Ga03g02409	0	0.2	0.26	0.07	0.15	0	1.64	0.12	0.41	3.12	0.01	1.21	1.7	0.13	3.03	10.59
Ga03g02411	14.39	20.77	324.09	1.39	10.83	22.23	7.67	5.71	12.17	15.28	40.01	108.58	18.43	2.52	9.74	5.89
Ga03g02415	0.24	0.69	0.6	0.46	0.58	0.7	0.72	1.34	7.76	4.51	40.86	4.95	18.56	21.36	4.52	4.24
Ga03g02417	0.29	0.97	0.3	5.67	124.31	102.91	64.78	30.88	18.11	23.9	6.13	21.25	3.46	8	6.6	22.65
Ga03g02420	7.14	0.05	9.19	0.06	0.99	0.02	0.05	0.02	0.03	5.59	0	3.3	0	0.06	0	0.93
Ga03g02423	6.01	0.23	1	1.28	1.6	8.58	3.75	2.5	0.08	52.19	0.04	2.96	2.91	1.04	0.24	5.71
Ga03g02426	37.81	9.98	2.34	0.81	3.39	7.37	3.15	2.19	1.85	0.99	2.91	3.74	0.56	0.47	0.53	0.28
Ga03g02427	0.08	1.1	0.24	0.11	32.5	18.53	20.55	19.04	4.04	3.04	1.43	3.38	1.94	1.84	3.4	5.38
Ga03g02432	0.03	0.18	0.04	0.01	0.44	0.27	0.26	0.55	16.16	5.48	0.07	0.33	0.41	3.09	2.65	4.92
Ga03g02435	25.68	18.99	0.48	2.28	3.55	38.35	22.62	6.44	0.06	0.03	0.4	5.82	0.63	0.14	0.09	0.44
Ga03g02440	0.6	0.18	0.26	0.8	8.98	14.69	9.09	2.97	4.4	3.55	0.16	2.28	0.19	0.29	1.27	1.81
Ga03g02463	0.31	0.16	0.14	0.03	11.72	18.44	11.51	3.05	6.13	7.96	0.02	2.88	0.1	0.28	1.35	2.8
Ga03g02472	0.02	1.54	2.68	0	0.06	0.03	0.07	0.16	0.03	0.75	4.55	3.91	3.62	23.62	0.21	3.32
Ga03g02473	0.15	0.17	0.98	42.08	4.49	1.57	0.07	0.42	0.73	6.02	5.04	1.29	1.08	4.32	0.25	0.1
Ga03g02475	0.07	0.07	0	3.9	0	0.18	0.03	0	0.34	1.64	2.29	5.58	6.25	5.39	17.55	1.08
Ga03g02476	41.35	47.16	10.23	0.49	5.62	0.56	0.46	1.1	2.43	2.99	1.03	6.13	1.58	1.11	2.3	1.08
Ga03g02479	3.46	5.77	10.13	1.07	5.12	6.23	3.72	2.48	12.97	64.44	18.64	28.56	66.46	49.47	396.09	39.45
Ga03g02485	1.4	26.81	1.07	0.27	0.44	3.36	11.36	8.9	57.53	36.31	5.73	4.64	1.14	2.2	1.44	28.6
Ga03g02501	1.17	13.86	21.71	5.29	19.34	2.81	1.69	2.98	79.67	439.98	158.53	199.01	440.47	648.06	1782.29	564.67
Ga03g02517	0.23	0.64	0.37	0.15	50.31	115.11	72.78	25.26	28.76	22.18	1.28	21.03	1.72	2.44	12.88	23.03
Ga04g00002	0	0.03	0.02	0.08	0.07	0.01	0.04	0.05	2.21	0.44	3.23	4.66	5.12	5.59	0.12	24.57
Ga04g00004	0	0	0	0.1	0	0.26	0.08	0	0	0.1	6.68	2.87	4.44	2.36	0	9.64
Ga04g00017	0.12	0.36	0.33	0.1	0.25	75.31	91.54	19.51	24.93	4.37	0.2	5.08	0.17	0.29	0.83	9.05
Ga04g00018	1056.58	7.64	5.58	1.05	59.56	1.47	1.59	7.49	49.68	21.19	7.49	40.14	3.69	14.93	2.28	9.97
Ga04g00024	20.38	13.68	91.03	1.3	1.18	3.71	3.38	3.16	2.92	1.73	8.32	26.72	22.14	2.98	2.48	3.53
Ga04g00033	60.53	28.36	3.53	0.39	3.32	2.59	3.24	3.81	4.48	4.25	2.9	7.72	1.46	2.98	1.74	4.68
Ga04g00049	0	0.16	0.13	0.09	0.26	0.24	0.61	0.35	56.38	34.88	0	0.37	0.08	7.66	0.86	6.09
Ga04g00052	1.11	0.06	0.16	0.05	14.12	33	22.92	27.51	15.86	6.04	0.23	22.2	0.2	0.14	14.42	2.26
Ga04g00058	2.91	39.16	28.19	0.11	0.12	0.03	0.14	0.1	0.2	0.03	0.36	8.61	1.63	0.61	1.72	0.88
Ga04g00073	0.02	0.26	0.06	0.35	2.25	6.24	3.56	1.98	0.41	0.48	0.03	1.98	0.04	0.48	0.17	0.58
Ga04g00097	0	2.1	0.05	0.03	0.07	0.02	0.06	0.02	1.4	15.01	0.23	4.58	0.07	1.23	1.53	10.85
Ga04g00098	0.12	0.58	0.44	0.12	0.34	0	0.28	0.19	198.48	10.58	0.11	0.31	1.43	0.21	0.24	0.14
Ga04g00107	0	0.02	0.03	0.08	0.1	0.12	0	0.02	0.06	0.07	2.15	1.17	4.36	2.23	0.07	14.27
Ga04g00110	226.2	183.39	33.21	2.15	0.69	4.11	1.72	0.93	0.77	0.5	4.82	37.31	0.82	1.72	2.44	2.21
Ga04g00111	123.62	17.46	18.83	5.58	6.29	3.49	3.94	3.76	6.09	4.06	21.68	20.34	11.86	9.42	6.88	8.61
Ga04g00119	0.02	2.11	0.17	0.06	1.65	1.2	1.55	3.29	1.4	15.23	1.91	1.47	7.79	2.61	9.12	31.97
Ga04g00127	0.11	2.4	0.45	0.57	1.09	0.03	0.07	0.09	12.02	45.86	36.65	9.88	39.54	30.04	24.86	18.55
Ga04g00128	7.95	13.91	223.33	3.04	3.92	0.55	1.84	2.47	11.31	33.85	72.06	66.23	8.77	80.65	2.37	2.34
Ga04g00140	0.06	3.33	6.87	0.06	1.57	0.87	0.67	5.58	36.85	32.11	3.65	11.19	4.14	0.14	8.13	17.1
Ga04g00152	0.51	0.22	3.5	0.03	37.91	0	0.05	1.36	0.65	2.08	0.2	0.79	0	0.03	0.05	0
Ga04g00154	0.84	0.09	0.21	0.08	1.8	0.1	0.22	0.23	4.71	8.92	0.06	0.28	0	0.06	0.32	1.52
Ga04g00156	13.07	1.97	0.44	1.52	0.17	0.37	0.34	0.17	0.64	0.15	0.22	0.74	0.02	0.14	0.06	0
Ga04g00163	1	0.26	7.13	0.08	0.02	0.05	0.03	0.02	0.17	0.17	5.65	4.06	0.14	0.05	0.04	0.01
Ga04g00185	0.05	0.29	3.26	1.09	0.05	0.02	0.04	0.11	14.06	19.56	0.87	2.26	2.19	8.5	4.85	5.62
Ga04g00188	3.62	10.21	12.53	1.52	0.2	0.18	0.26	0.4	5.04	9.79	72.47	12.83	51.25	28.67	13.59	3.99
Ga04g00200	0.02	0.04	0.22	0	0.37	6.91	0.64	0.05	0.86	8.36	0.27	1.61	7.05	0.1	2.03	1.63
Ga04g00209	0.1	1.39	0	38.75	0.43	8.27	11.97	0.64	3.29	12.76	1.06	1.91	3.28	13.04	5.06	19.11
Ga04g00212	0.14	0.24	0.37	0.07	11.13	70.65	51.91	66.02	0.2	0.18	0.07	4.8	0.06	0.19	0.06	0.23
Ga04g00214	0.03	0.09	0.12	0.02	5.1	45.11	27.74	30.64	0.09	0.02	0.06	3.55	0	0.07	0	0.09
Ga04g00217	1945.2	252.32	72.63	6.49	1.27	0.52	1.03	0.42	1.44	4.41	40.38	90.57	5.66	7.97	3.73	0.46
Ga04g00229	85.5	11.51	7.03	0.87	89.71	1.06	1.57	13.45	67.01	108.75	3.2	6.79	0.8	21.52	0.55	9.93
Ga04g00231	0.1	0.62	0.22	0.29	0.12	0.28	0.05	0.3	10	49.36	3.23	8.45	9.84	5.31	32.08	435.7
Ga04g00233	0.12	0.02	0.04	0	0	0.02	0.05	0.04	0.27	3.38	0.13	1.61	3.48	52.67	0.09	12.55
Ga04g00234	0.01	0	0	0.14	0	0.02	0.02	0.01	0.83	1.84	0.01	1	3.22	23.04	0.68	16.91
Ga04g00240	0.11	0.42	6.93	5.94	0.31	0.26	0.24	0.39	19.83	51.5	24.95	16.24	24.17	123.53	46.63	39.38
Ga04g00246	0.2	3.6	0.89	0	9.51	1.33	1.83	9.79	0.32	0.5	0.11	0.67	0	0.19	0	0.13
Ga04g00254	131.63	2.21	3.35	0.69	5.18	5.85	11.92	16.17	1.2	0.84	0.6	9.18	0.36	0.55	0.31	0.11
Ga04g00255	4.61	0.29	1.11	556.01	192.13	2.11	1.43	0.47	1.48	0.9	0.71	1.01	0.83	1.15	1.01	0.38
Ga04g00261	0.24	0.11	0.05	0.09	0.26	8.59	17.99	0.61	4.41	10.57	2.17	4.77	0.08	0.1	1.18	0.74
Ga04g00263	4.87	3.7	0.27	0.07	0.07	0.23	0.04	0.12	29.73	64.23	0.33	0.45	0.28	0.21	7.77	16.62
Ga04g00268	0.04	0.2	5.4	0.8	0.34	0.86	3.17	46.97	2.73	69.74	5.86	21.86	11.07	0.68	37.24	146.22
Ga04g00270	48.27	24.69	174.73	0.71	0.97	0.42	1.94	2.47	13.68	20.51	12.8	52.02	9.23	4.4	2.81	10.75
Ga04g00272	0.9	0.22	1.15	0.02	45.56	0.1	0.18	6.29	11.63	8.98	0.25	2.13	0.16	0.2	0.17	6.36
Ga04g00274	0.16	5.82	5.32	2.7	3.42	0.11	1.92	4.25	2909.46	1398.22	1.19	3.41	4.38	4.09	7.56	2.74
Ga04g00279	1803.45	273.97	643.78	9.58	6.39	7.14	7.49	2.1	245.23	108.67	118.48	461.17	12.09	33.82	24.19	171.33
Ga04g00292	14.93	1.52	0.51	0.02	0.01	0.05	0.01	0.03	0.03	0.09	0.28	0.58	0.01	0.15	0.1	0.03
Ga04g00295	9.39	0.07	0.68	0.05	0.08	0	0.02	0.02	9.46	5.01	1.35	0.56	0.32	28.61	0.18	3.51
Ga04g00297	0.26	0.67	0.14	0.48	0.05	0	0	0.01	26.66	1.66	30.74	1.48	2.02	1.57	0.25	0.39
Ga04g00310	14.23	2.04	0.75	0.06	0.01	0.01	0.02	0.03	0.01	0.02	0.46	0.91	0.09	0.14	0.02	0.05
Ga04g00311	11.38	2.86	0.37	0.01	2.32	1.67	18.12	3.18	0.6	0.48	1.18	1.35	1.07	0.49	0.51	0.77
Ga04g00314	0.92	6.2	3.18	2.52	163.49	241.9	645.5	668.86	8.33	17.51	2.79	17.74	2.05	2.12	3.22	15.54
Ga04g00325	1230.45	163.31	49.39	4.78	17.11	2.97	4.7	7.04	30.36	15.88	29.51	61.98	3.71	6.77	2.45	2.54
Ga04g00344	8.23	2.61	0.29	0.11	5.13	0.02	0.12	0.37	4.2	2.02	0.51	0.89	0.15	0.08	0.41	0.95
Ga04g00346	0.04	0.04	0.11	0.23	0.01	0.02	0.02	0.02	1.16	0.44	13.35	2.17	13.34	12.63	2.13	2.58
Ga04g00347	5.52	11.81	21.1	0	0.38	10.76	83.34	10.09	5.93	8.99	1.13	6.6	1.84	4.06	1.67	7.34
Ga04g00349	1.85	0.93	0.62	0.09	0.05	0.12	0.03	0.03	0.99	2.14	5.49	3.94	10.08	13.78	8.2	13.09
Ga04g00350	0.04	0.02	0.01	0.06	0.01	0.38	0.14	0.04	1.28	0.76	4.46	0.68	1.87	5.26	0.43	2.77
Ga04g00353	35.05	3.66	1.1	0.01	0	0.1	0.05	0.01	0.05	0.12	0.84	0.93	0.15	0.35	0.15	0.07
Ga04g00355	332.02	42.53	13.15	1.06	0.19	0.19	0.2	0.08	0.22	0.65	8.26	18.59	0.91	1.5	0.65	0.08
Ga04g00376	0.01	0.25	0.08	0.11	0.34	2.57	0.78	0.19	19.19	20.43	1.03	2.62	1.07	6.2	4.04	4.57
Ga04g00380	183.9	35.36	56.3	6.49	5.46	12.75	9.73	7.86	10.5	11.63	10.47	29.84	8.74	6.31	6.49	6.6
Ga04g00390	0.06	0.79	0.01	0	0.29	0.43	2.09	0.19	9.5	9.48	0.03	0.28	0.29	0	5.96	0.37
Ga04g00395	0.51	0.78	0.85	0.39	40.73	152.35	122.17	117.74	0.3	0	0.3	11.11	0.05	0.43	0.07	0.61
Ga04g00400	262.39	165.6	1.29	1.66	0.92	0.8	1.03	1.62	4.78	1.75	1.33	8.95	0.36	1.97	0.77	1.84
Ga04g00407	1.35	5.25	2.95	0.04	0	0	0	0.12	0.11	0.19	2.39	0.82	3.7	0.1	6.31	0.48
Ga04g00411	0.02	0.92	0.38	0	0.02	0.14	0.02	0.03	0.07	3.78	0.65	3.88	0.94	0.02	0.17	7.21
Ga04g00415	0.05	0.08	0.04	0.04	0.01	0	0	0	6.61	8.43	1.38	1.02	0.95	0.35	0.92	0.11
Ga04g00419	0.53	1.91	37.59	0.49	0.13	0	0.25	0.16	0.07	0.5	24.58	14.99	0.51	0.76	0.08	0.37
Ga04g00433	42.09	12.04	2.87	0.9	8.43	0.25	0.16	0.49	1.52	1.53	6.83	5.39	10.24	1.98	0.69	10.7
Ga04g00436	0.23	2.29	2.14	0.41	91.19	30.14	103.91	66.19	16.98	15.03	8.49	11.58	12.55	4.36	9.93	13.47
Ga04g00439	0	0.13	0.78	0.18	8.38	0.12	1.87	1.24	24.12	20.74	0.46	4.1	2.81	5.17	15.02	9.18
Ga04g00441	26.13	135.9	6.68	13	19.33	0.9	0.76	4.48	7.3	6.73	2.8	6.82	5.26	18.32	12.96	3.19
Ga04g00451	0.3	0.98	0.3	0.16	32.67	92.97	56.27	12.98	22.74	21.71	0.48	13.12	1.4	1.78	9.89	11.93
Ga04g00456	1.82	1.71	3.29	3.07	1.2	0.31	0.22	0.08	9.97	71.73	34.25	5.56	11.12	1.34	3.21	14.46
Ga04g00462	32.88	181.24	4.94	0.16	0.41	0.86	0.58	0.24	0.21	0.61	1.56	7.5	0.23	0.5	0.2	0.32
Ga04g00463	2.2	18.8	2.24	0.24	1.22	2.81	3.39	6.14	39.32	66.39	1.95	2.63	2.09	9.83	26.22	13.44
Ga04g00466	0.07	0.08	0	0.07	0.43	0.11	0.06	0.36	0.34	4.26	0.8	0.9	2.01	2.02	20.42	7.28
Ga04g00475	48.25	129.84	230.49	0.94	1	0.22	0.59	0.46	3.97	1.11	46.52	84.32	28.02	6.3	1.79	1.85
Ga04g00476	5.58	3.93	13.05	0.07	0.02	0.07	0.03	0	0.15	0.07	2.71	4.04	0.57	0.28	0.06	0.1
Ga04g00485	1.14	4.82	6.52	53.95	1.47	0.98	0.8	1.37	32.01	108.01	171.61	327.31	1127.51	1116.69	762.68	377.41
Ga04g00488	1669.26	2013.56	5343.11	8.03	2069.78	29.78	155.23	1140.03	15.96	3.86	148.2	1696.01	14.45	37.59	6.42	37.66
Ga04g00489	11.28	1.06	0.27	0.03	0.77	0.01	0.02	0.23	0.73	0.63	0.12	0.64	0	0.05	0.09	0.13
Ga04g00499	0.34	1.37	2.09	42.53	3.64	4.64	3.21	3.1	3.89	3.62	4.79	3.68	4.65	4.21	3.94	3.7
Ga04g00507	5.4	5.92	0.1	0.02	0.03	0.11	0.01	0	0.01	0.07	0.64	0.98	1.36	0.96	0.04	0.35
Ga04g00512	1.35	42.31	1.73	0.03	0.25	0.94	0.48	0.08	0.49	0.21	0.12	4.81	0.03	0.22	0.02	0.03
Ga04g00527	0.26	0.26	0.52	1.07	24.46	5.55	5.1	8.89	17.06	51.9	7.52	4.99	15.05	63.61	155.75	51.35
Ga04g00528	6.78	2.4	0.85	4.46	0.61	1.17	1.96	3.1	84.65	17.98	4.17	3.22	70.45	201.24	28.31	2.9
Ga04g00534	161.27	959.06	3.64	0.25	4.79	1	1.86	2.45	1.52	0.15	1.33	22.84	0	2.57	0.2	0
Ga04g00542	131.02	17.69	4.64	0.33	1.01	0.44	1.14	1.29	0.31	0.58	3.09	6.57	0.55	0.56	0.45	0.69
Ga04g00550	1.69	4.76	2.85	0.61	4.73	1036.28	910.58	523	1.55	0.85	1.81	92.87	0.58	2.59	0.66	3.55
Ga04g00555	0.07	0.1	0.12	0.06	0	0	0	0.07	1.84	0.15	5.41	1.86	6.29	0.16	2.59	1.12
Ga04g00558	1.13	37.49	1.64	0.47	1.3	0.95	0.74	0.86	17.19	3.83	7.59	3.07	17.74	8.72	1.65	2.25
Ga04g00560	0.42	1.03	17.34	3055.87	112.18	0.63	0.12	1.15	4.99	5.7	19.33	9.78	11.06	6.86	5.48	4.12
Ga04g00579	0	0.31	0.91	0	26.04	0.89	1.36	17.54	37.69	26.97	0.17	0.97	0.76	1.32	1.19	9.28
Ga04g00584	0.1	1.55	0.11	0.02	0.04	0.13	0.02	0.02	5.27	18.75	0.08	0.42	0.31	0.18	1.48	1.26
Ga04g00590	1.97	0.59	0.93	0.13	0.39	1.91	0.92	0.41	6.22	22.93	4.73	9.83	24.98	30.31	153.32	24.13
Ga04g00598	129.45	17.48	5.43	0.39	0.23	0.11	0	0.11	0.18	0.5	3.67	7.38	0.61	1.28	0.55	0.28
Ga04g00605	0.02	0.17	0.1	0.38	3.05	0	0.05	1.55	11.22	1.33	1.17	0.62	1.82	1.56	0.91	0.62
Ga04g00607	0.64	0.09	0.17	0.06	0.55	0.9	1.7	3.33	3.76	6.15	1.22	3.62	6.51	0.14	27.96	17.58
Ga04g00612	0.03	0.66	5.35	0.2	13.56	0.03	0.13	1.37	49.29	44.2	0.28	4.02	0.75	0.61	1.1	11.68
Ga04g00615	0.08	0.39	0.12	0.74	6.39	14.16	6.21	2.9	0.34	1.59	0.38	2.44	0.54	0.19	2.9	1.94
Ga04g00631	0.09	0.07	0.08	0.02	5.25	9	5.46	2.52	2.87	2.75	0	1.71	0.04	0.27	0.74	1.62
Ga04g00632	0.03	0.03	0.41	0.09	0.23	2.26	1.42	1.57	1.32	8.92	0.81	1.2	2.26	2.95	17.25	3.21
Ga04g00635	0.04	0.08	0.19	0.1	0.16	0.01	0.01	0.04	60.57	2.03	0.02	0.01	0.07	0.21	0.11	0.05
Ga04g00642	1.32	0.13	0.24	0.04	20.67	23.78	13.77	6.31	3.99	4.05	0.21	5	2.01	1.51	1.23	3.5
Ga04g00650	2.9	1.85	27.6	0.16	3.74	0.38	0.53	0.6	57.92	18.22	8	7.26	8.93	1.69	0.53	1.21
Ga04g00658	924.97	127.95	370.6	2.07	11.27	7.39	4.59	4.14	13.93	13.03	75.99	186.42	13.25	18.82	9.22	24.73
Ga04g00666	17.56	2.59	1	0.19	0.11	0.1	0.31	0.12	2.08	3.13	2.7	1.98	0.69	0.69	1.21	0.37
Ga04g00678	103.65	2.82	78.33	0.06	1.16	0.04	0.22	0.55	1.26	1.86	2.5	23.32	1.27	0.64	2.5	0.18
Ga04g00684	0.25	0.29	0.04	0.02	10.41	17.24	11.65	3.51	5.84	6.14	0.09	2.5	0.06	0.15	0.7	1.93
Ga04g00693	0.38	2.04	0.81	1.5	125.66	82.55	68.56	21.39	34.56	29.37	1.65	13.38	2.34	2.94	11.06	17.86
Ga04g00697	0	1.06	0.05	2.34	3.46	2.7	12.2	14.13	0.4	4.09	0.07	0.67	0.94	0	26.5	4.6
Ga04g00709	0.28	4.69	1.42	0.1	0.08	0.96	4.49	9.26	41.41	40.15	0.2	2.64	2.23	8.19	10.77	20.66
Ga04g00710	0.01	0.84	0.14	0.01	0.19	0.95	0.67	0.41	6.15	0.79	1.38	0.96	1.26	0.34	2.45	10.01
Ga04g00711	0.31	0.64	0.45	0.22	25.11	57.61	42.64	11.39	20.1	18.52	0.6	8.07	0.92	1.24	3	7.87
Ga04g00714	0	0.1	0.1	0.69	13.34	5.36	1.52	4.31	1.76	1.11	0.59	0.68	0.07	5.77	1.32	1.91
Ga04g00718	1.05	2.17	2.79	3.01	11.44	54.43	27.59	5.8	3.99	3.51	3.13	10.56	5.41	4.12	4.24	3.68
Ga04g00723	0.19	0.07	0.1	1.13	0.89	7.94	6.83	2.9	0.23	0.04	0.09	3.93	0.07	1.3	1.37	0.06
Ga04g00729	0	0.1	0	0	5.74	9.54	4.99	2.07	0.83	1.21	0.11	2.56	0.38	0.12	0.66	0.74
Ga04g00730	3.28	8.09	22.88	0.02	0.66	5.03	2.9	3.31	0.49	3.15	1.21	12.29	0.01	1.21	1.65	0.53
Ga04g00732	0.8	0.24	0.5	8.77	5.56	11.3	7.24	8.9	1.69	1.25	0.4	1.74	0.09	0.1	0.82	1.63
Ga04g00741	0.07	3.19	0.33	22.64	0.44	1.4	0.82	0.64	4.06	3.54	1.61	1.07	2.02	2.53	0.97	5.51
Ga04g00751	0.65	0.63	0.72	3.07	17.98	30.05	20.1	10.57	4.36	2.77	1.14	5.09	0.4	1.8	1.78	3.61
Ga04g00760	0.04	0.36	0.44	0.3	0.37	0	0.13	0.05	194.02	61.85	0.12	0.81	2.12	0.37	4.14	38.13
Ga04g00770	101.05	10.07	2.07	0.12	0.12	0.12	0.21	0.57	3.08	21.88	0.2	5.68	0.11	0.44	1.39	1.62
Ga04g00791	0.3	0	0.02	0.08	0.01	0	0	0.01	0.53	0.17	10.27	0.63	2.34	1.16	0.27	0.52
Ga04g00803	22.1	147.98	19.43	6.56	0.92	1.23	1.31	0.59	28.15	18.14	9.8	17.72	6.67	29.4	2.63	8.1
Ga04g00804	0.1	0.09	0.71	0.1	0.32	0	0.02	0	0.21	0.38	3.33	1.35	3.19	5.52	0.76	0.41
Ga04g00813	0.19	0.07	0.04	0.12	0.16	2.09	2.11	2.65	16.27	8.7	0	0.74	0	0.05	1.32	7.86
Ga04g00821	1.69	0.64	0.62	58.1	8.14	11.11	11.76	6.5	9.82	6.16	6.56	4.34	3.85	8.72	2.76	6.13
Ga04g00830	0.7	0.16	0.05	0.02	0.21	0.37	3.16	15.12	0	0	0.03	0.04	0.05	0.12	0.1	0
Ga04g00834	1.72	0.04	0.25	0.36	1.27	4.02	0.34	0.02	0.18	3.37	0.36	2.33	8.62	5.58	20.19	0.63
Ga04g00836	0.17	0.75	0.35	0.14	0	0.01	0.02	0	8.1	1.12	5.03	1.25	6.85	10.12	1.86	1.05
Ga04g00838	0	0.2	0.23	0.03	0.39	0.03	0.09	0.26	6.49	0.98	2.23	1.25	1.78	7.29	0.67	2.95
Ga04g00845	4.2	0.74	0.32	0.32	8.85	0.81	6.59	14.69	0	0.01	0.09	0.22	0.09	0.06	0	0.13
Ga04g00850	0.01	0	0	150.79	0.25	0	0	0.05	0.25	0.32	0.12	0.26	0.25	0.39	0.24	0.21
Ga04g00865	0.06	1.62	0.14	0.01	2.51	14.44	9.37	2.71	0.94	0.55	1.62	2.07	0	0	0	0.62
Ga04g00882	0.33	0.05	4.5	0.04	0.99	0.01	0.01	0.16	0.04	0.14	4.42	5.16	0.19	0.2	0.08	0.04
Ga04g00886	0.18	0.39	0.45	12.5	1.12	88.89	181.78	6.14	0.81	2.09	0.99	9.65	0.29	0.56	2.41	4.53
Ga04g00888	0.06	0.05	0.1	0.02	16.03	5.1	3.67	3.36	0.76	0.44	0.16	0.55	0.18	0.11	0.32	0.14
Ga04g00892	724.29	100.42	33.07	3.64	0.34	0.48	0.58	0.22	0.52	1.83	21.37	46.6	4.16	4.09	2.32	0.29
Ga04g00895	0	0.04	0.02	0.76	8.21	5.87	1.22	0.62	0.59	1.64	0	0.66	0	0.19	0	0.81
Ga04g00906	0.03	0.2	0.04	0.21	0.05	0.82	0.36	0.03	3.54	44.56	2.02	7.7	16.59	1.93	157.6	81.34
Ga04g00919	0.1	0.54	0.39	0.2	5.07	24.73	57.99	58.88	8.44	9.07	2.91	8.16	1.92	2.65	8.97	10.04
Ga04g00920	8.65	300.95	9.68	10.23	12.69	35.14	83.84	52.11	29.25	33.13	4.01	19.14	2.79	10.43	10.29	14.96
Ga04g00922	257.19	64.98	70.17	1.5	20.44	8.83	14.87	11.99	30.63	14.29	18.05	41.14	12.17	11.6	4.4	8.05
Ga04g00923	1.08	0.48	1.13	24.82	1.95	3.32	1.53	0.75	1.39	1.93	1.67	1.68	1.44	1.92	1.3	1.97
Ga04g00924	0.05	0.1	0.29	0.01	2.54	8.09	1.72	0.43	0.89	0.4	0.22	1.48	0.11	8.54	0.09	2.19
Ga04g00940	0.02	0.98	2.67	0.04	3.73	40.02	49.5	52.61	1.65	1.23	0.26	6.84	1.42	4.63	7.07	8.55
Ga04g00979	0.48	0.14	0.11	0.05	4.53	10.96	10.18	15.47	0.09	0.12	0	0.98	0.08	0.23	3.8	0.54
Ga04g00998	564.4	69.45	19.88	1.33	0.34	0.41	0.26	0.19	0.45	1.03	11.67	24.41	1.28	2.92	1.11	0.18
Ga04g00999	89.29	12.04	3.78	0.3	3	0.99	1.42	1.89	0.11	0.27	2.33	5.71	0.34	0.4	0.43	0.21
Ga04g01010	25.08	2.57	0.92	0	0.03	0	0.06	0.02	0	0.04	0.7	1.48	0.04	0.24	0	0
Ga04g01021	12.14	2.37	0.97	0.35	0.74	1.03	0.45	0.94	0.5	0.12	1.02	0.75	0.42	0.62	0.25	0.31
Ga04g01026	3.04	35.89	6.56	0	2.31	0.21	0.05	0	0.31	0.28	0.54	9.23	4.79	4.99	0.32	0.22
Ga04g01036	53.31	42.16	48.7	340.62	4.16	12.25	10.11	9.31	14.08	17.61	31.08	32.32	30.62	29.55	22.46	20.3
Ga04g01038	409.84	544	56.58	0.56	1.14	0.76	1.2	0.61	7.14	0.31	2.69	55.96	0.25	2.48	0.21	0.21
Ga04g01048	2.76	6.93	20.11	0.42	0.03	0.03	0.1	0.1	4	1.33	2.77	9.71	2.89	0.15	0.31	0.22
Ga04g01069	0.11	0.33	0.4	0.45	12.26	11.56	8.4	29.95	5.54	6.11	0.26	2.54	0.09	1.22	1.47	3.82
Ga04g01077	0.02	0.08	0	0.04	2.36	11.23	16.21	7.17	0.82	0.89	0	0.8	0.06	0.28	8.78	3.43
Ga04g01083	5.24	0.88	7.74	1.16	3.78	0.51	0.48	0.32	66.18	53.97	5.7	10.69	9.73	15.37	21	24.32
Ga04g01094	4.68	55.76	4.11	0.12	24.51	2.18	1.64	1.54	12.98	2.07	0.95	4.05	1.28	1.37	0.14	0.49
Ga04g01106	0.12	0.44	0.24	0.95	0.65	1.23	1.35	3.25	36.29	54.59	0.38	0.73	0.21	74.27	0.38	7.79
Ga04g01112	0.05	0.14	0.87	0	0.34	1.25	0.76	0.25	9.14	1.85	0.95	1	0.31	0.58	0.27	3.46
Ga04g01117	0.05	0.07	0.06	0.08	0.11	0.12	0.09	0.09	0.88	7.65	5.06	0.88	3.16	1.18	7.09	1.59
Ga04g01131	0.23	3.86	25.3	0.05	0.15	2.76	0.5	1.3	0.38	0.61	1.73	14.96	6.5	0.1	0.49	0.15
Ga04g01139	0.31	17.5	1.01	0.38	2.55	18.42	54.29	14.77	1.06	18.74	10.3	5.95	9.7	0.85	107.76	36.14
Ga04g01140	0.04	0.09	0.07	0.11	4.87	10.97	6.26	3.2	3.98	2.98	0.05	1.85	0.03	0.24	1.63	3.1
Ga04g01162	0.27	2.12	3.23	1.24	26.96	47.49	33.91	34.78	5.02	10.78	1.25	10.31	1.69	3.2	2	15.89
Ga04g01163	1.21	0.81	2.35	52.16	2.9	5.36	3.66	2.87	3.26	1.74	3.48	3.13	4.54	5.72	1.49	2.91
Ga04g01172	0.06	0.03	0.02	0.07	1.1	0.26	1.25	0.34	4.32	8.28	0.15	0.31	0.67	0.65	3.76	0.85
Ga04g01183	0	1.01	0.84	0.11	20.6	0.98	1.38	10.16	20.79	12.49	0.13	1.18	0.38	0.28	0.66	5.92
Ga04g01188	0.17	41.59	0.29	0.02	0.07	0.28	0.18	0.18	0.1	0.07	0.19	1.43	0.06	0.39	0	0.27
Ga04g01190	2.49	30.71	0.24	2.44	2.73	1.37	1.36	4.35	0.72	0.4	3.13	3.37	0.99	1.13	0.34	1.24
Ga04g01196	0.03	0.08	0.03	0.02	34.38	0.36	0.18	1.59	0.05	0.13	0	0.04	0	0.17	0	0.13
Ga04g01204	0	0	0.13	1.24	0	0	0	0	0.06	0.26	0.23	1.45	0.39	3.69	8.36	1
Ga04g01205	1.82	1.22	2.22	0.53	3.56	11.21	5.1	4.68	7.98	42.29	10.16	25.26	43.94	67.69	168.81	59.23
Ga04g01207	0.58	7.87	0.88	0.08	2.17	0.59	5.04	10.18	429.73	61.13	0.09	1.18	0.17	0.34	3.22	8.02
Ga04g01216	39.53	5.21	5.58	156.58	8.01	18.36	13.77	12.7	7.28	4.83	4.56	9.08	4.56	10.33	20.66	12.39
Ga04g01223	0.05	0.74	0.49	0.25	0.3	0.32	0.21	0.32	18.77	4.6	1.21	0.93	3.77	3.02	1.52	1.42
Ga04g01225	0.04	0.36	0.03	3.78	0.87	13.53	9.02	4.16	6.31	1.47	1.84	4.41	0.37	1.51	0.12	1.77
Ga04g01227	84.41	6.41	2.91	6.98	0.86	1.12	0.88	0.95	12.56	25.61	3.09	8.19	2.69	1.66	1.87	2.39
Ga04g01247	9.32	0.24	13.26	0.04	9.32	0.95	4.69	19.68	20.54	11.12	0.32	3	4.13	102.02	0.24	5.28
Ga04g01250	0.07	0.44	0.59	0.74	2.52	4.67	3.54	3.94	2.89	7.87	1.71	3.9	8.29	10.51	57.68	8.15
Ga04g01267	19.86	1.47	28.69	0.06	0.33	1.22	0.55	0.2	5.04	0.46	0.73	9.4	0.41	0.92	0.14	1.53
Ga04g01275	21.5	2.42	0.53	0.11	0.21	0	0	0.05	0	0	0.21	1.39	0.25	0.11	0.06	0
Ga04g01276	543.24	65.35	18.44	0.89	0.28	0.43	0.76	0.04	0.41	1.5	9.9	23.98	0.87	2.53	0.93	0.66
Ga04g01279	0.24	0.37	0.66	33.88	23.62	26.1	20.05	23.03	2.97	4.47	0.25	3.15	0.15	0.3	2.61	1.9
Ga04g01281	0.11	8.46	1.93	0.28	6.27	0.86	2.75	8.83	58.81	107.19	2.16	10.69	2.09	53.55	13.86	94.23
Ga04g01284	0.15	0.25	0.38	0.23	1.19	0.49	0.69	0.35	1.72	5.25	1.63	2.86	6.42	12.05	24.96	6.98
Ga04g01317	0.21	1.32	0.48	0.13	0.86	0.63	0.12	0.05	0.17	2.57	1.94	7.21	20.05	7.04	21.29	9.8
Ga04g01328	5.22	86.61	1.1	0.69	0.21	0.9	3.12	0.48	0.88	4.42	21.38	25.3	63.78	17.07	436.46	42.61
Ga04g01329	0.14	0.18	0	0	0.05	4.79	29.08	10.16	0.04	0.02	0	0.24	0.03	0.07	0	0.1
Ga04g01330	0.06	0.58	0.24	0.37	1.63	7.41	44.94	35.68	1.25	2.52	0.14	0.69	0.15	0.2	0.74	2.15
Ga04g01331	0.19	2.27	4.47	0.63	100.78	1.34	1.52	20.78	17.54	13.85	0.32	3.57	0.72	0.53	7.85	6.66
Ga04g01342	75.93	7.98	2.41	0.24	0.01	0.02	0.07	0.02	0.04	0.13	1.78	3.54	0.14	0.3	0.2	0.01
Ga04g01343	0.13	0.03	0.07	0.19	0.1	0.04	0.09	0	1.63	1.72	22.3	3.8	20.31	14.85	4.31	3.97
Ga04g01353	0	0	0	0.01	0	0	0	0	0.02	2.25	0.3	0.56	18.55	0.09	0.17	1.85
Ga04g01356	3.8	24.17	1.26	0.32	3.25	2.1	2.63	3.36	1.82	1.66	0.9	2.38	0.77	1.94	0.95	0.9
Ga04g01357	2.19	1091.34	3.83	0	2.5	3.48	2.54	1.41	1.09	0	1.03	14.2	0	1.91	0	0.02
Ga04g01360	0	0.2	0.23	0.07	87.91	0.15	0.09	4.54	0.14	0	0.1	0	0	0.23	0	0
Ga04g01363	1.33	0.41	1.32	0.48	22.88	0.99	2.25	11.31	12.12	4.69	0.39	0.81	1.1	5.34	0.21	1.99
Ga04g01364	0.8	5	1.13	0.05	0.02	0	0.03	0.02	25.58	0.64	0.04	0.54	0.22	0.06	0.15	0.04
Ga04g01365	0.12	1.38	0.02	0.05	0.05	0	0.03	0.01	38.44	0.59	0.05	0.14	0.58	1.05	0.31	0.22
Ga04g01376	0.01	0.22	0.04	0.65	12.71	4.05	1.65	0.73	1.38	0.91	0.13	0.56	0.08	0.19	0.35	0.2
Ga04g01400	0.04	0.17	0.11	0.65	21.21	7.05	4.07	3.57	3.31	3.06	0.18	1.68	0.52	0.67	2.2	1.37
Ga04g01404	7.24	11.7	15.19	1.15	0.62	0.26	0.06	0	0.09	0.12	0.97	2.27	1.49	0.09	0	0.1
Ga04g01413	0.21	6.78	1.61	0.44	4.07	34.65	41.25	242.07	209.97	64.24	0.54	12.14	0.97	53.97	5.11	32.85
Ga04g01414	5.39	20.85	11.75	0.29	0.19	0.02	0.08	0.18	0.05	0	0.86	2.81	0.31	0.05	0	0
Ga04g01417	53.69	103.46	122.12	1	0.7	0.21	0.79	0.44	0.47	0.15	5.75	42.23	2.37	1.24	0.18	0.4
Ga04g01419	280.5	600.91	570.54	10.31	4.07	1.57	2.19	1.65	1.57	0.52	46.4	205.49	14.39	4.63	0.67	0.21
Ga04g01422	0.28	1.51	0.44	50.26	0.16	0.29	0.07	0.11	0.65	1.15	5.64	0.81	1.82	7.1	1.42	1.16
Ga04g01452	1.43	0.36	1.38	0.26	0.25	0.03	0.56	0.42	0.78	11.77	0.39	1.04	1.41	1.49	26.69	0.93
Ga04g01454	0.43	0.3	1.72	27.19	2.27	0.19	0.26	0.62	0.32	1.75	2.95	4.68	6.62	3.38	5.52	2.24
Ga04g01457	0	0.02	0.02	0.03	6.98	0.35	0.44	0.63	0.58	0.73	0.65	1.86	0.78	0.18	0.29	3.25
Ga04g01461	175.72	79.62	81.33	6.17	23.45	7.12	14.94	31	10.2	11.76	6.73	27.58	6.04	6.63	3.82	4.95
Ga04g01471	0	0.23	0.04	0	7.95	8.83	6.18	2.63	3.11	3.64	0.03	1.35	0	0.22	0.87	1.45
Ga04g01473	0.41	5.58	0.47	3.23	64.78	45.17	41.12	46.47	14.14	12.59	0.23	4.14	0.1	0.74	16.69	6.44
Ga04g01475	0.42	1.16	0.25	1.79	18.49	31.7	36.58	11.58	1.23	10.84	0.09	1.79	1.24	0.16	16.97	5.6
Ga04g01479	0.13	0.15	0.46	13.39	8.32	9.01	4.55	1.18	3.8	34.36	0.59	2.1	3.87	3.23	22.46	57.96
Ga04g01496	1.15	0.73	0.2	0.12	25.31	51.53	36.48	12.09	17.46	19.72	0.34	7.61	0.27	1.63	3.98	9.71
Ga04g01512	0	0	0.06	0.03	0.13	7.39	7.28	2.9	0.1	0.47	0	0.51	0	0	0.09	0.16
Ga04g01527	0.02	0.04	0.06	14.04	0.66	0.39	0.04	0.06	0.88	1.46	0.06	0.2	0	0.71	0.21	1.39
Ga04g01529	0.18	0.21	0	0.6	6.82	10.49	6.41	2.78	3.99	3.52	0.15	2.02	0.04	0.45	0.94	1.2
Ga04g01541	0.03	14.77	0.1	0	0.26	1.64	0.34	0.14	0.38	0.04	0.07	1.57	0.21	0	0	0.02
Ga04g01545	36.2	44.5	1.97	0.23	59.28	250.39	155.88	157.95	0.38	0.16	2.93	53.26	0.73	0.96	0.75	0.94
Ga04g01547	0.22	0.39	0.99	0.02	0.15	0.21	0.16	0.25	1.79	5.91	0.25	2.23	1.92	0.85	7.85	6.61
Ga04g01552	34.94	5.23	1.88	0.12	0.1	0.08	0.1	0.02	0.12	0.13	1.32	1.42	0.13	0.31	0	0
Ga04g01562	1.33	23.17	47.87	7.21	26.32	8.91	4.87	2.51	98.98	554.52	157.57	299.88	723.59	540.19	2204.33	608.4
Ga04g01568	0.01	0.3	0.01	0.08	0.01	0.02	0	0.02	0.18	1.42	3.25	4.67	15.87	18.66	9.6	6.74
Ga04g01570	0.06	0.03	0.04	0.19	0.03	0.03	0.01	0.01	2.33	2.21	6.87	1.72	9.12	8.27	7.17	0.87
Ga04g01577	0.21	0	0.69	0.58	0.05	0	0	0.04	1.08	0.71	32.32	3.15	22.07	12.21	0.7	1.23
Ga04g01578	0.15	0.13	0.61	0.51	0.03	0	0.04	0	0.55	0.65	24.61	1.86	14.84	10.88	0.44	2.03
Ga04g01581	0	0	0.01	50.7	3.87	1.19	0.52	0.23	1.34	2.66	0.95	2.76	1.19	3	1.1	1.2
Ga04g01583	42.31	0.47	11.26	298.54	0.49	0.03	0.08	0.46	0.99	1.72	5.53	5.9	2.45	1.56	1.36	1.53
Ga04g01595	0.02	0.02	0.01	0.15	0.03	0.03	0.07	0.03	7.41	28.32	0	0.42	0.01	18.83	0.36	0.38
Ga04g01603	0.03	0.16	0.1	0.13	0.26	5.02	41.64	63.66	4.02	3.09	0.1	0.64	0.08	0.2	3.95	6.88
Ga04g01609	0.17	0.79	0.05	0.19	1.39	0.2	0.02	0.13	4.44	0.33	1.12	0.85	5.36	7.25	0.3	0.38
Ga04g01610	0.02	0.15	0.15	0.59	17.08	31.49	18.31	8.13	5.82	4.01	0.18	5.48	0.08	0.28	0.54	2.61
Ga04g01618	28.46	3.39	0.54	0.21	0.39	0	0.47	0.57	0.07	0.15	0.77	0.91	0	0.16	0.08	0.04
Ga04g01620	0.13	0.85	0.36	0.6	13.55	0.29	0.42	0.52	1.87	1.33	17.54	3.41	3.92	3.36	0.22	7.33
Ga04g01634	0.13	0.4	0.17	0.78	0.36	2.15	3.15	2.81	1.28	5.74	24.17	7.86	33.41	44.05	13.74	15.53
Ga04g01636	0.05	0.77	1.06	0.59	3.95	0.43	0.22	0.15	1.63	2.29	7.53	3.73	19.19	16.63	16.25	1.12
Ga04g01639	0.12	0.42	0.15	0.87	0.35	2.02	3.01	2.76	1.37	5.79	24.8	7.58	34.23	45.61	14.07	15.82
Ga04g01645	0.02	0.04	0.03	0	2.6	1.74	0.74	0.44	17.71	17.37	0.02	0.12	0	1.49	0.69	0.08
Ga04g01652	0.04	0.41	0.26	22.48	3.79	5.55	4.81	4.08	14.13	1.73	1.67	1.56	0.88	2.9	0.84	1.96
Ga04g01653	0.2	1.13	1.07	39.51	6.56	2.57	1.92	1.12	47.17	12.43	0.93	1.34	5.6	7.79	16.17	0.86
Ga04g01654	0.02	0.28	0.31	0.48	2.63	1.6	0.98	0.55	93.06	11.96	0	0.51	0.04	0.52	0.28	1.78
Ga04g01655	0.11	1.77	0.04	4.09	2.9	0.57	0.21	0.14	46.78	4.26	0.34	0.92	0.41	2.28	0	1.17
Ga04g01669	0.1	0.02	0.24	0.04	0.02	0.02	0.12	0.15	0.12	3.92	0.11	4.04	1.28	64.77	3.36	12.57
Ga04g01672	0.04	0.35	0.01	0.06	0.05	0.07	0.05	0.25	5.44	10.87	0.18	0.78	0.35	3.8	1.04	11.57
Ga04g01673	56.83	9.23	2.8	0.33	2.48	5.95	4.11	3.66	2.88	2.2	2.82	5.21	1.8	1.32	1.39	1.86
Ga04g01674	0	0.16	1.06	0.03	0.12	0.18	0.2	1.38	10.75	8.14	0.05	0.93	0.76	0.12	0.61	4.15
Ga04g01680	0.14	0.12	0.07	235.11	68.37	0.31	0.1	0.46	0.5	0.55	0.17	0.37	0.51	0.57	0.43	0.22
Ga04g01697	7.01	2526.26	10.54	0.12	4.39	5.11	5.27	2.74	2.61	0.45	2.81	40.63	0.06	5.42	0.65	1.35
Ga04g01699	2.76	1399.56	20.56	1.5	185.54	3.49	3.18	1.97	2.97	3.59	2.12	27.5	1.58	11.84	48.12	13.71
Ga04g01708	0	0.04	0.03	0.11	0.05	0.03	0.05	0.04	3.92	0.89	1.83	0.31	2.21	6.03	3.02	0.52
Ga04g01716	67.86	9.84	3.4	3.26	5.64	0.06	0.01	0.72	0.25	0.19	1.97	4.05	0.19	0.34	1.02	0.07
Ga04g01717	0.39	0.94	3.15	3.43	0.01	0.02	0.03	0.04	1.37	1.48	12.67	4.87	5.69	5.05	2.13	20.59
Ga04g01726	32.11	3.71	1.22	0.14	1.1	0.13	0.08	0.14	0.15	0.28	0.76	2	0.23	0.09	0.24	0.22
Ga04g01754	0.3	0.44	1.56	0.21	10.12	0.97	1.55	17.57	3.91	3.64	0.42	1.02	0.6	0.68	0.58	4.11
Ga04g01757	1.15	11.66	17.32	0.59	3.93	3.27	2.8	1.42	3.07	23.25	23.58	32.35	82.55	55.65	161.3	42.34
Ga04g01771	0.71	11.03	8.9	1.84	17.98	14.14	8.23	5.95	132.92	37.74	1.57	18.52	0.75	10.67	19.32	13.19
Ga04g01779	0.06	2.23	0.03	0.18	18.66	1.14	1.27	2.29	5.46	3.64	0.04	0.37	0.55	2.07	0.25	3.31
Ga04g01781	4.89	6.9	5.96	403.64	84.88	57.49	51.72	55.73	45.98	39.62	32.68	35.79	23.22	44.18	18.58	32.93
Ga04g01784	16.32	2.6	0.89	0.08	0.41	0.35	0.58	0.72	0.38	0.25	0.38	1.06	0	0.43	0.11	0.21
Ga04g01791	0.57	0.08	0.11	2.91	0.03	0.01	0.1	0.1	0.15	1.02	3.08	0.91	9.73	0.84	1.41	0.58
Ga04g01794	0.06	0.33	1.91	0	12.29	0.05	0.21	1.48	10.72	10.6	0.07	1.75	0.49	0.03	0.36	4.63
Ga04g01795	10.2	87.23	17.7	0.25	0.24	12.01	3.28	1.02	5.28	4.03	37.42	18.31	4.82	28.28	1.4	2.23
Ga04g01797	2.89	20.48	1.62	0.09	3.48	14.14	19.25	39.9	0.51	1.03	1.84	4.28	1.14	0.23	7.09	4.16
Ga04g01798	0.07	0.56	0.39	0.02	0.87	0.14	0.49	0.69	6.21	4.38	0.01	0.3	0.04	0.23	0.56	2.41
Ga04g01800	3.31	62.16	20.39	0.14	0.37	3.41	2.46	1.62	4.4	5.43	7.22	14.7	11.97	3.7	4.01	8.49
Ga04g01805	0.68	0.3	1.28	0.12	0.05	0.07	0.21	0.41	2.13	0.38	8.13	0.72	5.59	3.44	1.04	0.19
Ga04g01808	0.42	0.28	0.74	0.76	8.28	18.96	12.52	3.36	5.08	5.11	0.16	3.3	0.48	0.63	1.2	2.71
Ga04g01810	2.27	25.88	14.37	4.32	148.62	1020.24	2314.75	2788.93	137.89	79.08	14.1	318.38	47.73	51.6	289.86	285.48
Ga04g01813	1.19	3.55	0.15	0.51	0.13	2.91	3.68	13.96	0.93	42.74	3.31	14.44	45.56	4.43	68.8	148.83
Ga04g01817	1.49	8.61	9.44	0.13	0.24	0	0.01	0	0.12	2.51	2.09	8.23	15.19	17.65	57.69	6.92
Ga04g01818	4.97	2.5	1.32	3.03	0.23	0.35	0.73	0.41	36.99	117.71	205.23	24.03	82.99	36.73	19.34	21.84
Ga04g01825	0.09	0.09	0.05	0.2	0.5	0.32	0.53	0.48	3.3	3.74	0.04	0.55	0.11	3.13	0.71	5.3
Ga04g01834	0.01	0.32	0.18	18.86	36.57	2.48	0.54	0.67	0.1	0.64	0.64	0.42	0.06	0.07	0.31	0.4
Ga04g01839	0.02	0.08	0.62	0.29	1.83	1.63	2.03	3.25	23.77	4.33	0.68	1.72	0.85	3.77	1.36	2.4
Ga04g01840	0.34	0.85	0.08	0.42	6.15	9.61	12.09	15.11	3.76	1.41	0.05	1.01	0.17	0.16	0.25	2.46
Ga04g01843	0.01	0.4	0.24	0.8	29.4	7.98	7.2	7.22	4.97	1.77	0.81	2.03	0.77	1.78	0.57	3.31
Ga04g01844	12.77	18.38	9.06	0.05	3.41	0.08	0.22	0.55	0.87	0.3	0.06	3.98	0.11	0.13	0.05	0.06
Ga04g01848	105.27	14.58	4.06	0.35	0.2	0.27	0.39	0.17	0.25	0.54	3.1	6.36	0.24	1.07	0.32	0.8
Ga04g01849	0.03	0.35	0.15	0.03	14.56	38.61	25.24	6.17	14.54	18.24	0.18	4.57	0.12	1.07	2.54	6.71
Ga04g01855	0.03	0.13	0.1	0.02	1.09	6.39	5.87	3.32	2.21	4.57	0.04	1.25	0.08	0.25	0.24	4.63
Ga04g01857	0.19	0.83	1.37	2.47	27.04	43.63	24.96	12.11	8.13	11.48	1.14	7.58	0.71	1.26	2.77	4.22
Ga04g01862	12.96	5.96	4.07	131.59	21.74	21.15	18.59	15.97	9.94	9.15	11.43	10.47	9.7	15.29	5.38	11.64
Ga04g01868	0.16	0.61	0.2	0.1	15.95	30.77	20.19	7.8	10.56	9.63	0.21	5.54	0.19	0.76	2.31	4.58
Ga04g01869	0	0.07	0.03	0.01	5.89	6.46	4.78	4.07	0.32	0.02	0.12	0.6	0.06	0.05	0	0.05
Ga04g01911	0.04	0.03	0	0.05	0.03	0.68	0.22	0.05	0.17	0.43	3.87	1.44	5.73	7.98	1.05	3.61
Ga04g01932	67.14	5.72	17.47	0.02	0.97	0.17	0.46	1.07	0.06	0.27	1.39	9.21	0	0.21	0	0.03
Ga04g01933	36.41	0.44	0.54	0.72	0.12	0.02	0.09	0.3	1.8	1.51	0.52	2.17	0.71	2.28	0.26	3.32
Ga04g01936	969.2	373.07	325.77	2.4	15.24	9.38	9.19	22.5	2.65	2.46	71.57	171.27	2.25	6.12	1.24	3.3
Ga05g00001	141.58	17.25	4.56	0.28	0.26	0.29	0.18	0.12	1.12	0.93	3.07	5.88	0.6	1	0.28	0.51
Ga05g00011	1.15	19.14	0.25	0.2	0.21	0.02	0.13	0.15	1.87	9.57	6.01	2.31	6.82	1.35	7.08	3.91
Ga05g00015	26.83	4.02	1.02	0.27	0.01	0.01	0.02	0	0.03	0.04	0.9	1.7	0	0.05	0.11	0
Ga05g00026	0	0	0	0.05	0.03	0.08	0	0.02	3.79	4.78	0.06	11.33	2.15	0.14	0.12	13.52
Ga05g00049	0.41	115.76	2.12	0.94	20.5	25.63	192.61	462.87	1.25	5.4	17.28	20.23	47.79	10.52	11.49	35.02
Ga05g00053	1.55	26.53	5.16	1.76	0.43	1.54	5.94	4.37	94.55	242.58	5.12	7.98	2.08	1.3	26.99	3.01
Ga05g00070	7.12	8.01	36.01	0.08	2.04	1.74	0.61	0.68	15.93	2.71	2.45	10.73	0.81	2.86	0.83	2.83
Ga05g00072	0.04	0.04	0.04	0.03	4.06	9.18	6	11.22	2.9	2.05	0.06	1.65	0.15	0.12	2.27	0.56
Ga05g00078	0.71	1.6	1.28	62.97	5.4	7.75	6.57	4.2	4.5	4.47	6.99	5.5	8.44	10.99	7.3	7.33
Ga05g00082	0.56	1.94	11.87	0.28	236.35	0.74	1.05	3.13	102.43	72.17	1.73	9.54	2.6	2.21	3.8	32.98
Ga05g00097	0.01	0.11	0.16	0.01	13.42	19.47	13.05	5.07	6.3	5.2	0.14	2.63	0.09	0.43	1.34	2.01
Ga05g00105	20.45	2.31	0.57	0.01	0.15	0.34	0.4	0.59	0	0.02	0.49	1.34	0.18	0	0.02	0
Ga05g00109	47.61	42.19	26.23	23.21	460.32	139.65	175.98	406.19	25.08	31.4	151.82	88.12	45.2	29.29	12.86	24.3
Ga05g00113	133.65	10.98	16.45	0.63	2.35	4.95	3.27	1.58	17.05	14.51	9.65	21.71	11.49	18.74	9.79	9.39
Ga05g00115	0.18	0.34	0.24	0	0.94	1.25	0.93	1.52	0.79	1.96	4.69	5.88	16.69	6.46	29.86	5.24
Ga05g00135	0.19	1.29	0.21	0.58	0.02	0.28	0.26	0.29	16.47	18.55	34.69	8.27	31.79	28.06	9.57	7.88
Ga05g00137	49.12	8.47	2.89	0.06	0	0.19	0.3	0.38	7.8	4.55	2.7	3.27	0.37	0.18	0.06	0.22
Ga05g00141	0.86	0.04	0.06	0.01	0.19	0.18	0.15	0.55	7.5	4.32	0	0.15	0.08	1.81	0.97	3.16
Ga05g00145	0.21	0.32	0.64	0.17	9.23	12.04	36.15	66.99	1.19	1.43	0.05	2.05	0.55	0.79	5.7	3.55
Ga05g00149	2.43	0.8	3.58	6.75	4.91	0	0.01	0.04	0.04	0.57	2.59	7.34	21.28	0.77	17.83	0.67
Ga05g00158	0.05	0.4	0.12	0.51	0.36	0.13	0.19	0.33	0.51	2.66	16.95	8.02	16.63	1.67	0.95	10.61
Ga05g00162	0	0.05	0	0.33	0.28	1.26	0.26	0.05	1.37	0.38	0.04	0.54	1.78	0.01	29.95	0.38
Ga05g00165	0.98	4.73	3.07	0.6	425.02	759.43	484.45	107.34	176.28	157.63	2.26	98.62	1.37	10.1	42.53	63.63
Ga05g00171	26.66	4.22	0.69	0.52	0.07	0.34	0.3	0.12	3.99	0.76	0.22	1.31	0.38	0.51	0.18	0.05
Ga05g00172	342.74	22.12	275.49	0.69	1.65	0.75	0.76	0.33	0.49	0.41	19.12	101.81	1.01	2.8	0.33	1.07
Ga05g00174	0.1	0.41	0.2	0.98	4.17	38.2	24.8	21.63	0.52	0.47	1.13	10.47	1.42	1.98	0.8	1.41
Ga05g00186	0.17	14.28	0.58	0.05	0.61	2.08	8.44	6.19	2.01	0.68	0.06	0.73	0.6	0.04	1.46	1.34
Ga05g00192	2.11	1.75	10.9	0.29	0.8	1.69	1.5	2.25	5.14	11.61	5.4	7.77	20.31	23.45	95.46	17.24
Ga05g00195	0.15	0.28	8.36	0.86	0.76	0.51	0.29	0.36	19.63	5.32	9.12	4.65	9.34	63.61	61.28	10.8
Ga05g00208	0.05	0.11	0.12	0.05	15.35	19.66	13.21	5.03	9.96	8.2	0.03	2.69	0.12	0.48	1.25	2.77
Ga05g00211	2.56	8.64	15.04	10.02	0.16	0.03	0.11	0.09	2.27	6.23	39.65	16.08	39.94	97.51	2.74	32.2
Ga05g00213	1.35	1.05	1.03	1.03	2.27	4.85	3.61	2.68	6.06	21.14	8.71	13.7	37.35	39.34	97.04	31.63
Ga05g00217	0.11	0.92	0.34	0.19	0.14	0.13	0.08	0.26	71.77	75.43	0.41	3.26	1.88	2.05	17.61	43.92
Ga05g00221	0.01	0.13	0.58	0.41	0.68	0.09	0.56	1.19	45.02	10.96	0.77	0.4	0.82	10.78	0.97	47.45
Ga05g00223	5.96	4.55	1.27	0.07	9.99	158.53	129.16	112.43	0.1	0.02	0.24	16.15	2.83	1.05	3.19	1.66
Ga05g00228	4.76	4.42	4.47	163.22	18.46	18.08	15.31	11.91	10.42	10.75	15.32	11.17	14.61	15.05	24.97	11.34
Ga05g00232	2.22	0.96	0.21	0.18	0.76	17.65	5.41	1.4	0.65	0.47	2.25	3.81	0.05	1.75	0.06	1.64
Ga05g00240	55.54	8.88	2.85	1.06	0.75	0.88	2.26	3.14	1.15	1.62	1.95	4.15	0.08	0.41	0.61	0.69
Ga05g00245	0.08	0.23	0.18	0.12	29.5	43.54	24.59	7.86	11.44	8.94	0.2	6.44	0.2	0.82	1.78	3.01
Ga05g00257	49.3	10.69	5.1	1.37	4.53	6.07	4.43	2.64	3.61	2.94	3.2	5.58	1.71	0.58	1.06	1.61
Ga05g00260	0.02	0.11	0.14	0.03	3.91	39.5	12.26	4.18	3.42	2.87	0.15	4.67	0.42	0.39	0.58	2.74
Ga05g00263	0.03	0.05	0.08	0.04	0.04	0.02	0.12	0.06	41.31	1.17	0.02	0.02	0.05	0	0.02	0.01
Ga05g00264	0.52	0.2	0.22	0.83	0.12	0.11	0.13	0.09	10.8	5.41	47.49	9.05	58.84	26.37	41.36	11.49
Ga05g00266	262.81	33.28	12.41	1.54	35.97	0.62	5.57	125.69	1.78	26.19	10.14	21.98	19.35	1.9	12.96	37.66
Ga05g00274	0.1	0.24	0.25	9.78	74.96	5.34	0.82	0.56	6.59	3.36	0.63	1.75	0.93	64.75	0.24	3.46
Ga05g00290	0.06	0.22	0.21	0.15	0.32	0.11	0.12	0.05	11.83	2.08	0.45	2.41	9.66	27.77	21.97	10.67
Ga05g00292	46.19	0.51	0.23	0.09	0.08	0.08	0.13	0.03	0.69	0.62	0.09	0.69	5.46	1.32	0.44	0.47
Ga05g00296	0.06	0.03	0.04	71.76	9.64	0.5	1.74	3.35	0.45	2.01	0.32	4.48	20.3	10.44	34.7	6.45
Ga05g00315	0.51	0.29	0.3	2.69	2.27	3.63	4.41	1.7	4.5	26.83	4.58	10.01	26.49	20.42	90.13	21.08
Ga05g00320	27.54	0.94	0.18	0.11	0.04	0.02	0.05	0.02	0.69	0.02	0.06	1.35	0.1	0.03	1.25	0.21
Ga05g00321	74.15	12.48	2.9	0.27	2.97	2.41	6.93	11.58	0.24	0.33	1.76	4.44	0.37	0.34	0.41	0.29
Ga05g00326	0.13	0.02	0.51	0.1	0.58	0.46	0.15	0.45	4.31	6.97	0.09	0.5	0.13	0.32	0.67	1.58
Ga05g00332	0.52	0.5	0.47	1.9	0.26	0.32	0.43	0.37	19.04	133.51	8.14	48.29	113.43	130.66	923.26	122.18
Ga05g00336	3.64	1.47	11.25	0.1	0	0.07	0.17	0.07	1.36	0.48	5.64	6.27	4.35	0.52	2.99	0.36
Ga05g00338	0.46	0.62	0.46	0.24	29.68	95.9	38.89	4.54	1.7	3.27	0.27	14.1	0.02	0.37	0.75	6.99
Ga05g00341	0.22	0.1	0.16	0.3	6.28	1.49	0.97	3.97	0.32	8.29	1.28	30.09	56.36	1.68	439.63	60.52
Ga05g00342	0.11	0.22	0.13	0.52	0.56	1.99	12.59	73.45	0.25	0.65	0.14	2.16	5.32	0.43	28.17	5.1
Ga05g00353	8.01	25.66	11.09	120.17	4.02	1.33	2	1.54	2.16	1.78	4.35	5.39	3.97	1.78	1.59	2.99
Ga05g00360	46.01	5.13	1.77	0.26	0.14	0.07	0.13	0.15	0.01	0.08	0.79	3.03	0.09	0.57	0.17	0.16
Ga05g00370	0.36	0.06	0	0.75	2.79	8.7	5.2	1.55	1.43	1.05	0.05	0.92	0.1	0.03	0.42	1.15
Ga05g00372	238.29	26.96	7.85	0.42	0.1	0.08	0.18	0.06	0.22	0.43	4.33	9.33	0.24	0.9	0.33	0.08
Ga05g00373	0.16	0.34	0.23	0.62	30.83	28.26	21.52	12.44	7.52	65.68	0.7	12.5	3.31	0.73	53.63	69.61
Ga05g00374	0.67	0.68	0.24	0.26	5.1	52.48	35.18	31.01	3.58	5.68	0.68	13.31	1.11	0.69	3.99	8.68
Ga05g00379	0.01	0	0.06	25.39	17.65	2.76	1.27	0.44	0.18	0.98	0.06	0.33	0.07	0.18	1.25	0.53
Ga05g00380	0.08	0.46	0.24	1.77	0.86	28.97	20.3	11.29	1.57	2.76	1.36	4.56	0.57	2.63	1.14	5.4
Ga05g00392	0	0.21	1.16	0.96	0.3	0.17	0.22	0.41	3.27	15.92	9.09	13.47	50.99	23.48	134.34	14.64
Ga05g00394	0.21	0.49	0.73	16	8.16	26.66	16.38	10.68	1.77	1.28	1.44	4.55	0.76	1.39	0.46	1.91
Ga05g00396	0.05	0.34	0.76	0.04	11.98	31.1	29.02	14.97	0.6	0.71	0.08	3.13	1.26	0.22	1.37	1.24
Ga05g00401	81.7	46.95	20.32	467.17	23.39	33.04	79.36	87.28	22.66	15.65	23.42	23.91	8.78	29.21	15.68	35.69
Ga05g00408	97.14	11.9	2.99	0.3	0.1	0.09	0.13	0.18	0.26	0.46	1.92	4.96	0.36	0.44	0.21	0.18
Ga05g00417	1.29	0.56	30.14	0.62	0.36	0.33	0.35	0.53	5.41	1.69	8.58	15.98	9.75	0.8	0.25	3.07
Ga05g00421	0	0.02	0.02	0	2.04	1.96	3.18	4.74	1.89	7.49	0.02	0.16	0.04	1.01	0.23	3.29
Ga05g00427	0.28	0.16	0.31	0.41	26.05	11.84	9.84	1.4	0.23	0.06	0.01	1.35	0.01	0	0.16	0.29
Ga05g00429	1.76	2.22	1.63	0.75	6.65	4.88	7.95	4.2	12.28	33.84	6.09	40.48	129.44	106.49	397.36	60.97
Ga05g00433	0.03	0	0.04	0.18	2.78	0.11	0.14	0.37	0.61	7.33	0.28	2	0.3	0	1.81	16.26
Ga05g00435	3.85	1.42	1.36	1.18	26.68	3.72	2.77	9.18	24.33	31.29	3.22	12.63	14.78	0.79	21.7	99.57
Ga05g00461	0	0.35	0.12	0.28	0.44	0.52	0.42	1.66	9.3	15.65	3.54	9.65	2.54	2.4	1.97	16.2
Ga05g00466	3.53	0.69	0.9	0.02	0.15	5.57	4.15	5.37	0.05	0.22	0.15	1.07	0.05	0.02	0.05	0.39
Ga05g00479	0.52	2.24	1.65	17.72	42.2	0.62	1.05	3.39	118.86	46.38	2.89	1.92	2.76	1.38	1.13	4.17
Ga05g00481	0.02	0.72	0.06	0.44	4.58	0.27	0.22	0.95	10.95	5.15	0.03	0.34	0.13	1.87	0.53	1.73
Ga05g00498	21.4	4586.92	310.25	11.38	15.73	97.66	233.56	41.06	10.29	17.67	527.26	574.18	243.47	61.85	33.39	191.43
Ga05g00500	0.49	0.38	0.36	16.77	49.24	53.31	27.6	11.85	3.9	2.61	0.13	5.7	0.11	0.4	0.48	1.01
Ga05g00506	28.33	4.22	1.26	0.13	0.75	5.23	7.51	10.61	0.98	0.3	1.04	2.37	0.21	0.3	0	0.11
Ga05g00521	0.38	0.91	0.2	0.22	1.82	1.58	1.88	1.88	12.55	5.65	0.55	0.49	0.52	9.33	0.27	0.39
Ga05g00523	0.01	0.17	0.18	0	5.12	24.55	16.25	42.48	0.21	0.28	0.04	1.97	0.02	1.03	0	0.32
Ga05g00526	154.61	19.72	5.14	0.43	0.33	1.15	0.64	0.58	0.09	0.22	4.15	8.08	0.56	0.61	0.25	0.07
Ga05g00543	1.06	45.27	0.18	0.89	0.14	1.35	2.49	1.74	0.16	0.08	0.21	0.91	0	0.23	0.06	0.01
Ga05g00548	1.05	0.88	1.12	0.71	44.07	7.25	7.79	10.16	17.62	7.97	1.21	4.27	2.53	5.41	1.38	3.87
Ga05g00568	1.36	0.56	2.72	0.13	4.56	6.04	34.93	35.1	1.96	2.39	0.83	2.2	0.78	0.17	0.28	4.91
Ga05g00573	0.03	0.29	0.06	0.14	0.55	0.35	1.12	35.55	0.2	0.62	0	0.19	0.07	0.06	0.17	0.54
Ga05g00580	0.05	0.43	0.13	0.02	2.74	10.64	4.94	2.26	17.53	9.57	0.34	2.21	0.24	2.06	1.22	2.81
Ga05g00590	0.06	0.09	0.22	0.01	0.17	0.5	0.28	0.01	8.78	1.89	0.01	0.29	0.43	3.26	0.24	2.14
Ga05g00598	0.56	0.35	0.28	36.26	11.28	27.05	8.27	3.79	16.16	2.79	4.43	3.46	1.72	9.53	1.86	2.76
Ga05g00604	1.81	10.43	5.18	8.4	0.55	1.14	2.33	0.83	83.45	220.97	54.13	19.82	34	29.53	82.88	19.32
Ga05g00605	4.67	1.07	1.58	1.16	0.08	0.04	0.06	0.02	3.1	10.88	83.2	9.66	31.44	4.14	1.47	15.79
Ga05g00613	0.85	0.35	0.58	6.09	63.55	74.76	43.16	8.64	18.96	26.3	0.84	10.28	0.5	2.17	5.21	8.79
Ga05g00618	0.07	0.01	0.1	0.03	0.04	0.5	0.06	0.03	7.63	0.7	1.97	0.44	2.3	2.8	0.78	0.57
Ga05g00628	1.21	0.59	0.38	33.26	2.94	1.06	1.43	1.47	6.91	2.17	5.89	2.89	8.27	4.11	2.9	2.51
Ga05g00630	0.85	1.22	0.83	0.82	23.94	41.34	114.47	48.93	0.61	2.79	0.8	7.08	0.51	1.06	1.49	15.82
Ga05g00631	6.98	2.56	2.09	3.18	0.28	0.23	0.22	0.19	7.3	4.5	231.31	24.25	69.94	21.29	1.83	60.71
Ga05g00632	38.64	123.2	709.31	2.12	12.04	14.82	9.72	14.01	107.71	191.9	35.33	331.26	41.67	100.04	53.64	139.97
Ga05g00633	0	1.17	0.21	0.3	0.06	0.12	0.04	0.08	18.3	3.74	21.54	1.57	3.45	2.71	0.89	8.83
Ga05g00634	0.33	0.16	0.69	0.73	0.3	0.21	0.19	0.2	2.65	3.57	47.28	7.85	37.78	13.47	5.5	6.17
Ga05g00635	173.81	18.93	5.96	0.49	0.69	0.86	4.43	1.14	0.66	0.72	4.52	7.95	2.7	2.26	0.53	0.64
Ga05g00641	0.34	0.46	2.39	0.45	3.66	5.26	11.11	16.85	57.98	55.21	2.96	6.53	1.53	11.61	4.73	13.76
Ga05g00646	1.48	25.55	0.68	3.11	1.76	0.87	1.94	0.88	4.45	0.77	0.49	1.5	0.07	0.19	0.27	0.73
Ga05g00649	0.12	12.09	1.21	1.07	6.89	2.56	2.07	7.64	18.48	0.78	73.96	7.27	8.76	0.44	2.75	1.7
Ga05g00658	14.24	1.65	0.4	0.05	0	0.36	0.18	0.16	0.08	0.3	0.28	1.01	0.08	0.16	0.69	0.27
Ga05g00662	3531.56	670.17	436.27	5.29	6.16	4.96	4.04	3.64	3.74	4.48	73.7	424.99	18.96	11.58	18.33	11.46
Ga05g00689	0.02	0.1	0.06	0.34	1.9	1.49	0.73	0.35	2.56	2.93	7.43	4.77	6.93	40.65	1.98	9.71
Ga05g00695	0.04	1.55	3.55	0.41	1.05	1.3	0.69	1.17	34.69	44.88	6.84	13.29	17.55	38.08	9	48.7
Ga05g00696	36.11	9.05	10.29	2.71	1790.71	1146.39	885.66	1718.95	4.08	1.92	3.16	88.92	1.49	8.71	2.21	3.99
Ga05g00714	486.53	38.36	103.57	4.45	0.17	0.43	0.38	0.18	1.96	7.78	4.58	49.61	27.13	21.37	44.56	10.13
Ga05g00727	0.08	1.39	0.24	0.39	0.05	0.21	0.08	0.06	0.49	0.53	16.73	21.41	29.09	0.64	24.46	21.1
Ga05g00729	0	0.23	0.19	0.79	0	0.18	0.02	0.22	0.3	1.97	24.54	22.58	21.57	3	26.78	24.17
Ga05g00731	3.42	5.38	81.97	7.52	7.11	0.39	0.85	0.33	14.86	93.48	84.7	51.67	118.16	75.16	263	19.77
Ga05g00733	0.17	5.11	0.09	0.03	1.79	168.59	84.1	27.18	0.25	8.15	0.44	30.67	10.78	0.36	38.95	43.89
Ga05g00735	0.1	18.02	1.8	0.17	0.11	0.22	0.2	0.09	1.12	1.36	9.92	10.75	13.61	1.06	0.67	0.74
Ga05g00755	0.01	8.32	0.09	0	0.11	0.98	1.12	2.11	2.79	2.42	0.34	0.95	0.07	0.15	0.1	3.63
Ga05g00760	25.92	2.33	0.84	0.01	0	0	0.05	0.02	0.05	0.05	0.67	1.25	0.02	0.11	0.09	0.02
Ga05g00763	67.05	388.35	736.67	18.64	129.72	31.4	33.99	43.99	47.81	42.33	89.8	187.3	66.34	13.27	25.13	46.38
Ga05g00769	83.41	11.3	4.06	0.54	0.55	0.11	0.1	0.17	0.18	0.18	3.32	4.69	0.47	0.52	0.87	0.03
Ga05g00770	0.07	0.11	0.06	0.28	6.17	15.39	9.66	4.74	1.14	0.52	0.45	1.48	0.29	0.64	0.23	0.42
Ga05g00775	0.08	0.32	0.14	0.37	0.8	2.93	0.74	1.13	2.37	12.61	3.19	6.47	25.32	6.47	78.61	11.42
Ga05g00793	0.01	0.07	0.07	0.24	0.11	0.12	0.07	0.09	34.64	13.2	0.02	0.04	0.11	4.11	0.82	0.07
Ga05g00795	0.27	0.48	0.27	0.24	3.06	0.45	0.67	0.73	3.06	14	3.88	2.01	3.47	0.06	13.18	41.51
Ga05g00801	0.25	0.33	4.78	0.09	13.19	28.09	19.27	5.56	10.84	8.96	0.23	4.56	0.37	0.56	1.76	3.24
Ga05g00809	1.2	1.42	1.34	0.25	0.28	0.13	0.1	0.14	18.29	13.98	9.34	7.36	12.7	69.39	4.62	18.29
Ga05g00810	0.01	0.03	0.07	0.2	1.67	3.95	3.81	0.55	7.96	4.58	0.01	0.68	0	1.1	0.98	1.45
Ga05g00824	20.21	105.54	136.09	8.1	8.37	0.87	0.89	2.09	73.05	389.63	125.73	335.27	595.03	420.1	2134.7	678.76
Ga05g00825	317.54	53.83	34.78	1.19	0.58	0.82	1.01	0.18	0.28	0.62	4.81	28.22	1.2	1.46	1.63	0.59
Ga05g00829	1.3	1.35	0.93	4.55	10.89	402.54	347.87	22.35	1.96	52.41	6.1	61.57	21.69	11.41	101.61	185.34
Ga05g00832	11.6	2.07	97.16	70.34	2.38	0.29	0.3	0.37	4.38	14.24	3.8	27.22	15.97	6.06	4.67	4.95
Ga05g00834	0.34	1.07	2.36	0.97	7.59	2.3	1.37	1.09	55.57	30.24	0.59	2.53	1.04	1.23	0.82	10.77
Ga05g00844	19.2	46.9	24.97	1211.23	194.01	186.85	184.84	165.23	150.13	117.61	132.91	90.89	74.08	109.84	72.54	120.3
Ga05g00849	8.23	1.47	0.15	803.37	29.98	0.31	2.92	2.03	1.58	1.83	0.96	1.34	1.54	1.3	1.61	0.82
Ga05g00855	0.08	0.08	0.03	0.01	17.15	0.09	0.04	1.74	0.33	0.34	0.08	0	0	0.02	0.16	0.04
Ga05g00859	0.02	0.08	0.05	0.12	7.01	17.81	9.66	4.74	5.57	4.1	0.23	3.54	0.45	0.59	2.28	3.7
Ga05g00863	149.33	27.81	35.65	6.75	8.44	15.44	11.08	11.1	6.23	4.59	22.66	51.91	4.6	3.28	4.97	4.24
Ga05g00867	11.78	0.04	0.77	0.11	0.33	1.88	1.46	2.78	2.53	0.15	0.11	0.65	1.25	0.02	0.04	0.32
Ga05g00874	0.02	0.02	0	0	0.02	0.04	0	0.02	4.28	4.51	0	3.06	0.29	0.19	0.76	54.14
Ga05g00879	0.02	0.44	0.1	0.01	0.07	0.18	0.88	1.93	4.9	5.25	0.24	0.84	0.04	1.44	0.98	3.9
Ga05g00883	0.08	0.14	0.14	0.25	0.27	0.73	0.39	0.87	1.22	3.63	8.53	3.25	8.88	2.89	0.98	16.03
Ga05g00884	0.43	2.7	2.02	0.56	241.59	365.84	289.53	62.25	79.11	94.52	0.96	48.07	1.05	5	25.67	44.6
Ga05g00886	84.56	158.95	3.43	0.21	9.48	0.67	1.49	3.21	4.81	3.29	4.09	9.58	1.85	3.02	2.26	1.24
Ga05g00888	0.26	0.06	0.08	0	0	0	0	0	6.61	4.15	0	0.03	0.1	2.93	5.06	0.45
Ga05g00889	0.22	0.59	0.76	78.3	230.44	1.19	0.31	0.31	0.95	0.28	0.32	0.11	0.14	0.88	0.24	0.69
Ga05g00890	0.61	10.35	37.95	4.08	18.71	1.91	0.86	2.28	52.15	294.11	93.87	173.8	344.93	433.54	1128.22	383.61
Ga05g00908	0.05	0.05	0.14	5.57	23.09	3.2	1.22	0.11	0.17	2.01	10.6	16.29	8.06	1.59	1.72	32.05
Ga05g00913	0.43	4.14	0.3	0.08	1.85	0.04	0.31	11.72	0.2	0.57	0.37	0.46	0.16	0.81	0.08	1.14
Ga05g00917	4.39	15.35	18.73	0.78	2.48	5.27	5.3	2.76	7.1	45.16	9.93	22.31	34.5	16.09	309.06	22.36
Ga05g00918	0.07	1.53	0.1	0.07	0.16	0.22	0.36	0.96	2.84	1.72	0.12	3	0.09	5.98	0.21	0.46
Ga05g00926	0.25	0.19	0.15	0.15	2.21	0.12	0.64	1.06	15.13	0.96	0.93	0.2	0.36	0.19	0.41	0.09
Ga05g00928	0.02	0.04	1.54	0.02	0.02	0.02	0.01	0.02	6.48	9.1	0.26	1.4	0.5	0.04	1.4	6.04
Ga05g00929	0.03	0.28	0.05	0.26	0.05	0.24	0.34	1.55	2.46	1.52	5.2	3.56	16.29	26.26	3.58	4.6
Ga05g00936	36.44	147.12	25.5	0.18	5.67	6.63	12.32	9.07	18.71	8.22	4.14	35.37	2.46	3.36	1.55	14.69
Ga05g00945	4.43	10.46	6.32	1198.47	4.29	5.18	4.34	2.56	10.43	10.69	8.87	8.63	6.54	20.35	7.86	18.73
Ga05g00946	0.05	1.29	0.43	23.81	0.12	0.01	0.04	0.03	0.38	6.8	0.15	0.63	0.71	0.08	2.24	5.11
Ga05g00951	55.57	329.83	8.73	0.4	0.73	3.57	0.91	0.36	0.41	0.08	14.78	44.45	0.13	0.75	0.15	0.07
Ga05g00956	0.15	0.53	1.39	0.44	30.5	1.57	3.25	8.38	81.35	92.16	0.65	2.04	0.56	1.36	2.61	24.15
Ga05g00958	0.06	0.28	0.06	1.79	0.58	1.38	4.17	1.95	22.25	4.19	0.05	0.36	0	0.08	0.15	0.39
Ga05g00961	0.12	0.36	0.79	0.08	0.12	0.03	0.07	0.13	14.98	3.2	2.77	1.7	8.07	16.23	1.19	1.29
Ga05g00966	0.27	0.2	1.33	0.21	0.14	0.01	0.18	0.12	40.97	10.4	7.21	2.99	17.61	29.83	2.04	7.04
Ga05g00967	0	0.06	0.02	0.07	7.75	13.29	10.17	3.59	0.48	3.16	0.08	3.05	0.14	0.34	0.67	4.5
Ga05g00972	0.06	0.17	0.12	0.13	0.05	0.46	0.15	0.03	13.68	12.12	3.95	2.24	1.2	1.16	4.08	1.08
Ga05g00995	7.54	4.38	6.76	9.85	223.16	397.03	103.15	27.74	25.93	161.1	1.91	98.56	1.34	16.2	10.54	68.28
Ga05g01000	0.04	0.15	0.05	0	0.07	53.28	14.22	2.01	0.08	0.08	0.06	4.16	0	0.09	0.06	0.14
Ga05g01005	0.04	0.13	0.09	1.62	2.56	12.46	6.01	2.45	1.44	1.27	1	4.5	0.37	0.84	0.44	0.74
Ga05g01006	0.05	0.05	0.34	0	0.08	0	0.03	0.02	28.91	3.64	0.07	0.1	0.06	0.37	0.27	0.18
Ga05g01011	0.09	16.15	0.19	0.74	0.36	1.91	1.89	1.2	1.67	4.63	0.11	1.21	0.21	0.74	2.29	1.69
Ga05g01012	0.77	22.35	1.14	0.19	5.2	18.61	172.64	161.91	0.59	2.37	1.17	1.92	0.7	0.58	5.11	1.95
Ga05g01019	0	1.62	0.62	0.08	0.05	0.34	0.48	0.25	2.83	0.86	8.32	5.59	0.72	0.5	0.08	1.11
Ga05g01020	0.04	0.28	0.37	0.04	0	0.12	0.07	0.07	5.8	7.22	0.43	0.62	0.63	0.03	2.3	4.89
Ga05g01023	2.18	5.02	4.65	97.92	2.92	0.29	0.18	0.27	3.43	24.31	17.95	15.7	19.64	21.93	20.96	18.57
Ga05g01024	0.81	3.75	3.05	81.66	9.44	12.41	6.88	6.53	5.59	6.02	12.14	9.77	9.47	13.21	4.63	11
Ga05g01028	0.21	0.56	0.03	0.21	0.03	0.48	0.36	0.1	2.26	2.4	8.89	1.44	6.75	8.25	1.31	1.59
Ga05g01029	0.04	1.19	0.04	0.09	0.81	0.73	0.39	0.43	25.16	14.79	0.22	0.47	0.34	2.04	5.47	3.03
Ga05g01033	0.26	0.46	0.14	0	12.41	2.24	15.32	33.04	5.89	0.84	0.01	0.18	0.02	0.28	0.13	0.37
Ga05g01034	0.11	0.1	0.19	0.04	2.19	0.97	9.67	35.6	13.19	3.87	0.01	0.02	0.11	0.42	0.12	0.95
Ga05g01039	0.34	1.3	3.58	0.1	0.39	0.23	0.4	1.77	27.88	25.99	1.44	4.23	2.08	4.21	18.73	1.59
Ga05g01056	25.65	5.66	2.14	84.64	6.26	19.35	16.67	12.48	4.93	3.92	7.03	7.44	3.93	8.09	2.02	5.48
Ga05g01058	0.08	0.79	0.26	0.14	10.16	13.88	16.19	11.96	1.01	2.53	0.32	3.82	0.52	0.22	3.29	1.84
Ga05g01061	7.79	10.98	16.9	2.7	185.53	1.42	6.16	67.51	183.44	38.95	18.12	11.56	5.65	10.47	12.22	9.09
Ga05g01083	0	0.53	0.49	3.88	0.41	0.25	0.25	0.45	259.95	89.65	0.14	9.45	0.08	0.91	4.29	204.74
Ga05g01085	0.02	0.08	0.13	0.02	0.1	0.27	0.04	0.06	7.19	10.45	0.06	1.48	0.26	10.52	1.12	1.55
Ga05g01091	0.27	0.5	3.47	0.51	70.47	2.03	0.81	9.48	31.79	22.2	0.48	4.9	1.46	2.18	0.93	15.53
Ga05g01094	0.05	0.02	0.04	133.05	7.27	1.84	1.65	1.65	4.29	3.22	0.13	0.84	2	5.36	1.94	3.31
Ga05g01100	0.01	0.08	0.15	0.02	0.08	0.1	0.2	0.07	49.68	1.96	0.15	0.7	0.48	0.17	0.05	0.43
Ga05g01102	0.39	0.64	0.54	0.12	1.84	50.34	234.65	11.38	0.15	1.72	1.71	2.7	0.35	0.34	2.45	3.96
Ga05g01104	4.31	0.74	0.51	0.12	9.94	91.74	50.89	40.12	0.4	0.54	0.52	9.6	0.2	0.6	0.06	0.4
Ga05g01107	0.03	0.13	0.09	0.04	31.11	0.17	0.28	0.49	7.4	38.09	0.13	0.36	0.2	9.6	0.16	5.43
Ga05g01109	0.44	0.26	0.88	0	11.27	18.16	13.89	3.59	9.6	9.95	0.15	2.94	0.08	0.84	2.05	3.44
Ga05g01110	0.02	5.25	0.14	0.02	3.43	4.09	1.99	1.36	36.29	9.84	0.35	2.4	0.17	3.56	0.33	2.52
Ga05g01122	0.02	0.09	0.07	0.07	0	0.18	0.05	0.06	0.05	1.16	2.02	1.53	7.61	0.15	8.67	1.04
Ga05g01133	5.31	2.42	142.33	0.16	1.65	0.07	0.31	0.32	0.53	0.06	0.36	33.49	0.3	0.95	0.08	0.06
Ga05g01134	115.23	48.45	267.36	0.79	0.86	0.23	0.57	0.7	0.81	0.53	36.57	180.55	1.22	7.71	0.44	1.86
Ga05g01135	0.05	0.21	0.17	0.42	92.97	1.25	4.64	11.38	0.06	0	0.07	0.01	0.01	0.24	0.02	0.03
Ga05g01148	0.15	0.25	0.46	0.06	81.03	0.23	1.71	3.51	20.49	16.83	0.1	0.51	0.92	0.25	0.48	5.26
Ga05g01151	0.01	0.08	0.03	0	4.72	9.95	5.8	1.1	2.23	1.61	0.05	1.52	0.08	0.19	0.15	0.77
Ga05g01167	0.06	0.03	0.02	0.01	0.12	23.32	11.86	0.4	0.11	0.02	0.07	2.53	0.01	0.08	0.23	0.07
Ga05g01172	0.04	0.29	0.12	0.28	2.5	2.36	1.6	0.67	27.98	39.27	2.25	7.54	3.1	6.13	10.04	78.72
Ga05g01182	0.38	0.83	22.31	0.05	0.02	0.08	0.33	0.99	2.97	5.21	2.16	5.23	2.95	3.38	1.07	7.25
Ga05g01195	56.18	8.11	4.08	0.16	0.04	0.04	0.06	0.02	0.03	0.14	1.51	4.51	0.11	0.27	0.2	0.03
Ga05g01197	117.15	14.91	4.93	0.37	0.09	0.05	0.09	0.01	0.11	0.25	2.56	6.34	0.12	0.56	0.23	0.03
Ga05g01205	0	0.02	0.08	0.04	0.73	1.5	0.99	1.32	6.78	4.85	0	0.18	0	0.05	4.2	2.15
Ga05g01209	10.04	0.35	0.41	0.02	0.37	0.2	0.18	0.14	3.83	0.12	0.49	6.61	0	0.27	0.09	0
Ga05g01216	0.04	0	0.03	0.01	5.14	12.26	7.45	2.55	3.07	2.51	0.04	2.08	0.08	0.23	0.76	1.61
Ga05g01231	51.44	6.74	2.11	0.28	0.34	0.13	0.17	0.23	0.16	0.36	1.74	3.01	0.28	0.28	2.34	0.25
Ga05g01235	0.09	0.26	0.97	0.17	2.83	4.46	2.44	1.02	4.71	20.97	6.02	10.03	23.45	9.31	120.5	8.83
Ga05g01249	0.2	16.2	0.2	0.17	1.11	1.75	0.3	1.23	0.42	0.06	0.07	0.86	0.25	0.03	0	0.04
Ga05g01256	0.26	17.92	0.34	2.35	0.21	0.2	0.19	0.32	0.11	0.15	0.56	0.39	0.12	0.52	0	0.01
Ga05g01263	0.14	0.12	0.13	1.57	2.29	0.05	0.13	0.04	0.3	0.48	2.31	3.43	2.73	0.3	0	7.44
Ga05g01269	0.68	0.08	0.16	0.13	6.57	7.99	5.93	5.19	0.98	1.04	0.18	1.12	0.02	0.23	0.27	0.57
Ga05g01272	0.12	0.04	0.16	0.58	22.7	5.81	5.19	7.09	0.09	0.53	0.2	2.02	0.21	0.1	0.72	0.71
Ga05g01275	0.57	0.14	0.16	568.57	3.52	0.05	0.09	0.1	1.01	0.87	0.79	0.71	1.12	1.14	1.56	0.41
Ga05g01279	0.19	0.69	2.98	2.96	0.14	3.94	1.18	0.58	90.99	3.91	0.66	3.24	0.66	1.63	0.86	3.06
Ga05g01284	0.39	0.13	0.09	0.07	0.66	8.82	3.49	0.95	0.09	0.05	0.07	1.25	0	0.02	0	0
Ga05g01302	10.27	4.32	3.72	370	5.19	6.71	8.27	5.95	5.31	2.4	7.75	4.52	2.79	4.61	2.75	1.61
Ga05g01306	14.43	1.35	0.45	0.01	0.31	0.24	0.23	1.25	0.32	0.39	0.42	1.25	0.11	0.18	0.34	0.09
Ga05g01314	4.35	74.63	3.48	0.08	0.46	0.53	1.6	1.27	2.61	4.72	4.53	13.5	2.6	1.22	3.76	9.62
Ga05g01327	14.15	2	0.5	0.01	0	0.41	3.65	1.42	4.74	0.38	0.4	0.76	0.01	0.23	0.04	0.03
Ga05g01337	24.63	7.4	2.35	118.63	14.75	19.24	13.44	13.49	6.43	6.63	10.37	10.03	4.4	6.38	2.61	8.82
Ga05g01342	78.3	7.72	3.28	0.45	0.71	3.54	3.01	2	3.2	2.64	2.34	5.65	0.68	0.75	1.08	0.57
Ga05g01343	1.38	16.31	14.06	11.03	15.08	13.73	6.8	3.73	110.55	608.48	222.43	344.7	851.35	580.75	2270.99	849.71
Ga05g01361	50.44	144.84	50.51	0.3	9.21	24.05	12.87	11.64	4.55	2.91	5.08	34.13	2.3	1.75	5.63	5.66
Ga05g01368	0.13	0.63	0.56	0.11	0.32	0.07	0.23	1.12	11.71	10.04	0	1.04	0.05	0.13	0.24	1.28
Ga05g01369	0.02	0.05	0.53	3.07	3.78	9.39	5.92	0.72	0.74	2.06	0.1	1.47	0.09	0.11	1.02	0.88
Ga05g01370	4.05	2.6	0.53	53.05	2	1.82	4.48	2.67	1.15	2.2	1.42	8.05	6.59	2.21	6.52	7.18
Ga05g01371	0	0.02	0.19	0.09	0.13	0	0	0.05	11.33	3.11	0.08	1.4	0.16	4.9	0.41	1.9
Ga05g01373	100.46	35.2	19.75	0.18	0.88	0.22	1.48	5.17	2.58	3.49	3.47	10.86	4.24	7.57	4.76	3.08
Ga05g01374	2.68	157.22	46.35	0.74	2.15	6.67	18.93	20.63	13.59	77.64	6.25	36.72	10.75	3.74	175.9	100.54
Ga05g01375	29.49	26.51	361.68	1.31	0.49	1.85	1.08	0.56	1.43	80.6	31.34	141.46	86.59	7.27	55.87	74.93
Ga05g01390	17.63	7.58	1.89	1.09	2.42	0.64	0.88	0.58	0.01	0.19	1.42	1.84	0.37	0.38	4.05	0.12
Ga05g01393	2.65	53.51	0.7	0.1	0.06	0.05	0.11	0.06	1.06	3.58	3.01	2.95	0.86	0.41	6.45	0.15
Ga05g01394	2.7	8.53	0.31	1.12	12.21	52.44	24.77	15.39	3.42	3.16	2.35	10.96	1.02	0.9	1.81	2.56
Ga05g01400	3.42	3.7	39.68	1.11	29.28	23.87	48.21	29.23	64.18	398.62	2.11	15.33	10.58	6.15	12.88	14.04
Ga05g01402	0.15	0.28	0.37	0.04	1.42	5.86	94.66	46.28	0.31	1.02	0.39	0.37	0.6	0.85	0.77	6.94
Ga05g01407	0.65	263.97	2	1.59	134.54	3.58	15.1	45.25	25.64	16.12	1.22	4.99	1.23	1.48	2.21	10.32
Ga05g01409	0.98	27.64	23.98	6.33	5.52	45.65	115.02	56.23	0.89	5.1	5.04	11.86	7.42	2.52	4.37	3.89
Ga05g01411	0.13	0.06	0.05	0.01	2.57	1.85	1.99	7.39	0.26	0.1	0.11	0.23	0.34	0.4	0.13	0.58
Ga05g01413	0	0.1	0.06	0.06	8.17	11.08	7.17	2.22	3.89	3.63	0.12	1.54	0	0.15	0.48	1.26
Ga05g01424	0.03	0.04	0.05	0	0.35	1.85	0.91	0.49	8.54	0.41	0.42	0.63	0.58	2.44	0.09	0.17
Ga05g01432	4.89	2.9	2.67	294.37	5.16	8.65	7.37	6.14	5.93	11.97	2.13	4.06	3.09	1.9	5.7	21.07
Ga05g01433	0.22	0.13	0.81	1.05	0.76	1.03	0.9	1.1	9	22.67	3.29	2.16	4.14	27.94	22.6	5.72
Ga05g01435	21.52	1.98	8.79	13.12	0.16	0.28	0.3	0.31	59.88	21.8	0.43	4.36	1.03	13.88	11.93	2.8
Ga05g01453	0	0.04	0.07	0.39	10.59	2.82	1.84	4.96	1.11	1.3	0.01	0.32	0.01	0.09	0.07	0.92
Ga05g01464	0.1	0.39	0.61	1.5	0.36	0.14	0.17	0.11	1.29	8.49	7.91	6.3	20.54	17.47	36.66	12.73
Ga05g01466	1.02	0.3	0.3	0.77	0.03	0.09	0.25	0.05	16.18	5.39	82.64	7.36	54.47	50.5	8.38	4.8
Ga05g01467	0.15	0.25	0.29	1.55	0.17	0.48	0.21	0.1	38.75	9.5	16.16	2.75	23.95	136.53	1.62	3.11
Ga05g01468	0.09	0.06	0.35	0.12	0.01	0	0.02	0.12	9.58	5.46	2.71	1.89	4.48	3.15	7.02	3.93
Ga05g01475	0.13	4.36	3.17	1.65	0.89	6.98	8.62	7.22	186.8	278.34	32.26	72.59	36.59	38.39	98.4	212.26
Ga05g01492	1.31	0.64	2.21	0.17	1.29	0.69	0.39	0.71	6.12	7.84	2.78	4.11	12.2	10.75	42.37	6.95
Ga05g01496	74.13	13.59	4.94	2.81	17.98	3.81	4.1	4.56	3.57	2.02	5.15	7.46	1.69	2.54	2.81	1.97
Ga05g01499	0.44	2.74	3.64	2.87	1.95	4.89	7.02	3.34	31.59	206.68	55.77	121.52	241.49	265.81	917.76	250.36
Ga05g01510	9.97	3.89	0.92	0.4	0.02	0.16	0	0	0.03	0.32	0.49	1.29	0.39	0.6	0.22	0.05
Ga05g01519	34.11	3.56	1.15	0.44	1.15	13.41	37.59	37.05	1.31	1.93	0.83	3.18	0.76	1.11	0.57	0.97
Ga05g01528	5.03	0.26	0.17	0.06	0	0.01	0.06	0.01	0.13	0.68	1.59	5.45	33.37	3.97	2.44	6.88
Ga05g01531	0.31	0.61	0.94	3.63	3.68	196.52	95.64	45.12	0.3	0.56	0.49	18.84	0.57	0.71	0.47	1.06
Ga05g01535	0.26	103.11	0.38	0	0.22	0.37	0.16	0.17	0.47	0.2	0.11	1.83	0.05	0.3	0.29	7.62
Ga05g01537	123.27	109.09	3.59	4.33	14.61	1.32	0.5	1.71	40.34	121.27	5.63	11.61	2.49	1.41	12.54	12.65
Ga05g01540	0.92	0.56	16.14	0.27	0.92	0.09	0.04	0.1	0.63	0.57	12.21	9.43	1.74	4.16	0.27	1.44
Ga05g01546	0.09	0.78	7.72	0.03	0.08	4.29	10.69	7.56	0.18	0.35	0.11	4.05	0.29	0.24	0.25	0.31
Ga05g01554	0.36	18.32	2.32	0	0.12	2.72	0.75	0.1	6.13	6.54	0.1	1.87	0.32	0.49	0.97	1.66
Ga05g01555	12.64	32.04	105.03	0.43	0.34	1.11	0.95	0.45	9.08	5.04	1.18	25.24	4.6	1.54	0.53	0.65
Ga05g01558	0.01	0.14	0.11	0.12	7.08	21.21	13.38	5.52	6.46	4.33	0.27	4.07	0.3	0.57	1.8	4.5
Ga05g01563	2.25	20.61	35.12	14.9	31.26	2.1	1.64	4.08	159.85	1180.67	140.47	747.32	1036.34	1518.12	5806.94	1661.4
Ga05g01565	0.01	0.33	0.06	0.42	0.3	0	0.14	0.01	15.79	7.08	7.79	2.83	4.47	24	2.73	3.48
Ga05g01567	0.67	57.24	4.1	0.47	0.87	0.14	0.53	0.06	8.24	3.24	19.81	13.37	16.84	11.43	0.36	0.94
Ga05g01599	0.7	6.22	7.24	0.14	0.39	0.34	0.61	0.15	43.68	6.52	1.47	2.49	3.52	18.47	1.23	1.08
Ga05g01605	0.01	0.5	0.14	0.03	2.07	3.15	8.38	4.29	1.87	1.5	0.13	0.85	0.23	0.28	1.34	1.1
Ga05g01609	63.87	10.23	59.19	0.99	0.66	0.39	0.66	0.67	1.22	0.94	1.23	20.1	4.84	2	0.4	0.66
Ga05g01614	0.21	1.29	0.47	0.07	0.14	0	0.09	0	39.38	6.44	0.05	0.22	0.01	11.29	0.42	6.91
Ga05g01620	0.08	0.09	0.12	0.24	0.08	0	0.1	0.27	5.53	4.1	26.63	1.27	2.46	1.27	1.64	0.69
Ga05g01623	1.77	12.14	69.85	0.1	0.13	0.07	0.21	0.02	0.48	0.03	0.52	12.03	3.84	0.47	0.05	0.04
Ga05g01626	48.71	327.45	13.73	1.01	7.36	11.17	8.51	16.9	7.01	3.55	4.24	29.98	3.75	1.72	1.51	1.79
Ga05g01631	13.25	6.77	187.12	0.38	0.34	0.18	1.2	0.66	2.02	0.21	0.41	50.24	0.46	1.39	0.18	0.07
Ga05g01639	0.1	4.57	0.55	0.31	6.02	16.26	43.86	49.05	17.13	16.59	2.03	3.39	1.77	6.41	2.9	11.1
Ga05g01641	0	0.01	0.02	0.04	0.02	0	0.02	0.02	0.02	0.37	0.62	0.67	1.78	7.13	2.28	3.52
Ga05g01644	0.83	1.16	0.67	0.04	1.03	80.7	203.42	5.83	1.96	12.7	3.55	10.63	2.3	0.6	3.96	22.13
Ga05g01645	0.06	0.35	0.34	0.22	1.21	4.71	18.78	157.59	4.55	10.17	6.06	4.83	10.09	2.83	9.2	8.36
Ga05g01647	1.09	0.23	0.03	0.11	0.17	0.24	0.45	0.56	2.25	1.16	5.23	1.25	8.03	12.45	0.08	1.55
Ga05g01656	256.59	110.34	132.04	6.32	80.48	0.61	1.56	7.47	9.42	5.29	7.31	45.61	4.91	4.06	1.03	5.51
Ga05g01657	2.31	19.13	0.66	0.02	3.01	0.06	0.16	0.15	3.95	1.28	0.92	1.73	1.24	0.58	0.2	0.41
Ga05g01664	25.58	200.17	54.02	1.97	114.31	192.38	1042.38	972.79	256.05	135.35	38.68	55.97	10.77	39.68	25.13	54.52
Ga05g01684	0.03	14.23	0.22	0.46	20.16	6.84	2.85	1.46	71.52	64.26	0.43	30.08	0.39	15.2	2.95	51.48
Ga05g01702	0.18	0.5	8.63	0.48	0.12	0.09	0.02	0.05	4.17	6.67	44.54	22.46	78.24	5.73	9.38	71.39
Ga05g01708	0.11	0.04	0.03	0.19	2.62	2.67	4.68	4.68	0.22	0.11	0.13	0.48	0.1	0	1.24	0.2
Ga05g01709	0.11	0.74	0.2	0.01	22.46	67.64	32.53	7.76	11.46	11.89	0.93	10.75	0.31	1.08	7.74	4.27
Ga05g01741	0.1	10.45	0.55	0.22	0.03	0	0.05	0.05	1.99	2.54	4.29	1.27	3.38	1.77	1.49	0.78
Ga05g01742	7.37	2.73	0.51	131.17	2.6	0.2	0.27	0.2	2.47	3.63	3.24	2.16	1.97	0.67	0.81	5.73
Ga05g01748	134.89	97.92	255.54	1.88	3.64	0.32	0.84	0.5	1.5	4.95	84.92	68.06	2.37	2.83	0.24	1.2
Ga05g01749	0.11	0.22	1.34	0.15	0.09	0.21	0.84	2.76	9.69	1.55	12.19	2.04	1.54	7.15	0.55	1.81
Ga05g01752	0	0.06	0.14	1.7	2.77	6.07	5.53	18.67	9.01	3.09	0.22	0.78	0.4	0.67	1.68	1.5
Ga05g01753	3.07	14.34	14.39	5.83	113.95	1207.89	2330.73	3495.81	108.44	49.72	62.81	422.98	115.9	76.88	229.4	316.95
Ga05g01756	0.31	0.37	0.24	0.35	11.99	26.31	19.59	7.13	9.18	8.18	0.67	3.98	0.62	1.87	1.77	3.96
Ga05g01761	0	2.97	0.46	6.3	0.02	0.18	0.15	0.01	0.53	0.62	0.9	1.43	0.41	1.98	0.46	0.35
Ga05g01762	15.45	9.99	20.75	193.42	31.57	35.11	5.1	3.19	10.06	95.44	131.57	220.54	514.27	164.53	1153.15	110.63
Ga05g01774	0.14	0.2	0.23	0.02	0.39	64.58	48.03	33.91	0.08	0.05	0.11	4.33	0.04	0.1	0.04	0.37
Ga05g01781	2.6	2.01	0.52	0	2.49	0.06	0.23	0.14	5.32	3.16	0.06	0.49	0	0	0	0.37
Ga05g01782	1.18	1.21	6.32	2.44	21.51	41.87	51.15	55.52	5.24	5.68	0.17	5.52	0.75	5.05	5.62	0.71
Ga05g01798	0.16	0.41	0.44	0.38	6.37	8.58	9.44	8.48	8.11	19.27	2.62	12.56	46.48	22.37	246.12	16.78
Ga05g01802	36.48	9.88	9.47	0.09	0.6	3.85	3.53	1.3	0.34	1.19	4.25	11.72	0.1	0.98	0.76	0.67
Ga05g01805	135.52	8.35	722.75	0.81	1.29	0.78	1.51	1.01	1.39	0.25	5.17	116.64	6.75	5.01	0.55	0.25
Ga05g01813	0.04	0.04	0.02	0.15	1.06	0.01	0	0.11	12.51	21.8	0	2.69	0.12	6.46	0.21	0
Ga05g01821	98.93	304.11	2206.17	16.16	67.52	25.98	23.31	38.36	270.36	118.44	997.79	653.2	461.66	31.23	103.28	535.37
Ga05g01829	0.04	0.28	0.09	0.07	3.14	1.37	4.47	8.99	0.12	0.34	0.19	0.43	0	0.19	0.29	0.31
Ga05g01838	0.21	0.55	1.33	17.87	1.4	3.9	1.81	1.73	1.34	1.49	1.98	2.06	1.45	3.3	0.69	1.18
Ga05g01840	0.47	59.24	14.11	3.81	1.37	1.19	21.16	7.85	1.06	3.32	116.45	64.77	130.63	1.26	29.26	78.96
Ga05g01843	0.74	0.62	0.78	0.13	406.17	2.13	0.93	1.75	0.17	0.51	0.26	0.11	0	1.14	2.18	0.19
Ga05g01855	0.27	0.32	0.07	0.08	0.09	20.3	19.96	2.83	0.05	1.4	0.2	3.22	0	0	0.19	1.39
Ga05g01860	0.52	0.31	0.47	0.62	0.29	0.26	0.23	0.32	6.64	28.74	25.52	26.84	83.57	77.34	138.57	64.39
Ga05g01875	4.73	6.13	0.38	0.42	1.32	0.22	0.81	0.67	0.76	1.02	13.59	2.83	8.14	21.92	0.65	1.16
Ga05g01876	53.43	6.71	1.77	0.12	0.43	2.15	1.23	1.09	0.17	0.14	2.34	3.76	0.36	0.34	0.19	0.33
Ga05g01880	0.1	0.27	0.19	0	0.21	4.87	19.86	3.96	1.91	5.74	0.03	0.44	0.13	0.22	2.3	0.55
Ga05g01881	0.55	0.22	0.58	0.44	18.4	17.66	21.74	35.4	6.2	5.49	0.22	2.59	0.14	0.75	0.94	1.89
Ga05g01897	0.04	0.07	0.12	0	1.59	6.32	6.18	8.82	0.49	0.85	0	0.7	0.01	0.17	0.01	0.24
Ga05g01902	0.73	0.23	2.24	0.04	0.51	0.21	0.29	0.11	2.41	5.16	0.62	3.01	0.86	9.1	16.44	5.07
Ga05g01903	2.37	10.94	16.2	7.11	19.51	2.89	1.67	2.42	48.45	345.2	60.02	218.67	462.55	492.75	2975.02	527.18
Ga05g01905	0.24	1.1	0.99	0.49	3.55	0.01	0.05	0.38	3.01	41.76	5.35	33.35	110.74	97.04	271.86	53.91
Ga05g01911	0.1	0.39	0.22	0.35	0.13	0.23	0.17	0.21	0.89	1.23	21.05	3.03	17.15	7.2	4.38	4.74
Ga05g01913	2.2	1.33	2.05	0.07	54.45	11.29	15.97	27.16	16.1	7.68	0.9	3.5	0.54	2.08	0.16	2.72
Ga05g01915	0.17	20.55	1.63	21.56	4.5	40.48	13.94	4.69	4.11	4.21	0.7	6.64	0.63	0.64	23.85	0.55
Ga05g01916	0.03	0.7	1.04	0.1	6.66	0.01	0.02	0.36	3.29	2.87	0.93	0.84	0.59	0.49	0.12	1.29
Ga05g01917	51.48	31.4	296.14	1.69	1.13	0.35	1.67	0.41	2.81	2.31	88.31	89.22	7.51	7.42	1.27	0.86
Ga05g01930	0.78	0.51	0.52	0.2	0.62	4.58	5.95	11.1	1.15	1.27	0.23	1.35	0.17	0.18	1.02	1.11
Ga05g01932	0.03	0.22	0.9	0.04	4.68	13.22	7.44	1.15	2.36	1.86	0.49	3.39	0.01	0	0.03	1.54
Ga05g01935	0.12	0.07	0.92	0.11	14.48	0.12	0.33	0.54	8.63	6.28	0.08	0.75	0.09	1.51	0.22	2.68
Ga05g01937	1.25	10.55	3.61	1.58	2.02	11.41	6.36	5.88	12.2	49.58	22.31	54.4	152.43	69.33	693.55	82.84
Ga05g01942	0.08	0.7	2.68	0.64	0.1	0.15	0.01	0.07	7.25	8.19	9.96	10.89	30.24	42.36	9.52	221.34
Ga05g01943	1.87	2.03	29.88	0.01	1.83	0.05	0.07	0.1	0.23	2.81	1.96	16.24	0.08	3.29	0.27	2.29
Ga05g01949	0.46	11.86	2.8	0.24	0.15	0.57	0.25	0.14	52.36	31.61	16.39	7.53	6.04	9.32	3.49	7.36
Ga05g01956	0.77	11.02	0.48	0.02	1.49	3.57	13.6	23.66	1.37	0.24	1.01	4.62	0.14	0.38	0.38	1.87
Ga05g01958	0.1	1.08	2.52	23.36	87.09	10.81	8.96	57.47	33.79	30.74	1.59	5.54	2.38	2.44	2.32	13.16
Ga05g01963	32.79	3.98	1.22	0.13	0.18	0.73	0.61	0.57	0.14	0.22	0.96	2.02	0.25	0.12	0.05	0.06
Ga05g01967	0	0.1	0.02	0.02	0.01	0	0	0.01	0.05	0.47	0.65	0.16	0.38	14.74	0.03	0.66
Ga05g01973	0.03	0.43	0.08	160.11	0.69	0.14	0.15	0.04	0.12	0.54	0.25	0.24	0.37	0.39	0.64	0.49
Ga05g01975	0.6	0.95	2.99	0.54	0.35	1.38	0.57	0.17	1.78	11.11	6.24	7.57	17.72	28.62	46.52	11.11
Ga05g01980	0.27	7.93	0.96	0.46	22.32	8.04	64.84	251.19	0.81	0.86	10.64	4.41	2.18	0.32	0.86	0.44
Ga05g01982	0.13	0.14	1.41	0.57	5.11	9.98	3.03	0.64	0.05	0.31	0.64	2.02	0.24	0.28	0.99	0.88
Ga05g01984	0.19	0.11	0.4	0.45	0.23	67.32	10.85	0.74	7.89	0.32	0.86	5.26	0.04	0.23	0.09	0.08
Ga05g01987	0.25	4.33	1.71	0.57	1.22	2.99	16.06	45.21	2.01	3.29	6.51	2.78	5.95	2.44	4.21	3.61
Ga05g01999	17.62	28.88	208.17	0.01	0.6	0.19	0.49	0.54	0.62	1.75	5.45	53.16	8.51	7.51	1.1	5.75
Ga05g02004	4.12	12.74	14.1	1.4	39.78	316.63	838.98	980.8	40.16	25.92	7.87	97.82	23.76	26.71	165.01	125.29
Ga05g02010	0	0.14	0.3	4.76	0.29	0.03	0.26	0.21	114.29	16.39	0.01	0.08	0.38	1.93	0.42	0.14
Ga05g02011	0.09	0.41	0.19	41.64	37.48	10.03	4.06	0.6	0.57	16.27	9.47	33.8	6.67	0.52	8.19	15.54
Ga05g02016	0.02	0	0.04	0.01	4.61	8.78	0.52	0.94	0.21	1.1	0	0.85	0	0.05	1.37	0.03
Ga05g02031	0.47	1.54	1.02	1.36	80.16	256.95	174.83	64.47	46.04	29.87	2.7	35.83	2.75	6.55	19.72	36.48
Ga05g02040	0.11	0.07	0.07	0.2	1.62	0	0.14	0.52	14.34	2.69	0.17	0	0.01	0	0.07	0.23
Ga05g02051	3.24	18.59	71.65	0.19	2.2	0.23	0.27	0.18	0.7	0.64	4.89	15.85	9.78	3.64	0.49	1.3
Ga05g02053	19.11	10292.5	40.09	0.48	362.89	21.85	20.63	9.99	9.39	2.42	9.9	173.51	0.47	24.2	1.21	5.31
Ga05g02054	0.64	8.05	5.1	0.17	3.87	0.56	0.33	0.63	30.1	38.11	1.35	4.05	2.28	4.05	3.6	9.8
Ga05g02066	0.3	1.47	0.35	10.74	10.78	0.05	0.11	0.17	110.06	22.13	8.43	6.7	10.68	17.42	2.55	5.38
Ga05g02067	0.15	4.07	0.37	18.15	6.88	0.03	0.27	0.3	188.49	34.57	4.45	7.39	2.31	8.84	9.66	7.95
Ga05g02069	0	0.19	0.27	0.13	0.12	0.03	0.05	0.05	48.7	21.04	1.14	0.53	1.31	33.63	0.53	5.76
Ga05g02071	0.02	0.08	0.06	1.9	2.34	17.51	10.06	1.56	4.03	8.13	0.12	1.53	1.18	1.93	1.65	14.82
Ga05g02076	0	0.11	0.05	0.06	0.12	0.02	0.02	0	5.77	34.63	0.35	2.48	0.03	0.2	1.11	15.51
Ga05g02082	0.06	10.75	0.96	0.07	0.36	3.12	1.46	0.55	6.46	19.45	0.76	5.51	2.41	0.88	2.32	0.92
Ga05g02094	0.06	0.02	0.02	0.05	0.06	0.05	0.04	0.14	2.7	0.19	0.04	0.02	1.15	27.79	1.96	2.08
Ga05g02106	0.5	0.42	0.55	0.12	15.18	0.67	0.57	7.78	24.01	14.64	0.16	0.88	0.23	0.52	0.68	6.55
Ga05g02107	107.58	14.27	4.04	0.29	1.49	0.26	0.52	0.33	0.88	0.51	2.49	5.65	0.09	0.47	0.3	0.31
Ga05g02108	108.56	0.37	12.43	0.81	1.95	0.15	0.27	0.2	12.42	14.61	1.93	7.19	3.2	4.66	0.68	7.35
Ga05g02111	0.97	0.3	0.32	0.85	0.04	0.55	4.57	1.03	0.33	11.99	0.23	1.96	1.47	116.31	4.03	17.16
Ga05g02121	0.02	0.05	0.02	0.13	8.36	3.03	0.51	0.32	10.51	5.31	0.01	0.33	0.02	2.51	0.43	3
Ga05g02133	0	0.65	0.41	0.05	0.74	0.84	1.34	0.61	76.96	40.38	0.29	3.78	1.34	26.53	0.84	16.18
Ga05g02134	60.23	122.13	151.78	519.76	6.31	1.94	6.8	6.88	29.36	40.95	48.92	56.37	48.6	94.29	47.8	25.45
Ga05g02137	0.15	0.07	0.22	0.04	5.7	4.12	4.9	1.48	3.15	2.12	0.06	0.72	0	0.04	0.24	1.7
Ga05g02139	0.14	0.12	0.16	0.33	8.75	40.58	14.8	4.63	1.13	5.45	2.11	6.98	2.49	0.36	7.59	14.83
Ga05g02149	0.2	0.45	0.46	9.53	37.69	155.83	59.92	22.35	16.22	9.85	3.6	18.31	4.22	4.9	6.75	12.49
Ga05g02161	0.43	24.13	0.2	4.03	0.19	5.59	1.6	0.68	0.28	0	0.22	0.76	0.03	0.25	0.07	0.11
Ga05g02164	0.59	0.15	0.16	2.14	9.19	18.62	11.42	3.89	4.97	2.69	0.16	3.02	0.14	0.42	0.99	2.22
Ga05g02169	0.54	0.22	0.04	0.06	1.69	8.62	9.34	2.8	1.34	2.74	0.13	1.33	0.03	0.26	1.51	2.3
Ga05g02173	0.2	0.25	0.21	0.6	0.98	0.09	0.13	0.19	53.79	76.12	0.27	7.17	0.35	114.23	1.06	0.57
Ga05g02176	108.66	31.47	218.48	2.32	36.94	0.37	0.65	2.44	25.6	8.76	24.48	67.92	71.04	5.85	1.93	2.35
Ga05g02183	0.04	0.07	0.06	1.49	22.09	9.59	3	0.91	3.1	7.55	0.42	1.19	0.35	0.43	3.45	3.49
Ga05g02184	26.23	4.23	14.16	0.11	21.52	0	0.03	0.32	0.55	1.51	1.04	8.79	0.02	0.25	0.11	0.41
Ga05g02186	17.1	1.03	38.56	0.09	20.53	0	0.62	2.32	0.24	0.4	0.48	17.69	0.06	0.52	0.13	0.09
Ga05g02192	0.12	1.9	2.16	0.4	0.08	0.14	0.11	0.04	1.71	14.87	5.7	6.15	16.94	32.65	31.27	7.65
Ga05g02201	0.18	3.19	3.12	36.25	0.44	0.08	0	0.04	0.38	0.72	1.17	1.36	0.56	1.4	1.01	0.6
Ga05g02202	24.09	7.7	4.84	1.15	0.18	0.11	0.08	0.06	0.08	0.07	0.35	2.26	2.9	0.37	0.11	0.13
Ga05g02220	0.05	0.21	0.22	0.21	95.73	3.31	18.08	25.11	0.43	0.73	0.09	0.45	0.1	0.17	2.71	0.6
Ga05g02221	50.67	6.66	2.24	1.65	0.2	1.96	1.07	0.51	0.7	0.4	1.59	2.74	0.46	0.92	0.22	0.26
Ga05g02225	0.12	8.22	2.01	0.59	0.23	1.08	0.78	0.68	15.66	42.99	4.37	4.33	1.02	32.06	1.79	12.57
Ga05g02227	0.99	0.95	0.46	1.53	12.64	25.25	22.57	20.32	7.08	5.2	0.22	3.13	0.19	1.69	1.2	2.43
Ga05g02230	0.04	2.31	0.57	0.79	1.64	1.58	0.56	2.43	18.84	87.55	5.89	9.48	6.89	17.49	11.47	65.8
Ga05g02233	183.58	83.39	38.66	2.96	807.27	157.28	880.17	1172.5	356.28	259.78	12.52	50.99	9.54	26.11	19.66	111.87
Ga05g02235	0.04	0.27	0.34	0.06	0.5	0.72	1.76	5.87	45.24	15.72	0.16	1.08	0.28	11.52	4.05	13.14
Ga05g02239	0	0.18	0.04	0.44	0.1	0.08	0	0.01	1.13	0.87	0.1	1.49	0.12	4.36	1.08	6.94
Ga05g02252	214.06	102.59	183.97	0.73	1.83	0.62	1.66	11.66	24.81	23.04	24.55	62.7	25.68	4.46	3.12	20.3
Ga05g02257	0.02	0.11	0.12	0.02	0.81	0.7	7.9	27.1	0.1	0.06	0.18	0.25	0.02	0.02	0	0.03
Ga05g02267	6.14	2.77	42.76	3.09	0.56	0.1	0.26	0.19	1.12	2.49	6.84	16.66	11.56	5.31	5.04	5.48
Ga05g02270	0.39	0.17	0.07	0.16	3.43	12.4	7.06	1.62	2.38	2.91	0.25	2.32	0.41	0.47	1.08	2.22
Ga05g02279	2.42	0.97	0.42	0.38	17.38	39.3	29.14	7.7	16.01	12.85	0.53	6.5	0.58	1.25	3.09	5.06
Ga05g02286	25.57	13.27	591.72	3.32	2.16	2.71	2.46	1.5	7.12	44.9	91.05	133.78	71.47	16.11	20.48	11.47
Ga05g02289	8.76	2.71	9.62	0.02	132.37	20.61	8.64	7.07	5.67	8.2	0.11	3.16	0.01	0.61	0.15	0.1
Ga05g02290	6.45	2.53	0.53	0.3	12.4	32.01	12.25	4.41	2.22	1.44	1.01	8.96	1	0.59	0.72	3.3
Ga05g02296	0.1	0.2	0.08	0.65	7.1	19.13	8.88	7.52	2.62	1.88	0.4	1.35	0.03	0.31	0.81	1.41
Ga05g02300	5.88	223.18	114.33	0.59	6.3	1.08	1.94	0.86	10.59	11.92	30.39	39.05	49.4	13.12	2.46	5.59
Ga05g02301	0.17	0.98	0.15	2.61	19.32	9.54	2.97	0.9	0.1	2.67	0.94	5.1	1.64	0.14	3.26	1.31
Ga05g02307	0.07	3.92	4.37	0.68	0.76	0.97	2.71	1.97	8.1	4.86	37.63	12.98	42.75	47.44	5.95	14.44
Ga05g02308	0.07	0.04	0	0.19	0.03	0.02	0.06	0.02	0.34	0.53	0.29	6.91	29.88	72.6	3.2	15.58
Ga05g02310	0	0	0.08	0	0.22	0	0.02	0.01	8.01	7.68	0	0.07	0	0.02	0.07	0.51
Ga05g02312	0.18	0.05	3.85	6.13	27.53	0.17	0.07	0.32	7.14	1.6	3.97	4.63	0.14	0.38	0.16	0.72
Ga05g02313	0.22	1.94	1.4	0.03	19.87	0.13	0.23	0.67	11.19	6.89	1.25	1.49	0.34	2.51	0.17	2.31
Ga05g02317	12.98	4.2	18.41	0.51	2.15	0.24	0.84	39.31	124.37	117.34	0.65	16.64	2.22	2.22	1.83	45.84
Ga05g02325	0	0.26	0.17	0	0.45	0.54	6.35	3.78	11.03	7.1	0.03	0.26	0.1	0.63	0.27	1.66
Ga05g02328	4.1	52.31	13.25	2.78	0.16	0.06	0.2	0.27	4.6	2.83	19.89	11.15	17.23	13.01	2.43	2.41
Ga05g02333	0.25	1.46	0.91	0.06	6.55	0.96	1.74	4.53	33.04	10.72	0.58	1.48	0.85	0.6	1.61	1.99
Ga05g02334	264.48	75.96	46.47	3.89	20.33	6.28	27.46	8.96	225.53	412.32	7.24	52.16	7.26	6.07	119.57	14.3
Ga05g02335	9.52	31.84	21.71	3.5	8.26	26.84	33.4	5.23	207.48	362.76	3.18	22.5	3.16	3.48	80.66	12.7
Ga05g02336	13.73	324.19	4.29	25.05	1.35	0.45	0.48	0.41	3.27	2.97	37.62	34.34	57.87	5.09	14	2.94
Ga05g02337	0.03	0.06	0.08	0.05	4.79	4.91	12.86	1.16	5.98	14.61	0.14	0.86	0	0.02	6.47	1.93
Ga05g02346	0.15	2.55	0.15	1.18	10	6.81	5.41	2.95	0.34	0.13	0.09	0.57	0.03	0.14	0.32	0.18
Ga05g02350	0.15	0.56	0.31	1.77	16.34	29.58	37.97	49.75	1.15	4.83	2.17	6.71	4.12	4.68	9.36	9.28
Ga05g02353	0.04	0.06	0.25	0.1	0.06	0.32	0.23	0.17	3.25	0.99	11.5	1.3	10.87	20.28	0.76	3.38
Ga05g02356	0.02	0.18	0.08	0.08	6.18	9.58	8.59	7.92	0.82	1.02	0.59	1.51	0.61	1.08	0.81	1.14
Ga05g02368	0.02	0.28	1.54	0.02	6.69	0.11	0.45	0.49	27.58	19.72	0.17	1.28	0.81	0.43	0.44	8.47
Ga05g02379	0.01	0.04	3.36	0.52	0.01	0	0.05	0.16	9.21	10.04	2.31	3.44	7.5	1.38	29.7	6.1
Ga05g02382	0	0.04	0	9.89	10.07	0.08	0.17	0.2	0.16	0.07	0	0.13	0	0.33	0	0.27
Ga05g02383	0	0.07	0.21	0	53.54	0.05	0.27	8.58	0.03	0	0.02	0	0.25	0.16	0	0
Ga05g02385	9.92	1.48	0.17	0.54	0.07	0	0	0	1.72	2.92	5.11	1.11	4.95	1.21	6.97	0.28
Ga05g02387	0.04	2.84	2.35	0.12	17.3	2.71	31	45.23	4.3	6.1	2.23	1.28	4.67	6.71	3.39	3.32
Ga05g02389	25.76	3.36	0.99	0.16	0	0	0	0.11	0.18	0.15	14.31	2.23	11.91	0.08	0.07	0
Ga05g02394	2.29	46.04	1.66	0.43	3.5	3.73	1.65	1.59	4.12	3.38	0.59	3.38	0.18	1.94	1.5	1.66
Ga05g02400	2.12	14.69	0.33	0.04	0.71	1.36	1.14	0.9	1.01	0.72	0.29	0.99	0.12	1	0.23	0.76
Ga05g02404	2.95	2.71	61.58	2.5	2.48	0.31	0.66	3.01	43.71	67.76	56.28	75.91	180.42	596.75	118.06	59.26
Ga05g02406	9.48	42.52	0.49	0.11	5.3	2.92	4.31	7.15	2.01	0.65	1.46	2.69	1.07	1.81	0.32	1.51
Ga05g02408	0.03	0.08	0.08	0.28	4.23	9.22	7.53	2.62	2.51	2.39	0.11	1.18	0.03	0.19	0.57	1.55
Ga05g02413	33.24	4.93	1.24	0.07	0.2	0.07	0.35	0.78	1	4.16	0.69	2.8	0.11	0.36	0.88	1.63
Ga05g02421	0.11	2.3	0.95	0.08	0.11	0.55	2.27	2.86	21.43	34.33	4.84	2.41	0.83	0.33	3.21	5.73
Ga05g02423	2.19	0.15	0.07	0.08	0.92	0	0.13	0.79	28.98	42.23	0	0.43	2.18	30.8	5.47	9.4
Ga05g02424	683.82	2.44	5.28	0.26	104.66	5.21	40.06	179.26	73.7	39.96	21.63	31.2	1.1	16.64	2.34	34.62
Ga05g02425	3.3	0.09	0.33	0	1.43	1.94	33	6.09	14.66	1.59	0.25	0.02	0.07	4.58	0.03	0.34
Ga05g02426	644.81	1	4.18	0.51	6.45	0.3	0.23	0.1	0.78	4.19	14.39	22.2	0.79	1.62	0.72	8.92
Ga05g02434	26.61	6.46	23.15	0.97	0.17	0.31	0	0.35	4.19	47.64	11.9	55.43	141.95	178.21	385.25	100.13
Ga05g02440	0.76	13.63	0.22	17.44	16.75	24.65	51.9	77.32	2.86	0.54	0.28	7.35	0.09	2.65	0.83	0.64
Ga05g02447	19.57	3.35	1.17	0.13	0.39	2.02	3.47	4.69	0.78	0.72	0.81	1.76	0.16	0.16	0.31	0.81
Ga05g02452	3.86	0.28	0.12	0.32	0.01	0	0.02	0.01	24.85	1.95	0.05	0.3	0	0	0	0
Ga05g02454	0.19	0.41	0.23	0.04	36.19	95.21	63.18	18.1	14.35	17.34	0.3	11.87	0.04	0.74	4.58	7.01
Ga05g02456	0.94	19.09	20	2.46	6.76	2.72	2.93	6.08	72.08	200.21	9.05	22.28	28.5	270.12	35.59	116.9
Ga05g02458	0.04	0.07	0.18	0.58	8.15	6.84	4.58	5.28	1.67	1.53	0.07	0.75	0.25	0.2	2.63	0.39
Ga05g02463	0.13	0.23	0.25	300.7	105.28	0.42	0.17	0.17	0.32	0.47	0.7	0.46	0.95	1.01	0.64	0.05
Ga05g02464	0	0.35	0	0.71	17.23	0.31	0.32	4.17	3.51	6.48	0.59	5.55	4.97	49.83	2.18	0.47
Ga05g02467	1.66	2.32	5.2	0.19	0.21	0.02	0.14	0.05	2.81	0.83	0.87	7.32	20.38	1.68	41.99	1.44
Ga05g02475	0.07	0.14	0.03	0.1	1.69	1.82	2.09	1.37	10.58	9.17	0.24	1.4	0.04	1.2	0.99	2.93
Ga05g02480	0.01	0.03	1.53	0.35	0.02	0	0.03	0.12	1.34	0.44	21.37	2.7	83.48	10.15	3.57	2.64
Ga05g02481	0.01	0.03	0.1	0.61	0.4	0.05	0.04	0.04	0.31	0.23	34.52	4.16	38.16	9.38	4.17	3.15
Ga05g02482	1.66	0.29	3.72	1.41	0.16	0.04	0.05	0.09	2.17	3.08	77.67	10.95	16.37	15.38	1.13	14.95
Ga05g02483	0.01	0.01	0	0.1	0.05	0.02	0.01	0.01	0.06	0.1	8.53	0.9	4.82	2.69	0.16	2.1
Ga05g02489	0.69	0.37	4.26	0.27	0.85	4.8	6.69	2.8	0.53	2.92	4.89	4.52	13.84	5.58	44.2	2.6
Ga05g02495	0.19	0.31	0.5	0.34	0.69	0.08	0.66	11.06	110.96	20.46	31.37	1.93	1.85	20.04	0.78	7.82
Ga05g02507	0.03	0.05	0	0.06	8.69	0.65	0.53	0.29	4.32	3.92	0.05	1.99	0.19	0.6	0.78	2.18
Ga05g02512	0.31	0.32	0.63	1.09	0.87	0.52	1.15	1.33	23.01	36.78	0.29	0.75	0.25	4.27	15.36	2.45
Ga05g02514	0.78	0.72	0.33	0.6	22.84	42.01	27.87	6.14	9.92	8.81	1.37	9.49	1.45	2.61	4.01	5.06
Ga05g02521	1.07	2.67	2.6	0.79	111.96	7.91	25.27	30.67	9.68	19.49	3.7	3.94	5.08	4.37	5.68	8.79
Ga05g02523	2.42	0.16	0.91	0.15	0.04	0.02	0	0.04	0.29	5.27	5.04	3.34	11.23	6.08	2.93	15.61
Ga05g02524	1.19	4.92	9.62	6.15	4.36	1.21	0.42	0.13	6.76	44.72	24.32	25.5	82.81	41.17	251.41	29.26
Ga05g02526	0.01	0.03	0.07	0.01	2.42	24.47	11.45	5.88	5.78	3.77	0.02	2.38	0.09	0.18	0.03	1.52
Ga05g02529	1.2	0.25	0.29	0.13	53.86	21.89	7.28	2.73	1.14	1.14	0.65	2.62	0.04	1.42	0	0.2
Ga05g02531	26.45	24.25	248.65	12.66	1.31	0.48	2.97	3.21	2.07	27.15	55.99	71.03	32.65	4.21	1.54	5.88
Ga05g02532	0	0.05	0.08	0.03	0.34	0.06	0.44	22.82	1.27	3.2	0.04	0.34	0.54	1.88	3.13	3.23
Ga05g02537	26.91	3.15	0.62	0.03	0	0.03	0.02	0	0.03	1.05	0.53	0.86	0.14	0.14	0.33	0
Ga05g02549	160.33	59.11	516.35	7.41	3.95	5.24	4.5	8.27	91.45	89.14	84.33	185.64	51.23	85.68	15.36	17.89
Ga05g02563	0.21	0.14	0.24	0.01	16.02	0	0.16	0.02	0.03	0.04	0.02	0.13	0	0.01	0	0
Ga05g02565	7.35	5.56	41.61	0.12	0.06	0	0.13	0.11	16.89	1.64	0.7	17.56	1.1	0.82	0.07	0.05
Ga05g02566	10.43	43.37	109.46	0.51	0.29	0.2	0.5	0.33	30.94	4.43	17.64	54.49	21.81	6.16	0.62	0.33
Ga05g02569	0.16	0.41	0.19	0.03	0.01	0	0.03	0.15	33.42	3.31	1.09	0.22	1.26	3.84	0	0.03
Ga05g02570	2.56	16.47	7.84	1.76	0.77	0.24	0.2	0.47	55.14	9.23	20.41	7.06	14.25	15.26	1.37	2.81
Ga05g02571	58.56	14.21	219.03	0.31	0.71	0.78	0.57	0.45	0.98	7.14	5.63	92.27	7.79	2.02	0.46	7.66
Ga05g02572	0.11	3.44	1.06	2.23	2.27	0.1	0	0.03	4.68	29.57	4.08	12.86	1.3	7.76	3.13	18.23
Ga05g02573	106.59	35.36	64.45	1.71	4.77	0.98	0.68	0.42	1.28	5.63	5.94	53.45	5.89	2.99	1.81	3.2
Ga05g02577	1.65	29.33	58.7	11.12	5.22	4.48	2.25	4.25	115.61	597.22	234.62	521.51	1323.37	1259.24	3633.56	1054.19
Ga05g02578	4.69	3.95	8.14	0.15	3.93	0.11	0.14	1.72	0.21	1.15	1.24	6.07	14.83	8.21	52.24	1.71
Ga05g02584	0.46	299.24	1.24	0	0.61	0.7	1.4	0.39	1.04	0	0.31	5.31	0	0.74	0	0.03
Ga05g02600	0.53	0.14	0.45	13.1	24.22	13.71	7.89	6.2	1.06	5.16	0.67	2.38	1.91	2.04	0.15	1.24
Ga05g02606	1.54	518.22	4	0.2	128.76	189.48	350.45	370.08	1.18	0.35	0.74	21.39	0.25	1.58	0.19	1.06
Ga05g02611	0.47	3.72	3.74	0.65	0.75	0.84	0.99	1.03	29.47	40.34	5.37	6.51	7	6.99	17.55	3.45
Ga05g02613	0.3	0.52	0.41	2.76	116.37	59.84	74.84	2.68	0.1	3.44	0.61	7.02	0.42	0.35	3.31	4.33
Ga05g02621	9.5	2.63	8.47	0.65	2.75	2.66	2.67	1.21	5.96	21.88	12.77	19.85	44.04	47.96	127.2	25.41
Ga05g02635	0.66	0.88	1.03	3348.39	376.45	1.89	0.67	1.52	5.42	5.95	3.4	4.74	5.35	8.07	6.47	1.51
Ga05g02640	0.67	8.88	0.81	8.67	18.45	16.49	62.14	5.95	99.85	173.33	0.86	21.8	3.37	9.47	53.03	157.8
Ga05g02644	27.15	3.4	1.03	0.1	0.03	0.07	0.15	0.29	0.03	0.08	0.81	1.76	0.07	0.1	0.03	0.02
Ga05g02653	17.96	2.38	0.51	0.04	1.06	0.15	0.5	0.18	0.08	0.23	0.7	1.38	0.02	0.15	0.07	0.22
Ga05g02655	0.07	0.22	0.05	0.06	5.85	9.99	8	2.64	3.46	4.53	0.11	1.76	0.21	0.35	0.81	1.35
Ga05g02662	0.01	0.15	0.53	0.01	6.87	6.99	9.19	16.61	2.36	0.05	0.04	0.59	14.54	0.06	4.47	0.1
Ga05g02666	557.07	540.14	907.71	81.24	10.82	35.26	30.28	34.48	73.47	115.96	35.06	443.02	37.34	47.4	7.56	12.93
Ga05g02668	0.1	0.03	0.05	15.65	2.17	0.7	0.97	0.81	0.35	0.64	0.05	0.15	0.03	0.11	1.29	1.4
Ga05g02669	0.04	0.03	0.05	561.21	2.31	0.03	0	0.11	1.53	9.25	0.61	0.67	1.55	0.77	5.14	0.19
Ga05g02679	131.15	17.93	6.45	0.67	7.62	10.65	6.69	4.68	7.65	4.32	8.44	10.37	0.58	9.78	2.29	2.76
Ga05g02683	0.33	0.15	0.12	0.04	0.43	101.85	35.95	7.7	0.76	4.17	0.08	6.23	0.07	0.1	0.22	0.2
Ga05g02686	30.9	5.16	1.2	0	0	0.03	0.05	0	0.07	0.36	0.72	1.95	0.38	0.74	0.07	0
Ga05g02687	0	0	0.03	0.05	0.23	0	0	0.04	1.3	0.81	0.59	0.62	3.45	9.89	0.21	0.85
Ga05g02694	0.07	3.14	0.16	0.07	0.67	1.23	0.54	0.9	15.43	15.38	0.49	0.84	0.2	3.69	0.89	3.16
Ga05g02695	0	0.23	0.97	0.01	3.67	0.12	0.1	0.3	14.82	9.31	0.2	0.74	0.17	0.02	0.29	3.8
Ga05g02700	30.75	4.71	1.39	0.08	0.19	1.64	0.62	0.56	0.03	0.02	0.7	1.49	0.12	0.08	0.13	0.01
Ga05g02702	0.02	1.01	0.03	0.04	0.29	2.27	0.81	0.49	10.95	30.05	1.03	3.4	0.1	0.04	2.46	0.78
Ga05g02708	0	0.04	9.88	0.08	0.07	0.05	0.09	0	0.37	0.31	9.89	2.72	3.51	0.67	0.17	2.94
Ga05g02710	0	0.27	0.34	0	0.05	0.04	0.04	0.05	19.61	3.33	1.69	0.56	1.53	1.92	0.5	0.58
Ga05g02718	0.06	0.03	0.36	0	4.99	5.82	3.29	0.49	0.65	1.19	0.03	0.72	0	0.18	0.13	0.67
Ga05g02727	114.03	17.65	4.99	0.38	0.41	0.27	0.34	0.69	0.16	0.32	2.63	5.77	0.58	0.86	0.17	0.23
Ga05g02729	0.02	0.01	0.05	0.04	5.94	15.43	2.5	0.26	1.39	5.02	0.05	1.34	0.08	0.06	2.46	1.78
Ga05g02737	0.03	0.29	0.95	0.17	3.93	0.35	1.12	3.49	34.95	18.01	4.06	5.01	9.07	36.35	6.76	25.42
Ga05g02748	8.04	0.71	0.32	0.02	0.86	1.18	1.91	2.19	0.09	0.09	0.1	0.51	0	0.03	0.15	0.04
Ga05g02750	61.01	6.8	2	0.1	0.04	0	0.04	0	0.04	0.17	1.06	2.55	0.09	0.28	0.05	0.02
Ga05g02756	0	0.26	2.18	0.11	5.23	0.06	0.14	6.62	58.37	38.92	0.32	2.41	0.53	0.96	0.94	31.89
Ga05g02763	0.03	0.01	0.08	0.01	0.06	1.76	18.8	2.26	0.55	0.77	0.01	0	0	0	0.09	0.71
Ga05g02801	0.48	0.52	0.61	0.21	175.53	3.97	4.71	4.32	16.15	0.41	0.39	0.19	0.15	0.55	0.07	0.56
Ga05g02818	0.68	0.25	0.73	0.27	12.82	1.78	2.55	7.47	25.98	43.76	3.3	2.54	2.22	53.83	5.42	2.87
Ga05g02819	24.82	1.89	0.42	1.46	2.74	0.76	0.34	0.66	0.67	1.41	0.83	1.76	0.75	0.75	1.34	0.7
Ga05g02823	0.48	84.32	8.96	3.93	0.52	0.36	0.65	0.62	137.09	13.36	26.15	8.26	31.02	29.17	1.3	5.47
Ga05g02827	0.18	0.06	4.56	1.32	5.77	39.55	24.86	20.9	1.7	0.43	0.08	3.6	0	0.17	0.36	0.38
Ga05g02830	0.03	0	0	0.04	0.37	10.15	2.56	0.12	0.61	0.55	0.3	1.08	0.25	0	0.43	0.31
Ga05g02834	0.36	37.77	1.09	0.14	121.86	99.69	115.89	177.87	0.46	0.25	0.02	7.51	0	0.9	0.24	0.5
Ga05g02847	19.11	1.83	0.83	0.92	0.21	0.18	0.09	0.03	3.27	1.02	2.12	2.11	4.37	2.89	0.78	0.3
Ga05g02857	1049.2	173.84	52.46	4.49	0.45	0.58	0.81	0.33	0.81	2.08	38.46	60.13	4.47	5.86	3	0.26
Ga05g02862	43.88	6.42	1.88	0.08	0.01	0.05	0.05	0	0.03	0.11	0.86	2.77	0.13	0.15	0.14	0
Ga05g02867	0.02	7.47	0.17	0.12	0.75	2.45	2.04	2.76	86.77	27.89	0.31	14.37	1.04	17.13	2.92	10.18
Ga05g02869	0.15	0.55	0.45	19.93	13.1	7.12	6.15	4.06	2.54	1.68	1.42	1.99	1.18	2.71	0.5	4.15
Ga05g02872	0.51	0.57	0.05	0	0.19	1.55	0.64	3.88	7.1	5.43	0.14	0.49	0.04	0.35	0.15	4.12
Ga05g02877	0.01	0.03	0.03	0.66	0.4	2.29	1.22	1.14	0.39	4.72	0.68	1.67	6.24	1.7	22.44	1.15
Ga05g02882	0.11	0.17	0.18	0.23	0.75	2.21	0.96	0.43	2.43	3.9	0.19	0.7	0.17	6.5	0.93	12.23
Ga05g02886	0.07	56.73	1.13	0.13	2.33	2.16	2.03	9.06	19.34	13.37	2	2.24	3.11	10.92	4.26	7.72
Ga05g02887	1.21	1.78	0.55	5.47	0.88	7.15	12.1	5.67	40.07	92.69	235.8	29.13	109.15	91.71	84.16	20.96
Ga05g02900	15.57	1.87	0.71	0	2.45	0.07	0.61	2.35	0.08	0.02	0.33	1.14	0	0.11	0.05	0
Ga05g02902	0.06	0.14	0.38	0.21	0.06	0.26	0.21	0.09	0.76	5.58	4.29	3.26	10.52	14.67	8.07	4.77
Ga05g02911	1.41	39.12	20.5	0.26	20.12	4.73	2.93	0.84	11.46	5.29	0.72	8.63	1.35	1.46	0.16	1.61
Ga05g02914	0.03	0.12	0.13	0.02	0.06	0	0.02	0.05	38.43	1.62	0	0.14	0	0.12	0.11	0
Ga05g02922	18.63	4.63	13.07	0.46	0.4	0.97	0.32	1.26	7.31	58.24	8.35	15.3	17.23	0.91	2.46	79.83
Ga05g02936	7.97	0.52	1.51	0.12	0.76	0.08	0.25	1.5	0.86	0.45	0.26	1.3	2.48	0.53	0.3	0.02
Ga05g02943	0.01	0.21	0.35	0.1	0.27	0.78	0.22	0.05	9.52	25.64	0.45	1.49	0.35	2.36	10.93	18.03
Ga05g02950	1.03	1.29	1.06	0.14	14.37	31.82	21.76	7.23	14.47	12.27	0.78	5.88	0.28	1.17	1.5	5.12
Ga05g02952	0.3	10.37	0.88	0	0.2	0	0.1	0.15	76.55	0.76	0	0.3	0.68	0.05	0	0.12
Ga05g02957	48.47	1.33	1.31	102.51	5.05	5.57	6.94	3.17	6.99	7.73	2.83	6.84	3.68	30.64	31.33	16.42
Ga05g02959	0.11	0.01	0.04	0.04	0.23	0.01	0.13	0.31	11.47	1.38	0	0.13	0.03	1.33	0.14	2.51
Ga05g02964	0.11	0.37	0.33	0.15	6.83	4.96	14.09	36.53	35.97	42.03	0.28	1.38	3.64	4.91	14.2	9.91
Ga05g02965	0.14	0.44	0.66	0.04	1.48	4.43	6.62	13.15	0.35	0.14	0.45	1.18	0.2	0.3	0.24	1.37
Ga05g02967	1147.76	777.89	394.92	1.63	3.27	3.29	5.27	6.55	14.84	20.58	30.45	233.72	35.92	128.55	1.08	11.12
Ga05g02970	0.48	2.29	18.51	5.74	0.46	0.26	0.5	0.31	80.57	65.93	331.78	70.73	218.01	111.01	48.84	70.98
Ga05g02971	0.92	0.61	6.42	0.52	0.1	0.05	0.09	0.2	0.98	13.12	8.12	23.93	126.73	2.98	392.03	46.77
Ga05g02972	0.16	1.21	1.21	0.05	0.04	0.23	0	0	0.12	0.09	0.26	2.6	26.95	0.21	0.08	0.37
Ga05g02997	0.09	0.17	0	13.86	49.91	3.17	1.29	1.52	0.25	0.28	0.16	0.18	0.05	0.17	0.39	0.72
Ga05g03008	485.08	333.36	137.97	123.1	5.77	9.78	3.44	2.29	12.68	12.12	64.53	122.67	43.68	25.36	27.54	8.83
Ga05g03014	0.07	1.89	0.38	0.33	0.07	0.03	0.06	0.04	4.53	18.05	20.57	4.86	16.7	18.33	13.35	8.76
Ga05g03022	0.18	0.4	0.19	0.41	0.3	1.62	1.39	0.79	6.42	6.23	28.55	6.44	35.3	32.5	9.91	12.54
Ga05g03028	0.02	0.03	0.06	0.04	0.14	0.2	1.56	5.82	3.3	2.6	0.04	0.18	0.13	2.35	0.34	1.88
Ga05g03029	1.37	0.94	13.94	0.06	15.02	0.29	0.42	2.35	14.71	7.67	2.72	6.32	0.03	0.2	0.03	0.21
Ga05g03030	5.31	15	67.74	2.19	2.62	4.04	1.43	0.31	2.06	1.99	8.42	20.76	18.33	1.03	10.38	2.33
Ga05g03036	0.29	16.96	0.31	11.04	21.35	10.8	6.81	3.57	0.56	2.29	1.37	3.37	0.21	0.66	0.7	3.52
Ga05g03043	0	1.14	0	3.34	9.74	0	0	0.05	2.67	5.84	0.32	1.8	0.1	2.78	2.91	1.64
Ga05g03061	1.01	0.19	0.68	0.08	5.97	11.94	7.12	3	2.55	3.62	0.12	1.84	0.2	0.09	0.66	1.12
Ga05g03063	0.06	0.88	1.13	0.42	0.06	0.09	0.08	0.13	30.44	3.51	8.22	2.47	110.2	34.31	1.93	3.65
Ga05g03065	0	0.49	0.08	0.23	3.91	0.02	0.02	0.02	5.44	3.37	0.25	2.6	0.11	0.21	0.68	3.04
Ga05g03067	0.01	0.04	0.03	0.06	2.78	4.73	4.06	1.89	0.47	0.45	0.05	0.67	0.01	0.07	0.37	0.88
Ga05g03128	39.74	9.27	1.61	0.64	0.88	0.15	0.75	0.37	0.05	0.33	0.65	1.52	0.13	0.13	0.03	0.64
Ga05g03130	0.19	2.77	0.02	0	0.06	2.56	9	1.97	16.83	16.03	0.05	0.21	0.17	3.79	1.51	3.53
Ga05g03162	3.01	0.8	0.68	12.28	21.96	8.9	8	12.54	2.73	2.79	0.71	1.44	0.49	5.54	1.11	2.11
Ga05g03163	24.12	0.04	8.38	0	0.17	0.03	0.08	0.08	4.71	0.07	0.13	4.38	0.07	0.13	0.04	0
Ga05g03164	0.58	0.48	2.97	0	1.09	0.07	0.08	0.51	8.5	0.98	0.26	0.99	0.29	0.58	0.05	0.13
Ga05g03183	0.01	0.06	0.19	0	22.64	0.06	0.03	0.01	1.52	4.94	0.04	0.68	1.24	1.8	0.18	5.14
Ga05g03185	99.33	0.39	27.22	7.14	0.6	4.15	10.33	34.16	2.19	5.05	9.92	13.75	19.25	0.66	5.69	1.5
Ga05g03193	0.03	0.02	0	0.04	0.05	0.07	0.04	0.03	0.4	0.14	3.89	0.92	4.15	5.4	0.47	2.92
Ga05g03198	0.91	0.06	0.15	2066.87	13.02	0.04	0.18	0.69	2.06	4.56	1.97	3.07	5	2.88	3.78	0.96
Ga05g03205	0.03	0.05	0.08	0.03	1.34	0.25	0.14	0.71	22.44	7.13	0.08	0.06	0.24	21.71	6.31	0.99
Ga05g03210	0.05	0.05	0.06	0.02	2.38	5.73	4.26	3.23	1.1	0.87	0.14	1.37	0.13	0.18	0.79	0.78
Ga05g03220	0.1	0.26	0.43	0.06	162.16	0.67	0.32	0.44	0.11	0.56	0.14	0	0	0.54	0.04	0.06
Ga05g03237	19.23	2.51	0.93	0.11	0.45	0.15	0.34	0.32	0.1	0.04	0.53	1.02	0.14	0.08	0.04	0.04
Ga05g03238	4.88	0.82	0.45	0	0.42	0.2	0.92	4.14	2.02	1.52	0.03	0.45	0.02	0	0.23	0.43
Ga05g03255	549.5	54.06	14.79	1.84	0.26	0.21	0.39	0.16	0.27	0.85	14.72	27.85	2.01	2.44	1.04	0.2
Ga05g03256	115.31	14.5	3.63	0.24	0.05	0	0.1	0	0.01	0.21	3.9	5.49	0.49	0.49	0.04	0.03
Ga05g03258	0	0.5	0	0.21	1.82	0.32	0.42	0.44	2.85	8.3	0.12	0.92	1.37	6.38	3.08	9.18
Ga05g03266	128.68	15.53	0.96	0.26	1.33	0.17	0.17	0.34	0.46	1.1	3.14	5.79	0.98	0.71	1.05	1.8
Ga05g03276	0.04	0.33	0.11	3.15	16.98	0.03	0.04	0.07	32.15	10.11	0.15	4.58	0.06	0.63	0.73	5.26
Ga05g03279	0.27	0	0.07	0.52	0	0.12	0.04	0.01	3.19	15.81	0.19	0.18	0.26	58.63	0.17	29.74
Ga05g03300	49.27	4.58	1.28	0.25	0.05	0.01	0.01	0	0.04	0.11	1.1	2.65	0.05	0.25	0	0
Ga05g03301	176.73	16.05	5.03	0.53	0.12	0.09	0	0.02	0.09	0.27	3.46	7.22	0.6	0.69	0.57	0.04
Ga05g03302	46.12	4.82	1.22	0.19	0.03	0	0	0.01	0.02	0.15	0.97	2.14	0.24	0.05	0.05	0
Ga05g03305	0.1	2.99	0.1	0.34	1.07	0.2	0.05	0	3.19	0.84	0.14	0.11	1.32	9.46	0.34	3.54
Ga05g03308	233.38	29.87	7.87	0.86	0.12	0.05	0.09	0.04	0.01	0.46	6.04	12.88	0.91	0.91	0.73	0
Ga05g03311	2.42	0.5	3.68	0.05	0.2	0.27	0.17	0.36	0.26	0.28	0.96	1.78	11.12	1.88	0.33	0.74
Ga05g03325	3.26	11.24	5.76	0.96	0.81	2.41	5.89	3.71	134.17	312.18	1.34	5.28	0.95	1.91	32.34	11.56
Ga05g03342	0.5	5.06	4.36	1.45	61.37	187.73	411.14	859.8	44.1	25.86	2.13	96.09	21.72	35.81	152.37	117.17
Ga05g03348	0	0.23	0.24	0.16	16.63	2.8	3.18	17.32	72.98	36.65	0.05	1.18	0.29	1.1	1.24	6.06
Ga05g03350	0	0.27	0	0.1	34.61	0.61	0.18	0.1	0.02	0	0	0.04	0	0.05	0.06	0.23
Ga05g03359	0.02	0.34	0.22	0.44	8.74	16.21	6.37	5.38	0.48	0.13	0.28	1.33	0	0.09	0.13	0
Ga05g03362	0.07	1.2	0.1	0.25	0.03	0.23	0.12	0.07	2.67	6.71	0.26	0.47	0.29	2.16	0.97	3.3
Ga05g03390	79.79	145.07	74.15	5.79	2.73	1.45	5.03	6.27	238.03	358.24	43.41	57.97	19.54	9.47	103	20.8
Ga05g03410	190.76	25.21	5.31	0.69	0.1	0.12	0.16	0.04	0.08	0.52	4.79	12.31	0.22	1.07	0.36	0
Ga05g03443	29.47	3.28	1.38	0.04	0	0	0.04	0	0	0.06	0.21	1.1	0.12	0.05	0.07	0
Ga05g03454	0.02	0.03	0.04	0	29.78	0.04	0	2.13	0	0	0	0	0	0.19	0	0
Ga05g03462	46.8	72.91	24.8	1.65	0.33	0.87	1.26	0.2	8.12	2.37	100.77	23.76	76.99	30.94	3.74	4.83
Ga05g03463	0.12	0.17	0.27	0.23	21.94	54.15	22.05	5.75	1.69	3.92	0.13	8.42	0.24	0.2	0.46	0.91
Ga05g03482	57.86	8.19	2.08	0.23	0.01	0.01	0.08	0.08	0.05	0.16	1.65	3.09	0.14	0.3	0.12	0.05
Ga05g03485	6.63	1.23	38.12	0	2.6	0.05	0.35	0.32	4.52	2.77	3.03	17.45	1.06	0.35	3.56	4.91
Ga05g03486	0.05	0.28	0.04	0.02	7.33	11.04	8.02	2.63	5.92	5.65	0.03	1.79	0	0.48	1.02	2.37
Ga05g03493	0.18	0.79	0.97	5.61	122.61	113.68	94.16	65.51	14.36	7.75	0.58	14.22	0.65	2.06	1.55	7.78
Ga05g03497	0.63	12.23	6.61	0.75	200.05	7.33	8.06	15.16	2.25	8.78	24.67	8.4	2.31	1.46	4.1	2.23
Ga05g03510	0.06	0.84	0.09	0.25	1.68	0	0.02	0.03	5.98	7.12	0.57	1	0.84	3.62	2.22	3.37
Ga05g03511	0.04	11.92	0.1	3.74	0.08	1.31	0.82	0.26	8.41	0.66	0.07	0.48	0	0.09	0.06	0.11
Ga05g03514	0.02	0.17	0.04	0.04	7.17	16.48	9.1	2.61	1.76	1.52	0.17	1.88	0.17	0.17	0.1	0.9
Ga05g03518	0.38	0.72	2.33	1.76	0.24	0.34	0.3	0.37	15.54	35.58	54.54	48	160.55	90.3	95.75	317.8
Ga05g03519	3.68	1.14	13.83	2.3	0.75	0.34	0.41	1.18	6.04	14.25	90.87	60.14	230.63	375.37	39	537.48
Ga05g03526	0.14	0.11	0.02	0.42	9.74	15.66	8.45	2.37	4.57	3.01	0.02	2.11	0	0.23	1.84	2.28
Ga05g03531	14.62	3.91	3.35	330.46	0.97	5.51	16.49	5.49	12.04	10.9	3.5	3.07	8.89	22.27	29.56	4.89
Ga05g03538	0.01	1.66	0	0	0	0	0.01	0	0.06	4.26	0.05	6.17	0	0.02	0.27	4.8
Ga05g03539	0.14	22.93	0.71	75.92	102.6	1.39	1.56	10.62	0.39	0.21	0.67	1.4	0.75	0.51	0.75	0.2
Ga05g03543	34.98	4.72	1.33	0.42	0.09	0.05	0.05	0.03	0.1	0.08	0.84	1.51	0.16	0.05	0	0
Ga05g03560	0.1	0.23	2.66	0.2	0.04	16.42	4.64	0.97	3.89	19.39	4.45	8.73	2.74	4.8	3.38	40.57
Ga05g03572	0.23	0.16	3.58	0.57	0.73	0.67	1.53	0.95	4.8	9.5	19.75	13.99	1.27	24.11	0.51	8.06
Ga05g03573	2721.13	433.24	113.6	8.46	2.04	1.8	4.34	2.98	1.64	5.8	59.53	135.96	9.66	11.39	6.29	1.25
Ga05g03574	1492.94	256.87	69.38	3.53	0.59	0.51	0.87	0.45	0.93	1.46	41.69	92.47	6.23	5.65	4.35	0.29
Ga05g03575	88.81	12.52	12.95	0.41	0.08	0.03	0	0.04	0.12	0.33	3.1	7.24	0.42	0.33	0.33	0
Ga05g03576	274.76	37.1	10.28	1.33	0.06	0.16	0.16	0.13	0.09	0.72	5.74	12.37	1.24	1.23	0.61	0.39
Ga05g03577	683.49	105.88	29.38	2.22	0.36	0.22	0.47	0.26	0.51	1.05	21.05	41.65	3.22	3.45	1.36	0.08
Ga05g03579	2062.99	316.34	88.94	6.36	1.73	1.06	1.37	0.62	1.77	4.85	58.83	118.53	6.52	10.4	4.79	0.49
Ga05g03585	0	0.05	0.13	1.21	0.8	0.12	0.04	0.08	0.77	5.15	3.17	3.5	11.55	7.75	14.13	5.62
Ga05g03597	0.06	0.02	0.01	0.3	0.02	0.01	0.02	0.04	0.18	0.1	18.18	4.63	20.72	25.18	0.27	4.56
Ga05g03600	0.04	0.04	0.03	0.25	0	0.02	0.04	0.03	0.22	0.13	12.89	1.61	4.26	21.69	0	6.78
Ga05g03601	0.08	0.01	0.05	0.21	0.04	0	0.07	0.07	0.07	0.25	7.42	2.8	5.34	7.92	0.23	1.95
Ga05g03602	0.3	0.04	0.03	0.03	0.01	0.01	0	0.01	3.99	0.79	0.87	0.54	1.07	8.51	0.14	8.72
Ga05g03611	0	0.01	0.02	0.22	0.04	0.02	0.01	0.01	0.37	2.91	13.81	1.94	8.17	10.7	6.46	18.71
Ga05g03618	17.64	0.25	2.1	0.06	0.05	0.04	0	0.17	0.15	0.13	1.76	7.17	0.6	0.09	0	0
Ga05g03624	0	0.38	1.38	0.05	0.04	0.09	0.08	0.32	9.47	6.72	0	0.87	0.38	0.04	0.76	3.45
Ga05g03634	0.02	0.04	0.2	0.08	0.28	0.09	0.78	0.51	4.77	2.72	0.33	0.54	0.68	5.25	1.11	2.87
Ga05g03635	0	0.17	0.17	0.06	0.26	1.97	1.49	1.35	16.99	5.63	3.18	2.43	3.56	11.87	0.64	9.46
Ga05g03636	0	0.07	0.13	0.05	0.44	0.94	2.87	3.19	8.77	3.9	0.02	0.22	0.04	1.49	0.45	1.41
Ga05g03646	0.08	3.01	0.13	18.72	4.81	16.42	10.01	4	10.77	1.41	0.18	4.18	0.15	0.28	0.19	0.05
Ga05g03666	2.39	32.58	2.44	1.46	14.36	54.57	33.72	25.07	5.54	3.52	2.49	9.91	1.35	2.16	1.1	4.3
Ga05g03684	0.5	0.5	1.04	6.18	1.35	0.8	0.71	1.03	2.07	4.65	10.41	4.39	36.26	14.39	8.49	4.22
Ga05g03690	0.12	0.07	0.05	0	4.62	9.64	5.98	1.8	3.19	2.93	0.03	1.44	0.03	0.06	0.6	1.38
Ga05g03691	0.04	42.73	0.18	0	0.16	0.07	0.09	0.09	1.54	0	0	0.34	0	0.15	0	0
Ga05g03706	1.13	0.86	1.49	3.15	0.15	0.22	0.19	0.19	4.59	5.08	200.09	23.47	92.62	120.05	8.82	28.49
Ga05g03707	569.56	365.98	7106.47	38.37	161.22	6.9	18.06	69.4	424.96	664.03	2160.97	2261.77	3585.79	815.33	786.81	727.81
Ga05g03708	0.6	0.18	0.57	1.82	0.09	0.06	0.1	0.07	2.18	2.96	121.72	13.98	52.34	42.69	23.63	16.87
Ga05g03710	0.1	0.11	0.11	0.77	0.19	0.07	0.1	0.14	10.1	22.39	44.54	8.99	21.49	48.89	21.23	11.97
Ga05g03725	0	0	0.01	0.05	0	0.07	0.01	0.02	0.07	2.12	1.05	18.01	0.13	0.87	0.33	2.54
Ga05g03727	0.02	2.7	0.02	0.21	0.02	0.05	0	0.05	6.29	71.1	0.62	10.24	0.11	1.61	2.83	30.01
Ga05g03731	1.25	39.56	1.21	0.85	20.77	63.45	162.36	83.51	8.94	7.68	1.24	15.27	1.6	0.98	2.76	12
Ga05g03737	289.28	121.7	1863.36	1.78	3.51	1.2	3.53	1.95	7.6	1.59	10.09	317.68	467.82	18.53	6.59	1.36
Ga05g03739	0.17	8.78	1.47	1.59	2.87	14.9	8.36	1.95	11.29	60.14	66.41	123.97	192.05	103.98	222.05	201.87
Ga05g03743	38.16	240.98	4.66	0.05	24.77	0.71	0.72	2.7	0.69	0.15	0.57	6.73	0.02	0.85	0.04	0
Ga05g03744	666.71	529.66	602.5	7.52	2.87	2.13	2.23	1.95	2.91	5.21	105.29	371.09	51.13	9.2	6.37	9.6
Ga05g03745	8.65	227.97	22.04	0.19	31.86	0.85	2.74	9.19	0.33	0.2	1.68	15.86	4.68	12.67	1.02	1.59
Ga05g03759	0.04	0.13	0.39	0	79.34	0.04	0.2	0.19	41.33	3.11	0.02	0.14	0	0.68	0.05	1.14
Ga05g03762	0.06	3.75	0.54	6.67	35.7	0.07	0.2	0.35	220.29	52.68	0.77	16.93	2.3	0.77	3.9	26.17
Ga05g03766	0.06	0.1	0.32	0.32	0.03	0	0.34	2	3.49	10.22	2.44	23.1	77.34	19.98	70.65	56.62
Ga05g03774	3.02	0.81	11.86	0.05	0.26	0.28	0.22	0.18	0.85	0.26	0.4	2.39	0.56	0.51	0.18	0.41
Ga05g03775	23.73	4.75	76.82	0.2	1.98	0.18	1.48	2.1	6.52	3.44	0.69	24.29	1.41	2.93	1.02	1.41
Ga05g03776	0.09	0.58	0.43	0.19	0.13	0.5	0.12	0.15	7.65	1.23	19.27	2.28	14.24	12.73	1.07	3.82
Ga05g03790	20.12	9.62	13.33	10.98	8.63	14.17	7.16	6.24	24.07	108	51.73	120.24	312.78	219.87	681.94	242.58
Ga05g03793	35.82	26.13	31.94	31.75	19.28	9.16	5.73	3.14	66.75	303.47	102.84	370.75	999.9	747.47	2335.13	637.56
Ga05g03798	0.06	0.18	0.18	0.66	0.87	1.78	0.7	0.37	37.48	25.51	0.17	0.55	1.4	29.68	6.54	19.14
Ga05g03801	0	0	0	0	0.03	0	0	0.01	7.64	2.66	0	0.03	0	5.35	0.13	0.6
Ga05g03804	0.17	1.12	0.01	0.14	0.07	0.06	0	0.04	0.15	27.58	0.23	3.23	0.02	0.04	1.54	44.55
Ga05g03810	0.21	0.1	0.13	1.48	6.87	4.42	2.21	3	0.61	0.55	0.09	0.6	0.03	0.15	0.69	0.51
Ga05g03813	32.34	3.88	1.2	0.37	0.16	0.85	1.19	0.26	0.24	0.13	0.74	1.6	0.11	0.1	0.11	0.04
Ga05g03821	0.08	1.61	0.47	5.45	13.46	0.03	0.08	0.15	102.6	42.89	3.95	5.26	13.03	11.13	3.54	31.77
Ga05g03822	0.14	2.79	0.61	7.12	14.88	0.04	0.18	0.41	228	23.78	5.19	4.52	27.2	34.53	2.76	7
Ga05g03826	854.54	118.24	38.54	3.52	0.51	0.35	0.54	0.25	0.96	2.16	27.59	51.65	4.32	4.25	2.19	0.36
Ga05g03830	0.29	0.49	0.72	211.97	296.5	3.53	0.8	0.49	0.75	0.46	0.17	0.37	0.28	1.03	0.32	0.06
[truncated: 3,704 more rows]
