# Supplementary material for: Multi-strategic RNA-seq analysis reveals a high-resolution transcriptional landscape in cotton
Source: Nat Commun. 2019 Oct 17;10:4714. doi: 10.1038/s41467-019-12575-x (PMC6797763; doi:10.1038/s41467-019-12575-x)
Supplement: Supplementary file 5 — Supplementary Dataset 1-39 [file 41467_2019_12575_MOESM5_ESM.zip › SupplementaryDataset/SuppData27.xlsx]

## Sheet: A3SS
The effects of A3SS on protein features
Name	CDD	pfam	VSL2	anchor	iupred	signalp	TMHMM
Ga01g00017	Y	Y	Y	N	N	N	N
Ga01g00042	Y	Y	Y	N	Y	N	N
Ga01g00056	Y	Y	N	N	N	N	N
Ga01g00063	Y	Y	Y	N	Y	N	N
Ga01g00156	Y	Y	Y	Y	Y	N	N
Ga01g00170	Y	Y	N	N	N	N	N
Ga01g00246	Y	Y	N	N	N	N	N
Ga01g00300	Y	N	Y	N	N	N	N
Ga01g00302	Y	Y	Y	Y	Y	N	N
Ga01g00310	Y	Y	Y	N	N	N	N
Ga01g00374	Y	Y	Y	N	Y	N	N
Ga01g00400	Y	Y	Y	N	Y	N	N
Ga01g00452	Y	N	Y	N	Y	N	N
Ga01g00463	Y	Y	Y	Y	Y	N	N
Ga01g00494	Y	Y	Y	N	Y	N	N
Ga01g00533	Y	N	N	N	N	N	N
Ga01g00575	Y	N	Y	Y	Y	N	N
Ga01g00598	Y	Y	N	N	N	N	N
Ga01g00625	Y	Y	Y	Y	N	N	N
Ga01g00657	Y	N	Y	N	Y	N	N
Ga01g00678	Y	Y	Y	N	N	N	N
Ga01g00727	Y	N	N	N	N	N	N
Ga01g00731	Y	Y	N	N	N	Y	Y
Ga01g00806	Y	N	Y	Y	Y	N	N
Ga01g00894	Y	Y	Y	N	Y	N	N
Ga01g00896	Y	Y	Y	N	N	N	N
Ga01g00925	Y	Y	Y	N	N	N	N
Ga01g00965	Y	Y	Y	N	N	N	N
Ga01g00995	Y	N	Y	N	Y	N	N
Ga01g01000	Y	N	Y	Y	Y	N	N
Ga01g01004	Y	Y	Y	N	N	N	N
Ga01g01025	Y	Y	Y	N	Y	N	N
Ga01g01118	Y	Y	Y	N	N	N	N
Ga01g01174	Y	Y	Y	N	Y	N	N
Ga01g01297	Y	N	N	N	N	N	N
Ga01g01315	Y	Y	Y	Y	Y	N	N
Ga01g01340	Y	Y	N	N	N	N	Y
Ga01g01457	Y	Y	N	N	N	N	N
Ga01g01459	Y	Y	Y	N	N	N	N
Ga01g01553	Y	N	N	N	N	N	N
Ga01g01637	Y	Y	Y	N	Y	N	N
Ga01g01662	Y	Y	Y	Y	N	N	N
Ga01g01667	Y	Y	N	N	N	N	N
Ga01g01684	Y	Y	N	N	N	N	N
Ga01g01695	Y	N	N	N	N	N	N
Ga01g01794	Y	Y	Y	Y	Y	N	N
Ga01g01828	Y	Y	N	N	N	N	N
Ga01g01854	Y	Y	Y	N	Y	N	N
Ga01g01862	Y	Y	N	N	N	N	N
Ga01g01866	Y	Y	N	N	N	N	N
Ga01g01879	Y	Y	Y	N	N	N	N
Ga01g01886	Y	Y	Y	Y	Y	N	N
Ga01g01901	Y	Y	Y	N	Y	N	N
Ga01g01952	Y	N	Y	N	Y	N	N
Ga01g02023	Y	N	Y	N	Y	N	N
Ga01g02118	Y	Y	Y	N	N	N	N
Ga01g02145	Y	Y	Y	Y	Y	N	N
Ga01g02267	Y	Y	Y	Y	Y	N	N
Ga01g02298	Y	N	Y	N	Y	N	N
Ga01g02416	Y	Y	Y	Y	Y	N	N
Ga01g02491	Y	Y	Y	Y	Y	N	N
Ga01g02494	Y	Y	N	N	N	N	N
Ga01g02527	Y	N	N	N	N	N	N
Ga02g00018	Y	Y	Y	N	Y	N	N
Ga02g00021	Y	Y	Y	N	N	N	N
Ga02g00053	Y	Y	Y	Y	Y	N	N
Ga02g00086	Y	Y	Y	Y	N	N	N
Ga02g00100	Y	Y	Y	Y	Y	N	N
Ga02g00136	Y	Y	N	N	N	N	N
Ga02g00198	Y	Y	Y	N	Y	N	N
Ga02g00257	Y	Y	Y	N	N	N	N
Ga02g00272	Y	Y	N	N	N	N	N
Ga02g00342	Y	Y	N	N	N	N	N
Ga02g00412	Y	N	N	N	N	N	N
Ga02g00425	Y	Y	Y	N	Y	Y	Y
Ga02g00464	Y	Y	N	N	N	N	N
Ga02g00490	Y	Y	Y	Y	Y	N	N
Ga02g00507	Y	Y	Y	N	Y	N	Y
Ga02g00588	Y	Y	Y	N	Y	N	N
Ga02g00697	Y	Y	Y	N	N	N	N
Ga02g00724	Y	Y	Y	Y	Y	N	N
Ga02g00775	Y	N	Y	N	N	N	N
Ga02g00875	Y	Y	Y	N	N	N	N
Ga02g01028	Y	Y	Y	N	N	N	N
Ga02g01042	Y	Y	Y	N	Y	N	N
Ga02g01137	Y	Y	Y	N	Y	N	N
Ga02g01148	Y	N	N	N	N	N	N
Ga02g01192	Y	Y	N	N	N	N	N
Ga02g01193	Y	Y	N	N	N	N	N
Ga02g01288	Y	Y	Y	N	N	N	N
Ga02g01324	Y	Y	Y	N	Y	N	N
Ga02g01329	Y	N	Y	N	Y	N	Y
Ga02g01345	Y	Y	Y	N	N	N	N
Ga02g01357	Y	N	Y	N	N	N	N
Ga02g01410	Y	Y	Y	N	Y	N	N
Ga02g01428	Y	Y	Y	N	N	N	N
Ga02g01489	Y	N	N	N	N	N	N
Ga02g01493	Y	Y	Y	N	Y	N	N
Ga02g01556	Y	Y	N	N	N	N	N
Ga02g01572	Y	N	N	N	N	N	N
Ga02g01632	Y	Y	N	N	N	N	N
Ga03g00072	Y	Y	N	N	N	N	N
Ga03g00073	Y	Y	N	N	N	N	N
Ga03g00116	Y	Y	Y	Y	Y	N	N
Ga03g00133	Y	Y	N	N	N	N	N
Ga03g00181	Y	Y	Y	Y	Y	N	N
Ga03g00275	Y	N	N	N	N	N	N
Ga03g00316	Y	Y	Y	Y	Y	N	N
Ga03g00356	Y	Y	Y	N	Y	N	N
Ga03g00480	Y	Y	Y	N	Y	N	N
Ga03g00511	Y	Y	N	N	N	N	Y
Ga03g00584	Y	Y	Y	N	Y	N	N
Ga03g00589	Y	Y	Y	N	Y	N	N
Ga03g00591	Y	Y	N	N	N	N	N
Ga03g00711	Y	N	Y	Y	Y	N	N
Ga03g00788	Y	Y	Y	N	Y	N	N
Ga03g00851	Y	Y	Y	N	Y	N	N
Ga03g00911	Y	N	Y	Y	Y	N	N
Ga03g00912	Y	Y	Y	N	Y	N	N
Ga03g00917	Y	Y	Y	N	Y	N	N
Ga03g00969	Y	Y	N	N	N	N	N
Ga03g00976	Y	N	Y	N	N	N	N
Ga03g01184	Y	Y	Y	Y	Y	N	N
Ga03g01185	Y	Y	Y	N	Y	N	N
Ga03g01219	Y	Y	Y	N	N	N	Y
Ga03g01237	Y	Y	N	Y	N	N	N
Ga03g01326	Y	Y	Y	N	N	N	N
Ga03g01438	Y	N	Y	N	Y	N	N
Ga03g01453	Y	Y	Y	N	Y	N	Y
Ga03g01556	Y	N	N	N	N	N	N
Ga03g01764	Y	Y	Y	N	Y	N	N
Ga03g01819	Y	N	Y	N	N	N	N
Ga03g01837	Y	Y	N	N	N	N	N
Ga03g01922	Y	Y	N	N	N	N	Y
Ga03g01974	Y	Y	Y	N	Y	N	N
Ga03g01988	Y	Y	Y	N	Y	N	N
Ga03g02057	Y	Y	Y	N	Y	N	N
Ga03g02091	Y	Y	N	N	N	N	N
Ga03g02103	Y	Y	Y	Y	Y	N	N
Ga03g02236	Y	N	Y	N	N	N	N
Ga03g02384	Y	Y	Y	N	Y	N	N
Ga03g02465	Y	Y	Y	N	N	N	N
Ga03g02490	Y	Y	Y	Y	Y	N	N
Ga04g00023	Y	Y	Y	Y	Y	N	N
Ga04g00291	Y	Y	Y	Y	Y	N	N
Ga04g00372	Y	Y	Y	N	Y	N	N
Ga04g00437	Y	Y	N	N	N	N	N
Ga04g00509	Y	Y	N	N	N	N	N
Ga04g00528	Y	Y	Y	N	Y	N	N
Ga04g00738	Y	Y	Y	Y	Y	N	N
Ga04g00766	Y	N	N	N	N	N	N
Ga04g00947	Y	N	Y	N	Y	N	N
Ga04g00991	Y	Y	Y	N	Y	N	N
Ga04g01126	Y	Y	Y	N	N	N	N
Ga04g01160	Y	Y	N	N	N	N	N
Ga04g01189	Y	N	N	N	N	N	N
Ga04g01195	Y	N	N	N	N	N	Y
Ga04g01201	Y	N	Y	N	N	N	N
Ga04g01313	Y	Y	Y	N	N	N	N
Ga04g01318	Y	Y	N	N	N	N	N
Ga04g01327	Y	Y	Y	N	N	N	N
Ga04g01398	Y	Y	Y	N	Y	N	N
Ga04g01436	Y	Y	Y	N	Y	N	N
Ga04g01439	Y	Y	Y	N	N	N	N
Ga04g01442	Y	Y	N	N	N	N	N
Ga04g01466	Y	Y	N	N	N	N	N
Ga04g01523	Y	Y	Y	N	Y	N	N
Ga04g01624	Y	Y	Y	N	Y	N	N
Ga04g01729	Y	N	Y	N	Y	N	N
Ga04g01751	Y	Y	Y	N	Y	N	N
Ga04g01793	Y	N	Y	N	Y	N	N
Ga04g01834	Y	Y	Y	N	Y	N	N
Ga04g01848	Y	N	Y	N	N	N	N
Ga04g01854	Y	Y	Y	Y	Y	N	N
Ga04g01884	Y	Y	N	Y	N	N	N
Ga04g01885	Y	Y	Y	N	N	N	N
Ga05g00003	Y	Y	Y	N	N	N	N
Ga05g00036	Y	N	N	N	N	N	N
Ga05g00094	Y	Y	Y	N	N	N	N
Ga05g00224	Y	Y	Y	N	Y	N	N
Ga05g00235	Y	Y	Y	N	Y	N	N
Ga05g00406	Y	Y	Y	N	Y	N	N
Ga05g00473	Y	N	Y	N	N	N	N
Ga05g00503	Y	Y	Y	N	N	N	Y
Ga05g00517	Y	Y	Y	N	Y	N	N
Ga05g00536	Y	Y	Y	Y	Y	N	N
Ga05g00555	Y	Y	Y	N	N	N	N
Ga05g00623	Y	Y	Y	N	Y	N	N
Ga05g00637	Y	Y	Y	N	Y	N	N
Ga05g00663	Y	Y	N	N	N	N	N
Ga05g00666	Y	Y	Y	N	Y	N	N
Ga05g00668	Y	N	Y	N	N	N	N
Ga05g00723	Y	Y	Y	Y	Y	N	N
Ga05g00835	Y	Y	N	N	N	N	N
Ga05g00836	Y	N	Y	N	Y	N	N
Ga05g00854	Y	Y	N	N	N	N	N
Ga05g00858	Y	Y	Y	N	Y	N	N
Ga05g00863	Y	Y	Y	N	N	N	N
Ga05g01044	Y	Y	Y	Y	Y	N	N
Ga05g01058	Y	Y	Y	N	N	N	N
Ga05g01070	Y	Y	Y	N	Y	N	N
Ga05g01117	Y	Y	N	N	N	N	N
Ga05g01200	Y	Y	Y	N	Y	N	N
Ga05g01233	Y	Y	N	N	N	N	Y
Ga05g01252	Y	N	Y	N	N	N	N
Ga05g01348	Y	Y	N	N	N	N	N
Ga05g01464	Y	Y	Y	N	N	N	N
Ga05g01508	Y	Y	N	N	N	N	N
Ga05g01524	Y	Y	Y	N	N	N	N
Ga05g01570	Y	Y	Y	N	Y	N	N
Ga05g01718	Y	Y	N	N	N	N	N
Ga05g01769	Y	Y	N	N	N	N	N
Ga05g01770	Y	N	Y	N	Y	N	N
Ga05g01852	Y	Y	N	N	N	N	N
Ga05g01963	Y	Y	N	N	N	N	N
Ga05g01983	Y	Y	N	N	N	N	N
Ga05g02037	Y	N	Y	Y	N	N	N
Ga05g02061	Y	Y	N	N	N	N	N
Ga05g02129	Y	Y	Y	N	Y	N	N
Ga05g02290	Y	Y	Y	Y	Y	N	N
Ga05g02361	Y	Y	N	N	N	N	Y
Ga05g02367	Y	N	Y	N	Y	N	N
Ga05g02384	Y	Y	Y	N	Y	N	N
Ga05g02406	Y	Y	Y	N	Y	N	N
Ga05g02440	Y	Y	Y	N	Y	N	N
Ga05g02493	Y	Y	Y	N	Y	N	N
Ga05g02496	Y	Y	Y	N	Y	N	N
Ga05g02498	Y	Y	N	N	N	N	N
Ga05g02549	Y	Y	Y	N	N	N	N
Ga05g02615	Y	Y	Y	N	Y	N	N
Ga05g02789	Y	Y	Y	N	N	N	N
Ga05g02802	Y	N	N	N	N	N	N
Ga05g02853	Y	N	Y	N	N	Y	Y
Ga05g03005	Y	N	N	Y	N	Y	N
Ga05g03049	Y	N	N	N	N	N	N
Ga05g03077	Y	N	Y	Y	Y	N	N
Ga05g03134	Y	Y	Y	N	N	N	N
Ga05g03173	Y	Y	Y	N	Y	N	N
Ga05g03323	Y	Y	N	N	N	N	N
Ga05g03483	Y	Y	Y	Y	Y	N	N
Ga05g03687	Y	Y	Y	N	N	N	N
Ga06g00029	Y	Y	N	N	N	N	Y
Ga06g00246	Y	Y	Y	N	Y	N	N
Ga06g00293	Y	N	Y	N	Y	N	N
Ga06g00354	Y	N	Y	N	Y	N	N
Ga06g00377	Y	Y	Y	Y	N	N	N
Ga06g00385	Y	Y	Y	Y	Y	N	N
Ga06g00386	Y	Y	Y	Y	Y	N	N
Ga06g00430	Y	Y	Y	N	Y	N	N
Ga06g00470	Y	Y	Y	N	Y	N	N
Ga06g00473	Y	Y	N	N	N	N	N
Ga06g00512	Y	Y	Y	N	N	N	N
Ga06g00678	Y	N	N	N	N	N	N
Ga06g00714	Y	Y	N	N	N	N	N
Ga06g00734	Y	Y	Y	N	Y	N	N
Ga06g00824	Y	Y	Y	N	Y	N	N
Ga06g00840	Y	N	Y	N	Y	N	N
Ga06g00862	Y	Y	N	N	N	N	N
Ga06g00863	Y	Y	N	N	N	N	N
Ga06g00895	Y	Y	Y	N	Y	N	N
Ga06g00919	Y	Y	N	N	N	N	N
Ga06g00923	Y	Y	N	N	N	N	N
Ga06g00953	Y	Y	Y	Y	Y	N	N
Ga06g00970	Y	N	Y	N	Y	N	N
Ga06g01003	Y	Y	Y	N	N	N	N
Ga06g01081	Y	Y	Y	N	Y	N	N
Ga06g01123	Y	Y	N	N	N	N	N
Ga06g01141	Y	Y	Y	N	Y	N	N
Ga06g01153	Y	N	N	N	N	N	N
Ga06g01215	Y	Y	Y	N	Y	N	N
Ga06g01247	Y	Y	N	N	N	N	N
Ga06g01303	Y	Y	N	N	N	N	N
Ga06g01341	Y	Y	Y	N	Y	N	N
Ga06g01532	Y	Y	Y	N	N	N	N
Ga06g01533	Y	Y	Y	N	N	N	N
Ga06g01555	Y	N	Y	N	N	N	N
Ga06g01566	Y	N	Y	N	N	N	N
Ga06g01598	Y	Y	Y	N	Y	N	N
Ga06g01715	Y	N	Y	N	N	N	N
Ga06g01919	Y	Y	N	N	N	N	N
Ga06g01994	Y	N	N	N	N	N	N
Ga06g02234	Y	N	Y	N	N	N	N
Ga07g00005	Y	Y	Y	Y	Y	N	N
Ga07g00048	Y	Y	Y	N	Y	N	N
Ga07g00050	Y	Y	N	N	N	N	N
Ga07g00141	Y	Y	N	N	N	N	N
Ga07g00162	Y	Y	Y	N	N	N	N
Ga07g00285	Y	Y	Y	Y	Y	N	N
Ga07g00301	Y	Y	Y	N	Y	N	N
Ga07g00419	Y	Y	Y	N	Y	N	N
Ga07g00453	Y	Y	N	N	N	N	N
Ga07g00462	Y	Y	Y	Y	Y	N	N
Ga07g00497	Y	Y	Y	N	Y	N	N
Ga07g00505	Y	Y	N	N	N	N	N
Ga07g00566	Y	Y	Y	N	Y	N	Y
Ga07g00578	Y	Y	N	N	N	N	N
Ga07g00591	Y	Y	Y	N	N	N	N
Ga07g00635	Y	Y	Y	Y	Y	N	Y
Ga07g00660	Y	Y	N	N	N	N	N
Ga07g00743	Y	N	Y	N	N	N	N
Ga07g00757	Y	Y	N	N	N	N	N
Ga07g00758	Y	N	N	N	N	N	N
Ga07g00794	Y	Y	Y	N	N	N	N
Ga07g00796	Y	Y	Y	N	Y	N	Y
Ga07g01028	Y	N	Y	N	Y	N	N
Ga07g01207	Y	Y	Y	Y	N	N	N
Ga07g01321	Y	Y	Y	N	Y	N	N
Ga07g01348	Y	Y	Y	Y	Y	N	N
Ga07g01393	Y	Y	Y	N	Y	N	N
Ga07g01469	Y	Y	Y	N	N	N	N
Ga07g01511	Y	Y	N	N	N	N	N
Ga07g01587	Y	Y	Y	Y	Y	N	N
Ga07g01592	Y	N	Y	N	Y	N	N
Ga07g01603	Y	Y	N	N	N	N	N
Ga07g01623	Y	Y	N	N	N	N	N
Ga07g01688	Y	N	Y	N	N	N	N
Ga07g01774	Y	Y	N	N	N	N	N
Ga07g01799	Y	N	Y	Y	Y	N	N
Ga07g01820	Y	Y	Y	N	Y	N	N
Ga07g01838	Y	Y	Y	N	N	N	N
Ga07g01962	Y	Y	N	N	Y	N	N
Ga07g02123	Y	Y	Y	Y	Y	N	N
Ga07g02132	Y	Y	N	N	N	N	N
Ga07g02297	Y	Y	Y	N	Y	N	Y
Ga07g02333	Y	Y	Y	N	Y	N	Y
Ga08g00008	Y	Y	Y	N	N	N	N
Ga08g00083	Y	Y	N	N	N	N	N
Ga08g00164	Y	N	Y	N	Y	N	N
Ga08g00171	Y	N	N	N	N	N	N
Ga08g00192	Y	N	N	N	N	N	N
Ga08g00237	Y	Y	Y	N	Y	N	N
Ga08g00265	Y	N	Y	Y	Y	N	N
Ga08g00325	Y	Y	Y	Y	Y	N	N
Ga08g00329	Y	N	Y	N	Y	N	N
Ga08g00354	Y	Y	Y	Y	Y	N	N
Ga08g00377	Y	Y	Y	Y	Y	N	N
Ga08g00415	Y	N	Y	Y	Y	N	N
Ga08g00469	Y	Y	N	N	N	N	N
Ga08g00508	Y	Y	Y	N	Y	N	Y
Ga08g00515	Y	Y	Y	N	Y	N	N
Ga08g00529	Y	Y	N	N	N	N	N
Ga08g00533	Y	Y	Y	N	Y	N	N
Ga08g00595	Y	Y	Y	N	N	N	N
Ga08g00662	Y	Y	Y	Y	Y	N	N
Ga08g00680	Y	Y	Y	N	Y	N	N
Ga08g00681	Y	Y	Y	N	Y	N	N
Ga08g00749	Y	Y	N	N	N	N	N
Ga08g00752	Y	Y	Y	N	N	N	N
Ga08g01006	Y	Y	N	N	N	N	N
Ga08g01033	Y	Y	Y	N	Y	N	N
Ga08g01036	Y	N	N	N	N	N	N
Ga08g01075	Y	Y	Y	N	N	N	N
Ga08g01121	Y	Y	N	N	N	N	N
Ga08g01132	Y	N	N	N	N	N	N
Ga08g01156	Y	N	Y	N	N	N	N
Ga08g01176	Y	Y	Y	N	Y	N	N
Ga08g01269	Y	Y	Y	Y	N	N	N
Ga08g01360	Y	Y	Y	Y	Y	N	N
Ga08g01370	Y	Y	Y	Y	Y	N	N
Ga08g01381	Y	N	Y	N	N	N	N
Ga08g01485	Y	N	N	N	N	N	N
Ga08g01636	Y	Y	Y	N	N	N	N
Ga08g01645	Y	Y	Y	Y	Y	N	N
Ga08g01652	Y	Y	Y	N	N	N	N
Ga08g01672	Y	Y	N	N	N	N	N
Ga08g01673	Y	N	Y	Y	N	N	N
Ga08g01742	Y	Y	Y	N	N	N	N
Ga08g01780	Y	Y	N	N	N	N	N
Ga08g01929	Y	N	N	N	N	N	N
Ga08g01938	Y	Y	Y	Y	N	N	N
Ga08g01989	Y	Y	Y	N	Y	N	N
Ga08g02075	Y	Y	Y	Y	Y	N	N
Ga08g02090	Y	Y	N	N	N	N	N
Ga08g02203	Y	N	Y	N	Y	N	N
Ga08g02206	Y	Y	Y	N	N	N	N
Ga08g02221	Y	Y	N	N	N	N	N
Ga08g02254	Y	N	Y	N	Y	N	N
Ga08g02342	Y	Y	N	N	N	N	N
Ga08g02376	Y	Y	N	N	N	N	N
Ga08g02471	Y	N	Y	Y	N	N	N
Ga08g02492	Y	Y	N	N	N	N	N
Ga08g02622	Y	N	N	N	N	N	N
Ga08g02779	Y	Y	N	N	N	N	N
Ga08g02787	Y	Y	Y	N	Y	N	N
Ga08g02790	Y	Y	Y	N	Y	N	N
Ga09g00005	Y	Y	Y	N	N	N	N
Ga09g00035	Y	Y	Y	N	Y	N	N
Ga09g00046	Y	Y	N	N	N	N	N
Ga09g00058	Y	N	N	N	N	N	N
Ga09g00150	Y	Y	Y	Y	Y	N	N
Ga09g00248	Y	Y	Y	N	Y	N	N
Ga09g00333	Y	Y	N	N	N	N	N
Ga09g00429	Y	Y	N	N	N	N	N
Ga09g00529	Y	Y	N	N	N	N	N
Ga09g00595	Y	Y	Y	N	Y	N	Y
Ga09g00596	Y	Y	Y	N	N	N	N
Ga09g00602	Y	Y	Y	N	Y	N	Y
Ga09g00660	Y	N	Y	N	Y	N	Y
Ga09g00662	Y	Y	Y	Y	Y	N	N
Ga09g00670	Y	Y	N	N	N	N	N
Ga09g00752	Y	N	Y	N	Y	N	N
Ga09g00776	Y	N	Y	N	Y	N	N
Ga09g00778	Y	Y	N	N	N	N	N
Ga09g00803	Y	Y	N	N	N	N	N
Ga09g00832	Y	Y	N	N	N	N	N
Ga09g00882	Y	N	N	N	N	N	N
Ga09g00892	Y	Y	N	N	N	N	N
Ga09g00908	Y	Y	N	N	N	N	N
Ga09g01134	Y	Y	N	N	N	N	N
Ga09g01172	Y	Y	N	N	N	N	N
Ga09g01322	Y	Y	Y	Y	Y	N	N
Ga09g01359	Y	N	Y	Y	Y	N	N
Ga09g01375	Y	Y	Y	N	N	N	N
Ga09g01400	Y	Y	N	N	N	N	N
Ga09g01402	Y	Y	Y	N	N	N	N
Ga09g01497	Y	N	Y	N	Y	N	N
Ga09g01697	Y	Y	N	N	N	N	N
Ga09g01805	Y	Y	Y	N	Y	N	N
Ga09g01898	Y	Y	Y	N	Y	N	N
Ga09g01909	Y	N	N	N	N	N	N
Ga09g02026	Y	Y	Y	N	Y	N	Y
Ga09g02064	Y	Y	N	N	N	Y	Y
Ga09g02074	Y	Y	Y	Y	Y	N	N
Ga09g02096	Y	Y	N	N	N	N	N
Ga09g02229	Y	Y	Y	N	Y	N	N
Ga09g02231	Y	Y	N	N	N	N	N
Ga09g02343	Y	Y	N	N	N	N	N
Ga09g02419	Y	Y	N	N	N	N	N
Ga09g02511	Y	Y	Y	N	Y	N	N
Ga09g02564	Y	Y	Y	Y	Y	N	N
Ga09g02587	Y	Y	Y	N	N	N	N
Ga09g02589	Y	Y	Y	Y	Y	N	N
Ga10g00115	Y	Y	Y	N	N	N	N
Ga10g00126	Y	N	N	N	N	N	N
Ga10g00154	Y	N	Y	N	Y	N	N
Ga10g00307	Y	Y	Y	N	N	N	N
Ga10g00319	Y	Y	N	N	N	N	N
Ga10g00362	Y	Y	N	N	N	N	N
Ga10g00432	Y	Y	Y	N	N	N	Y
Ga10g00488	Y	Y	Y	N	N	N	N
Ga10g00510	Y	Y	Y	N	Y	N	N
Ga10g00526	Y	Y	N	N	N	N	N
Ga10g00570	Y	Y	Y	Y	Y	N	N
Ga10g00638	Y	Y	Y	N	Y	N	N
Ga10g00646	Y	Y	Y	N	N	N	N
Ga10g00694	Y	Y	N	N	N	N	N
Ga10g00788	Y	N	N	N	N	N	N
Ga10g00861	Y	Y	Y	N	N	N	Y
Ga10g00888	Y	N	Y	N	Y	N	N
Ga10g00989	Y	N	N	N	N	N	N
Ga10g01019	Y	Y	Y	N	N	N	N
Ga10g01049	Y	Y	N	N	N	N	N
Ga10g01081	Y	N	Y	Y	Y	N	N
Ga10g01117	Y	Y	Y	Y	Y	N	N
Ga10g01219	Y	Y	N	N	N	N	N
Ga10g01236	Y	Y	Y	N	Y	N	Y
Ga10g01292	Y	Y	Y	Y	Y	N	N
Ga10g01324	Y	Y	Y	N	Y	N	N
Ga10g01353	Y	Y	N	N	N	N	N
Ga10g01373	Y	Y	N	N	N	N	N
Ga10g01383	Y	Y	N	N	N	N	N
Ga10g01412	Y	Y	Y	N	Y	N	Y
Ga10g01431	Y	Y	Y	Y	N	N	N
Ga10g01548	Y	Y	Y	Y	Y	N	N
Ga10g01593	Y	N	N	N	N	Y	N
Ga10g01706	Y	N	Y	Y	Y	N	N
Ga10g01791	Y	Y	Y	N	Y	N	N
Ga10g01823	Y	Y	Y	N	N	N	N
Ga10g01855	Y	Y	Y	N	Y	N	N
Ga10g01901	Y	Y	Y	N	Y	N	N
Ga10g01961	Y	Y	Y	N	Y	N	N
Ga10g02040	Y	Y	N	N	N	N	N
Ga10g02066	Y	N	Y	N	Y	N	N
Ga10g02256	Y	Y	Y	Y	Y	N	N
Ga10g02283	Y	Y	N	N	N	N	N
Ga10g02297	Y	Y	Y	N	Y	N	N
Ga10g02338	Y	Y	Y	N	Y	N	N
Ga10g02397	Y	Y	N	N	N	N	N
Ga10g02446	Y	N	Y	N	Y	N	N
Ga10g02464	Y	Y	Y	N	Y	N	N
Ga10g02475	Y	N	Y	N	N	N	N
Ga10g02476	Y	Y	N	N	N	N	N
Ga10g02517	Y	Y	N	N	N	N	N
Ga10g02520	Y	Y	Y	N	Y	N	N
Ga10g02551	Y	N	N	N	N	N	N
Ga10g02672	Y	Y	Y	N	Y	N	N
Ga10g02691	Y	Y	Y	N	N	N	N
Ga10g02726	Y	N	Y	Y	N	N	N
Ga10g02784	Y	Y	Y	N	N	N	N
Ga11g00017	Y	Y	Y	N	Y	N	N
Ga11g00099	Y	N	Y	N	N	N	N
Ga11g00135	Y	N	Y	N	Y	N	N
Ga11g00167	Y	Y	Y	N	Y	N	N
Ga11g00335	Y	N	Y	N	N	N	N
Ga11g00390	Y	Y	Y	Y	Y	N	N
Ga11g00438	Y	N	Y	N	Y	Y	N
Ga11g00495	Y	Y	Y	N	Y	N	N
Ga11g00666	Y	Y	N	N	N	N	N
Ga11g00673	Y	Y	N	N	N	N	N
Ga11g00735	Y	N	Y	Y	Y	N	N
Ga11g00805	Y	Y	Y	Y	Y	N	N
Ga11g00841	Y	Y	Y	N	Y	N	N
Ga11g00945	Y	Y	Y	N	Y	N	N
Ga11g00947	Y	Y	N	N	N	N	N
Ga11g01019	Y	N	Y	N	Y	N	N
Ga11g01147	Y	Y	Y	N	Y	N	N
Ga11g01149	Y	N	N	N	N	N	N
Ga11g01281	Y	Y	Y	Y	Y	N	N
Ga11g01317	Y	N	N	Y	N	N	N
Ga11g01322	Y	Y	Y	Y	Y	N	N
Ga11g01513	Y	Y	Y	N	N	N	Y
Ga11g01568	Y	Y	Y	N	N	N	N
Ga11g01616	Y	Y	N	N	N	N	N
Ga11g01648	Y	N	Y	N	Y	N	N
Ga11g01671	Y	Y	Y	N	N	N	N
Ga11g01688	Y	Y	Y	Y	Y	N	N
Ga11g01808	Y	Y	Y	N	Y	N	Y
Ga11g01826	Y	Y	N	N	N	N	N
Ga11g01837	Y	Y	Y	N	N	N	N
Ga11g01888	Y	Y	Y	N	Y	N	N
Ga11g01897	Y	Y	N	N	N	N	N
Ga11g01938	Y	Y	Y	N	Y	N	N
Ga11g02091	Y	Y	Y	N	Y	Y	N
Ga11g02120	Y	Y	N	N	N	N	N
Ga11g02122	Y	N	Y	N	Y	N	N
Ga11g02139	Y	Y	Y	Y	Y	N	N
Ga11g02189	Y	Y	Y	N	N	N	N
Ga11g02250	Y	Y	Y	Y	Y	N	N
Ga11g02295	Y	Y	Y	Y	Y	N	N
Ga11g02299	Y	N	Y	N	N	N	N
Ga11g02406	Y	Y	Y	N	Y	N	N
Ga11g02667	Y	Y	N	N	N	N	N
Ga11g02716	Y	N	Y	N	Y	N	N
Ga11g02814	Y	Y	N	N	N	N	N
Ga11g02855	Y	Y	Y	N	Y	N	N
Ga11g02882	Y	Y	Y	N	N	N	N
Ga11g02940	Y	Y	Y	N	N	N	N
Ga11g02955	Y	N	N	N	N	N	N
Ga11g02981	Y	N	N	N	N	N	N
Ga11g03031	Y	Y	N	N	N	N	N
Ga11g03088	Y	Y	Y	N	N	N	N
Ga11g03141	Y	N	N	N	N	N	N
Ga11g03205	Y	Y	Y	N	Y	N	N
Ga11g03256	Y	N	N	N	N	N	N
Ga11g03260	Y	N	N	N	N	N	N
Ga11g03316	Y	Y	Y	N	Y	Y	Y
Ga11g03387	Y	Y	N	N	N	N	N
Ga11g03400	Y	Y	N	N	N	N	N
Ga11g03675	Y	Y	Y	N	N	N	N
Ga11g03745	Y	Y	Y	N	Y	N	N
Ga12g00046	Y	Y	Y	N	Y	N	N
Ga12g00079	Y	N	Y	Y	Y	N	N
Ga12g00096	Y	Y	Y	N	Y	N	Y
Ga12g00117	Y	Y	Y	N	Y	N	N
Ga12g00223	Y	Y	N	N	N	N	N
Ga12g00272	Y	Y	Y	Y	Y	N	N
Ga12g00319	Y	Y	N	N	N	N	N
Ga12g00379	Y	Y	Y	N	Y	N	N
Ga12g00507	Y	Y	Y	N	Y	N	N
Ga12g00535	Y	Y	Y	N	N	N	N
Ga12g00586	Y	Y	Y	N	N	N	N
Ga12g00627	Y	Y	Y	N	N	N	N
Ga12g00640	Y	Y	N	N	N	N	N
Ga12g00925	Y	N	Y	N	N	N	N
Ga12g00963	Y	Y	Y	Y	Y	N	N
Ga12g00976	Y	Y	Y	N	N	N	N
Ga12g01067	Y	Y	Y	N	Y	N	N
Ga12g01090	Y	Y	Y	N	Y	N	N
Ga12g01103	Y	N	Y	N	Y	N	N
Ga12g01234	Y	Y	N	N	N	N	N
Ga12g01287	Y	Y	N	N	N	N	N
Ga12g01350	Y	Y	N	N	N	Y	N
Ga12g01469	Y	Y	Y	N	N	N	Y
Ga12g01538	Y	Y	Y	Y	Y	N	N
Ga12g01571	Y	Y	Y	N	Y	N	N
Ga12g01846	Y	Y	Y	N	Y	N	N
Ga12g01945	Y	Y	Y	N	Y	N	N
Ga12g02024	Y	Y	N	N	N	N	N
Ga12g02082	Y	Y	Y	N	N	N	N
Ga12g02104	Y	Y	Y	N	Y	N	N
Ga12g02154	Y	N	Y	N	Y	N	N
Ga12g02258	Y	Y	N	N	N	N	N
Ga12g02373	Y	Y	N	N	N	N	Y
Ga12g02421	Y	N	Y	Y	Y	N	N
Ga12g02472	Y	Y	Y	Y	Y	N	N
Ga12g02485	Y	Y	Y	N	Y	N	Y
Ga12g02486	Y	Y	Y	N	Y	N	N
Ga12g02632	Y	Y	Y	N	N	Y	N
Ga12g02648	Y	Y	Y	Y	Y	N	N
Ga12g02684	Y	N	Y	N	N	N	N
Ga12g02753	Y	Y	N	N	N	N	N
Ga13g00005	Y	Y	Y	Y	Y	N	N
Ga13g00014	Y	Y	Y	N	Y	N	N
Ga13g00092	Y	Y	N	N	N	N	N
Ga13g00098	Y	N	N	N	N	N	N
Ga13g00153	Y	Y	N	N	N	N	N
Ga13g00225	Y	Y	Y	N	N	N	N
Ga13g00320	Y	Y	Y	N	N	N	N
Ga13g00330	Y	N	Y	N	Y	N	N
Ga13g00354	Y	Y	Y	N	N	N	N
Ga13g00369	Y	Y	Y	N	N	N	N
Ga13g00401	Y	Y	Y	Y	Y	N	N
Ga13g00473	Y	Y	N	N	N	N	N
Ga13g00496	Y	Y	N	N	N	N	Y
Ga13g00563	Y	Y	Y	Y	Y	N	N
Ga13g00597	Y	Y	Y	N	Y	N	N
Ga13g00806	Y	N	Y	N	N	N	N
Ga13g00986	Y	Y	N	N	N	N	N
Ga13g00988	Y	Y	Y	N	Y	N	N
Ga13g01017	Y	Y	Y	N	Y	N	N
Ga13g01039	Y	Y	N	N	N	N	N
Ga13g01079	Y	Y	N	N	N	N	N
Ga13g01089	Y	N	Y	N	Y	N	N
Ga13g01175	Y	Y	Y	N	Y	N	N
Ga13g01233	Y	Y	N	N	N	N	N
Ga13g01235	Y	Y	Y	Y	Y	N	N
Ga13g01242	Y	Y	N	N	N	N	N
Ga13g01264	Y	N	Y	Y	Y	N	N
Ga13g01293	Y	Y	Y	N	N	N	Y
Ga13g01303	Y	N	Y	N	N	N	N
Ga13g01307	Y	Y	Y	N	N	N	N
Ga13g01329	Y	Y	N	N	N	N	N
Ga13g01375	Y	Y	N	N	N	N	N
Ga13g01400	Y	Y	Y	N	Y	N	Y
Ga13g01438	Y	Y	Y	N	Y	N	N
Ga13g01455	Y	Y	Y	N	N	N	N
Ga13g01481	Y	Y	Y	N	N	N	N
Ga13g01519	Y	Y	Y	N	N	N	N
Ga13g01548	Y	Y	Y	Y	Y	N	N
Ga13g01549	Y	Y	N	N	Y	N	N
Ga13g01605	Y	Y	Y	N	N	N	N
Ga13g01669	Y	Y	Y	N	N	N	N
Ga13g01755	Y	Y	Y	N	Y	N	N
Ga13g01770	Y	N	N	N	N	N	N
Ga13g01772	Y	Y	Y	N	N	N	Y
Ga13g01784	Y	Y	Y	N	Y	N	N
Ga13g01842	Y	Y	Y	Y	Y	N	N
Ga13g01848	Y	N	N	N	N	N	N
Ga13g01895	Y	Y	N	N	N	N	N
Ga13g01896	Y	Y	N	N	N	N	N
Ga13g01973	Y	Y	Y	N	N	N	N
Ga13g02031	Y	Y	N	N	N	N	N
Ga13g02068	Y	Y	Y	N	N	N	N
Ga13g02113	Y	Y	N	N	N	N	N
Ga13g02212	Y	Y	Y	N	N	N	Y
Ga13g02316	Y	Y	Y	Y	Y	N	N
Ga13g02371	Y	Y	N	N	N	N	N
Ga13g02473	Y	Y	N	N	N	N	N
Ga13g02474	Y	Y	Y	N	Y	N	N
Ga13g02548	Y	Y	Y	Y	Y	N	N
Ga13g02608	Y	Y	Y	N	Y	N	N
Ga14g00009	Y	Y	Y	N	N	N	N
Ga14g00298	Y	N	N	N	N	N	N
Ga14g00351	Y	Y	Y	N	N	N	N
Ga14g00424	Y	Y	Y	N	N	N	N
Ga14g00569	Y	Y	Y	Y	Y	N	N
Ga14g00634	Y	Y	Y	Y	Y	N	N
Ga14g00766	Y	Y	Y	N	Y	N	N
Ga14g00844	Y	N	Y	N	Y	N	N
Ga14g00919	Y	Y	N	N	N	N	N
Ga14g00960	Y	Y	Y	N	Y	N	N
Ga14g01081	Y	Y	Y	N	Y	N	Y
Ga14g01208	Y	Y	Y	N	Y	N	Y
Ga14g01278	Y	Y	Y	N	N	N	Y
Ga14g01897	Y	Y	N	N	N	N	N
Ga01g00010	N	Y	N	N	N	N	N
Ga01g00013	N	Y	Y	N	Y	N	N
Ga01g00270	N	Y	Y	N	Y	N	N
Ga01g00543	N	Y	N	N	N	N	N
Ga01g00609	N	Y	Y	Y	N	N	N
Ga01g00611	N	Y	Y	N	N	N	N
Ga01g00662	N	Y	N	N	N	N	N
Ga01g00714	N	Y	N	N	N	N	N
Ga01g00761	N	Y	Y	Y	Y	N	N
Ga01g00801	N	Y	N	N	N	N	N
Ga01g00825	N	Y	Y	N	Y	N	N
Ga01g00836	N	Y	Y	Y	Y	N	N
Ga01g00860	N	Y	Y	N	Y	N	N
Ga01g00899	N	Y	Y	N	Y	N	N
Ga01g01113	N	Y	Y	N	Y	N	N
Ga01g01178	N	Y	Y	N	Y	N	N
Ga01g01207	N	Y	Y	N	Y	Y	N
Ga01g01208	N	Y	N	N	N	N	N
Ga01g01224	N	Y	Y	N	Y	N	N
Ga01g01522	N	Y	Y	N	Y	N	Y
Ga01g01567	N	Y	Y	N	N	N	N
Ga01g01600	N	Y	N	N	N	N	N
Ga01g01631	N	Y	Y	N	Y	N	N
Ga01g01703	N	Y	N	N	N	N	N
Ga01g01743	N	Y	Y	Y	Y	N	N
Ga01g01777	N	Y	Y	N	Y	N	N
Ga01g01814	N	Y	Y	N	N	N	N
Ga01g01871	N	Y	N	N	N	N	N
Ga01g02021	N	Y	N	N	N	N	N
Ga01g02165	N	Y	N	N	N	N	N
Ga01g02228	N	Y	Y	N	Y	N	N
Ga01g02253	N	Y	Y	Y	Y	N	N
Ga01g02284	N	Y	Y	N	Y	N	N
Ga01g02543	N	Y	N	N	N	N	N
Ga02g00081	N	Y	Y	N	Y	N	N
Ga02g00174	N	Y	Y	N	Y	N	N
Ga02g00216	N	Y	N	N	N	N	N
Ga02g00309	N	Y	Y	Y	Y	N	N
Ga02g00504	N	Y	Y	N	Y	N	N
Ga02g00611	N	Y	Y	Y	Y	N	Y
Ga02g00709	N	Y	N	N	N	N	N
Ga02g00835	N	Y	Y	N	Y	N	N
Ga02g00839	N	Y	Y	N	Y	N	N
Ga02g00908	N	Y	Y	N	Y	N	N
Ga02g00932	N	Y	Y	N	N	N	Y
Ga02g00974	N	Y	N	N	N	N	N
Ga02g01031	N	Y	Y	N	N	N	N
Ga02g01071	N	Y	N	N	N	N	Y
Ga02g01081	N	Y	Y	N	Y	Y	Y
Ga02g01191	N	Y	Y	Y	Y	N	N
Ga02g01198	N	Y	Y	N	Y	N	N
Ga02g01304	N	Y	N	N	N	N	N
Ga02g01337	N	Y	Y	N	Y	N	N
Ga02g01406	N	Y	N	N	N	N	N
Ga02g01477	N	Y	N	N	N	N	N
Ga02g01494	N	Y	N	N	N	N	N
Ga02g01534	N	Y	N	N	N	N	N
Ga02g01547	N	Y	N	N	N	N	N
Ga03g00117	N	Y	Y	Y	Y	N	N
Ga03g00223	N	Y	N	Y	N	N	N
Ga03g00225	N	Y	N	N	N	N	N
Ga03g00528	N	Y	N	Y	N	N	N
Ga03g00598	N	Y	N	N	N	N	N
Ga03g00673	N	Y	Y	N	Y	N	N
Ga03g00705	N	Y	Y	N	Y	N	N
Ga03g00776	N	Y	N	N	N	N	Y
Ga03g00883	N	Y	N	N	N	N	N
Ga03g00926	N	Y	Y	Y	Y	N	N
Ga03g01030	N	Y	Y	N	N	N	N
Ga03g01081	N	Y	Y	N	Y	Y	N
Ga03g01140	N	Y	Y	N	Y	N	N
Ga03g01151	N	Y	Y	N	N	N	N
Ga03g01156	N	Y	N	N	N	N	N
Ga03g01205	N	Y	Y	N	N	N	N
Ga03g01271	N	Y	Y	N	Y	N	N
Ga03g01292	N	Y	Y	N	Y	N	N
Ga03g01371	N	Y	Y	N	Y	N	N
Ga03g01384	N	Y	Y	N	Y	N	N
Ga03g01406	N	Y	Y	Y	Y	N	N
Ga03g01536	N	Y	Y	N	Y	N	N
Ga03g01539	N	Y	Y	N	Y	N	N
Ga03g01580	N	Y	Y	N	Y	N	N
Ga03g01584	N	Y	Y	N	Y	N	N
Ga03g01673	N	Y	Y	N	Y	N	N
Ga03g01821	N	Y	Y	Y	Y	N	N
Ga03g01997	N	Y	Y	N	N	N	N
Ga03g02060	N	Y	Y	N	Y	N	N
Ga03g02138	N	Y	Y	N	Y	N	Y
Ga03g02258	N	Y	Y	N	Y	N	N
Ga03g02428	N	Y	N	N	N	N	N
Ga03g02498	N	Y	N	N	N	N	N
Ga03g02517	N	Y	N	N	N	N	N
Ga04g00082	N	Y	N	N	N	N	Y
Ga04g00119	N	Y	N	N	N	N	N
Ga04g00190	N	Y	N	N	N	N	Y
Ga04g00371	N	Y	N	N	N	N	N
Ga04g00472	N	Y	Y	N	Y	N	N
Ga04g00537	N	Y	Y	N	N	N	N
Ga04g00754	N	Y	Y	N	Y	N	N
Ga04g00756	N	Y	N	N	N	N	N
Ga04g00864	N	Y	Y	Y	N	N	N
Ga04g00910	N	Y	Y	N	Y	N	Y
Ga04g00937	N	Y	Y	N	Y	N	N
Ga04g00951	N	Y	Y	N	Y	N	N
Ga04g01140	N	Y	N	N	N	N	N
Ga04g01224	N	Y	N	N	N	N	N
Ga04g01271	N	Y	N	N	N	N	N
Ga04g01288	N	Y	N	N	N	N	N
Ga04g01293	N	Y	Y	N	Y	N	N
Ga04g01347	N	Y	N	N	N	N	Y
Ga04g01370	N	Y	Y	Y	Y	N	N
Ga04g01448	N	Y	Y	N	Y	N	N
Ga04g01524	N	Y	N	N	N	N	N
Ga04g01528	N	Y	Y	Y	Y	N	N
Ga04g01532	N	Y	Y	N	Y	N	Y
Ga04g01730	N	Y	Y	Y	Y	N	N
Ga04g01803	N	Y	Y	N	Y	N	N
Ga04g01828	N	Y	N	N	N	N	N
Ga04g01929	N	Y	Y	N	N	N	N
Ga05g00078	N	Y	N	N	N	N	N
Ga05g00096	N	Y	Y	Y	N	N	N
Ga05g00155	N	Y	N	N	N	N	N
Ga05g00164	N	Y	Y	N	Y	N	N
Ga05g00205	N	Y	Y	N	N	N	Y
Ga05g00242	N	Y	Y	Y	Y	N	N
Ga05g00256	N	Y	N	N	N	N	N
Ga05g00280	N	Y	N	N	N	N	N
Ga05g00375	N	Y	N	N	N	N	N
Ga05g00446	N	Y	N	Y	N	N	N
Ga05g00468	N	Y	N	N	N	N	N
Ga05g00498	N	Y	Y	Y	Y	Y	N
Ga05g00548	N	Y	Y	N	N	N	Y
Ga05g00550	N	Y	Y	N	Y	N	N
Ga05g00560	N	Y	Y	Y	N	N	N
Ga05g00705	N	Y	N	N	N	N	N
Ga05g00768	N	Y	N	N	N	N	N
Ga05g00790	N	Y	Y	N	Y	N	N
Ga05g00875	N	Y	N	N	N	N	N
Ga05g00936	N	Y	Y	N	Y	N	N
Ga05g00975	N	Y	Y	Y	Y	N	N
Ga05g01015	N	Y	Y	Y	Y	N	N
Ga05g01067	N	Y	N	N	N	N	N
Ga05g01139	N	Y	N	N	N	N	N
Ga05g01245	N	Y	N	N	N	Y	N
Ga05g01356	N	Y	Y	N	Y	N	N
Ga05g01404	N	Y	Y	N	Y	N	N
Ga05g01427	N	Y	Y	N	Y	N	N
Ga05g01566	N	Y	Y	N	N	N	Y
Ga05g01587	N	Y	Y	N	N	N	N
Ga05g01591	N	Y	N	N	N	N	N
Ga05g01652	N	Y	Y	N	Y	N	N
Ga05g01704	N	Y	Y	Y	Y	N	N
Ga05g01711	N	Y	N	N	N	N	N
Ga05g01912	N	Y	Y	N	N	N	N
Ga05g01927	N	Y	N	N	N	N	N
Ga05g02131	N	Y	Y	N	Y	N	N
Ga05g02189	N	Y	Y	N	N	N	N
Ga05g02429	N	Y	Y	N	N	N	N
Ga05g02614	N	Y	N	N	N	N	N
Ga05g02627	N	Y	Y	N	Y	N	N
Ga05g02629	N	Y	N	N	N	N	N
Ga05g02633	N	Y	Y	N	N	N	N
Ga05g02697	N	Y	Y	N	N	N	N
Ga05g02956	N	Y	Y	N	Y	N	N
Ga05g02981	N	Y	N	N	N	N	N
Ga05g03127	N	Y	Y	N	Y	N	N
Ga05g03188	N	Y	Y	N	Y	N	Y
Ga05g03340	N	Y	Y	N	N	N	Y
Ga05g03367	N	Y	N	N	N	N	N
Ga05g03408	N	Y	N	N	N	N	Y
Ga05g03429	N	Y	Y	N	Y	N	N
Ga05g03435	N	Y	N	N	N	N	Y
Ga05g03438	N	Y	Y	N	Y	N	N
Ga05g03461	N	Y	N	N	N	N	N
Ga05g03527	N	Y	Y	N	Y	N	N
Ga05g03623	N	Y	N	N	N	N	N
Ga05g03633	N	Y	Y	N	Y	N	Y
Ga05g03813	N	Y	Y	N	N	N	N
Ga05g03906	N	Y	N	N	N	N	N
Ga06g00257	N	Y	Y	N	N	N	N
Ga06g00303	N	Y	Y	Y	Y	N	N
Ga06g00441	N	Y	Y	Y	Y	N	N
Ga06g00523	N	Y	N	N	N	N	N
Ga06g00585	N	Y	Y	N	Y	N	N
Ga06g00611	N	Y	Y	N	Y	N	N
Ga06g00617	N	Y	Y	Y	Y	N	Y
Ga06g00653	N	Y	N	N	N	N	N
Ga06g00723	N	Y	N	N	N	N	N
Ga06g00766	N	Y	Y	Y	Y	N	N
Ga06g00948	N	Y	N	N	N	N	N
Ga06g01009	N	Y	Y	N	N	N	N
Ga06g01015	N	Y	Y	Y	Y	N	N
Ga06g01020	N	Y	Y	Y	Y	N	N
Ga06g01033	N	Y	Y	Y	Y	N	N
Ga06g01128	N	Y	Y	N	Y	N	N
Ga06g01142	N	Y	Y	Y	Y	N	N
Ga06g01204	N	Y	Y	N	N	N	N
Ga06g01226	N	Y	Y	N	N	N	Y
Ga06g01289	N	Y	Y	N	N	N	N
Ga06g01295	N	Y	Y	N	Y	N	N
Ga06g01326	N	Y	N	N	N	N	Y
Ga06g01380	N	Y	N	N	N	N	N
Ga06g01426	N	Y	Y	N	N	N	N
Ga06g01567	N	Y	Y	N	N	N	N
Ga06g01730	N	Y	Y	N	N	N	N
Ga06g01796	N	Y	Y	N	Y	N	N
Ga06g01838	N	Y	N	N	N	N	N
Ga06g01993	N	Y	N	N	N	N	N
Ga06g02050	N	Y	Y	Y	Y	N	N
Ga06g02072	N	Y	Y	Y	Y	N	N
Ga06g02219	N	Y	N	N	N	N	N
Ga07g00118	N	Y	N	N	N	N	N
Ga07g00193	N	Y	N	N	N	N	N
Ga07g00234	N	Y	Y	N	N	N	N
Ga07g00503	N	Y	Y	N	N	N	N
Ga07g00565	N	Y	Y	N	Y	N	N
Ga07g00725	N	Y	N	N	N	N	N
Ga07g00798	N	Y	N	N	N	N	N
Ga07g01082	N	Y	N	N	N	N	N
Ga07g01103	N	Y	N	N	N	N	N
Ga07g01135	N	Y	Y	N	Y	N	N
Ga07g01279	N	Y	N	N	N	N	N
Ga07g01303	N	Y	N	N	N	N	N
Ga07g01314	N	Y	Y	N	N	N	N
Ga07g01458	N	Y	Y	N	N	N	N
Ga07g01611	N	Y	Y	N	Y	N	N
Ga07g01663	N	Y	N	N	N	N	N
Ga07g01735	N	Y	Y	N	N	N	N
Ga07g01765	N	Y	Y	Y	Y	N	N
Ga07g01776	N	Y	Y	N	Y	N	N
Ga07g01793	N	Y	Y	N	Y	N	N
Ga07g01813	N	Y	Y	Y	Y	N	Y
Ga07g01849	N	Y	Y	N	Y	N	N
Ga07g01898	N	Y	Y	N	Y	N	N
Ga07g02140	N	Y	Y	N	Y	N	N
Ga07g02184	N	Y	Y	Y	Y	N	N
Ga07g02228	N	Y	Y	N	Y	N	N
Ga07g02262	N	Y	N	N	N	N	N
Ga08g00005	N	Y	Y	N	Y	N	Y
Ga08g00238	N	Y	Y	N	Y	N	N
Ga08g00308	N	Y	Y	N	Y	N	N
Ga08g00361	N	Y	Y	N	Y	N	Y
Ga08g00412	N	Y	Y	N	Y	N	N
Ga08g00525	N	Y	Y	N	N	N	N
Ga08g00548	N	Y	Y	Y	N	N	N
Ga08g00617	N	Y	Y	N	N	N	Y
Ga08g00649	N	Y	N	N	N	N	N
Ga08g00723	N	Y	Y	N	Y	N	N
Ga08g00822	N	Y	Y	N	Y	N	N
Ga08g00857	N	Y	Y	N	Y	N	N
Ga08g00881	N	Y	Y	Y	Y	N	N
Ga08g00907	N	Y	N	N	N	N	N
Ga08g01004	N	Y	Y	N	Y	N	N
Ga08g01119	N	Y	Y	N	Y	N	N
Ga08g01294	N	Y	Y	Y	Y	N	N
Ga08g01309	N	Y	Y	N	N	N	N
Ga08g01419	N	Y	Y	Y	Y	N	N
Ga08g01491	N	Y	Y	N	Y	N	Y
Ga08g01511	N	Y	N	N	N	N	N
Ga08g01546	N	Y	Y	N	Y	N	N
Ga08g01599	N	Y	Y	N	Y	N	N
Ga08g01609	N	Y	Y	N	N	N	N
Ga08g01755	N	Y	N	N	N	N	N
Ga08g01811	N	Y	Y	N	N	N	N
Ga08g01812	N	Y	Y	N	Y	N	N
Ga08g01836	N	Y	N	N	N	N	N
Ga08g01889	N	Y	N	N	N	N	N
Ga08g01937	N	Y	Y	N	N	N	N
Ga08g02002	N	Y	Y	Y	Y	N	N
Ga08g02072	N	Y	N	N	N	N	Y
Ga08g02140	N	Y	N	Y	N	N	N
Ga08g02290	N	Y	Y	N	Y	N	N
Ga08g02296	N	Y	Y	N	N	N	N
Ga08g02452	N	Y	Y	N	Y	N	N
Ga08g02562	N	Y	Y	N	N	N	Y
Ga08g02608	N	Y	Y	Y	Y	N	N
Ga08g02623	N	Y	Y	N	Y	N	N
Ga08g02654	N	Y	Y	N	Y	N	N
Ga08g02668	N	Y	Y	N	Y	N	N
Ga08g02687	N	Y	Y	N	Y	N	N
Ga08g02702	N	Y	Y	N	Y	N	N
Ga08g02765	N	Y	Y	N	N	N	N
Ga09g00051	N	Y	Y	N	Y	N	N
Ga09g00052	N	Y	Y	Y	Y	N	N
Ga09g00192	N	Y	Y	Y	Y	N	N
Ga09g00269	N	Y	Y	N	N	N	N
Ga09g00273	N	Y	Y	Y	Y	N	N
Ga09g00318	N	Y	Y	N	N	N	N
Ga09g00448	N	Y	N	N	N	N	N
Ga09g00452	N	Y	N	N	N	N	N
Ga09g00504	N	Y	Y	N	Y	N	N
Ga09g00514	N	Y	Y	N	Y	N	N
Ga09g00518	N	Y	N	N	N	N	N
Ga09g00537	N	Y	Y	N	Y	N	Y
Ga09g00568	N	Y	N	N	N	N	N
Ga09g00748	N	Y	Y	N	N	N	N
Ga09g00757	N	Y	Y	N	Y	N	N
Ga09g00804	N	Y	Y	N	Y	N	N
Ga09g00810	N	Y	Y	N	Y	N	Y
Ga09g00841	N	Y	Y	N	Y	N	N
Ga09g00870	N	Y	N	N	N	N	N
Ga09g00959	N	Y	N	N	Y	N	N
Ga09g00993	N	Y	N	N	N	N	N
Ga09g01109	N	Y	Y	Y	Y	N	N
Ga09g01145	N	Y	Y	Y	N	N	N
Ga09g01163	N	Y	Y	N	Y	N	N
Ga09g01237	N	Y	Y	N	Y	N	Y
Ga09g01331	N	Y	Y	N	Y	N	N
Ga09g01332	N	Y	Y	N	Y	N	N
Ga09g01392	N	Y	Y	N	Y	N	N
Ga09g01447	N	Y	Y	N	N	N	N
Ga09g01524	N	Y	Y	N	N	N	N
Ga09g01582	N	Y	Y	N	N	N	N
Ga09g01681	N	Y	Y	N	N	Y	Y
Ga09g01695	N	Y	N	N	N	N	N
Ga09g01759	N	Y	N	N	N	N	N
Ga09g01863	N	Y	Y	Y	Y	N	N
Ga09g01914	N	Y	N	N	N	N	N
Ga09g01946	N	Y	Y	Y	Y	N	N
Ga09g01976	N	Y	Y	N	N	N	N
Ga09g01984	N	Y	N	N	N	N	Y
Ga09g02012	N	Y	Y	N	Y	N	N
Ga09g02032	N	Y	Y	Y	Y	N	N
Ga09g02057	N	Y	Y	N	N	N	N
Ga09g02225	N	Y	N	N	N	N	N
Ga09g02406	N	Y	Y	Y	Y	N	N
Ga09g02456	N	Y	Y	N	N	N	N
Ga09g02566	N	Y	Y	N	Y	N	N
Ga10g00121	N	Y	N	N	N	N	N
Ga10g00131	N	Y	Y	N	Y	N	N
Ga10g00139	N	Y	Y	N	Y	N	N
Ga10g00148	N	Y	Y	N	Y	N	N
Ga10g00282	N	Y	Y	N	Y	N	N
Ga10g00523	N	Y	Y	N	Y	Y	N
Ga10g00550	N	Y	N	N	N	N	N
Ga10g00555	N	Y	N	N	N	N	N
Ga10g00626	N	Y	Y	Y	Y	N	N
Ga10g00774	N	Y	Y	N	Y	N	N
Ga10g00900	N	Y	N	N	N	N	N
Ga10g00936	N	Y	Y	Y	Y	N	N
Ga10g00943	N	Y	N	N	N	N	N
Ga10g01114	N	Y	Y	N	N	N	N
Ga10g01140	N	Y	Y	Y	Y	N	N
Ga10g01272	N	Y	Y	N	Y	N	N
Ga10g01298	N	Y	Y	N	Y	N	N
Ga10g01328	N	Y	N	N	N	N	N
Ga10g01417	N	Y	N	N	N	N	Y
Ga10g01451	N	Y	Y	N	Y	N	N
Ga10g01467	N	Y	N	N	N	N	N
Ga10g01477	N	Y	Y	N	N	N	N
Ga10g01681	N	Y	Y	N	Y	N	N
Ga10g01690	N	Y	N	N	N	N	N
Ga10g01742	N	Y	Y	N	Y	N	Y
Ga10g01746	N	Y	Y	N	N	N	N
Ga10g01822	N	Y	Y	N	Y	N	N
Ga10g01828	N	Y	N	N	N	N	N
Ga10g01850	N	Y	Y	Y	Y	N	N
Ga10g01977	N	Y	Y	Y	Y	N	N
Ga10g02015	N	Y	Y	N	Y	N	N
Ga10g02025	N	Y	Y	N	Y	N	N
Ga10g02049	N	Y	Y	Y	Y	N	N
Ga10g02137	N	Y	N	N	N	N	N
Ga10g02157	N	Y	Y	Y	N	N	N
Ga10g02180	N	Y	Y	N	N	N	Y
Ga10g02258	N	Y	Y	Y	Y	N	N
Ga10g02260	N	Y	Y	Y	Y	N	N
Ga10g02306	N	Y	Y	N	Y	N	N
Ga10g02398	N	Y	Y	N	N	N	N
Ga10g02568	N	Y	N	N	N	N	N
Ga10g02749	N	Y	Y	N	Y	N	N
Ga10g02759	N	Y	Y	N	Y	N	N
Ga10g02770	N	Y	Y	N	N	N	N
Ga10g02782	N	Y	N	N	N	N	Y
Ga11g00067	N	Y	Y	N	N	N	N
Ga11g00208	N	Y	Y	N	Y	N	N
Ga11g00285	N	Y	N	N	N	N	N
Ga11g00552	N	Y	N	N	N	N	N
Ga11g00850	N	Y	Y	Y	Y	N	N
Ga11g00854	N	Y	Y	Y	Y	N	N
Ga11g00954	N	Y	Y	N	Y	N	N
Ga11g00960	N	Y	Y	N	N	N	N
Ga11g00979	N	Y	Y	N	Y	N	N
Ga11g01307	N	Y	Y	N	N	N	N
Ga11g01343	N	Y	Y	N	Y	N	N
Ga11g01458	N	Y	Y	Y	Y	N	N
Ga11g01480	N	Y	N	N	N	N	N
Ga11g01503	N	Y	Y	N	N	N	N
Ga11g01545	N	Y	Y	N	Y	N	N
Ga11g01740	N	Y	Y	Y	Y	N	N
Ga11g01986	N	Y	Y	N	N	N	N
Ga11g01987	N	Y	Y	N	N	N	N
Ga11g02023	N	Y	N	N	N	N	N
Ga11g02053	N	Y	N	N	N	N	N
Ga11g02064	N	Y	Y	N	Y	N	N
Ga11g02134	N	Y	N	N	N	N	N
Ga11g02170	N	Y	Y	N	Y	N	N
Ga11g02262	N	Y	N	N	N	N	N
Ga11g02284	N	Y	Y	N	Y	N	N
Ga11g02289	N	Y	Y	Y	Y	N	N
Ga11g02457	N	Y	Y	N	Y	N	N
Ga11g02460	N	Y	N	N	N	N	N
Ga11g02470	N	Y	N	N	N	N	N
Ga11g02605	N	Y	N	N	N	N	N
Ga11g02666	N	Y	Y	N	Y	N	N
Ga11g02754	N	Y	Y	N	N	N	N
Ga11g02829	N	Y	N	N	N	N	N
Ga11g02928	N	Y	N	Y	N	N	N
Ga11g03099	N	Y	Y	N	Y	N	N
Ga11g03249	N	Y	Y	N	N	N	N
Ga11g03282	N	Y	Y	N	N	N	N
Ga11g03312	N	Y	Y	N	Y	N	N
Ga11g03315	N	Y	Y	N	N	N	N
Ga11g03352	N	Y	N	N	N	N	N
Ga11g03495	N	Y	Y	N	Y	N	N
Ga11g03498	N	Y	Y	N	Y	N	N
Ga11g03523	N	Y	N	N	N	N	N
Ga11g03580	N	Y	N	N	N	N	N
Ga11g03739	N	Y	Y	N	Y	N	N
Ga12g00008	N	Y	Y	N	Y	N	N
Ga12g00033	N	Y	Y	N	Y	N	N
Ga12g00168	N	Y	N	N	N	N	N
Ga12g00198	N	Y	Y	Y	Y	N	N
Ga12g00212	N	Y	Y	N	N	N	N
Ga12g00359	N	Y	Y	N	N	N	N
Ga12g00432	N	Y	Y	N	Y	N	N
Ga12g00456	N	Y	Y	N	Y	N	N
Ga12g00645	N	Y	Y	N	Y	N	N
Ga12g00651	N	Y	Y	N	Y	N	N
Ga12g00658	N	Y	Y	N	N	N	N
Ga12g00678	N	Y	Y	N	Y	N	Y
Ga12g00689	N	Y	Y	N	Y	N	N
Ga12g00716	N	Y	Y	Y	Y	N	N
Ga12g00777	N	Y	Y	N	Y	N	N
Ga12g00783	N	Y	Y	N	Y	N	N
Ga12g00853	N	Y	Y	N	N	N	N
Ga12g00856	N	Y	N	N	N	N	N
Ga12g00923	N	Y	Y	N	Y	N	N
Ga12g00933	N	Y	Y	N	N	N	N
Ga12g00966	N	Y	Y	Y	Y	N	N
Ga12g01327	N	Y	Y	N	Y	N	N
Ga12g01346	N	Y	Y	N	Y	N	N
Ga12g01520	N	Y	Y	N	N	N	N
Ga12g01543	N	Y	Y	N	Y	N	N
Ga12g01623	N	Y	Y	N	N	N	N
Ga12g01660	N	Y	Y	N	Y	N	N
Ga12g01839	N	Y	N	N	N	N	N
Ga12g01950	N	Y	Y	N	Y	N	N
Ga12g02095	N	Y	Y	N	Y	Y	Y
Ga12g02118	N	Y	Y	N	Y	N	N
Ga12g02153	N	Y	Y	N	N	N	N
Ga12g02232	N	Y	Y	N	N	N	N
Ga12g02314	N	Y	Y	N	N	N	N
Ga12g02431	N	Y	Y	Y	Y	N	N
Ga12g02457	N	Y	N	N	N	N	Y
Ga12g02467	N	Y	Y	N	Y	N	N
Ga12g02468	N	Y	N	N	N	N	N
Ga12g02482	N	Y	Y	N	N	N	N
Ga12g02521	N	Y	N	N	N	N	N
Ga12g02582	N	Y	Y	N	Y	N	N
Ga12g02611	N	Y	Y	N	Y	N	Y
Ga12g02612	N	Y	N	N	N	N	Y
Ga12g02654	N	Y	Y	N	N	N	Y
Ga12g02670	N	Y	N	N	N	N	N
Ga12g02754	N	Y	N	N	N	N	N
Ga13g00042	N	Y	Y	N	Y	N	N
Ga13g00046	N	Y	N	N	N	N	N
Ga13g00091	N	Y	N	N	N	N	N
Ga13g00176	N	Y	Y	N	N	N	N
Ga13g00285	N	Y	Y	N	Y	N	N
Ga13g00341	N	Y	Y	N	Y	N	N
Ga13g00392	N	Y	Y	N	Y	Y	N
Ga13g00512	N	Y	Y	N	Y	N	N
Ga13g00556	N	Y	N	N	N	N	N
Ga13g00690	N	Y	N	N	N	N	Y
Ga13g00739	N	Y	Y	N	N	N	Y
Ga13g00740	N	Y	Y	Y	Y	N	N
Ga13g00758	N	Y	N	N	N	N	N
Ga13g00821	N	Y	Y	Y	Y	N	N
Ga13g00822	N	Y	Y	N	Y	N	N
Ga13g01064	N	Y	Y	N	N	Y	Y
Ga13g01122	N	Y	Y	Y	Y	N	N
Ga13g01185	N	Y	Y	Y	Y	N	N
Ga13g01186	N	Y	Y	Y	N	N	N
Ga13g01198	N	Y	Y	Y	Y	N	N
Ga13g01294	N	Y	N	N	N	N	N
Ga13g01304	N	Y	Y	N	N	N	N
Ga13g01416	N	Y	N	N	N	N	N
Ga13g01464	N	Y	N	N	N	N	N
Ga13g01469	N	Y	Y	N	N	N	N
Ga13g01470	N	Y	N	N	N	N	N
Ga13g01471	N	Y	Y	N	Y	N	N
Ga13g01506	N	Y	N	N	N	N	Y
Ga13g01507	N	Y	N	N	N	N	N
Ga13g01540	N	Y	Y	N	Y	N	N
Ga13g01628	N	Y	Y	N	N	N	N
Ga13g01690	N	Y	N	N	N	N	N
Ga13g01721	N	Y	Y	N	N	N	N
Ga13g01726	N	Y	Y	N	Y	N	N
Ga13g01730	N	Y	Y	N	Y	N	N
Ga13g01735	N	Y	Y	N	N	N	N
Ga13g01797	N	Y	Y	N	Y	N	N
Ga13g01832	N	Y	N	N	N	N	N
Ga13g01844	N	Y	Y	N	Y	N	N
Ga13g01913	N	Y	Y	N	Y	N	N
Ga13g01936	N	Y	Y	Y	Y	N	N
Ga13g01966	N	Y	Y	N	N	N	N
Ga13g02051	N	Y	Y	N	N	N	N
Ga13g02067	N	Y	Y	N	N	N	N
Ga13g02206	N	Y	N	N	N	N	N
Ga13g02302	N	Y	Y	N	Y	N	N
Ga13g02317	N	Y	N	N	N	N	N
Ga13g02365	N	Y	Y	N	N	Y	N
Ga13g02366	N	Y	N	N	N	N	N
Ga13g02411	N	Y	Y	N	Y	N	N
Ga13g02560	N	Y	Y	N	Y	N	N
Ga14g00064	N	Y	Y	N	Y	N	N
Ga14g00303	N	Y	Y	N	Y	N	N
Ga14g00356	N	Y	Y	N	N	N	N
Ga14g00427	N	Y	Y	N	N	N	N
Ga14g00482	N	Y	Y	N	Y	N	N
Ga14g00490	N	Y	Y	N	N	N	N
Ga14g00573	N	Y	N	N	N	N	N
Ga14g00580	N	Y	Y	N	Y	N	N
Ga14g00600	N	Y	N	N	N	N	N
Ga14g00611	N	Y	Y	Y	Y	N	N
Ga14g00759	N	Y	Y	N	Y	N	N
Ga14g00769	N	Y	Y	N	Y	N	N
Ga14g00793	N	Y	Y	Y	Y	N	N
Ga14g00825	N	Y	N	N	N	N	N
Ga14g00828	N	Y	Y	N	Y	N	N
Ga14g00833	N	Y	Y	N	Y	N	N
Ga14g00886	N	Y	Y	N	N	N	N
Ga14g00954	N	Y	Y	N	N	N	N
Ga14g01168	N	Y	N	N	N	N	N
Ga01g00018	N	N	Y	N	Y	N	N
Ga01g00038	N	N	Y	N	Y	N	N
Ga01g00041	N	N	Y	N	Y	N	N
Ga01g00227	N	N	Y	Y	Y	N	N
Ga01g00253	N	N	Y	N	Y	N	N
Ga01g00361	N	N	Y	Y	N	N	N
Ga01g00369	N	N	Y	N	Y	N	N
Ga01g00489	N	N	Y	N	N	N	N
Ga01g00529	N	N	Y	N	N	N	N
Ga01g00600	N	N	Y	Y	Y	N	N
Ga01g00628	N	N	Y	N	Y	N	N
Ga01g00670	N	N	Y	N	Y	N	N
Ga01g00679	N	N	Y	Y	Y	N	N
Ga01g00730	N	N	Y	Y	Y	N	N
Ga01g00782	N	N	Y	N	Y	N	N
Ga01g00809	N	N	Y	Y	Y	N	N
Ga01g01059	N	N	Y	N	N	N	N
Ga01g01139	N	N	Y	N	Y	N	N
Ga01g01141	N	N	Y	N	N	N	N
Ga01g01234	N	N	Y	Y	Y	N	N
Ga01g01248	N	N	Y	Y	Y	N	N
Ga01g01277	N	N	Y	N	N	N	N
Ga01g01295	N	N	Y	Y	Y	N	N
Ga01g01332	N	N	Y	N	N	N	N
Ga01g01336	N	N	Y	N	N	Y	Y
Ga01g01341	N	N	Y	N	Y	N	N
Ga01g01357	N	N	Y	Y	N	N	N
Ga01g01391	N	N	Y	N	N	N	N
Ga01g01393	N	N	Y	N	Y	N	N
Ga01g01519	N	N	Y	Y	Y	N	N
Ga01g01626	N	N	Y	N	N	N	N
Ga01g01642	N	N	Y	N	Y	N	N
Ga01g01656	N	N	Y	N	N	N	N
Ga01g01787	N	N	Y	N	Y	N	N
Ga01g01812	N	N	Y	N	Y	N	N
Ga01g01908	N	N	Y	N	Y	N	N
Ga01g01922	N	N	Y	Y	Y	N	N
Ga01g02039	N	N	Y	Y	Y	N	N
Ga01g02130	N	N	Y	Y	Y	N	N
Ga01g02184	N	N	Y	N	N	N	Y
Ga01g02231	N	N	Y	N	Y	N	N
Ga01g02290	N	N	Y	N	Y	N	N
Ga01g02301	N	N	Y	Y	Y	N	N
Ga01g02486	N	N	Y	N	N	N	N
Ga01g02562	N	N	Y	N	Y	N	N
Ga02g00135	N	N	Y	N	Y	N	N
Ga02g00145	N	N	Y	N	Y	N	N
Ga02g00319	N	N	Y	N	N	N	N
Ga02g00413	N	N	Y	Y	Y	N	N
Ga02g00422	N	N	Y	N	Y	N	N
Ga02g00589	N	N	Y	N	Y	N	N
Ga02g00637	N	N	Y	Y	Y	N	N
Ga02g00681	N	N	Y	N	N	N	N
Ga02g00776	N	N	Y	N	N	N	N
Ga02g00787	N	N	Y	Y	Y	N	N
Ga02g00943	N	N	Y	N	N	N	N
Ga02g01062	N	N	Y	N	N	N	N
Ga02g01184	N	N	Y	N	Y	N	N
Ga02g01260	N	N	Y	N	Y	N	N
Ga02g01308	N	N	Y	Y	Y	N	N
Ga02g01331	N	N	Y	N	Y	N	N
Ga02g01445	N	N	Y	N	N	N	N
Ga02g01501	N	N	Y	N	Y	N	N
Ga02g01509	N	N	Y	N	N	N	N
Ga02g01528	N	N	Y	N	Y	N	N
Ga02g01538	N	N	Y	N	Y	N	N
Ga02g01589	N	N	Y	Y	Y	N	N
Ga02g01643	N	N	Y	N	Y	N	N
Ga03g00037	N	N	Y	Y	Y	N	N
Ga03g00083	N	N	Y	N	Y	N	N
Ga03g00099	N	N	Y	N	Y	N	N
Ga03g00115	N	N	Y	Y	N	N	N
Ga03g00127	N	N	Y	N	Y	N	N
Ga03g00159	N	N	Y	Y	Y	N	N
Ga03g00195	N	N	Y	N	Y	N	N
Ga03g00265	N	N	Y	N	Y	N	N
Ga03g00315	N	N	Y	N	Y	N	N
Ga03g00350	N	N	Y	N	N	N	N
Ga03g00353	N	N	Y	N	N	N	N
Ga03g00378	N	N	Y	Y	Y	N	N
Ga03g00387	N	N	Y	N	Y	N	N
Ga03g00393	N	N	Y	Y	N	N	N
Ga03g00512	N	N	Y	Y	Y	N	N
Ga03g00532	N	N	Y	Y	Y	N	N
Ga03g00647	N	N	Y	N	Y	N	N
Ga03g00670	N	N	Y	Y	Y	N	N
Ga03g00678	N	N	Y	Y	Y	N	N
Ga03g00684	N	N	Y	N	N	N	N
Ga03g00716	N	N	Y	N	N	Y	N
Ga03g00762	N	N	Y	N	Y	N	N
Ga03g00820	N	N	Y	N	Y	N	N
Ga03g00858	N	N	Y	N	Y	N	N
Ga03g00915	N	N	Y	N	Y	N	N
Ga03g00924	N	N	Y	N	N	N	N
Ga03g00932	N	N	Y	N	Y	N	N
Ga03g01003	N	N	Y	N	Y	N	N
Ga03g01026	N	N	Y	Y	Y	N	N
Ga03g01027	N	N	Y	N	Y	N	N
Ga03g01128	N	N	Y	N	Y	N	N
Ga03g01226	N	N	Y	Y	Y	N	N
Ga03g01300	N	N	Y	Y	Y	N	N
Ga03g01335	N	N	Y	N	Y	N	N
Ga03g01340	N	N	Y	N	Y	N	N
Ga03g01423	N	N	Y	N	Y	N	N
Ga03g01467	N	N	Y	N	N	N	N
Ga03g01494	N	N	Y	N	Y	N	N
Ga03g01538	N	N	Y	Y	Y	N	N
Ga03g01596	N	N	Y	N	Y	N	N
Ga03g01635	N	N	Y	N	Y	N	Y
Ga03g01664	N	N	Y	N	N	N	N
Ga03g01674	N	N	Y	Y	Y	N	N
Ga03g01706	N	N	Y	Y	Y	N	N
Ga03g01754	N	N	Y	N	Y	N	N
Ga03g01766	N	N	Y	N	N	N	N
Ga03g01948	N	N	Y	Y	Y	N	N
Ga03g02046	N	N	Y	Y	N	N	N
Ga03g02055	N	N	Y	Y	Y	N	N
Ga03g02067	N	N	Y	Y	N	N	N
Ga03g02070	N	N	Y	N	Y	N	N
Ga03g02071	N	N	Y	N	N	N	N
Ga03g02088	N	N	Y	N	Y	N	N
Ga03g02171	N	N	Y	Y	Y	N	N
Ga03g02200	N	N	Y	Y	Y	N	N
Ga03g02315	N	N	Y	N	Y	N	N
Ga03g02323	N	N	Y	N	Y	N	N
Ga03g02410	N	N	Y	N	N	N	N
Ga03g02442	N	N	Y	N	Y	N	N
Ga03g02444	N	N	Y	N	N	N	N
Ga03g02486	N	N	Y	Y	Y	N	Y
Ga04g00014	N	N	Y	Y	N	N	N
Ga04g00044	N	N	Y	N	Y	N	N
Ga04g00052	N	N	Y	N	Y	N	N
Ga04g00207	N	N	Y	N	N	N	N
Ga04g00326	N	N	Y	N	Y	N	N
Ga04g00356	N	N	Y	Y	Y	N	N
Ga04g00363	N	N	Y	N	Y	N	N
Ga04g00380	N	N	Y	N	Y	N	N
Ga04g00466	N	N	Y	Y	N	N	N
Ga04g00535	N	N	Y	N	Y	N	N
Ga04g00580	N	N	Y	N	Y	N	N
Ga04g00614	N	N	Y	N	Y	N	N
Ga04g00833	N	N	Y	Y	Y	N	N
Ga04g00845	N	N	Y	N	N	N	N
Ga04g00860	N	N	Y	N	Y	N	N
Ga04g00899	N	N	Y	N	N	N	N
Ga04g00933	N	N	Y	Y	Y	N	N
Ga04g00967	N	N	Y	Y	Y	N	N
Ga04g01008	N	N	Y	Y	Y	N	N
Ga04g01018	N	N	Y	N	Y	N	N
Ga04g01022	N	N	Y	Y	Y	N	N
Ga04g01040	N	N	Y	Y	Y	N	N
Ga04g01089	N	N	Y	N	N	N	N
Ga04g01091	N	N	Y	Y	Y	N	N
Ga04g01121	N	N	Y	Y	Y	N	N
Ga04g01216	N	N	Y	Y	Y	N	N
Ga04g01243	N	N	Y	N	N	N	N
Ga04g01283	N	N	Y	N	Y	N	N
Ga04g01291	N	N	Y	N	N	N	N
Ga04g01386	N	N	Y	N	Y	N	N
Ga04g01473	N	N	Y	N	N	N	N
Ga04g01503	N	N	Y	N	Y	N	N
Ga04g01651	N	N	Y	N	Y	N	N
Ga04g01706	N	N	Y	N	N	N	N
Ga04g01733	N	N	Y	N	N	N	N
Ga04g01734	N	N	Y	N	Y	N	N
Ga04g01787	N	N	Y	N	N	N	N
Ga04g01801	N	N	Y	Y	Y	N	N
Ga04g01815	N	N	Y	N	N	N	N
Ga04g01819	N	N	Y	N	N	N	N
Ga04g01849	N	N	Y	Y	N	N	N
Ga04g01850	N	N	Y	N	Y	N	N
Ga04g01859	N	N	Y	N	Y	N	N
Ga04g01880	N	N	Y	Y	Y	N	N
Ga04g01881	N	N	Y	N	Y	N	N
Ga04g01941	N	N	Y	N	Y	N	N
Ga05g00014	N	N	Y	Y	Y	N	N
Ga05g00055	N	N	Y	N	Y	N	N
Ga05g00083	N	N	Y	N	Y	N	N
Ga05g00173	N	N	Y	Y	Y	N	N
Ga05g00214	N	N	Y	N	N	N	N
Ga05g00218	N	N	Y	Y	Y	N	N
Ga05g00243	N	N	Y	N	N	N	N
Ga05g00262	N	N	Y	N	N	N	N
Ga05g00322	N	N	Y	Y	Y	N	N
Ga05g00338	N	N	Y	Y	Y	N	N
Ga05g00339	N	N	Y	N	Y	N	N
Ga05g00354	N	N	Y	Y	Y	N	N
Ga05g00438	N	N	Y	Y	N	N	N
Ga05g00509	N	N	Y	N	Y	N	N
Ga05g00516	N	N	Y	N	N	Y	Y
Ga05g00599	N	N	Y	Y	Y	N	N
Ga05g00600	N	N	Y	N	Y	N	N
Ga05g00665	N	N	Y	N	Y	N	N
Ga05g00684	N	N	Y	Y	Y	N	N
Ga05g00761	N	N	Y	N	Y	N	N
Ga05g00870	N	N	Y	N	Y	N	N
Ga05g00895	N	N	Y	N	Y	N	N
Ga05g00964	N	N	Y	N	Y	N	N
Ga05g01030	N	N	Y	Y	N	N	N
Ga05g01077	N	N	Y	N	Y	N	N
Ga05g01129	N	N	Y	N	Y	N	N
Ga05g01137	N	N	Y	N	N	N	N
Ga05g01142	N	N	Y	N	Y	N	N
Ga05g01155	N	N	Y	N	Y	N	N
Ga05g01204	N	N	Y	Y	Y	N	N
Ga05g01289	N	N	Y	Y	Y	N	N
Ga05g01301	N	N	Y	N	Y	N	N
Ga05g01321	N	N	Y	Y	N	N	N
Ga05g01423	N	N	Y	N	Y	N	N
Ga05g01431	N	N	Y	Y	Y	N	N
Ga05g01435	N	N	Y	Y	Y	N	N
Ga05g01440	N	N	Y	Y	Y	N	N
Ga05g01469	N	N	Y	N	Y	N	N
Ga05g01481	N	N	Y	N	Y	N	N
Ga05g01515	N	N	Y	Y	Y	N	N
Ga05g01571	N	N	Y	N	N	N	N
Ga05g01675	N	N	Y	N	N	N	N
Ga05g01724	N	N	Y	Y	Y	N	N
Ga05g01726	N	N	Y	Y	Y	N	N
Ga05g01830	N	N	Y	N	N	N	N
Ga05g01850	N	N	Y	N	Y	N	N
Ga05g01857	N	N	Y	Y	Y	N	N
Ga05g01864	N	N	Y	N	N	N	N
Ga05g01873	N	N	Y	N	N	N	N
Ga05g01925	N	N	Y	N	N	N	N
Ga05g01932	N	N	Y	N	N	N	N
Ga05g01958	N	N	Y	Y	N	N	N
Ga05g01962	N	N	Y	N	Y	N	N
Ga05g02026	N	N	Y	N	Y	N	N
Ga05g02080	N	N	Y	N	Y	N	N
Ga05g02110	N	N	Y	N	Y	N	N
Ga05g02138	N	N	Y	Y	Y	N	N
Ga05g02172	N	N	Y	N	N	N	N
Ga05g02204	N	N	Y	N	N	N	N
Ga05g02246	N	N	Y	N	Y	N	N
Ga05g02369	N	N	Y	N	Y	N	N
Ga05g02371	N	N	Y	N	Y	N	N
Ga05g02416	N	N	Y	Y	Y	N	N
Ga05g02469	N	N	Y	Y	Y	N	N
Ga05g02470	N	N	Y	N	Y	N	N
Ga05g02538	N	N	Y	N	Y	N	N
Ga05g02558	N	N	Y	Y	Y	N	N
Ga05g02586	N	N	Y	Y	Y	N	N
Ga05g02628	N	N	Y	Y	Y	N	N
Ga05g02636	N	N	Y	N	Y	N	N
Ga05g02638	N	N	Y	N	Y	N	N
Ga05g02639	N	N	Y	Y	Y	N	N
Ga05g02657	N	N	Y	Y	Y	N	N
Ga05g02751	N	N	Y	N	Y	N	N
Ga05g02785	N	N	Y	Y	Y	N	N
Ga05g02798	N	N	Y	Y	Y	N	N
Ga05g02817	N	N	Y	N	N	N	N
Ga05g02906	N	N	Y	N	Y	N	N
Ga05g02925	N	N	Y	N	Y	N	N
Ga05g03012	N	N	Y	N	N	N	Y
Ga05g03200	N	N	Y	N	N	N	N
Ga05g03237	N	N	Y	Y	Y	N	N
Ga05g03244	N	N	Y	N	N	N	N
Ga05g03252	N	N	Y	N	Y	N	N
Ga05g03265	N	N	Y	N	Y	N	N
Ga05g03297	N	N	Y	N	Y	N	N
Ga05g03379	N	N	Y	Y	N	N	N
Ga05g03428	N	N	Y	N	N	N	N
Ga05g03477	N	N	Y	Y	Y	N	N
Ga05g03514	N	N	Y	Y	Y	N	N
Ga05g03782	N	N	Y	N	Y	N	N
Ga05g03791	N	N	Y	N	N	N	N
Ga05g03796	N	N	Y	Y	Y	N	N
Ga05g03881	N	N	Y	N	N	N	N
Ga05g03947	N	N	Y	N	Y	N	N
Ga05g03987	N	N	Y	Y	Y	N	N
Ga05g04030	N	N	Y	N	Y	N	N
Ga06g00009	N	N	Y	N	Y	N	N
Ga06g00124	N	N	Y	N	N	N	N
Ga06g00304	N	N	Y	N	Y	N	N
Ga06g00312	N	N	Y	N	Y	N	N
Ga06g00315	N	N	Y	N	N	N	N
Ga06g00321	N	N	Y	N	N	N	N
Ga06g00366	N	N	Y	Y	N	N	N
Ga06g00449	N	N	Y	N	Y	N	N
Ga06g00479	N	N	Y	Y	Y	N	N
Ga06g00513	N	N	Y	N	N	N	N
Ga06g00522	N	N	Y	N	Y	N	N
Ga06g00574	N	N	Y	Y	Y	N	N
Ga06g00597	N	N	Y	N	Y	N	N
Ga06g00599	N	N	Y	Y	Y	N	N
Ga06g00602	N	N	Y	Y	Y	N	N
Ga06g00652	N	N	Y	N	N	Y	N
Ga06g00707	N	N	Y	N	N	N	N
Ga06g00710	N	N	Y	N	Y	N	N
Ga06g00815	N	N	Y	N	Y	N	N
Ga06g00841	N	N	Y	N	Y	N	N
Ga06g00844	N	N	Y	N	Y	N	N
Ga06g00887	N	N	Y	Y	Y	N	N
Ga06g00925	N	N	Y	N	Y	N	N
Ga06g00983	N	N	Y	Y	Y	N	N
Ga06g01056	N	N	Y	N	Y	N	N
Ga06g01063	N	N	Y	Y	Y	N	N
Ga06g01080	N	N	Y	N	Y	N	N
Ga06g01096	N	N	Y	N	N	N	N
Ga06g01200	N	N	Y	Y	Y	N	N
Ga06g01205	N	N	Y	Y	N	N	N
Ga06g01209	N	N	Y	N	Y	N	N
Ga06g01225	N	N	Y	Y	Y	N	N
Ga06g01306	N	N	Y	Y	Y	N	N
Ga06g01352	N	N	Y	N	N	N	N
Ga06g01385	N	N	Y	N	Y	N	N
Ga06g01399	N	N	Y	N	Y	N	N
Ga06g01413	N	N	Y	Y	N	N	N
Ga06g01464	N	N	Y	N	Y	N	N
Ga06g01618	N	N	Y	N	Y	N	N
Ga06g01723	N	N	Y	Y	Y	N	N
Ga06g01763	N	N	Y	Y	Y	N	N
Ga06g01774	N	N	Y	Y	Y	N	N
Ga06g01781	N	N	Y	N	N	N	N
Ga06g01826	N	N	Y	N	N	N	Y
Ga06g01859	N	N	Y	N	Y	N	N
Ga06g01862	N	N	Y	N	Y	N	N
Ga06g02175	N	N	Y	N	Y	N	N
Ga06g02179	N	N	Y	N	N	N	N
Ga06g02224	N	N	Y	Y	Y	N	N
Ga07g00017	N	N	Y	Y	Y	N	N
Ga07g00021	N	N	Y	Y	Y	N	N
Ga07g00086	N	N	Y	N	N	N	N
Ga07g00095	N	N	Y	N	Y	N	N
Ga07g00244	N	N	Y	Y	Y	N	N
Ga07g00245	N	N	Y	Y	Y	N	N
Ga07g00251	N	N	Y	N	N	N	Y
Ga07g00257	N	N	Y	N	Y	N	N
Ga07g00261	N	N	Y	Y	Y	N	N
Ga07g00348	N	N	Y	N	N	N	N
Ga07g00436	N	N	Y	N	Y	N	N
Ga07g00455	N	N	Y	Y	Y	N	N
Ga07g00456	N	N	Y	Y	Y	N	N
Ga07g00479	N	N	Y	Y	Y	N	N
Ga07g00495	N	N	Y	N	N	N	N
Ga07g00510	N	N	Y	N	N	N	N
Ga07g00516	N	N	Y	N	Y	N	N
Ga07g00541	N	N	Y	Y	Y	N	N
Ga07g00558	N	N	Y	N	N	N	N
Ga07g00561	N	N	Y	N	Y	N	N
Ga07g00602	N	N	Y	N	Y	N	N
Ga07g00612	N	N	Y	N	Y	N	N
Ga07g00656	N	N	Y	N	N	N	N
Ga07g00684	N	N	Y	Y	N	N	N
Ga07g00705	N	N	Y	Y	Y	N	N
Ga07g00710	N	N	Y	N	Y	N	N
Ga07g00884	N	N	Y	N	Y	N	N
Ga07g00905	N	N	Y	N	Y	N	N
Ga07g00958	N	N	Y	N	N	N	N
Ga07g01019	N	N	Y	N	Y	N	N
Ga07g01081	N	N	Y	N	Y	N	N
Ga07g01145	N	N	Y	N	N	N	Y
Ga07g01163	N	N	Y	N	Y	N	N
Ga07g01188	N	N	Y	N	N	N	N
Ga07g01190	N	N	Y	N	Y	N	N
Ga07g01203	N	N	Y	N	N	N	Y
Ga07g01208	N	N	Y	Y	Y	N	N
Ga07g01275	N	N	Y	N	N	N	N
Ga07g01286	N	N	Y	N	Y	N	N
Ga07g01490	N	N	Y	N	N	N	N
Ga07g01495	N	N	Y	N	N	N	N
Ga07g01524	N	N	Y	Y	Y	N	N
Ga07g01549	N	N	Y	N	Y	N	N
Ga07g01558	N	N	Y	Y	Y	N	N
Ga07g01574	N	N	Y	N	Y	Y	N
Ga07g01594	N	N	Y	Y	Y	N	N
Ga07g01597	N	N	Y	N	Y	N	N
Ga07g01708	N	N	Y	Y	N	N	N
Ga07g01750	N	N	Y	Y	Y	N	N
Ga07g01782	N	N	Y	N	N	N	N
Ga07g01932	N	N	Y	N	Y	N	N
Ga07g02040	N	N	Y	Y	Y	N	N
Ga07g02049	N	N	Y	N	Y	N	N
Ga07g02091	N	N	Y	Y	Y	N	N
Ga07g02118	N	N	Y	N	Y	N	N
Ga07g02157	N	N	Y	N	Y	N	N
Ga07g02316	N	N	Y	N	Y	N	N
Ga07g02418	N	N	Y	N	N	N	N
Ga08g00004	N	N	Y	Y	Y	N	N
Ga08g00022	N	N	Y	Y	Y	N	N
Ga08g00044	N	N	Y	N	Y	N	N
Ga08g00331	N	N	Y	N	N	N	N
Ga08g00400	N	N	Y	Y	Y	N	N
Ga08g00407	N	N	Y	N	Y	N	N
Ga08g00450	N	N	Y	N	Y	N	N
Ga08g00506	N	N	Y	N	N	N	N
Ga08g00654	N	N	Y	Y	Y	N	N
Ga08g00672	N	N	Y	N	N	N	N
Ga08g00711	N	N	Y	N	Y	N	N
Ga08g00715	N	N	Y	Y	Y	N	N
Ga08g00745	N	N	Y	N	N	Y	N
Ga08g00788	N	N	Y	N	Y	N	N
Ga08g00853	N	N	Y	N	N	N	N
Ga08g00891	N	N	Y	N	N	N	N
Ga08g00917	N	N	Y	Y	Y	N	N
Ga08g00924	N	N	Y	N	Y	N	N
Ga08g00946	N	N	Y	N	Y	N	N
Ga08g00957	N	N	Y	N	N	N	N
Ga08g00997	N	N	Y	N	Y	N	N
Ga08g01000	N	N	Y	Y	Y	N	N
Ga08g01009	N	N	Y	N	N	N	N
Ga08g01022	N	N	Y	N	Y	N	N
Ga08g01074	N	N	Y	N	N	N	N
Ga08g01090	N	N	Y	Y	Y	Y	Y
Ga08g01111	N	N	Y	N	Y	N	N
Ga08g01126	N	N	Y	Y	Y	N	N
Ga08g01131	N	N	Y	Y	Y	N	N
Ga08g01221	N	N	Y	Y	Y	N	N
Ga08g01259	N	N	Y	Y	Y	N	N
Ga08g01310	N	N	Y	N	N	N	N
Ga08g01322	N	N	Y	Y	Y	N	N
Ga08g01357	N	N	Y	Y	Y	N	N
Ga08g01358	N	N	Y	N	N	N	N
Ga08g01426	N	N	Y	N	Y	Y	Y
Ga08g01465	N	N	Y	Y	Y	N	N
Ga08g01487	N	N	Y	N	Y	N	Y
Ga08g01492	N	N	Y	N	N	N	N
Ga08g01555	N	N	Y	N	Y	N	N
Ga08g01615	N	N	Y	N	Y	N	N
Ga08g01625	N	N	Y	N	Y	N	N
Ga08g01664	N	N	Y	N	Y	N	N
Ga08g01834	N	N	Y	N	N	N	N
Ga08g01861	N	N	Y	Y	Y	N	N
Ga08g01940	N	N	Y	Y	Y	N	N
Ga08g01963	N	N	Y	N	N	N	N
Ga08g01987	N	N	Y	N	N	N	N
Ga08g02049	N	N	Y	Y	Y	N	N
Ga08g02095	N	N	Y	N	Y	N	N
Ga08g02113	N	N	Y	N	Y	N	N
Ga08g02235	N	N	Y	N	N	N	N
Ga08g02261	N	N	Y	Y	Y	N	N
Ga08g02266	N	N	Y	N	Y	N	N
Ga08g02294	N	N	Y	N	Y	N	N
Ga08g02318	N	N	Y	N	N	N	N
Ga08g02360	N	N	Y	N	N	N	N
Ga08g02399	N	N	Y	N	Y	N	N
Ga08g02419	N	N	Y	N	Y	N	N
Ga08g02482	N	N	Y	Y	Y	N	N
Ga08g02535	N	N	Y	N	Y	N	N
Ga08g02589	N	N	Y	N	N	N	N
Ga08g02719	N	N	Y	N	N	N	N
Ga08g02742	N	N	Y	N	Y	N	N
Ga09g00048	N	N	Y	N	N	N	N
Ga09g00064	N	N	Y	Y	Y	N	N
Ga09g00100	N	N	Y	N	N	N	N
Ga09g00110	N	N	Y	Y	Y	N	N
Ga09g00302	N	N	Y	N	N	N	N
Ga09g00354	N	N	Y	N	N	N	N
Ga09g00425	N	N	Y	N	N	N	N
Ga09g00426	N	N	Y	Y	Y	N	N
Ga09g00479	N	N	Y	Y	Y	N	N
Ga09g00515	N	N	Y	N	Y	N	N
Ga09g00549	N	N	Y	N	N	N	N
Ga09g00617	N	N	Y	N	Y	N	N
Ga09g00663	N	N	Y	Y	N	N	N
Ga09g00668	N	N	Y	Y	Y	N	N
Ga09g00710	N	N	Y	N	Y	N	N
Ga09g00885	N	N	Y	N	Y	N	N
Ga09g00972	N	N	Y	N	Y	N	N
Ga09g01013	N	N	Y	N	Y	N	N
Ga09g01028	N	N	Y	Y	Y	N	N
Ga09g01101	N	N	Y	N	Y	N	N
Ga09g01129	N	N	Y	N	Y	N	N
Ga09g01158	N	N	Y	N	Y	N	N
Ga09g01202	N	N	Y	N	Y	N	N
Ga09g01280	N	N	Y	Y	N	N	N
Ga09g01470	N	N	Y	N	Y	N	N
Ga09g01593	N	N	Y	Y	Y	N	N
Ga09g01615	N	N	Y	N	N	N	N
Ga09g01624	N	N	Y	Y	Y	N	N
Ga09g01652	N	N	Y	Y	Y	N	N
Ga09g01718	N	N	Y	Y	Y	N	N
Ga09g01802	N	N	Y	Y	Y	N	N
Ga09g01818	N	N	Y	Y	Y	N	N
Ga09g01918	N	N	Y	N	Y	N	N
Ga09g01942	N	N	Y	Y	Y	N	N
Ga09g01956	N	N	Y	Y	Y	N	N
Ga09g02114	N	N	Y	Y	Y	N	N
Ga09g02162	N	N	Y	N	N	N	N
Ga09g02188	N	N	Y	Y	Y	N	N
Ga09g02232	N	N	Y	N	Y	N	N
Ga09g02267	N	N	Y	Y	Y	N	N
Ga09g02329	N	N	Y	N	Y	N	N
Ga09g02391	N	N	Y	N	Y	N	N
Ga09g02402	N	N	Y	N	Y	N	N
Ga09g02518	N	N	Y	N	N	N	N
Ga09g02548	N	N	Y	N	Y	N	N
Ga09g02563	N	N	Y	N	Y	N	N
Ga09g02597	N	N	Y	Y	N	N	N
Ga10g00044	N	N	Y	N	N	N	N
Ga10g00091	N	N	Y	N	Y	N	N
Ga10g00153	N	N	Y	N	Y	N	N
Ga10g00196	N	N	Y	N	Y	N	N
Ga10g00248	N	N	Y	N	Y	N	N
Ga10g00267	N	N	Y	N	Y	N	N
Ga10g00278	N	N	Y	N	Y	N	N
Ga10g00373	N	N	Y	N	N	N	N
Ga10g00501	N	N	Y	N	Y	N	N
Ga10g00506	N	N	Y	Y	N	N	N
Ga10g00512	N	N	Y	N	Y	N	N
Ga10g00539	N	N	Y	N	Y	N	N
Ga10g00564	N	N	Y	N	Y	N	N
Ga10g00572	N	N	Y	Y	N	N	N
Ga10g00579	N	N	Y	N	N	N	N
Ga10g00616	N	N	Y	Y	Y	N	N
Ga10g00677	N	N	Y	N	N	N	N
Ga10g00702	N	N	Y	N	Y	N	N
Ga10g00705	N	N	Y	N	Y	N	N
Ga10g00786	N	N	Y	Y	Y	N	N
Ga10g00802	N	N	Y	N	N	N	N
Ga10g00813	N	N	Y	N	Y	N	N
Ga10g00836	N	N	Y	N	N	N	Y
Ga10g01070	N	N	Y	Y	Y	N	N
Ga10g01083	N	N	Y	N	Y	N	N
Ga10g01137	N	N	Y	N	Y	N	N
Ga10g01147	N	N	Y	Y	Y	N	N
Ga10g01185	N	N	Y	Y	Y	N	N
Ga10g01186	N	N	Y	Y	Y	N	N
Ga10g01190	N	N	Y	Y	Y	N	N
Ga10g01251	N	N	Y	Y	Y	N	N
Ga10g01322	N	N	Y	N	Y	N	N
Ga10g01334	N	N	Y	N	N	Y	N
Ga10g01343	N	N	Y	N	N	N	N
Ga10g01374	N	N	Y	Y	Y	N	N
Ga10g01435	N	N	Y	N	Y	N	N
Ga10g01478	N	N	Y	N	Y	N	N
Ga10g01497	N	N	Y	N	Y	N	N
Ga10g01511	N	N	Y	Y	Y	N	N
Ga10g01533	N	N	Y	N	Y	N	N
Ga10g01587	N	N	Y	N	Y	N	Y
Ga10g01589	N	N	Y	Y	Y	N	N
Ga10g01600	N	N	Y	N	Y	N	N
Ga10g01660	N	N	Y	N	Y	N	N
Ga10g01668	N	N	Y	N	N	N	N
Ga10g01692	N	N	Y	N	Y	N	Y
Ga10g01779	N	N	Y	Y	Y	N	N
Ga10g01967	N	N	Y	Y	Y	N	N
Ga10g01968	N	N	Y	N	Y	N	N
Ga10g01975	N	N	Y	Y	Y	N	N
Ga10g02021	N	N	Y	N	N	N	N
Ga10g02141	N	N	Y	Y	Y	N	N
Ga10g02174	N	N	Y	N	Y	N	N
Ga10g02245	N	N	Y	Y	Y	N	N
Ga10g02318	N	N	Y	N	Y	N	N
Ga10g02335	N	N	Y	N	N	N	N
Ga10g02454	N	N	Y	N	Y	N	N
Ga10g02491	N	N	Y	N	Y	N	N
Ga10g02528	N	N	Y	N	N	N	N
Ga10g02555	N	N	Y	N	N	N	N
Ga10g02556	N	N	Y	N	Y	N	N
Ga10g02641	N	N	Y	N	Y	N	N
Ga10g02721	N	N	Y	Y	Y	N	N
Ga10g02722	N	N	Y	N	Y	N	N
Ga10g02794	N	N	Y	Y	Y	N	N
Ga11g00061	N	N	Y	Y	Y	N	N
Ga11g00080	N	N	Y	N	N	N	N
Ga11g00114	N	N	Y	N	Y	N	N
Ga11g00232	N	N	Y	N	Y	N	N
Ga11g00284	N	N	Y	N	Y	N	N
Ga11g00296	N	N	Y	N	N	N	N
Ga11g00319	N	N	Y	N	Y	N	N
Ga11g00330	N	N	Y	Y	Y	N	N
Ga11g00361	N	N	Y	N	Y	N	N
Ga11g00457	N	N	Y	Y	Y	N	Y
Ga11g00459	N	N	Y	N	N	N	N
Ga11g00463	N	N	Y	N	N	N	N
Ga11g00633	N	N	Y	N	Y	N	N
Ga11g00677	N	N	Y	N	N	N	N
Ga11g00720	N	N	Y	Y	Y	N	N
Ga11g00727	N	N	Y	Y	Y	N	N
Ga11g00741	N	N	Y	Y	Y	N	N
Ga11g00747	N	N	Y	Y	Y	N	N
Ga11g00768	N	N	Y	N	Y	N	N
Ga11g00772	N	N	Y	N	N	N	N
Ga11g00782	N	N	Y	N	Y	N	N
Ga11g00797	N	N	Y	N	Y	N	N
Ga11g00815	N	N	Y	Y	Y	N	N
Ga11g00852	N	N	Y	N	Y	N	N
Ga11g00868	N	N	Y	N	Y	N	N
Ga11g00878	N	N	Y	Y	N	N	N
Ga11g00893	N	N	Y	N	Y	N	N
Ga11g00936	N	N	Y	Y	Y	N	N
Ga11g00971	N	N	Y	Y	Y	N	N
Ga11g01166	N	N	Y	N	N	N	N
Ga11g01387	N	N	Y	Y	Y	N	N
Ga11g01429	N	N	Y	N	N	N	N
Ga11g01522	N	N	Y	N	N	N	N
Ga11g01532	N	N	Y	N	Y	N	N
Ga11g01600	N	N	Y	N	Y	N	N
Ga11g01636	N	N	Y	N	Y	N	N
Ga11g01654	N	N	Y	Y	Y	N	N
Ga11g01696	N	N	Y	N	N	N	N
Ga11g01700	N	N	Y	Y	Y	N	N
Ga11g01722	N	N	Y	N	Y	N	N
Ga11g01787	N	N	Y	N	N	N	N
Ga11g01865	N	N	Y	Y	Y	N	N
Ga11g01879	N	N	Y	N	Y	N	N
Ga11g01941	N	N	Y	N	Y	N	N
Ga11g01952	N	N	Y	N	N	N	N
Ga11g01972	N	N	Y	Y	Y	N	N
Ga11g01980	N	N	Y	N	Y	N	Y
Ga11g01993	N	N	Y	Y	N	N	N
Ga11g02017	N	N	Y	Y	Y	N	N
Ga11g02173	N	N	Y	N	Y	N	N
Ga11g02194	N	N	Y	N	N	N	N
Ga11g02207	N	N	Y	Y	Y	N	N
Ga11g02225	N	N	Y	N	Y	N	N
Ga11g02230	N	N	Y	Y	Y	N	N
Ga11g02275	N	N	Y	N	Y	N	N
Ga11g02330	N	N	Y	N	Y	N	N
Ga11g02337	N	N	Y	N	Y	N	N
Ga11g02469	N	N	Y	Y	Y	N	N
Ga11g02472	N	N	Y	N	N	N	N
Ga11g02594	N	N	Y	N	Y	N	N
Ga11g02642	N	N	Y	Y	Y	N	N
Ga11g02730	N	N	Y	N	Y	N	N
Ga11g02734	N	N	Y	N	N	N	N
Ga11g02753	N	N	Y	N	Y	N	N
Ga11g02807	N	N	Y	N	Y	N	N
Ga11g02899	N	N	Y	N	N	N	N
Ga11g02901	N	N	Y	Y	Y	N	N
Ga11g02905	N	N	Y	Y	Y	N	N
Ga11g02959	N	N	Y	N	N	N	N
Ga11g02991	N	N	Y	Y	Y	N	N
Ga11g03008	N	N	Y	N	N	N	N
Ga11g03040	N	N	Y	N	Y	N	N
Ga11g03053	N	N	Y	Y	Y	N	N
Ga11g03080	N	N	Y	N	N	N	N
Ga11g03100	N	N	Y	N	Y	N	N
Ga11g03409	N	N	Y	N	Y	N	N
Ga11g03474	N	N	Y	Y	N	N	N
Ga11g03527	N	N	Y	Y	Y	N	N
Ga11g03543	N	N	Y	Y	Y	N	N
Ga11g03564	N	N	Y	Y	Y	N	N
Ga11g03603	N	N	Y	Y	Y	N	N
Ga11g03630	N	N	Y	Y	Y	N	N
Ga11g03732	N	N	Y	Y	Y	N	N
Ga11g03783	N	N	Y	N	Y	N	N
Ga12g00035	N	N	Y	Y	Y	N	N
Ga12g00039	N	N	Y	N	Y	N	N
Ga12g00067	N	N	Y	N	N	N	N
Ga12g00184	N	N	Y	Y	Y	N	N
Ga12g00281	N	N	Y	N	Y	N	N
Ga12g00287	N	N	Y	Y	Y	N	N
Ga12g00290	N	N	Y	N	Y	N	N
Ga12g00341	N	N	Y	Y	Y	N	N
Ga12g00344	N	N	Y	Y	Y	N	N
Ga12g00349	N	N	Y	N	N	N	N
Ga12g00393	N	N	Y	N	Y	N	N
Ga12g00397	N	N	Y	Y	Y	N	N
Ga12g00411	N	N	Y	N	N	N	N
Ga12g00413	N	N	Y	N	Y	N	N
Ga12g00473	N	N	Y	N	Y	N	N
Ga12g00487	N	N	Y	N	Y	N	N
Ga12g00550	N	N	Y	N	Y	N	N
Ga12g00567	N	N	Y	Y	N	N	N
Ga12g00598	N	N	Y	N	N	N	N
Ga12g00624	N	N	Y	Y	Y	N	N
Ga12g00674	N	N	Y	N	N	N	N
Ga12g00702	N	N	Y	Y	Y	N	N
Ga12g00722	N	N	Y	N	Y	N	N
Ga12g00725	N	N	Y	N	Y	N	N
Ga12g00739	N	N	Y	N	N	N	N
Ga12g00790	N	N	Y	N	N	N	N
Ga12g00797	N	N	Y	N	Y	N	N
Ga12g00851	N	N	Y	Y	Y	N	N
Ga12g00872	N	N	Y	N	Y	N	N
Ga12g00898	N	N	Y	N	Y	N	N
Ga12g00901	N	N	Y	N	Y	N	N
Ga12g00920	N	N	Y	Y	Y	N	N
Ga12g00932	N	N	Y	N	Y	N	N
Ga12g00988	N	N	Y	N	N	N	N
Ga12g01027	N	N	Y	N	Y	N	N
Ga12g01040	N	N	Y	Y	Y	N	N
Ga12g01063	N	N	Y	N	Y	N	N
Ga12g01081	N	N	Y	N	Y	N	N
Ga12g01087	N	N	Y	N	N	N	N
Ga12g01122	N	N	Y	N	N	N	N
Ga12g01166	N	N	Y	Y	Y	N	N
Ga12g01178	N	N	Y	N	Y	N	Y
Ga12g01177	N	N	Y	N	N	N	N
Ga12g01274	N	N	Y	N	Y	N	N
Ga12g01281	N	N	Y	N	Y	N	Y
Ga12g01372	N	N	Y	N	Y	N	N
Ga12g01512	N	N	Y	N	Y	N	Y
Ga12g01518	N	N	Y	Y	Y	N	N
Ga12g01586	N	N	Y	N	Y	N	Y
Ga12g01611	N	N	Y	N	Y	N	N
Ga12g01689	N	N	Y	Y	Y	N	N
Ga12g01690	N	N	Y	N	Y	N	N
Ga12g01781	N	N	Y	N	Y	N	N
Ga12g01810	N	N	Y	Y	Y	N	N
Ga12g01881	N	N	Y	Y	Y	N	N
Ga12g01901	N	N	Y	N	N	N	N
Ga12g01916	N	N	Y	N	Y	N	N
Ga12g02010	N	N	Y	N	N	N	N
Ga12g02011	N	N	Y	Y	Y	N	N
Ga12g02147	N	N	Y	Y	Y	N	N
Ga12g02198	N	N	Y	N	N	N	N
Ga12g02226	N	N	Y	N	N	N	N
Ga12g02236	N	N	Y	Y	N	N	N
Ga12g02255	N	N	Y	N	N	N	N
Ga12g02319	N	N	Y	N	Y	N	N
Ga12g02346	N	N	Y	Y	Y	N	N
Ga12g02360	N	N	Y	N	N	N	N
Ga12g02460	N	N	Y	Y	Y	N	N
Ga12g02511	N	N	Y	Y	Y	N	N
Ga12g02520	N	N	Y	Y	N	N	N
Ga12g02692	N	N	Y	Y	Y	N	N
Ga12g02699	N	N	Y	N	Y	N	N
Ga12g02709	N	N	Y	N	N	N	N
Ga12g02710	N	N	Y	N	Y	N	N
Ga12g02740	N	N	Y	N	Y	N	N
Ga12g02762	N	N	Y	Y	Y	N	N
Ga12g02765	N	N	Y	N	Y	N	N
Ga12g02768	N	N	Y	Y	Y	N	N
Ga13g00123	N	N	Y	N	N	N	N
Ga13g00261	N	N	Y	N	Y	N	N
Ga13g00284	N	N	Y	Y	Y	N	N
Ga13g00334	N	N	Y	N	Y	N	N
Ga13g00424	N	N	Y	N	Y	N	N
Ga13g00443	N	N	Y	Y	Y	N	N
Ga13g00523	N	N	Y	N	Y	N	N
Ga13g00582	N	N	Y	N	Y	N	N
Ga13g00626	N	N	Y	Y	Y	N	N
Ga13g00639	N	N	Y	N	Y	N	N
Ga13g00662	N	N	Y	Y	Y	N	N
Ga13g00751	N	N	Y	N	Y	N	N
Ga13g00763	N	N	Y	N	Y	N	N
Ga13g00766	N	N	Y	N	N	N	N
Ga13g00810	N	N	Y	N	Y	N	N
Ga13g00849	N	N	Y	N	Y	N	N
Ga13g00917	N	N	Y	N	Y	N	N
Ga13g00923	N	N	Y	N	Y	N	N
Ga13g00930	N	N	Y	N	N	N	N
Ga13g01006	N	N	Y	N	Y	N	N
Ga13g01042	N	N	Y	Y	Y	N	N
Ga13g01191	N	N	Y	Y	Y	N	N
Ga13g01193	N	N	Y	N	Y	N	N
Ga13g01214	N	N	Y	Y	Y	N	N
Ga13g01245	N	N	Y	Y	Y	N	N
Ga13g01267	N	N	Y	N	Y	N	N
Ga13g01302	N	N	Y	Y	Y	N	N
Ga13g01392	N	N	Y	N	Y	N	N
Ga13g01465	N	N	Y	Y	Y	N	N
Ga13g01589	N	N	Y	Y	Y	N	N
Ga13g01646	N	N	Y	Y	Y	Y	N
Ga13g01694	N	N	Y	N	Y	N	N
Ga13g01725	N	N	Y	N	N	N	N
Ga13g01764	N	N	Y	N	Y	N	N
Ga13g01782	N	N	Y	N	Y	N	N
Ga13g01826	N	N	Y	N	N	N	N
Ga13g01830	N	N	Y	N	Y	N	N
Ga13g01956	N	N	Y	N	Y	N	N
Ga13g02010	N	N	Y	Y	Y	N	N
Ga13g02056	N	N	Y	N	Y	N	N
Ga13g02065	N	N	Y	N	Y	N	N
Ga13g02091	N	N	Y	Y	Y	N	N
Ga13g02105	N	N	Y	N	Y	N	Y
Ga13g02137	N	N	Y	N	Y	N	N
Ga13g02269	N	N	Y	N	N	N	N
Ga13g02284	N	N	Y	N	Y	N	N
Ga13g02412	N	N	Y	Y	Y	N	N
Ga13g02421	N	N	Y	N	Y	N	N
Ga13g02443	N	N	Y	Y	Y	N	N
Ga13g02478	N	N	Y	N	Y	N	N
Ga13g02513	N	N	Y	N	N	N	N
Ga13g02525	N	N	Y	Y	Y	N	N
Ga13g02587	N	N	Y	N	Y	N	N
Ga14g00063	N	N	Y	N	Y	N	N
Ga14g00239	N	N	Y	Y	Y	N	N
Ga14g00360	N	N	Y	N	Y	N	N
Ga14g00364	N	N	Y	N	N	N	N
Ga14g00470	N	N	Y	Y	Y	N	N
Ga14g00568	N	N	Y	N	N	N	Y
Ga14g00625	N	N	Y	N	N	N	N
Ga14g00699	N	N	Y	N	N	N	N
Ga14g00700	N	N	Y	Y	Y	N	N
Ga14g00708	N	N	Y	N	Y	N	Y
Ga14g00728	N	N	Y	N	N	N	N
Ga14g00752	N	N	Y	Y	Y	N	N
Ga14g00755	N	N	Y	N	Y	N	N
Ga14g00770	N	N	Y	N	Y	N	N
Ga14g00813	N	N	Y	Y	Y	N	N
Ga14g00820	N	N	Y	Y	Y	N	N
Ga14g00831	N	N	Y	N	Y	N	N
Ga14g00860	N	N	Y	N	N	N	N
Ga14g00861	N	N	Y	N	Y	N	N
Ga14g00873	N	N	Y	N	Y	N	N
Ga14g00905	N	N	Y	Y	Y	N	N
Ga14g00920	N	N	Y	Y	Y	N	N
Ga14g00926	N	N	Y	Y	Y	N	N
Ga14g00934	N	N	Y	N	N	N	N
Ga14g00949	N	N	Y	Y	Y	N	N
Ga14g00964	N	N	Y	Y	Y	N	N
Ga14g00971	N	N	Y	N	Y	N	N
Ga14g01040	N	N	Y	N	N	N	N
Ga14g01041	N	N	Y	N	Y	N	N
[truncated: 40 more rows]
