# Supplementary material for: Multi-strategic RNA-seq analysis reveals a high-resolution transcriptional landscape in cotton
Source: Nat Commun. 2019 Oct 17;10:4714. doi: 10.1038/s41467-019-12575-x (PMC6797763; doi:10.1038/s41467-019-12575-x)
Supplement: Supplementary file 5 — Supplementary Dataset 1-39 [file 41467_2019_12575_MOESM5_ESM.zip › SupplementaryDataset/SuppData31.xlsx]

## Sheet: Figure 4 and Supp. Figure 9
Primers for validation on alternative splicing (AS)
AS events validation
Primers_ID	Forward primer	Reverse Primer	IGIA_ID	Cottongen_ID	CGP_ID
Ga05g01029	CACATACTTCGGCGGCAGAGT	TGCTTCCCTTCCGTTACATTTGAT	Ga05g01029	Cotton_A_07025	evm.TU.Ga05G1061
Ga04g01881	CAAGTCAAGGCAGAAGGAAGAA	TACCAATGTGAACCAGGAACAG	Ga04g01881	Cotton_A_06096	evm.TU.Ga04G2086
Ga05g02957	TCAACAGCAGACGGATTACCA	TCATCTCGCACTCGTACTCAG	Ga05g02957	Cotton_A_04113	evm.TU.Ga05G3040
Ga04g00456	TTGTATGCCAGCCTCAATTCTT	CCATAACTCTTGTTGAAGTTCCTC	Ga04g00456	Cotton_A_14914	evm.TU.Ga04G0478
Ga13g00597	GCCTCTCCCTTAGACTACTATCCC	GCCATGCAAGTACTCCACATCAC	Ga13g00597	Cotton_A_19754	evm.TU.Ga13G0637
AS hotspot validation
Primers_ID	Forward primer	Reverse Primer	IGIA_ID	Cottongen_ID	CGP_ID
Ga10g00920_hotspot	GCCGTCAATTTCACTAACAGCCAGT	CTTCACGACCGACACAATACTCTCC	Ga10g00920	Cotton_A_29627	evm.TU.Ga10G1015
Ga10g00920_coldspot	ACGTTCTACTCCGGTGCCTTCA	GCATTGCGTTGTGTTTCTCCCA	Ga10g00920	Cotton_A_29627	evm.TU.Ga10G1015
Probes for EMSA
Probes_ID	Sequence
Hot probe	5'-Fam-CTAGACTAGGTGCAGAATTCACTTGATGTCGATACCAGTCTAGACGTAACTGGACGAG-3'
Cold probe	5'-CTAGACTAGGTGCAGAATTCACTTGATGTCGATACCAGTCTAGACGTAACTGGACGAG-3'
