# Supplementary material for: Multi-strategic RNA-seq analysis reveals a high-resolution transcriptional landscape in cotton
Source: Nat Commun. 2019 Oct 17;10:4714. doi: 10.1038/s41467-019-12575-x (PMC6797763; doi:10.1038/s41467-019-12575-x)
Supplement: Supplementary file 5 — Supplementary Dataset 1-39 [file 41467_2019_12575_MOESM5_ESM.zip › SupplementaryDataset/SuppData2.xlsx]

## Sheet: IGIA gene set
Genomic coordinates of IGIA gene set in BED format
chrom	chromStart	chromEnd	name	score	strand	thickStart	thickEnd	itemRgb	blockCount	blockSizes	blockStarts
Chr01	0	11279	Ga01g00001.N1	1000	-	0	0	189,56,56	3	7022,100,2563	0,7296,8716
Chr01	0	11279	Ga01g00001.N2	378	-	0	0	189,56,56	2	7396,2563	0,8716
Chr01	0	11279	Ga01g00001.N3	115	-	0	0	189,56,56	3	3562,39,5276	0,5109,6003
Chr01	0	21639	Ga01g00001.N4	532	-	731	21610	189,56,56	3	674,44,149	0,708,21490
Chr01	18882	20235	Ga01g00001.N5	228	-	18882	18882	189,56,56	2	246,984	0,369
Chr01	18882	21639	Ga01g00001.N6	586	-	19328	21610	189,56,56	3	246,110,149	0,369,2608
Chr01	18922	20235	Ga01g00001.N7	228	-	18922	18922	189,56,56	2	206,984	0,329
Chr01	18922	21639	Ga01g00001.N8	586	-	19328	21610	189,56,56	3	206,110,149	0,329,2568
Chr01	25600	29902	Ga01g00002.F1	0	+	27191	28721	189,56,56	7	250,22,740,86,64,811,213	0,774,1359,2601,2841,2984,4089
Chr01	32930	33842	Ga01g00003.N1	74	+	32930	32930	189,56,56	1	912	0
Chr01	32930	40214	Ga01g00003.N2	102	+	32992	39980	189,56,56	3	230,225,276	0,1278,7008
Chr01	32930	40214	Ga01g00003.N3	1000	+	32992	39980	189,56,56	3	200,225,276	0,1278,7008
Chr01	32930	40274	Ga01g00003.N4	102	+	32992	39980	189,56,56	3	230,225,336	0,1278,7008
Chr01	32930	40274	Ga01g00003.N5	1000	+	32992	39980	189,56,56	3	200,225,336	0,1278,7008
Chr01	32954	33842	Ga01g00003.N6	74	+	32954	32954	189,56,56	1	888	0
Chr01	32954	40214	Ga01g00003.N7	102	+	32992	39980	189,56,56	3	206,225,276	0,1254,6984
Chr01	32954	40214	Ga01g00003.N8	1000	+	32992	39980	189,56,56	3	176,225,276	0,1254,6984
Chr01	32954	40274	Ga01g00003.N9	102	+	32992	39980	189,56,56	3	206,225,336	0,1254,6984
Chr01	32954	40274	Ga01g00003.N10	1000	+	32992	39980	189,56,56	3	176,225,336	0,1254,6984
Chr01	34078	40214	Ga01g00003.N11	914	+	34256	39980	189,56,56	3	49,225,276	0,130,5860
Chr01	34078	40274	Ga01g00003.N12	914	+	34256	39980	189,56,56	3	49,225,336	0,130,5860
Chr01	44698	47791	Ga01g00004.F1	0	-	44864	46649	189,56,56	2	2117,87	0,3006
Chr01	44698	47791	Ga01g00004.F2	0	-	44864	46649	189,56,56	2	2130,87	0,3006
Chr01	50593	51635	Ga01g00005.F1	0	-	50800	51233	189,56,56	3	303,105,447	0,389,595
Chr01	52302	55826	Ga01g00006.F1	0	-	55318	55762	189,56,56	1	3524	0
Chr01	55183	55826	Ga01g00006.F2	0	-	55318	55762	189,56,56	1	643	0
Chr01	72117	73198	Ga01g00007.N1	1000	+	72155	73013	189,56,56	1	1081	0
Chr01	72119	73198	Ga01g00007.N2	1000	+	72155	73013	189,56,56	1	1079	0
Chr01	77186	78107	Ga01g00008.N1	1000	+	77353	78097	189,56,56	1	921	0
Chr01	81225	85107	Ga01g00009.F1	0	+	81287	84765	189,56,56	7	557,144,73,106,97,96,498	0,1029,1784,2351,2535,3210,3384
Chr01	86819	90296	Ga01g00010.F1	0	+	86897	89035	189,56,56	10	156,111,66,159,114,72,84,101,283,610	0,257,454,637,893,1465,1785,1963,2191,2867
Chr01	86819	90296	Ga01g00010.F2	0	+	86897	90082	189,56,56	10	156,111,66,159,114,72,84,101,85,610	0,257,454,637,893,1465,1785,1963,2389,2867
Chr01	86819	90296	Ga01g00010.F3	0	+	88329	90082	189,56,56	9	156,111,66,159,644,84,101,85,610	0,257,454,637,893,1785,1963,2389,2867
Chr01	86819	90296	Ga01g00010.F4	0	+	86897	89035	189,56,56	11	156,111,66,159,114,72,84,101,130,85,610	0,257,454,637,893,1465,1785,1963,2191,2389,2867
Chr01	86819	93542	Ga01g00010.F5	0	+	86897	89035	189,56,56	10	156,111,66,159,114,72,84,101,283,3856	0,257,454,637,893,1465,1785,1963,2191,2867
Chr01	93793	95907	Ga01g00011.F1	0	-	94082	95516	189,56,56	5	355,614,394,68,106	0,470,1166,1666,2008
Chr01	97705	99439	Ga01g00012.F1	0	+	97705	97705	189,56,56	5	40,54,85,90,268	0,364,575,1293,1466
Chr01	99975	105330	Ga01g00013.F1	0	-	101251	102092	189,56,56	5	1636,206,651,1901,369	0,1916,2258,3000,4986
Chr01	99975	105330	Ga01g00013.F2	0	-	101251	102092	189,56,56	6	600,960,206,651,1901,369	0,676,1916,2258,3000,4986
Chr01	100943	105330	Ga01g00013.F3	0	-	101251	103134	189,56,56	7	668,201,262,89,185,57,369	0,948,1290,1852,2032,3876,4018
Chr01	100943	105330	Ga01g00013.F4	0	-	101251	105099	189,56,56	8	668,201,262,89,185,109,57,369	0,948,1290,1852,2032,3018,3876,4018
Chr01	100943	105330	Ga01g00013.F5	0	-	101251	102092	189,56,56	7	668,206,262,89,185,57,369	0,948,1290,1852,2032,3876,4018
Chr01	100943	105330	Ga01g00013.F6	0	-	101251	102485	189,56,56	5	668,201,651,1901,369	0,948,1290,2032,4018
Chr01	100943	105330	Ga01g00013.F7	0	-	101251	103134	189,56,56	6	668,201,262,89,1901,369	0,948,1290,1852,2032,4018
Chr01	100943	105330	Ga01g00013.F8	0	-	101251	102092	189,56,56	6	668,206,262,89,1901,369	0,948,1290,1852,2032,4018
Chr01	100943	105330	Ga01g00013.F9	0	-	101251	102092	189,56,56	5	668,206,651,1901,369	0,948,1290,2032,4018
Chr01	109319	110502	Ga01g00014.F1	0	-	109388	110464	189,56,56	3	474,266,207	0,632,976
Chr01	113481	114302	Ga01g00015.N1	341	-	113542	114250	189,56,56	4	178,144,71,110	0,308,547,711
Chr01	113481	114874	Ga01g00015.N2	1000	-	113542	114861	189,56,56	7	178,144,71,100,31,98,127	0,308,547,711,921,1055,1266
Chr01	113481	114967	Ga01g00015.N3	1000	-	113542	114861	189,56,56	7	178,144,71,100,31,98,220	0,308,547,711,921,1055,1266
Chr01	123453	129217	Ga01g00016.F1	0	+	125164	129094	189,56,56	15	268,115,77,538,111,51,173,108,74,176,96,81,54,135,186	0,721,985,1269,2162,2623,3239,3494,3917,4103,4367,4769,4980,5353,5578
Chr01	123453	129217	Ga01g00016.F2	0	+	123527	129094	189,56,56	16	268,115,77,99,55,111,51,173,108,74,176,96,81,54,135,186	0,721,985,1269,1752,2162,2623,3239,3494,3917,4103,4367,4769,4980,5353,5578
Chr01	129574	139384	Ga01g00017.F1	0	-	130074	136355	189,56,56	29	584,60,69,52,128,72,75,63,102,108,84,111,72,75,126,99,114,114,60,30,57,169,86,51,69,78,90,288,351	0,889,1034,1181,1338,1974,2137,2286,2449,2670,3540,3986,4268,4508,4745,4972,5229,6228,6452,6622,6739,6906,7378,7555,7991,8139,8309,8972,9459
Chr01	129574	139384	Ga01g00017.F2	0	-	131812	139222	189,56,56	28	584,60,69,52,128,72,212,102,108,84,111,72,75,126,99,114,114,60,30,57,67,86,51,69,78,90,288,351	0,889,1034,1181,1338,1974,2137,2449,2670,3540,3986,4268,4508,4745,4972,5229,6228,6452,6622,6739,6906,7378,7555,7991,8139,8309,8972,9459
Chr01	129574	139384	Ga01g00017.F3	0	-	132252	136355	189,56,56	28	584,60,69,52,128,72,75,63,102,108,47,111,72,75,126,99,114,114,60,30,57,169,86,505,78,90,288,351	0,889,1034,1181,1338,1974,2137,2286,2449,2670,3577,3986,4268,4508,4745,4972,5229,6228,6452,6622,6739,6906,7378,7555,8139,8309,8972,9459
Chr01	129574	139384	Ga01g00017.F4	0	-	132252	136355	189,56,56	27	584,60,199,128,72,75,63,102,108,47,111,72,75,126,99,114,114,60,30,57,169,86,505,78,90,288,351	0,889,1034,1338,1974,2137,2286,2449,2670,3577,3986,4268,4508,4745,4972,5229,6228,6452,6622,6739,6906,7378,7555,8139,8309,8972,9459
Chr01	129574	139384	Ga01g00017.F5	0	-	130074	136355	189,56,56	28	584,60,69,52,128,72,75,63,102,108,84,111,72,75,126,99,114,114,60,30,57,169,86,505,78,90,288,351	0,889,1034,1181,1338,1974,2137,2286,2449,2670,3540,3986,4268,4508,4745,4972,5229,6228,6452,6622,6739,6906,7378,7555,8139,8309,8972,9459
Chr01	129574	139384	Ga01g00017.F6	0	-	132252	136355	189,56,56	29	584,60,69,52,128,72,75,63,102,108,47,111,72,75,126,99,114,114,60,30,57,169,86,51,69,78,90,288,351	0,889,1034,1181,1338,1974,2137,2286,2449,2670,3577,3986,4268,4508,4745,4972,5229,6228,6452,6622,6739,6906,7378,7555,7991,8139,8309,8972,9459
Chr01	129574	139384	Ga01g00017.F7	0	-	130074	133980	189,56,56	28	584,60,69,52,128,72,75,63,102,108,84,111,315,126,99,114,114,60,30,57,169,86,51,69,78,90,288,351	0,889,1034,1181,1338,1974,2137,2286,2449,2670,3540,3986,4268,4745,4972,5229,6228,6452,6622,6739,6906,7378,7555,7991,8139,8309,8972,9459
Chr01	129574	139384	Ga01g00017.F8	0	-	130074	139222	189,56,56	29	584,60,69,52,128,72,75,63,102,108,84,111,72,75,126,99,114,114,60,30,57,67,86,51,69,78,90,288,351	0,889,1034,1181,1338,1974,2137,2286,2449,2670,3540,3986,4268,4508,4745,4972,5229,6228,6452,6622,6739,6906,7378,7555,7991,8139,8309,8972,9459
Chr01	129574	139384	Ga01g00017.C1	0	-	132252	139222	189,56,56	29	584,60,69,52,128,72,75,63,102,108,47,111,72,75,126,99,114,114,60,30,57,67,86,51,69,78,90,288,351	0,889,1034,1181,1338,1974,2137,2286,2449,2670,3577,3986,4268,4508,4745,4972,5229,6228,6452,6622,6739,6906,7378,7555,7991,8139,8309,8972,9459
Chr01	129574	139384	Ga01g00017.C2	0	-	130074	137255	189,56,56	28	584,60,69,52,128,72,75,63,102,108,84,111,72,75,126,99,114,114,60,30,57,67,86,505,78,90,288,351	0,889,1034,1181,1338,1974,2137,2286,2449,2670,3540,3986,4268,4508,4745,4972,5229,6228,6452,6622,6739,6906,7378,7555,8139,8309,8972,9459
Chr01	129574	139384	Ga01g00017.F9	0	-	129574	129574	189,56,56	27	584,60,69,52,128,72,75,63,102,108,84,111,72,75,126,99,114,114,60,30,57,558,505,78,90,288,351	0,889,1034,1181,1338,1974,2137,2286,2449,2670,3540,3986,4268,4508,4745,4972,5229,6228,6452,6622,6739,6906,7555,8139,8309,8972,9459
Chr01	129574	139384	Ga01g00017.F10	0	-	129574	129574	189,56,56	27	584,60,69,52,128,72,75,63,102,108,47,111,315,126,99,114,114,60,30,57,169,86,505,78,90,288,351	0,889,1034,1181,1338,1974,2137,2286,2449,2670,3577,3986,4268,4745,4972,5229,6228,6452,6622,6739,6906,7378,7555,8139,8309,8972,9459
Chr01	141346	148525	Ga01g00018.F1	0	+	144504	146799	189,56,56	11	95,2132,57,56,226,84,75,420,247,531,267	0,412,2644,3137,3396,4470,4777,5129,5625,5950,6912
Chr01	141346	148525	Ga01g00018.F2	0	+	144504	148303	189,56,56	13	95,2132,57,56,226,84,75,90,65,247,89,115,267	0,412,2644,3137,3396,4470,4777,5129,5484,5625,5950,6366,6912
Chr01	141346	148525	Ga01g00018.F3	0	+	144504	148303	189,56,56	14	95,562,833,57,56,226,84,75,90,65,247,89,115,267	0,412,1711,2644,3137,3396,4470,4777,5129,5484,5625,5950,6366,6912
Chr01	141346	148525	Ga01g00018.F4	0	+	141775	148303	189,56,56	14	95,562,82,57,56,226,84,75,90,65,247,89,115,267	0,412,2462,2644,3137,3396,4470,4777,5129,5484,5625,5950,6366,6912
Chr01	148763	149358	Ga01g00019.F1	0	-	148892	149300	189,56,56	1	595	0
Chr01	150587	151796	Ga01g00020.F1	0	-	150711	151727	189,56,56	3	244,437,349	0,328,860
Chr01	159179	159381	Ga01g00021.N1	1000	-	159179	159326	189,56,56	1	202	0
Chr01	166399	168852	Ga01g00022.F1	0	+	166481	168662	189,56,56	6	394,327,144,125,96,419	0,570,1001,1247,1568,2034
Chr01	169236	172234	Ga01g00023.F1	0	-	170121	171537	189,56,56	4	408,107,886,70	0,792,1517,2928
Chr01	169236	172234	Ga01g00023.F2	0	-	170917	171537	189,56,56	5	408,107,196,589,70	0,792,1517,1814,2928
Chr01	169236	172234	Ga01g00023.F3	0	-	170121	171537	189,56,56	5	266,60,107,886,70	0,348,792,1517,2928
Chr01	169842	172234	Ga01g00023.P1	0	-	170121	171537	189,56,56	3	293,886,354	0,911,2038
Chr01	169842	172234	Ga01g00023.F4	0	-	170121	171537	189,56,56	3	293,886,70	0,911,2322
Chr01	174202	183421	Ga01g00024.M1	0	-	178150	183259	189,56,56	18	213,216,90,129,69,81,105,225,1432,95,1414,122,249,162,171,117,111,1047	0,461,796,1370,1598,1767,1989,2175,2631,4158,4501,6000,6247,6778,7022,7278,7502,8172
Chr01	174202	183421	Ga01g00024.F1	0	-	178150	183259	189,56,56	18	213,216,90,129,69,81,105,225,1560,95,1414,122,249,162,171,117,111,1047	0,461,796,1370,1598,1767,1989,2175,2503,4158,4501,6000,6247,6778,7022,7278,7502,8172
Chr01	174202	183421	Ga01g00024.F2	0	-	174813	178235	189,56,56	19	213,216,90,129,69,81,105,225,1560,95,1177,155,122,249,162,171,117,111,1047	0,461,796,1370,1598,1767,1989,2175,2503,4158,4501,5760,6000,6247,6778,7022,7278,7502,8172
Chr01	186592	187727	Ga01g00025.N1	1000	+	186601	187726	189,56,56	4	120,99,51,55	0,714,924,1080
Chr01	188283	192654	Ga01g00026.F1	0	+	188319	192472	189,56,56	8	153,102,75,77,247,351,132,314	0,236,1293,1523,1708,2434,3562,4057
Chr01	193283	196686	Ga01g00027.F1	0	-	193499	196513	189,56,56	7	379,76,183,24,48,82,272	0,1063,1280,1550,2162,2314,3131
Chr01	198822	199519	Ga01g00028.N1	1000	-	198910	199411	189,56,56	1	697	0
Chr01	198822	199588	Ga01g00028.N2	1000	-	198910	199411	189,56,56	1	766	0
Chr01	198826	199519	Ga01g00028.N3	1000	-	198910	199411	189,56,56	1	693	0
Chr01	198826	199588	Ga01g00028.N4	1000	-	198910	199411	189,56,56	1	762	0
Chr01	201228	203516	Ga01g00029.F1	0	-	201320	203249	189,56,56	1	2288	0
Chr01	204299	207766	Ga01g00030.F1	0	-	204536	207760	189,56,56	3	495,328,458	0,1533,3009
Chr01	209502	210308	Ga01g00031.N1	1000	-	209701	210271	189,56,56	1	806	0
Chr01	212457	213251	Ga01g00032.F1	0	-	212653	213169	189,56,56	1	794	0
Chr01	216097	219500	Ga01g00033.F1	0	-	216310	219396	189,56,56	6	444,220,133,118,95,237	0,516,821,1208,1413,3166
Chr01	227348	231896	Ga01g00034.F1	0	+	227647	229456	189,56,56	7	54,177,97,116,243,95,176	0,215,591,1074,1688,2018,4372
Chr01	227348	231896	Ga01g00034.C1	0	+	227647	229456	189,56,56	6	392,97,116,243,95,176	0,591,1074,1688,2018,4372
Chr01	227348	232839	Ga01g00034.F2	0	+	227348	227348	189,56,56	5	392,1340,95,124,362	0,591,2018,4372,5129
Chr01	227348	232839	Ga01g00034.F3	0	+	227348	227348	189,56,56	5	392,1340,95,124,357	0,591,2018,4372,5134
Chr01	227348	232839	Ga01g00034.F4	0	+	227348	227348	189,56,56	6	54,177,1340,95,124,362	0,215,591,2018,4372,5129
Chr01	238170	241756	Ga01g00035.F1	0	+	238267	241546	189,56,56	10	157,123,70,152,102,201,63,150,75,327	0,1078,1279,1428,1775,2165,2448,2611,2845,3259
Chr01	238170	241756	Ga01g00035.F2	0	+	238170	238170	189,56,56	9	157,123,70,152,591,63,150,75,327	0,1078,1279,1428,1775,2448,2611,2845,3259
Chr01	242640	246978	Ga01g00036.F1	0	-	242807	244337	189,56,56	12	236,46,92,89,76,147,105,546,76,90,43,412	0,323,462,651,841,1081,1296,1508,2150,2695,3786,3926
Chr01	242640	246978	Ga01g00036.F2	0	-	242807	246761	189,56,56	13	236,46,92,89,76,147,105,144,70,76,90,43,412	0,323,462,651,841,1081,1296,1508,1984,2150,2695,3786,3926
Chr01	251703	253000	Ga01g00037.N1	182	-	252289	252963	189,56,56	3	748,142,159	0,825,1138
Chr01	251703	254208	Ga01g00037.N2	1000	-	252289	254155	189,56,56	4	748,142,129,598	0,825,1138,1907
Chr01	265562	275958	Ga01g00038.F1	0	+	265596	273272	189,56,56	22	354,98,90,53,66,54,60,79,68,57,105,105,108,132,183,216,138,117,51,1870,129,166	0,493,837,1124,2094,3071,3343,3660,3868,4123,4270,4694,5012,5217,5438,5925,6761,7185,7437,7623,9646,10230
Chr01	265562	275958	Ga01g00038.F2	0	+	265596	273637	189,56,56	22	354,98,90,53,66,54,60,79,68,57,105,105,108,132,183,219,138,117,51,48,1904,166	0,493,837,1124,2094,3071,3343,3660,3868,4123,4270,4694,5012,5217,5438,5922,6761,7185,7437,7623,7871,10230
Chr01	265562	275958	Ga01g00038.F3	0	+	265596	273272	189,56,56	23	354,98,90,53,66,54,60,79,68,57,105,105,108,132,183,216,138,117,51,395,747,129,166	0,493,837,1124,2094,3071,3343,3660,3868,4123,4270,4694,5012,5217,5438,5925,6761,7185,7437,7623,8746,9646,10230
Chr01	265562	275958	Ga01g00038.F4	0	+	265596	271390	189,56,56	23	354,98,90,53,66,54,60,79,68,57,105,105,108,132,703,138,117,51,48,147,747,129,166	0,493,837,1124,2094,3071,3343,3660,3868,4123,4270,4694,5012,5217,5438,6761,7185,7437,7623,7871,8746,9646,10230
Chr01	265562	275958	Ga01g00038.F5	0	+	265596	275283	189,56,56	24	354,98,90,53,66,54,60,79,68,57,105,105,108,132,183,216,138,117,51,48,147,747,129,166	0,493,837,1124,2094,3071,3343,3660,3868,4123,4270,4694,5012,5217,5438,5925,6761,7185,7437,7623,7871,8746,9646,10230
Chr01	265562	275958	Ga01g00038.F6	0	+	265596	275283	189,56,56	24	354,98,90,53,66,54,60,79,68,57,105,105,108,132,183,219,138,117,51,48,147,747,129,166	0,493,837,1124,2094,3071,3343,3660,3868,4123,4270,4694,5012,5217,5438,5922,6761,7185,7437,7623,7871,8746,9646,10230
Chr01	265562	275958	Ga01g00038.F7	0	+	265596	275283	189,56,56	24	354,98,90,53,66,54,60,79,68,57,105,105,108,132,183,216,138,117,51,48,147,714,129,166	0,493,837,1124,2094,3071,3343,3660,3868,4123,4270,4694,5012,5217,5438,5925,6761,7185,7437,7623,7871,8779,9646,10230
Chr01	277349	280263	Ga01g00039.N1	1000	-	277595	280064	189,56,56	2	669,397	0,2517
Chr01	279563	280263	Ga01g00039.N2	51	-	279830	280064	189,56,56	1	700	0
Chr01	284887	292305	Ga01g00040.F1	0	+	285071	292048	189,56,56	18	331,45,123,108,111,174,138,108,108,149,154,161,207,184,84,197,60,462	0,744,982,1177,1736,1932,2537,3015,3343,3616,4534,5202,5457,5762,6030,6211,6665,6956
Chr01	293974	299173	Ga01g00041.F1	0	+	295240	298751	189,56,56	12	381,110,95,148,138,140,48,111,182,122,77,533	0,755,1231,1658,1921,2513,2897,3420,3623,3879,4501,4666
Chr01	293974	299173	Ga01g00041.F2	0	+	294100	298751	189,56,56	12	381,110,70,148,138,140,48,111,182,122,77,533	0,755,1256,1658,1921,2513,2897,3420,3623,3879,4501,4666
Chr01	298495	304627	Ga01g00042.F1	0	-	300562	304583	189,56,56	6	211,82,136,69,346,117	0,1988,3605,4984,5585,6015
Chr01	300578	304627	Ga01g00042.F2	0	-	302215	304583	189,56,56	5	231,116,69,346,117	0,1522,2901,3502,3932
Chr01	300578	304627	Ga01g00042.F3	0	-	302216	304583	189,56,56	5	231,162,69,346,117	0,1522,2901,3502,3932
Chr01	300578	304627	Ga01g00042.F4	0	-	300779	304583	189,56,56	5	231,136,69,346,117	0,1522,2901,3502,3932
Chr01	306922	307307	Ga01g00043.N1	1000	-	306922	307307	189,56,56	2	226,65	0,320
Chr01	314743	319034	Ga01g00044.F1	0	+	315722	318432	189,56,56	12	199,524,400,45,66,62,75,166,124,107,181,218	0,889,1492,2007,2146,2416,2567,2754,2997,3362,3578,4073
Chr01	320397	322496	Ga01g00045.F1	0	+	320457	322269	189,56,56	4	63,75,135,341	0,191,366,1758
Chr01	323629	327063	Ga01g00046.P1	0	+	324821	326685	189,56,56	6	177,102,374,181,70,275	0,272,1168,2739,3002,3159
Chr01	323629	327063	Ga01g00046.F1	0	+	324821	326685	189,56,56	5	177,374,181,70,275	0,1168,2739,3002,3159
Chr01	323629	327063	Ga01g00046.F2	0	+	324821	326685	189,56,56	4	177,374,181,432	0,1168,2739,3002
Chr01	329320	331014	Ga01g00047.F1	0	-	329432	330914	189,56,56	1	1694	0
Chr01	334205	334487	Ga01g00048.N1	1000	+	334205	334205	189,56,56	1	282	0
Chr01	336171	337925	Ga01g00049.F1	0	-	337079	337877	189,56,56	1	1754	0
Chr01	345919	347211	Ga01g00050.F1	0	-	346216	347073	189,56,56	2	302,379	0,913
Chr01	359598	366086	Ga01g00051.P1	0	-	359784	366031	189,56,56	8	432,162,145,77,71,87,459,806	0,1327,1850,3244,3405,3645,4203,5682
Chr01	369687	377108	Ga01g00052.F1	0	+	369781	376764	189,56,56	14	247,63,438,82,62,95,80,84,117,86,107,92,77,731	0,1927,2108,2629,2980,3169,3394,4041,4566,5039,5207,5812,5984,6690
Chr01	369687	377108	Ga01g00052.F2	0	+	373586	376764	189,56,56	14	247,63,244,113,82,62,95,731,117,86,107,92,77,731	0,1927,2108,2433,2629,2980,3169,3394,4566,5039,5207,5812,5984,6690
Chr01	369687	377108	Ga01g00052.F3	0	+	369781	375086	189,56,56	13	247,63,438,82,62,95,80,84,117,86,697,77,731	0,1927,2108,2629,2980,3169,3394,4041,4566,5039,5207,5984,6690
Chr01	369687	377108	Ga01g00052.F4	0	+	369781	376764	189,56,56	15	247,63,244,113,82,62,95,80,84,117,86,107,92,77,731	0,1927,2108,2433,2629,2980,3169,3394,4041,4566,5039,5207,5812,5984,6690
Chr01	369687	377108	Ga01g00052.F5	0	+	369781	373214	189,56,56	12	247,63,438,82,62,95,731,117,86,697,77,731	0,1927,2108,2629,2980,3169,3394,4566,5039,5207,5984,6690
Chr01	378191	385557	Ga01g00053.N1	1000	-	383121	385557	189,56,56	4	2160,445,536,228	0,4927,6530,7138
Chr01	383048	385557	Ga01g00053.N2	89	-	383121	385557	189,56,56	3	515,536,228	0,1673,2281
Chr01	386330	390988	Ga01g00054.F1	0	+	387723	390560	189,56,56	11	229,193,697,98,153,135,167,95,374,274,496	0,464,748,1534,1708,2014,2249,2657,2846,3581,4162
Chr01	386330	390988	Ga01g00054.F2	0	+	388338	390560	189,56,56	10	229,193,697,98,441,167,95,374,274,496	0,464,748,1534,1708,2249,2657,2846,3581,4162
Chr01	386330	390988	Ga01g00054.F3	0	+	386460	390560	189,56,56	12	229,193,105,18,98,153,135,167,95,374,274,496	0,464,748,1427,1534,1708,2014,2249,2657,2846,3581,4162
Chr01	395603	395978	Ga01g00055.N1	1000	+	395603	395978	189,56,56	1	375	0
Chr01	405090	407537	Ga01g00056.F1	0	-	405376	407340	189,56,56	5	568,200,75,445,257	0,953,1226,1354,2190
Chr01	405090	407537	Ga01g00056.F2	0	-	405376	406410	189,56,56	4	568,200,573,257	0,953,1226,2190
Chr01	405090	407537	Ga01g00056.F3	0	-	405376	406410	189,56,56	4	568,200,482,257	0,953,1226,2190
Chr01	413281	413871	Ga01g00057.N1	1000	+	413437	413871	189,56,56	2	394,122	0,468
Chr01	421072	423530	Ga01g00058.N1	1000	+	421108	423319	189,56,56	3	488,328,469	0,1252,1989
Chr01	421072	423541	Ga01g00058.N2	1000	+	421108	423319	189,56,56	3	488,328,480	0,1252,1989
Chr01	424564	426904	Ga01g00059.F1	0	+	425162	426696	189,56,56	2	976,475	0,1865
Chr01	424564	426904	Ga01g00059.F2	0	+	424590	426696	189,56,56	3	478,328,475	0,648,1865
Chr01	424564	426904	Ga01g00059.F3	0	+	424590	426696	189,56,56	4	478,77,158,475	0,648,818,1865
Chr01	426905	430961	Ga01g00060.F1	0	-	427678	430608	189,56,56	9	1064,99,105,93,93,54,102,75,524	0,1267,1437,1647,1879,2046,2187,2386,3532
Chr01	427512	430961	Ga01g00060.F2	0	-	427678	430608	189,56,56	9	457,99,105,93,93,54,102,75,524	0,660,830,1040,1272,1439,1580,1779,2925
Chr01	433220	436800	Ga01g00061.F1	0	+	433604	436595	189,56,56	2	609,2089	0,1491
Chr01	433220	437307	Ga01g00061.F2	0	+	433604	436595	189,56,56	2	609,2596	0,1491
Chr01	443729	446473	Ga01g00062.F1	0	-	444980	446378	189,56,56	6	271,959,129,284,309,243	0,421,1514,1726,2100,2501
Chr01	443729	446473	Ga01g00062.F2	0	-	443876	446378	189,56,56	8	271,179,108,123,129,284,309,243	0,421,843,1257,1514,1726,2100,2501
Chr01	443729	451607	Ga01g00062.F3	0	-	443876	446378	189,56,56	12	271,179,108,123,129,284,309,1543,52,99,200,239	0,421,843,1257,1514,1726,2100,2501,4441,5062,5449,7639
Chr01	443729	451607	Ga01g00062.F4	0	-	443876	446378	189,56,56	11	271,179,108,123,129,284,309,1992,99,200,239	0,421,843,1257,1514,1726,2100,2501,5062,5449,7639
Chr01	447393	451607	Ga01g00063.F1	0	-	447633	451519	189,56,56	5	380,52,99,200,239	0,777,1398,1785,3975
Chr01	447393	451607	Ga01g00063.F2	0	-	448138	451519	189,56,56	4	829,99,200,239	0,1398,1785,3975
Chr01	447393	451607	Ga01g00063.F3	0	-	448879	451519	189,56,56	4	829,133,200,239	0,1398,1785,3975
Chr01	447393	451607	Ga01g00063.F4	0	-	447668	451519	189,56,56	5	298,52,99,200,239	0,777,1398,1785,3975
Chr01	454788	460223	Ga01g00064.F1	0	+	454845	456923	189,56,56	5	364,608,89,86,287	0,2085,2816,4334,5148
Chr01	454788	460223	Ga01g00064.C1	0	+	454845	455202	189,56,56	4	2693,89,86,287	0,2816,4334,5148
Chr01	468631	469709	Ga01g00065.N1	1000	-	468631	469639	189,56,56	1	1078	0
Chr01	468631	469730	Ga01g00065.N2	1000	-	468631	469639	189,56,56	1	1099	0
Chr01	480750	482119	Ga01g00066.F1	0	+	480878	481895	189,56,56	4	422,56,162,294	0,547,714,1075
Chr01	480753	482119	Ga01g00066.F2	0	+	480878	481895	189,56,56	4	419,56,162,294	0,544,711,1072
Chr01	485839	491413	Ga01g00067.F1	0	+	489262	491017	189,56,56	6	310,58,232,237,142,869	0,2790,2954,3312,3636,4705
Chr01	485839	491413	Ga01g00067.F2	0	+	485967	491017	189,56,56	7	310,58,81,36,237,142,869	0,2790,2954,3150,3312,3636,4705
Chr01	485839	492288	Ga01g00067.M1	0	+	485967	491017	189,56,56	7	310,58,81,36,237,142,1744	0,2790,2954,3150,3312,3636,4705
Chr01	493252	496301	Ga01g00068.P1	0	+	493297	496168	189,56,56	7	84,78,32,163,207,91,834	0,893,1353,1485,1730,2035,2215
Chr01	493252	496301	Ga01g00068.P2	0	+	494208	496168	189,56,56	6	971,32,163,207,91,834	0,1353,1485,1730,2035,2215
Chr01	493252	496301	Ga01g00068.P3	0	+	493297	496168	189,56,56	7	84,75,32,163,207,91,834	0,896,1353,1485,1730,2035,2215
Chr01	493252	496301	Ga01g00068.P4	0	+	493297	496168	189,56,56	6	84,32,163,207,91,834	0,1353,1485,1730,2035,2215
Chr01	496300	503568	Ga01g00069.F1	0	-	496921	503503	189,56,56	17	352,280,78,126,120,75,96,102,57,127,196,88,77,106,182,174,120	0,440,1051,1483,2006,2759,2995,3214,3579,3871,4304,5259,5432,6186,6396,6825,7148
Chr01	496300	503568	Ga01g00069.F2	0	-	498294	503503	189,56,56	17	352,87,87,78,643,75,96,102,57,127,196,88,77,106,182,174,120	0,440,633,1051,1483,2759,2995,3214,3579,3871,4304,5259,5432,6186,6396,6825,7148
Chr01	496300	503568	Ga01g00069.F3	0	-	496601	500822	189,56,56	17	352,87,87,78,126,120,75,96,102,57,127,1043,77,106,182,174,120	0,440,633,1051,1483,2006,2759,2995,3214,3579,3871,4304,5432,6186,6396,6825,7148
Chr01	496300	503568	Ga01g00069.F4	0	-	496601	503503	189,56,56	18	352,87,87,78,126,120,75,96,102,57,127,196,88,77,106,182,174,120	0,440,633,1051,1483,2006,2759,2995,3214,3579,3871,4304,5259,5432,6186,6396,6825,7148
Chr01	510183	513150	Ga01g00070.F1	0	-	510185	512581	189,56,56	9	89,75,126,120,75,96,102,81,82	0,447,650,1093,1766,2148,2365,2599,2885
Chr01	519060	525513	Ga01g00071.F1	0	-	519253	525472	189,56,56	9	224,72,72,69,72,139,464,550,132	0,775,1067,1658,1917,2901,4285,4938,6321
Chr01	519103	525513	Ga01g00071.F2	0	-	519253	525472	189,56,56	9	181,72,72,69,72,139,464,550,132	0,732,1024,1615,1874,2858,4242,4895,6278
Chr01	526893	527413	Ga01g00072.N1	398	+	526893	526893	189,56,56	1	520	0
Chr01	526893	528655	Ga01g00072.N2	1000	+	528056	528653	189,56,56	2	475,794	0,968
Chr01	528706	529317	Ga01g00073.N1	1000	+	528758	529115	189,56,56	1	611	0
Chr01	529560	532020	Ga01g00074.F1	0	+	529571	531455	189,56,56	7	79,67,123,84,87,91,212	0,1062,1227,1445,1635,1808,2248
Chr01	534363	537330	Ga01g00075.F1	0	+	534459	537085	189,56,56	2	1692,527	0,2440
Chr01	538526	543641	Ga01g00076.N1	1000	-	538786	543378	189,56,56	7	516,228,157,105,242,161,653	0,998,1702,1933,2114,3145,4462
Chr01	539423	543641	Ga01g00076.N2	103	-	539520	543378	189,56,56	6	329,157,105,242,161,653	0,805,1036,1217,2248,3565
Chr01	544570	548132	Ga01g00077.F1	0	-	544942	548031	189,56,56	5	456,113,214,159,257	0,558,1274,1604,3305
Chr01	551464	552074	Ga01g00078.F1	0	-	551622	552060	189,56,56	1	610	0
Chr01	558829	561275	Ga01g00079.F1	0	-	559807	561265	189,56,56	1	2446	0
Chr01	559693	561275	Ga01g00079.F2	0	-	559807	561265	189,56,56	1	1582	0
Chr01	569260	575770	Ga01g00080.F1	0	+	574105	575560	189,56,56	5	54,2539,948,70,606	0,1375,3989,5033,5904
Chr01	569260	575770	Ga01g00080.F2	0	+	574105	575560	189,56,56	9	54,64,746,637,558,77,303,70,606	0,750,1375,2196,3356,3989,4634,5033,5904
Chr01	569260	575770	Ga01g00080.F3	0	+	570709	572799	189,56,56	10	54,64,488,102,57,66,558,948,70,606	0,750,1375,2019,2196,2767,3356,3989,5033,5904
Chr01	569260	575770	Ga01g00080.F4	0	+	570709	575560	189,56,56	14	54,64,488,102,57,66,177,87,65,77,47,131,70,606	0,750,1375,2019,2196,2767,3356,3643,3849,3989,4634,4806,5033,5904
Chr01	569260	575770	Ga01g00080.F5	0	+	574105	575560	189,56,56	10	54,64,746,57,66,177,271,948,70,606	0,750,1375,2196,2767,3356,3643,3989,5033,5904
Chr01	569260	575770	Ga01g00080.F6	0	+	570709	575560	189,56,56	13	54,488,102,57,66,177,87,65,77,47,131,70,606	0,1375,2019,2196,2767,3356,3643,3849,3989,4634,4806,5033,5904
Chr01	577925	580920	Ga01g00081.F1	0	+	580178	580831	189,56,56	6	145,105,127,969,319,230	0,249,1077,1292,2351,2765
Chr01	577925	580920	Ga01g00081.F2	0	+	579104	580728	189,56,56	6	145,105,287,46,319,230	0,249,1077,2215,2351,2765
Chr01	577925	580920	Ga01g00081.F3	0	+	578027	580728	189,56,56	7	145,105,127,72,46,319,230	0,249,1077,1292,2215,2351,2765
Chr01	581534	586251	Ga01g00082.F1	0	-	581701	586186	189,56,56	6	293,71,98,73,45,456	0,1082,1829,3949,4123,4261
Chr01	588059	592027	Ga01g00083.F1	0	-	588218	591980	189,56,56	6	285,71,98,73,45,426	0,465,1602,2101,3415,3542
Chr01	598013	599336	Ga01g00084.F1	0	+	598066	599215	189,56,56	1	1323	0
Chr01	598013	600234	Ga01g00084.F2	0	+	598066	599215	189,56,56	1	2221	0
Chr01	600328	601501	Ga01g00085.N1	1000	-	600328	600328	189,56,56	1	1173	0
Chr01	601877	604558	Ga01g00086.F1	0	-	602894	604520	189,56,56	2	1257,605	0,2076
Chr01	602723	604558	Ga01g00086.F2	0	-	602894	604520	189,56,56	2	411,605	0,1230
Chr01	610143	616003	Ga01g00087.F1	0	+	610143	610143	189,56,56	7	79,130,2429,59,123,70,839	0,177,1390,3959,4114,4864,5021
Chr01	610143	616003	Ga01g00087.F2	0	+	610143	610143	189,56,56	5	79,130,2628,123,996	0,177,1390,4114,4864
Chr01	616441	619940	Ga01g00088.F1	0	-	617624	619940	189,56,56	10	476,47,115,102,113,81,48,138,72,363	0,554,679,915,1127,1630,1794,1937,2940,3136
Chr01	625763	626340	Ga01g00089.N1	1000	+	625836	626145	189,56,56	1	577	0
Chr01	637849	638757	Ga01g00090.F1	0	-	638024	638732	189,56,56	1	908	0
Chr01	640784	646641	Ga01g00091.F1	0	+	640887	644703	189,56,56	7	334,206,286,108,148,245,325	0,1381,2562,3489,3859,4098,5532
Chr01	640784	646641	Ga01g00091.F2	0	+	640887	646434	189,56,56	6	334,206,286,108,245,325	0,1381,2562,3489,4098,5532
Chr01	640784	647445	Ga01g00091.M1	0	+	640887	646434	189,56,56	7	334,206,286,108,245,178,226	0,1381,2562,3489,4098,5532,6435
Chr01	651511	655467	Ga01g00092.F1	0	+	651663	655388	189,56,56	8	263,126,158,103,96,66,117,166	0,334,1504,1836,2087,2526,2686,3790
Chr01	654378	655467	Ga01g00092.P1	0	+	654378	654378	189,56,56	1	1089	0
Chr01	655958	657548	Ga01g00093.F1	0	-	656070	657060	189,56,56	2	1272,165	0,1425
Chr01	655958	657548	Ga01g00093.F2	0	-	656070	657060	189,56,56	1	1590	0
Chr01	659885	661766	Ga01g00094.F1	0	+	660813	661681	189,56,56	3	132,100,176	0,908,1705
Chr01	659885	661766	Ga01g00094.F2	0	+	659955	660944	189,56,56	2	132,973	0,908
Chr01	663159	668271	Ga01g00095.F1	0	+	665549	667958	189,56,56	8	275,81,121,682,240,109,187,410	0,934,1472,1714,3187,3537,3838,4702
Chr01	663159	668271	Ga01g00095.F2	0	+	665549	667958	189,56,56	9	47,91,81,121,682,240,109,187,410	0,184,934,1472,1714,3187,3537,3838,4702
Chr01	663159	668271	Ga01g00095.F3	0	+	663410	667958	189,56,56	10	47,91,81,121,95,72,240,109,187,410	0,184,934,1472,1714,2324,3187,3537,3838,4702
Chr01	663159	668271	Ga01g00095.F4	0	+	663410	667958	189,56,56	9	275,81,121,95,72,240,109,187,410	0,934,1472,1714,2324,3187,3537,3838,4702
Chr01	669592	675487	Ga01g00096.F1	0	-	669893	675337	189,56,56	12	400,110,129,67,83,82,77,84,70,89,693,457	0,773,979,1496,1658,2256,2412,2814,2970,3142,3360,5438
Chr01	669592	675487	Ga01g00096.F2	0	-	669893	675337	189,56,56	13	63,143,110,129,67,83,82,77,84,70,89,693,457	0,257,773,979,1496,1658,2256,2412,2814,2970,3142,3360,5438
Chr01	669592	675499	Ga01g00096.F3	0	-	669893	675337	189,56,56	13	63,143,110,129,67,83,82,77,84,70,89,693,469	0,257,773,979,1496,1658,2256,2412,2814,2970,3142,3360,5438
Chr01	669592	675499	Ga01g00096.F4	0	-	669893	675337	189,56,56	12	400,110,129,67,83,82,77,84,70,89,693,469	0,773,979,1496,1658,2256,2412,2814,2970,3142,3360,5438
Chr01	675028	676193	Ga01g00097.F1	0	+	675028	675028	189,56,56	1	1165	0
Chr01	677268	682339	Ga01g00098.F1	0	-	677490	681366	189,56,56	10	306,290,76,67,106,70,50,174,44,92	0,1462,2685,2937,3432,3638,3801,3938,4211,4979
Chr01	677268	682339	Ga01g00098.F2	0	-	677490	681366	189,56,56	9	306,290,76,67,106,70,50,174,92	0,1462,2685,2937,3432,3638,3801,3938,4979
Chr01	699693	700613	Ga01g00099.F1	0	-	699822	700557	189,56,56	1	920	0
Chr01	703635	704558	Ga01g00100.F1	0	-	703776	704502	189,56,56	1	923	0
Chr01	711817	712618	Ga01g00101.F1	0	-	711954	712566	189,56,56	1	801	0
Chr01	714702	715451	Ga01g00102.F1	0	-	714887	715397	189,56,56	1	749	0
Chr01	717440	718127	Ga01g00103.F1	0	-	717560	718070	189,56,56	1	687	0
Chr01	725157	725991	Ga01g00104.F1	0	-	725365	725893	189,56,56	1	834	0
Chr01	730584	731988	Ga01g00105.F1	0	-	731309	731933	189,56,56	1	1404	0
Chr01	731168	731988	Ga01g00105.F2	0	-	731309	731933	189,56,56	1	820	0
Chr01	733927	735332	Ga01g00106.F1	0	-	734130	735284	189,56,56	2	424,169	0,1236
Chr01	738591	741817	Ga01g00107.F1	0	-	738860	740455	189,56,56	5	557,232,155,129,1004	0,1417,1751,1994,2222
Chr01	738591	742367	Ga01g00107.F2	0	-	738860	742321	189,56,56	6	557,232,155,129,210,490	0,1417,1751,1994,2222,3286
Chr01	738745	742367	Ga01g00107.F3	0	-	738860	742321	189,56,56	6	403,232,155,129,210,490	0,1263,1597,1840,2068,3132
Chr01	743379	747198	Ga01g00108.F1	0	+	745899	747140	189,56,56	5	969,158,1354,155,414	0,1069,1315,2767,3405
Chr01	743379	747198	Ga01g00108.F2	0	+	745899	747140	189,56,56	4	1227,1354,155,414	0,1315,2767,3405
Chr01	743379	747198	Ga01g00108.F3	0	+	743417	747140	189,56,56	6	605,198,225,239,155,414	0,1029,1315,2430,2767,3405
Chr01	749651	750142	Ga01g00109.N1	1000	+	749659	750142	189,56,56	1	491	0
Chr01	751022	771681	Ga01g00110.N1	1000	-	751192	771423	189,56,56	57	189,272,174,135,73,62,84,129,174,161,67,75,81,204,114,207,212,169,129,141,111,69,66,174,110,98,62,135,72,153,153,186,124,53,125,163,99,99,36,93,186,103,131,96,100,122,153,195,199,170,144,160,99,173,75,339,378	0,1156,1517,1988,2228,2376,3029,3207,3462,3810,4197,4337,4663,4999,5291,5521,5898,6271,6597,6822,7296,7517,8203,8348,8596,9403,9678,9865,10095,10555,10778,11804,12090,12730,12904,13375,13678,13868,14066,14221,14411,14673,14936,15314,15563,15732,16633,16907,17173,17460,17793,18031,18645,19247,19587,19744,20281
Chr01	751045	771681	Ga01g00110.N2	1000	-	751192	771423	189,56,56	57	166,272,174,135,73,62,84,129,174,161,67,75,81,204,114,207,212,169,129,141,111,69,66,174,110,98,62,135,72,153,153,186,124,53,125,163,99,99,36,93,186,103,131,96,100,122,153,195,199,170,144,160,99,173,75,339,378	0,1133,1494,1965,2205,2353,3006,3184,3439,3787,4174,4314,4640,4976,5268,5498,5875,6248,6574,6799,7273,7494,8180,8325,8573,9380,9655,9842,10072,10532,10755,11781,12067,12707,12881,13352,13655,13845,14043,14198,14388,14650,14913,15291,15540,15709,16610,16884,17150,17437,17770,18008,18622,19224,19564,19721,20258
Chr01	751118	771681	Ga01g00110.N3	1000	-	751192	771423	189,56,56	57	93,272,174,135,73,62,84,129,174,161,67,75,81,204,114,207,212,169,129,141,111,69,66,174,110,98,62,135,72,153,153,186,124,53,125,163,99,99,36,93,186,103,131,96,100,122,153,195,199,170,144,160,99,173,75,339,378	0,1060,1421,1892,2132,2280,2933,3111,3366,3714,4101,4241,4567,4903,5195,5425,5802,6175,6501,6726,7200,7421,8107,8252,8500,9307,9582,9769,9999,10459,10682,11708,11994,12634,12808,13279,13582,13772,13970,14125,14315,14577,14840,15218,15467,15636,16537,16811,17077,17364,17697,17935,18549,19151,19491,19648,20185
Chr01	753411	754314	Ga01g00111.N1	1000	+	753411	753411	189,56,56	3	49,84,85	0,640,818
Chr01	756553	757083	Ga01g00112.N1	1000	+	756553	756553	189,56,56	2	197,163	0,367
Chr01	773883	780033	Ga01g00113.F1	0	-	774348	780022	189,56,56	6	776,239,57,87,542,239	0,1782,2506,4196,4380,5911
Chr01	785655	788735	Ga01g00114.F1	0	+	785745	788655	189,56,56	3	250,347,1184	0,1387,1896
Chr01	789541	792904	Ga01g00115.F1	0	+	791782	792826	189,56,56	3	237,318,1206	0,1205,2157
Chr01	796382	797496	Ga01g00116.F1	0	+	796977	797427	189,56,56	1	1114	0
Chr01	798254	801059	Ga01g00117.F1	0	-	798637	801027	189,56,56	4	446,327,347,183	0,831,1727,2622
Chr01	798254	801059	Ga01g00117.F2	0	-	798335	801027	189,56,56	3	1158,347,183	0,1727,2622
Chr01	798254	801059	Ga01g00117.F3	0	-	798335	801027	189,56,56	4	446,172,347,183	0,986,1727,2622
Chr01	805202	807593	Ga01g00118.F1	0	+	805424	807270	189,56,56	3	1641,205,382	0,1726,2009
Chr01	805202	808520	Ga01g00118.F2	0	+	805424	807270	189,56,56	4	1641,205,133,467	0,1726,2009,2851
Chr01	805202	808520	Ga01g00118.F3	0	+	805424	807270	189,56,56	4	1641,205,133,595	0,1726,2009,2723
Chr01	805202	808520	Ga01g00118.F4	0	+	805424	807270	189,56,56	3	1641,205,1309	0,1726,2009
Chr01	806438	807593	Ga01g00118.F5	0	+	806474	807270	189,56,56	3	405,205,382	0,490,773
Chr01	806438	808520	Ga01g00118.F6	0	+	806474	807270	189,56,56	4	405,205,133,595	0,490,773,1487
Chr01	810052	815250	Ga01g00119.F1	0	+	810208	812561	189,56,56	14	310,48,61,33,125,135,77,223,57,169,58,86,57,452	0,414,542,720,920,1142,2102,2320,2641,2778,3634,3771,4087,4746
Chr01	810052	823318	Ga01g00120.M1	0	+	821045	823154	189,56,56	16	310,48,61,33,125,135,77,223,57,169,58,86,57,191,2001,4127	0,414,542,720,920,1142,2102,2320,2641,2778,3634,3771,4087,4746,6326,9139
Chr01	810052	823318	Ga01g00120.M2	0	+	821408	823154	189,56,56	16	310,48,61,33,125,135,77,223,57,169,58,86,57,191,3517,2223	0,414,542,720,920,1142,2102,2320,2641,2778,3634,3771,4087,4746,6326,11043
Chr01	810052	823318	Ga01g00120.M3	0	+	821408	823154	189,56,56	17	310,48,61,33,125,135,77,223,57,169,58,86,57,191,2001,704,2223	0,414,542,720,920,1142,2102,2320,2641,2778,3634,3771,4087,4746,6326,9139,11043
Chr01	810052	823318	Ga01g00120.M4	0	+	821045	823154	189,56,56	15	310,48,61,33,125,135,77,223,57,169,58,86,57,191,6940	0,414,542,720,920,1142,2102,2320,2641,2778,3634,3771,4087,4746,6326
Chr01	810052	823318	Ga01g00120.C1	0	+	821045	823154	189,56,56	16	310,48,61,33,125,120,77,223,57,169,58,86,57,191,2001,4127	0,414,542,720,920,1157,2102,2320,2641,2778,3634,3771,4087,4746,6326,9139
Chr01	810052	823318	Ga01g00120.C2	0	+	821408	823154	189,56,56	17	310,48,61,33,125,120,77,223,57,169,58,86,57,191,2001,704,2223	0,414,542,720,920,1157,2102,2320,2641,2778,3634,3771,4087,4746,6326,9139,11043
Chr01	816490	823318	Ga01g00120.M5	0	+	821408	823154	189,56,56	2	3405,2223	0,4605
Chr01	816490	823318	Ga01g00120.M6	0	+	821045	823154	189,56,56	2	262,6453	0,375
Chr01	816490	823318	Ga01g00120.M7	0	+	821045	823154	189,56,56	1	6828	0
Chr01	816490	823318	Ga01g00120.M8	0	+	821408	823154	189,56,56	3	262,3030,2223	0,375,4605
Chr01	816490	823318	Ga01g00120.F1	0	+	821408	823154	189,56,56	3	1889,704,2223	0,2701,4605
Chr01	821016	823318	Ga01g00120.F2	0	+	821045	823154	189,56,56	1	2302	0
Chr01	819988	825442	Ga01g00121.F1	0	-	819988	819988	189,56,56	3	4227,68,207	0,4538,5247
Chr01	820900	825442	Ga01g00121.F2	0	-	820900	820900	189,56,56	3	3315,68,207	0,3626,4335
Chr01	823766	825442	Ga01g00121.F3	0	-	824083	825407	189,56,56	3	449,68,207	0,760,1469
Chr01	827745	829981	Ga01g00122.F1	0	+	828973	829804	189,56,56	2	108,1754	0,482
Chr01	827745	829981	Ga01g00122.F2	0	+	828973	829804	189,56,56	3	108,107,1069	0,482,1167
Chr01	830362	833573	Ga01g00123.F1	0	-	831535	833530	189,56,56	1	3211	0
Chr01	831400	833573	Ga01g00123.F2	0	-	831535	833530	189,56,56	1	2173	0
Chr01	834057	837864	Ga01g00124.F1	0	-	836642	837797	189,56,56	3	1854,782,553	0,1935,3254
Chr01	835612	837838	Ga01g00124.F2	0	-	835851	837797	189,56,56	4	299,117,123,527	0,380,1039,1699
Chr01	835612	837864	Ga01g00124.F3	0	-	835851	837797	189,56,56	4	299,117,123,553	0,380,1039,1699
Chr01	835612	837864	Ga01g00124.F4	0	-	836642	837797	189,56,56	3	299,782,553	0,380,1699
Chr01	842164	846064	Ga01g00125.P1	0	+	842193	844024	189,56,56	4	450,1112,189,260	0,1525,2771,3640
Chr01	842164	846064	Ga01g00125.P2	0	+	842193	844024	189,56,56	2	450,2375	0,1525
Chr01	842164	846064	Ga01g00125.P3	0	+	842193	844024	189,56,56	3	450,1112,1129	0,1525,2771
Chr01	842164	846064	Ga01g00125.P4	0	+	842193	844024	189,56,56	3	450,1435,260	0,1525,3640
Chr01	847475	848171	Ga01g00126.N1	51	+	847598	848171	189,56,56	2	213,348	0,348
Chr01	847475	849703	Ga01g00126.N2	52	+	847598	849578	189,56,56	2	691,460	0,1768
Chr01	847475	850962	Ga01g00126.N3	284	+	847598	850941	189,56,56	5	213,343,331,112,252	0,348,1768,2975,3235
Chr01	847475	850962	Ga01g00126.N4	174	+	847598	850768	189,56,56	5	213,343,331,112,203	0,348,1768,2975,3284
Chr01	847475	851852	Ga01g00126.N5	1000	+	847598	851703	189,56,56	5	691,331,112,189,209	0,1768,2975,3235,4168
Chr01	853696	857581	Ga01g00127.F1	0	+	853750	857353	189,56,56	6	188,263,331,118,150,288	0,542,1720,2263,2928,3597
Chr01	853698	857581	Ga01g00127.F2	0	+	853750	857353	189,56,56	6	186,263,331,118,150,288	0,540,1718,2261,2926,3595
Chr01	863090	866755	Ga01g00128.F1	0	+	863513	866464	189,56,56	5	1742,163,164,259,399	0,1820,2379,2924,3266
Chr01	863090	867481	Ga01g00128.F2	0	+	863513	866464	189,56,56	5	1742,163,164,259,1125	0,1820,2379,2924,3266
Chr01	869737	871719	Ga01g00129.N1	1000	-	869737	871605	189,56,56	3	416,163,510	0,555,1472
Chr01	875128	875652	Ga01g00130.N1	1000	+	875179	875576	189,56,56	2	103,273	0,251
Chr01	880168	880725	Ga01g00131.N1	1000	+	880168	880594	189,56,56	2	52,328	0,229
Chr01	892060	892486	Ga01g00132.N1	1000	+	892060	892486	189,56,56	2	52,197	0,229
Chr01	895121	896765	Ga01g00133.F1	0	-	895341	896649	189,56,56	1	1644	0
Chr01	901680	905347	Ga01g00134.F1	0	+	901969	905173	189,56,56	2	935,1274	0,2393
Chr01	906635	907481	Ga01g00135.F1	0	-	906817	907462	189,56,56	1	846	0
Chr01	912492	916489	Ga01g00136.N1	1000	-	912601	916194	189,56,56	4	385,949,338,106	0,1707,3472,3891
Chr01	920374	922612	Ga01g00137.N1	1000	-	920546	922548	189,56,56	2	335,156	0,2082
Chr01	934027	934557	Ga01g00138.F1	0	+	934080	934374	189,56,56	1	530	0
Chr01	937357	937873	Ga01g00139.F1	0	+	937410	937704	189,56,56	1	516	0
Chr01	949559	950156	Ga01g00140.F1	0	+	949612	949906	189,56,56	1	597	0
Chr01	952888	953418	Ga01g00141.F1	0	+	952941	953235	189,56,56	1	530	0
Chr01	1001279	1001887	Ga01g00142.F1	0	+	1001332	1001704	189,56,56	1	608	0
Chr01	1003662	1004271	Ga01g00143.F1	0	+	1003715	1004087	189,56,56	1	609	0
Chr01	1008521	1008893	Ga01g00144.N1	550	+	1008521	1008893	189,56,56	1	372	0
Chr01	1013327	1013699	Ga01g00145.N1	1000	+	1013327	1013699	189,56,56	1	372	0
Chr01	1021132	1021735	Ga01g00146.F1	0	+	1021185	1021569	189,56,56	1	603	0
Chr01	1029008	1029443	Ga01g00147.N1	1000	+	1029071	1029443	189,56,56	1	435	0
Chr01	1050838	1051445	Ga01g00148.F1	0	+	1050891	1051263	189,56,56	1	607	0
Chr01	1061780	1062296	Ga01g00149.F1	0	+	1061833	1062127	189,56,56	1	516	0
Chr01	1073455	1074053	Ga01g00150.F1	0	+	1073510	1073882	189,56,56	1	598	0
Chr01	1081398	1085688	Ga01g00151.F1	0	-	1081647	1085454	189,56,56	6	679,188,941,567,113,74	0,779,1336,2493,3977,4216
Chr01	1087130	1090862	Ga01g00152.F1	0	-	1087392	1090854	189,56,56	4	307,198,632,273	0,1021,1830,3459
Chr01	1092986	1097791	Ga01g00153.F1	0	+	1093037	1097616	189,56,56	13	269,119,122,183,119,49,102,103,64,115,101,157,406	0,370,626,1029,1417,1643,1811,2062,2356,2836,3037,3769,4399
Chr01	1092986	1097904	Ga01g00153.F2	0	+	1093037	1097616	189,56,56	13	269,119,122,183,119,49,102,103,64,115,101,157,519	0,370,626,1029,1417,1643,1811,2062,2356,2836,3037,3769,4399
Chr01	1103029	1106578	Ga01g00154.R1	0	+	1103132	1106295	189,56,56	5	1089,182,76,70,526	0,1188,1784,2061,3023
Chr01	1103029	1106578	Ga01g00154.F1	0	+	1103132	1106295	189,56,56	4	1089,182,347,526	0,1188,1784,3023
Chr01	1107541	1111684	Ga01g00155.F1	0	+	1107784	1110576	189,56,56	7	75,569,441,748,55,75,323	0,202,1439,2588,3432,3620,3820
Chr01	1107541	1111684	Ga01g00155.F2	0	+	1107784	1111460	189,56,56	8	75,569,441,231,71,55,75,323	0,202,1439,2588,3265,3432,3620,3820
Chr01	1107541	1111684	Ga01g00155.F3	0	+	1107784	1111460	189,56,56	8	75,572,441,231,71,55,75,323	0,199,1439,2588,3265,3432,3620,3820
Chr01	1112738	1120466	Ga01g00156.F1	0	-	1112973	1119815	189,56,56	19	421,70,117,113,75,138,119,60,675,214,144,75,71,103,227,118,131,167,390	0,1099,1261,1586,1809,2001,2239,2433,3346,4332,4651,4899,5128,5376,6018,6367,6770,7049,7338
Chr01	1112738	1120466	Ga01g00156.F2	0	-	1114487	1119815	189,56,56	18	424,69,117,298,138,119,60,675,214,144,75,71,103,227,118,131,167,390	0,1100,1261,1586,2001,2239,2433,3346,4332,4651,4899,5128,5376,6018,6367,6770,7049,7338
Chr01	1112738	1120466	Ga01g00156.F3	0	-	1113098	1119815	189,56,56	20	424,69,117,113,75,138,119,60,506,70,214,144,75,71,103,227,118,131,167,390	0,1100,1261,1586,1809,2001,2239,2433,3346,3951,4332,4651,4899,5128,5376,6018,6367,6770,7049,7338
Chr01	1112738	1120466	Ga01g00156.F4	0	-	1113098	1119815	189,56,56	19	421,69,117,113,75,138,119,60,675,214,144,75,71,103,227,118,131,167,390	0,1100,1261,1586,1809,2001,2239,2433,3346,4332,4651,4899,5128,5376,6018,6367,6770,7049,7338
Chr01	1112738	1120466	Ga01g00156.F5	0	-	1113098	1119815	189,56,56	19	424,69,117,113,75,138,119,60,675,214,144,75,71,103,227,118,131,167,390	0,1100,1261,1586,1809,2001,2239,2433,3346,4332,4651,4899,5128,5376,6018,6367,6770,7049,7338
Chr01	1112738	1120466	Ga01g00156.F6	0	-	1113098	1119815	189,56,56	20	421,69,117,113,75,138,119,60,506,70,214,144,75,71,103,227,118,131,167,390	0,1100,1261,1586,1809,2001,2239,2433,3346,3951,4332,4651,4899,5128,5376,6018,6367,6770,7049,7338
Chr01	1112738	1120466	Ga01g00156.F7	0	-	1113098	1117408	189,56,56	19	421,69,117,113,75,138,119,60,675,144,144,75,71,103,227,118,131,167,390	0,1100,1261,1586,1809,2001,2239,2433,3346,4332,4651,4899,5128,5376,6018,6367,6770,7049,7338
Chr01	1112738	1120466	Ga01g00156.F8	0	-	1113098	1117408	189,56,56	20	424,69,117,113,75,138,119,60,506,70,144,144,75,71,103,227,118,131,167,390	0,1100,1261,1586,1809,2001,2239,2433,3346,3951,4332,4651,4899,5128,5376,6018,6367,6770,7049,7338
Chr01	1112738	1120466	Ga01g00156.F9	0	-	1112973	1119815	189,56,56	20	421,70,117,113,75,138,119,60,506,70,214,144,75,71,103,227,118,131,167,390	0,1099,1261,1586,1809,2001,2239,2433,3346,3951,4332,4651,4899,5128,5376,6018,6367,6770,7049,7338
Chr01	1112738	1120466	Ga01g00156.F10	0	-	1113098	1117408	189,56,56	19	424,69,117,113,75,138,119,60,675,144,144,75,71,103,227,118,131,167,390	0,1100,1261,1586,1809,2001,2239,2433,3346,4332,4651,4899,5128,5376,6018,6367,6770,7049,7338
Chr01	1126897	1130711	Ga01g00157.F1	0	+	1127119	1130408	189,56,56	10	303,147,68,58,111,51,144,96,72,387	0,861,1134,1722,2034,2228,2864,3084,3267,3427
Chr01	1126897	1130711	Ga01g00157.F2	0	+	1127119	1129194	189,56,56	9	303,147,68,58,111,780,96,72,387	0,861,1134,1722,2034,2228,3084,3267,3427
Chr01	1133214	1137292	Ga01g00158.F1	0	+	1133341	1137119	189,56,56	11	263,82,100,96,51,66,102,69,84,96,227	0,1021,1205,1417,1625,1811,2145,2794,2936,3298,3851
Chr01	1138864	1143940	Ga01g00159.F1	0	+	1140216	1143801	189,56,56	4	354,861,222,1102	0,1346,2774,3974
Chr01	1138864	1143940	Ga01g00159.F2	0	+	1140216	1143801	189,56,56	5	202,50,861,222,1102	0,304,1346,2774,3974
Chr01	1138864	1143940	Ga01g00159.F3	0	+	1140216	1143801	189,56,56	5	354,861,222,166,849	0,1346,2774,3974,4227
Chr01	1144165	1151226	Ga01g00160.F1	0	-	1144477	1147805	189,56,56	9	858,75,75,318,212,1992,78,104,320	0,1532,1706,1923,3120,3414,6328,6519,6741
Chr01	1148720	1151226	Ga01g00161.F1	0	-	1149487	1151111	189,56,56	4	851,78,104,320	0,1773,1964,2186
Chr01	1149318	1151226	Ga01g00161.F2	0	-	1149487	1151111	189,56,56	4	253,78,104,320	0,1175,1366,1588
Chr01	1155114	1158213	Ga01g00162.F1	0	+	1155320	1158072	189,56,56	7	374,340,47,42,122,109,177	0,460,883,2372,2490,2690,2922
Chr01	1155114	1158719	Ga01g00162.F2	0	+	1155320	1156137	189,56,56	6	374,340,1531,122,109,683	0,460,883,2490,2690,2922
Chr01	1155114	1158719	Ga01g00162.F3	0	+	1155320	1158072	189,56,56	7	374,340,47,42,122,109,683	0,460,883,2372,2490,2690,2922
Chr01	1159279	1162363	Ga01g00163.F1	0	+	1159438	1162250	189,56,56	4	510,257,184,737	0,1387,1756,2347
Chr01	1162955	1165479	Ga01g00164.N1	114	-	1162955	1165406	189,56,56	2	309,193	0,2331
Chr01	1162955	1165743	Ga01g00164.N2	114	-	1162955	1165406	189,56,56	2	309,457	0,2331
Chr01	1162955	1165788	Ga01g00164.N3	114	-	1162955	1165406	189,56,56	2	309,502	0,2331
Chr01	1166063	1168287	Ga01g00165.F1	0	-	1166263	1168107	189,56,56	2	990,293	0,1931
Chr01	1168966	1169383	Ga01g00166.N1	337	-	1169052	1169292	189,56,56	1	417	0
Chr01	1170565	1173551	Ga01g00167.F1	0	-	1170768	1173016	189,56,56	11	235,317,92,91,89,118,92,69,114,108,24	0,647,1261,1460,1681,2005,2203,2397,2560,2771,2962
Chr01	1170565	1175504	Ga01g00167.F2	0	-	1170768	1175342	189,56,56	18	235,317,92,91,89,118,92,69,114,108,90,99,111,123,129,167,46,195	0,647,1261,1460,1681,2005,2203,2397,2560,2771,2962,3170,3366,3567,3851,4175,4589,4744
Chr01	1193359	1193561	Ga01g00168.N1	1000	+	1193359	1193359	189,56,56	1	202	0
Chr01	1195003	1196313	Ga01g00169.N1	1000	+	1195013	1195202	189,56,56	4	258,54,38,77	0,371,517,1233
Chr01	1200614	1213227	Ga01g00170.M1	0	+	1208607	1212921	189,56,56	23	239,135,21,74,91,84,102,132,72,104,103,393,333,45,180,620,84,773,383,135,407,115,483	0,644,1579,1788,1940,2130,2676,2897,3240,3834,4505,4811,5799,6246,7050,7414,8130,8464,9503,9980,10892,11527,12130
Chr01	1200614	1213227	Ga01g00170.F1	0	+	1208607	1212921	189,56,56	24	239,135,21,74,91,84,102,132,72,104,103,393,333,45,180,84,103,84,773,383,135,407,115,483	0,644,1579,1788,1940,2130,2676,2897,3240,3834,4505,4811,5799,6246,7050,7414,7931,8130,8464,9503,9980,10892,11527,12130
Chr01	1200614	1213227	Ga01g00170.F2	0	+	1207827	1212921	189,56,56	23	239,135,21,74,91,84,102,132,72,104,208,393,333,45,448,92,84,773,383,135,407,115,483	0,644,1579,1788,1940,2130,2676,2897,3240,3834,4505,4811,5799,6246,7050,7942,8130,8464,9503,9980,10892,11527,12130
Chr01	1200614	1213227	Ga01g00170.F3	0	+	1203520	1212921	189,56,56	24	239,135,21,74,91,84,102,149,72,104,103,393,333,45,180,84,92,84,773,383,135,407,115,483	0,644,1579,1788,1940,2130,2676,2880,3240,3834,4505,4811,5799,6246,7050,7414,7942,8130,8464,9503,9980,10892,11527,12130
Chr01	1200614	1213227	Ga01g00170.F4	0	+	1205683	1212921	189,56,56	24	239,135,21,74,91,84,102,132,72,104,208,393,333,45,180,84,92,84,773,383,135,407,115,483	0,644,1579,1788,1940,2130,2676,2897,3240,3834,4505,4811,5799,6246,7050,7414,7942,8130,8464,9503,9980,10892,11527,12130
Chr01	1200614	1213227	Ga01g00170.F5	0	+	1207827	1212921	189,56,56	23	239,135,21,74,91,84,102,149,72,104,103,393,333,45,448,92,84,773,383,135,407,115,483	0,644,1579,1788,1940,2130,2676,2880,3240,3834,4505,4811,5799,6246,7050,7942,8130,8464,9503,9980,10892,11527,12130
Chr01	1200614	1213227	Ga01g00170.F6	0	+	1208607	1212921	189,56,56	22	239,135,21,74,91,84,102,132,72,104,103,393,333,45,984,84,773,383,135,407,115,483	0,644,1579,1788,1940,2130,2676,2897,3240,3834,4505,4811,5799,6246,7050,8130,8464,9503,9980,10892,11527,12130
Chr01	1200614	1213227	Ga01g00170.F7	0	+	1208607	1212921	189,56,56	23	239,135,21,74,91,84,102,132,72,104,103,393,333,45,448,103,84,773,383,135,407,115,483	0,644,1579,1788,1940,2130,2676,2897,3240,3834,4505,4811,5799,6246,7050,7931,8130,8464,9503,9980,10892,11527,12130
Chr01	1200614	1213227	Ga01g00170.F8	0	+	1208607	1212921	189,56,56	21	239,135,21,74,91,84,102,132,72,104,699,333,45,984,84,773,383,135,407,115,483	0,644,1579,1788,1940,2130,2676,2897,3240,3834,4505,5799,6246,7050,8130,8464,9503,9980,10892,11527,12130
Chr01	1200614	1213227	Ga01g00170.F9	0	+	1200793	1212921	189,56,56	24	239,135,21,74,91,84,102,132,72,104,103,393,333,45,180,84,92,84,773,383,135,407,115,483	0,644,1579,1788,1940,2130,2676,2897,3240,3834,4505,4811,5799,6246,7050,7414,7942,8130,8464,9503,9980,10892,11527,12130
Chr01	1213696	1216512	Ga01g00171.F1	0	-	1213913	1216391	189,56,56	7	331,87,168,120,108,322,420	0,478,799,1067,1277,1776,2396
Chr01	1217289	1220402	Ga01g00172.F1	0	-	1217407	1220389	189,56,56	5	454,142,238,211,181	0,1261,1927,2639,2932
Chr01	1224505	1229486	Ga01g00173.F1	0	-	1225754	1229411	189,56,56	16	630,286,57,77,70,70,55,49,88,146,32,113,338,86,76,159	0,1074,1450,1746,2278,2423,2660,2817,2987,3385,3697,3840,4041,4469,4639,4822
Chr01	1225325	1229486	Ga01g00173.F2	0	-	1225754	1229411	189,56,56	15	540,57,77,70,70,55,49,88,146,32,113,338,86,76,159	0,630,926,1458,1603,1840,1997,2167,2565,2877,3020,3221,3649,3819,4002
Chr01	1230103	1237700	Ga01g00174.F1	0	-	1230234	1236587	189,56,56	14	395,67,166,151,48,54,114,96,117,93,39,131,137,573	0,871,1207,2302,2933,3947,4648,4946,5508,5748,5972,6172,6402,7024
Chr01	1230103	1237700	Ga01g00174.F2	0	-	1230234	1236587	189,56,56	15	395,67,166,151,48,54,114,96,117,93,39,131,137,28,316	0,871,1207,2302,2933,3947,4648,4946,5508,5748,5972,6172,6402,7024,7281
Chr01	1240244	1242363	Ga01g00175.F1	0	-	1240535	1242340	189,56,56	5	558,163,78,63,148	0,742,1353,1518,1971
Chr01	1240301	1242363	Ga01g00175.F2	0	-	1240535	1242340	189,56,56	5	501,163,78,63,148	0,685,1296,1461,1914
Chr01	1248651	1251061	Ga01g00176.F1	0	+	1248666	1250922	189,56,56	1	2410	0
Chr01	1254378	1256214	Ga01g00177.F1	0	-	1254468	1256150	189,56,56	2	561,334	0,1502
Chr01	1267718	1267979	Ga01g00178.N1	1000	+	1267758	1267977	189,56,56	1	261	0
Chr01	1286619	1288192	Ga01g00179.F1	0	-	1286778	1288188	189,56,56	1	1573	0
Chr01	1313761	1314314	Ga01g00180.F1	0	+	1313828	1314083	189,56,56	1	553	0
Chr01	1315567	1326303	Ga01g00181.F1	0	-	1319810	1326231	189,56,56	22	447,117,162,156,228,189,106,131,599,143,108,60,57,120,144,145,102,68,96,140,213,235	0,543,820,1321,1738,2769,3254,3450,3786,5063,5838,6707,6931,7154,7364,7769,8159,8505,9013,9535,9773,10501
Chr01	1315567	1326303	Ga01g00181.F2	0	-	1315840	1326231	189,56,56	23	447,117,162,156,228,189,106,131,63,79,143,108,60,57,120,144,145,102,68,96,140,213,235	0,543,820,1321,1738,2769,3254,3450,3786,4306,5063,5838,6707,6931,7154,7364,7769,8159,8505,9013,9535,9773,10501
Chr01	1327288	1330782	Ga01g00182.F1	0	-	1328002	1330350	189,56,56	3	729,116,1066	0,1258,2428
Chr01	1327288	1330782	Ga01g00182.F2	0	-	1327508	1330350	189,56,56	4	729,116,76,1066	0,1258,1465,2428
Chr01	1336860	1337377	Ga01g00183.N1	1000	-	1337044	1337251	189,56,56	1	517	0
Chr01	1341251	1347367	Ga01g00184.F1	0	-	1341389	1347268	189,56,56	12	225,66,49,68,46,94,63,123,34,63,93,153	0,326,1236,1747,1919,2629,2812,3515,3730,4434,4597,5963
Chr01	1359371	1363543	Ga01g00185.F1	0	+	1359445	1363357	189,56,56	4	418,102,821,722	0,1197,1398,3450
Chr01	1364504	1365172	Ga01g00186.F1	0	+	1364721	1364976	189,56,56	1	668	0
Chr01	1383014	1385852	Ga01g00187.F1	0	+	1383867	1385515	189,56,56	6	943,206,220,86,92,588	0,1010,1311,1703,2074,2250
Chr01	1383875	1385852	Ga01g00187.F2	0	+	1384536	1385515	189,56,56	6	82,206,220,86,92,588	0,149,450,842,1213,1389
Chr01	1388370	1390945	Ga01g00188.F1	0	-	1388662	1390103	189,56,56	10	394,95,48,121,55,116,69,206,112,19	0,560,744,878,1085,1239,1455,1637,1991,2556
Chr01	1404996	1407303	Ga01g00189.F1	0	+	1405450	1406719	189,56,56	2	213,1904	0,403
Chr01	1404996	1407303	Ga01g00189.F2	0	+	1405450	1406719	189,56,56	1	2307	0
Chr01	1415677	1418168	Ga01g00190.F1	0	-	1415815	1416580	189,56,56	2	906,119	0,2372
Chr01	1433448	1437774	Ga01g00191.P1	0	-	1434482	1436735	189,56,56	8	875,286,312,140,64,513,138,85	0,1000,1555,1978,2402,2543,3167,4241
Chr01	1433448	1437774	Ga01g00191.F1	0	-	1434482	1436735	189,56,56	8	375,286,312,140,64,513,138,85	0,1000,1555,1978,2402,2543,3167,4241
Chr01	1434280	1437774	Ga01g00191.F2	0	-	1434482	1436735	189,56,56	7	454,312,140,64,513,138,85	0,723,1146,1570,1711,2335,3409
Chr01	1440939	1441564	Ga01g00192.F1	0	-	1441106	1441481	189,56,56	1	625	0
Chr01	1445078	1448148	Ga01g00193.F1	0	+	1445224	1447887	189,56,56	7	291,81,241,85,217,92,315	0,629,811,1132,1998,2310,2755
Chr01	1451537	1460999	Ga01g00194.N1	1000	+	1451861	1460905	189,56,56	2	417,2647	0,6815
Chr01	1463769	1466735	Ga01g00195.N1	1000	+	1463934	1466571	189,56,56	1	2966	0
Chr01	1473407	1476355	Ga01g00196.N1	1000	+	1473593	1476098	189,56,56	1	2948	0
Chr01	1478956	1481608	Ga01g00197.N1	1000	+	1478956	1481608	189,56,56	1	2652	0
Chr01	1485944	1488770	Ga01g00198.F1	0	+	1485996	1488642	189,56,56	1	2826	0
Chr01	1492288	1496126	Ga01g00199.F1	0	+	1493926	1495951	189,56,56	2	498,2902	0,936
Chr01	1493071	1496126	Ga01g00199.F2	0	+	1493926	1495951	189,56,56	1	3055	0
Chr01	1500115	1503001	Ga01g00200.F1	0	+	1500252	1502865	189,56,56	1	2886	0
Chr01	1506102	1508459	Ga01g00201.F1	0	+	1506154	1508395	189,56,56	1	2357	0
Chr01	1516840	1518280	Ga01g00202.N1	293	+	1517149	1517713	189,56,56	1	1440	0
Chr01	1516840	1522717	Ga01g00202.N2	77	+	1517149	1517713	189,56,56	2	1462,31	0,5846
Chr01	1530249	1533192	Ga01g00203.F1	0	+	1530394	1533037	189,56,56	1	2943	0
Chr01	1534250	1537169	Ga01g00204.F1	0	-	1534433	1537087	189,56,56	11	240,78,42,83,34,99,314,64,168,60,289	0,332,505,795,1030,1178,1356,1990,2200,2468,2630
Chr01	1541844	1543256	Ga01g00205.F1	0	-	1542032	1543244	189,56,56	1	1412	0
Chr01	1545994	1550856	Ga01g00206.F1	0	-	1546227	1550715	189,56,56	18	357,95,60,109,167,120,78,132,156,144,150,105,114,277,62,138,86,298	0,471,668,843,1039,1297,1516,1676,1900,2135,2403,2678,2880,3092,3470,3620,3856,4564
Chr01	1556416	1557715	Ga01g00207.F1	0	+	1556493	1557513	189,56,56	1	1299	0
Chr01	1556416	1557715	Ga01g00207.F2	0	+	1556506	1557513	189,56,56	2	292,933	0,366
Chr01	1561951	1563243	Ga01g00208.F1	0	+	1562028	1563054	189,56,56	1	1292	0
Chr01	1568439	1572060	Ga01g00209.F1	0	-	1568845	1570722	189,56,56	8	1033,133,69,220,329,52,207,177	0,1419,1634,1780,2087,2526,3120,3444
Chr01	1571298	1579890	Ga01g00210.M1	0	-	1573505	1579826	189,56,56	25	2283,179,109,86,114,60,216,114,222,105,141,105,108,159,75,115,83,39,66,43,68,60,121,101,166	0,2357,2635,2832,3003,3202,3367,3659,4583,4895,5083,5332,5512,5851,6129,6323,6643,6812,6967,7148,7493,7692,8037,8244,8426
Chr01	1573340	1579890	Ga01g00210.F1	0	-	1573505	1579826	189,56,56	25	241,179,109,86,114,60,216,114,222,105,141,105,108,159,75,115,83,39,66,43,68,60,121,101,166	0,315,593,790,961,1160,1325,1617,2541,2853,3041,3290,3470,3809,4087,4281,4601,4770,4925,5106,5451,5650,5995,6202,6384
Chr01	1573340	1579890	Ga01g00210.F2	0	-	1573505	1577281	189,56,56	24	241,179,109,86,114,60,216,114,222,105,141,105,108,353,115,83,39,66,43,68,60,121,101,166	0,315,593,790,961,1160,1325,1617,2541,2853,3041,3290,3470,3809,4281,4601,4770,4925,5106,5451,5650,5995,6202,6384
Chr01	1573340	1579890	Ga01g00210.F3	0	-	1573505	1578304	189,56,56	24	241,179,109,86,114,60,216,114,222,105,141,105,108,159,75,115,83,39,66,43,259,121,101,166	0,315,593,790,961,1160,1325,1617,2541,2853,3041,3290,3470,3809,4087,4281,4601,4770,4925,5106,5451,5995,6202,6384
Chr01	1573340	1579890	Ga01g00210.F4	0	-	1573505	1577457	189,56,56	24	241,179,109,86,114,60,216,114,222,105,141,105,108,159,309,83,39,66,43,68,60,121,101,166	0,315,593,790,961,1160,1325,1617,2541,2853,3041,3290,3470,3809,4087,4601,4770,4925,5106,5451,5650,5995,6202,6384
Chr01	1573340	1579890	Ga01g00210.F5	0	-	1573505	1577756	189,56,56	24	241,179,109,86,114,60,216,114,222,105,141,105,108,159,75,403,39,66,43,68,60,121,101,166	0,315,593,790,961,1160,1325,1617,2541,2853,3041,3290,3470,3809,4087,4281,4770,4925,5106,5451,5650,5995,6202,6384
Chr01	1586944	1589318	Ga01g00211.F1	0	-	1587210	1589251	189,56,56	6	416,120,63,345,141,523	0,732,978,1127,1605,1851
Chr01	1586948	1589318	Ga01g00211.F2	0	-	1587210	1589251	189,56,56	6	412,120,63,345,141,523	0,728,974,1123,1601,1847
Chr01	1602358	1603141	Ga01g00212.N1	1000	+	1602434	1602814	189,56,56	2	174,451	0,332
Chr01	1607595	1609750	Ga01g00213.F1	0	+	1607642	1609614	189,56,56	3	212,443,575	0,412,1580
Chr01	1609838	1614604	Ga01g00214.F1	0	-	1610019	1612944	189,56,56	12	421,102,105,147,120,136,131,75,100,416,118,541	0,1042,1226,1416,2162,2364,2807,3046,3239,3419,3933,4225
Chr01	1609838	1614604	Ga01g00214.F2	0	-	1610019	1612944	189,56,56	11	421,102,105,147,120,136,131,293,416,118,541	0,1042,1226,1416,2162,2364,2807,3046,3419,3933,4225
Chr01	1609838	1614604	Ga01g00214.F3	0	-	1610019	1614521	189,56,56	13	421,102,105,147,120,136,131,75,100,173,108,118,541	0,1042,1226,1416,2162,2364,2807,3046,3239,3419,3727,3933,4225
Chr01	1621124	1622136	Ga01g00215.N1	1000	-	1621602	1622091	189,56,56	3	628,105,114	0,710,898
Chr01	1622807	1623023	Ga01g00216.N1	1000	-	1622809	1622887	189,56,56	1	216	0
Chr01	1623334	1625473	Ga01g00217.N1	808	-	1623654	1625394	189,56,56	5	441,173,108,118,543	0,518,814,1021,1596
Chr01	1623803	1625473	Ga01g00217.N2	1000	-	1623848	1625394	189,56,56	4	222,108,118,543	0,345,552,1127
Chr01	1632021	1634687	Ga01g00218.F1	0	+	1633764	1634028	189,56,56	2	163,2147	0,519
Chr01	1632021	1634687	Ga01g00218.F2	0	+	1633764	1634028	189,56,56	3	163,155,2147	0,291,519
Chr01	1632021	1634687	Ga01g00218.F3	0	+	1633764	1634028	189,56,56	3	163,133,2147	0,291,519
Chr01	1632826	1637000	Ga01g00219.F1	0	-	1632968	1635182	189,56,56	2	1710,1867	0,2307
Chr01	1632826	1637000	Ga01g00219.F2	0	-	1632968	1634507	189,56,56	1	4174	0
Chr01	1632826	1637000	Ga01g00219.F3	0	-	1635062	1636735	189,56,56	2	2605,1489	0,2685
Chr01	1632826	1637000	Ga01g00219.F4	0	-	1632968	1636735	189,56,56	3	1710,298,1489	0,2307,2685
Chr01	1645769	1647446	Ga01g00220.N1	1000	-	1645769	1647446	189,56,56	1	1677	0
Chr01	1652032	1656968	Ga01g00221.F1	0	+	1652102	1656803	189,56,56	4	1333,572,220,1515	0,2190,2856,3421
Chr01	1658532	1660774	Ga01g00222.F1	0	+	1658693	1660642	189,56,56	4	287,79,84,521	0,400,612,1721
Chr01	1662460	1666043	Ga01g00223.F1	0	+	1662572	1665862	189,56,56	6	307,259,37,106,111,298	0,390,1676,2118,2738,3285
Chr01	1667337	1669566	Ga01g00224.F1	0	-	1667534	1669532	189,56,56	2	841,215	0,2014
Chr01	1667337	1669566	Ga01g00224.C1	0	-	1667534	1669532	189,56,56	3	657,109,215	0,732,2014
Chr01	1669708	1670009	Ga01g00225.N1	1000	-	1669708	1669708	189,56,56	1	301	0
Chr01	1670423	1673258	Ga01g00226.F1	0	-	1670551	1671605	189,56,56	5	341,71,216,14,273	0,456,1121,1471,2562
Chr01	1670423	1673258	Ga01g00226.F2	0	-	1670551	1673240	189,56,56	4	341,71,364,273	0,456,1121,2562
Chr01	1674316	1681969	Ga01g00227.M1	0	-	1674707	1680203	189,56,56	15	517,180,69,85,220,321,363,95,152,117,159,407,324,46,1826	0,606,882,1148,1318,1642,2095,2538,2815,3051,3848,4106,4590,5645,5827
Chr01	1674316	1681969	Ga01g00227.F1	0	-	1674707	1680203	189,56,56	16	517,180,69,85,220,321,372,95,152,117,159,407,324,46,171,387	0,606,882,1148,1318,1642,2095,2538,2815,3051,3848,4106,4590,5645,5827,7266
Chr01	1674316	1681969	Ga01g00227.F2	0	-	1674707	1680203	189,56,56	16	517,180,69,85,220,321,372,95,152,117,159,407,324,46,171,513	0,606,882,1148,1318,1642,2095,2538,2815,3051,3848,4106,4590,5645,5827,7140
Chr01	1674316	1681969	Ga01g00227.F3	0	-	1674707	1680203	189,56,56	17	149,138,180,69,85,220,321,372,95,152,117,159,407,327,46,171,387	0,379,606,882,1148,1318,1642,2095,2538,2815,3051,3848,4106,4590,5645,5827,7266
Chr01	1674316	1681969	Ga01g00227.F4	0	-	1674707	1680203	189,56,56	17	149,138,180,69,85,220,321,363,95,152,117,159,407,324,46,171,387	0,379,606,882,1148,1318,1642,2095,2538,2815,3051,3848,4106,4590,5645,5827,7266
Chr01	1674316	1681969	Ga01g00227.F5	0	-	1674707	1680203	189,56,56	17	149,138,180,69,85,220,321,363,95,152,117,159,407,324,46,171,368	0,379,606,882,1148,1318,1642,2095,2538,2815,3051,3848,4106,4590,5645,5827,7285
Chr01	1674316	1681969	Ga01g00227.F6	0	-	1674707	1680203	189,56,56	18	158,138,180,69,85,220,321,372,95,152,117,159,407,324,46,171,58,368	0,379,606,882,1148,1318,1642,2095,2538,2815,3051,3848,4106,4590,5645,5827,7140,7285
Chr01	1674316	1681969	Ga01g00227.F7	0	-	1674707	1680203	189,56,56	17	158,138,180,69,85,220,321,372,95,152,117,159,407,324,46,171,368	0,379,606,882,1148,1318,1642,2095,2538,2815,3051,3848,4106,4590,5645,5827,7285
Chr01	1674316	1681969	Ga01g00227.F8	0	-	1674707	1676987	189,56,56	15	517,180,69,85,220,321,363,429,117,159,407,324,46,171,368	0,606,882,1148,1318,1642,2095,2538,3051,3848,4106,4590,5645,5827,7285
Chr01	1674316	1681969	Ga01g00227.F9	0	-	1674707	1680203	189,56,56	16	517,180,69,85,220,321,363,95,152,117,159,407,324,46,171,513	0,606,882,1148,1318,1642,2095,2538,2815,3051,3848,4106,4590,5645,5827,7140
Chr01	1674316	1681969	Ga01g00227.F10	0	-	1674707	1680203	189,56,56	17	158,138,180,69,85,220,321,363,95,152,117,159,407,324,46,171,513	0,379,606,882,1148,1318,1642,2095,2538,2815,3051,3848,4106,4590,5645,5827,7140
Chr01	1674316	1681969	Ga01g00227.F11	0	-	1674707	1680203	189,56,56	16	517,180,69,85,220,321,363,95,152,117,159,407,324,46,171,387	0,606,882,1148,1318,1642,2095,2538,2815,3051,3848,4106,4590,5645,5827,7266
Chr01	1674316	1681969	Ga01g00227.F12	0	-	1674707	1680203	189,56,56	16	517,180,69,85,220,321,363,95,152,117,159,407,324,46,171,368	0,606,882,1148,1318,1642,2095,2538,2815,3051,3848,4106,4590,5645,5827,7285
Chr01	1674316	1681969	Ga01g00227.F13	0	-	1674707	1680203	189,56,56	17	517,180,69,85,220,321,363,95,152,117,159,407,324,46,171,58,368	0,606,882,1148,1318,1642,2095,2538,2815,3051,3848,4106,4590,5645,5827,7140,7285
Chr01	1674316	1681969	Ga01g00227.F14	0	-	1674707	1680203	189,56,56	15	517,180,69,85,220,321,372,95,152,117,159,407,324,46,1826	0,606,882,1148,1318,1642,2095,2538,2815,3051,3848,4106,4590,5645,5827
Chr01	1674316	1681969	Ga01g00227.F15	0	-	1674707	1680203	189,56,56	17	517,180,69,85,220,321,372,95,152,117,159,407,324,46,171,58,368	0,606,882,1148,1318,1642,2095,2538,2815,3051,3848,4106,4590,5645,5827,7140,7285
Chr01	1674316	1681969	Ga01g00227.F16	0	-	1674707	1680203	189,56,56	16	517,180,69,85,220,321,372,95,152,117,159,407,324,46,171,368	0,606,882,1148,1318,1642,2095,2538,2815,3051,3848,4106,4590,5645,5827,7285
Chr01	1674316	1681969	Ga01g00227.F17	0	-	1674707	1676751	189,56,56	15	517,180,69,85,220,321,363,95,152,956,407,324,46,171,387	0,606,882,1148,1318,1642,2095,2538,2815,3051,4106,4590,5645,5827,7266
Chr01	1674316	1681969	Ga01g00227.C1	0	-	1674707	1680203	189,56,56	17	149,138,180,69,85,220,321,363,95,152,117,159,407,324,46,171,513	0,379,606,882,1148,1318,1642,2095,2538,2815,3051,3848,4106,4590,5645,5827,7140
Chr01	1674316	1681969	Ga01g00227.C2	0	-	1674707	1680203	189,56,56	16	149,138,180,69,85,220,321,372,95,152,117,159,407,324,46,1826	0,379,606,882,1148,1318,1642,2095,2538,2815,3051,3848,4106,4590,5645,5827
Chr01	1674316	1681969	Ga01g00227.C3	0	-	1674707	1680203	189,56,56	17	158,138,180,69,85,220,321,363,95,152,117,159,407,324,46,171,368	0,379,606,882,1148,1318,1642,2095,2538,2815,3051,3848,4106,4590,5645,5827,7285
Chr01	1674316	1681969	Ga01g00227.C4	0	-	1674707	1680203	189,56,56	17	158,138,180,69,85,220,321,363,95,152,117,159,407,324,46,171,387	0,379,606,882,1148,1318,1642,2095,2538,2815,3051,3848,4106,4590,5645,5827,7266
Chr01	1704908	1707745	Ga01g00228.P1	0	+	1705320	1706854	189,56,56	2	749,1007	0,1830
Chr01	1704908	1707745	Ga01g00228.F1	0	+	1705320	1707509	189,56,56	3	749,48,529	0,1830,2308
Chr01	1722888	1730758	Ga01g00229.F1	0	+	1727952	1730432	189,56,56	18	398,77,101,71,63,45,66,48,96,42,207,468,87,336,146,94,488,441	0,1198,1926,2332,2785,3073,3252,3435,3583,3772,4099,4396,5043,5213,5865,6126,6434,7429
Chr01	1722888	1730758	Ga01g00229.F2	0	+	1723241	1730432	189,56,56	19	398,77,101,71,63,45,66,48,96,42,207,132,225,87,336,146,94,488,441	0,1198,1926,2332,2785,3073,3252,3435,3583,3772,4099,4396,4639,5043,5213,5865,6126,6434,7429
Chr01	1722888	1730758	Ga01g00229.F3	0	+	1726537	1730432	189,56,56	17	398,77,101,71,333,66,48,96,42,207,132,87,336,146,94,488,441	0,1198,1926,2332,2785,3252,3435,3583,3772,4099,4396,5043,5213,5865,6126,6434,7429
Chr01	1722888	1730758	Ga01g00229.F4	0	+	1723241	1730432	189,56,56	18	398,77,101,71,63,45,66,48,96,42,207,132,87,336,146,94,488,441	0,1198,1926,2332,2785,3073,3252,3435,3583,3772,4099,4396,5043,5213,5865,6126,6434,7429
Chr01	1738026	1741301	Ga01g00230.F1	0	+	1738102	1740931	189,56,56	6	179,175,91,121,58,395	0,282,570,754,963,2880
Chr01	1745412	1748342	Ga01g00231.P1	0	+	1745452	1747328	189,56,56	2	443,1313	0,1617
Chr01	1745412	1748342	Ga01g00231.F1	0	+	1745452	1748115	189,56,56	3	443,275,431	0,1617,2499
Chr01	1752938	1753927	Ga01g00232.F1	0	-	1753019	1753839	189,56,56	2	393,322	0,667
Chr01	1757096	1757337	Ga01g00233.N1	75	+	1757153	1757336	189,56,56	1	241	0
Chr01	1757096	1760380	Ga01g00233.N2	1000	+	1757153	1760380	189,56,56	3	239,127,84	0,1568,3200
Chr01	1773215	1775982	Ga01g00234.F1	0	+	1773300	1775157	189,56,56	4	925,201,268,329	0,1014,1786,2438
Chr01	1793175	1796792	Ga01g00235.N1	1000	+	1793272	1796637	189,56,56	7	182,133,72,144,72,72,231	0,313,1684,1852,2465,2969,3386
Chr01	1797027	1802338	Ga01g00236.F1	0	-	1797846	1801880	189,56,56	16	319,107,115,125,39,66,73,134,126,87,63,27,81,75,54,147	0,766,980,1189,1399,2226,2431,2604,2934,3456,3655,3836,3977,4665,4829,5164
Chr01	1817652	1821185	Ga01g00237.F1	0	+	1817808	1820967	189,56,56	6	208,37,211,162,120,578	0,865,989,1757,2018,2955
Chr01	1822087	1826140	Ga01g00238.F1	0	-	1822498	1824587	189,56,56	4	894,392,190,207	0,1009,2379,3846
Chr01	1822087	1827102	Ga01g00238.F2	0	-	1822498	1826790	189,56,56	5	894,392,190,206,433	0,1009,2379,3846,4582
Chr01	1822444	1827102	Ga01g00238.F3	0	-	1822498	1826790	189,56,56	5	537,392,190,206,433	0,652,2022,3489,4225
Chr01	1828759	1833401	Ga01g00239.F1	0	-	1829046	1833335	189,56,56	5	770,392,190,206,187	0,884,2798,3873,4455
Chr01	1828767	1833401	Ga01g00239.F2	0	-	1829046	1833335	189,56,56	5	762,392,190,206,187	0,876,2790,3865,4447
Chr01	1828767	1833401	Ga01g00239.F3	0	-	1829046	1833335	189,56,56	5	762,392,190,221,187	0,876,2790,3850,4447
Chr01	1828825	1833401	Ga01g00239.F4	0	-	1829046	1833335	189,56,56	5	704,392,190,221,187	0,818,2732,3792,4389
Chr01	1828825	1833401	Ga01g00239.F5	0	-	1829046	1833335	189,56,56	5	704,392,190,206,187	0,818,2732,3807,4389
Chr01	1841666	1846802	Ga01g00240.F1	0	+	1841692	1843478	189,56,56	9	264,173,159,425,157,173,56,103,279	0,347,631,1599,2194,3333,4313,4489,4857
Chr01	1841666	1846802	Ga01g00240.F2	0	+	1841692	1846616	189,56,56	10	264,173,159,150,144,157,173,56,103,279	0,347,631,1599,1880,2194,3333,4313,4489,4857
Chr01	1841666	1846806	Ga01g00240.F3	0	+	1841692	1843478	189,56,56	8	264,173,159,425,157,1036,103,283	0,347,631,1599,2194,3333,4489,4857
Chr01	1841666	1846806	Ga01g00240.F4	0	+	1841692	1843478	189,56,56	9	264,173,159,425,157,173,56,103,283	0,347,631,1599,2194,3333,4313,4489,4857
Chr01	1841666	1846806	Ga01g00240.F5	0	+	1841692	1846616	189,56,56	10	264,173,159,150,144,157,173,56,103,283	0,347,631,1599,1880,2194,3333,4313,4489,4857
Chr01	1841666	1847598	Ga01g00240.F6	0	+	1841692	1843478	189,56,56	7	264,173,159,425,157,1259,1075	0,347,631,1599,2194,3333,4857
Chr01	1848369	1851213	Ga01g00241.F1	0	+	1848421	1851003	189,56,56	7	76,216,151,89,55,86,369	0,181,486,712,1435,1778,2475
Chr01	1852318	1855416	Ga01g00242.F1	0	-	1852484	1855181	189,56,56	7	511,105,600,68,115,46,309	0,596,1164,2239,2392,2592,2789
Chr01	1865943	1870787	Ga01g00243.F1	0	-	1866170	1870539	189,56,56	10	483,201,230,121,150,206,115,95,233,438	0,665,965,1282,1496,1728,2609,2841,3010,4406
Chr01	1882305	1883293	Ga01g00244.F1	0	+	1882326	1883088	189,56,56	1	988	0
Chr01	1883903	1887702	Ga01g00245.F1	0	-	1884069	1886777	189,56,56	5	508,241,314,1188,95	0,881,1288,1686,3704
Chr01	1883903	1887702	Ga01g00245.F2	0	-	1884069	1886777	189,56,56	5	508,241,314,1188,40	0,881,1288,1686,3759
Chr01	1889854	1896900	Ga01g00246.F1	0	-	1890620	1895682	189,56,56	9	952,278,319,242,229,165,334,68,457	0,1968,3663,4089,4870,5297,5558,6215,6589
Chr01	1889854	1896900	Ga01g00246.F2	0	-	1890620	1896873	189,56,56	9	952,278,319,242,229,165,327,68,457	0,1968,3663,4089,4870,5297,5558,6215,6589
Chr01	1890562	1896900	Ga01g00246.F3	0	-	1890620	1895682	189,56,56	8	244,278,319,242,229,165,725,457	0,1260,2955,3381,4162,4589,4850,5881
Chr01	1890562	1896900	Ga01g00246.F4	0	-	1893544	1895682	189,56,56	10	244,278,92,103,242,229,165,334,68,457	0,1260,2955,3171,3381,4162,4589,4850,5507,5881
Chr01	1890562	1896900	Ga01g00246.F5	0	-	1890620	1895682	189,56,56	9	244,278,319,242,229,165,334,68,457	0,1260,2955,3381,4162,4589,4850,5507,5881
Chr01	1890562	1896900	Ga01g00246.F6	0	-	1890620	1896873	189,56,56	9	244,278,319,242,229,165,327,68,457	0,1260,2955,3381,4162,4589,4850,5507,5881
Chr01	1902598	1907663	Ga01g00247.F1	0	+	1904872	1907400	189,56,56	7	2584,136,72,69,72,72,303	0,2927,3148,3300,3835,4605,4762
Chr01	1902598	1907663	Ga01g00247.C1	0	+	1903352	1907400	189,56,56	8	921,464,136,72,69,72,72,303	0,2120,2927,3148,3300,3835,4605,4762
Chr01	1912172	1919774	Ga01g00248.F1	0	+	1912923	1919463	189,56,56	7	149,570,82,135,176,146,343	0,726,1395,1970,2546,6530,7259
Chr01	1912172	1919774	Ga01g00248.F2	0	+	1912923	1915127	189,56,56	9	149,570,82,135,176,268,2954,146,343	0,726,1395,1970,2546,2924,3318,6530,7259
Chr01	1912172	1919774	Ga01g00248.F3	0	+	1912923	1914898	189,56,56	7	149,570,82,135,3726,146,343	0,726,1395,1970,2546,6530,7259
Chr01	1912172	1919774	Ga01g00248.F4	0	+	1912923	1915127	189,56,56	8	149,570,82,135,176,3348,146,343	0,726,1395,1970,2546,2924,6530,7259
Chr01	1912172	1919774	Ga01g00248.F5	0	+	1912923	1915127	189,56,56	9	149,570,82,135,176,260,2954,146,343	0,726,1395,1970,2546,2924,3318,6530,7259
Chr01	1912172	1919774	Ga01g00248.F6	0	+	1912923	1915524	189,56,56	8	149,570,82,135,176,2954,146,343	0,726,1395,1970,2546,3318,6530,7259
Chr01	1921335	1922652	Ga01g00249.N1	1000	+	1921377	1922652	189,56,56	6	172,61,78,72,82,108	0,481,632,829,988,1209
Chr01	1923235	1939566	Ga01g00250.N1	1000	+	1923392	1939330	189,56,56	16	38,87,90,80,94,89,89,130,119,124,87,104,86,87,87,323	0,145,504,695,890,1379,1545,14230,14452,14705,14912,15191,15379,15640,15829,16008
Chr01	1946236	1954820	Ga01g00251.M1	0	+	1946310	1952698	189,56,56	23	201,61,78,72,82,106,77,45,87,90,80,94,89,89,87,119,124,87,104,86,87,87,405	0,1892,2050,2293,2453,2711,2911,3451,3617,3978,4168,4363,4897,5064,6201,6424,6616,6824,7143,7329,7760,7956,8179
Chr01	1946236	1954820	Ga01g00251.F1	0	+	1951127	1954508	189,56,56	22	201,61,78,72,82,106,77,45,87,90,80,623,89,130,119,124,87,104,86,87,87,405	0,1892,2050,2293,2453,2711,2911,3451,3617,3978,4168,4363,5064,6201,6424,6616,6824,7143,7329,7760,7956,8179
Chr01	1946236	1954820	Ga01g00251.F2	0	+	1946310	1954508	189,56,56	23	201,61,78,72,82,106,77,45,87,90,80,94,89,89,130,119,124,87,104,86,87,87,405	0,1892,2050,2293,2453,2711,2911,3451,3617,3978,4168,4363,4897,5064,6201,6424,6616,6824,7143,7329,7760,7956,8179
Chr01	1946236	1954842	Ga01g00251.M2	0	+	1946310	1954508	189,56,56	23	201,61,78,72,82,106,77,45,87,90,80,94,89,89,130,119,124,87,104,86,87,87,427	0,1892,2050,2293,2453,2711,2911,3451,3617,3978,4168,4363,4897,5064,6201,6424,6616,6824,7143,7329,7760,7956,8179
Chr01	1946236	1954842	Ga01g00251.M3	0	+	1946310	1952698	189,56,56	23	201,61,78,72,82,106,77,45,87,90,80,94,89,89,87,119,124,87,104,86,87,87,427	0,1892,2050,2293,2453,2711,2911,3451,3617,3978,4168,4363,4897,5064,6201,6424,6616,6824,7143,7329,7760,7956,8179
Chr01	1947181	1954820	Ga01g00251.F3	0	+	1948699	1954508	189,56,56	22	1008,78,72,82,106,77,45,87,90,80,94,89,89,130,119,124,87,104,86,87,87,405	0,1105,1348,1508,1766,1966,2506,2672,3033,3223,3418,3952,4119,5256,5479,5671,5879,6198,6384,6815,7011,7234
Chr01	1947181	1954842	Ga01g00251.M4	0	+	1948699	1954508	189,56,56	22	1008,78,72,82,106,77,45,87,90,80,94,89,89,130,119,124,87,104,86,87,87,427	0,1105,1348,1508,1766,1966,2506,2672,3033,3223,3418,3952,4119,5256,5479,5671,5879,6198,6384,6815,7011,7234
Chr01	1955581	1956642	Ga01g00252.N1	1000	-	1955956	1956118	189,56,56	1	1061	0
Chr01	1955581	1956700	Ga01g00252.N2	1000	-	1955956	1956118	189,56,56	1	1119	0
Chr01	1958903	1967606	Ga01g00253.F1	0	+	1959141	1967432	189,56,56	23	418,73,222,47,99,75,89,141,71,80,150,60,75,152,136,132,78,56,87,157,105,47,268	0,520,1005,1332,1598,2072,2459,2779,3027,3207,3397,4070,4216,4447,4927,5143,7289,7447,7607,7788,8041,8224,8435
Chr01	1958903	1967606	Ga01g00253.F2	0	+	1959141	1967353	189,56,56	23	418,73,222,47,99,75,89,141,71,80,150,60,75,152,136,132,78,56,87,157,105,42,268	0,520,1005,1332,1598,2072,2459,2779,3027,3207,3397,4070,4216,4447,4927,5143,7289,7447,7607,7788,8041,8224,8435
Chr01	1958903	1967606	Ga01g00253.F3	0	+	1959141	1967353	189,56,56	22	418,73,222,47,99,75,89,141,71,80,150,60,383,136,132,78,56,87,157,105,42,268	0,520,1005,1332,1598,2072,2459,2779,3027,3207,3397,4070,4216,4927,5143,7289,7447,7607,7788,8041,8224,8435
Chr01	1958903	1967644	Ga01g00253.F4	0	+	1959141	1963075	189,56,56	22	418,73,222,47,99,75,89,141,71,80,150,221,152,136,132,78,56,87,157,105,42,306	0,520,1005,1332,1598,2072,2459,2779,3027,3207,3397,4070,4447,4927,5143,7289,7447,7607,7788,8041,8224,8435
Chr01	1958903	1967644	Ga01g00253.F5	0	+	1959141	1967353	189,56,56	23	418,73,222,47,99,75,89,141,71,80,150,60,75,152,136,132,78,56,87,157,105,42,306	0,520,1005,1332,1598,2072,2459,2779,3027,3207,3397,4070,4216,4447,4927,5143,7289,7447,7607,7788,8041,8224,8435
Chr01	1958903	1968359	Ga01g00253.F6	0	+	1959141	1963075	189,56,56	23	418,73,222,47,99,75,89,141,71,80,150,221,152,136,132,78,56,87,157,105,42,90,235	0,520,1005,1332,1598,2072,2459,2779,3027,3207,3397,4070,4447,4927,5143,7289,7447,7607,7788,8041,8224,8435,9221
Chr01	1958903	1968359	Ga01g00253.F7	0	+	1959141	1968157	189,56,56	24	418,73,222,47,99,75,89,141,71,80,150,60,75,152,136,132,78,56,87,157,105,47,90,209	0,520,1005,1332,1598,2072,2459,2779,3027,3207,3397,4070,4216,4447,4927,5143,7289,7447,7607,7788,8041,8224,8435,9247
Chr01	1958903	1968359	Ga01g00253.F8	0	+	1959141	1967432	189,56,56	23	418,73,222,47,99,75,89,141,71,80,150,60,75,152,136,132,78,56,87,157,105,47,1021	0,520,1005,1332,1598,2072,2459,2779,3027,3207,3397,4070,4216,4447,4927,5143,7289,7447,7607,7788,8041,8224,8435
Chr01	1958903	1968359	Ga01g00253.F9	0	+	1959141	1967353	189,56,56	24	418,73,222,47,99,75,89,141,71,80,150,60,75,152,136,132,78,56,87,157,105,42,90,209	0,520,1005,1332,1598,2072,2459,2779,3027,3207,3397,4070,4216,4447,4927,5143,7289,7447,7607,7788,8041,8224,8435,9247
Chr01	1958903	1968359	Ga01g00253.F10	0	+	1959141	1963375	189,56,56	23	418,73,222,47,99,75,89,141,71,80,150,60,93,133,136,132,78,56,87,157,105,42,1021	0,520,1005,1332,1598,2072,2459,2779,3027,3207,3397,4070,4216,4466,4927,5143,7289,7447,7607,7788,8041,8224,8435
Chr01	1958903	1968359	Ga01g00253.F11	0	+	1959141	1967353	189,56,56	24	418,73,222,47,99,75,89,141,71,80,150,60,75,152,136,132,78,56,87,157,105,42,90,235	0,520,1005,1332,1598,2072,2459,2779,3027,3207,3397,4070,4216,4447,4927,5143,7289,7447,7607,7788,8041,8224,8435,9221
Chr01	1958903	1968359	Ga01g00253.F12	0	+	1959141	1963375	189,56,56	24	418,73,222,47,99,75,89,141,71,80,150,60,93,133,136,132,78,56,87,157,105,42,90,81	0,520,1005,1332,1598,2072,2459,2779,3027,3207,3397,4070,4216,4466,4927,5143,7289,7447,7607,7788,8041,8224,8435,9375
Chr01	1958903	1968359	Ga01g00253.F13	0	+	1959141	1967353	189,56,56	23	418,73,222,47,99,75,89,141,71,80,150,60,75,152,136,132,78,56,87,157,105,42,1021	0,520,1005,1332,1598,2072,2459,2779,3027,3207,3397,4070,4216,4447,4927,5143,7289,7447,7607,7788,8041,8224,8435
Chr01	1958903	1968359	Ga01g00253.F14	0	+	1959141	1963375	189,56,56	24	418,73,222,47,99,75,89,141,71,80,150,60,93,133,136,132,78,56,87,157,105,42,90,235	0,520,1005,1332,1598,2072,2459,2779,3027,3207,3397,4070,4216,4466,4927,5143,7289,7447,7607,7788,8041,8224,8435,9221
Chr01	1958903	1968869	Ga01g00253.F15	0	+	1959141	1967353	189,56,56	25	418,73,222,47,99,75,89,141,71,80,150,60,75,152,136,132,78,56,87,157,105,42,90,57,591	0,520,1005,1332,1598,2072,2459,2779,3027,3207,3397,4070,4216,4447,4927,5143,7289,7447,7607,7788,8041,8224,8435,9221,9375
Chr01	1958903	1968869	Ga01g00253.F16	0	+	1959141	1968312	189,56,56	24	418,73,222,47,99,75,89,141,71,80,150,60,75,152,136,132,78,56,87,157,105,47,90,591	0,520,1005,1332,1598,2072,2459,2779,3027,3207,3397,4070,4216,4447,4927,5143,7289,7447,7607,7788,8041,8224,8435,9375
Chr01	1958903	1968869	Ga01g00253.F17	0	+	1959141	1967353	189,56,56	23	418,73,222,47,99,75,89,141,71,80,150,60,75,152,136,132,78,56,87,157,105,42,1531	0,520,1005,1332,1598,2072,2459,2779,3027,3207,3397,4070,4216,4447,4927,5143,7289,7447,7607,7788,8041,8224,8435
Chr01	1958903	1968869	Ga01g00253.F18	0	+	1959141	1967353	189,56,56	24	418,73,222,47,99,75,89,141,71,80,150,60,75,152,136,132,78,56,87,157,105,42,90,591	0,520,1005,1332,1598,2072,2459,2779,3027,3207,3397,4070,4216,4447,4927,5143,7289,7447,7607,7788,8041,8224,8435,9375
Chr01	1958903	1968869	Ga01g00253.F19	0	+	1959141	1968279	189,56,56	25	418,73,222,47,99,75,89,141,71,80,150,60,75,152,136,132,78,56,87,157,105,47,90,57,591	0,520,1005,1332,1598,2072,2459,2779,3027,3207,3397,4070,4216,4447,4927,5143,7289,7447,7607,7788,8041,8224,8435,9221,9375
Chr01	1971732	1976415	Ga01g00254.F1	0	-	1971953	1976359	189,56,56	10	293,78,70,80,119,79,65,67,48,302	0,375,674,1601,1777,2214,3032,3488,4250,4381
Chr01	1971732	1976415	Ga01g00254.F2	0	-	1973329	1976359	189,56,56	10	293,78,1007,119,79,65,67,177,48,302	0,375,674,1777,2214,3032,3488,3677,4250,4381
Chr01	1971732	1976415	Ga01g00254.F3	0	-	1971953	1976359	189,56,56	11	293,78,70,80,119,79,65,67,177,48,302	0,375,674,1601,1777,2214,3032,3488,3677,4250,4381
Chr01	1977710	1979733	Ga01g00255.F1	0	-	1977873	1979712	189,56,56	4	201,76,231,105	0,701,1586,1918
Chr01	1982324	1983093	Ga01g00256.F1	0	-	1982440	1982920	189,56,56	1	769	0
Chr01	1985264	1989288	Ga01g00257.F1	0	+	1985471	1988895	189,56,56	8	365,94,51,174,180,120,134,472	0,1074,1290,1431,1852,2181,3018,3552
Chr01	1985264	1991752	Ga01g00257.F2	0	+	1985471	1988895	189,56,56	8	365,94,51,174,180,120,134,2936	0,1074,1290,1431,1852,2181,3018,3552
Chr01	1992402	1994502	Ga01g00258.F1	0	+	1992402	1992402	189,56,56	4	185,186,108,313	0,605,1594,1787
Chr01	1998648	2000800	Ga01g00259.F1	0	+	1998668	2000612	189,56,56	4	223,241,121,379	0,1219,1548,1773
Chr01	2002746	2006505	Ga01g00260.F1	0	+	2002841	2006351	189,56,56	6	487,166,177,84,82,597	0,1264,1840,2140,2993,3162
Chr01	2007470	2011970	Ga01g00261.F1	0	-	2007737	2011874	189,56,56	11	354,120,30,45,45,225,75,122,139,30,336	0,856,1057,1170,1425,1549,2191,2354,2624,4040,4164
Chr01	2026754	2034604	Ga01g00262.F1	0	+	2027346	2034184	189,56,56	15	145,212,112,89,69,130,159,352,113,148,476,205,712,109,439	0,558,1810,2159,2341,2484,3233,3752,4497,5157,5602,6161,6441,7219,7411
Chr01	2026754	2034604	Ga01g00262.F2	0	+	2027346	2034461	189,56,56	14	145,212,112,89,69,130,159,352,113,148,476,205,712,631	0,558,1810,2159,2341,2484,3233,3752,4497,5157,5602,6161,6441,7219
Chr01	2026754	2034604	Ga01g00262.F3	0	+	2027346	2034461	189,56,56	13	145,212,112,89,69,130,159,352,113,148,476,205,1409	0,558,1810,2159,2341,2484,3233,3752,4497,5157,5602,6161,6441
Chr01	2026754	2034604	Ga01g00262.C1	0	+	2027346	2034184	189,56,56	14	145,212,112,89,69,130,159,352,113,148,476,205,887,439	0,558,1810,2159,2341,2484,3233,3752,4497,5157,5602,6161,6441,7411
Chr01	2035874	2037964	Ga01g00263.F1	0	+	2036047	2037676	189,56,56	5	241,115,90,99,387	0,1133,1354,1522,1703
Chr01	2035874	2037964	Ga01g00263.F2	0	+	2036047	2037396	189,56,56	4	241,115,267,387	0,1133,1354,1703
Chr01	2039591	2040493	Ga01g00264.F1	0	-	2039734	2040454	189,56,56	1	902	0
Chr01	2043511	2045343	Ga01g00265.F1	0	-	2044578	2045298	189,56,56	1	1832	0
Chr01	2044397	2045343	Ga01g00265.F2	0	-	2044578	2045298	189,56,56	1	946	0
Chr01	2055273	2056301	Ga01g00266.F1	0	+	2055497	2056118	189,56,56	2	127,809	0,219
Chr01	2062643	2066774	Ga01g00267.F1	0	+	2062691	2066533	189,56,56	8	300,96,84,161,118,133,179,481	0,1529,1762,2018,2409,2707,3115,3650
Chr01	2072142	2078300	Ga01g00268.F1	0	+	2072481	2076893	189,56,56	8	468,87,90,87,99,2305,329,492	0,1193,1884,2122,2301,2672,5079,5666
Chr01	2072142	2078300	Ga01g00268.F2	0	+	2074940	2076893	189,56,56	7	468,781,87,99,2305,329,492	0,1193,2122,2301,2672,5079,5666
Chr01	2072142	2078300	Ga01g00268.F3	0	+	2074940	2077986	189,56,56	8	468,781,87,99,2043,147,329,492	0,1193,2122,2301,2672,4830,5079,5666
Chr01	2072142	2078300	Ga01g00268.F4	0	+	2072481	2077986	189,56,56	9	468,87,90,87,99,2043,147,329,492	0,1193,1884,2122,2301,2672,4830,5079,5666
Chr01	2078559	2080401	Ga01g00269.F1	0	-	2078740	2079231	189,56,56	5	244,113,130,101,53	0,361,563,1582,1789
Chr01	2078559	2089219	Ga01g00270.F1	0	-	2081653	2089019	189,56,56	29	244,113,130,101,144,106,81,137,94,74,162,60,63,124,53,96,103,173,29,169,124,148,79,57,102,106,221,199,61	0,361,563,1582,3037,3267,3461,3629,3932,4108,4291,4541,4726,5018,5238,5380,5579,5785,6102,6384,6712,6990,7256,7424,7630,7816,8004,10286,10599
Chr01	2081440	2089219	Ga01g00270.F2	0	-	2084233	2089019	189,56,56	25	300,106,81,137,94,74,162,60,63,124,53,96,102,173,29,169,124,148,79,57,102,106,221,199,61	0,386,580,748,1051,1227,1410,1660,1845,2137,2357,2499,2698,2904,3221,3503,3831,4109,4375,4543,4749,4935,5123,7405,7718
Chr01	2081440	2089219	Ga01g00270.F3	0	-	2081653	2089019	189,56,56	25	300,106,81,137,94,74,162,60,63,124,53,96,103,173,29,169,124,148,79,57,102,106,221,199,61	0,386,580,748,1051,1227,1410,1660,1845,2137,2357,2499,2698,2904,3221,3503,3831,4109,4375,4543,4749,4935,5123,7405,7718
Chr01	2081440	2089219	Ga01g00270.F4	0	-	2082473	2089019	189,56,56	24	300,106,81,397,74,162,60,63,124,53,96,103,173,29,169,124,148,79,57,102,106,221,199,61	0,386,580,748,1227,1410,1660,1845,2137,2357,2499,2698,2904,3221,3503,3831,4109,4375,4543,4749,4935,5123,7405,7718
Chr01	2081440	2089219	Ga01g00270.F5	0	-	2083739	2085689	189,56,56	16	300,275,1160,273,96,103,173,29,169,124,345,308,106,221,199,61	0,386,748,2137,2499,2698,2904,3221,3503,3831,4109,4543,4935,5123,7405,7718
Chr01	2081440	2089219	Ga01g00270.F6	0	-	2083739	2089019	189,56,56	24	300,106,81,137,94,74,162,60,63,273,96,103,173,29,169,124,148,79,57,102,106,221,199,61	0,386,580,748,1051,1227,1410,1660,1845,2137,2499,2698,2904,3221,3503,3831,4109,4375,4543,4749,4935,5123,7405,7718
Chr01	2081440	2089219	Ga01g00270.F7	0	-	2083249	2089019	189,56,56	23	300,275,137,94,74,162,248,124,53,96,103,173,29,169,124,148,79,57,102,106,221,199,61	0,386,748,1051,1227,1410,1660,2137,2357,2499,2698,2904,3221,3503,3831,4109,4375,4543,4749,4935,5123,7405,7718
Chr01	2081440	2089219	Ga01g00270.F8	0	-	2083249	2089019	189,56,56	23	300,106,81,137,94,74,498,124,53,96,103,173,29,169,124,148,79,57,102,106,221,199,61	0,386,580,748,1051,1227,1410,2137,2357,2499,2698,2904,3221,3503,3831,4109,4375,4543,4749,4935,5123,7405,7718
Chr01	2081440	2089219	Ga01g00270.F9	0	-	2083249	2089019	189,56,56	24	300,106,81,137,94,74,162,248,124,53,96,103,173,29,169,124,148,79,57,102,106,221,199,61	0,386,580,748,1051,1227,1410,1660,2137,2357,2499,2698,2904,3221,3503,3831,4109,4375,4543,4749,4935,5123,7405,7718
Chr01	2081440	2089219	Ga01g00270.F10	0	-	2081962	2089019	189,56,56	24	300,275,137,94,74,162,60,63,124,53,96,103,173,29,169,124,148,79,57,102,106,221,199,61	0,386,748,1051,1227,1410,1660,1845,2137,2357,2499,2698,2904,3221,3503,3831,4109,4375,4543,4749,4935,5123,7405,7718
Chr01	2081440	2089219	Ga01g00270.F11	0	-	2084233	2089019	189,56,56	24	300,275,137,94,74,162,60,63,124,53,96,102,173,29,169,124,148,79,57,102,106,221,199,61	0,386,748,1051,1227,1410,1660,1845,2137,2357,2499,2698,2904,3221,3503,3831,4109,4375,4543,4749,4935,5123,7405,7718
Chr01	2104836	2109208	Ga01g00271.F1	0	+	2104840	2108746	189,56,56	5	625,885,456,187,1094	0,708,2248,2848,3278
Chr01	2111352	2114709	Ga01g00272.F1	0	-	2111378	2113591	189,56,56	5	385,79,101,165,316	0,1156,1927,2193,3041
Chr01	2111352	2114709	Ga01g00272.F2	0	-	2111378	2113360	189,56,56	4	385,79,101,316	0,1156,1927,3041
Chr01	2183768	2191808	Ga01g00273.F1	0	+	2183994	2191608	189,56,56	25	84,199,221,106,102,57,79,148,124,169,29,149,103,96,53,124,63,60,162,74,94,137,81,106,287	0,201,2773,3076,3276,3527,3673,3868,4170,4453,4876,5033,5271,5479,5666,5815,6168,6356,6504,6776,6933,7169,7393,7561,7753
Chr01	2192508	2193602	Ga01g00274.F1	0	-	2192672	2193542	189,56,56	1	1094	0
Chr01	2194931	2196688	Ga01g00275.F1	0	+	2195002	2196476	189,56,56	2	344,317	0,1440
Chr01	2201863	2209886	Ga01g00276.F1	0	+	2202323	2209529	189,56,56	17	100,299,63,87,145,122,117,96,60,75,105,117,78,97,52,71,473	0,194,585,963,1587,1817,2051,2798,2980,3245,3432,3860,4080,4232,6886,7150,7550
Chr01	2218012	2220843	Ga01g00277.F1	0	+	2218015	2220544	189,56,56	9	38,119,438,252,155,80,136,150,398	0,177,370,901,1231,1491,1662,2198,2433
Chr01	2222615	2227648	Ga01g00278.F1	0	+	2222849	2225949	189,56,56	7	285,411,121,310,1173,80,320	0,1795,2298,2638,3231,4490,4713
Chr01	2222615	2227648	Ga01g00278.F2	0	+	2222849	2225949	189,56,56	6	285,411,121,310,1339,320	0,1795,2298,2638,3231,4713
Chr01	2222615	2227648	Ga01g00278.F3	0	+	2222849	2227463	189,56,56	8	285,411,121,310,73,91,80,320	0,1795,2298,2638,3231,4313,4490,4713
Chr01	2222615	2227648	Ga01g00278.F4	0	+	2222849	2225042	189,56,56	4	285,411,2272,320	0,1795,2298,4713
Chr01	2222615	2227648	Ga01g00278.F5	0	+	2222849	2225567	189,56,56	6	285,411,121,1766,80,320	0,1795,2298,2638,4490,4713
Chr01	2227748	2228223	Ga01g00279.N1	1000	+	2227748	2227748	189,56,56	1	475	0
Chr01	2228265	2231920	Ga01g00280.F1	0	-	2228564	2231604	189,56,56	5	920,392,190,200,467	0,1047,1969,2293,3188
Chr01	2233861	2237652	Ga01g00281.F1	0	-	2234346	2237352	189,56,56	7	881,306,315,120,66,146,370	0,1826,2222,2613,2862,3170,3421
Chr01	2240322	2241953	Ga01g00282.F1	0	-	2240700	2241840	189,56,56	1	1631	0
Chr01	2245052	2246568	Ga01g00283.F1	0	-	2245228	2246362	189,56,56	1	1516	0
Chr01	2248033	2249580	Ga01g00284.N1	1000	-	2248620	2249250	189,56,56	1	1547	0
Chr01	2250186	2251530	Ga01g00285.F1	0	-	2250290	2251346	189,56,56	1	1344	0
Chr01	2252468	2254402	Ga01g00286.F1	0	-	2253092	2254259	189,56,56	1	1934	0
Chr01	2256068	2258014	Ga01g00287.F1	0	-	2256699	2257863	189,56,56	1	1946	0
Chr01	2256068	2260823	Ga01g00287.M1	0	-	2256699	2257863	189,56,56	1	4755	0
Chr01	2259270	2260823	Ga01g00288.F1	0	-	2259520	2260672	189,56,56	1	1553	0
Chr01	2262056	2263461	Ga01g00289.F1	0	-	2262153	2263329	189,56,56	1	1405	0
Chr01	2264649	2266117	Ga01g00290.F1	0	-	2264818	2265988	189,56,56	1	1468	0
Chr01	2267211	2272603	Ga01g00291.F1	0	-	2267706	2272107	189,56,56	19	597,168,219,144,162,121,56,150,198,63,81,90,78,204,48,186,100,155,118	0,693,939,1242,1521,1796,2003,2140,2377,2665,2869,3038,3242,3406,3705,3842,4528,4756,5274
Chr01	2267211	2272603	Ga01g00291.F2	0	-	2268720	2272107	189,56,56	19	597,168,219,441,121,56,150,87,36,63,81,90,78,204,48,186,100,155,118	0,693,939,1242,1796,2003,2140,2377,2539,2665,2869,3038,3242,3406,3705,3842,4528,4756,5274
Chr01	2267211	2272603	Ga01g00291.F3	0	-	2270038	2272107	189,56,56	18	597,168,219,441,121,56,150,87,36,285,90,78,204,48,186,100,155,118	0,693,939,1242,1796,2003,2140,2377,2539,2665,3038,3242,3406,3705,3842,4528,4756,5274
Chr01	2267211	2272603	Ga01g00291.F4	0	-	2270038	2272107	189,56,56	19	597,168,219,144,162,121,56,150,87,36,285,90,78,204,48,186,100,155,118	0,693,939,1242,1521,1796,2003,2140,2377,2539,2665,3038,3242,3406,3705,3842,4528,4756,5274
Chr01	2267211	2272603	Ga01g00291.F5	0	-	2267706	2272107	189,56,56	20	597,168,219,144,162,121,56,150,87,36,63,81,90,78,204,48,186,100,155,118	0,693,939,1242,1521,1796,2003,2140,2377,2539,2665,2869,3038,3242,3406,3705,3842,4528,4756,5274
Chr01	2275803	2276578	Ga01g00292.F1	0	+	2275830	2276412	189,56,56	1	775	0
Chr01	2275803	2278641	Ga01g00292.F2	0	+	2275830	2276412	189,56,56	2	614,348	0,2490
Chr01	2275803	2278641	Ga01g00292.F3	0	+	2275830	2276412	189,56,56	1	2838	0
Chr01	2281784	2282123	Ga01g00293.N1	1000	+	2281784	2282123	189,56,56	1	339	0
Chr01	2287698	2290784	Ga01g00294.F1	0	-	2288112	2290690	189,56,56	5	564,63,121,142,284	0,654,1270,1494,2802
Chr01	2296455	2296992	Ga01g00295.F1	0	+	2296492	2296870	189,56,56	1	537	0
Chr01	2298688	2303056	Ga01g00296.F1	0	+	2298963	2302579	189,56,56	9	866,80,94,99,93,120,104,73,540	0,951,1114,1327,1529,1707,2479,3025,3828
Chr01	2298688	2303056	Ga01g00296.F2	0	+	2298963	2299941	189,56,56	6	866,80,508,876,73,540	0,951,1114,1707,3025,3828
Chr01	2298688	2303056	Ga01g00296.F3	0	+	2298963	2300243	189,56,56	8	866,80,94,295,120,104,73,540	0,951,1114,1327,1707,2479,3025,3828
Chr01	2304534	2307883	Ga01g00297.F1	0	+	2305147	2307614	189,56,56	9	35,160,62,113,103,228,219,261,572	0,559,847,1063,1264,1475,1803,2242,2777
Chr01	2308540	2312310	Ga01g00298.F1	0	+	2308568	2311959	189,56,56	7	139,166,53,63,51,118,467	0,237,1292,1957,2436,2601,3303
Chr01	2319415	2320563	Ga01g00299.F1	0	+	2319481	2320333	189,56,56	1	1148	0
Chr01	2330782	2339129	Ga01g00300.F1	0	+	2334220	2338684	189,56,56	19	378,102,142,171,174,263,117,140,150,157,507,111,147,198,102,132,66,62,695	0,495,1441,1941,2631,3226,3590,4130,4354,4808,5047,5944,6152,6382,6706,6906,7177,7506,7652
Chr01	2330782	2339129	Ga01g00300.F2	0	+	2334220	2338684	189,56,56	19	378,102,142,128,174,263,117,140,150,157,507,111,147,198,102,132,66,62,695	0,495,1441,1984,2631,3226,3590,4130,4354,4808,5047,5944,6152,6382,6706,6906,7177,7506,7652
Chr01	2330782	2339129	Ga01g00300.F3	0	+	2332798	2338684	189,56,56	20	378,102,116,142,181,174,243,117,140,150,157,507,111,147,198,102,132,66,62,695	0,495,729,1441,1931,2631,3246,3590,4130,4354,4808,5047,5944,6152,6382,6706,6906,7177,7506,7652
Chr01	2330782	2339129	Ga01g00300.F4	0	+	2333974	2338684	189,56,56	19	378,102,116,142,171,858,117,140,150,157,507,111,147,198,102,132,66,62,695	0,495,729,1441,1941,2631,3590,4130,4354,4808,5047,5944,6152,6382,6706,6906,7177,7506,7652
Chr01	2330782	2339129	Ga01g00300.F5	0	+	2334220	2338684	189,56,56	20	378,102,116,142,128,174,263,117,140,150,157,507,111,147,198,102,132,66,62,695	0,495,729,1441,1984,2631,3226,3590,4130,4354,4808,5047,5944,6152,6382,6706,6906,7177,7506,7652
Chr01	2330782	2339129	Ga01g00300.F6	0	+	2332798	2338684	189,56,56	19	378,102,142,128,174,243,117,140,150,157,507,111,147,198,102,132,66,62,695	0,495,1441,1984,2631,3246,3590,4130,4354,4808,5047,5944,6152,6382,6706,6906,7177,7506,7652
Chr01	2330782	2339129	Ga01g00300.F7	0	+	2332308	2338684	189,56,56	19	378,102,142,171,174,243,117,140,150,157,507,111,147,198,102,132,66,62,695	0,495,1441,1941,2631,3246,3590,4130,4354,4808,5047,5944,6152,6382,6706,6906,7177,7506,7652
Chr01	2330782	2339129	Ga01g00300.F8	0	+	2332798	2338684	189,56,56	19	378,102,142,181,174,243,117,140,150,157,507,111,147,198,102,132,66,62,695	0,495,1441,1931,2631,3246,3590,4130,4354,4808,5047,5944,6152,6382,6706,6906,7177,7506,7652
Chr01	2330782	2339129	Ga01g00300.F9	0	+	2332798	2338684	189,56,56	19	378,102,116,671,174,243,117,140,150,157,507,111,147,198,102,132,66,62,695	0,495,729,1441,2631,3246,3590,4130,4354,4808,5047,5944,6152,6382,6706,6906,7177,7506,7652
Chr01	2330782	2339129	Ga01g00300.F10	0	+	2332798	2338684	189,56,56	20	378,102,116,142,128,174,243,117,140,150,157,507,111,147,198,102,132,66,62,695	0,495,729,1441,1984,2631,3246,3590,4130,4354,4808,5047,5944,6152,6382,6706,6906,7177,7506,7652
Chr01	2330782	2339129	Ga01g00300.F11	0	+	2334220	2338684	189,56,56	20	378,102,116,142,171,174,263,117,140,150,157,507,111,147,198,102,132,66,62,695	0,495,729,1441,1941,2631,3226,3590,4130,4354,4808,5047,5944,6152,6382,6706,6906,7177,7506,7652
Chr01	2330782	2339129	Ga01g00300.F12	0	+	2330926	2338684	189,56,56	20	378,102,116,142,171,174,243,117,140,150,157,507,111,147,198,102,132,66,62,695	0,495,729,1441,1941,2631,3246,3590,4130,4354,4808,5047,5944,6152,6382,6706,6906,7177,7506,7652
Chr01	2330842	2339129	Ga01g00300.F13	0	+	2332798	2338684	189,56,56	20	318,102,116,142,128,174,243,117,140,150,157,507,111,147,198,102,132,66,62,695	0,435,669,1381,1924,2571,3186,3530,4070,4294,4748,4987,5884,6092,6322,6646,6846,7117,7446,7592
Chr01	2330842	2339129	Ga01g00300.F14	0	+	2334220	2338684	189,56,56	20	318,102,116,142,171,174,263,117,140,150,157,507,111,147,198,102,132,66,62,695	0,435,669,1381,1881,2571,3166,3530,4070,4294,4748,4987,5884,6092,6322,6646,6846,7117,7446,7592
Chr01	2330842	2339129	Ga01g00300.F15	0	+	2330926	2338684	189,56,56	20	318,102,116,142,171,174,243,117,140,150,157,507,111,147,198,102,132,66,62,695	0,435,669,1381,1881,2571,3186,3530,4070,4294,4748,4987,5884,6092,6322,6646,6846,7117,7446,7592
Chr01	2330842	2339129	Ga01g00300.F16	0	+	2332308	2338684	189,56,56	19	318,102,142,171,174,243,117,140,150,157,507,111,147,198,102,132,66,62,695	0,435,1381,1881,2571,3186,3530,4070,4294,4748,4987,5884,6092,6322,6646,6846,7117,7446,7592
Chr01	2330842	2339129	Ga01g00300.F17	0	+	2332798	2338684	189,56,56	19	318,102,116,671,174,243,117,140,150,157,507,111,147,198,102,132,66,62,695	0,435,669,1381,2571,3186,3530,4070,4294,4748,4987,5884,6092,6322,6646,6846,7117,7446,7592
Chr01	2340587	2343843	Ga01g00301.F1	0	+	2340603	2343549	189,56,56	8	311,131,78,45,45,52,97,460	0,393,621,774,907,1676,1864,2796
Chr01	2340587	2345175	Ga01g00301.F2	0	+	2341373	2343549	189,56,56	8	524,78,45,45,52,97,186,779	0,621,774,907,1676,1864,2796,3809
Chr01	2344228	2350052	Ga01g00302.F1	0	-	2344253	2345839	189,56,56	7	790,177,448,273,88,31,573	0,1128,1443,3061,4967,5134,5251
Chr01	2344228	2350052	Ga01g00302.F2	0	-	2344253	2349776	189,56,56	7	790,177,119,106,273,198,573	0,1128,1443,1785,3061,4967,5251
Chr01	2344228	2350052	Ga01g00302.F3	0	-	2344975	2347559	189,56,56	8	777,177,119,106,273,88,31,573	0,1128,1443,1785,3061,4967,5134,5251
Chr01	2344228	2350052	Ga01g00302.F4	0	-	2344253	2347559	189,56,56	8	790,177,119,106,273,88,31,573	0,1128,1443,1785,3061,4967,5134,5251
Chr01	2344228	2350052	Ga01g00302.F5	0	-	2344253	2345839	189,56,56	6	790,177,448,273,198,573	0,1128,1443,3061,4967,5251
Chr01	2359163	2360819	Ga01g00303.F1	0	+	2359222	2360734	189,56,56	4	218,52,68,625	0,336,510,1031
Chr01	2363631	2367502	Ga01g00304.R1	0	+	2363810	2367147	189,56,56	7	363,153,381,77,1170,68,365	0,743,1007,1811,2015,3263,3506
Chr01	2363631	2367502	Ga01g00304.F1	0	+	2363810	2366966	189,56,56	6	363,153,381,77,1170,608	0,743,1007,1811,2015,3263
Chr01	2369792	2371885	Ga01g00305.N1	1000	+	2369798	2371792	189,56,56	3	142,153,239	0,1351,1854
Chr01	2369792	2371885	Ga01g00305.N2	334	+	2369798	2371382	189,56,56	2	142,742	0,1351
Chr01	2369792	2371987	Ga01g00305.N3	1000	+	2369798	2371792	189,56,56	3	142,153,341	0,1351,1854
Chr01	2369792	2371987	Ga01g00305.N4	334	+	2369798	2371382	189,56,56	2	142,844	0,1351
Chr01	2372894	2373973	Ga01g00306.F1	0	+	2373680	2373920	189,56,56	1	1079	0
Chr01	2379296	2380239	Ga01g00307.N1	1000	+	2379359	2380104	189,56,56	2	127,308	0,635
Chr01	2382553	2383321	Ga01g00308.N1	1000	+	2382618	2383210	189,56,56	2	129,284	0,484
Chr01	2384426	2385458	Ga01g00309.N1	1000	+	2384488	2385274	189,56,56	2	126,357	0,675
Chr01	2394538	2398481	Ga01g00310.F1	0	-	2395208	2398248	189,56,56	11	561,372,128,129,82,164,186,132,92,97,443	0,668,1245,1480,1704,1862,2112,2901,3131,3302,3500
Chr01	2394538	2398481	Ga01g00310.F2	0	-	2395208	2398248	189,56,56	11	561,372,128,129,79,164,186,132,92,97,443	0,668,1245,1480,1704,1862,2112,2901,3131,3302,3500
Chr01	2394538	2398481	Ga01g00310.F3	0	-	2395208	2398248	189,56,56	11	561,383,128,129,79,164,186,132,92,97,443	0,657,1245,1480,1704,1862,2112,2901,3131,3302,3500
Chr01	2394538	2398481	Ga01g00310.F4	0	-	2395208	2396761	189,56,56	9	1040,128,129,82,164,921,92,97,443	0,1245,1480,1704,1862,2112,3131,3302,3500
Chr01	2394538	2398481	Ga01g00310.F5	0	-	2395208	2396114	189,56,56	8	1040,128,129,322,921,92,97,443	0,1245,1480,1704,2112,3131,3302,3500
Chr01	2394538	2398481	Ga01g00310.F6	0	-	2395208	2398248	189,56,56	10	1040,128,129,79,164,186,132,92,97,443	0,1245,1480,1704,1862,2112,2901,3131,3302,3500
Chr01	2401641	2402034	Ga01g00311.N1	174	+	2401781	2402033	189,56,56	2	57,282	0,111
Chr01	2401641	2402034	Ga01g00311.N2	1000	+	2401706	2402033	189,56,56	1	393	0
Chr01	2404374	2406300	Ga01g00312.F1	0	+	2404447	2406169	189,56,56	4	102,76,159,212	0,250,782,1714
Chr01	2407824	2411650	Ga01g00313.F1	0	+	2408348	2411383	189,56,56	13	72,146,105,147,137,70,91,70,96,100,84,65,420	0,172,423,1281,1729,1958,2180,2337,2510,2692,2881,3175,3406
Chr01	2407824	2411650	Ga01g00313.F2	0	+	2409206	2411383	189,56,56	12	72,146,147,137,70,91,70,96,100,84,65,420	0,172,1281,1729,1958,2180,2337,2510,2692,2881,3175,3406
Chr01	2407824	2411650	Ga01g00313.F3	0	+	2407847	2411383	189,56,56	13	72,146,49,147,137,70,91,70,96,100,84,65,420	0,172,423,1281,1729,1958,2180,2337,2510,2692,2881,3175,3406
Chr01	2421266	2426128	Ga01g00314.F1	0	+	2421720	2425875	189,56,56	16	80,119,103,66,124,135,61,77,156,129,133,128,183,71,285,329	0,435,700,1424,1574,1854,2197,2362,2656,2903,3108,3338,3581,3871,4050,4533
Chr01	2421266	2426128	Ga01g00314.F2	0	+	2421720	2425875	189,56,56	16	54,119,103,66,124,135,61,77,156,129,133,128,183,71,285,329	0,435,700,1424,1574,1854,2197,2362,2656,2903,3108,3338,3581,3871,4050,4533
Chr01	2423244	2426128	Ga01g00314.F3	0	+	2423469	2425875	189,56,56	11	11,61,77,156,129,133,128,183,71,285,329	0,219,384,678,925,1130,1360,1603,1893,2072,2555
Chr01	2427075	2428916	Ga01g00315.F1	0	-	2427334	2428828	189,56,56	4	340,67,56,217	0,450,1478,1624
Chr01	2429873	2431667	Ga01g00316.F1	0	-	2430021	2431632	189,56,56	5	302,248,207,163,292	0,390,729,1009,1502
Chr01	2432570	2434567	Ga01g00317.N1	283	+	2432795	2434509	189,56,56	2	635,395	0,1602
Chr01	2432570	2435214	Ga01g00317.N2	1000	+	2432795	2435214	189,56,56	3	635,283,102	0,1602,2542
Chr01	2432770	2434567	Ga01g00317.N3	283	+	2432795	2434509	189,56,56	2	435,395	0,1402
Chr01	2432770	2435214	Ga01g00317.N4	1000	+	2432795	2435214	189,56,56	3	435,283,102	0,1402,2342
Chr01	2437568	2438425	Ga01g00318.F1	0	-	2437568	2437568	189,56,56	1	857	0
Chr01	2442188	2445283	Ga01g00319.F1	0	+	2442371	2444915	189,56,56	7	335,58,72,120,102,122,226	0,458,1170,1654,1855,2640,2869
Chr01	2442188	2445283	Ga01g00319.F2	0	+	2442371	2444915	189,56,56	6	335,58,72,120,102,455	0,458,1170,1654,1855,2640
Chr01	2448596	2453209	Ga01g00320.F1	0	+	2448658	2453067	189,56,56	13	225,185,47,95,83,69,186,135,135,71,78,142,253	0,962,1371,1892,2101,2251,2419,2700,2976,3381,3600,4130,4360
Chr01	2458142	2459732	Ga01g00321.F1	0	+	2458700	2459546	189,56,56	4	196,645,133,247	0,391,1125,1343
Chr01	2462253	2463094	Ga01g00322.F1	0	-	2462484	2463003	189,56,56	1	841	0
Chr01	2475145	2477019	Ga01g00323.F1	0	-	2475145	2475145	189,56,56	1	1874	0
Chr01	2475672	2477277	Ga01g00324.F1	0	+	2475738	2476976	189,56,56	2	441,544	0,1061
Chr01	2475672	2477277	Ga01g00324.F2	0	+	2475738	2476128	189,56,56	1	1605	0
Chr01	2479275	2481827	Ga01g00325.F1	0	+	2479405	2481400	189,56,56	1	2552	0
Chr01	2484984	2486331	Ga01g00326.N1	1000	-	2485125	2486196	189,56,56	1	1347	0
Chr01	2488671	2491366	Ga01g00327.F1	0	-	2488895	2491249	189,56,56	4	236,483,483,552	0,375,957,2143
Chr01	2549975	2555088	Ga01g00328.F1	0	+	2550102	2554878	189,56,56	3	507,364,450	0,3157,4663
Chr01	2557744	2558780	Ga01g00329.N1	1000	+	2557888	2558266	189,56,56	1	1036	0
Chr01	2561679	2565562	Ga01g00330.F1	0	-	2562084	2564534	189,56,56	7	996,213,546,453,74,151,96	0,1077,1412,2056,2610,2767,3787
Chr01	2588156	2592252	Ga01g00331.F1	0	-	2588830	2590977	189,56,56	8	740,213,130,171,123,105,1287,278	0,912,1224,1488,1746,2007,2195,3818
Chr01	2588156	2592252	Ga01g00331.F2	0	-	2588830	2590977	189,56,56	8	740,213,130,171,123,105,658,278	0,912,1224,1488,1746,2007,2195,3818
Chr01	2588660	2592252	Ga01g00331.F3	0	-	2588830	2590977	189,56,56	8	236,213,130,171,123,105,658,278	0,408,720,984,1242,1503,1691,3314
Chr01	2600410	2604924	Ga01g00332.F1	0	+	2601026	2604614	189,56,56	11	296,77,123,108,32,51,62,262,266,95,487	0,392,577,928,1389,1520,2432,2583,2976,3337,4027
Chr01	2600410	2604924	Ga01g00332.F2	0	+	2601026	2604614	189,56,56	11	130,77,123,108,32,51,62,262,266,95,487	0,392,577,928,1389,1520,2432,2583,2976,3337,4027
Chr01	2607647	2611621	Ga01g00333.F1	0	+	2608982	2610062	189,56,56	6	543,258,181,148,213,222	0,1171,1585,1970,2295,3752
Chr01	2617708	2619391	Ga01g00334.N1	1000	+	2618159	2619147	189,56,56	2	542,366	0,1317
Chr01	2617794	2619391	Ga01g00334.N2	1000	+	2618159	2619147	189,56,56	2	456,366	0,1231
Chr01	2618001	2619391	Ga01g00334.N3	1000	+	2618159	2619147	189,56,56	2	249,366	0,1024
Chr01	2640324	2646601	Ga01g00335.F1	0	+	2642580	2646412	189,56,56	18	357,52,1621,20,98,29,32,48,61,98,76,20,98,110,84,98,80,248	0,450,635,2358,2457,2898,3021,3151,3294,3434,3625,3810,3926,4099,5077,5446,5879,6029
Chr01	2649872	2652300	Ga01g00336.F1	0	+	2650229	2652206	189,56,56	1	2428	0
Chr01	2653303	2659524	Ga01g00337.F1	0	+	2653403	2659327	189,56,56	18	185,78,69,599,169,68,211,77,100,99,177,286,162,216,38,164,126,995	0,278,470,931,1618,2425,2581,2885,3034,3226,3411,3683,4054,4318,4632,4759,5012,5226
Chr01	2653303	2659524	Ga01g00337.F2	0	+	2653403	2659327	189,56,56	17	185,78,599,169,68,211,77,100,99,177,286,162,216,38,164,126,995	0,278,931,1618,2425,2581,2885,3034,3226,3411,3683,4054,4318,4632,4759,5012,5226
Chr01	2663187	2664607	Ga01g00338.F1	0	-	2663271	2664579	189,56,56	1	1420	0
Chr01	2671824	2676981	Ga01g00339.F1	0	-	2672342	2676688	189,56,56	9	788,72,84,114,105,81,485,130,614	0,1123,1276,1723,2156,2411,2594,3609,4543
Chr01	2671824	2676981	Ga01g00339.F2	0	-	2672342	2676688	189,56,56	9	788,72,84,117,105,81,485,130,614	0,1123,1276,1723,2156,2411,2594,3609,4543
Chr01	2671824	2677392	Ga01g00339.F3	0	-	2673971	2676688	189,56,56	8	788,72,84,538,81,485,130,1025	0,1123,1276,1723,2411,2594,3609,4543
Chr01	2672285	2676981	Ga01g00339.F4	0	-	2672342	2676688	189,56,56	9	327,72,84,117,105,81,485,130,614	0,662,815,1262,1695,1950,2133,3148,4082
Chr01	2672285	2676981	Ga01g00339.F5	0	-	2672342	2676688	189,56,56	9	327,72,84,114,105,81,485,130,614	0,662,815,1262,1695,1950,2133,3148,4082
Chr01	2672285	2677392	Ga01g00339.F6	0	-	2672342	2676688	189,56,56	9	327,72,84,114,105,81,485,130,1025	0,662,815,1262,1695,1950,2133,3148,4082
Chr01	2682109	2685856	Ga01g00340.F1	0	-	2682294	2684468	189,56,56	6	568,158,238,211,113,1461	0,792,1336,1752,2067,2286
Chr01	2682109	2685856	Ga01g00340.F2	0	-	2682836	2684468	189,56,56	6	950,238,211,113,145,93	0,1336,1752,2067,2286,3654
Chr01	2682109	2685856	Ga01g00340.F3	0	-	2682836	2684468	189,56,56	5	950,238,211,113,1461	0,1336,1752,2067,2286
Chr01	2682109	2685856	Ga01g00340.F4	0	-	2682294	2684468	189,56,56	7	568,158,238,211,113,145,93	0,792,1336,1752,2067,2286,3654
Chr01	2691257	2695334	Ga01g00341.N1	1000	+	2691286	2695258	189,56,56	5	198,59,56,53,171	0,854,2664,3772,3906
Chr01	2691257	2695342	Ga01g00341.N2	1000	+	2691286	2695258	189,56,56	5	198,59,56,53,179	0,854,2664,3772,3906
Chr01	2691257	2695356	Ga01g00341.N3	1000	+	2691286	2695258	189,56,56	5	198,59,56,53,193	0,854,2664,3772,3906
Chr01	2691257	2695428	Ga01g00341.N4	1000	+	2691286	2695258	189,56,56	5	198,59,56,53,265	0,854,2664,3772,3906
Chr01	2691261	2695334	Ga01g00341.N5	1000	+	2691286	2695258	189,56,56	5	194,59,56,53,171	0,850,2660,3768,3902
Chr01	2691261	2695342	Ga01g00341.N6	1000	+	2691286	2695258	189,56,56	5	194,59,56,53,179	0,850,2660,3768,3902
Chr01	2691261	2695356	Ga01g00341.N7	1000	+	2691286	2695258	189,56,56	5	194,59,56,53,193	0,850,2660,3768,3902
Chr01	2691261	2695428	Ga01g00341.N8	1000	+	2691286	2695258	189,56,56	5	194,59,56,53,265	0,850,2660,3768,3902
Chr01	2695364	2701971	Ga01g00342.F1	0	-	2695602	2701824	189,56,56	13	343,73,77,63,57,105,126,86,130,63,76,92,357	0,1103,1538,1696,2169,2329,2651,3242,3475,3716,5174,5480,6250
Chr01	2703612	2708889	Ga01g00343.F1	0	-	2703802	2708750	189,56,56	3	685,275,308	0,1686,4969
Chr01	2720625	2722201	Ga01g00344.F1	0	+	2720813	2722064	189,56,56	1	1576	0
Chr01	2731903	2735096	Ga01g00345.F1	0	-	2732133	2734269	189,56,56	2	2540,86	0,3107
Chr01	2731903	2735096	Ga01g00345.F2	0	-	2732133	2734339	189,56,56	3	1736,110,86	0,2430,3107
Chr01	2740301	2745216	Ga01g00346.F1	0	+	2740315	2744955	189,56,56	6	677,499,108,182,211,326	0,800,1394,1652,1928,4589
Chr01	2778196	2783041	Ga01g00347.F1	0	+	2780082	2782889	189,56,56	8	589,108,182,211,310,238,151,464	0,685,932,1205,1712,3235,3768,4381
Chr01	2778196	2783041	Ga01g00347.F2	0	+	2778574	2782889	189,56,56	7	589,108,182,211,238,151,464	0,685,932,1205,3235,3768,4381
Chr01	2801164	2804469	Ga01g00348.N1	1000	+	2801322	2804306	189,56,56	5	1434,108,182,211,255	0,1523,1848,2126,3050
Chr01	2812274	2814705	Ga01g00349.F1	0	+	2812292	2813480	189,56,56	2	1906,430	0,2001
Chr01	2812274	2816593	Ga01g00349.F2	0	+	2812292	2813480	189,56,56	1	4319	0
Chr01	2812274	2816593	Ga01g00349.F3	0	+	2812292	2813480	189,56,56	2	1906,2318	0,2001
Chr01	2828045	2830802	Ga01g00350.N1	1000	+	2829904	2830802	189,56,56	5	80,211,238,151,240	0,175,1325,1852,2517
Chr01	2867311	2870894	Ga01g00351.F1	0	+	2867329	2870700	189,56,56	5	1315,108,182,211,433	0,1409,1729,2006,3150
Chr01	2867311	2871989	Ga01g00351.F2	0	+	2867329	2871959	189,56,56	7	1315,108,182,211,238,151,336	0,1409,1729,2006,3150,3677,4342
Chr01	2912120	2914729	Ga01g00352.P1	0	+	2912785	2914658	189,56,56	5	332,211,238,148,377	0,590,1091,1627,2232
Chr01	2921722	2930000	Ga01g00353.N1	1000	+	2925960	2929226	189,56,56	7	113,1243,108,182,211,238,937	0,3815,5140,5508,5782,6846,7341
Chr01	2925408	2927874	Ga01g00353.N2	143	+	2925477	2927439	189,56,56	3	1372,108,644	0,1454,1822
Chr01	2931186	2933968	Ga01g00354.N1	658	+	2932497	2933585	189,56,56	4	1516,108,206,599	0,1608,1905,2183
Chr01	2967247	2969040	Ga01g00355.N1	1000	+	2967393	2969002	189,56,56	2	1449,253	0,1540
Chr01	2971434	2971714	Ga01g00356.N1	1000	+	2971491	2971650	189,56,56	1	280	0
Chr01	2995483	2997954	Ga01g00357.N1	322	+	2995543	2997552	189,56,56	4	1357,108,181,412	0,1453,1784,2059
Chr01	2995483	3000477	Ga01g00357.N2	1000	+	2995543	2997552	189,56,56	7	1357,108,181,211,238,151,397	0,1453,1784,2059,3439,3966,4597
Chr01	3002978	3005755	Ga01g00358.F1	0	+	3003306	3004534	189,56,56	5	1145,104,209,211,566	0,1242,1499,1804,2211
Chr01	3016446	3021661	Ga01g00359.F1	0	+	3016473	3018648	189,56,56	7	1330,108,209,942,151,308,514	0,1421,1682,1986,3667,4171,4701
Chr01	3016446	3021661	Ga01g00359.F2	0	+	3016473	3020618	189,56,56	7	1330,108,209,211,238,308,514	0,1421,1682,1986,2690,4171,4701
Chr01	3016446	3021661	Ga01g00359.F3	0	+	3016473	3018648	189,56,56	6	1330,108,209,942,308,514	0,1421,1682,1986,4171,4701
Chr01	3016446	3021661	Ga01g00359.F4	0	+	3016473	3020923	189,56,56	8	1330,108,209,211,238,151,308,514	0,1421,1682,1986,2690,3667,4171,4701
Chr01	3017200	3018751	Ga01g00359.F5	0	+	3017574	3018648	189,56,56	4	576,108,209,319	0,667,928,1232
Chr01	3024032	3032846	Ga01g00360.F1	0	-	3024756	3032621	189,56,56	4	2796,64,57,408	0,3059,3853,8406
Chr01	3024032	3032846	Ga01g00360.F2	0	-	3024756	3026496	189,56,56	5	2796,64,57,149,160	0,3059,3853,8406,8654
Chr01	3024032	3032846	Ga01g00360.F3	0	-	3024756	3026496	189,56,56	6	2516,202,64,57,149,160	0,2594,3059,3853,8406,8654
Chr01	3024032	3033406	Ga01g00360.F4	0	-	3024756	3033154	189,56,56	5	2796,64,57,149,298	0,3059,3853,8406,9076
Chr01	3024032	3033406	Ga01g00360.F5	0	-	3024756	3033154	189,56,56	6	2516,202,64,57,149,298	0,2594,3059,3853,8406,9076
Chr01	3034122	3036446	Ga01g00361.F1	0	+	3034853	3036219	189,56,56	5	126,93,158,79,382	0,687,864,1263,1942
Chr01	3034122	3036446	Ga01g00361.F2	0	+	3034853	3036219	189,56,56	5	126,93,158,82,382	0,687,864,1260,1942
Chr01	3039012	3040493	Ga01g00362.N1	1000	+	3039689	3040350	189,56,56	4	139,93,158,275	0,633,810,1206
Chr01	3039012	3040493	Ga01g00362.N2	350	+	3039689	3040350	189,56,56	4	139,93,158,272	0,633,810,1209
Chr01	3039051	3040493	Ga01g00362.N3	1000	+	3039689	3040350	189,56,56	4	100,93,158,275	0,594,771,1167
Chr01	3039051	3040493	Ga01g00362.N4	350	+	3039689	3040350	189,56,56	4	100,93,158,272	0,594,771,1170
Chr01	3043303	3044747	Ga01g00363.F1	0	+	3043303	3043303	189,56,56	1	1444	0
Chr01	3048657	3051768	Ga01g00364.F1	0	+	3048657	3048657	189,56,56	1	3111	0
Chr01	3053295	3053968	Ga01g00365.N1	1000	+	3053396	3053831	189,56,56	1	673	0
Chr01	3053295	3053983	Ga01g00365.N2	1000	+	3053396	3053831	189,56,56	1	688	0
Chr01	3054825	3057464	Ga01g00366.F1	0	-	3055035	3057404	189,56,56	4	322,92,158,136	0,409,1617,2503
Chr01	3060299	3064778	Ga01g00367.F1	0	+	3060366	3064609	189,56,56	12	321,69,89,47,81,169,214,63,141,67,38,236	0,1259,1973,2224,2365,2535,2794,3085,3411,3812,3967,4243
Chr01	3060299	3064778	Ga01g00367.F2	0	+	3060366	3063329	189,56,56	10	321,69,89,47,81,169,354,141,193,236	0,1259,1973,2224,2365,2535,2794,3411,3812,4243
Chr01	3060299	3064795	Ga01g00367.F3	0	+	3060366	3064609	189,56,56	12	321,69,89,47,81,169,214,63,141,67,38,253	0,1259,1973,2224,2365,2535,2794,3085,3411,3812,3967,4243
Chr01	3060299	3064795	Ga01g00367.F4	0	+	3060366	3064208	189,56,56	11	321,69,89,47,81,169,214,63,141,193,253	0,1259,1973,2224,2365,2535,2794,3085,3411,3812,4243
Chr01	3066362	3071132	Ga01g00368.F1	0	+	3067411	3070941	189,56,56	6	94,532,144,241,501,622	0,1012,1705,2196,3201,4148
Chr01	3072483	3075711	Ga01g00369.R1	0	+	3073196	3075197	189,56,56	5	120,115,866,384,516	0,690,895,2161,2712
Chr01	3072483	3075711	Ga01g00369.P1	0	+	3073196	3074318	189,56,56	3	120,1855,516	0,690,2712
Chr01	3072483	3075711	Ga01g00369.P2	0	+	3073196	3074318	189,56,56	2	2545,516	0,2712
Chr01	3072483	3075711	Ga01g00369.F1	0	+	3073196	3074653	189,56,56	4	120,1071,416,516	0,690,2129,2712
Chr01	3072483	3075711	Ga01g00369.F2	0	+	3073196	3075197	189,56,56	4	120,1071,384,516	0,690,2161,2712
Chr01	3108186	3109451	Ga01g00370.F1	0	+	3108278	3109409	189,56,56	3	148,358,570	0,245,695
Chr01	3126524	3130077	Ga01g00371.F1	0	-	3126737	3129634	189,56,56	3	2654,227,35	0,3004,3518
Chr01	3126524	3130077	Ga01g00371.F2	0	-	3126737	3129716	189,56,56	4	2654,88,42,35	0,3004,3189,3518
Chr01	3136145	3137043	Ga01g00372.N1	1000	-	3136145	3136145	189,56,56	1	898	0
Chr01	3172824	3174815	Ga01g00373.P1	0	+	3172952	3174695	189,56,56	3	330,329,549	0,574,1442
Chr01	3246759	3258892	Ga01g00374.R1	0	-	3247079	3251146	189,56,56	21	431,111,137,233,152,65,111,100,102,74,117,103,117,39,46,1322,158,161,59,99,230	0,521,747,1555,2057,2527,3219,4071,4363,4596,5037,5565,6553,6779,7449,7623,10292,10685,11083,11633,11903
Chr01	3246759	3258892	Ga01g00374.R2	0	-	3250082	3258771	189,56,56	22	431,111,137,233,152,65,111,59,102,78,117,103,157,39,46,103,127,158,161,59,99,230	0,521,747,1555,2057,2527,3219,4112,4363,4596,5037,5565,6553,6779,7449,7623,8818,10292,10685,11083,11633,11903
Chr01	3246759	3258892	Ga01g00374.F1	0	-	3247079	3254284	189,56,56	20	431,111,137,233,152,65,111,100,102,78,117,103,157,39,1496,158,161,59,99,230	0,521,747,1555,2057,2527,3219,4071,4363,4596,5037,5565,6553,6779,7449,10292,10685,11083,11633,11903
Chr01	3246759	3258892	Ga01g00374.F2	0	-	3251754	3258771	189,56,56	21	431,111,137,233,152,65,111,100,102,558,103,157,39,46,103,127,158,161,59,99,230	0,521,747,1555,2057,2527,3219,4071,4363,4596,5565,6553,6779,7449,7623,8818,10292,10685,11083,11633,11903
Chr01	3246759	3258892	Ga01g00374.F3	0	-	3247079	3258771	189,56,56	22	431,111,137,233,152,65,111,100,102,78,117,103,157,39,46,103,127,158,161,59,99,230	0,521,747,1555,2057,2527,3219,4071,4363,4596,5037,5565,6553,6779,7449,7623,8818,10292,10685,11083,11633,11903
Chr01	3246759	3258892	Ga01g00374.F4	0	-	3247079	3253320	189,56,56	22	431,111,137,233,152,65,111,100,102,78,117,103,117,39,46,103,127,158,161,59,99,230	0,521,747,1555,2057,2527,3219,4071,4363,4596,5037,5565,6553,6779,7449,7623,8818,10292,10685,11083,11633,11903
Chr01	3246759	3258892	Ga01g00374.F5	0	-	3247079	3254475	189,56,56	21	431,111,137,233,152,65,111,100,102,78,117,103,157,39,46,1322,158,161,59,99,230	0,521,747,1555,2057,2527,3219,4071,4363,4596,5037,5565,6553,6779,7449,7623,10292,10685,11083,11633,11903
Chr01	3246759	3258892	Ga01g00374.F6	0	-	3247079	3254284	189,56,56	19	431,111,137,233,152,65,111,100,102,78,117,103,157,39,1496,554,59,99,230	0,521,747,1555,2057,2527,3219,4071,4363,4596,5037,5565,6553,6779,7449,10292,11083,11633,11903
Chr01	3246759	3258892	Ga01g00374.F7	0	-	3247079	3251146	189,56,56	21	431,111,137,233,152,65,111,100,102,74,117,103,157,39,46,1322,158,161,59,99,230	0,521,747,1555,2057,2527,3219,4071,4363,4596,5037,5565,6553,6779,7449,7623,10292,10685,11083,11633,11903
Chr01	3270084	3271723	Ga01g00375.F1	0	-	3270342	3271626	189,56,56	3	501,346,597	0,607,1042
Chr01	3302473	3304045	Ga01g00376.F1	0	-	3302667	3303985	189,56,56	3	446,346,560	0,561,1012
Chr01	3314523	3315925	Ga01g00377.N1	1000	+	3314601	3315925	189,56,56	3	578,346,246	0,680,1156
Chr01	3339086	3343986	Ga01g00378.F1	0	+	3339112	3343815	189,56,56	13	158,105,150,117,111,63,127,83,217,128,75,121,272	0,519,724,1176,1854,2041,2198,2488,2743,3738,4136,4334,4628
Chr01	3347884	3349353	Ga01g00379.N1	1000	+	3347955	3349268	189,56,56	3	571,346,337	0,679,1132
Chr01	3370146	3371587	Ga01g00380.F1	0	-	3370254	3371529	189,56,56	3	351,349,558	0,437,883
Chr01	3386733	3387070	Ga01g00381.N1	1000	-	3386733	3386733	189,56,56	1	337	0
Chr01	3387752	3388586	Ga01g00382.F1	0	-	3387881	3388586	189,56,56	2	402,351	0,483
Chr01	3387752	3388586	Ga01g00382.F2	0	-	3387881	3388586	189,56,56	3	402,118,128	0,483,706
Chr01	3391863	3392803	Ga01g00383.F1	0	-	3391968	3392691	189,56,56	1	940	0
Chr01	3398177	3398796	Ga01g00384.N1	1000	+	3398311	3398581	189,56,56	1	619	0
Chr01	3401920	3402592	Ga01g00385.F1	0	-	3402205	3402385	189,56,56	1	672	0
Chr01	3401920	3403536	Ga01g00385.F2	0	-	3402205	3402781	189,56,56	1	1616	0
Chr01	3419092	3422693	Ga01g00386.F1	0	+	3421477	3422493	189,56,56	11	142,169,125,245,125,67,63,70,101,105,392	0,1322,1579,1788,2104,2327,2489,2660,2823,3000,3209
Chr01	3419092	3422693	Ga01g00386.F2	0	+	3420446	3422493	189,56,56	12	142,169,125,47,78,125,67,63,70,101,105,392	0,1322,1579,1788,1955,2104,2327,2489,2660,2823,3000,3209
Chr01	3419201	3422693	Ga01g00386.F3	0	+	3420446	3422493	189,56,56	12	33,169,125,47,78,125,67,63,70,101,105,392	0,1213,1470,1679,1846,1995,2218,2380,2551,2714,2891,3100
Chr01	3419092	3462142	Ga01g00387.F1	0	+	3459843	3461884	189,56,56	12	142,169,125,47,78,125,67,63,70,101,105,450	0,40719,40978,41187,41354,41503,41726,41888,42059,42215,42391,42600
Chr01	3419201	3462142	Ga01g00387.F2	0	+	3460323	3461884	189,56,56	11	33,169,256,78,125,67,63,70,101,105,450	0,40610,40869,41245,41394,41617,41779,41950,42106,42282,42491
Chr01	3419201	3462142	Ga01g00387.F3	0	+	3459843	3461884	189,56,56	12	33,169,125,47,78,125,67,63,70,101,105,450	0,40610,40869,41078,41245,41394,41617,41779,41950,42106,42282,42491
Chr01	3419201	3462162	Ga01g00387.F4	0	+	3459843	3461884	189,56,56	12	33,169,125,47,78,125,67,63,70,101,105,470	0,40610,40869,41078,41245,41394,41617,41779,41950,42106,42282,42491
Chr01	3458532	3462142	Ga01g00387.F5	0	+	3459843	3461884	189,56,56	12	138,169,125,47,78,125,67,63,70,101,105,450	0,1279,1538,1747,1914,2063,2286,2448,2619,2775,2951,3160
Chr01	3458532	3462162	Ga01g00387.F6	0	+	3459843	3461884	189,56,56	12	138,169,125,47,78,125,67,63,70,101,105,470	0,1279,1538,1747,1914,2063,2286,2448,2619,2775,2951,3160
Chr01	3458534	3462142	Ga01g00387.F7	0	+	3459843	3461884	189,56,56	12	136,169,125,47,78,125,67,63,70,101,105,450	0,1277,1536,1745,1912,2061,2284,2446,2617,2773,2949,3158
Chr01	3458534	3462162	Ga01g00387.F8	0	+	3459843	3461884	189,56,56	12	136,169,125,47,78,125,67,63,70,101,105,470	0,1277,1536,1745,1912,2061,2284,2446,2617,2773,2949,3158
Chr01	3471443	3475492	Ga01g00388.F1	0	-	3473525	3475319	189,56,56	1	4049	0
Chr01	3473181	3475492	Ga01g00388.F2	0	-	3473525	3475319	189,56,56	1	2311	0
Chr01	3473222	3475492	Ga01g00388.F3	0	-	3473525	3475319	189,56,56	1	2270	0
Chr01	3503349	3504577	Ga01g00389.F1	0	+	3504245	3504566	189,56,56	2	137,370	0,858
Chr01	3504548	3509885	Ga01g00390.F1	0	-	3506045	3509013	189,56,56	8	601,485,198,128,267,369,944,130	0,1370,2201,2534,2743,3100,3562,5207
Chr01	3505738	3509885	Ga01g00390.F2	0	-	3506045	3509013	189,56,56	7	665,198,128,267,369,944,130	0,1011,1344,1553,1910,2372,4017
Chr01	3506561	3509885	Ga01g00390.F3	0	-	3506724	3509013	189,56,56	6	386,128,267,369,944,130	0,521,730,1087,1549,3194
Chr01	3536893	3541111	Ga01g00391.F1	0	+	3536954	3539179	189,56,56	9	334,111,45,73,113,60,48,1754,285	0,795,993,1359,1529,1783,1939,2094,3933
Chr01	3536893	3541111	Ga01g00391.F2	0	+	3536954	3537940	189,56,56	8	334,111,439,113,60,48,1754,285	0,795,993,1529,1783,1939,2094,3933
Chr01	3536893	3541111	Ga01g00391.F3	0	+	3536954	3540884	189,56,56	10	334,111,45,73,113,60,48,69,62,285	0,795,993,1359,1529,1783,1939,2094,3786,3933
Chr01	3542995	3543321	Ga01g00392.N1	1000	-	3542995	3542995	189,56,56	1	326	0
Chr01	3552088	3552483	Ga01g00393.N1	1000	+	3552153	3552483	189,56,56	1	395	0
Chr01	3552094	3552483	Ga01g00393.N2	1000	+	3552153	3552483	189,56,56	1	389	0
Chr01	3561222	3565829	Ga01g00394.F1	0	+	3562561	3565627	189,56,56	8	96,284,52,225,142,91,64,823	0,601,996,1126,1458,1705,3132,3784
Chr01	3561222	3565829	Ga01g00394.F2	0	+	3561915	3565627	189,56,56	9	96,284,52,46,82,142,91,64,823	0,601,996,1126,1269,1458,1705,3132,3784
Chr01	3586200	3589784	Ga01g00395.F1	0	+	3588178	3589551	189,56,56	3	140,82,1374	0,1910,2210
Chr01	3586200	3589784	Ga01g00395.F2	0	+	3588178	3589551	189,56,56	3	140,90,1374	0,1902,2210
Chr01	3594470	3597319	Ga01g00396.F1	0	+	3594470	3594470	189,56,56	4	172,476,87,336	0,1188,1794,2513
Chr01	3594470	3597319	Ga01g00396.F2	0	+	3594470	3594470	189,56,56	5	172,74,52,87,336	0,1188,1612,1794,2513
Chr01	3599364	3601170	Ga01g00397.F1	0	-	3599562	3601089	189,56,56	3	450,364,461	0,892,1345
Chr01	3662955	3666407	Ga01g00398.F1	0	-	3663370	3664090	189,56,56	1	3452	0
Chr01	3672372	3672842	Ga01g00399.F1	0	+	3672399	3672702	189,56,56	2	103,286	0,184
Chr01	3672372	3681807	Ga01g00400.M1	0	+	3677061	3679044	189,56,56	11	103,165,432,421,457,134,89,635,158,942,826	0,184,4544,5075,5585,6134,6372,6542,7322,7585,8609
Chr01	3672372	3681807	Ga01g00400.F1	0	+	3677061	3679044	189,56,56	11	103,165,432,421,457,134,89,1128,213,62,826	0,184,4544,5075,5585,6134,6372,6542,8049,8465,8609
Chr01	3672372	3681807	Ga01g00400.F2	0	+	3677061	3679585	189,56,56	12	103,165,432,421,457,134,89,86,163,427,942,826	0,184,4544,5075,5585,6134,6372,6542,6726,7053,7585,8609
Chr01	3672372	3681807	Ga01g00400.F3	0	+	3679040	3681669	189,56,56	14	103,165,432,421,457,134,89,347,124,158,85,213,62,826	0,184,4544,5075,5585,6134,6372,6542,7053,7322,7585,8049,8465,8609
Chr01	3672372	3681807	Ga01g00400.F4	0	+	3677061	3679044	189,56,56	12	103,165,432,421,457,134,89,938,85,213,62,826	0,184,4544,5075,5585,6134,6372,6542,7585,8049,8465,8609
Chr01	3672372	3681807	Ga01g00400.F5	0	+	3677061	3680721	189,56,56	14	103,165,432,421,457,134,89,86,163,124,158,85,478,826	0,184,4544,5075,5585,6134,6372,6542,6726,7053,7322,7585,8049,8609
Chr01	3672372	3681807	Ga01g00400.F6	0	+	3677061	3679044	189,56,56	12	103,165,432,421,457,134,89,635,158,85,478,826	0,184,4544,5075,5585,6134,6372,6542,7322,7585,8049,8609
Chr01	3672372	3681807	Ga01g00400.F7	0	+	3677061	3679044	189,56,56	11	103,165,432,421,457,134,89,938,85,478,826	0,184,4544,5075,5585,6134,6372,6542,7585,8049,8609
Chr01	3672372	3681807	Ga01g00400.F8	0	+	3677061	3681669	189,56,56	15	103,165,432,421,457,134,89,86,163,124,158,85,213,62,826	0,184,4544,5075,5585,6134,6372,6542,6726,7053,7322,7585,8049,8465,8609
Chr01	3675141	3681807	Ga01g00400.M2	0	+	3677061	3679044	189,56,56	11	115,432,421,457,134,89,635,158,677,62,826	0,1775,2306,2816,3365,3603,3773,4553,4816,5696,5840
Chr01	3675141	3681807	Ga01g00400.M3	0	+	3677061	3679044	189,56,56	12	115,432,421,457,134,89,347,124,158,85,478,826	0,1775,2306,2816,3365,3603,3773,4284,4553,4816,5280,5840
Chr01	3675141	3681807	Ga01g00400.M4	0	+	3677061	3681669	189,56,56	13	2207,421,457,134,89,86,163,124,158,85,213,62,826	0,2306,2816,3365,3603,3773,3957,4284,4553,4816,5280,5696,5840
Chr01	3675141	3681807	Ga01g00400.M5	0	+	3677061	3679325	189,56,56	13	115,432,421,457,134,89,86,451,158,85,213,62,826	0,1775,2306,2816,3365,3603,3773,3957,4553,4816,5280,5696,5840
Chr01	3675141	3681807	Ga01g00400.F9	0	+	3677061	3679044	189,56,56	9	115,432,421,457,134,89,938,942,826	0,1775,2306,2816,3365,3603,3773,4816,5840
Chr01	3675141	3681807	Ga01g00400.F10	0	+	3677061	3679044	189,56,56	10	2207,421,457,134,89,635,158,85,62,826	0,2306,2816,3365,3603,3773,4553,4816,5696,5840
Chr01	3675141	3681807	Ga01g00400.F11	0	+	3677061	3679044	189,56,56	11	115,432,421,457,134,89,347,427,677,62,826	0,1775,2306,2816,3365,3603,3773,4284,4816,5696,5840
Chr01	3675141	3681807	Ga01g00400.F12	0	+	3677061	3679044	189,56,56	10	115,432,421,457,134,89,635,158,942,826	0,1775,2306,2816,3365,3603,3773,4553,4816,5840
Chr01	3675141	3681807	Ga01g00400.F13	0	+	3677061	3679044	189,56,56	11	115,432,421,457,134,89,938,85,213,62,826	0,1775,2306,2816,3365,3603,3773,4816,5280,5696,5840
Chr01	3675141	3681807	Ga01g00400.F14	0	+	3677061	3679044	189,56,56	8	115,432,421,457,134,89,1985,826	0,1775,2306,2816,3365,3603,3773,5840
Chr01	3675141	3681807	Ga01g00400.F15	0	+	3677061	3679325	189,56,56	11	115,432,421,457,134,89,86,754,85,478,826	0,1775,2306,2816,3365,3603,3773,3957,4816,5280,5840
Chr01	3675141	3681807	Ga01g00400.F16	0	+	3677061	3679044	189,56,56	12	115,432,421,457,134,89,635,158,85,213,62,826	0,1775,2306,2816,3365,3603,3773,4553,4816,5280,5696,5840
Chr01	3675141	3681807	Ga01g00400.F17	0	+	3677061	3679585	189,56,56	11	115,432,421,457,134,89,86,163,427,942,826	0,1775,2306,2816,3365,3603,3773,3957,4284,4816,5840
Chr01	3675141	3681807	Ga01g00400.F18	0	+	3677061	3679044	189,56,56	11	115,432,421,457,134,89,347,124,158,942,826	0,1775,2306,2816,3365,3603,3773,4284,4553,4816,5840
Chr01	3675141	3681807	Ga01g00400.F19	0	+	3677061	3680111	189,56,56	12	115,432,421,457,134,89,86,163,124,158,942,826	0,1775,2306,2816,3365,3603,3773,3957,4284,4553,4816,5840
Chr01	3675141	3681807	Ga01g00400.F20	0	+	3677061	3681669	189,56,56	14	115,432,421,457,134,89,86,163,124,158,85,213,62,826	0,1775,2306,2816,3365,3603,3773,3957,4284,4553,4816,5280,5696,5840
Chr01	3675141	3681807	Ga01g00400.F21	0	+	3677061	3679044	189,56,56	10	115,432,421,457,134,89,938,85,478,826	0,1775,2306,2816,3365,3603,3773,4816,5280,5840
Chr01	3675141	3681807	Ga01g00400.F22	0	+	3677061	3681669	189,56,56	13	115,432,421,457,134,89,86,163,124,158,85,62,826	0,1775,2306,2816,3365,3603,3773,3957,4284,4553,4816,5696,5840
Chr01	3675141	3681807	Ga01g00400.F23	0	+	3677061	3679325	189,56,56	11	115,432,421,457,134,89,86,451,158,942,826	0,1775,2306,2816,3365,3603,3773,3957,4553,4816,5840
Chr01	3675141	3681807	Ga01g00400.F24	0	+	3677061	3679044	189,56,56	11	2207,421,457,134,89,635,158,85,213,62,826	0,2306,2816,3365,3603,3773,4553,4816,5280,5696,5840
Chr01	3675141	3681807	Ga01g00400.F25	0	+	3677061	3679325	189,56,56	10	115,432,421,457,134,89,86,754,942,826	0,1775,2306,2816,3365,3603,3773,3957,4816,5840
Chr01	3675141	3681807	Ga01g00400.F26	0	+	3677061	3679325	189,56,56	12	115,432,421,457,134,89,86,451,158,85,62,826	0,1775,2306,2816,3365,3603,3773,3957,4553,4816,5696,5840
Chr01	3675141	3681807	Ga01g00400.F27	0	+	3677061	3679585	189,56,56	12	115,432,421,457,134,89,86,163,427,85,478,826	0,1775,2306,2816,3365,3603,3773,3957,4284,4816,5280,5840
Chr01	3675141	3681807	Ga01g00400.F28	0	+	3677061	3679044	189,56,56	10	115,432,421,457,134,89,938,85,62,826	0,1775,2306,2816,3365,3603,3773,4816,5696,5840
Chr01	3675141	3681807	Ga01g00400.F29	0	+	3677061	3679044	189,56,56	11	115,432,421,457,134,89,347,427,85,478,826	0,1775,2306,2816,3365,3603,3773,4284,4816,5280,5840
Chr01	3675141	3681807	Ga01g00400.F30	0	+	3677061	3680721	189,56,56	13	115,432,421,457,134,89,86,163,124,158,85,478,826	0,1775,2306,2816,3365,3603,3773,3957,4284,4553,4816,5280,5840
Chr01	3675141	3681807	Ga01g00400.F31	0	+	3677061	3679044	189,56,56	8	2207,421,457,134,89,938,942,826	0,2306,2816,3365,3603,3773,4816,5840
Chr01	3675141	3681807	Ga01g00400.F32	0	+	3679040	3681669	189,56,56	13	115,432,421,457,134,89,347,124,158,85,213,62,826	0,1775,2306,2816,3365,3603,3773,4284,4553,4816,5280,5696,5840
Chr01	3675141	3681807	Ga01g00400.C1	0	+	3677061	3681669	189,56,56	12	2207,421,457,134,89,86,163,124,158,85,62,826	0,2306,2816,3365,3603,3773,3957,4284,4553,4816,5696,5840
Chr01	3675141	3683303	Ga01g00400.M6	0	+	3677061	3682988	189,56,56	14	2207,421,457,134,89,86,163,124,158,85,213,62,571,384	0,2306,2816,3365,3603,3773,3957,4284,4553,4816,5280,5696,5840,7778
Chr01	3675141	3683303	Ga01g00400.F33	0	+	3677061	3682988	189,56,56	15	115,432,421,457,134,89,86,163,124,158,85,213,62,571,384	0,1775,2306,2816,3365,3603,3773,3957,4284,4553,4816,5280,5696,5840,7778
Chr01	3682581	3684454	Ga01g00401.F1	0	-	3682779	3684438	189,56,56	2	634,270	0,1603
Chr01	3682581	3684516	Ga01g00401.F2	0	-	3682779	3684438	189,56,56	2	634,332	0,1603
Chr01	3705564	3707819	Ga01g00402.N1	1000	+	3705598	3707118	189,56,56	3	734,62,78	0,1540,2177
Chr01	3723281	3724576	Ga01g00403.F1	0	+	3723418	3724195	189,56,56	1	1295	0
Chr01	3757924	3761664	Ga01g00404.N1	175	+	3758002	3761227	189,56,56	3	956,47,1573	0,1516,2167
Chr01	3766456	3769898	Ga01g00405.M1	0	+	3766532	3769757	189,56,56	3	954,134,1277	0,1514,2165
Chr01	3766456	3769898	Ga01g00405.F1	0	+	3766532	3769757	189,56,56	3	954,47,1277	0,1514,2165
Chr01	3766456	3769898	Ga01g00405.C1	0	+	3766532	3769757	189,56,56	3	954,47,1277	0,1601,2165
Chr01	3773454	3775165	Ga01g00406.N1	1000	+	3773454	3773454	189,56,56	1	1711	0
Chr01	3773466	3775165	Ga01g00406.N2	1000	+	3773466	3773466	189,56,56	1	1699	0
Chr01	3773479	3775165	Ga01g00406.N3	1000	+	3773479	3773479	189,56,56	1	1686	0
Chr01	3808731	3809427	Ga01g00407.N1	1000	-	3808880	3809336	189,56,56	1	696	0
Chr01	3811877	3812465	Ga01g00408.N1	1000	+	3811963	3812407	189,56,56	1	588	0
Chr01	3811877	3812470	Ga01g00408.N2	1000	+	3811963	3812407	189,56,56	1	593	0
Chr01	3811877	3812476	Ga01g00408.N3	1000	+	3811963	3812407	189,56,56	1	599	0
Chr01	3811877	3812558	Ga01g00408.N4	1000	+	3811963	3812407	189,56,56	1	681	0
Chr01	3823178	3823700	Ga01g00409.N1	1000	+	3823256	3823700	189,56,56	1	522	0
Chr01	3828832	3829420	Ga01g00410.F1	0	+	3828918	3829362	189,56,56	1	588	0
Chr01	3846071	3846686	Ga01g00411.N1	1000	+	3846160	3846604	189,56,56	1	615	0
Chr01	3846074	3846686	Ga01g00411.N2	1000	+	3846160	3846604	189,56,56	1	612	0
Chr01	3849021	3849958	Ga01g00412.N1	1000	+	3849091	3849262	189,56,56	1	937	0
Chr01	3891373	3892265	Ga01g00413.F1	0	-	3891467	3891644	189,56,56	1	892	0
Chr01	3925607	3929173	Ga01g00414.F1	0	-	3925762	3926809	189,56,56	3	1288,254,762	0,1602,2804
Chr01	3925607	3929173	Ga01g00414.F2	0	-	3925762	3926809	189,56,56	3	1288,30,762	0,1602,2804
Chr01	3960772	3963834	Ga01g00415.N1	1000	-	3961075	3963795	189,56,56	4	375,1101,102,1131	0,549,1744,1931
Chr01	4062737	4068271	Ga01g00416.N1	1000	-	4064440	4066696	189,56,56	4	899,1140,30,1648	0,1702,3750,3886
Chr01	4093063	4096204	Ga01g00417.N1	1000	-	4093488	4096127	189,56,56	4	442,30,92,757	0,1344,1472,2384
Chr01	4100184	4101312	Ga01g00418.N1	1000	+	4100184	4101312	189,56,56	1	1128	0
Chr01	4101948	4105922	Ga01g00419.N1	63	-	4104896	4105574	189,56,56	2	705,2781	0,1193
Chr01	4101993	4105922	Ga01g00419.N2	63	-	4104896	4105574	189,56,56	2	660,2781	0,1148
Chr01	4101948	4105922	Ga01g00420.N1	85	-	4102051	4103116	189,56,56	2	1335,1758	0,2216
Chr01	4101948	4105922	Ga01g00420.N2	429	-	4102051	4103116	189,56,56	2	2458,1022	0,2952
Chr01	4101948	4142908	Ga01g00420.N3	455	-	4102051	4142666	189,56,56	4	1335,30,107,916	0,39309,39444,40044
Chr01	4101993	4105922	Ga01g00420.N4	85	-	4102051	4103116	189,56,56	2	1290,1758	0,2171
Chr01	4101993	4105922	Ga01g00420.N5	429	-	4102051	4103116	189,56,56	2	2413,1022	0,2907
Chr01	4101993	4142908	Ga01g00420.N6	455	-	4102051	4142666	189,56,56	4	1290,30,107,916	0,39264,39399,39999
Chr01	4138644	4142908	Ga01g00420.N7	1000	-	4139237	4142666	189,56,56	5	270,1140,30,107,916	0,592,2613,2748,3348
Chr01	4138644	4142908	Ga01g00420.N8	379	-	4139237	4140209	189,56,56	4	270,2051,107,916	0,592,2748,3348
Chr01	4138644	4142908	Ga01g00420.N9	97	-	4139237	4140209	189,56,56	3	270,2263,916	0,592,3348
Chr01	4145806	4146330	Ga01g00421.N1	1000	-	4145806	4145806	189,56,56	1	524	0
Chr01	4148522	4149431	Ga01g00422.F1	0	-	4148594	4149383	189,56,56	1	909	0
Chr01	4214196	4216534	Ga01g00423.F1	0	-	4214346	4215399	189,56,56	3	1289,30,37	0,2174,2301
Chr01	4217278	4218196	Ga01g00424.N1	1000	-	4217402	4218134	189,56,56	1	918	0
Chr01	4218770	4221596	Ga01g00425.N1	1000	-	4220887	4221373	189,56,56	2	1443,897	0,1929
Chr01	4220520	4221596	Ga01g00425.N2	557	-	4220887	4221373	189,56,56	1	1076	0
Chr01	4301750	4315917	Ga01g00426.N1	1000	-	4301751	4315892	189,56,56	2	98,753	0,13414
Chr01	4307998	4315917	Ga01g00426.N2	1000	-	4307999	4315892	189,56,56	2	98,753	0,7166
Chr01	4314245	4315917	Ga01g00426.N3	1000	-	4314246	4315892	189,56,56	2	98,753	0,919
Chr01	4305796	4306849	Ga01g00427.N1	1000	-	4305796	4306849	189,56,56	1	1053	0
Chr01	4340351	4345078	Ga01g00428.F1	0	+	4343460	4344883	189,56,56	10	351,75,144,96,132,287,49,93,591,1332	0,483,1011,1376,1559,1881,2325,2516,2692,3395
Chr01	4340351	4345078	Ga01g00428.F2	0	+	4341709	4344883	189,56,56	11	351,75,461,132,153,42,49,93,184,124,1332	0,483,1011,1559,1881,2126,2325,2516,2692,3159,3395
Chr01	4340351	4345078	Ga01g00428.F3	0	+	4343460	4344883	189,56,56	9	351,75,144,96,132,493,93,591,1332	0,483,1011,1376,1559,1881,2516,2692,3395
Chr01	4340351	4345078	Ga01g00428.F4	0	+	4343460	4344883	189,56,56	11	351,75,144,96,132,153,42,49,93,591,1332	0,483,1011,1376,1559,1881,2126,2325,2516,2692,3395
Chr01	4340351	4345078	Ga01g00428.F5	0	+	4342682	4344883	189,56,56	11	351,75,144,96,132,153,248,93,184,124,1332	0,483,1011,1376,1559,1881,2126,2516,2692,3159,3395
Chr01	4340351	4345078	Ga01g00428.F6	0	+	4340576	4344883	189,56,56	12	351,75,144,96,132,153,42,49,93,184,124,1332	0,483,1011,1376,1559,1881,2126,2325,2516,2692,3159,3395
Chr01	4344300	4345078	Ga01g00428.F7	0	+	4344358	4344883	189,56,56	1	778	0
Chr01	4347866	4352780	Ga01g00429.F1	0	+	4349417	4352118	189,56,56	11	164,28,81,983,143,249,419,176,97,249,470	0,296,560,739,1822,2045,2671,3169,3827,4091,4444
Chr01	4347866	4352780	Ga01g00429.F2	0	+	4349417	4352118	189,56,56	11	164,28,81,983,143,249,419,176,97,215,516	0,296,560,739,1822,2045,2671,3169,3827,4091,4398
Chr01	4347866	4352780	Ga01g00429.F3	0	+	4349417	4352118	189,56,56	11	59,28,81,983,143,249,419,176,97,215,516	0,296,560,739,1822,2045,2671,3169,3827,4091,4398
Chr01	4347866	4352780	Ga01g00429.F4	0	+	4348446	4352118	189,56,56	12	59,28,81,263,120,143,249,419,176,97,215,516	0,296,560,739,1602,1822,2045,2671,3169,3827,4091,4398
Chr01	4353680	4356869	Ga01g00430.F1	0	+	4353849	4356753	189,56,56	9	442,129,108,135,42,60,54,25,208	0,541,862,1305,2096,2245,2384,2838,2981
Chr01	4353680	4356869	Ga01g00430.F2	0	+	4353996	4356753	189,56,56	10	181,172,129,108,135,42,60,54,25,208	0,270,541,862,1305,2096,2245,2384,2838,2981
Chr01	4353680	4356869	Ga01g00430.C1	0	+	4353849	4356753	189,56,56	8	442,129,108,42,60,54,25,208	0,541,862,2096,2245,2384,2838,2981
Chr01	4357422	4363026	Ga01g00431.F1	0	+	4362036	4362905	189,56,56	7	367,73,2039,218,244,376,556	0,1103,1843,3960,4266,4586,5048
Chr01	4357422	4363026	Ga01g00431.F2	0	+	4362036	4362905	189,56,56	8	367,73,115,141,218,244,376,556	0,1103,1843,3741,3960,4266,4586,5048
Chr01	4360960	4363026	Ga01g00431.F3	0	+	4362036	4362905	189,56,56	5	344,218,244,376,556	0,422,728,1048,1510
Chr01	4368149	4379573	Ga01g00432.N1	1000	+	4368905	4379459	189,56,56	4	665,245,376,549	0,753,10413,10875
Chr01	4368886	4369244	Ga01g00432.N2	225	+	4368896	4369242	189,56,56	2	261,21	0,337
Chr01	4368886	4379573	Ga01g00432.N3	637	+	4368896	4379459	189,56,56	3	261,376,549	0,9676,10138
Chr01	4377489	4379573	Ga01g00432.N4	884	+	4378244	4379459	189,56,56	4	665,245,376,549	0,752,1073,1535
Chr01	4399977	4402069	Ga01g00433.F1	0	+	4401469	4401955	189,56,56	2	672,1332	0,760
Chr01	4399977	4402069	Ga01g00433.F2	0	+	4401469	4401955	189,56,56	3	364,221,1332	0,451,760
Chr01	4399977	4402069	Ga01g00433.F3	0	+	4401469	4401955	189,56,56	4	364,221,163,1011	0,451,760,1081
Chr01	4399977	4402069	Ga01g00433.F4	0	+	4401381	4401955	189,56,56	4	364,221,783,443	0,451,760,1649
Chr01	4399977	4402069	Ga01g00433.F5	0	+	4400065	4401446	189,56,56	2	366,1011	0,1081
Chr01	4404492	4405329	Ga01g00434.N1	1000	-	4404514	4404709	189,56,56	2	255,283	0,554
Chr01	4404496	4405329	Ga01g00434.N2	1000	-	4404514	4404709	189,56,56	2	251,283	0,550
Chr01	4404509	4405329	Ga01g00434.N3	1000	-	4404514	4404709	189,56,56	2	238,283	0,537
Chr01	4404516	4405329	Ga01g00434.N4	1000	-	4404517	4404709	189,56,56	2	231,283	0,530
Chr01	4409850	4412061	Ga01g00435.F1	0	+	4410063	4411948	189,56,56	5	496,218,245,376,548	0,575,880,1201,1663
Chr01	4409850	4412061	Ga01g00435.F2	0	+	4410063	4411439	189,56,56	4	496,218,245,1010	0,575,880,1201
Chr01	4412850	4414154	Ga01g00436.N1	1000	+	4413138	4413954	189,56,56	1	1304	0
Chr01	4414241	4414686	Ga01g00437.N1	1000	+	4414373	4414556	189,56,56	1	445	0
Chr01	4417537	4419819	Ga01g00438.F1	0	+	4417689	4419656	189,56,56	5	435,218,245,376,598	0,517,867,1195,1684
Chr01	4422613	4423786	Ga01g00439.N1	1000	+	4422613	4422613	189,56,56	1	1173	0
Chr01	4423801	4424859	Ga01g00440.F1	0	-	4423924	4424248	189,56,56	2	266,705	0,353
Chr01	4429937	4430527	Ga01g00441.F1	0	+	4430003	4430353	189,56,56	2	130,347	0,243
Chr01	4433191	4433895	Ga01g00442.N1	1000	+	4433230	4433741	189,56,56	2	103,327	0,377
Chr01	4440847	4441679	Ga01g00443.N1	1000	+	4440907	4441521	189,56,56	2	124,331	0,501
Chr01	4444653	4484973	Ga01g00444.N1	1000	+	4444706	4445332	189,56,56	3	117,315,12	0,506,40308
Chr01	4459179	4460017	Ga01g00445.N1	213	+	4459239	4459863	189,56,56	2	124,327	0,511
Chr01	4468363	4478638	Ga01g00446.N1	1000	-	4469717	4470099	189,56,56	4	130,305,2592,245	0,1221,1611,10030
Chr01	4472826	4473564	Ga01g00447.N1	1000	-	4473373	4473550	189,56,56	1	738	0
Chr01	4472862	4473564	Ga01g00447.N2	1000	-	4473373	4473550	189,56,56	1	702	0
Chr01	4500388	4501356	Ga01g00448.F1	0	-	4500570	4501281	189,56,56	4	208,235,29,133	0,312,629,835
Chr01	4506672	4509604	Ga01g00449.F1	0	-	4507172	4508757	189,56,56	6	698,134,255,339,145,416	0,969,1197,1535,1949,2516
Chr01	4537149	4538786	Ga01g00450.N1	1000	+	4537158	4538013	189,56,56	2	915,254	0,1383
Chr01	4546916	4550998	Ga01g00451.N1	1000	+	4548852	4549425	189,56,56	3	182,77,2161	0,265,1921
Chr01	4566134	4567468	Ga01g00452.F1	0	+	4566134	4566134	189,56,56	2	120,1126	0,208
Chr01	4566134	4567468	Ga01g00452.F2	0	+	4566134	4566134	189,56,56	1	1334	0
Chr01	4566134	4575259	Ga01g00452.F3	0	+	4570074	4574456	189,56,56	6	120,67,1801,87,1046,260	0,208,3925,6029,7327,8865
Chr01	4566134	4575259	Ga01g00452.F4	0	+	4570074	4574456	189,56,56	5	120,67,2191,1046,260	0,208,3925,7327,8865
Chr01	4566134	4575259	Ga01g00452.F5	0	+	4570074	4572043	189,56,56	6	120,67,1801,212,1046,260	0,208,3925,5904,7327,8865
Chr01	4566134	4575259	Ga01g00452.F6	0	+	4570074	4572062	189,56,56	5	120,1812,227,1046,260	0,3925,5889,7327,8865
Chr01	4566134	4575259	Ga01g00452.F7	0	+	4570074	4572043	189,56,56	6	120,67,1801,227,1046,260	0,208,3925,5889,7327,8865
Chr01	4566134	4575259	Ga01g00452.F8	0	+	4570074	4574456	189,56,56	4	120,2191,1046,260	0,3925,7327,8865
Chr01	4578381	4586590	Ga01g00453.F1	0	+	4580749	4584599	189,56,56	4	50,40,2203,2950	0,130,2353,5259
Chr01	4578381	4586590	Ga01g00453.F2	0	+	4580749	4584599	189,56,56	5	50,37,2203,1042,1159	0,133,2353,5259,7050
Chr01	4578381	4586590	Ga01g00453.F3	0	+	4580749	4584599	189,56,56	4	50,37,2203,2950	0,133,2353,5259
Chr01	4578381	4587123	Ga01g00453.M1	0	+	4580749	4584599	189,56,56	6	50,40,2203,1042,1025,437	0,130,2353,5259,7050,8305
Chr01	4578381	4587123	Ga01g00453.M2	0	+	4580749	4584599	189,56,56	6	50,37,2203,1042,1025,437	0,133,2353,5259,7050,8305
Chr01	4578381	4587123	Ga01g00453.F4	0	+	4580749	4584599	189,56,56	6	50,37,2203,1042,1025,440	0,133,2353,5259,7050,8302
Chr01	4578381	4587123	Ga01g00453.C1	0	+	4580749	4584599	189,56,56	5	50,40,2203,1042,1692	0,130,2353,5259,7050
Chr01	4594037	4594680	Ga01g00454.N1	1000	+	4594052	4594601	189,56,56	1	643	0
Chr01	4605825	4611316	Ga01g00455.F1	0	+	4609601	4611130	189,56,56	10	347,409,128,532,150,156,212,102,149,581	0,1959,2609,2822,3459,3740,4057,4372,4645,4910
Chr01	4605825	4611316	Ga01g00455.F2	0	+	4609601	4611130	189,56,56	9	347,409,128,787,156,212,102,149,581	0,1959,2609,2822,3740,4057,4372,4645,4910
Chr01	4605825	4611316	Ga01g00455.F3	0	+	4606148	4611130	189,56,56	10	347,409,128,60,150,156,212,102,149,581	0,1959,2609,2822,3459,3740,4057,4372,4645,4910
Chr01	4612026	4613845	Ga01g00456.F1	0	+	4612259	4613735	189,56,56	2	74,1596	0,223
Chr01	4612026	4616237	Ga01g00456.F2	0	+	4612259	4613735	189,56,56	3	74,2375,839	0,223,3372
Chr01	4612026	4616237	Ga01g00456.F3	0	+	4612259	4613735	189,56,56	2	74,3988	0,223
Chr01	4615088	4617179	Ga01g00457.F1	0	-	4615291	4615570	189,56,56	2	888,783	0,1308
Chr01	4615088	4617179	Ga01g00457.F2	0	-	4615291	4617170	189,56,56	4	455,325,248,261	0,563,1308,1830
Chr01	4620560	4624499	Ga01g00458.F1	0	-	4620774	4624490	189,56,56	4	466,325,248,270	0,1195,1741,3669
Chr01	4652743	4661266	Ga01g00459.M1	0	-	4659048	4660857	189,56,56	7	667,66,3739,86,167,647,53	0,1332,2659,6548,7150,7506,8470
Chr01	4652743	4661266	Ga01g00459.F1	0	-	4659048	4660857	189,56,56	7	651,66,129,86,167,647,53	0,1332,6269,6548,7150,7506,8470
Chr01	4652743	4661266	Ga01g00459.C1	0	-	4659048	4660857	189,56,56	7	651,66,3739,86,167,647,53	0,1332,2659,6548,7150,7506,8470
Chr01	4652743	4661266	Ga01g00459.C2	0	-	4659048	4660857	189,56,56	8	667,66,62,3599,86,167,647,53	0,1332,2659,2799,6548,7150,7506,8470
Chr01	4652743	4661266	Ga01g00459.C3	0	-	4659048	4660857	189,56,56	6	651,5066,86,167,647,53	0,1332,6548,7150,7506,8470
Chr01	4658874	4661266	Ga01g00459.F2	0	-	4659048	4660857	189,56,56	5	267,86,167,647,53	0,417,1019,1375,2339
Chr01	4710385	4711501	Ga01g00460.N1	1000	+	4710385	4711501	189,56,56	1	1116	0
Chr01	4715574	4718914	Ga01g00461.F1	0	+	4716495	4718591	189,56,56	4	112,1573,479,56	0,908,2573,3284
Chr01	4715574	4718914	Ga01g00461.F2	0	+	4716495	4718591	189,56,56	3	112,1573,767	0,908,2573
Chr01	4717027	4718914	Ga01g00461.F3	0	+	4717116	4718591	189,56,56	2	1028,767	0,1120
Chr01	4719933	4722184	Ga01g00462.F1	0	-	4720209	4721610	189,56,56	3	354,189,823	0,596,1428
Chr01	4719933	4722184	Ga01g00462.F2	0	-	4720209	4721610	189,56,56	4	354,189,254,278	0,596,1428,1973
Chr01	4719933	4722184	Ga01g00462.C1	0	-	4720209	4721610	189,56,56	4	354,189,254,370	0,596,1428,1881
Chr01	4722815	4732817	Ga01g00463.F1	0	-	4723325	4727009	189,56,56	15	909,99,131,88,123,177,118,188,1921,151,102,115,389,98,396	0,1232,1445,1675,1844,2043,2522,3686,4071,6854,7679,7970,8941,9420,9606
Chr01	4722815	4732817	Ga01g00463.F2	0	-	4723325	4732151	189,56,56	17	909,99,131,88,123,177,118,188,101,49,89,151,102,115,420,98,396	0,1232,1445,1675,1844,2043,2522,3686,4071,4940,5903,6854,7679,7970,8941,9420,9606
Chr01	4722815	4732817	Ga01g00463.F3	0	-	4723325	4732812	189,56,56	17	909,99,131,88,123,177,118,188,101,49,89,151,102,115,389,98,396	0,1232,1445,1675,1844,2043,2522,3686,4071,4940,5903,6854,7679,7970,8941,9420,9606
Chr01	4722815	4733862	Ga01g00463.F4	0	-	4723325	4732812	189,56,56	18	909,99,131,88,123,177,118,188,101,49,89,151,102,115,389,98,400,317	0,1232,1445,1675,1844,2043,2522,3686,4071,4940,5903,6854,7679,7970,8941,9420,9606,10730
Chr01	4722815	4733862	Ga01g00463.F5	0	-	4723325	4732812	189,56,56	18	909,99,131,88,123,177,118,188,101,49,89,151,102,115,389,98,400,904	0,1232,1445,1675,1844,2043,2522,3686,4071,4940,5903,6854,7679,7970,8941,9420,9606,10143
Chr01	4722815	4733862	Ga01g00463.F6	0	-	4723325	4732812	189,56,56	18	909,99,131,88,123,177,118,188,101,49,89,151,102,115,389,98,454,317	0,1232,1445,1675,1844,2043,2522,3686,4071,4940,5903,6854,7679,7970,8941,9420,9606,10730
Chr01	4722815	4737949	Ga01g00463.F7	0	-	4728649	4732812	189,56,56	16	909,99,131,88,123,597,188,101,1052,151,102,115,389,98,400,67	0,1232,1445,1675,1844,2043,3686,4071,4940,6854,7679,7970,8941,9420,9606,15067
Chr01	4722815	4737949	Ga01g00463.F8	0	-	4723325	4732812	189,56,56	18	909,99,131,88,123,177,118,188,101,49,89,151,102,115,389,98,400,67	0,1232,1445,1675,1844,2043,2522,3686,4071,4940,5903,6854,7679,7970,8941,9420,9606,15067
Chr01	4722815	4737949	Ga01g00463.F9	0	-	4723325	4732812	189,56,56	18	909,99,131,88,123,177,118,188,101,49,89,151,102,115,389,98,454,67	0,1232,1445,1675,1844,2043,2522,3686,4071,4940,5903,6854,7679,7970,8941,9420,9606,15067
Chr01	4722815	4737949	Ga01g00463.F10	0	-	4723325	4726955	189,56,56	17	909,99,131,88,123,177,118,188,101,1052,151,102,115,420,98,400,67	0,1232,1445,1675,1844,2043,2522,3686,4071,4940,6854,7679,7970,8941,9420,9606,15067
Chr01	4722815	4737949	Ga01g00463.F11	0	-	4723325	4732151	189,56,56	18	909,99,131,88,123,177,118,188,101,49,89,151,102,115,420,98,400,67	0,1232,1445,1675,1844,2043,2522,3686,4071,4940,5903,6854,7679,7970,8941,9420,9606,15067
Chr01	4722815	4739110	Ga01g00463.F12	0	-	4723325	4732812	189,56,56	18	909,99,131,88,123,177,118,188,101,49,89,151,102,115,389,98,400,65	0,1232,1445,1675,1844,2043,2522,3686,4071,4940,5903,6854,7679,7970,8941,9420,9606,16230
Chr01	4722815	4739110	Ga01g00463.F13	0	-	4723325	4732812	189,56,56	18	909,99,131,88,123,177,118,188,101,49,89,151,102,115,389,98,454,65	0,1232,1445,1675,1844,2043,2522,3686,4071,4940,5903,6854,7679,7970,8941,9420,9606,16230
Chr01	4722815	4739235	Ga01g00463.F14	0	-	4725331	4732812	189,56,56	17	909,99,131,88,123,597,188,101,49,89,151,102,115,389,98,454,190	0,1232,1445,1675,1844,2043,3686,4071,4940,5903,6854,7679,7970,8941,9420,9606,16230
Chr01	4722815	4739235	Ga01g00463.F15	0	-	4723325	4732202	189,56,56	17	909,99,131,88,123,177,118,188,101,49,89,151,102,115,577,454,190	0,1232,1445,1675,1844,2043,2522,3686,4071,4940,5903,6854,7679,7970,8941,9606,16230
Chr01	4722815	4739235	Ga01g00463.F16	0	-	4725331	4732812	189,56,56	17	909,99,131,88,123,597,188,101,49,89,151,102,115,389,98,400,190	0,1232,1445,1675,1844,2043,3686,4071,4940,5903,6854,7679,7970,8941,9420,9606,16230
Chr01	4722815	4739235	Ga01g00463.F17	0	-	4723325	4727009	189,56,56	16	909,99,131,88,123,177,118,188,1921,151,102,115,389,98,400,190	0,1232,1445,1675,1844,2043,2522,3686,4071,6854,7679,7970,8941,9420,9606,16230
Chr01	4722815	4739235	Ga01g00463.F18	0	-	4723325	4732812	189,56,56	18	909,99,131,88,123,177,118,188,101,49,89,151,102,115,389,98,454,190	0,1232,1445,1675,1844,2043,2522,3686,4071,4940,5903,6854,7679,7970,8941,9420,9606,16230
Chr01	4722815	4739235	Ga01g00463.F19	0	-	4723325	4732812	189,56,56	18	909,99,131,88,123,177,118,188,101,49,89,151,102,115,389,98,400,190	0,1232,1445,1675,1844,2043,2522,3686,4071,4940,5903,6854,7679,7970,8941,9420,9606,16230
Chr01	4722815	4739235	Ga01g00463.F20	0	-	4723325	4732202	189,56,56	17	909,99,131,88,123,177,118,188,101,49,89,151,102,115,577,400,190	0,1232,1445,1675,1844,2043,2522,3686,4071,4940,5903,6854,7679,7970,8941,9606,16230
Chr01	4722815	4741117	Ga01g00463.F21	0	-	4723325	4732151	189,56,56	18	909,99,131,88,123,177,118,188,101,49,89,151,102,115,420,98,400,151	0,1232,1445,1675,1844,2043,2522,3686,4071,4940,5903,6854,7679,7970,8941,9420,9606,18151
Chr01	4722815	4741117	Ga01g00463.F22	0	-	4723325	4732812	189,56,56	18	909,99,131,88,123,177,118,188,101,49,89,151,102,115,389,98,400,151	0,1232,1445,1675,1844,2043,2522,3686,4071,4940,5903,6854,7679,7970,8941,9420,9606,18151
Chr01	4722815	4741117	Ga01g00463.F23	0	-	4723325	4732812	189,56,56	18	909,99,131,88,123,177,118,188,101,49,89,151,102,115,389,98,454,151	0,1232,1445,1675,1844,2043,2522,3686,4071,4940,5903,6854,7679,7970,8941,9420,9606,18151
Chr01	4722815	4741117	Ga01g00463.R1	0	-	4728649	4732812	189,56,56	17	909,99,131,88,123,177,118,188,101,1052,151,102,115,389,98,454,151	0,1232,1445,1675,1844,2043,2522,3686,4071,4940,6854,7679,7970,8941,9420,9606,18151
Chr01	4722926	4732817	Ga01g00463.F24	0	-	4728649	4732812	189,56,56	16	798,99,131,88,123,177,118,188,101,1052,151,102,115,389,98,396	0,1121,1334,1564,1733,1932,2411,3575,3960,4829,6743,7568,7859,8830,9309,9495
Chr01	4722926	4732817	Ga01g00463.F25	0	-	4725331	4732812	189,56,56	16	798,99,131,88,123,597,188,101,49,89,151,102,115,389,98,396	0,1121,1334,1564,1733,1932,3575,3960,4829,5792,6743,7568,7859,8830,9309,9495
Chr01	4722926	4732817	Ga01g00463.F26	0	-	4723325	4732812	189,56,56	17	798,99,131,88,123,177,118,188,101,49,89,151,102,115,389,98,396	0,1121,1334,1564,1733,1932,2411,3575,3960,4829,5792,6743,7568,7859,8830,9309,9495
Chr01	4722926	4733862	Ga01g00463.F27	0	-	4723325	4732812	189,56,56	18	798,99,131,88,123,177,118,188,101,49,89,151,102,115,389,98,400,904	0,1121,1334,1564,1733,1932,2411,3575,3960,4829,5792,6743,7568,7859,8830,9309,9495,10032
Chr01	4722926	4733862	Ga01g00463.F28	0	-	4723325	4732151	189,56,56	18	798,99,131,88,123,177,118,188,101,49,89,151,102,115,420,98,454,317	0,1121,1334,1564,1733,1932,2411,3575,3960,4829,5792,6743,7568,7859,8830,9309,9495,10619
Chr01	4722926	4733862	Ga01g00463.C1	0	-	4723744	4732812	189,56,56	18	820,76,131,88,123,177,118,188,101,49,89,151,102,115,389,98,454,317	0,1144,1334,1564,1733,1932,2411,3575,3960,4829,5792,6743,7568,7859,8830,9309,9495,10619
Chr01	4722926	4737949	Ga01g00463.F29	0	-	4723744	4732812	189,56,56	18	820,76,131,88,123,177,118,188,101,49,89,151,102,115,389,98,400,67	0,1144,1334,1564,1733,1932,2411,3575,3960,4829,5792,6743,7568,7859,8830,9309,9495,14956
Chr01	4722926	4737949	Ga01g00463.F30	0	-	4723325	4732151	189,56,56	18	798,99,131,88,123,177,118,188,101,49,89,151,102,115,420,98,454,67	0,1121,1334,1564,1733,1932,2411,3575,3960,4829,5792,6743,7568,7859,8830,9309,9495,14956
Chr01	4722926	4737949	Ga01g00463.F31	0	-	4723325	4732812	189,56,56	18	798,99,131,88,123,177,118,188,101,49,89,151,102,115,389,98,454,67	0,1121,1334,1564,1733,1932,2411,3575,3960,4829,5792,6743,7568,7859,8830,9309,9495,14956
Chr01	4722926	4737949	Ga01g00463.F32	0	-	4723325	4732812	189,56,56	18	798,99,131,88,123,177,118,188,101,49,89,151,102,115,389,98,400,67	0,1121,1334,1564,1733,1932,2411,3575,3960,4829,5792,6743,7568,7859,8830,9309,9495,14956
Chr01	4722926	4739110	Ga01g00463.F33	0	-	4723325	4732202	189,56,56	17	798,99,131,88,123,177,118,188,101,49,89,151,102,115,577,400,65	0,1121,1334,1564,1733,1932,2411,3575,3960,4829,5792,6743,7568,7859,8830,9495,16119
Chr01	4722926	4739110	Ga01g00463.F34	0	-	4723325	4732812	189,56,56	18	798,99,131,88,123,177,118,188,101,49,89,151,102,115,389,98,400,65	0,1121,1334,1564,1733,1932,2411,3575,3960,4829,5792,6743,7568,7859,8830,9309,9495,16119
Chr01	4722926	4739110	Ga01g00463.F35	0	-	4723744	4732812	189,56,56	18	820,76,131,88,123,177,118,188,101,49,89,151,102,115,389,98,400,65	0,1144,1334,1564,1733,1932,2411,3575,3960,4829,5792,6743,7568,7859,8830,9309,9495,16119
Chr01	4722926	4739110	Ga01g00463.F36	0	-	4728649	4732812	189,56,56	17	798,99,131,88,123,177,118,188,101,1052,151,102,115,389,98,400,65	0,1121,1334,1564,1733,1932,2411,3575,3960,4829,6743,7568,7859,8830,9309,9495,16119
Chr01	4722926	4739110	Ga01g00463.F37	0	-	4723325	4732812	189,56,56	18	798,99,131,88,123,177,118,188,101,49,89,151,102,115,389,98,454,65	0,1121,1334,1564,1733,1932,2411,3575,3960,4829,5792,6743,7568,7859,8830,9309,9495,16119
Chr01	4722926	4739235	Ga01g00463.F38	0	-	4723325	4732812	189,56,56	18	798,99,131,88,123,177,118,188,101,49,89,151,102,115,389,98,454,190	0,1121,1334,1564,1733,1932,2411,3575,3960,4829,5792,6743,7568,7859,8830,9309,9495,16119
Chr01	4722926	4739235	Ga01g00463.F39	0	-	4723325	4732812	189,56,56	18	798,99,131,88,123,177,118,188,101,49,89,151,102,115,389,98,400,190	0,1121,1334,1564,1733,1932,2411,3575,3960,4829,5792,6743,7568,7859,8830,9309,9495,16119
Chr01	4722926	4741117	Ga01g00463.F40	0	-	4723325	4732812	189,56,56	18	798,99,131,88,123,177,118,188,101,49,89,151,102,115,389,98,400,151	0,1121,1334,1564,1733,1932,2411,3575,3960,4829,5792,6743,7568,7859,8830,9309,9495,18040
Chr01	4722926	4741117	Ga01g00463.F41	0	-	4723744	4732812	189,56,56	18	820,76,131,88,123,177,118,188,101,49,89,151,102,115,389,98,400,151	0,1144,1334,1564,1733,1932,2411,3575,3960,4829,5792,6743,7568,7859,8830,9309,9495,18040
Chr01	4722926	4741117	Ga01g00463.F42	0	-	4723325	4732202	189,56,56	17	798,99,131,88,123,177,118,188,101,49,89,151,102,115,577,454,151	0,1121,1334,1564,1733,1932,2411,3575,3960,4829,5792,6743,7568,7859,8830,9495,18040
Chr01	4722926	4741117	Ga01g00463.F43	0	-	4728649	4732812	189,56,56	16	798,99,131,88,123,597,188,101,1052,151,102,115,389,98,454,151	0,1121,1334,1564,1733,1932,3575,3960,4829,6743,7568,7859,8830,9309,9495,18040
Chr01	4722926	4741117	Ga01g00463.F44	0	-	4723325	4732812	189,56,56	18	798,99,131,88,123,177,118,188,101,49,89,151,102,115,389,98,454,151	0,1121,1334,1564,1733,1932,2411,3575,3960,4829,5792,6743,7568,7859,8830,9309,9495,18040
Chr01	4722926	4741117	Ga01g00463.F45	0	-	4728649	4732812	189,56,56	15	798,99,131,88,123,597,188,1921,151,102,115,389,98,400,151	0,1121,1334,1564,1733,1932,3575,3960,6743,7568,7859,8830,9309,9495,18040
Chr01	4780946	4791015	Ga01g00464.N1	1000	-	4780967	4782371	189,56,56	3	1435,62,67	0,3012,10002
Chr01	4829452	4832870	Ga01g00465.N1	1000	-	4829453	4829735	189,56,56	3	293,107,425	0,378,2993
Chr01	4833656	4842862	Ga01g00466.N1	1000	+	4833983	4836199	189,56,56	2	1104,7419	0,1787
Chr01	4833656	4842862	Ga01g00466.N2	105	+	4833983	4834778	189,56,56	1	9206	0
Chr01	4931802	4948109	Ga01g00467.F1	0	-	4931914	4946200	189,56,56	7	229,474,999,1513,1434,101,392	0,359,1419,3259,12974,14518,15915
Chr01	5001714	5002191	Ga01g00468.N1	1000	-	5001714	5001714	189,56,56	2	64,247	0,230
Chr01	5060847	5063219	Ga01g00469.N1	118	-	5061379	5062190	189,56,56	2	604,1623	0,749
Chr01	5063812	5065636	Ga01g00470.F1	0	-	5063993	5065451	189,56,56	2	1649,65	0,1759
Chr01	5145123	5152181	Ga01g00471.M1	0	-	5149940	5152064	189,56,56	6	444,603,532,732,1517,1562	0,575,1407,2231,3517,5496
Chr01	5149903	5167315	Ga01g00471.F1	0	-	5149940	5152064	189,56,56	10	254,1455,101,63,88,1302,63,88,123,424	0,716,2281,3959,4839,9973,11739,12615,16123,16988
Chr01	5153702	5167315	Ga01g00472.M1	0	-	5154774	5166042	189,56,56	6	223,88,1302,63,123,424	0,1040,6174,7940,12324,13189
Chr01	5153702	5167315	Ga01g00472.F1	0	-	5154774	5161176	189,56,56	7	223,88,1302,63,88,123,424	0,1040,6174,7940,8816,12324,13189
Chr01	5194608	5196969	Ga01g00473.F1	0	-	5195815	5196801	189,56,56	4	365,200,97,389	0,505,1132,1972
Chr01	5194608	5196969	Ga01g00473.F2	0	-	5195815	5196801	189,56,56	3	705,97,389	0,1132,1972
Chr01	5194608	5196969	Ga01g00473.F3	0	-	5195815	5196801	189,56,56	4	285,200,97,389	0,505,1132,1972
Chr01	5194608	5196969	Ga01g00473.F4	0	-	5195815	5196801	189,56,56	5	88,131,200,97,389	0,154,505,1132,1972
Chr01	5194608	5196969	Ga01g00473.F5	0	-	5195288	5196801	189,56,56	2	705,389	0,1972
Chr01	5194608	5202614	Ga01g00474.M1	0	-	5199165	5199933	189,56,56	7	88,131,161,97,115,201,4124	0,154,505,1132,3358,3569,3882
Chr01	5206919	5207929	Ga01g00475.F1	0	-	5207041	5207929	189,56,56	1	1010	0
Chr01	5213841	5219700	Ga01g00476.N1	1000	+	5213877	5217708	189,56,56	5	129,246,81,152,2356	0,2164,2554,3269,3503
Chr01	5229088	5232306	Ga01g00477.F1	0	+	5229327	5232027	189,56,56	3	422,426,561	0,1436,2657
Chr01	5229088	5232789	Ga01g00477.F2	0	+	5229327	5232027	189,56,56	3	422,426,1044	0,1436,2657
Chr01	5229088	5233053	Ga01g00477.F3	0	+	5229327	5232027	189,56,56	3	422,426,1308	0,1436,2657
Chr01	5233295	5236470	Ga01g00478.N1	1000	-	5233295	5236470	189,56,56	5	298,203,294,124,1751	0,398,702,1235,1424
Chr01	5260137	5261245	Ga01g00479.N1	1000	-	5260198	5261074	189,56,56	4	255,72,65,79	0,705,876,1029
Chr01	5262515	5262856	Ga01g00480.N1	1000	-	5262515	5262515	189,56,56	1	341	0
Chr01	5322720	5325514	Ga01g00481.F1	0	-	5322848	5325437	189,56,56	4	1189,30,101,802	0,1446,1636,1992
Chr01	5322720	5326948	Ga01g00481.F2	0	-	5322848	5325437	189,56,56	6	541,492,30,101,1677,210	0,697,1446,1636,1992,4018
Chr01	5322720	5326948	Ga01g00481.F3	0	-	5322848	5325437	189,56,56	5	1189,30,101,1677,210	0,1446,1636,1992,4018
Chr01	5322720	5326948	Ga01g00481.F4	0	-	5322848	5325437	189,56,56	6	538,492,30,101,1677,210	0,697,1446,1636,1992,4018
Chr01	5322720	5326948	Ga01g00481.F5	0	-	5322848	5324981	189,56,56	6	1189,30,101,276,145,210	0,1446,1636,1992,3524,4018
Chr01	5333286	5341674	Ga01g00482.F1	0	+	5333342	5341343	189,56,56	4	317,186,171,448	0,785,1953,7940
Chr01	5341866	5344756	Ga01g00483.F1	0	-	5341989	5344735	189,56,56	5	424,159,176,172,329	0,507,788,1072,2561
Chr01	5350069	5352822	Ga01g00484.F1	0	-	5350106	5352799	189,56,56	5	350,159,185,172,295	0,460,1149,1451,2458
Chr01	5366519	5374315	Ga01g00485.F1	0	-	5366692	5373983	189,56,56	24	563,154,238,211,119,150,199,374,44,36,63,66,63,72,72,69,75,72,72,72,72,72,172,426	0,746,976,1337,1632,1933,2325,2717,3201,3342,3485,3640,3829,4081,4250,4425,4580,4747,4978,5356,5576,5879,7129,7370
Chr01	5366519	5374315	Ga01g00485.C1	0	-	5366692	5369677	189,56,56	22	563,154,238,211,119,150,199,661,63,66,63,72,72,69,75,72,72,72,72,72,172,426	0,746,976,1337,1632,1933,2325,2717,3485,3640,3829,4081,4250,4425,4580,4747,4978,5356,5576,5879,7129,7370
Chr01	5411252	5411590	Ga01g00486.N1	1000	-	5411252	5411252	189,56,56	1	338	0
Chr01	5414113	5418002	Ga01g00487.F1	0	-	5414113	5414113	189,56,56	1	3889	0
Chr01	5422072	5422768	Ga01g00488.F1	0	-	5422072	5422072	189,56,56	2	494,136	0,560
Chr01	5427522	5434405	Ga01g00489.F1	0	-	5427688	5428985	189,56,56	24	556,154,238,211,119,150,199,374,46,36,63,66,63,72,72,69,75,171,72,72,72,72,172,136	0,757,987,1342,1622,1938,2389,2795,3274,3420,3568,3723,3904,4325,4494,4667,4824,5072,5359,5762,5962,6267,6506,6747
Chr01	5427522	5434405	Ga01g00489.F2	0	-	5427688	5428426	189,56,56	20	556,468,211,119,150,199,374,46,36,63,66,63,72,72,69,75,72,675,411,136	0,757,1342,1622,1938,2389,2795,3274,3420,3568,3723,3904,4325,4494,4667,4824,5072,5359,6267,6747
Chr01	5427522	5434405	Ga01g00489.F3	0	-	5427688	5428426	189,56,56	21	556,468,211,119,150,199,374,46,36,63,66,63,72,72,69,75,72,675,72,172,136	0,757,1342,1622,1938,2389,2795,3274,3420,3568,3723,3904,4325,4494,4667,4824,5072,5359,6267,6506,6747
Chr01	5427522	5434405	Ga01g00489.F4	0	-	5427688	5428426	189,56,56	19	556,462,211,119,150,199,374,46,36,221,493,72,69,75,72,675,72,172,136	0,757,1342,1622,1938,2389,2795,3274,3420,3568,3904,4494,4667,4824,5072,5359,6267,6506,6747
Chr01	5427522	5434405	Ga01g00489.F5	0	-	5427688	5428985	189,56,56	20	556,154,238,211,119,150,199,374,46,36,221,63,72,72,69,75,72,675,411,136	0,757,987,1342,1622,1938,2389,2795,3274,3420,3568,3904,4325,4494,4667,4824,5072,5359,6267,6747
Chr01	5427522	5434405	Ga01g00489.F6	0	-	5427688	5428985	189,56,56	23	556,154,238,211,119,150,199,374,46,36,63,66,63,72,72,69,75,72,72,72,72,411,136	0,757,987,1342,1622,1938,2389,2795,3274,3420,3568,3723,3904,4325,4494,4667,4824,5072,5359,5762,5962,6267,6747
Chr01	5427522	5434405	Ga01g00489.F7	0	-	5427688	5428985	189,56,56	20	556,154,232,211,119,150,199,374,46,36,221,63,72,72,69,75,72,675,411,136	0,757,987,1342,1622,1938,2389,2795,3274,3420,3568,3904,4325,4494,4667,4824,5072,5359,6267,6747
Chr01	5427522	5434405	Ga01g00489.F8	0	-	5427688	5428985	189,56,56	21	556,154,238,211,119,150,199,374,46,36,63,674,72,69,75,72,475,72,72,172,136	0,757,987,1342,1622,1938,2389,2795,3274,3420,3568,3723,4494,4667,4824,5072,5359,5962,6267,6506,6747
Chr01	5427522	5434405	Ga01g00489.F9	0	-	5427688	5428985	189,56,56	23	556,154,238,211,119,150,199,374,46,36,63,66,63,72,72,69,75,72,72,272,72,172,136	0,757,987,1342,1622,1938,2389,2795,3274,3420,3568,3723,3904,4325,4494,4667,4824,5072,5359,5762,6267,6506,6747
Chr01	5427522	5434405	Ga01g00489.F10	0	-	5427688	5428985	189,56,56	22	556,154,238,211,119,150,199,374,46,36,221,63,72,72,69,75,72,475,72,72,172,136	0,757,987,1342,1622,1938,2389,2795,3274,3420,3568,3904,4325,4494,4667,4824,5072,5359,5962,6267,6506,6747
Chr01	5427522	5434405	Ga01g00489.F11	0	-	5427688	5428985	189,56,56	21	556,154,238,211,119,150,199,374,46,36,221,63,72,72,69,75,72,675,72,172,136	0,757,987,1342,1622,1938,2389,2795,3274,3420,3568,3904,4325,4494,4667,4824,5072,5359,6267,6506,6747
Chr01	5427522	5434405	Ga01g00489.F12	0	-	5427688	5428985	189,56,56	24	556,154,238,211,119,150,199,374,46,36,63,66,63,72,72,69,75,72,72,72,72,72,108,136	0,757,987,1342,1622,1938,2389,2795,3274,3420,3568,3723,3904,4325,4494,4667,4824,5072,5359,5762,5962,6267,6570,6747
Chr01	5427522	5434405	Ga01g00489.F13	0	-	5427688	5428985	189,56,56	22	556,154,238,211,119,150,199,374,46,36,63,66,63,72,72,69,75,72,675,72,172,136	0,757,987,1342,1622,1938,2389,2795,3274,3420,3568,3723,3904,4325,4494,4667,4824,5072,5359,6267,6506,6747
Chr01	5427522	5434405	Ga01g00489.F14	0	-	5427688	5428985	189,56,56	23	556,154,238,211,119,150,199,374,46,36,63,66,63,72,72,69,75,171,72,72,72,411,136	0,757,987,1342,1622,1938,2389,2795,3274,3420,3568,3723,3904,4325,4494,4667,4824,5072,5359,5762,5962,6267,6747
Chr01	5427522	5434405	Ga01g00489.F15	0	-	5427688	5428985	189,56,56	23	556,154,238,211,119,150,199,374,46,36,63,66,63,72,72,69,75,72,475,72,72,172,136	0,757,987,1342,1622,1938,2389,2795,3274,3420,3568,3723,3904,4325,4494,4667,4824,5072,5359,5962,6267,6506,6747
Chr01	5427522	5434405	Ga01g00490.F1	0	-	5430670	5434363	189,56,56	24	556,154,238,211,119,150,199,374,46,36,63,66,63,72,72,69,75,72,72,72,72,72,172,136	0,757,987,1342,1622,1938,2389,2795,3274,3420,3568,3723,3904,4325,4494,4667,4824,5072,5359,5762,5962,6267,6506,6747
Chr01	5427522	5434405	Ga01g00490.F2	0	-	5431843	5434363	189,56,56	20	556,468,211,119,150,199,374,46,36,829,72,69,75,72,72,72,72,72,172,136	0,757,1342,1622,1938,2389,2795,3274,3420,3568,4494,4667,4824,5072,5359,5762,5962,6267,6506,6747
Chr01	5427522	5434405	Ga01g00490.F3	0	-	5430670	5434363	189,56,56	23	556,468,211,119,150,199,374,46,36,63,66,63,72,72,69,75,72,72,72,72,72,172,136	0,757,1342,1622,1938,2389,2795,3274,3420,3568,3723,3904,4325,4494,4667,4824,5072,5359,5762,5962,6267,6506,6747
Chr01	5427522	5434405	Ga01g00490.F4	0	-	5431241	5434363	189,56,56	22	556,468,211,119,150,199,374,46,36,221,63,72,72,69,75,72,72,72,72,72,172,136	0,757,1342,1622,1938,2389,2795,3274,3420,3568,3904,4325,4494,4667,4824,5072,5359,5762,5962,6267,6506,6747
Chr01	5427522	5434405	Ga01g00490.F5	0	-	5430670	5433504	189,56,56	23	556,468,211,119,150,199,374,46,36,63,66,63,72,72,69,75,72,72,72,72,72,108,136	0,757,1342,1622,1938,2389,2795,3274,3420,3568,3723,3904,4325,4494,4667,4824,5072,5359,5762,5962,6267,6570,6747
Chr01	5427522	5443822	Ga01g00490.F6	0	-	5430670	5434363	189,56,56	26	556,154,238,211,119,150,199,374,46,36,63,66,63,72,72,69,75,72,72,72,72,72,172,659,125,749	0,757,987,1342,1622,1938,2389,2795,3274,3420,3568,3723,3904,4325,4494,4667,4824,5072,5359,5762,5962,6267,6506,6747,15152,15551
Chr01	5445402	5454048	Ga01g00491.P1	0	-	5445464	5446145	189,56,56	8	395,154,568,119,150,199,44,3541	0,596,826,1463,1772,2223,4961,5105
Chr01	5488397	5498708	Ga01g00492.F1	0	-	5488667	5491347	189,56,56	23	672,151,238,211,119,156,196,691,36,66,66,72,72,72,72,72,72,72,72,69,72,175,203	0,760,992,1353,1681,1974,2451,2773,3558,3714,3910,4170,4345,4502,4673,4832,4992,5184,5352,5564,5730,9840,10108
Chr01	5488397	5498708	Ga01g00492.F2	0	-	5488667	5498596	189,56,56	24	672,151,238,211,119,156,196,380,41,36,66,66,72,72,72,72,72,72,72,72,69,72,175,203	0,760,992,1353,1681,1974,2451,2773,3423,3558,3714,3910,4170,4345,4502,4673,4832,4992,5184,5352,5564,5730,9840,10108
Chr01	5488397	5498708	Ga01g00492.F3	0	-	5488667	5491347	189,56,56	22	672,151,238,211,119,156,196,691,222,66,72,72,72,72,72,72,72,72,69,72,175,203	0,760,992,1353,1681,1974,2451,2773,3558,3910,4170,4345,4502,4673,4832,4992,5184,5352,5564,5730,9840,10108
Chr01	5488397	5498708	Ga01g00492.F4	0	-	5488667	5490234	189,56,56	21	672,151,238,211,449,196,691,222,66,72,72,72,72,72,72,72,72,69,72,175,203	0,760,992,1353,1681,2451,2773,3558,3910,4170,4345,4502,4673,4832,4992,5184,5352,5564,5730,9840,10108
Chr01	5488397	5498708	Ga01g00492.F5	0	-	5488667	5491347	189,56,56	22	672,151,238,211,119,156,196,691,36,66,66,72,72,72,231,72,72,72,69,72,175,203	0,760,992,1353,1681,1974,2451,2773,3558,3714,3910,4170,4345,4502,4673,4992,5184,5352,5564,5730,9840,10108
Chr01	5511697	5519771	Ga01g00493.F1	0	+	5517465	5519496	189,56,56	23	285,172,72,69,72,72,72,72,72,72,72,72,236,42,50,362,196,140,119,211,238,151,683	0,2172,2495,2690,2862,3016,3215,3372,3557,3740,3902,4133,4329,4660,4804,4951,5426,5704,5998,6481,6779,7148,7391
Chr01	5511697	5519771	Ga01g00493.F2	0	+	5511867	5517710	189,56,56	24	285,172,72,69,72,72,72,72,72,72,72,72,66,60,42,50,362,196,140,119,211,238,151,683	0,2172,2495,2690,2862,3016,3215,3372,3557,3740,3902,4133,4329,4505,4660,4804,4951,5426,5704,5998,6481,6779,7148,7391
Chr01	5525312	5533114	Ga01g00494.F1	0	+	5530599	5532987	189,56,56	5	978,65,72,1995,501	0,1458,4728,5057,7301
Chr01	5525312	5533114	Ga01g00494.F2	0	+	5530287	5532447	189,56,56	2	978,3074	0,4728
Chr01	5525312	5533114	Ga01g00494.F3	0	+	5530287	5532987	189,56,56	4	978,65,2324,501	0,1458,4728,7301
Chr01	5525312	5533114	Ga01g00494.F4	0	+	5530287	5532987	189,56,56	3	978,2324,501	0,4728,7301
Chr01	5525312	5533114	Ga01g00494.F5	0	+	5530287	5532447	189,56,56	3	978,65,3074	0,1458,4728
Chr01	5525312	5533114	Ga01g00494.F6	0	+	5525380	5532987	189,56,56	4	978,72,1995,501	0,4728,5057,7301
Chr01	5525321	5530316	Ga01g00494.F7	0	+	5525380	5530135	189,56,56	2	969,276	0,4719
Chr01	5525321	5533114	Ga01g00494.F8	0	+	5530599	5532987	189,56,56	5	969,65,72,1995,501	0,1449,4719,5048,7292
Chr01	5525321	5533114	Ga01g00494.F9	0	+	5525380	5532987	189,56,56	4	969,72,1704,501	0,4719,5339,7292
Chr01	5525321	5533114	Ga01g00494.F10	0	+	5530599	5532447	189,56,56	4	969,65,72,2745	0,1449,4719,5048
Chr01	5525321	5533114	Ga01g00494.F11	0	+	5530287	5532447	189,56,56	2	969,3074	0,4719
Chr01	5525321	5533114	Ga01g00494.F12	0	+	5530287	5532987	189,56,56	3	969,2324,501	0,4719,7292
Chr01	5525321	5533114	Ga01g00494.F13	0	+	5525380	5532447	189,56,56	3	969,72,2745	0,4719,5048
Chr01	5525321	5533114	Ga01g00494.F14	0	+	5530740	5532987	189,56,56	5	969,65,72,1704,501	0,1449,4719,5339,7292
Chr01	5525321	5533114	Ga01g00494.F15	0	+	5525380	5532987	189,56,56	4	969,72,1995,501	0,4719,5048,7292
Chr01	5525321	5533114	Ga01g00494.F16	0	+	5530287	5532447	189,56,56	3	969,65,3074	0,1449,4719
Chr01	5525321	5533114	Ga01g00494.F17	0	+	5530287	5532987	189,56,56	4	969,65,2324,501	0,1449,4719,7292
Chr01	5545927	5546748	Ga01g00495.F1	0	+	5545989	5546250	189,56,56	1	821	0
Chr01	5545927	5551744	Ga01g00496.M1	0	+	5548531	5549533	189,56,56	3	43,310,5000	0,116,817
Chr01	5545927	5551744	Ga01g00496.M2	0	+	5548531	5549533	189,56,56	2	43,5701	0,116
Chr01	5545927	5551744	Ga01g00496.M3	0	+	5548531	5549533	189,56,56	1	5817	0
Chr01	5577888	5579016	Ga01g00497.F1	0	+	5578196	5578523	189,56,56	1	1128	0
Chr01	5598533	5603690	Ga01g00498.F1	0	+	5601496	5602318	189,56,56	1	5157	0
Chr01	5614616	5616030	Ga01g00499.F1	0	+	5614729	5615656	189,56,56	1	1414	0
Chr01	5628379	5628649	Ga01g00500.N1	1000	+	5628379	5628649	189,56,56	1	270	0
Chr01	5641667	5641892	Ga01g00501.N1	1000	-	5641667	5641667	189,56,56	1	225	0
Chr01	5705017	5705308	Ga01g00502.N1	1000	+	5705017	5705308	189,56,56	1	291	0
Chr01	5738561	5738907	Ga01g00503.N1	1000	+	5738613	5738907	189,56,56	1	346	0
Chr01	5748946	5750656	Ga01g00504.F1	0	-	5749270	5750653	189,56,56	1	1710	0
Chr01	5748946	5758883	Ga01g00504.F2	0	-	5749270	5750653	189,56,56	3	1707,94,68	0,9311,9869
Chr01	5757398	5758883	Ga01g00504.F3	0	-	5757398	5757398	189,56,56	2	953,68	0,1417
Chr01	5764753	5767742	Ga01g00505.N1	1000	-	5765252	5766450	189,56,56	5	1081,85,712,123,30	0,1175,1338,2625,2959
Chr01	5772400	5777513	Ga01g00506.F1	0	-	5773231	5776395	189,56,56	8	676,293,136,128,355,228,358,68	0,778,1941,2226,2436,2966,3651,5045
Chr01	5772400	5777513	Ga01g00506.F2	0	-	5773231	5776395	189,56,56	7	1071,136,128,355,228,358,68	0,1941,2226,2436,2966,3651,5045
Chr01	5773059	5777513	Ga01g00506.F3	0	-	5773231	5776395	189,56,56	7	412,136,128,355,228,358,68	0,1282,1567,1777,2307,2992,4386
Chr01	5773059	5777513	Ga01g00506.F4	0	-	5773231	5776395	189,56,56	7	412,136,128,355,228,358,91	0,1282,1567,1777,2307,2992,4363
Chr01	5773059	5777513	Ga01g00506.F5	0	-	5773231	5776395	189,56,56	8	17,293,136,128,355,228,358,68	0,119,1282,1567,1777,2307,2992,4386
Chr01	5773059	5777513	Ga01g00506.F6	0	-	5773231	5776395	189,56,56	7	412,136,128,355,228,358,87	0,1282,1567,1777,2307,2992,4367
Chr01	5800449	5801169	Ga01g00507.F1	0	+	5800531	5800987	189,56,56	1	720	0
Chr01	5803090	5803853	Ga01g00508.F1	0	-	5803173	5803725	189,56,56	1	763	0
Chr01	5816165	5816863	Ga01g00509.N1	1000	+	5816165	5816729	189,56,56	1	698	0
Chr01	5820589	5824154	Ga01g00510.F1	0	+	5823565	5823927	189,56,56	3	202,1707,292	0,1411,3273
Chr01	5820589	5824154	Ga01g00510.F2	0	+	5820754	5823927	189,56,56	5	202,123,120,107,77	0,1411,2998,3273,3488
Chr01	5820589	5824154	Ga01g00510.F3	0	+	5820754	5823927	189,56,56	4	202,123,120,292	0,1411,2998,3273
Chr01	5824322	5829316	Ga01g00511.F1	0	-	5824526	5829237	189,56,56	8	343,124,510,431,160,125,56,148	0,1118,1482,2173,2983,3879,4115,4846
Chr01	5824322	5829316	Ga01g00511.C1	0	-	5824526	5828358	189,56,56	7	343,124,510,431,160,292,148	0,1118,1482,2173,2983,3879,4846
Chr01	5831009	5836320	Ga01g00512.F1	0	-	5833188	5836276	189,56,56	8	256,93,89,918,95,90,87,386	0,355,1004,1361,3253,3939,4215,4925
Chr01	5831009	5836320	Ga01g00512.F2	0	-	5834174	5836276	189,56,56	7	256,93,89,1987,90,87,386	0,355,1004,1361,3939,4215,4925
Chr01	5831009	5836320	Ga01g00512.F3	0	-	5831213	5836276	189,56,56	10	256,93,89,63,90,61,95,90,87,386	0,355,1004,1361,1535,2218,3253,3939,4215,4925
Chr01	5841589	5845966	Ga01g00513.P1	0	-	5842960	5845445	189,56,56	3	2693,575,329	0,3393,4048
Chr01	5841589	5845966	Ga01g00513.P2	0	-	5842960	5844289	189,56,56	2	3968,329	0,4048
Chr01	5841589	5845966	Ga01g00513.P3	0	-	5842960	5845892	189,56,56	2	2693,984	0,3393
Chr01	5841589	5845966	Ga01g00513.P4	0	-	5842960	5844289	189,56,56	1	4377	0
Chr01	5841589	5845966	Ga01g00513.F1	0	-	5842960	5845445	189,56,56	4	448,2000,575,329	0,693,3393,4048
Chr01	5881725	5888768	Ga01g00514.N1	1000	-	5881886	5888696	189,56,56	2	178,982	0,6061
Chr01	5894991	5895871	Ga01g00515.F1	0	-	5894991	5894991	189,56,56	1	880	0
Chr01	6045236	6046637	Ga01g00516.N1	1000	+	6045366	6046218	189,56,56	1	1401	0
Chr01	6180956	6185467	Ga01g00517.N1	1000	-	6181090	6185395	189,56,56	4	493,1998,72,982	0,743,2877,3529
Chr01	6180999	6185467	Ga01g00517.N2	1000	-	6181090	6185395	189,56,56	4	450,1998,72,982	0,700,2834,3486
Chr01	6228165	6229418	Ga01g00518.N1	1000	-	6228165	6228165	189,56,56	3	382,218,131	0,564,1122
Chr01	6237844	6238083	Ga01g00519.N1	1000	-	6237844	6237844	189,56,56	1	239	0
Chr01	6270407	6275340	Ga01g00520.F1	0	-	6270498	6275253	189,56,56	4	450,1992,72,997	0,705,3330,3936
Chr01	6314944	6328541	Ga01g00521.F1	0	+	6314997	6328192	189,56,56	19	119,78,117,115,106,118,84,59,134,44,77,148,62,61,93,121,103,175,463	0,214,518,1521,1870,2089,2332,2508,3226,3447,8270,9112,10379,10567,11514,11685,12305,12513,13134
Chr01	6329770	6332722	Ga01g00522.F1	0	+	6329840	6332550	189,56,56	3	878,42,1326	0,1493,1626
Chr01	6338464	6343460	Ga01g00523.F1	0	+	6338486	6343365	189,56,56	3	884,42,1249	0,3624,3747
Chr01	6346016	6349820	Ga01g00524.F1	0	+	6346470	6349336	189,56,56	4	670,758,99,297	0,2487,3316,3507
Chr01	6346016	6349820	Ga01g00524.F2	0	+	6346470	6349336	189,56,56	4	670,758,99,171	0,2487,3316,3633
Chr01	6346016	6349820	Ga01g00524.F3	0	+	6346470	6349336	189,56,56	3	670,758,488	0,2487,3316
Chr01	6353292	6353767	Ga01g00525.F1	0	-	6353464	6353734	189,56,56	1	475	0
Chr01	6358999	6362858	Ga01g00526.F1	0	-	6359339	6362858	189,56,56	5	525,196,201,909,69	0,1143,1593,1921,3790
Chr01	6454003	6457241	Ga01g00527.F1	0	+	6454207	6457039	189,56,56	1	3238	0
Chr01	6457218	6464311	Ga01g00528.F1	0	-	6460563	6463518	189,56,56	7	916,2823,273,277,146,399,203	0,1005,4187,4617,5298,5991,6890
Chr01	6457218	6464311	Ga01g00528.F2	0	-	6460563	6463518	189,56,56	6	3828,273,277,146,399,203	0,4187,4617,5298,5991,6890
Chr01	6457218	6464311	Ga01g00528.F3	0	-	6460563	6463518	189,56,56	8	916,661,1340,273,277,146,399,203	0,1005,2488,4187,4617,5298,5991,6890
Chr01	6457218	6464311	Ga01g00528.F4	0	-	6460563	6463518	189,56,56	9	916,661,71,1340,273,277,146,399,203	0,1005,2315,2488,4187,4617,5298,5991,6890
Chr01	6457218	6464311	Ga01g00528.F5	0	-	6459802	6463518	189,56,56	9	916,661,206,433,273,277,146,399,203	0,1005,2488,3395,4187,4617,5298,5991,6890
Chr01	6460269	6464311	Ga01g00528.F6	0	-	6460563	6463518	189,56,56	6	777,273,277,146,399,203	0,1136,1566,2247,2940,3839
Chr01	6471642	6475656	Ga01g00529.F1	0	+	6472300	6475301	189,56,56	7	1210,240,90,150,125,130,481	0,1717,2148,2596,2893,3228,3533
Chr01	6471642	6475656	Ga01g00529.F2	0	+	6472300	6473611	189,56,56	5	1210,1026,125,130,481	0,1720,2893,3228,3533
Chr01	6471642	6475656	Ga01g00529.F3	0	+	6472300	6475301	189,56,56	7	1210,237,90,150,125,130,481	0,1720,2148,2596,2893,3228,3533
Chr01	6471642	6475656	Ga01g00529.F4	0	+	6472300	6473892	189,56,56	6	1210,237,598,125,130,481	0,1720,2148,2893,3228,3533
Chr01	6477678	6480723	Ga01g00530.F1	0	+	6478651	6480619	189,56,56	5	58,56,74,368,945	0,969,1197,1621,2100
Chr01	6493202	6494611	Ga01g00531.N1	1000	-	6493202	6494611	189,56,56	2	21,309	0,1100
Chr01	6498570	6500436	Ga01g00532.F1	0	+	6498579	6500163	189,56,56	3	299,67,372	0,611,1494
Chr01	6501568	6509713	Ga01g00533.F1	0	+	6501647	6506931	189,56,56	16	325,135,74,40,46,80,182,126,75,126,98,83,114,100,36,231	0,616,980,1838,1963,2220,2412,3698,3926,4716,5269,6217,6725,7068,7670,7914
Chr01	6501568	6509713	Ga01g00533.F2	0	+	6501647	6509587	189,56,56	16	325,135,74,40,46,80,182,126,75,126,70,83,114,100,36,231	0,616,980,1838,1963,2220,2412,3698,3926,4716,5297,6217,6725,7068,7670,7914
Chr01	6501568	6509713	Ga01g00533.F3	0	+	6501647	6509587	189,56,56	15	325,135,74,40,46,80,182,126,75,126,70,83,114,100,231	0,616,980,1838,1963,2220,2412,3698,3926,4716,5297,6217,6725,7068,7914
Chr01	6510472	6512400	Ga01g00534.F1	0	-	6510645	6512356	189,56,56	4	320,299,133,179	0,1077,1478,1749
Chr01	6510482	6512400	Ga01g00534.F2	0	-	6510645	6512356	189,56,56	4	310,299,133,179	0,1067,1468,1739
Chr01	6520246	6521900	Ga01g00535.F1	0	-	6520365	6521886	189,56,56	4	266,299,133,149	0,832,1233,1505
Chr01	6526681	6529365	Ga01g00536.F1	0	-	6526863	6527577	189,56,56	8	476,167,140,106,194,117,99,29	0,555,826,1365,1552,2050,2480,2655
Chr01	6526681	6529365	Ga01g00536.F2	0	-	6526863	6527577	189,56,56	7	476,167,140,106,194,117,204	0,555,826,1365,1552,2050,2480
Chr01	6526681	6529365	Ga01g00536.F3	0	-	6526863	6529240	189,56,56	8	476,167,140,148,106,194,117,204	0,555,826,1115,1365,1552,2050,2480
Chr01	6526681	6529365	Ga01g00536.F4	0	-	6526863	6529240	189,56,56	9	476,167,140,148,106,194,117,99,29	0,555,826,1115,1365,1552,2050,2480,2655
Chr01	6529817	6532130	Ga01g00537.N1	1000	+	6529909	6530184	189,56,56	4	165,134,221,408	0,239,1596,1905
Chr01	6550458	6554546	Ga01g00538.N1	1000	+	6551007	6554546	189,56,56	8	80,124,120,124,49,76,69,36	0,500,1681,3014,3223,3363,3557,4052
Chr01	6555749	6559385	Ga01g00539.F1	0	+	6555789	6559193	189,56,56	4	418,88,130,766	0,1196,2465,2870
Chr01	6571357	6573505	Ga01g00540.F1	0	-	6571546	6573407	189,56,56	4	309,83,84,240	0,413,1647,1908
Chr01	6580081	6584027	Ga01g00541.F1	0	-	6580366	6583877	189,56,56	7	330,93,678,90,126,96,912	0,477,650,1721,1890,2618,3034
Chr01	6586552	6591050	Ga01g00542.F1	0	+	6586647	6590893	189,56,56	11	443,60,81,72,57,77,82,117,128,70,205	0,533,985,1516,1723,2047,2565,2748,3518,3818,4293
Chr01	6592003	6597006	Ga01g00543.F1	0	+	6592032	6593886	189,56,56	8	386,135,189,82,158,149,144,372	0,1106,1389,1814,2008,2772,3008,4631
Chr01	6592003	6597006	Ga01g00543.F2	0	+	6592032	6595212	189,56,56	7	386,135,189,62,158,149,1995	0,1106,1389,1834,2008,2772,3008
Chr01	6592003	6597006	Ga01g00543.F3	0	+	6592032	6596814	189,56,56	8	386,135,189,62,158,149,144,372	0,1106,1389,1834,2008,2772,3008,4631
Chr01	6592003	6597006	Ga01g00543.F4	0	+	6592032	6593886	189,56,56	7	386,135,189,82,158,149,1995	0,1106,1389,1814,2008,2772,3008
Chr01	6736018	6737159	Ga01g00544.N1	936	+	6736602	6736980	189,56,56	1	1141	0
Chr01	6736018	6751380	Ga01g00544.N2	1000	+	6736602	6751380	189,56,56	10	852,72,219,219,219,219,219,219,105,1262	0,1347,7633,8087,8540,9033,9487,10510,13224,14100
Chr01	6743528	6751380	Ga01g00544.N3	853	+	6743668	6751380	189,56,56	8	342,219,219,219,219,219,105,1262	0,577,1030,1523,1977,3000,5714,6590
Chr01	6787472	6790036	Ga01g00545.N1	272	+	6787472	6787472	189,56,56	3	170,42,414	0,1089,2150
Chr01	6836924	6838989	Ga01g00546.F1	0	+	6837314	6838106	189,56,56	1	2065	0
Chr01	6846320	6847293	Ga01g00547.N1	1000	-	6846321	6847251	189,56,56	1	973	0
Chr01	6847295	6848961	Ga01g00548.N1	1000	-	6847295	6848870	189,56,56	1	1666	0
Chr01	6865469	6871308	Ga01g00549.F1	0	-	6865469	6865469	189,56,56	1	5839	0
Chr01	6872011	6876252	Ga01g00550.F1	0	-	6872011	6872011	189,56,56	1	4241	0
Chr01	6872011	6878824	Ga01g00550.F2	0	-	6872011	6872011	189,56,56	2	1040,803	0,6010
Chr01	6875922	6878824	Ga01g00550.P1	0	-	6875922	6875922	189,56,56	1	2902	0
Chr01	6931759	6934207	Ga01g00551.N1	103	+	6931759	6931759	189,56,56	2	285,1135	0,1313
Chr01	6945575	6946508	Ga01g00552.N1	1000	-	6946260	6946485	189,56,56	1	933	0
Chr01	6945761	6949239	Ga01g00553.N1	1000	+	6945844	6948956	189,56,56	3	2601,322,296	0,2715,3182
Chr01	6945761	6949255	Ga01g00553.N2	1000	+	6945844	6948956	189,56,56	3	2601,322,312	0,2715,3182
Chr01	6945761	6949281	Ga01g00553.N3	1000	+	6945844	6948956	189,56,56	3	2601,322,338	0,2715,3182
Chr01	6963386	6965649	Ga01g00554.N1	1000	-	6963386	6963386	189,56,56	1	2263	0
Chr01	6973034	6977834	Ga01g00555.N1	151	+	6973049	6975233	189,56,56	6	718,72,1388,500,96,313	0,1940,2188,3677,4300,4487
Chr01	6973034	6977834	Ga01g00555.N2	181	+	6973049	6975057	189,56,56	5	718,1854,147,96,313	0,1940,4030,4300,4487
Chr01	6973034	6977834	Ga01g00555.N3	650	+	6973049	6977087	189,56,56	4	718,72,366,313	0,1940,4030,4487
Chr01	6973034	6977834	Ga01g00555.N4	1000	+	6973049	6975303	189,56,56	4	718,72,1372,1123	0,1940,2204,3677
Chr01	6974599	6977834	Ga01g00556.N1	447	+	6975988	6976588	189,56,56	3	2011,197,770	0,2112,2465
Chr01	6984676	6985358	Ga01g00557.N1	1000	+	6984676	6984676	189,56,56	1	682	0
Chr01	7002341	7004519	Ga01g00558.F1	0	+	7002791	7003865	189,56,56	2	1664,402	0,1776
Chr01	7002341	7004519	Ga01g00558.F2	0	+	7002791	7003865	189,56,56	1	2178	0
Chr01	7081519	7091952	Ga01g00559.F1	0	+	7081761	7091247	189,56,56	4	942,141,138,1940	0,1522,4658,8493
Chr01	7123320	7126860	Ga01g00560.F1	0	+	7123421	7126424	189,56,56	2	3125,309	0,3231
Chr01	7266327	7269854	Ga01g00561.F1	0	+	7266579	7267959	189,56,56	3	2387,596,294	0,2525,3233
Chr01	7266327	7269854	Ga01g00561.F2	0	+	7266579	7267959	189,56,56	2	3121,294	0,3233
Chr01	7299161	7305886	Ga01g00562.N1	1000	+	7303572	7305729	189,56,56	2	3809,2710	0,4015
Chr01	7310077	7311169	Ga01g00563.N1	1000	+	7310219	7311003	189,56,56	2	799,181	0,911
Chr01	7375789	7384914	Ga01g00564.P1	0	+	7375789	7375789	189,56,56	2	2051,1225	0,7900
Chr01	7375789	7384914	Ga01g00564.P2	0	+	7375789	7375789	189,56,56	2	1242,1899	0,7226
Chr01	7381860	7410832	Ga01g00565.F1	0	+	7409467	7409644	189,56,56	2	93,1808	0,27164
Chr01	7411829	7414859	Ga01g00566.F1	0	+	7411842	7414560	189,56,56	2	1812,303	0,2727
Chr01	7411829	7414859	Ga01g00566.F2	0	+	7411842	7414560	189,56,56	2	468,303	0,2727
Chr01	7411829	7414859	Ga01g00566.F3	0	+	7411842	7414560	189,56,56	3	1812,54,154	0,2727,2876
Chr01	7411829	7414859	Ga01g00566.F4	0	+	7411842	7413705	189,56,56	2	2781,154	0,2876
Chr01	7411829	7414859	Ga01g00566.F5	0	+	7411842	7413705	189,56,56	1	3030	0
Chr01	7417293	7420987	Ga01g00567.F1	0	+	7418354	7420756	189,56,56	6	272,77,213,285,236,400	0,1008,1179,1514,2509,3294
Chr01	7417293	7420987	Ga01g00567.F2	0	+	7418354	7420756	189,56,56	7	11,155,77,213,285,236,400	0,117,1008,1179,1514,2509,3294
Chr01	7417293	7420987	Ga01g00567.F3	0	+	7418358	7420756	189,56,56	6	11,155,384,285,236,400	0,117,1008,1514,2509,3294
Chr01	7417293	7420987	Ga01g00567.F4	0	+	7418358	7420756	189,56,56	5	272,384,285,236,400	0,1008,1514,2509,3294
Chr01	7417293	7423789	Ga01g00567.F5	0	+	7418354	7420756	189,56,56	6	272,77,213,285,236,3202	0,1008,1179,1514,2509,3294
Chr01	7425008	7430580	Ga01g00568.M1	0	-	7429907	7430480	189,56,56	2	3792,683	0,4889
Chr01	7425008	7430580	Ga01g00568.M2	0	-	7429907	7430480	189,56,56	2	3792,696	0,4876
Chr01	7428434	7430580	Ga01g00568.F1	0	-	7429907	7430480	189,56,56	2	366,683	0,1463
Chr01	7428434	7430580	Ga01g00568.F2	0	-	7429907	7430480	189,56,56	3	74,195,696	0,171,1450
Chr01	7428434	7430580	Ga01g00568.F3	0	-	7429907	7430480	189,56,56	2	366,696	0,1450
Chr01	7444842	7446389	Ga01g00569.F1	0	-	7444975	7446355	189,56,56	1	1547	0
Chr01	7465922	7467381	Ga01g00570.F1	0	+	7465947	7467270	189,56,56	1	1459	0
Chr01	7507122	7512296	Ga01g00571.F1	0	+	7507485	7510182	189,56,56	11	72,225,392,85,223,104,88,193,999,387,617	0,318,824,1322,1517,1834,2026,2542,2972,4070,4557
Chr01	7507122	7512296	Ga01g00571.F2	0	+	7510088	7511976	189,56,56	10	72,225,392,85,223,104,88,1429,387,617	0,318,824,1322,1517,1834,2026,2542,4070,4557
Chr01	7507122	7512296	Ga01g00571.F3	0	+	7510088	7511976	189,56,56	9	72,225,392,85,223,104,1945,387,617	0,318,824,1322,1517,1834,2026,4070,4557
Chr01	7507122	7512296	Ga01g00571.F4	0	+	7507485	7511976	189,56,56	11	72,225,392,85,223,104,88,155,999,387,617	0,318,824,1322,1517,1834,2026,2542,2972,4070,4557
Chr01	7507612	7512296	Ga01g00571.F5	0	+	7510466	7511976	189,56,56	10	53,392,85,223,104,88,193,999,387,617	0,334,832,1027,1344,1536,2052,2482,3580,4067
Chr01	7507612	7512296	Ga01g00571.F6	0	+	7508078	7511976	189,56,56	10	53,392,85,223,104,88,155,999,387,617	0,334,832,1027,1344,1536,2052,2482,3580,4067
Chr01	7511542	7512296	Ga01g00571.F7	0	+	7511847	7511976	189,56,56	2	37,617	0,137
Chr01	7515282	7516017	Ga01g00572.N1	1000	+	7515282	7515282	189,56,56	2	134,284	0,451
Chr01	7515282	7516070	Ga01g00572.N2	1000	+	7515282	7515282	189,56,56	2	134,337	0,451
Chr01	7515306	7516017	Ga01g00572.N3	1000	+	7515306	7515306	189,56,56	2	110,284	0,427
Chr01	7515306	7516070	Ga01g00572.N4	1000	+	7515306	7515306	189,56,56	2	110,337	0,427
Chr01	7534625	7535327	Ga01g00573.N1	1000	-	7534980	7535304	189,56,56	1	702	0
Chr01	7540794	7544856	Ga01g00574.F1	0	+	7540864	7544622	189,56,56	8	106,28,87,59,42,74,98,272	0,361,515,1024,2189,2317,3591,3790
Chr01	7540794	7544856	Ga01g00574.F2	0	+	7540864	7541964	189,56,56	6	106,28,87,1207,1372,272	0,361,515,1024,2317,3790
Chr01	7547649	7553132	Ga01g00575.F1	0	-	7549652	7552960	189,56,56	7	2156,107,205,334,182,196,1104	0,2254,2467,2781,3204,3487,4379
Chr01	7547649	7553132	Ga01g00575.F2	0	-	7549154	7552960	189,56,56	8	1508,132,107,205,334,182,196,1104	0,2024,2254,2467,2781,3204,3487,4379
Chr01	7548924	7553132	Ga01g00575.F3	0	-	7550988	7552960	189,56,56	7	881,107,205,334,168,196,1104	0,979,1192,1506,1929,2212,3104
Chr01	7548924	7553132	Ga01g00575.F4	0	-	7549652	7552960	189,56,56	7	881,107,205,334,182,196,1104	0,979,1192,1506,1929,2212,3104
Chr01	7622995	7623836	Ga01g00576.F1	0	+	7623311	7623674	189,56,56	1	841	0
Chr01	7625254	7625988	Ga01g00577.N1	1000	-	7625448	7625950	189,56,56	2	338,125	0,609
Chr01	7626863	7628372	Ga01g00578.N1	1000	-	7627126	7628345	189,56,56	5	303,100,83,153,386	0,432,639,814,1123
Chr01	7632350	7636014	Ga01g00579.F1	0	+	7632468	7635786	189,56,56	8	130,201,150,183,81,201,141,435	0,216,749,1036,1356,2354,2647,3229
Chr01	7632350	7636014	Ga01g00579.F2	0	+	7632468	7633799	189,56,56	7	130,201,150,183,1199,141,435	0,216,749,1036,1356,2647,3229
Chr01	7632350	7636971	Ga01g00579.F3	0	+	7632468	7635786	189,56,56	9	130,201,150,183,81,201,141,284,337	0,216,749,1036,1356,2354,2647,3229,4284
Chr01	7638060	7640902	Ga01g00580.N1	1000	-	7638891	7640717	189,56,56	9	293,128,107,93,90,273,141,325,277	0,384,622,825,1017,1577,1931,2164,2565
Chr01	7638060	7640902	Ga01g00580.N2	126	-	7639172	7640717	189,56,56	9	293,128,107,93,101,273,141,325,277	0,384,622,825,1017,1577,1931,2164,2565
Chr01	7638060	7640902	Ga01g00580.N3	110	-	7638725	7640717	189,56,56	7	727,52,90,273,141,325,277	0,866,1017,1577,1931,2164,2565
Chr01	7638060	7640902	Ga01g00580.N4	123	-	7639589	7640132	189,56,56	4	293,534,833,911	0,384,1017,1931
Chr01	7638060	7640902	Ga01g00580.N5	548	-	7639589	7640717	189,56,56	8	293,128,107,93,833,141,325,277	0,384,622,825,1017,1931,2164,2565
Chr01	7638060	7640902	Ga01g00580.N6	234	-	7639172	7640717	189,56,56	8	293,345,93,101,273,141,325,277	0,384,825,1017,1577,1931,2164,2565
Chr01	7648957	7652652	Ga01g00581.F1	0	+	7650474	7652457	189,56,56	5	1083,66,52,81,402	0,1165,1325,1514,3293
Chr01	7648957	7652652	Ga01g00581.F2	0	+	7650474	7652457	189,56,56	6	769,130,66,52,81,402	0,953,1165,1325,1514,3293
Chr01	7653785	7659124	Ga01g00582.R1	0	-	7657821	7659063	189,56,56	10	116,68,106,128,107,79,905,141,325,267	0,835,2125,2320,2558,3277,3452,4436,4669,5072
Chr01	7653785	7659124	Ga01g00582.P1	0	-	7657821	7659063	189,56,56	10	696,68,106,128,107,79,905,141,325,267	0,835,2125,2320,2558,3277,3452,4436,4669,5072
Chr01	7653785	7659124	Ga01g00582.F1	0	-	7655922	7659063	189,56,56	11	116,68,106,128,107,79,90,273,141,325,267	0,835,2125,2320,2558,3277,3452,4084,4436,4669,5072
Chr01	7655743	7659124	Ga01g00582.F2	0	-	7655922	7659063	189,56,56	9	273,128,107,79,90,273,141,325,267	0,362,600,1319,1494,2126,2478,2711,3114
Chr01	7702474	7704498	Ga01g00583.F1	0	-	7702621	7704454	189,56,56	1	2024	0
Chr01	7706915	7709554	Ga01g00584.F1	0	+	7707016	7709366	189,56,56	4	532,98,66,877	0,1422,1602,1762
Chr01	7710168	7710739	Ga01g00585.F1	0	+	7710199	7710505	189,56,56	1	571	0
Chr01	7711965	7713176	Ga01g00586.F1	0	+	7712632	7713058	189,56,56	1	1211	0
Chr01	7715221	7718830	Ga01g00587.F1	0	-	7715974	7718333	189,56,56	4	1530,165,244,350	0,2233,2890,3259
Chr01	7715221	7718830	Ga01g00587.F2	0	-	7715974	7718333	189,56,56	4	1530,165,265,350	0,2233,2890,3259
Chr01	7729167	7732736	Ga01g00588.F1	0	-	7731588	7732593	189,56,56	4	745,543,189,1320	0,1009,1919,2249
Chr01	7731121	7733902	Ga01g00589.F1	0	+	7731656	7732361	189,56,56	1	2781	0
Chr01	7734338	7737297	Ga01g00590.F1	0	-	7734479	7736300	189,56,56	7	876,48,45,237,545,89,161	0,1037,1185,1330,1671,2600,2798
Chr01	7734338	7737297	Ga01g00590.F2	0	-	7734479	7736300	189,56,56	6	876,48,45,237,324,359	0,1037,1185,1330,1671,2600
Chr01	7734338	7737297	Ga01g00590.F3	0	-	7734479	7736300	189,56,56	6	876,48,45,237,545,359	0,1037,1185,1330,1671,2600
Chr01	7734338	7737297	Ga01g00590.F4	0	-	7734479	7736300	189,56,56	7	876,48,45,237,324,89,161	0,1037,1185,1330,1671,2600,2798
Chr01	7759526	7761257	Ga01g00591.F1	0	-	7759789	7760580	189,56,56	5	404,118,122,62,95	0,815,1049,1310,1636
Chr01	7759526	7761680	Ga01g00591.F2	0	-	7759789	7761319	189,56,56	6	404,118,122,62,169,6	0,815,1049,1310,1636,2148
Chr01	7759526	7762577	Ga01g00591.F3	0	-	7759789	7762519	189,56,56	7	404,118,122,62,169,174,292	0,815,1049,1310,1636,2148,2759
Chr01	7764354	7769682	Ga01g00592.F1	0	-	7768276	7769593	189,56,56	1	5328	0
Chr01	7766321	7769682	Ga01g00592.F2	0	-	7768276	7769593	189,56,56	1	3361	0
Chr01	7766321	7769682	Ga01g00592.F3	0	-	7768276	7769593	189,56,56	2	277,1407	0,1954
Chr01	7770465	7773935	Ga01g00593.F1	0	-	7771482	7773617	189,56,56	5	242,68,114,46,1974	0,975,1123,1355,1496
Chr01	7770465	7773935	Ga01g00593.F2	0	-	7771482	7773617	189,56,56	5	242,30,114,46,1974	0,1013,1123,1355,1496
Chr01	7796656	7797221	Ga01g00594.N1	1000	-	7796957	7797221	189,56,56	1	565	0
Chr01	7803552	7804179	Ga01g00595.N1	1000	-	7803763	7804150	189,56,56	1	627	0
Chr01	7899752	7901941	Ga01g00596.F1	0	-	7899861	7901821	189,56,56	4	337,243,703,311	0,459,784,1878
Chr01	7916255	7917239	Ga01g00597.F1	0	-	7916255	7916255	189,56,56	2	367,289	0,695
Chr01	7916255	7917239	Ga01g00597.F2	0	-	7916255	7916255	189,56,56	1	984	0
Chr01	7923678	7929345	Ga01g00598.F1	0	-	7924929	7929116	189,56,56	9	565,123,92,230,163,192,151,215,385	0,1021,1234,1812,2134,2890,3625,4413,5282
Chr01	7923678	7929345	Ga01g00598.F2	0	-	7923943	7929116	189,56,56	9	565,123,177,230,163,192,151,215,385	0,1021,1234,1812,2134,2890,3625,4413,5282
Chr01	8007134	8010103	Ga01g00599.F1	0	+	8008317	8009664	189,56,56	2	2574,310	0,2659
Chr01	8007860	8010103	Ga01g00599.F2	0	+	8008317	8009664	189,56,56	2	1848,310	0,1933
Chr01	8011682	8016643	Ga01g00600.F1	0	-	8011881	8016349	189,56,56	6	466,114,231,156,104,188	0,562,906,4340,4592,4773
Chr01	8011682	8016643	Ga01g00600.F2	0	-	8012528	8016349	189,56,56	5	466,575,156,104,188	0,562,4340,4592,4773
Chr01	8011682	8016643	Ga01g00600.F3	0	-	8012528	8016349	189,56,56	5	466,575,171,104,188	0,562,4340,4592,4773
Chr01	8011682	8016643	Ga01g00600.F4	0	-	8011881	8016349	189,56,56	6	466,114,231,171,104,188	0,562,906,4340,4592,4773
Chr01	8027066	8028999	Ga01g00601.F1	0	+	8027862	8028856	189,56,56	7	52,189,241,108,167,172,320	0,188,603,913,1102,1358,1613
Chr01	8027066	8028999	Ga01g00601.F2	0	+	8027370	8028105	189,56,56	4	844,356,172,320	0,913,1358,1613
Chr01	8027066	8028999	Ga01g00601.F3	0	+	8027370	8027928	189,56,56	3	1269,172,320	0,1358,1613
Chr01	8027066	8028999	Ga01g00601.F4	0	+	8027979	8028856	189,56,56	4	1021,167,172,320	0,1102,1358,1613
Chr01	8027066	8028999	Ga01g00601.F5	0	+	8027370	8028856	189,56,56	5	844,108,167,172,320	0,913,1102,1358,1613
Chr01	8030598	8033816	Ga01g00602.F1	0	-	8030758	8032582	189,56,56	6	409,309,277,146,182,1436	0,486,869,1238,1492,1782
Chr01	8030598	8033816	Ga01g00602.F2	0	-	8030758	8033794	189,56,56	7	409,309,277,146,182,186,410	0,486,869,1238,1492,1782,2808
Chr01	8036721	8040167	Ga01g00603.F1	0	+	8037597	8040108	189,56,56	8	340,99,65,86,85,71,93,296	0,493,670,871,1062,1235,2492,3150
Chr01	8057334	8059862	Ga01g00604.F1	0	-	8058187	8059855	189,56,56	4	1017,127,91,588	0,1541,1767,1940
Chr01	8069456	8072714	Ga01g00605.F1	0	-	8070578	8071687	189,56,56	7	438,84,330,176,168,670,265	0,669,933,1363,1679,2116,2993
Chr01	8069456	8072714	Ga01g00605.F2	0	-	8070578	8072670	189,56,56	8	438,84,330,176,168,80,231,265	0,669,933,1363,1679,2116,2555,2993
Chr01	8069456	8072714	Ga01g00605.F3	0	-	8069657	8072670	189,56,56	9	438,84,155,70,176,168,80,231,265	0,669,933,1193,1363,1679,2116,2555,2993
Chr01	8073600	8075981	Ga01g00606.F1	0	+	8073697	8075665	189,56,56	2	318,746	0,1635
Chr01	8077747	8079424	Ga01g00607.F1	0	-	8077747	8077747	189,56,56	4	430,91,59,267	0,539,763,1410
Chr01	8107635	8113137	Ga01g00608.P1	0	-	8109885	8111903	189,56,56	7	2382,168,102,362,835,48,119	0,2512,2768,2989,3469,5179,5383
Chr01	8109659	8113137	Ga01g00608.F1	0	-	8109885	8111903	189,56,56	7	358,168,102,362,835,48,119	0,488,744,965,1445,3155,3359
Chr01	8109659	8113137	Ga01g00608.F2	0	-	8109885	8111903	189,56,56	8	358,168,102,59,189,835,48,119	0,488,744,965,1138,1445,3155,3359
Chr01	8118255	8123074	Ga01g00609.R1	0	-	8118868	8123056	189,56,56	9	202,62,66,86,35,84,57,38,85	0,586,845,1839,2936,3059,3260,4273,4734
Chr01	8118732	8123074	Ga01g00609.F1	0	-	8118868	8123056	189,56,56	8	171,66,86,35,84,63,38,85	0,368,1362,2459,2582,2783,3796,4257
Chr01	8171194	8173187	Ga01g00610.N1	1000	+	8172978	8173185	189,56,56	5	115,145,70,22,417	0,319,781,1466,1576
Chr01	8173692	8177220	Ga01g00611.F1	0	+	8173897	8177085	189,56,56	9	259,86,46,190,73,52,144,120,435	0,1033,1203,1322,2054,2250,2594,2869,3093
Chr01	8173692	8177220	Ga01g00611.F2	0	+	8173897	8177085	189,56,56	9	259,86,46,190,73,52,144,120,414	0,1033,1203,1322,2054,2250,2594,2869,3114
Chr01	8177794	8181236	Ga01g00612.F1	0	+	8177817	8181001	189,56,56	7	251,228,74,160,120,109,417	0,780,1280,1868,2148,2502,3025
Chr01	8177794	8181236	Ga01g00612.F2	0	+	8177817	8181001	189,56,56	8	251,228,74,160,120,109,183,115	0,780,1280,1868,2148,2502,3025,3327
Chr01	8189782	8192252	Ga01g00613.F1	0	+	8189907	8191992	189,56,56	1	2470	0
Chr01	8190807	8192252	Ga01g00613.F2	0	+	8190849	8191992	189,56,56	1	1445	0
Chr01	8200861	8205304	Ga01g00614.F1	0	-	8201143	8205158	189,56,56	3	1833,693,1457	0,1960,2986
Chr01	8206685	8208171	Ga01g00615.F1	0	-	8206828	8208119	189,56,56	4	375,26,222,412	0,458,655,1074
Chr01	8212814	8214068	Ga01g00616.F1	0	-	8213044	8213853	189,56,56	2	659,524	0,730
Chr01	8308271	8310135	Ga01g00617.F1	0	-	8308413	8309614	189,56,56	4	397,322,508,102	0,478,864,1762
Chr01	8310878	8319204	Ga01g00618.F1	0	-	8311572	8318831	189,56,56	6	2078,851,290,1756,141,1225	0,2157,3645,4658,6548,7101
Chr01	8311573	8319204	Ga01g00618.F2	0	-	8311575	8318831	189,56,56	6	1383,851,290,1756,141,1225	0,1462,2950,3963,5853,6406
Chr01	8311573	8319700	Ga01g00618.F3	0	-	8311575	8319365	189,56,56	6	1383,851,290,1756,141,1721	0,1462,2950,3963,5853,6406
Chr01	8320591	8323723	Ga01g00619.F1	0	-	8320937	8323702	189,56,56	7	232,248,124,126,81,203,282	0,317,1247,1452,1722,1953,2850
Chr01	8320591	8323723	Ga01g00619.F2	0	-	8320937	8323702	189,56,56	6	565,124,126,81,203,282	0,1247,1452,1722,1953,2850
Chr01	8320591	8323723	Ga01g00619.F3	0	-	8320937	8322747	189,56,56	6	565,124,126,81,203,268	0,1247,1452,1722,1953,2864
Chr01	8324218	8328097	Ga01g00620.F1	0	-	8324469	8328026	189,56,56	7	406,86,140,111,111,72,167	0,484,936,2479,2707,3559,3712
Chr01	8332037	8332822	Ga01g00621.N1	1000	-	8332254	8332788	189,56,56	1	785	0
Chr01	8332177	8332822	Ga01g00621.N2	1000	-	8332254	8332788	189,56,56	1	645	0
Chr01	8409051	8411147	Ga01g00622.N1	1000	+	8409135	8411147	189,56,56	3	265,284,615	0,394,1481
Chr01	8457236	8459119	Ga01g00623.P1	0	+	8457309	8458871	189,56,56	5	169,44,109,56,333	0,892,1168,1402,1550
Chr01	8459972	8462695	Ga01g00624.F1	0	+	8460037	8462435	189,56,56	3	116,1716,326	0,585,2397
Chr01	8463141	8472228	Ga01g00625.R1	0	-	8463385	8471563	189,56,56	21	284,174,125,130,131,168,93,247,129,80,69,117,69,54,38,112,123,28,57,237,90	0,393,660,1349,1591,2136,2413,2915,3236,3564,3857,4047,4341,4686,4847,5092,5584,5794,6210,8327,8997
Chr01	8463141	8472228	Ga01g00625.F1	0	-	8463385	8465641	189,56,56	20	284,174,125,133,131,168,93,247,129,362,117,69,54,38,112,123,28,57,237,90	0,393,660,1349,1591,2136,2413,2915,3236,3564,4047,4341,4686,4847,5092,5584,5794,6210,8327,8997
Chr01	8463141	8472228	Ga01g00625.F2	0	-	8463385	8465641	189,56,56	19	284,174,125,133,131,168,93,450,80,69,117,69,54,357,123,28,57,237,90	0,393,660,1349,1591,2136,2413,2915,3564,3857,4047,4341,4686,4847,5584,5794,6210,8327,8997
Chr01	8463141	8472228	Ga01g00625.F3	0	-	8463385	8471563	189,56,56	21	284,174,125,133,131,168,93,247,129,80,69,117,69,54,38,112,123,28,57,237,90	0,393,660,1349,1591,2136,2413,2915,3236,3564,3857,4047,4341,4686,4847,5092,5584,5794,6210,8327,8997
Chr01	8463141	8472228	Ga01g00625.F4	0	-	8463385	8465641	189,56,56	18	284,174,125,133,131,168,93,247,129,362,117,69,54,860,28,57,237,90	0,393,660,1349,1591,2136,2413,2915,3236,3564,4047,4341,4686,4847,5794,6210,8327,8997
Chr01	8463141	8472228	Ga01g00625.F5	0	-	8466187	8471563	189,56,56	20	284,174,125,133,131,168,93,450,80,69,117,69,54,38,112,123,28,57,237,90	0,393,660,1349,1591,2136,2413,2915,3564,3857,4047,4341,4686,4847,5092,5584,5794,6210,8327,8997
Chr01	8463141	8472228	Ga01g00625.F6	0	-	8463385	8468084	189,56,56	20	284,174,125,133,131,168,93,247,129,80,69,117,69,54,357,123,28,57,237,90	0,393,660,1349,1591,2136,2413,2915,3236,3564,3857,4047,4341,4686,4847,5584,5794,6210,8327,8997
Chr01	8479693	8482391	Ga01g00626.F1	0	+	8479743	8482216	189,56,56	7	181,51,129,106,42,57,883	0,340,814,1089,1387,1611,1815
Chr01	8479693	8482399	Ga01g00626.F2	0	+	8479743	8482216	189,56,56	7	181,51,129,106,42,57,891	0,340,814,1089,1387,1611,1815
Chr01	8484285	8485012	Ga01g00627.N1	1000	-	8484285	8484981	189,56,56	1	727	0
Chr01	8486676	8488046	Ga01g00628.F1	0	+	8486940	8487911	189,56,56	5	36,281,277,155,270	0,121,487,853,1100
Chr01	8486676	8488046	Ga01g00628.F2	0	+	8486676	8487911	189,56,56	5	36,258,277,155,270	0,144,487,853,1100
Chr01	8487942	8488937	Ga01g00629.F1	0	-	8488240	8488903	189,56,56	2	533,348	0,647
Chr01	8493117	8493740	Ga01g00630.N1	1000	-	8493206	8493551	189,56,56	2	494,50	0,573
Chr01	8493117	8493839	Ga01g00630.N2	1000	-	8493206	8493822	189,56,56	2	494,149	0,573
Chr01	8502262	8506614	Ga01g00631.F1	0	-	8502479	8505638	189,56,56	4	3378,97,134,185	0,3481,3797,4167
Chr01	8502262	8506614	Ga01g00631.F2	0	-	8502479	8505638	189,56,56	3	3378,97,555	0,3481,3797
Chr01	8554694	8557717	Ga01g00632.F1	0	+	8554780	8557585	189,56,56	4	272,222,113,502	0,1900,2259,2521
Chr01	8558801	8559180	Ga01g00633.F1	0	+	8558895	8559039	189,56,56	1	379	0
Chr01	8569189	8573167	Ga01g00634.F1	0	+	8569227	8573068	189,56,56	7	314,545,87,57,239,119,231	0,854,1757,2154,3028,3390,3747
Chr01	8575665	8578031	Ga01g00635.F1	0	+	8575719	8577913	189,56,56	10	283,105,93,93,86,300,134,99,115,256	0,355,562,736,917,1081,1459,1687,1877,2110
Chr01	8581602	8582533	Ga01g00636.F1	0	-	8581943	8582423	189,56,56	2	462,187	0,744
Chr01	8581602	8582533	Ga01g00636.F2	0	-	8581943	8582117	189,56,56	1	931	0
Chr01	8606781	8613904	Ga01g00637.N1	1000	+	8606837	8613135	189,56,56	4	1086,1830,50,414	0,4567,6511,6709
Chr01	8611315	8613904	Ga01g00637.N2	107	+	8611389	8613135	189,56,56	3	1863,50,414	0,1977,2175
Chr01	8614596	8616261	Ga01g00638.N1	1000	+	8614937	8615612	189,56,56	1	1665	0
Chr01	8658262	8666352	Ga01g00639.F1	0	+	8658293	8666248	189,56,56	12	218,137,96,120,90,183,156,150,102,110,119,196	0,1262,1866,2098,2443,2788,3187,6048,6275,7199,7397,7894
Chr01	8658272	8666352	Ga01g00639.F2	0	+	8658293	8666248	189,56,56	12	208,137,96,120,90,183,156,150,102,110,119,196	0,1252,1856,2088,2433,2778,3177,6038,6265,7189,7387,7884
Chr01	8658272	8666352	Ga01g00639.F3	0	+	8658293	8664696	189,56,56	11	208,137,96,120,90,183,156,150,1034,119,196	0,1252,1856,2088,2433,2778,3177,6038,6265,7387,7884
Chr01	8667863	8669482	Ga01g00640.M1	0	-	8668601	8669363	189,56,56	1	1619	0
Chr01	8668464	8669482	Ga01g00640.F1	0	-	8668601	8669363	189,56,56	1	1018	0
Chr01	8686392	8690708	Ga01g00641.F1	0	-	8686480	8690702	189,56,56	8	275,697,196,228,429,207,192,342	0,479,1386,1680,2226,2963,3283,3974
Chr01	8697011	8703778	Ga01g00642.F1	0	-	8700084	8702978	189,56,56	8	3395,494,99,195,180,186,365,140	0,3482,4065,4507,4814,5091,5619,6627
Chr01	8699844	8703778	Ga01g00642.F2	0	-	8700084	8702978	189,56,56	8	562,494,99,195,180,186,365,140	0,649,1232,1674,1981,2258,2786,3794
Chr01	8697230	8699755	Ga01g00643.F1	0	+	8697231	8699580	189,56,56	1	2525	0
Chr01	8707592	8710871	Ga01g00644.F1	0	+	8707596	8710782	189,56,56	4	569,76,116,589	0,655,810,2690
Chr01	8713058	8718240	Ga01g00645.F1	0	+	8714214	8718066	189,56,56	10	73,535,237,214,110,200,104,188,200,375	0,886,1645,2242,2629,2826,3650,3972,4270,4807
Chr01	8713058	8718240	Ga01g00645.F2	0	+	8714214	8718066	189,56,56	10	73,532,237,214,110,200,104,188,200,375	0,889,1645,2242,2629,2826,3650,3972,4270,4807
Chr01	8719416	8720168	Ga01g00646.N1	1000	+	8719497	8719932	189,56,56	1	752	0
Chr01	8722070	8723047	Ga01g00647.F1	0	-	8722070	8722070	189,56,56	1	977	0
Chr01	8723685	8724981	Ga01g00648.N1	309	-	8724631	8724932	189,56,56	2	1088,99	0,1197
Chr01	8729151	8733774	Ga01g00649.F1	0	+	8729263	8733583	189,56,56	7	181,141,993,64,140,312,488	0,1759,2016,3106,3427,3661,4135
Chr01	8750637	8753433	Ga01g00650.N1	1000	+	8750637	8753433	189,56,56	1	2796	0
Chr01	8754664	8757445	Ga01g00651.N1	1000	+	8754664	8757445	189,56,56	1	2781	0
Chr01	8759257	8762224	Ga01g00652.F1	0	+	8759305	8762089	189,56,56	1	2967	0
Chr01	8762337	8763031	Ga01g00653.N1	1000	-	8762414	8762957	189,56,56	1	694	0
Chr01	8786600	8791899	Ga01g00654.F1	0	+	8790051	8791465	189,56,56	12	522,113,57,96,774,81,60,51,98,49,45,932	0,1297,1513,1829,1995,3239,3412,3579,3757,3957,4112,4367
Chr01	8786600	8791899	Ga01g00654.F2	0	+	8786746	8791465	189,56,56	13	522,113,57,96,71,43,81,60,51,98,49,45,932	0,1297,1513,1829,1995,2726,3239,3412,3579,3757,3957,4112,4367
Chr01	8811679	8812200	Ga01g00655.N1	1000	+	8811748	8812102	189,56,56	1	521	0
Chr01	8826751	8829579	Ga01g00656.N1	1000	+	8827384	8828434	189,56,56	2	2356,381	0,2447
Chr01	8826751	8829579	Ga01g00656.N2	344	+	8827384	8828434	189,56,56	3	102,2140,381	0,216,2447
Chr01	8826751	8829579	Ga01g00656.N3	574	+	8826881	8828434	189,56,56	3	457,1792,381	0,564,2447
Chr01	8867824	8872607	Ga01g00657.F1	0	+	8869305	8871995	189,56,56	8	733,37,647,41,241,1080,583,194	0,856,1314,2252,2380,2733,3892,4589
Chr01	8867824	8872607	Ga01g00657.F2	0	+	8868009	8870481	189,56,56	6	733,1105,41,1433,583,194	0,856,2252,2380,3892,4589
Chr01	8867824	8872607	Ga01g00657.F3	0	+	8870626	8871995	189,56,56	7	733,37,647,41,1433,583,194	0,856,1314,2252,2380,3892,4589
Chr01	8867824	8872607	Ga01g00657.F4	0	+	8868009	8870949	189,56,56	7	733,1105,41,241,724,583,194	0,856,2252,2380,3089,3892,4589
Chr01	8867824	8872607	Ga01g00657.F5	0	+	8868009	8870230	189,56,56	7	733,1105,19,241,1080,583,194	0,856,2252,2380,2733,3892,4589
Chr01	8867824	8872607	Ga01g00657.F6	0	+	8868009	8871362	189,56,56	8	733,1105,41,241,706,298,583,194	0,856,2252,2380,2733,3515,3892,4589
Chr01	8867824	8872607	Ga01g00657.F7	0	+	8868009	8871995	189,56,56	7	733,1105,41,241,1080,583,194	0,856,2252,2380,2733,3892,4589
Chr01	8867824	8872607	Ga01g00657.F8	0	+	8868009	8870230	189,56,56	6	733,1105,19,1433,583,194	0,856,2252,2380,3892,4589
Chr01	8875277	8875555	Ga01g00658.N1	1000	-	8875277	8875277	189,56,56	1	278	0
Chr01	8875277	8875642	Ga01g00658.N2	1000	-	8875381	8875603	189,56,56	1	365	0
Chr01	8890592	8895170	Ga01g00659.F1	0	+	8890777	8893104	189,56,56	4	727,1105,41,2331	0,851,2116,2247
Chr01	8890592	8895170	Ga01g00659.F2	0	+	8890777	8895143	189,56,56	6	727,1105,41,238,1080,819	0,851,2116,2247,2600,3759
Chr01	8890592	8895170	Ga01g00659.F3	0	+	8890777	8894311	189,56,56	5	727,1105,41,238,1978	0,851,2116,2247,2600
Chr01	8890592	8895170	Ga01g00659.F4	0	+	8890777	8893104	189,56,56	6	727,1105,41,1433,587,118	0,851,2116,2247,3759,4460
Chr01	8890592	8895170	Ga01g00659.F5	0	+	8892068	8895143	189,56,56	7	727,37,647,41,238,1080,819	0,851,1309,2116,2247,2600,3759
Chr01	8890592	8895170	Ga01g00659.F6	0	+	8890777	8895143	189,56,56	7	727,1105,41,238,1080,587,118	0,851,2116,2247,2600,3759,4460
Chr01	8902166	8904938	Ga01g00660.F1	0	+	8902166	8902166	189,56,56	1	2772	0
Chr01	8937552	8938331	Ga01g00661.F1	0	-	8937761	8938061	189,56,56	1	779	0
Chr01	8943041	8947840	Ga01g00662.F1	0	+	8944453	8947524	189,56,56	6	663,647,41,238,1080,1057	0,1245,2052,2183,2536,3742
Chr01	8943041	8947840	Ga01g00662.F2	0	+	8943162	8945489	189,56,56	6	663,1105,41,1433,632,280	0,787,2052,2183,3742,4519
Chr01	8943041	8947840	Ga01g00662.F3	0	+	8943162	8947524	189,56,56	6	663,1105,41,238,1080,1057	0,787,2052,2183,2536,3742
Chr01	8943041	8947840	Ga01g00662.F4	0	+	8944453	8947657	189,56,56	7	663,647,41,238,1080,632,280	0,1245,2052,2183,2536,3742,4519
Chr01	8943041	8947840	Ga01g00662.F5	0	+	8943162	8946916	189,56,56	8	663,1105,41,238,1080,12,508,280	0,787,2052,2183,2536,3742,3866,4519
Chr01	8943041	8947840	Ga01g00662.F6	0	+	8943162	8945489	189,56,56	5	663,1105,41,1433,1057	0,787,2052,2183,3742
Chr01	8943041	8947840	Ga01g00662.F7	0	+	8944453	8947657	189,56,56	8	663,37,647,41,238,1080,632,280	0,787,1245,2052,2183,2536,3742,4519
Chr01	8943041	8947840	Ga01g00662.F8	0	+	8943162	8947657	189,56,56	7	663,1105,41,238,1080,632,280	0,787,2052,2183,2536,3742,4519
Chr01	8943041	8947851	Ga01g00662.F9	0	+	8944453	8947524	189,56,56	6	663,647,41,238,1080,1068	0,1245,2052,2183,2536,3742
Chr01	8943041	8947851	Ga01g00662.F10	0	+	8943162	8947657	189,56,56	7	663,1105,41,238,1080,632,291	0,787,2052,2183,2536,3742,4519
Chr01	8943041	8947851	Ga01g00662.F11	0	+	8943162	8947524	189,56,56	6	663,1105,41,238,1080,1068	0,787,2052,2183,2536,3742
Chr01	8943041	8947851	Ga01g00662.F12	0	+	8943162	8945489	189,56,56	5	663,1105,41,1433,1068	0,787,2052,2183,3742
Chr01	8943041	8947851	Ga01g00662.F13	0	+	8944453	8947657	189,56,56	7	663,647,41,238,1080,632,291	0,1245,2052,2183,2536,3742,4519
Chr01	8959238	8961068	Ga01g00663.F1	0	+	8960033	8960810	189,56,56	2	144,1036	0,794
Chr01	8959238	8961068	Ga01g00663.F2	0	+	8959994	8960810	189,56,56	1	1830	0
Chr01	8963601	8965411	Ga01g00664.N1	1000	+	8963645	8965276	189,56,56	3	192,310,448	0,965,1362
Chr01	8967022	8969636	Ga01g00665.F1	0	+	8967077	8969345	189,56,56	2	328,1542	0,1072
Chr01	8972271	8976574	Ga01g00666.F1	0	+	8972413	8974789	189,56,56	1	4303	0
Chr01	9013715	9015617	Ga01g00667.F1	0	-	9013970	9015588	189,56,56	2	921,719	0,1183
Chr01	9022994	9025016	Ga01g00668.F1	0	-	9023200	9024987	189,56,56	2	1040,719	0,1303
Chr01	9105602	9110335	Ga01g00669.F1	0	+	9105752	9110122	189,56,56	10	326,359,146,184,74,114,357,261,228,396	0,1255,1719,2023,2338,2500,2769,3375,3961,4337
Chr01	9110413	9116986	Ga01g00670.P1	0	-	9110638	9114938	189,56,56	16	366,71,104,68,57,95,254,71,78,26,587,107,100,99,100,270	0,641,795,985,1296,1575,1985,2379,2693,2991,3605,4499,4863,5221,5578,6303
Chr01	9110413	9116986	Ga01g00670.F1	0	-	9110638	9114938	189,56,56	16	366,71,104,68,57,95,254,71,78,26,587,107,100,99,100,45	0,641,795,985,1296,1575,1985,2379,2693,2991,3605,4499,4863,5221,5578,6528
Chr01	9110413	9116986	Ga01g00670.F2	0	-	9110638	9114938	189,56,56	16	366,71,104,68,57,95,266,71,78,26,587,107,100,99,100,45	0,641,795,985,1296,1575,1985,2379,2693,2991,3605,4499,4863,5221,5578,6528
Chr01	9117175	9118404	Ga01g00671.N1	1000	+	9117917	9118238	189,56,56	3	109,78,270	0,740,959
Chr01	9117175	9118487	Ga01g00671.N2	1000	+	9117917	9118238	189,56,56	3	109,78,353	0,740,959
Chr01	9117175	9118500	Ga01g00671.N3	1000	+	9117917	9118238	189,56,56	3	109,78,366	0,740,959
Chr01	9117185	9118404	Ga01g00671.N4	1000	+	9117917	9118238	189,56,56	3	99,78,270	0,730,949
Chr01	9117185	9118487	Ga01g00671.N5	1000	+	9117917	9118238	189,56,56	3	99,78,353	0,730,949
Chr01	9117185	9118500	Ga01g00671.N6	1000	+	9117917	9118238	189,56,56	3	99,78,366	0,730,949
Chr01	9135674	9137222	Ga01g00672.F1	0	-	9135702	9137120	189,56,56	2	866,476	0,1072
Chr01	9174526	9175726	Ga01g00673.F1	0	+	9174570	9175514	189,56,56	3	256,362,406	0,335,794
Chr01	9174953	9175726	Ga01g00673.F2	0	+	9174967	9175514	189,56,56	2	270,406	0,367
Chr01	9176595	9180711	Ga01g00674.F1	0	+	9176627	9180319	189,56,56	4	572,483,501,476	0,1821,2963,3640
Chr01	9195808	9196522	Ga01g00675.N1	1000	-	9195808	9196437	189,56,56	2	284,335	0,379
Chr01	9201529	9202390	Ga01g00676.N1	1000	-	9201674	9202309	189,56,56	2	429,331	0,530
Chr01	9269515	9270718	Ga01g00677.N1	1000	+	9269747	9270575	189,56,56	1	1203	0
Chr01	9269622	9270718	Ga01g00677.N2	1000	+	9269747	9270575	189,56,56	1	1096	0
Chr01	9269729	9270718	Ga01g00677.N3	1000	+	9269747	9270575	189,56,56	1	989	0
Chr01	9269793	9270718	Ga01g00677.N4	1000	+	9270323	9270575	189,56,56	1	925	0
Chr01	9269831	9270718	Ga01g00677.N5	1000	+	9270323	9270575	189,56,56	1	887	0
Chr01	9270048	9270718	Ga01g00677.N6	1000	+	9270323	9270575	189,56,56	1	670	0
Chr01	9339971	9342488	Ga01g00678.F1	0	+	9341152	9342358	189,56,56	5	198,764,117,315,469	0,549,1423,1641,2048
Chr01	9339971	9342488	Ga01g00678.F2	0	+	9341678	9342358	189,56,56	5	1118,112,117,315,469	0,1201,1423,1641,2048
Chr01	9339971	9342488	Ga01g00678.F3	0	+	9341152	9342358	189,56,56	5	198,248,117,315,469	0,1065,1423,1641,2048
Chr01	9339971	9342488	Ga01g00678.F4	0	+	9341152	9342358	189,56,56	4	1313,117,315,469	0,1423,1641,2048
Chr01	9339971	9342488	Ga01g00678.F5	0	+	9340007	9342358	189,56,56	6	198,179,112,117,315,469	0,549,1201,1423,1641,2048
Chr01	9341435	9348453	Ga01g00679.F1	0	-	9342234	9348235	189,56,56	8	906,552,94,92,52,158,91,1982	0,1628,2522,2752,2949,3083,3538,5036
Chr01	9341435	9348453	Ga01g00679.F2	0	-	9344657	9348235	189,56,56	8	906,552,253,92,52,144,91,1982	0,1628,2363,2752,2949,3083,3538,5036
Chr01	9341435	9348453	Ga01g00679.P1	0	-	9346435	9348235	189,56,56	8	76,315,1596,94,92,52,158,3480	0,177,584,2522,2752,2949,3083,3538
Chr01	9341435	9348453	Ga01g00679.P2	0	-	9346435	9348235	189,56,56	6	2180,94,92,52,158,3480	0,2522,2752,2949,3083,3538
Chr01	9341435	9348453	Ga01g00679.P3	0	-	9346435	9348235	189,56,56	7	492,1596,94,92,52,158,3480	0,584,2522,2752,2949,3083,3538
Chr01	9341435	9348453	Ga01g00679.P4	0	-	9346435	9348235	189,56,56	7	76,2003,94,92,52,158,3480	0,177,2522,2752,2949,3083,3538
Chr01	9342637	9348453	Ga01g00679.P5	0	-	9346435	9348235	189,56,56	6	978,94,92,52,158,3480	0,1320,1550,1747,1881,2336
Chr01	9342637	9348453	Ga01g00679.F3	0	-	9343858	9348235	189,56,56	8	978,80,94,92,52,158,91,1982	0,1161,1320,1550,1747,1881,2336,3834
Chr01	9342637	9348453	Ga01g00679.F4	0	-	9345667	9348235	189,56,56	9	978,80,94,92,52,144,397,215,1982	0,1161,1320,1550,1747,1881,2336,2830,3834
Chr01	9342637	9348453	Ga01g00679.F5	0	-	9343865	9348235	189,56,56	7	978,253,92,52,158,91,1982	0,1161,1550,1747,1881,2336,3834
Chr01	9342637	9348453	Ga01g00679.F6	0	-	9343016	9348235	189,56,56	7	978,94,92,52,158,91,1982	0,1320,1550,1747,1881,2336,3834
Chr01	9342637	9348453	Ga01g00679.F7	0	-	9345667	9348235	189,56,56	8	978,94,92,52,158,397,215,1982	0,1320,1550,1747,1881,2336,2830,3834
Chr01	9342637	9348453	Ga01g00679.F8	0	-	9344657	9348235	189,56,56	7	978,94,92,52,144,91,1982	0,1320,1550,1747,1881,2336,3834
Chr01	9342637	9348453	Ga01g00679.F9	0	-	9345667	9348235	189,56,56	7	978,94,92,52,158,709,1982	0,1320,1550,1747,1881,2336,3834
Chr01	9387285	9388775	Ga01g00680.F1	0	-	9387523	9388698	189,56,56	3	500,206,167	0,584,1323
Chr01	9391251	9393122	Ga01g00681.F1	0	-	9391495	9393097	189,56,56	2	1258,298	0,1573
Chr01	9391251	9396238	Ga01g00681.F2	0	-	9391495	9394999	189,56,56	7	1258,1616,239,423,128,177,318	0,1573,3332,3653,4153,4395,4669
Chr01	9391251	9396238	Ga01g00681.F3	0	-	9391495	9395979	189,56,56	9	1258,1616,239,153,53,32,128,177,318	0,1573,3332,3653,3892,4044,4153,4395,4669
Chr01	9391251	9396238	Ga01g00681.F4	0	-	9391495	9394999	189,56,56	8	1258,1616,239,292,32,128,177,318	0,1573,3332,3653,4044,4153,4395,4669
Chr01	9434692	9435360	Ga01g00682.N1	1000	+	9434692	9435360	189,56,56	2	506,79	0,589
Chr01	9439756	9444822	Ga01g00683.F1	0	+	9439756	9439756	189,56,56	5	184,81,95,79,806	0,396,1192,1750,4260
Chr01	9453602	9455959	Ga01g00684.F1	0	+	9453641	9455778	189,56,56	4	138,793,323,850	0,226,1096,1507
Chr01	9475144	9476646	Ga01g00685.F1	0	+	9475235	9476466	189,56,56	3	272,269,777	0,373,725
Chr01	9558936	9560808	Ga01g00686.F1	0	+	9559084	9560302	189,56,56	3	332,308,1022	0,436,850
Chr01	9558936	9560808	Ga01g00686.F2	0	+	9558979	9560302	189,56,56	4	62,192,308,1022	0,140,436,850
Chr01	9578382	9587394	Ga01g00687.F1	0	+	9583185	9585337	189,56,56	19	191,230,182,184,91,161,90,162,62,91,542,546,210,382,297,190,296,91,417	0,859,1401,1926,2366,2912,3406,3596,3848,4056,4504,5306,5938,6358,6842,7583,7999,8375,8595
Chr01	9578382	9587394	Ga01g00687.F2	0	+	9578509	9585337	189,56,56	20	191,230,182,184,91,161,90,162,62,91,164,214,546,210,382,297,190,296,91,417	0,859,1401,1926,2366,2912,3406,3596,3848,4056,4504,4832,5306,5938,6358,6842,7583,7999,8375,8595
Chr01	9578382	9587394	Ga01g00687.F3	0	+	9578509	9587153	189,56,56	21	191,230,182,184,91,161,90,162,62,91,164,214,546,210,382,91,85,190,296,91,417	0,859,1401,1926,2366,2912,3406,3596,3848,4056,4504,4832,5306,5938,6358,6842,7054,7583,7999,8375,8595
Chr01	9578382	9587394	Ga01g00687.F4	0	+	9580763	9587153	189,56,56	20	191,230,182,531,161,90,162,62,91,164,214,546,210,382,91,85,190,296,91,417	0,859,1401,1926,2912,3406,3596,3848,4056,4504,4832,5306,5938,6358,6842,7054,7583,7999,8375,8595
Chr01	9578382	9587394	Ga01g00687.F5	0	+	9578509	9583989	189,56,56	22	191,230,182,184,91,161,90,162,62,91,164,214,147,266,210,382,91,85,190,296,91,417	0,859,1401,1926,2366,2912,3406,3596,3848,4056,4504,4832,5306,5586,5938,6358,6842,7054,7583,7999,8375,8595
Chr01	9578382	9587394	Ga01g00687.F6	0	+	9583185	9587153	189,56,56	20	191,230,182,184,91,161,90,162,62,91,542,546,210,382,91,85,190,296,91,417	0,859,1401,1926,2366,2912,3406,3596,3848,4056,4504,5306,5938,6358,6842,7054,7583,7999,8375,8595
Chr01	9578382	9587394	Ga01g00687.F7	0	+	9578509	9585148	189,56,56	20	191,230,182,184,91,161,90,162,62,91,164,214,546,210,575,85,190,296,91,417	0,859,1401,1926,2366,2912,3406,3596,3848,4056,4504,4832,5306,5938,6358,7054,7583,7999,8375,8595
Chr01	9587689	9589782	Ga01g00688.N1	1000	-	9588952	9589697	189,56,56	7	98,134,112,71,179,207,139	0,560,903,1208,1389,1664,1954
Chr01	9588835	9589782	Ga01g00688.N2	717	-	9588952	9589697	189,56,56	4	133,179,207,139	0,243,518,808
Chr01	9591795	9596796	Ga01g00689.F1	0	+	9593719	9595900	189,56,56	11	241,90,45,55,41,753,145,51,392,649,362	0,725,988,1135,1271,1419,2254,2495,3284,3768,4639
Chr01	9591795	9596796	Ga01g00689.F2	0	+	9594134	9595900	189,56,56	9	241,45,55,41,980,51,392,649,362	0,988,1135,1271,1419,2495,3284,3768,4639
Chr01	9591795	9596796	Ga01g00689.F3	0	+	9591898	9595900	189,56,56	11	241,45,55,41,366,266,145,51,392,649,362	0,988,1135,1271,1419,1906,2254,2495,3284,3768,4639
Chr01	9591795	9596796	Ga01g00689.F4	0	+	9591898	9595900	189,56,56	11	241,90,45,55,41,366,162,51,392,649,362	0,725,988,1135,1271,1419,2237,2495,3284,3768,4639
Chr01	9598285	9600354	Ga01g00690.F1	0	-	9599074	9600036	189,56,56	2	1172,808	0,1261
Chr01	9598809	9600354	Ga01g00690.F2	0	-	9599074	9600036	189,56,56	2	648,808	0,737
Chr01	9610637	9614486	Ga01g00691.F1	0	-	9611439	9614341	189,56,56	4	573,362,685,305	0,771,1408,3544
Chr01	9610637	9614486	Ga01g00691.F2	0	-	9611439	9614341	189,56,56	5	305,80,362,685,305	0,493,771,1408,3544
Chr01	9610637	9614486	Ga01g00691.C1	0	-	9611439	9614341	189,56,56	4	573,348,685,305	0,785,1408,3544
Chr01	9624292	9624698	Ga01g00692.N1	1000	+	9624401	9624608	189,56,56	1	406	0
Chr01	9671968	9675141	Ga01g00693.F1	0	+	9672306	9674826	189,56,56	1	3173	0
Chr01	9671968	9675141	Ga01g00693.F2	0	+	9673431	9674826	189,56,56	2	1231,1812	0,1361
Chr01	9671968	9676151	Ga01g00693.F3	0	+	9672306	9674826	189,56,56	1	4183	0
Chr01	9693028	9693782	Ga01g00694.F1	0	-	9693175	9693301	189,56,56	2	283,142	0,612
Chr01	9734043	9734807	Ga01g00695.F1	0	-	9734281	9734470	189,56,56	2	433,134	0,630
Chr01	9759169	9763256	Ga01g00696.F1	0	+	9759177	9762730	189,56,56	12	125,114,111,63,114,150,78,222,87,120,93,586	0,749,1048,1241,1405,1595,2185,2345,2668,2989,3276,3501
Chr01	9759169	9763256	Ga01g00696.F2	0	+	9759177	9762730	189,56,56	13	125,114,111,63,114,150,78,222,87,120,93,204,279	0,749,1048,1241,1405,1595,2185,2345,2668,2989,3276,3501,3808
Chr01	9759169	9763256	Ga01g00696.C1	0	+	9759177	9761857	189,56,56	13	125,114,111,63,114,150,78,181,87,120,93,204,279	0,749,1048,1241,1405,1595,2185,2345,2668,2989,3276,3501,3808
Chr01	9763693	9766348	Ga01g00697.F1	0	+	9763728	9765994	189,56,56	6	473,78,35,56,99,413	0,951,1444,1564,1762,2242
Chr01	9821589	9822988	Ga01g00698.F1	0	+	9821671	9822594	189,56,56	2	599,570	0,829
Chr01	9821589	9823060	Ga01g00698.F2	0	+	9821671	9822594	189,56,56	2	599,642	0,829
Chr01	9823865	9834850	Ga01g00699.P1	0	-	9827934	9831127	189,56,56	8	4081,80,175,100,253,100,96,3549	0,4855,5106,5617,5922,6905,7187,7436
Chr01	9823865	9834850	Ga01g00699.M1	0	-	9827934	9831127	189,56,56	11	778,101,2833,80,175,100,253,100,96,82,191	0,858,1248,4855,5106,5617,5922,6905,7187,7436,10794
Chr01	9823865	9834850	Ga01g00699.M2	0	-	9827934	9831127	189,56,56	9	4081,80,175,100,253,100,96,82,191	0,4855,5106,5617,5922,6905,7187,7436,10794
Chr01	9823865	9838058	Ga01g00699.M3	0	-	9827934	9831127	189,56,56	14	778,101,223,121,80,175,100,253,100,96,82,1425,55,121	0,858,1248,3960,4855,5106,5617,5922,6905,7187,7436,10794,13871,14072
Chr01	9824534	9834850	Ga01g00699.P2	0	-	9827934	9831127	189,56,56	9	399,2833,80,175,100,253,100,96,3549	0,579,4186,4437,4948,5253,6236,6518,6767
Chr01	9824534	9834850	Ga01g00699.M4	0	-	9827934	9831127	189,56,56	10	399,2833,80,175,100,253,100,96,82,191	0,579,4186,4437,4948,5253,6236,6518,6767,10125
Chr01	9824534	9834850	Ga01g00699.F1	0	-	9827934	9831127	189,56,56	11	109,101,2833,80,175,100,253,100,96,82,191	0,189,579,4186,4437,4948,5253,6236,6518,6767,10125
Chr01	9824534	9838058	Ga01g00699.M5	0	-	9827934	9831127	189,56,56	14	290,223,74,80,175,100,253,100,96,82,41,663,55,121	0,579,3338,4186,4437,4948,5253,6236,6518,6767,10125,10887,13202,13403
Chr01	9824534	9838058	Ga01g00699.F2	0	-	9827934	9831127	189,56,56	13	290,223,74,80,175,100,253,100,96,82,1425,55,121	0,579,3338,4186,4437,4948,5253,6236,6518,6767,10125,13202,13403
Chr01	9824534	9838058	Ga01g00699.F3	0	-	9827934	9831127	189,56,56	14	109,101,223,121,80,175,100,253,100,96,82,1425,55,121	0,189,579,3291,4186,4437,4948,5253,6236,6518,6767,10125,13202,13403
Chr01	9827685	9834850	Ga01g00699.F4	0	-	9827934	9831127	189,56,56	9	261,80,175,100,253,100,96,82,191	0,1035,1286,1797,2102,3085,3367,3616,6974
Chr01	9833379	9834850	Ga01g00699.F5	0	-	9833379	9833379	189,56,56	2	857,191	0,1280
Chr01	9835740	9838058	Ga01g00700.F1	0	-	9835924	9838022	189,56,56	3	344,55,121	0,1996,2197
Chr01	9846224	9848592	Ga01g00701.F1	0	+	9848291	9848468	189,56,56	4	205,171,147,396	0,444,1631,1972
Chr01	9850920	9853905	Ga01g00702.P1	0	-	9852219	9853832	189,56,56	2	1438,126	0,2859
Chr01	9850920	9853905	Ga01g00702.F1	0	-	9852274	9852652	189,56,56	3	510,1592,126	0,1127,2859
Chr01	9850920	9853905	Ga01g00702.F2	0	-	9852274	9852652	189,56,56	3	485,1592,126	0,1127,2859
Chr01	9851827	9853905	Ga01g00702.F3	0	-	9852274	9852652	189,56,56	2	1812,126	0,1952
Chr01	9867837	9879628	Ga01g00703.F1	0	+	9871326	9879280	189,56,56	25	70,976,102,144,151,28,169,64,14,85,104,139,119,153,90,78,159,186,206,136,130,114,137,216,792	0,2933,4695,4899,5136,5410,5543,5879,6067,6177,6356,6564,6879,7116,7354,7583,7930,8307,8849,9158,9749,10104,10302,10579,10999
Chr01	9867837	9879628	Ga01g00703.F2	0	+	9871326	9879280	189,56,56	25	70,993,102,144,151,28,169,64,14,85,104,139,119,153,90,78,159,186,206,136,130,114,137,216,792	0,2916,4695,4899,5136,5410,5543,5879,6067,6177,6356,6564,6879,7116,7354,7583,7930,8307,8849,9158,9749,10104,10302,10579,10999
Chr01	9867837	9879628	Ga01g00703.F3	0	+	9873972	9879280	189,56,56	24	70,993,102,144,151,28,169,64,195,104,139,119,153,90,78,159,186,206,136,130,114,137,216,792	0,2916,4695,4899,5136,5410,5543,5879,6067,6356,6564,6879,7116,7354,7583,7930,8307,8849,9158,9749,10104,10302,10579,10999
Chr01	9867837	9879628	Ga01g00703.F4	0	+	9871326	9879280	189,56,56	25	70,993,102,144,151,28,169,64,14,85,104,139,119,153,90,78,159,186,206,136,130,114,116,216,792	0,2916,4695,4899,5136,5410,5543,5879,6067,6177,6356,6564,6879,7116,7354,7583,7930,8307,8849,9158,9749,10104,10302,10579,10999
Chr01	9871316	9879628	Ga01g00703.F5	0	+	9871326	9879280	189,56,56	24	430,102,144,151,28,169,64,14,85,104,139,119,153,90,78,159,186,206,136,130,114,116,216,792	0,1216,1420,1657,1931,2064,2400,2588,2698,2877,3085,3400,3637,3875,4104,4451,4828,5370,5679,6270,6625,6823,7100,7520
Chr01	9871316	9879628	Ga01g00703.F6	0	+	9871326	9879280	189,56,56	24	430,102,144,151,28,169,64,14,85,104,139,119,153,90,78,159,186,206,136,130,114,137,216,792	0,1216,1420,1657,1931,2064,2400,2588,2698,2877,3085,3400,3637,3875,4104,4451,4828,5370,5679,6270,6625,6823,7100,7520
Chr01	9914406	9921860	Ga01g00704.F1	0	+	9914557	9921711	189,56,56	7	802,216,314,109,237,87,665	0,1480,2605,3014,4922,6610,6789
Chr01	9914406	9921860	Ga01g00704.F2	0	+	9914557	9919604	189,56,56	6	802,216,314,109,1775,665	0,1480,2605,3014,4922,6789
Chr01	9922047	9922585	Ga01g00705.F1	0	-	9922128	9922529	189,56,56	2	273,194	0,344
Chr01	9927502	9930418	Ga01g00706.F1	0	-	9928303	9930238	189,56,56	6	522,296,119,82,71,433	0,604,1749,1954,2320,2483
Chr01	9927502	9930418	Ga01g00706.F2	0	-	9927964	9929508	189,56,56	6	522,120,78,119,437,433	0,604,822,1749,1954,2483
Chr01	9927502	9930418	Ga01g00706.F3	0	-	9929744	9930238	189,56,56	5	522,120,78,642,433	0,604,822,1749,2483
Chr01	9927502	9930418	Ga01g00706.F4	0	-	9927964	9930238	189,56,56	7	522,120,78,119,82,71,433	0,604,822,1749,1954,2320,2483
Chr01	9940656	9941454	Ga01g00707.F1	0	+	9940656	9940656	189,56,56	1	798	0
Chr01	9942379	9942808	Ga01g00708.F1	0	-	9942531	9942783	189,56,56	1	429	0
Chr01	9953879	9954363	Ga01g00709.N1	1000	-	9953879	9953879	189,56,56	1	484	0
Chr01	9953879	9954370	Ga01g00709.N2	1000	-	9953879	9953879	189,56,56	1	491	0
Chr01	9953879	9954432	Ga01g00709.N3	1000	-	9954073	9954373	189,56,56	1	553	0
Chr01	9953879	9954613	Ga01g00709.N4	1000	-	9954073	9954373	189,56,56	1	734	0
Chr01	10004040	10004511	Ga01g00710.N1	1000	-	10004040	10004040	189,56,56	1	471	0
Chr01	10004988	10011924	Ga01g00711.F1	0	-	10005269	10009253	189,56,56	12	611,117,88,75,68,83,49,124,86,413,208,153	0,732,937,1119,1654,2108,2828,3441,4251,4862,5360,6783
Chr01	10004988	10011924	Ga01g00711.F2	0	-	10005269	10010546	189,56,56	13	611,117,88,75,68,83,49,124,86,129,123,208,153	0,732,937,1119,1654,2108,2828,3441,4251,4862,5152,5360,6783
Chr01	10004988	10011924	Ga01g00711.C1	0	-	10005269	10007886	189,56,56	12	611,117,88,75,68,83,737,86,129,123,208,153	0,732,937,1119,1654,2108,2828,4251,4862,5152,5360,6783
Chr01	10057903	10059656	Ga01g00712.F1	0	+	10058042	10059526	189,56,56	3	272,130,845	0,350,908
Chr01	10096775	10098216	Ga01g00713.N1	1000	+	10096775	10098216	189,56,56	2	258,594	0,847
Chr01	10120790	10124857	Ga01g00714.F1	0	+	10120868	10124784	189,56,56	9	882,99,120,167,71,143,112,113,217	0,1261,2073,2309,2646,2822,3132,3629,3850
Chr01	10120790	10124857	Ga01g00714.F2	0	+	10120868	10123142	189,56,56	9	882,99,120,193,71,143,112,113,217	0,1261,2073,2283,2646,2822,3132,3629,3850
Chr01	10143468	10146162	Ga01g00715.F1	0	+	10143474	10145797	189,56,56	3	664,41,254	0,2321,2440
Chr01	10147196	10148370	Ga01g00716.F1	0	-	10147381	10148343	189,56,56	2	452,513	0,661
Chr01	10218427	10218981	Ga01g00717.N1	1000	-	10218584	10218926	189,56,56	1	554	0
Chr01	10218435	10218981	Ga01g00717.N2	1000	-	10218584	10218926	189,56,56	1	546	0
Chr01	10218463	10218981	Ga01g00717.N3	1000	-	10218584	10218926	189,56,56	1	518	0
Chr01	10218527	10218981	Ga01g00717.N4	1000	-	10218584	10218926	189,56,56	1	454	0
Chr01	10272689	10276683	Ga01g00718.F1	0	+	10273197	10275599	189,56,56	6	1787,120,197,527,148,428	0,1882,2308,2628,3310,3566
Chr01	10272689	10276683	Ga01g00718.F2	0	+	10273197	10276570	189,56,56	7	1787,120,197,211,235,148,428	0,1882,2308,2628,2920,3310,3566
Chr01	10272689	10276683	Ga01g00718.F3	0	+	10273197	10276198	189,56,56	6	1787,120,197,211,235,684	0,1882,2308,2628,2920,3310
Chr01	10272689	10276683	Ga01g00718.F4	0	+	10273197	10275599	189,56,56	5	1787,120,197,527,684	0,1882,2308,2628,3310
Chr01	10272689	10276683	Ga01g00718.F5	0	+	10273197	10276570	189,56,56	7	1787,120,197,61,235,148,428	0,1882,2308,2628,2920,3310,3566
Chr01	10335740	10338966	Ga01g00719.F1	0	+	10335767	10337860	189,56,56	6	1309,132,122,543,151,489	0,1392,1664,1880,2501,2737
Chr01	10335740	10338966	Ga01g00719.F2	0	+	10335767	10338786	189,56,56	7	1309,132,122,211,238,151,489	0,1392,1664,1880,2185,2501,2737
Chr01	10336859	10338966	Ga01g00719.F3	0	+	10336868	10338786	189,56,56	7	190,132,122,211,238,151,489	0,273,545,761,1066,1382,1618
Chr01	10343727	10346925	Ga01g00720.N1	1000	+	10343729	10346721	189,56,56	7	1278,135,122,211,238,151,507	0,1396,1619,1811,2138,2457,2691
Chr01	10343727	10346925	Ga01g00720.N2	51	+	10343729	10345034	189,56,56	6	1531,122,211,238,151,507	0,1619,1811,2138,2457,2691
Chr01	10343727	10346925	Ga01g00720.N3	105	+	10343729	10345034	189,56,56	5	1531,122,565,151,507	0,1619,1811,2457,2691
Chr01	10343727	10346925	Ga01g00720.N4	131	+	10343729	10345386	189,56,56	4	1278,980,151,507	0,1396,2457,2691
Chr01	10343727	10346925	Ga01g00720.N5	65	+	10343729	10345513	189,56,56	4	1278,135,989,507	0,1396,1619,2691
Chr01	10358287	10362413	Ga01g00721.N1	1000	+	10358299	10361774	189,56,56	7	1273,135,122,211,238,151,945	0,1385,2140,2332,2620,2942,3181
Chr01	10358287	10362413	Ga01g00721.N2	332	+	10358299	10360594	189,56,56	6	1273,156,403,238,151,945	0,1364,2140,2620,2942,3181
Chr01	10360162	10362413	Ga01g00721.N3	154	+	10360945	10361774	189,56,56	3	983,151,945	0,1067,1306
Chr01	10438124	10441485	Ga01g00722.N1	1000	+	10438418	10441484	189,56,56	6	1558,135,122,527,151,298	0,1678,2022,2214,2824,3063
Chr01	10440127	10441485	Ga01g00722.N2	207	+	10440497	10441484	189,56,56	4	141,527,151,298	0,211,821,1060
Chr01	10483896	10484449	Ga01g00723.F1	0	+	10483976	10484354	189,56,56	1	553	0
Chr01	10508050	10511698	Ga01g00724.P1	0	+	10508108	10511503	189,56,56	7	1328,117,158,211,238,151,501	0,1444,2046,2288,2593,2919,3147
Chr01	10691136	10692203	Ga01g00725.F1	0	+	10691144	10691663	189,56,56	1	1067	0
Chr01	10757663	10761576	Ga01g00726.F1	0	+	10758195	10761492	189,56,56	7	1808,117,158,211,238,151,390	0,1918,2428,2664,2969,3293,3523
Chr01	10757663	10761576	Ga01g00726.F2	0	+	10758195	10759892	189,56,56	6	1808,668,211,238,151,390	0,1918,2664,2969,3293,3523
Chr01	10778188	10781711	Ga01g00727.F1	0	+	10778197	10780289	189,56,56	6	1279,117,448,238,98,504	0,1390,1922,2464,2839,3019
Chr01	10778188	10781881	Ga01g00727.P1	0	+	10778197	10781023	189,56,56	7	1279,117,158,211,238,151,674	0,1390,1922,2159,2464,2786,3019
Chr01	10778188	10781881	Ga01g00727.F2	0	+	10778197	10781066	189,56,56	7	1279,117,158,211,238,102,674	0,1390,1922,2159,2464,2835,3019
Chr01	10778188	10781881	Ga01g00727.F3	0	+	10778197	10780289	189,56,56	6	1279,117,448,238,98,674	0,1390,1922,2464,2839,3019
Chr01	10778188	10781881	Ga01g00727.F4	0	+	10778197	10780891	189,56,56	6	1279,117,158,211,473,674	0,1390,1922,2159,2464,3019
Chr01	10779509	10781881	Ga01g00727.P2	0	+	10779571	10781023	189,56,56	6	186,158,211,238,151,674	0,601,838,1143,1465,1698
Chr01	10782420	10786885	Ga01g00728.F1	0	+	10783651	10786600	189,56,56	3	157,94,3252	0,248,1213
Chr01	10799712	10803912	Ga01g00729.F1	0	+	10799830	10803734	189,56,56	4	141,94,263,410	0,2672,3425,3790
Chr01	10809913	10812479	Ga01g00730.F1	0	-	10810348	10812381	189,56,56	7	588,54,66,66,111,652,418	0,669,821,979,1161,1405,2148
Chr01	10809913	10812479	Ga01g00730.F2	0	-	10810348	10812381	189,56,56	7	588,57,66,66,111,652,418	0,669,821,979,1161,1405,2148
Chr01	10843221	10847899	Ga01g00731.F1	0	+	10845204	10847529	189,56,56	4	347,165,491,491	0,1866,2139,4187
Chr01	10843221	10847899	Ga01g00731.C1	0	+	10845204	10845879	189,56,56	3	347,165,2539	0,1866,2139
Chr01	10843221	10847899	Ga01g00731.F2	0	+	10843285	10847529	189,56,56	4	347,165,484,491	0,1866,2146,4187
Chr01	10958969	10961310	Ga01g00732.F1	0	+	10959125	10961202	189,56,56	3	482,929,695	0,631,1646
Chr01	11115483	11118067	Ga01g00733.F1	0	+	11116185	11117791	189,56,56	2	1603,863	0,1721
Chr01	11115483	11118067	Ga01g00733.F2	0	+	11115629	11117791	189,56,56	3	472,929,863	0,674,1721
Chr01	11190741	11193918	Ga01g00734.F1	0	-	11190926	11193473	189,56,56	2	2763,242	0,2935
Chr01	11213750	11214963	Ga01g00735.F1	0	+	11213750	11213750	189,56,56	1	1213	0
Chr01	11222491	11222960	Ga01g00736.N1	1000	-	11222748	11222940	189,56,56	2	289,63	0,406
Chr01	11254103	11255330	Ga01g00737.F1	0	-	11254263	11254588	189,56,56	3	241,245,565	0,323,662
Chr01	11254103	11255330	Ga01g00737.F2	0	-	11254291	11254588	189,56,56	4	236,245,343,84	0,323,662,1143
Chr01	11254103	11255330	Ga01g00737.F3	0	-	11254103	11254103	189,56,56	5	236,71,65,102,276	0,323,503,662,951
Chr01	11276845	11278370	Ga01g00738.F1	0	+	11276931	11278243	189,56,56	2	307,185	0,1340
Chr01	11317273	11320914	Ga01g00739.F1	0	-	11317524	11320864	189,56,56	2	1417,492	0,3149
Chr01	11349912	11350646	Ga01g00740.F1	0	-	11350022	11350561	189,56,56	2	239,163	0,571
Chr01	11406931	11407764	Ga01g00741.N1	1000	-	11406963	11407065	189,56,56	2	277,216	0,617
Chr01	11406942	11407764	Ga01g00741.N2	1000	-	11406963	11407065	189,56,56	2	266,216	0,606
Chr01	11426200	11432714	Ga01g00742.N1	194	+	11426200	11426200	189,56,56	3	99,57,457	0,151,6057
Chr01	11433902	11435671	Ga01g00743.N1	1000	+	11433902	11433902	189,56,56	2	682,524	0,1245
Chr01	11463502	11466201	Ga01g00744.F1	0	-	11463782	11466135	189,56,56	7	577,249,139,219,376,268,156	0,702,1061,1293,1605,2086,2543
Chr01	11522064	11525269	Ga01g00745.F1	0	-	11522433	11524188	189,56,56	2	2276,139	0,3066
Chr01	11571575	11576407	Ga01g00746.F1	0	+	11572689	11576167	189,56,56	8	207,365,154,127,86,72,204,573	0,1063,1946,2535,3501,3711,3977,4259
Chr01	11571575	11576407	Ga01g00746.F2	0	+	11572689	11575216	189,56,56	7	207,365,154,127,282,204,573	0,1063,1946,2535,3501,3977,4259
Chr01	11577166	11579431	Ga01g00747.F1	0	+	11577207	11579294	189,56,56	4	149,39,231,368	0,997,1489,1897
Chr01	11579671	11580105	Ga01g00748.N1	1000	+	11579671	11579671	189,56,56	1	434	0
Chr01	11588510	11591721	Ga01g00749.F1	0	+	11588597	11591493	189,56,56	2	315,405	0,2806
Chr01	11617802	11621607	Ga01g00750.F1	0	-	11618007	11621538	189,56,56	2	382,297	0,3508
Chr01	11617802	11621607	Ga01g00751.P1	0	-	11618581	11618971	189,56,56	2	2223,297	0,3508
Chr01	11659153	11661922	Ga01g00752.F1	0	+	11659167	11661805	189,56,56	6	171,168,218,160,211,265	0,1370,1626,1950,2208,2504
Chr01	11659153	11661922	Ga01g00752.F2	0	+	11659167	11661713	189,56,56	6	171,168,218,160,123,265	0,1370,1626,1950,2208,2504
Chr01	11663931	11666318	Ga01g00753.F1	0	-	11664137	11665848	189,56,56	3	838,867,138	0,1250,2249
Chr01	11663931	11666318	Ga01g00753.F2	0	-	11664137	11665848	189,56,56	3	838,867,163	0,1250,2224
Chr01	11687622	11688453	Ga01g00754.N1	1000	+	11687622	11688316	189,56,56	2	313,421	0,410
Chr01	11692973	11698263	Ga01g00755.F1	0	+	11693732	11698033	189,56,56	17	53,252,145,110,120,204,177,75,147,139,110,162,209,82,105,105,410	0,699,1031,1265,1502,1723,2342,2602,2759,2981,3239,3464,3727,4155,4356,4549,4880
Chr01	11714293	11715247	Ga01g00756.F1	0	-	11714760	11715009	189,56,56	2	731,140	0,814
Chr01	11714293	11715247	Ga01g00756.F2	0	-	11714414	11715009	189,56,56	3	370,93,140	0,638,814
Chr01	11723595	11725224	Ga01g00757.F1	0	+	11723612	11725060	189,56,56	3	122,123,323	0,309,1306
Chr01	11753617	11756888	Ga01g00758.F1	0	+	11753768	11756610	189,56,56	5	291,63,78,163,551	0,1638,2246,2404,2720
Chr01	11757281	11758363	Ga01g00759.F1	0	+	11757642	11758251	189,56,56	1	1082	0
Chr01	11757281	11760732	Ga01g00759.F2	0	+	11757642	11758251	189,56,56	2	2261,1068	0,2383
Chr01	11757281	11760732	Ga01g00759.F3	0	+	11757642	11758251	189,56,56	3	2261,283,535	0,2383,2916
Chr01	11759089	11762082	Ga01g00760.F1	0	-	11759251	11761952	189,56,56	6	447,303,591,156,56,344	0,526,935,1611,1901,2649
Chr01	11777507	11782239	Ga01g00761.F1	0	-	11779131	11782047	189,56,56	7	303,371,1295,237,420,456,390	0,545,1220,2607,3176,3672,4342
Chr01	11777507	11782239	Ga01g00761.F2	0	-	11778230	11780204	189,56,56	7	303,371,167,831,989,456,390	0,545,1220,1684,2607,3672,4342
Chr01	11777507	11782239	Ga01g00761.F3	0	-	11780587	11782047	189,56,56	6	303,371,1295,989,456,390	0,545,1220,2607,3672,4342
Chr01	11777507	11782239	Ga01g00761.F4	0	-	11779775	11782047	189,56,56	9	303,371,167,635,102,237,420,456,390	0,545,1220,1684,2413,2607,3176,3672,4342
Chr01	11777507	11782239	Ga01g00761.F5	0	-	11779648	11782047	189,56,56	8	303,371,1029,102,237,420,456,390	0,545,1220,2413,2607,3176,3672,4342
Chr01	11777507	11782239	Ga01g00761.F6	0	-	11778230	11780204	189,56,56	8	303,371,167,831,128,420,456,390	0,545,1220,1684,2607,3176,3672,4342
Chr01	11777507	11782239	Ga01g00761.F7	0	-	11779131	11782047	189,56,56	8	303,371,167,900,237,420,456,390	0,545,1220,1615,2607,3176,3672,4342
Chr01	11777507	11782239	Ga01g00761.F8	0	-	11780018	11782047	189,56,56	9	303,371,167,635,102,128,420,456,390	0,545,1220,1684,2413,2607,3176,3672,4342
Chr01	11777507	11782239	Ga01g00761.F9	0	-	11778230	11782047	189,56,56	8	303,371,167,831,237,420,456,390	0,545,1220,1684,2607,3176,3672,4342
Chr01	11777507	11782707	Ga01g00761.F10	0	-	11778310	11782047	189,56,56	8	303,325,167,831,237,420,456,858	0,545,1220,1684,2607,3176,3672,4342
Chr01	11777507	11782707	Ga01g00761.F11	0	-	11779648	11782047	189,56,56	9	303,371,167,565,102,237,420,456,858	0,545,1220,1684,2413,2607,3176,3672,4342
Chr01	11777507	11782707	Ga01g00761.F12	0	-	11780587	11782047	189,56,56	7	303,325,167,831,989,456,858	0,545,1220,1684,2607,3672,4342
Chr01	11777507	11782707	Ga01g00761.F13	0	-	11779648	11782047	189,56,56	8	303,371,1029,102,237,420,456,858	0,545,1220,2413,2607,3176,3672,4342
Chr01	11777507	11782707	Ga01g00761.F14	0	-	11778230	11782047	189,56,56	8	303,371,167,831,237,420,456,858	0,545,1220,1684,2607,3176,3672,4342
Chr01	11777507	11782707	Ga01g00761.F15	0	-	11780587	11782047	189,56,56	6	303,371,1295,989,456,858	0,545,1220,2607,3672,4342
Chr01	11777507	11782707	Ga01g00761.F16	0	-	11779131	11782047	189,56,56	7	303,371,1295,237,420,456,858	0,545,1220,2607,3176,3672,4342
Chr01	11777507	11782707	Ga01g00761.F17	0	-	11779775	11782047	189,56,56	9	303,371,167,635,102,237,420,456,858	0,545,1220,1684,2413,2607,3176,3672,4342
Chr01	11777507	11782707	Ga01g00761.F18	0	-	11778230	11780204	189,56,56	8	303,371,167,831,128,420,456,858	0,545,1220,1684,2607,3176,3672,4342
Chr01	11777507	11782707	Ga01g00761.F19	0	-	11780587	11782047	189,56,56	7	303,371,167,900,989,456,858	0,545,1220,1615,2607,3672,4342
Chr01	11777507	11782707	Ga01g00761.F20	0	-	11779131	11782047	189,56,56	7	303,325,1295,237,420,456,858	0,545,1220,2607,3176,3672,4342
Chr01	11777507	11782707	Ga01g00761.F21	0	-	11780587	11782047	189,56,56	8	303,371,167,635,102,989,456,858	0,545,1220,1684,2413,2607,3672,4342
Chr01	11777507	11782707	Ga01g00761.F22	0	-	11780587	11782047	189,56,56	8	303,371,167,565,102,989,456,858	0,545,1220,1684,2413,2607,3672,4342
Chr01	11777507	11782707	Ga01g00761.F23	0	-	11780018	11782047	189,56,56	7	303,371,1295,128,420,456,858	0,545,1220,2607,3176,3672,4342
Chr01	11777507	11782707	Ga01g00761.F24	0	-	11778230	11780204	189,56,56	7	303,371,167,831,989,456,858	0,545,1220,1684,2607,3672,4342
Chr01	11796378	11805233	Ga01g00762.F1	0	+	11796583	11802416	189,56,56	20	317,89,110,55,89,67,63,171,94,80,76,44,68,86,158,1338,284,195,157,523	0,399,997,1224,1595,2411,2564,2826,3125,3317,3498,3904,4502,5087,5288,5534,6995,7806,8084,8332
Chr01	11796378	11805233	Ga01g00763.F1	0	+	11802472	11804997	189,56,56	18	317,89,110,55,89,67,63,393,80,450,68,86,158,1338,284,195,157,523	0,399,997,1224,1595,2411,2564,2826,3317,3498,4502,5087,5288,5534,6995,7806,8084,8332
Chr01	11796378	11805233	Ga01g00763.F2	0	+	11802472	11804997	189,56,56	19	317,89,110,55,89,67,63,393,80,76,44,68,86,158,1338,284,195,157,523	0,399,997,1224,1595,2411,2564,2826,3317,3498,3904,4502,5087,5288,5534,6995,7806,8084,8332
Chr01	11796378	11805233	Ga01g00763.F3	0	+	11802472	11804997	189,56,56	18	317,89,110,460,67,63,171,94,80,450,68,86,158,1338,284,195,157,523	0,399,997,1224,2411,2564,2826,3125,3317,3498,4502,5087,5288,5534,6995,7806,8084,8332
Chr01	11796378	11805233	Ga01g00763.F4	0	+	11802472	11804997	189,56,56	19	317,89,110,460,67,63,171,94,80,76,44,68,86,158,1338,284,195,157,523	0,399,997,1224,2411,2564,2826,3125,3317,3498,3904,4502,5087,5288,5534,6995,7806,8084,8332
Chr01	11796378	11805233	Ga01g00763.F5	0	+	11802472	11804997	189,56,56	18	317,89,110,460,67,63,393,80,76,44,68,86,158,1338,284,195,157,523	0,399,997,1224,2411,2564,2826,3317,3498,3904,4502,5087,5288,5534,6995,7806,8084,8332
Chr01	11796378	11805233	Ga01g00763.F6	0	+	11802472	11804997	189,56,56	19	317,89,110,55,93,62,63,203,94,80,450,68,86,158,1338,284,195,157,523	0,399,997,1224,1595,2416,2564,2826,3125,3317,3498,4502,5087,5288,5534,6995,7806,8084,8332
Chr01	11796378	11805233	Ga01g00763.F7	0	+	11802472	11804997	189,56,56	19	317,89,110,55,93,62,63,171,94,80,450,68,86,158,1338,284,195,157,523	0,399,997,1224,1595,2416,2564,2826,3125,3317,3498,4502,5087,5288,5534,6995,7806,8084,8332
Chr01	11796378	11805233	Ga01g00763.F8	0	+	11802472	11804997	189,56,56	18	317,89,110,55,93,62,63,393,80,450,68,86,158,1338,284,195,157,523	0,399,997,1224,1595,2416,2564,2826,3317,3498,4502,5087,5288,5534,6995,7806,8084,8332
Chr01	11796378	11805233	Ga01g00763.F9	0	+	11802472	11804997	189,56,56	20	317,89,110,55,93,62,63,171,94,80,76,44,68,86,158,1338,284,195,157,523	0,399,997,1224,1595,2416,2564,2826,3125,3317,3498,3904,4502,5087,5288,5534,6995,7806,8084,8332
Chr01	11796378	11805233	Ga01g00763.F10	0	+	11802472	11804997	189,56,56	19	317,89,110,55,89,67,63,171,94,80,450,68,86,158,1338,284,195,157,523	0,399,997,1224,1595,2411,2564,2826,3125,3317,3498,4502,5087,5288,5534,6995,7806,8084,8332
Chr01	11796378	11805233	Ga01g00763.F11	0	+	11802472	11804997	189,56,56	20	317,89,110,55,89,67,63,203,94,80,76,44,68,86,158,1338,284,195,157,523	0,399,997,1224,1595,2411,2564,2826,3125,3317,3498,3904,4502,5087,5288,5534,6995,7806,8084,8332
Chr01	11886070	11888245	Ga01g00764.F1	0	-	11887372	11887732	189,56,56	1	2175	0
Chr01	11917330	11924652	Ga01g00765.F1	0	-	11917520	11924582	189,56,56	16	389,218,79,128,165,105,120,99,96,114,108,65,177,630,48,329	0,537,1110,1350,1555,1912,2191,2718,2984,3404,3810,4553,5054,5428,6585,6993
Chr01	11917330	11924652	Ga01g00765.F2	0	-	11917520	11921212	189,56,56	16	389,218,79,128,165,105,120,99,96,114,108,92,177,630,48,329	0,537,1110,1350,1555,1912,2191,2718,2984,3404,3810,4526,5054,5428,6585,6993
Chr01	11986656	11987638	Ga01g00766.N1	1000	+	11986771	11987392	189,56,56	1	982	0
Chr01	11986656	11987644	Ga01g00766.N2	1000	+	11986771	11987392	189,56,56	1	988	0
Chr01	11986656	11987778	Ga01g00766.N3	1000	+	11986771	11987392	189,56,56	1	1122	0
Chr01	11986681	11987638	Ga01g00766.N4	1000	+	11986771	11987392	189,56,56	1	957	0
Chr01	11986681	11987644	Ga01g00766.N5	1000	+	11986771	11987392	189,56,56	1	963	0
Chr01	11986681	11987778	Ga01g00766.N6	1000	+	11986771	11987392	189,56,56	1	1097	0
Chr01	11986719	11987638	Ga01g00766.N7	1000	+	11986771	11987392	189,56,56	1	919	0
Chr01	11986719	11987644	Ga01g00766.N8	1000	+	11986771	11987392	189,56,56	1	925	0
Chr01	11986719	11987778	Ga01g00766.N9	1000	+	11986771	11987392	189,56,56	1	1059	0
Chr01	11986953	11987638	Ga01g00766.N10	1000	+	11987209	11987392	189,56,56	1	685	0
Chr01	11986953	11987644	Ga01g00766.N11	1000	+	11987209	11987392	189,56,56	1	691	0
Chr01	11986953	11987778	Ga01g00766.N12	1000	+	11987209	11987392	189,56,56	1	825	0
Chr01	11986988	11987638	Ga01g00766.N13	1000	+	11987209	11987392	189,56,56	1	650	0
Chr01	11986988	11987644	Ga01g00766.N14	1000	+	11987209	11987392	189,56,56	1	656	0
Chr01	11986988	11987778	Ga01g00766.N15	1000	+	11987209	11987392	189,56,56	1	790	0
Chr01	12022196	12025044	Ga01g00767.N1	689	-	12022197	12024894	189,56,56	3	323,461,225	0,1377,2623
Chr01	12023474	12025044	Ga01g00767.N2	441	-	12023503	12024894	189,56,56	2	560,225	0,1345
Chr01	12116384	12118636	Ga01g00768.F1	0	+	12117640	12118201	189,56,56	2	51,1606	0,646
Chr01	12116384	12119222	Ga01g00768.F2	0	+	12117640	12118201	189,56,56	2	51,2192	0,646
Chr01	12149646	12152126	Ga01g00769.F1	0	+	12149712	12151961	189,56,56	2	66,1767	0,713
Chr01	12149646	12153211	Ga01g00769.F2	0	+	12149712	12151961	189,56,56	2	66,2852	0,713
Chr01	12153674	12154250	Ga01g00770.F1	0	-	12153786	12154206	189,56,56	1	576	0
Chr01	12158343	12159940	Ga01g00771.F1	0	+	12159104	12159764	189,56,56	5	98,82,206,54,221	0,716,872,1168,1376
Chr01	12163990	12166853	Ga01g00772.F1	0	+	12164285	12166594	189,56,56	9	52,133,109,107,102,162,57,37,465	0,282,496,1138,1340,1550,2030,2245,2398
Chr01	12163990	12166853	Ga01g00772.F2	0	+	12164285	12166594	189,56,56	8	415,109,107,102,162,57,37,465	0,496,1138,1340,1550,2030,2245,2398
Chr01	12164491	12166853	Ga01g00772.F3	0	+	12164537	12166594	189,56,56	7	104,107,102,162,57,37,465	0,637,839,1049,1529,1744,1897
Chr01	12169286	12171278	Ga01g00773.F1	0	+	12170436	12171033	189,56,56	5	42,81,206,54,290	0,1106,1272,1558,1702
Chr01	12169286	12171278	Ga01g00773.F2	0	+	12170436	12170800	189,56,56	4	42,81,340,290	0,1106,1272,1702
Chr01	12178011	12179473	Ga01g00774.F1	0	+	12178060	12179305	189,56,56	3	472,489,330	0,566,1132
Chr01	12182117	12184740	Ga01g00775.F1	0	+	12182284	12184386	189,56,56	2	747,1778	0,845
Chr01	12182117	12184740	Ga01g00775.F2	0	+	12182284	12184386	189,56,56	3	747,1489,184	0,845,2439
Chr01	12189122	12193069	Ga01g00776.F1	0	-	12189313	12191698	189,56,56	12	227,81,255,98,106,89,123,99,140,104,95,295	0,348,523,965,1171,1507,1852,2075,2260,2532,3155,3652
Chr01	12189122	12193069	Ga01g00776.F2	0	-	12189313	12190489	189,56,56	10	227,81,255,98,804,99,140,442,95,295	0,348,523,965,1171,2075,2260,2532,3155,3652
Chr01	12189122	12193069	Ga01g00776.F3	0	-	12189313	12190489	189,56,56	11	227,81,255,98,804,99,140,104,34,95,295	0,348,523,965,1171,2075,2260,2532,2940,3155,3652
Chr01	12241030	12241695	Ga01g00777.N1	1000	-	12241030	12241660	189,56,56	1	665	0
Chr01	12244839	12248158	Ga01g00778.F1	0	+	12244957	12248069	189,56,56	8	190,183,212,164,159,53,141,167	0,294,680,1562,1994,2310,2856,3152
Chr01	12252317	12253222	Ga01g00779.F1	0	-	12252565	12253173	189,56,56	2	350,391	0,514
Chr01	12305428	12305934	Ga01g00780.N1	1000	+	12305554	12305932	189,56,56	1	506	0
Chr01	12306032	12308082	Ga01g00781.N1	717	+	12306121	12307751	189,56,56	4	89,364,275,28	0,1129,1588,2022
Chr01	12306032	12326143	Ga01g00781.N2	1000	+	12306121	12326143	189,56,56	4	89,201,172,92	0,1129,19752,20019
Chr01	12353005	12358626	Ga01g00782.F1	0	-	12353224	12358568	189,56,56	15	272,211,157,128,48,72,77,148,147,92,89,44,97,92,316	0,399,717,968,1179,1412,1768,1982,2550,2782,3158,3510,4206,4703,5305
Chr01	12353005	12358626	Ga01g00782.F2	0	-	12353224	12355702	189,56,56	14	272,211,157,128,48,72,77,148,147,92,44,97,92,316	0,399,717,968,1179,1412,1768,1982,2550,2782,3510,4206,4703,5305
Chr01	12353005	12358626	Ga01g00782.F3	0	-	12353224	12355910	189,56,56	14	272,211,157,128,48,72,77,148,147,465,44,97,92,316	0,399,717,968,1179,1412,1768,1982,2550,2782,3510,4206,4703,5305
Chr01	12359354	12360787	Ga01g00783.N1	1000	+	12359354	12360787	189,56,56	3	864,141,255	0,954,1178
Chr01	12507611	12511299	Ga01g00784.F1	0	+	12508113	12510375	189,56,56	5	1000,226,222,214,347	0,1432,1904,2756,3341
Chr01	12508587	12511299	Ga01g00784.F2	0	+	12509088	12510375	189,56,56	5	24,226,222,214,347	0,456,928,1780,2365
Chr01	12512999	12515560	Ga01g00785.F1	0	-	12513337	12515491	189,56,56	6	503,84,40,97,118,405	0,957,1575,1718,1922,2156
Chr01	12531635	12534856	Ga01g00786.F1	0	+	12532745	12534736	189,56,56	8	169,113,79,29,94,90,190,560	0,580,1070,1720,1953,2201,2378,2661
Chr01	12531635	12534856	Ga01g00786.F2	0	+	12531685	12534736	189,56,56	8	197,113,79,29,94,90,190,560	0,580,1070,1720,1953,2201,2378,2661
Chr01	12534830	12536785	Ga01g00787.F1	0	-	12535044	12535995	189,56,56	6	305,53,75,41,105,112	0,404,670,888,1128,1843
Chr01	12534830	12536785	Ga01g00787.F2	0	-	12535044	12535995	189,56,56	6	305,53,75,41,46,112	0,404,670,888,1128,1843
Chr01	12537536	12540519	Ga01g00788.F1	0	+	12537659	12540417	189,56,56	5	209,118,240,291,381	0,639,1058,2106,2602
Chr01	12540429	12541808	Ga01g00789.F1	0	-	12540662	12541772	189,56,56	2	491,297	0,1082
Chr01	12569113	12571393	Ga01g00790.N1	1000	-	12569762	12571279	189,56,56	3	904,159,1011	0,987,1269
Chr01	12580913	12582616	Ga01g00791.N1	1000	-	12581026	12582514	189,56,56	3	365,156,996	0,439,707
Chr01	12628871	12630502	Ga01g00792.N1	1000	-	12629437	12630430	189,56,56	2	319,1236	0,395
Chr01	12643433	12644437	Ga01g00793.F1	0	+	12643464	12643905	189,56,56	1	1004	0
Chr01	12647489	12651731	Ga01g00794.F1	0	+	12647745	12651516	189,56,56	6	949,192,106,686,864,413	0,1185,1879,2080,2839,3829
Chr01	12647489	12652784	Ga01g00794.F2	0	+	12647745	12651516	189,56,56	7	949,192,106,686,864,781,529	0,1185,1879,2080,2839,3829,4766
Chr01	12647489	12652784	Ga01g00794.F3	0	+	12647745	12652090	189,56,56	8	949,192,106,686,864,194,58,529	0,1185,1879,2080,2839,3829,4552,4766
Chr01	12647489	12652784	Ga01g00794.C1	0	+	12647745	12651695	189,56,56	8	949,192,106,686,864,194,495,529	0,1185,1879,2080,2839,3829,4115,4766
Chr01	12652126	12659415	Ga01g00795.F1	0	-	12652481	12659376	189,56,56	12	517,90,213,93,195,93,96,421,683,192,1114,179	0,893,1058,1350,1888,2155,2606,3356,4232,5045,5359,7110
Chr01	12652126	12659415	Ga01g00795.F2	0	-	12652481	12659376	189,56,56	13	517,90,213,93,195,93,96,421,683,192,677,365,179	0,893,1058,1350,1888,2155,2606,3356,4232,5045,5359,6108,7110
Chr01	12664096	12676282	Ga01g00796.N1	256	-	12664096	12664096	189,56,56	2	86,288	0,11898
Chr01	12672866	12676282	Ga01g00796.N2	1000	-	12672866	12672866	189,56,56	1	3416	0
Chr01	12714137	12715850	Ga01g00797.F1	0	+	12714177	12715674	189,56,56	1	1713	0
Chr01	12715216	12715850	Ga01g00797.F2	0	+	12715443	12715674	189,56,56	1	634	0
Chr01	12718322	12720833	Ga01g00798.F1	0	-	12718828	12720739	189,56,56	5	764,392,193,179,242	0,849,1384,1669,2269
Chr01	12741731	12743268	Ga01g00799.F1	0	-	12741731	12741731	189,56,56	2	306,289	0,1248
Chr01	12741731	12743268	Ga01g00799.F2	0	-	12741731	12741731	189,56,56	1	1537	0
Chr01	12756893	12759018	Ga01g00800.F1	0	+	12756928	12758854	189,56,56	2	192,463	0,1662
Chr01	12759790	12761749	Ga01g00801.F1	0	+	12759804	12760776	189,56,56	7	65,111,136,90,108,90,265	0,188,383,948,1328,1517,1694
Chr01	12759790	12761749	Ga01g00801.F2	0	+	12759804	12761583	189,56,56	7	65,111,136,155,108,90,265	0,188,383,883,1328,1517,1694
Chr01	12759790	12761749	Ga01g00801.F3	0	+	12759790	12759790	189,56,56	6	65,111,655,108,90,265	0,188,383,1328,1517,1694
Chr01	12761646	12762817	Ga01g00802.F1	0	-	12761866	12762802	189,56,56	1	1171	0
Chr01	12769056	12772847	Ga01g00803.F1	0	+	12769101	12772440	189,56,56	7	390,141,366,246,93,201,623	0,880,1112,1693,2503,2862,3168
Chr01	12772986	12775245	Ga01g00804.N1	1000	+	12774489	12774834	189,56,56	1	2259	0
Chr01	12779160	12781102	Ga01g00805.F1	0	-	12779385	12780910	189,56,56	3	298,88,391	0,817,1551
Chr01	12782162	12786295	Ga01g00806.F1	0	+	12782204	12783640	189,56,56	8	360,475,83,56,131,97,162,268	0,589,1413,2998,3131,3344,3529,3865
Chr01	12782162	12786295	Ga01g00806.F2	0	+	12782204	12786030	189,56,56	7	360,475,56,131,97,162,268	0,589,2998,3131,3344,3529,3865
Chr01	12782162	12786295	Ga01g00806.F3	0	+	12782204	12783640	189,56,56	7	360,475,1641,131,97,162,268	0,589,1413,3131,3344,3529,3865
Chr01	12782162	12786295	Ga01g00806.F4	0	+	12782204	12783267	189,56,56	6	360,2465,131,97,162,268	0,589,3131,3344,3529,3865
Chr01	12803238	12804751	Ga01g00807.N1	1000	+	12803525	12804435	189,56,56	2	447,330	0,1183
Chr01	12805214	12808137	Ga01g00808.F1	0	-	12805865	12807391	189,56,56	6	502,93,98,150,424,75	0,595,771,1036,1850,2848
Chr01	12837573	12841681	Ga01g00809.F1	0	+	12839244	12841223	189,56,56	3	680,386,1892	0,1396,2216
Chr01	12837573	12841681	Ga01g00809.F2	0	+	12839822	12841223	189,56,56	2	680,2712	0,1396
Chr01	12837573	12841681	Ga01g00809.F3	0	+	12838984	12841223	189,56,56	2	1525,1892	0,2216
Chr01	12837573	12841681	Ga01g00809.F4	0	+	12837836	12841223	189,56,56	2	680,1892	0,2216
Chr01	12837573	12841681	Ga01g00809.F5	0	+	12839244	12841223	189,56,56	2	1782,1892	0,2216
Chr01	12837573	12841681	Ga01g00809.F6	0	+	12837836	12841223	189,56,56	3	680,129,1892	0,1396,2216
Chr01	12843441	12846976	Ga01g00810.F1	0	-	12844235	12846428	189,56,56	10	406,71,76,119,63,92,109,46,85,112	0,780,957,1151,1628,1781,2014,2773,2922,3423
Chr01	12843441	12846976	Ga01g00810.C1	0	-	12844235	12846428	189,56,56	10	377,71,76,119,63,92,109,46,85,112	0,780,957,1151,1628,1781,2014,2773,2922,3423
Chr01	12843946	12846976	Ga01g00810.F2	0	-	12844235	12846428	189,56,56	9	346,76,119,63,92,109,46,85,112	0,452,646,1123,1276,1509,2268,2417,2918
Chr01	12877853	12879010	Ga01g00811.F1	0	-	12877944	12878944	189,56,56	4	238,261,152,217	0,324,695,940
Chr01	12899770	12903401	Ga01g00812.F1	0	+	12900114	12903179	189,56,56	9	185,767,144,153,116,168,128,100,294	0,310,1789,2035,2299,2580,2832,3151,3337
Chr01	12903841	12904548	Ga01g00813.F1	0	-	12904010	12904349	189,56,56	2	543,56	0,651
Chr01	12906889	12909838	Ga01g00814.F1	0	+	12907013	12909572	189,56,56	6	239,128,170,78,145,680	0,375,1262,1501,2038,2269
Chr01	12910949	12917377	Ga01g00815.F1	0	-	12911272	12917103	189,56,56	8	686,600,99,195,180,138,3100,139	0,799,1476,2109,2569,2843,3070,6289
Chr01	12930635	12933347	Ga01g00816.F1	0	-	12931003	12933249	189,56,56	9	432,42,31,60,63,52,53,57,210	0,544,874,1008,1158,1333,1620,1839,2502
Chr01	12933543	12934835	Ga01g00817.N1	1000	+	12933595	12934729	189,56,56	2	335,585	0,707
Chr01	12933543	12934839	Ga01g00817.N2	1000	+	12933595	12934729	189,56,56	2	335,589	0,707
Chr01	12933543	12934844	Ga01g00817.N3	1000	+	12933595	12934729	189,56,56	2	335,594	0,707
Chr01	12936832	12938162	Ga01g00818.N1	1000	+	12936891	12937293	189,56,56	1	1330	0
Chr01	12936836	12938162	Ga01g00818.N2	1000	+	12936891	12937293	189,56,56	1	1326	0
Chr01	12950837	12952450	Ga01g00819.F1	0	+	12951660	12952257	189,56,56	3	504,57,800	0,608,813
Chr01	12951268	12952450	Ga01g00819.F2	0	+	12951660	12952257	189,56,56	3	73,57,800	0,177,382
Chr01	12951268	12952450	Ga01g00819.F3	0	+	12951660	12952257	189,56,56	2	234,800	0,382
Chr01	12962996	12964041	Ga01g00820.F1	0	-	12963069	12963723	189,56,56	2	267,748	0,297
Chr01	12979932	12983498	Ga01g00821.F1	0	+	12980249	12983423	189,56,56	11	430,103,65,212,64,73,121,88,126,107,224	0,1116,1300,1447,1771,2020,2231,2566,2751,2977,3342
Chr01	12998331	13007267	Ga01g00822.N1	1000	+	13006436	13006976	189,56,56	9	164,1238,128,141,245,201,92,102,450	0,435,1978,7242,7467,7792,8061,8230,8486
Chr01	13010791	13013979	Ga01g00823.F1	0	-	13010902	13013331	189,56,56	3	233,1153,987	0,508,2201
Chr01	13027101	13027727	Ga01g00824.F1	0	+	13027110	13027368	189,56,56	1	626	0
Chr01	13036842	13039822	Ga01g00825.F1	0	+	13036877	13039118	189,56,56	6	208,124,234,150,210,788	0,325,1018,1554,1849,2192
Chr01	13036842	13039822	Ga01g00825.F2	0	+	13036877	13039696	189,56,56	7	208,124,234,150,210,60,195	0,325,1018,1554,1849,2192,2785
Chr01	13036842	13039822	Ga01g00825.F3	0	+	13036877	13039491	189,56,56	7	208,124,234,150,210,60,439	0,325,1018,1554,1849,2192,2541
Chr01	13036842	13039822	Ga01g00825.C1	0	+	13036877	13039118	189,56,56	5	208,124,234,210,788	0,325,1018,1849,2192
Chr01	13036842	13040264	Ga01g00825.F4	0	+	13036877	13039118	189,56,56	6	208,124,234,150,210,1230	0,325,1018,1554,1849,2192
Chr01	13036842	13040264	Ga01g00825.F5	0	+	13036877	13038100	189,56,56	4	208,124,1041,1230	0,325,1018,2192
Chr01	13041908	13044231	Ga01g00826.F1	0	+	13041934	13044115	189,56,56	5	351,134,234,250,337	0,1081,1311,1621,1986
Chr01	13051502	13055099	Ga01g00827.N1	1000	+	13053996	13054506	189,56,56	2	1233,2193	0,1404
Chr01	13061544	13066678	Ga01g00828.F1	0	+	13063427	13066529	189,56,56	13	178,65,201,98,498,345,65,49,136,85,70,141,488	0,360,875,1206,1613,2277,2706,3115,3274,3745,3927,4247,4646
Chr01	13061544	13066678	Ga01g00828.F2	0	+	13061625	13066529	189,56,56	14	178,65,201,98,194,182,345,65,49,136,85,70,141,488	0,360,875,1206,1613,1929,2277,2706,3115,3274,3745,3927,4247,4646
Chr01	13066649	13067279	Ga01g00829.F1	0	-	13066770	13067227	189,56,56	2	251,288	0,342
Chr01	13070205	13070953	Ga01g00830.N1	1000	+	13070335	13070839	189,56,56	2	341,173	0,575
Chr01	13070205	13071009	Ga01g00830.N2	1000	+	13070335	13070839	189,56,56	2	341,229	0,575
Chr01	13070205	13071018	Ga01g00830.N3	1000	+	13070335	13070839	189,56,56	2	341,238	0,575
Chr01	13070205	13071020	Ga01g00830.N4	1000	+	13070335	13070839	189,56,56	2	341,240	0,575
Chr01	13070296	13070953	Ga01g00830.N5	1000	+	13070335	13070839	189,56,56	2	250,173	0,484
Chr01	13070296	13071009	Ga01g00830.N6	1000	+	13070335	13070839	189,56,56	2	250,229	0,484
Chr01	13070296	13071018	Ga01g00830.N7	1000	+	13070335	13070839	189,56,56	2	250,238	0,484
Chr01	13070296	13071020	Ga01g00830.N8	1000	+	13070335	13070839	189,56,56	2	250,240	0,484
Chr01	13078793	13079618	Ga01g00831.F1	0	+	13078838	13079353	189,56,56	2	322,357	0,468
Chr01	13141005	13141664	Ga01g00832.N1	1000	+	13141049	13141494	189,56,56	2	319,258	0,401
Chr01	13141005	13141711	Ga01g00832.N2	1000	+	13141049	13141494	189,56,56	2	319,305	0,401
Chr01	13154535	13155903	Ga01g00833.N1	1000	-	13154535	13155849	189,56,56	1	1368	0
Chr01	13162317	13167551	Ga01g00834.R1	0	-	13162496	13166556	189,56,56	14	264,89,120,157,65,114,65,22,121,113,95,61,382,42	0,401,932,1139,1447,1642,2353,2563,2738,2988,3209,3716,3873,5192
Chr01	13162317	13167551	Ga01g00834.F1	0	-	13162496	13166556	189,56,56	14	264,89,120,157,65,114,65,40,169,113,95,61,382,42	0,401,932,1139,1447,1642,2353,2563,2690,2988,3209,3716,3873,5192
Chr01	13191100	13193740	Ga01g00835.F1	0	-	13191204	13193586	189,56,56	6	725,114,369,168,108,349	0,809,1365,1833,2092,2291
Chr01	13226187	13236296	Ga01g00836.R1	0	-	13229281	13236216	189,56,56	24	581,57,117,97,67,75,165,88,162,84,142,83,144,78,90,189,167,170,97,160,185,31,219,194	0,745,895,1171,1364,1927,2946,3227,3397,3962,4132,5029,5352,5919,6179,6439,6929,7300,7715,8095,8653,8990,9582,9915
Chr01	13226187	13236296	Ga01g00836.F1	0	-	13226618	13236216	189,56,56	23	581,57,117,97,67,75,88,162,84,142,83,144,78,90,189,167,170,100,160,185,31,219,194	0,745,895,1171,1364,1927,3227,3397,3962,4132,5029,5352,5919,6179,6439,6929,7300,7715,8095,8653,8990,9582,9915
Chr01	13226187	13236296	Ga01g00836.F2	0	-	13232094	13236216	189,56,56	22	581,57,117,97,67,75,88,162,84,142,83,645,90,189,167,170,97,160,185,31,219,194	0,745,895,1171,1364,1927,3227,3397,3962,4132,5029,5352,6179,6439,6929,7300,7715,8095,8653,8990,9582,9915
Chr01	13226187	13236296	Ga01g00836.F3	0	-	13229281	13236216	189,56,56	24	581,57,117,97,67,75,165,88,162,84,142,83,144,78,90,189,167,170,100,160,185,31,219,194	0,745,895,1171,1364,1927,2946,3227,3397,3962,4132,5029,5352,5919,6179,6439,6929,7300,7715,8095,8653,8990,9582,9915
Chr01	13226187	13236296	Ga01g00836.F4	0	-	13226618	13234427	189,56,56	23	581,57,117,97,67,75,88,162,84,142,83,144,78,90,189,167,170,100,160,209,31,219,194	0,745,895,1171,1364,1927,3227,3397,3962,4132,5029,5352,5919,6179,6439,6929,7300,7715,8095,8653,8990,9582,9915
Chr01	13226187	13236296	Ga01g00836.F5	0	-	13226618	13235811	189,56,56	22	581,57,117,97,67,75,88,162,84,142,83,144,90,189,167,170,100,160,185,31,234,194	0,745,895,1171,1364,1927,3227,3397,3962,4132,5029,5352,6179,6439,6929,7300,7715,8095,8653,8990,9582,9915
Chr01	13226187	13236296	Ga01g00836.F6	0	-	13226618	13235811	189,56,56	23	581,57,117,97,67,75,88,162,84,142,83,144,78,90,189,167,170,100,160,185,31,234,194	0,745,895,1171,1364,1927,3227,3397,3962,4132,5029,5352,5919,6179,6439,6929,7300,7715,8095,8653,8990,9582,9915
Chr01	13226187	13236296	Ga01g00836.F7	0	-	13226618	13235811	189,56,56	23	581,57,117,97,67,75,88,162,84,142,83,144,78,90,189,167,170,97,160,185,31,234,194	0,745,895,1171,1364,1927,3227,3397,3962,4132,5029,5352,5919,6179,6439,6929,7300,7715,8095,8653,8990,9582,9915
Chr01	13226187	13236296	Ga01g00836.F8	0	-	13229228	13236216	189,56,56	24	581,57,117,97,67,75,160,88,162,84,142,83,144,78,90,189,167,170,100,160,185,31,219,194	0,745,895,1171,1364,1927,2946,3227,3397,3962,4132,5029,5352,5919,6179,6439,6929,7300,7715,8095,8653,8990,9582,9915
Chr01	13226187	13236296	Ga01g00836.F9	0	-	13229228	13236216	189,56,56	23	581,57,117,97,67,75,160,88,162,84,142,83,144,90,189,167,170,97,160,185,31,219,194	0,745,895,1171,1364,1927,2946,3227,3397,3962,4132,5029,5352,6179,6439,6929,7300,7715,8095,8653,8990,9582,9915
Chr01	13226187	13236296	Ga01g00836.F10	0	-	13226618	13234427	189,56,56	22	581,57,117,97,67,75,88,162,84,142,83,144,90,189,167,170,100,160,209,31,234,194	0,745,895,1171,1364,1927,3227,3397,3962,4132,5029,5352,6179,6439,6929,7300,7715,8095,8653,8990,9582,9915
Chr01	13226187	13236296	Ga01g00836.F11	0	-	13226618	13236216	189,56,56	23	581,57,117,97,67,75,88,162,84,142,83,144,78,90,189,167,170,97,160,185,31,219,194	0,745,895,1171,1364,1927,3227,3397,3962,4132,5029,5352,5919,6179,6439,6929,7300,7715,8095,8653,8990,9582,9915
Chr01	13226187	13236296	Ga01g00836.F12	0	-	13226618	13234427	189,56,56	23	581,57,117,97,67,75,88,162,84,142,83,144,78,90,189,167,170,97,160,209,31,234,194	0,745,895,1171,1364,1927,3227,3397,3962,4132,5029,5352,5919,6179,6439,6929,7300,7715,8095,8653,8990,9582,9915
Chr01	13226187	13236296	Ga01g00836.F13	0	-	13226618	13236216	189,56,56	22	581,57,117,97,67,75,88,162,84,142,83,144,90,189,167,170,100,160,185,31,219,194	0,745,895,1171,1364,1927,3227,3397,3962,4132,5029,5352,6179,6439,6929,7300,7715,8095,8653,8990,9582,9915
Chr01	13226187	13236296	Ga01g00836.F14	0	-	13226618	13236216	189,56,56	22	581,57,117,97,67,75,88,162,84,142,83,144,90,189,167,170,97,160,185,31,219,194	0,745,895,1171,1364,1927,3227,3397,3962,4132,5029,5352,6179,6439,6929,7300,7715,8095,8653,8990,9582,9915
Chr01	13226187	13236296	Ga01g00836.F15	0	-	13229228	13236216	189,56,56	24	581,57,117,97,67,75,160,88,162,84,142,83,144,78,90,189,167,170,97,160,185,31,219,194	0,745,895,1171,1364,1927,2946,3227,3397,3962,4132,5029,5352,5919,6179,6439,6929,7300,7715,8095,8653,8990,9582,9915
Chr01	13282380	13283041	Ga01g00837.N1	1000	+	13282501	13282966	189,56,56	1	661	0
Chr01	13282380	13283045	Ga01g00837.N2	1000	+	13282501	13282966	189,56,56	1	665	0
Chr01	13282380	13283134	Ga01g00837.N3	1000	+	13282501	13282966	189,56,56	1	754	0
Chr01	13314893	13315839	Ga01g00838.F1	0	-	13315287	13315530	189,56,56	1	946	0
Chr01	13354493	13356398	Ga01g00839.F1	0	-	13354632	13356189	189,56,56	3	1308,78,327	0,1414,1578
Chr01	13380342	13381023	Ga01g00840.N1	1000	-	13380342	13380924	189,56,56	1	681	0
Chr01	13423431	13427523	Ga01g00841.F1	0	+	13425362	13427316	189,56,56	7	2055,122,60,243,186,249,576	0,2164,2369,2549,2872,3159,3516
Chr01	13424807	13427523	Ga01g00841.F2	0	+	13425362	13427316	189,56,56	7	679,122,60,243,186,249,576	0,788,993,1173,1496,1783,2140
Chr01	13424807	13427523	Ga01g00841.F3	0	+	13426402	13427316	189,56,56	6	679,122,423,186,249,576	0,788,993,1496,1783,2140
Chr01	13431872	13434151	Ga01g00842.N1	1000	-	13432068	13434105	189,56,56	5	859,255,201,213,283	0,940,1368,1684,1996
Chr01	13443344	13444198	Ga01g00843.F1	0	+	13443370	13444033	189,56,56	1	854	0
Chr01	13443347	13444198	Ga01g00843.F2	0	+	13443370	13444033	189,56,56	1	851	0
Chr01	13499951	13501705	Ga01g00844.F1	0	+	13499987	13501508	189,56,56	2	97,1558	0,196
Chr01	13499951	13501705	Ga01g00844.F2	0	+	13499987	13501579	189,56,56	3	97,1317,161	0,196,1593
Chr01	13501130	13501705	Ga01g00844.F3	0	+	13501235	13501579	189,56,56	2	334,161	0,414
Chr01	13556540	13557763	Ga01g00845.F1	0	+	13556873	13557563	189,56,56	1	1223	0
Chr01	13564421	13566240	Ga01g00846.F1	0	+	13564489	13566074	189,56,56	4	467,450,310,303	0,561,1090,1516
Chr01	13570985	13575180	Ga01g00847.F1	0	+	13571157	13574879	189,56,56	16	257,80,69,58,56,43,62,114,103,50,129,252,80,127,144,487	0,326,694,855,1092,1238,1367,1716,1943,2143,2396,2608,2978,3200,3425,3708
Chr01	13575995	13578340	Ga01g00848.P1	0	-	13576996	13578290	189,56,56	3	1195,490,365	0,1404,1980
Chr01	13580291	13582883	Ga01g00849.F1	0	+	13581486	13582689	189,56,56	5	155,507,168,129,308	0,856,1450,1954,2284
Chr01	13580291	13582883	Ga01g00849.F2	0	+	13580308	13582689	189,56,56	6	155,211,212,168,129,308	0,856,1151,1450,1954,2284
Chr01	13582938	13584543	Ga01g00850.F1	0	-	13583713	13584409	189,56,56	3	327,162,412	0,626,1193
Chr01	13585141	13588999	Ga01g00851.F1	0	+	13585186	13588690	189,56,56	13	354,84,126,89,184,91,155,93,93,81,150,96,387	0,493,869,1104,1368,1721,2097,2430,2619,2810,2974,3238,3471
Chr01	13588842	13592996	Ga01g00852.F1	0	-	13589154	13592992	189,56,56	12	402,84,57,129,75,48,157,142,152,254,129,142	0,554,800,960,1422,1582,2008,2279,2723,2958,3560,4012
Chr01	13607117	13611886	Ga01g00853.F1	0	+	13608182	13610066	189,56,56	9	79,95,204,252,216,156,766,149,576	0,1042,1236,1590,1915,2368,2604,3861,4193
Chr01	13607117	13611886	Ga01g00853.F2	0	+	13608182	13611613	189,56,56	10	79,95,204,252,216,156,312,88,149,576	0,1042,1236,1590,1915,2368,2604,3282,3861,4193
Chr01	13612859	13615290	Ga01g00854.F1	0	+	13613064	13615145	189,56,56	6	92,101,110,76,141,886	0,191,728,1088,1285,1545
Chr01	13617782	13621328	Ga01g00855.F1	0	-	13618009	13621305	189,56,56	4	581,276,420,134	0,1663,2905,3412
Chr01	13662531	13663031	Ga01g00856.F1	0	+	13662532	13662793	189,56,56	1	500	0
Chr01	13675093	13677825	Ga01g00857.F1	0	+	13675290	13677747	189,56,56	6	446,100,230,168,234,345	0,961,1165,1567,1968,2387
Chr01	13677961	13680426	Ga01g00858.F1	0	-	13678171	13679757	189,56,56	6	342,45,101,203,216,40	0,828,994,1189,1584,2425
Chr01	13733621	13735541	Ga01g00859.N1	1000	-	13734224	13734650	189,56,56	2	1124,282	0,1638
Chr01	13743184	13751026	Ga01g00860.F1	0	-	13743509	13750380	189,56,56	19	1194,526,73,119,72,111,42,93,102,148,534,90,248,99,264,54,97,426,94	0,1344,1972,2130,2339,2654,3217,3422,3870,4083,4365,4981,5162,5742,5925,6320,6588,6777,7748
Chr01	13743184	13751026	Ga01g00860.F2	0	-	13745909	13750380	189,56,56	19	1870,73,119,72,111,50,42,93,102,148,534,90,248,99,264,54,97,426,94	0,1972,2130,2339,2654,2845,3217,3422,3870,4083,4365,4981,5162,5742,5925,6320,6588,6777,7748
Chr01	13743184	13751026	Ga01g00860.F3	0	-	13746275	13750380	189,56,56	17	1870,73,119,72,605,93,102,148,534,90,248,99,264,54,97,426,94	0,1972,2130,2339,2654,3422,3870,4083,4365,4981,5162,5742,5925,6320,6588,6777,7748
Chr01	13743184	13751026	Ga01g00860.F4	0	-	13746004	13750380	189,56,56	18	1870,73,119,72,241,42,93,102,148,534,90,248,99,264,54,97,426,94	0,1972,2130,2339,2654,3217,3422,3870,4083,4365,4981,5162,5742,5925,6320,6588,6777,7748
Chr01	13743184	13751026	Ga01g00860.F5	0	-	13746275	13750380	189,56,56	16	1870,73,119,920,93,102,148,534,90,248,99,264,54,97,426,94	0,1972,2130,2339,3422,3870,4083,4365,4981,5162,5742,5925,6320,6588,6777,7748
Chr01	13743184	13751026	Ga01g00860.F6	0	-	13743509	13750380	189,56,56	18	1870,73,119,72,111,42,93,102,148,534,90,248,99,264,54,97,426,94	0,1972,2130,2339,2654,3217,3422,3870,4083,4365,4981,5162,5742,5925,6320,6588,6777,7748
Chr01	13752830	13758546	Ga01g00861.F1	0	-	13754455	13757706	189,56,56	15	480,92,97,158,199,156,212,117,72,39,172,239,171,226,250	0,718,919,1101,1622,2171,2774,3132,3339,3565,3693,3973,4451,4789,5466
Chr01	13770225	13770876	Ga01g00862.F1	0	+	13770349	13770776	189,56,56	2	440,105	0,546
Chr01	13775058	13778418	Ga01g00863.P1	0	-	13775278	13778377	189,56,56	14	505,84,63,145,102,101,67,47,195,47,60,98,119,191	0,694,912,1067,1304,1493,1749,1930,2096,2378,2523,2673,2876,3169
Chr01	13775058	13778418	Ga01g00863.P2	0	-	13775278	13776846	189,56,56	14	505,84,63,145,102,101,67,47,195,47,56,98,119,191	0,694,912,1067,1304,1493,1749,1930,2096,2378,2523,2673,2876,3169
Chr01	13775058	13778428	Ga01g00863.P3	0	-	13775278	13778377	189,56,56	14	505,84,63,145,102,101,67,47,195,47,60,98,119,201	0,694,912,1067,1304,1493,1749,1930,2096,2378,2523,2673,2876,3169
Chr01	13775058	13778428	Ga01g00863.P4	0	-	13775278	13776846	189,56,56	14	505,84,63,145,102,101,67,47,195,47,56,98,119,201	0,694,912,1067,1304,1493,1749,1930,2096,2378,2523,2673,2876,3169
Chr01	13786319	13793433	Ga01g00864.F1	0	+	13789695	13793172	189,56,56	8	292,294,116,1042,285,143,481,566	0,1144,1901,2147,3317,4080,5945,6548
Chr01	13786319	13793433	Ga01g00864.F2	0	+	13786493	13793172	189,56,56	9	292,294,116,508,39,285,143,481,566	0,1144,1901,2147,3150,3317,4080,5945,6548
Chr01	13786319	13793433	Ga01g00864.F3	0	+	13789695	13793172	189,56,56	7	292,873,1042,285,143,481,566	0,1144,2147,3317,4080,5945,6548
Chr01	13786319	13793433	Ga01g00864.F4	0	+	13786493	13790626	189,56,56	8	292,294,116,508,39,285,2346,566	0,1144,1901,2147,3150,3317,4080,6548
Chr01	13837029	13838910	Ga01g00865.F1	0	+	13837107	13838738	189,56,56	6	197,50,39,29,167,677	0,292,455,586,784,1204
Chr01	13841874	13844751	Ga01g00866.F1	0	+	13842168	13844403	189,56,56	3	564,150,1074	0,1053,1803
Chr01	13845452	13845659	Ga01g00867.N1	1000	+	13845452	13845452	189,56,56	1	207	0
Chr01	13848762	13850638	Ga01g00868.F1	0	-	13849004	13850561	189,56,56	5	318,170,337,73,81	0,491,869,1615,1795
Chr01	13848762	13851920	Ga01g00868.F2	0	-	13849004	13850561	189,56,56	6	318,170,337,73,63,220	0,491,869,1615,1795,2938
Chr01	13851568	13854308	Ga01g00869.F1	0	+	13852464	13854063	189,56,56	4	1109,133,183,646	0,1575,1834,2094
Chr01	13854371	13855293	Ga01g00870.F1	0	-	13854551	13855254	189,56,56	3	581,76,63	0,676,859
Chr01	13858570	13860177	Ga01g00871.F1	0	-	13858772	13860125	189,56,56	5	456,54,73,65,236	0,540,679,838,1371
Chr01	13907265	13909883	Ga01g00872.F1	0	+	13908379	13909651	189,56,56	2	660,1527	0,1091
Chr01	13907265	13909883	Ga01g00872.F2	0	+	13908379	13909651	189,56,56	2	266,1527	0,1091
Chr01	13907773	13909883	Ga01g00872.F3	0	+	13908379	13909651	189,56,56	2	152,1527	0,583
Chr01	13909392	13909883	Ga01g00872.F4	0	+	13909477	13909651	189,56,56	1	491	0
Chr01	13910162	13914879	Ga01g00873.F1	0	-	13910268	13914717	189,56,56	3	1498,1241,1678	0,1718,3039
Chr01	13918314	13921845	Ga01g00874.M1	0	-	13919425	13921065	189,56,56	4	2332,227,114,232	0,2529,3046,3299
Chr01	13918879	13921845	Ga01g00874.F1	0	-	13919425	13921065	189,56,56	4	1767,227,114,232	0,1964,2481,2734
Chr01	13918879	13921845	Ga01g00874.F2	0	-	13919347	13921065	189,56,56	5	482,1195,227,114,232	0,572,1964,2481,2734
Chr01	13926474	13928106	Ga01g00875.F1	0	-	13926678	13927727	189,56,56	3	585,504,73	0,749,1559
Chr01	13957200	13961570	Ga01g00876.F1	0	+	13957301	13961238	189,56,56	6	332,159,538,133,156,819	0,1624,2166,2798,3022,3551
Chr01	13989960	13994375	Ga01g00877.M1	0	-	13991395	13993015	189,56,56	2	3244,110	0,4305
Chr01	13991126	13994375	Ga01g00877.F1	0	-	13991395	13993015	189,56,56	2	2078,110	0,3139
Chr01	13991126	13994375	Ga01g00877.F2	0	-	13991395	13992661	189,56,56	3	1858,112,110	0,1966,3139
Chr01	13998231	14001517	Ga01g00878.F1	0	-	14000171	14001443	189,56,56	2	275,1351	0,1935
Chr01	14002025	14003231	Ga01g00879.N1	1000	-	14002467	14003220	189,56,56	4	489,82,50,273	0,576,787,933
Chr01	14049718	14054225	Ga01g00880.F1	0	-	14051140	14053429	189,56,56	8	1492,115,171,77,180,168,919,113	0,1579,1773,2124,2284,2555,2803,4394
Chr01	14050653	14054225	Ga01g00880.F2	0	-	14051140	14053429	189,56,56	8	557,115,171,77,180,168,919,113	0,644,838,1189,1349,1620,1868,3459
Chr01	14067975	14074793	Ga01g00881.P1	0	+	14073034	14073782	189,56,56	12	291,952,48,191,108,204,231,150,158,128,595,341	0,1263,2418,2995,3749,3963,4273,4602,4972,5260,5463,6477
Chr01	14067975	14074793	Ga01g00881.F1	0	+	14073034	14073782	189,56,56	11	83,129,1923,108,204,231,150,158,128,595,341	0,162,1263,3749,3963,4273,4602,4972,5260,5463,6477
Chr01	14067975	14074793	Ga01g00882.F1	0	+	14069791	14072314	189,56,56	12	83,2053,139,191,108,204,231,150,158,128,595,341	0,162,2327,2995,3749,3963,4273,4602,4972,5260,5463,6477
Chr01	14067975	14074793	Ga01g00882.F2	0	+	14069791	14072314	189,56,56	13	83,2053,139,191,108,204,231,150,158,128,323,64,341	0,162,2327,2995,3749,3963,4273,4602,4972,5260,5463,5994,6477
Chr01	14091332	14094196	Ga01g00883.F1	0	-	14091886	14092696	189,56,56	1	2864	0
Chr01	14094673	14108478	Ga01g00884.F1	0	-	14096984	14108335	189,56,56	14	2563,180,117,66,92,64,79,140,82,104,78,94,98,683	0,4250,4620,5118,5646,5930,6103,10380,11268,11508,11785,12104,12300,13122
Chr01	14094673	14108478	Ga01g00884.C1	0	-	14096837	14108335	189,56,56	15	2168,176,180,117,66,92,64,79,140,82,104,78,94,98,683	0,2387,4250,4620,5118,5646,5930,6103,10380,11268,11508,11785,12104,12300,13122
Chr01	14096811	14108478	Ga01g00884.F2	0	-	14096984	14108335	189,56,56	14	425,180,117,66,92,64,79,140,82,104,78,94,98,683	0,2112,2482,2980,3508,3792,3965,8242,9130,9370,9647,9966,10162,10984
Chr01	14111483	14113182	Ga01g00885.F1	0	-	14111554	14113162	189,56,56	2	692,935	0,764
Chr01	14138674	14140433	Ga01g00886.F1	0	-	14138784	14139510	189,56,56	2	737,929	0,830
Chr01	14150652	14155911	Ga01g00887.P1	0	-	14150940	14152586	189,56,56	5	384,137,196,51,1443	0,475,1738,2032,3816
Chr01	14150652	14155911	Ga01g00887.P2	0	-	14150652	14150652	189,56,56	2	384,4784	0,475
Chr01	14150652	14155911	Ga01g00887.P3	0	-	14150652	14150652	189,56,56	1	5259	0
Chr01	14228852	14229729	Ga01g00888.F1	0	+	14228852	14228852	189,56,56	3	239,132,289	0,340,588
[truncated: 92,172 more rows]
