# Supplementary material for: Multi-strategic RNA-seq analysis reveals a high-resolution transcriptional landscape in cotton
Source: Nat Commun. 2019 Oct 17;10:4714. doi: 10.1038/s41467-019-12575-x (PMC6797763; doi:10.1038/s41467-019-12575-x)
Supplement: Supplementary file 5 — Supplementary Dataset 1-39 [file 41467_2019_12575_MOESM5_ESM.zip › SupplementaryDataset/SuppData11.xlsx]

## Sheet: Primers in Supp. Figure 5 and 6
Primers for tissue-specific genes in ssRNA-seq
Primers_ID	Forward primer	Reverse Primer	IGIA_ID	Cottongen_ID	CGP_ID	Experiment
Ga01g02318	CTGGACTGGCAACAGAGTGACT	ACCCTTTCGGAACCCTTGAGTT	Ga01g02318	Cotton_A_11663	evm.TU.Ga01G2579	internal control
Ga06g01718	TGATTAAGGAGACAGCAGAG	AATGGCACCAAGAGTTCC	Ga06g01718	Cotton_A_00001	evm.TU.Ga06G2006	qPCR
Ga12g02755	TGTTGAGTTCACTGAGCTACCTTCT	GCAGCACAAGCGACGACACT	Ga12g02755	Cotton_A_27156	evm.TU.Ga12G2904	qPCR
Ga12g02226	CGACAGTGGTTCCTCCTCAGAA	TGCTTCCATCCATGCCCTACTT	Ga12g02226	Cotton_A_24846	evm.TU.Ga12G2377	qPCR
Ga08g01475	ACCTTGCCTCGGTTGACCTGAA	GCCACAATGGTGTTGCGAGAGT	Ga08g01475	Cotton_A_36593	evm.TU.Ga08G1635	qPCR
Ga10g00861	TGGTTACAGCCCTGAGGTTGGA	GTCACGATGAAGCCACCGAAGG	Ga10g00861	Cotton_A_21235	evm.TU.Ga10G0946	qPCR
Ga06g00179	TCCAAGCGGTGTACTGAAGCCA	TCCACTAACGGCGTCGAACCA	Ga06g00179	Cotton_A_06929	evm.TU.Ga06G0183	qPCR
Ga06g00248	TGCTGAGGTGGACTTATCAATGGT	GGAGGTGGCAGTGTCATACTCAA	Ga06g00248	Cotton_A_14836	evm.TU.Ga06G0259	qPCR
Ga05g00874	TGTTCCCACCATCGCCATTCAA	GCCGCTGCTGTAAGGATCTCTG	Ga05g00874	Cotton_A_13910	evm.TU.Ga05G0906	qPCR
Ga12g01473	TGGAGGTGGCTTTGATGACAGG	CGTTTCGGGAGGGATTTCGTAG	Ga12g01473	Cotton_A_04469	evm.TU.Ga12G1486	qPCR
Ga12g01692	GTGCTGTGCTGCTCTGTGGTT	CCATGACAGGAGCCAACGACAC	Ga12g01692	Cotton_A_26413	evm.TU.Ga12G1739	qPCR
Ga13g00176	AGAAGGCAGTATGGTCCGACAT	GCGAAGTGGAGGTGCTCAATTC	Ga13g00176	Cotton_A_00974	evm.TU.Ga13G0190	qPCR
Ga04g01697	AGCGGTGAACGAAGAGTATGCG	AGGACGTGGACATGGCGGATAA	Ga04g01697	Cotton_A_15987	evm.TU.Ga04G1879	qPCR
Ga04g01207	ACGCTCCAGTTTCCAGCAGTT	ACCAACAGGACGATCAGCAATG	Ga04g01207	Cotton_A_25241	evm.TU.Ga04G1374	qPCR
Ga11g02442	AGAGCAGGCGTCGTTAGTCACA	TGCTGGAGTAGTCACCGCTGAA	Ga11g02442	Cotton_A_08213	evm.TU.Ga11G2746	qPCR
Ga08g00524	TCCTGACGGTGCCACAGAACTT	GATACGACGCTGCCACCACTTC	Ga08g00524	Cotton_A_03222	evm.TU.Ga08G0542	qPCR
Ga13g01884	CCCTCAAAGCACCCTCCAGTGA	AGCGAGATAAGCCTGCCTGTGT	Ga13g01884	Cotton_A_30685	evm.TU.Ga13G2091	qPCR
Ga03g00156	TGGGAACAATGCCTGGATCTTG	CCGTTGGAGCTTGTTGGTGAG	Ga03g00156	Cotton_A_23901	evm.TU.Ga03G0159	qPCR
Ga04g00525	GGATGGCTTAGAGTGACGGAGAA	GCTTGTCGGTATCAGGCATAACTTC	Ga04g00525	Cotton_A_03413	evm.TU.Ga04G0552	qPCR
Ga05g00630	TGTCCTTCACTTGGTCGCCTCT	CACAACCCTCCACGAAACAGTCAT	Ga05g00630	Cotton_A_01150	evm.TU.Ga05G0654	qPCR
Ga09g00457	GTCCAGGACAAGGCAACTGTGT	GCACCGCAATCATCGCTCCAT	Ga09g00457	Cotton_A_38798	evm.TU.Ga09G0544	qPCR
Ga10g01583	CTTCTACGGTGGTGCTGATGCT	TTGGTGGCTGTCACGGTTATGG	Ga10g01583	Cotton_A_38175	evm.TU.Ga10G1805	qPCR
Ga12g00054	TGTAGCAATGAGCGGCGAAGAT	TCGTCGATGCTCCGTCACCTT	Ga12g00054	Cotton_A_01469	evm.TU.Ga12G0052	qPCR
Ga03g00156	TAATACGACTCACTATAGGGTGTTGTTGCTTGTTGTTGTTGTTCG	CCCTCCTTGCATGTCTCTTATCTGT	Ga03g00156	Cotton_A_23901	evm.TU.Ga03G0159	in-situ hybridization
