# Supplementary material for: Multi-strategic RNA-seq analysis reveals a high-resolution transcriptional landscape in cotton
Source: Nat Commun. 2019 Oct 17;10:4714. doi: 10.1038/s41467-019-12575-x (PMC6797763; doi:10.1038/s41467-019-12575-x)
Supplement: Supplementary file 5 — Supplementary Dataset 1-39 [file 41467_2019_12575_MOESM5_ESM.zip › SupplementaryDataset/SuppData10.xlsx]

## Sheet: Ovule and fiber specifc genes
Ovule and fiber specific genes (S ≥1) and their expression values in RPKM
Name	Fiber 5DPA tissue specific gene	Fiber 10DPA tissue specific gene	Fiber 20DPA tissue specific gene	Ovule 0DPA tissue specific gene	Ovule 5DPA tissue specific gene	Ovule 10DPA tissue specific gene	Ovule 20DPA tissue specific gene	Anther	Bract	Cotyledon	Flower	Ovule 0DPA	Ovule 10DPA	Ovule 20DPA	Ovule 5DPA	Petal	Petiole	Phloem	Seed	Seedling root	Seedling stem	Sepal	Stamen	Fiber 5DPA	Fiber 10DPA	Fiber 20DPA	Ovule-F 5DPA	Ovule-F 10DPA	Ovule-F 20DPA
Ga01g00020	TRUE	TRUE	FALSE	FALSE	FALSE	FALSE	FALSE	1.87	23.52	161.83	58.87	86.66	398.53	127.04	373.31	9.53	106.33	15.19	10.35	182.9	445.01	10.7	7.19	559.15	1319.07	387.39	73.22	231.31	98.6
Ga01g00032	FALSE	FALSE	TRUE	FALSE	FALSE	FALSE	FALSE	52.4	0.01	0.17	5.65	1.48	7.79	4.52	4.18	2.15	0.05	0.24	0.19	0.51	0.6	1.31	10.9	6.28	19.83	88.71	1.52	6.1	4.31
Ga01g00040	TRUE	TRUE	TRUE	FALSE	TRUE	TRUE	FALSE	0.68	0.12	0.31	0.12	2.04	8.27	2.67	14.23	0.11	1.26	0.12	0.05	0.98	1.25	0.12	0.43	16.44	33.32	10.16	2.98	4.7	3.16
Ga01g00078	FALSE	TRUE	TRUE	FALSE	FALSE	FALSE	FALSE	5.12	5.81	22.57	14.33	38.32	75.03	45	138.51	6.67	21.26	6.25	25.04	38.35	42.99	13.54	16.76	149.21	272.58	231.83	23.54	29.23	24.53
Ga01g00135	TRUE	FALSE	FALSE	FALSE	FALSE	FALSE	FALSE	0.87	0.01	0.05	0.01	0.37	0.74	0.1	0.64	0.03	0.02	0	0.04	0.42	0.24	0.07	5.84	6.47	0	0	0.18	0.31	0.08
Ga01g00175	FALSE	TRUE	TRUE	FALSE	FALSE	FALSE	FALSE	0.28	0.61	0.35	0.47	1.55	13.63	34.47	13.1	1.28	2.15	8.29	4.38	69.15	6.19	2.11	0.41	17.97	78.74	151.62	1.71	4.82	6.39
Ga01g00193	FALSE	FALSE	FALSE	TRUE	FALSE	FALSE	FALSE	3.9	0.33	0.06	2.39	6.88	1.27	0.06	5.08	6.04	0.46	0.27	0	0.45	0.36	1.13	0.95	3.15	0.45	0.02	2.39	0.98	0.1
Ga01g00205	FALSE	FALSE	TRUE	FALSE	FALSE	FALSE	TRUE	0.08	0.13	0.06	2.29	0.09	0.2	48.41	0.08	2.11	4.45	0.26	0.06	35.27	21.79	0.07	0.22	0	0.02	92.55	0.1	0.02	54.02
Ga01g00206	FALSE	FALSE	FALSE	TRUE	TRUE	FALSE	TRUE	0.57	0.27	1.42	3.87	26.82	5.35	15.38	19.58	0.2	4.36	0.59	0.01	9.82	9.51	0.18	0.45	10.41	1.5	0.18	11.57	4.24	24.38
Ga01g00247	FALSE	TRUE	FALSE	FALSE	FALSE	FALSE	FALSE	0.98	0.69	1.55	0.65	1.12	2.14	0.41	2.91	0.87	0.91	0.27	4.34	5.03	3.04	0.52	0.81	7.74	23.63	9.72	1.34	1.99	0.74
Ga01g00265	FALSE	FALSE	TRUE	FALSE	FALSE	FALSE	FALSE	59.19	41.51	36.89	58.42	34.41	96.95	53.62	75.93	132.59	37.69	52.2	10.12	54.07	59.69	60.86	66.77	103.91	333.39	715.2	47.49	80.86	39.51
Ga01g00303	FALSE	FALSE	TRUE	FALSE	FALSE	FALSE	FALSE	4.31	0.05	0.03	0.11	0.32	3.83	1.48	0.62	0.17	0.17	0.06	0	0.72	0.51	0.12	0.94	1.06	4.66	6.08	1.83	2.79	1.08
Ga01g00323	TRUE	FALSE	FALSE	FALSE	FALSE	FALSE	FALSE	0.83	0.74	0.36	0.81	2.3	0.74	1.39	0.85	0.91	1.35	1.63	0.6	0.73	0.69	0.94	1.3	24.95	6.74	4.8	10.98	0.54	0.48
Ga01g00324	TRUE	FALSE	FALSE	FALSE	FALSE	FALSE	FALSE	2.33	1.95	3.42	6.09	8.35	7.06	7.12	6.94	3.47	4.78	7.34	7.6	7.76	5.55	5.34	9.78	160.92	35.99	41.98	8.16	1.6	1.76
Ga01g00327	TRUE	TRUE	FALSE	TRUE	TRUE	FALSE	TRUE	0.12	0.63	0.48	3.73	20.41	3.51	6.95	8.38	0.21	1.39	0.49	0.21	0.09	0.84	1.15	0.4	6.82	7.95	2.4	5.48	2.78	6.06
Ga01g00328	FALSE	FALSE	FALSE	FALSE	FALSE	TRUE	FALSE	1.47	2.1	0.44	1.14	9.35	11.47	7.42	5.75	0.36	0.67	0.79	1.15	5.62	0.44	0.1	0.64	6.74	0.45	1.25	2.84	9.1	7.89
Ga01g00337	TRUE	FALSE	FALSE	TRUE	TRUE	FALSE	TRUE	0.17	0.16	0.95	2.55	13.1	4.65	6.85	11.13	0.17	2.33	0.47	0.03	5.38	4.67	0.14	0.15	8.55	3.71	2.12	4.58	3.72	7.47
Ga01g00382	TRUE	TRUE	TRUE	FALSE	TRUE	TRUE	FALSE	7.62	76.11	178.75	77.18	342.85	1258.1	213.64	884.51	39.49	91.85	13.95	36.01	9.18	70.47	63.76	78.68	1203.21	2844.62	2652.75	213.02	669.45	91.69
Ga01g00399	TRUE	FALSE	FALSE	TRUE	TRUE	TRUE	FALSE	0.12	16.31	5.16	7.79	61.13	102.32	0.26	52.57	2.82	32.09	5	0.06	1.78	4.48	0.11	0.34	38.6	0.72	0	10.54	49.46	0.12
Ga01g00410	FALSE	TRUE	FALSE	FALSE	FALSE	FALSE	FALSE	0	4.75	1.42	3.68	3.09	21.27	0.46	23.97	0.5	7.81	2.86	0.29	3.7	2.6	3.75	7.3	23.35	35.05	1.27	6.65	13.44	1.4
Ga01g00448	FALSE	FALSE	FALSE	TRUE	TRUE	FALSE	TRUE	2.34	0.61	3.81	2.86	24.41	12.84	31.93	26.14	2.42	3.35	0.3	0.09	12.01	16.37	0.26	1.99	21.22	1.11	0	9.95	6.97	25.27
Ga01g00483	TRUE	TRUE	FALSE	FALSE	TRUE	FALSE	FALSE	0.01	0.02	0	0.06	0.68	2.73	0.16	15.49	0.27	0.1	0.02	0	0.68	0.13	0.02	4.38	11.94	13.95	0.94	10.07	3.14	0.03
Ga01g00504	FALSE	FALSE	FALSE	TRUE	FALSE	FALSE	FALSE	0.07	1.61	4.6	5.08	41.38	12.86	14.12	17.47	0.15	8.88	2.13	0.14	7.61	12.25	0.33	0.62	5.81	2.78	1.67	19.85	17.71	31.27
Ga01g00535	TRUE	FALSE	FALSE	TRUE	TRUE	TRUE	FALSE	0.6	0.65	1.06	1.8	20.69	14.9	0.71	15.49	0.1	1.33	0.68	0.36	0.08	0.09	0.1	5.79	21.82	0.3	0	7.31	8.41	1.87
Ga01g00566	TRUE	FALSE	FALSE	FALSE	FALSE	FALSE	FALSE	0.31	0.17	0.67	2.39	9.28	8.3	6.1	11.72	2.51	2.28	0.73	0.44	3.04	2.33	0.98	0.27	15.43	8.24	11.5	12.85	19.07	12.12
Ga01g00583	FALSE	FALSE	TRUE	FALSE	FALSE	FALSE	FALSE	0	0	0.01	0	0.01	2.85	0.05	0.01	0.12	0.21	0.1	0	0.72	0.02	0.01	0.03	0	0.76	18.47	0	2.63	0.93
Ga01g00600	FALSE	FALSE	TRUE	FALSE	FALSE	FALSE	TRUE	0.47	1.11	2.29	5.61	1.77	5.27	101.02	2.96	4.75	13.83	1.38	0.1	41.8	35.41	0.47	2.08	3.16	3.06	903.57	2.04	3.08	76.78
Ga01g00604	TRUE	TRUE	FALSE	FALSE	TRUE	TRUE	FALSE	0.23	0.55	10.35	1.38	12.1	15.82	0.65	36.66	0.15	3.32	0.19	0	2.97	12.63	0.11	6.23	36.99	42.33	0.38	13.14	20.6	0.72
Ga01g00613	TRUE	FALSE	FALSE	TRUE	FALSE	FALSE	FALSE	0.04	1.46	1.96	4.09	25.85	4.11	9.6	9.67	0.32	2.95	4.54	0.05	4	1.68	0.75	0.16	16.1	2.3	1.89	1.82	1.5	2.74
Ga01g00634	TRUE	TRUE	FALSE	TRUE	TRUE	TRUE	FALSE	0.08	2.09	1.43	2.11	27.67	23.84	1.22	34.74	0.24	1.06	0.08	0.16	0.22	0.94	2.39	1.83	31.52	16.24	0.94	18.36	28.74	0.6
Ga01g00641	TRUE	FALSE	FALSE	TRUE	TRUE	FALSE	TRUE	0.31	0.03	0.79	1.83	13.5	2.89	7.81	8.47	0.09	1.65	0.3	0.01	3.79	3.6	0.06	0.12	5.06	0.67	0.06	8.11	4.86	14.89
Ga01g00670	TRUE	TRUE	TRUE	FALSE	TRUE	TRUE	FALSE	0.08	0.02	1.29	0.48	4.83	8.85	5.06	12.75	0.17	0.33	0.11	0.07	0.8	0.5	0.03	0.28	15.83	15.73	9.68	6.64	5.96	4.33
Ga01g00680	FALSE	FALSE	TRUE	FALSE	FALSE	FALSE	TRUE	0.32	3.89	8.33	10.5	4.98	25.89	95.42	24.71	6.32	34.74	5.17	0.45	82.53	51.13	4.13	2.34	36.73	88.2	348.26	3.78	11.14	61.61
Ga01g00681	FALSE	FALSE	TRUE	FALSE	FALSE	FALSE	FALSE	0.33	7.53	11.81	11.41	8.92	117.1	83.97	48.61	6.06	80.04	23.05	0.67	98.02	119.61	19.33	9.85	48.85	80.43	484	6.34	124.81	28.99
Ga01g00733	FALSE	FALSE	FALSE	TRUE	FALSE	FALSE	FALSE	2.84	4.2	1.26	31.03	167.01	3.69	11.44	43.96	57.18	3.9	2.4	0.74	18.28	3.82	12.4	2.33	25.48	3.1	0.27	53.38	6.77	16.07
Ga01g00760	FALSE	FALSE	FALSE	FALSE	FALSE	FALSE	TRUE	0.24	1.32	1.22	3.2	0.29	1.35	54.49	0.36	3.05	13.11	0.88	0.1	27.09	20.94	0.42	0.58	0.17	0.36	1.39	2.31	1.07	96.69
Ga01g00770	FALSE	FALSE	FALSE	FALSE	FALSE	FALSE	TRUE	6.83	0.29	0.44	0.19	46.44	9.87	9932.81	14.5	21.33	0.36	25.44	127.08	6.78	0.26	7.93	19.35	0	0.3	0	3.62	0.1	2217.97
Ga01g00793	FALSE	FALSE	FALSE	FALSE	FALSE	TRUE	FALSE	0	3.47	4.54	1.6	1.84	9.85	1.23	2.67	0	1.04	0.6	1.4	0.17	0.99	0.42	0.42	2.48	1.83	0.19	19.07	23.52	0.72
Ga01g00843	FALSE	FALSE	FALSE	FALSE	FALSE	FALSE	TRUE	0.02	0.01	0.05	0	0.17	2.96	88.93	0.23	0.13	0.01	0.42	0.03	0.03	0.01	0.12	0.13	0	0	0	0.01	0.92	52.46
Ga01g00846	FALSE	TRUE	FALSE	FALSE	FALSE	FALSE	FALSE	1.11	0.27	0.29	5.3	18.66	65.4	0.79	98.42	1.79	0.66	1.03	0.13	3.7	3.62	0.41	149.89	100.12	226.15	18.47	31.73	62.2	0.22
Ga01g00855	FALSE	FALSE	FALSE	FALSE	FALSE	FALSE	TRUE	0	0.63	0.16	5.25	3.05	0.9	22.56	3.97	0.1	0.86	2.22	0.06	7.57	1.89	0.05	0.12	2.44	0.43	0	2.22	0.72	18.5
Ga01g00862	TRUE	FALSE	FALSE	TRUE	TRUE	TRUE	TRUE	0	0.08	2.58	3.01	46.11	16.21	16.18	42.93	0.13	0.24	0	0	9.55	5.53	0	0.19	54.54	4.65	0.43	30.04	9.71	11.62
Ga01g00874	FALSE	TRUE	FALSE	FALSE	FALSE	FALSE	FALSE	16.31	3	3.84	6.52	4.96	13.17	9.94	11.61	6.19	4.76	4.33	7.32	7.76	6.4	2.91	8.02	35.76	82.65	56.83	1.03	3.95	2.77
Ga01g00875	FALSE	TRUE	FALSE	FALSE	FALSE	FALSE	FALSE	0.95	11.42	1.96	3.72	2.95	23.37	2.01	21.18	3.76	6.73	5.25	1.58	26.05	18.83	11.95	19.4	41.49	152.2	22.62	4.19	11.14	1.47
Ga01g00878	FALSE	FALSE	FALSE	FALSE	FALSE	FALSE	TRUE	0.13	0	0.06	0	0.16	3.37	29.5	0.12	0.11	0.02	0.17	0	0.07	0.07	0.04	0.03	0.44	0.45	0	0.05	5.42	36.22
Ga01g00886	FALSE	FALSE	FALSE	FALSE	FALSE	TRUE	FALSE	0.95	0.82	0.12	0.78	1	14.83	7.84	1.92	0.22	1.1	1.64	0.15	0.92	0.37	0.49	9.47	2.34	1.71	0.91	13.35	20.02	11.63
Ga01g00911	TRUE	TRUE	FALSE	FALSE	TRUE	FALSE	FALSE	0.33	8.78	79.85	40.86	151.42	140.52	81.77	218.26	1.41	148.54	11.49	0.91	70.37	115.75	3.01	1.88	260.79	257.16	46.12	176.53	305.89	415.99
Ga01g00914	TRUE	FALSE	FALSE	TRUE	TRUE	FALSE	TRUE	0.13	0.08	0.81	2.28	11.53	2.35	6.64	8.76	0.04	1.57	0.3	0.04	3.81	3.74	0.05	0.13	5.79	0.64	0.12	6.06	2.79	9.02
Ga01g00944	FALSE	FALSE	FALSE	TRUE	FALSE	FALSE	FALSE	0.14	0.38	1.25	1.06	6.08	3.83	1.67	4.18	0.05	0.57	0.26	0.92	5.32	0.89	0.23	0.63	2.62	0.7	0.06	5.52	9.16	2.57
Ga01g00945	FALSE	FALSE	FALSE	FALSE	FALSE	FALSE	TRUE	0.02	0.01	0.34	0.07	0.46	5.54	37	4.26	0.12	0.28	0.22	0	2.75	1.19	0.04	0.08	4.41	6.68	1.8	2.68	2.57	69.57
Ga01g00969	FALSE	FALSE	FALSE	TRUE	TRUE	FALSE	TRUE	0.05	0.29	1.48	2.32	20.93	4.29	12.89	15.2	0.11	2.81	0.46	0.08	8.78	10.05	0.05	0.08	10.49	1.44	0.16	18	9.23	35.91
Ga01g01022	TRUE	FALSE	FALSE	TRUE	TRUE	FALSE	TRUE	2.31	0.5	7.24	21.27	167.58	29.4	77.69	108.57	0.71	15.92	1.84	0.21	36.9	38.39	0.48	1.33	87.43	7.76	0.94	66.76	22.51	101.58
Ga01g01036	TRUE	TRUE	FALSE	FALSE	TRUE	FALSE	FALSE	7.28	0.17	3.37	3.35	21.42	26.2	18.33	44.89	1.72	8.29	1.03	0.21	11.03	8.33	0.69	1.39	39.27	63	21.7	15.53	25.12	19.88
Ga01g01042	TRUE	FALSE	FALSE	TRUE	TRUE	FALSE	FALSE	0.78	0.19	2.55	12.32	108.09	11.87	1.34	68.93	0.47	17.12	4.42	0.43	36.61	30.12	0.26	0.43	68.13	8.25	1.26	70.21	25.07	5.77
Ga01g01063	FALSE	FALSE	FALSE	TRUE	TRUE	FALSE	FALSE	2.2	0.09	0.92	2.33	14.31	4.34	9.59	10.81	0.25	2.03	0.26	0.01	4.34	4.43	0.04	0.66	8.14	2.53	0.82	6.79	2.25	8.01
Ga01g01077	FALSE	FALSE	FALSE	FALSE	FALSE	TRUE	FALSE	0.05	0	0	0.06	0.25	10.49	0.11	6.33	0.08	0.28	0	0	2.41	0.8	0.1	1.47	2.78	5.66	0.66	1.28	19.03	0.12
Ga01g01078	TRUE	FALSE	FALSE	FALSE	FALSE	TRUE	FALSE	0.1	0.13	0.9	3.36	15.8	27.37	16.7	22.31	0.21	4.91	0.84	0.16	27	12.34	0.1	0.2	32.46	10.78	8.33	11.17	29.5	12.29
Ga01g01122	FALSE	FALSE	TRUE	FALSE	FALSE	FALSE	TRUE	5.84	1.86	12.95	5.95	31.69	46.86	65.4	37.92	1.3	38.42	1.52	0.17	14.09	28.59	0.96	4.04	50.74	38.38	61.61	22.7	52.6	108.78
Ga01g01130	FALSE	FALSE	FALSE	FALSE	FALSE	FALSE	TRUE	3.5	1.61	7.08	5.01	12.15	15.55	62.41	5.65	0.64	17.89	9.17	0.8	7.3	10.55	1.5	3.27	3.9	2.08	0.38	3.48	23.58	44.73
Ga01g01142	TRUE	TRUE	FALSE	FALSE	TRUE	TRUE	FALSE	1.31	0.33	4.61	4.46	14.39	68.49	5.15	195.95	4.24	2.83	0.43	0.17	0.45	1.58	0.34	1.2	254.01	681.83	9.39	46	51.22	6.83
Ga01g01155	FALSE	FALSE	FALSE	FALSE	FALSE	TRUE	FALSE	130.58	0.32	0.34	7.58	7.42	170.23	52.15	61.04	3.29	0.84	0.77	0.54	0.49	0.49	0.39	1.76	101.11	48.96	17.59	55.63	214.81	50.3
Ga01g01160	FALSE	FALSE	TRUE	FALSE	FALSE	FALSE	FALSE	15.46	34.03	13.76	84.04	15.17	165.3	410.39	25.05	133.89	193.31	88.2	2.13	370.47	303.43	41.65	26.66	25.23	134.09	2314.48	14.91	184.76	866.25
Ga01g01170	FALSE	FALSE	FALSE	FALSE	FALSE	FALSE	TRUE	0.02	0.12	1.04	0.04	0.16	0.13	14.87	0.15	0	3.4	6.84	1.02	1.71	1.39	0.09	0.01	0.06	0	0	0.04	0.22	18.59
Ga01g01192	FALSE	TRUE	FALSE	FALSE	FALSE	FALSE	FALSE	25.99	2.31	1.81	6.33	2.46	41.19	5.51	30.56	15.72	4.75	3.82	0.48	13.35	11.57	1.14	1.99	26.91	90.56	62.3	8.16	29.16	5.63
Ga01g01202	FALSE	FALSE	FALSE	FALSE	FALSE	FALSE	TRUE	0.04	1.12	1.76	3.66	13.72	8.09	17.67	9.16	0.26	3.07	1.69	0.27	3.89	4.78	1.82	0.24	7.06	3.12	1.47	2.85	7.17	11.92
Ga01g01227	TRUE	TRUE	TRUE	FALSE	FALSE	FALSE	FALSE	12.67	7.1	10.1	8.73	30.02	82.44	24.77	73.05	5.07	19.58	9.31	7.71	36.75	52.1	10.93	3.31	387.93	763.8	308.3	9.2	32.43	5.92
Ga01g01233	FALSE	FALSE	FALSE	TRUE	TRUE	FALSE	FALSE	0.09	0.33	1.28	3.3	19.08	6.52	5.76	12.83	0.22	2.16	0.64	0.15	4.05	3.32	0.11	0.29	6.95	1.91	0.61	7.41	5.24	7.49
Ga01g01257	FALSE	FALSE	FALSE	TRUE	FALSE	FALSE	FALSE	3.03	1.71	0.93	5.29	30.46	15.23	10.87	17.77	0.78	1.49	1.55	0.36	1.45	0.88	4.13	0.32	16.08	5.14	2	9.96	18.48	14.46
Ga01g01288	TRUE	FALSE	FALSE	FALSE	FALSE	FALSE	FALSE	0.18	0.4	1.86	2.72	10.53	16.83	6.12	15.48	2.69	4.68	0.53	0.84	8.4	7.2	0.89	1.55	30.23	19.76	20.89	3.87	9.9	5.82
Ga01g01301	FALSE	FALSE	TRUE	FALSE	FALSE	FALSE	FALSE	0.18	5.16	8.02	5.34	12.5	18.62	22.58	16.59	0.77	13.88	5.42	4.02	13.64	16.23	2.58	0.58	16.29	12.64	72.61	4.76	7.43	8.82
Ga01g01302	TRUE	FALSE	FALSE	TRUE	TRUE	FALSE	TRUE	0.03	0.27	1.28	6.44	32.15	1.24	7.11	11.39	0.07	3.09	0.45	0.01	2.32	3.47	0.08	0.09	7.57	3.32	0.9	24.18	2.08	5.14
Ga01g01308	TRUE	TRUE	FALSE	TRUE	TRUE	TRUE	FALSE	0.09	0.14	0.94	1.81	18.12	22.71	3.58	28.97	0.21	1.15	0.23	0.14	0.41	0.31	0.22	0.35	26.97	10.72	1.08	24.72	30.53	3.47
Ga01g01355	TRUE	FALSE	FALSE	TRUE	TRUE	FALSE	TRUE	0.25	0.14	1.96	2.33	14.65	4.48	9.22	10.34	0.16	2.76	0.38	0.18	5.31	4.13	0.11	0.15	9.74	3.57	1.86	5.17	3	11.25
Ga01g01378	FALSE	TRUE	TRUE	FALSE	FALSE	FALSE	FALSE	5.29	0	0.14	0.38	0.05	0.96	0.44	0.75	0.22	0.01	0.02	0	0.04	0.03	0.19	1.01	1.85	7.75	8.34	0.06	0.25	0.04
Ga01g01408	TRUE	FALSE	FALSE	FALSE	TRUE	FALSE	FALSE	0	0.35	0.67	0.9	6.33	4.5	0.94	10.72	0	2.6	0	0.1	0.58	0.48	0.08	0.17	10.44	0.4	0	13.41	13.99	0.97
Ga01g01434	TRUE	FALSE	FALSE	TRUE	TRUE	TRUE	FALSE	0.26	0.14	0.41	4.48	25.99	14.15	4.27	23.98	0.25	3.74	1.19	0.71	7.79	4.62	0.35	0.26	22.7	5.24	1.67	16.93	18.42	7.51
Ga01g01450	FALSE	FALSE	TRUE	FALSE	FALSE	FALSE	FALSE	0.6	0.71	2.31	3.92	0.28	2.58	52.67	1.27	2.17	26.5	1.11	0.16	60.63	48.15	0.4	1.78	1.82	0.98	446.27	4.09	2.99	107.41
Ga01g01533	TRUE	TRUE	TRUE	FALSE	TRUE	TRUE	TRUE	4.05	1.99	0.28	2.6	5.82	76.98	50.5	51.61	5.09	1.65	1.46	0.11	0.83	1.37	2.92	3.11	68.04	267.52	542.16	5.83	39.05	12.79
Ga01g01536	FALSE	FALSE	FALSE	TRUE	FALSE	FALSE	FALSE	0	0.05	0	0.9	9.14	0.18	3.66	2	0.05	0.16	0.11	1.16	0.92	0.22	0.17	0.31	0.98	0.02	0.04	2.9	0.2	2.24
Ga01g01550	TRUE	FALSE	FALSE	TRUE	TRUE	TRUE	FALSE	0.25	0	0.02	6.8	63.69	17.88	6.73	33.2	0.11	0.17	0.09	3.5	0.53	0.05	0.13	0.2	31.24	2.6	1.82	27.65	27.62	11.17
Ga01g01559	FALSE	FALSE	FALSE	FALSE	FALSE	FALSE	TRUE	0.08	0.76	0.51	2.06	6.5	5.13	21.32	3.4	0.65	1.16	0.71	0.81	1.77	1.37	4.66	0.22	0.69	0.72	0.19	2.68	9.81	38.03
Ga01g01566	FALSE	TRUE	FALSE	FALSE	FALSE	FALSE	FALSE	0.35	4.29	6.65	4.93	10.38	41.02	11.4	28.9	0.98	14.68	6.48	1.96	12.15	12.57	4.53	1.32	43.14	165.46	57.41	11.88	37.88	16.25
Ga01g01570	FALSE	TRUE	FALSE	FALSE	FALSE	FALSE	FALSE	413.28	0.89	26.26	21.41	22.34	130.37	13.89	257.77	1.91	45.79	6.89	0.63	19.11	21.23	2.1	134.97	198.66	553.65	5.77	60.7	96.38	7.05
Ga01g01590	FALSE	FALSE	TRUE	FALSE	FALSE	FALSE	FALSE	0.36	0.06	0.13	1.53	0	3.99	0.52	0.18	0.44	5.46	0.61	0.01	7.15	5.64	0.11	10.48	0.57	7.8	21.71	0.07	2.28	4
Ga01g01591	FALSE	FALSE	FALSE	TRUE	FALSE	FALSE	FALSE	0.43	0.21	0.71	2.16	16.62	2.75	7.39	9.9	0.5	1.63	0.56	0.33	3.88	2.49	0.32	1.33	6.4	1.6	0.15	9.51	5.3	11.69
Ga01g01599	FALSE	FALSE	FALSE	FALSE	FALSE	FALSE	TRUE	0.02	0.05	0.1	0	0.14	0.06	65.08	0.09	0.22	2.87	0.5	1.53	10.19	1.32	0.05	0.2	0	0.02	0	0.04	0.04	69.56
Ga01g01605	TRUE	FALSE	FALSE	FALSE	FALSE	FALSE	FALSE	2.74	3.79	7.42	6.04	22.62	17.58	20.45	20.34	2.6	10.03	7.18	0.89	8	10.03	3.3	4.59	82.32	51.21	31.08	9.57	18.49	11.57
Ga01g01606	TRUE	TRUE	FALSE	FALSE	TRUE	FALSE	FALSE	0.08	1.55	2.66	1.27	5.7	6.43	1.49	24.53	0.07	20.42	1.17	0.14	4.57	15.76	0.08	0.11	28.36	49.91	1.24	9.94	6.09	1.37
Ga01g01636	TRUE	TRUE	FALSE	TRUE	TRUE	TRUE	FALSE	0	0.2	0.72	0.66	12.62	12.18	2.73	26.56	0.17	1.19	0.13	0	0.22	0.49	0	0.35	27.02	38.11	3.26	7.32	4.91	1.09
Ga01g01655	FALSE	FALSE	FALSE	TRUE	FALSE	FALSE	FALSE	0.08	0.17	2.75	2.98	20.21	3.87	11.87	12.59	0.68	2.8	0.3	0	14.49	6.96	0.19	0.24	8.63	2.64	1.09	9.93	3.88	21.38
Ga01g01671	FALSE	FALSE	TRUE	FALSE	FALSE	FALSE	FALSE	0	0	0	0.2	0.09	0.16	0.51	0.06	1.05	0.08	0.01	0	0.35	0.09	0.02	0.01	0.04	0.29	12.36	0.1	0.07	0.04
Ga01g01701	FALSE	TRUE	TRUE	FALSE	FALSE	FALSE	FALSE	0.03	0.76	0.37	0.89	3.25	7.57	0.2	8.07	0.04	6.47	17.68	0.06	2.2	7.38	0.55	0.07	10	26.24	38.88	2.58	6.21	0.39
Ga01g01711	TRUE	FALSE	FALSE	TRUE	TRUE	FALSE	TRUE	0.18	0.61	8.79	14.55	99.07	19.91	47.78	71.71	0.47	14.63	1.71	0.07	31.21	22.19	0.37	0.56	41.41	5.55	0.42	46.99	19.69	79.58
Ga01g01774	FALSE	TRUE	TRUE	FALSE	FALSE	FALSE	FALSE	0.28	3.79	1.04	2.26	2.56	5.97	4.23	11.41	2	2.76	5.87	1.04	2.19	1.22	3.36	0.8	11.85	25.84	24.64	3.61	4.42	2.92
Ga01g01781	FALSE	TRUE	FALSE	FALSE	FALSE	FALSE	FALSE	4.27	9.7	4.98	37.93	13.88	162.18	3.19	142.36	8.41	19.76	21.21	0.5	115.46	32.56	3.32	741.06	147.95	876.89	56.02	32.04	92.31	0.81
Ga01g01829	TRUE	FALSE	FALSE	TRUE	TRUE	FALSE	TRUE	0.04	0.19	0.57	1.77	14.75	4.18	9.3	10.76	0.06	1.65	0.35	3.22	3.07	3.41	0.11	0.19	9.74	2.76	0.2	7.72	6.17	11.32
Ga01g01832	FALSE	FALSE	FALSE	TRUE	FALSE	FALSE	FALSE	0.61	0.83	2.91	5.13	32.75	8.33	15.8	22.38	0.75	4.36	1.49	4.64	10.28	9.4	0.82	0.6	19.44	5.04	1.54	8.73	4.37	13.49
Ga01g01839	FALSE	TRUE	FALSE	FALSE	TRUE	FALSE	FALSE	0.93	7.26	8.24	4.32	9.48	6.32	0.08	37.86	6.06	2.93	1.01	0.49	1.15	4.55	1.11	3.35	34.19	47.72	1.61	14.04	4.2	0.02
Ga01g01850	FALSE	FALSE	FALSE	TRUE	FALSE	FALSE	FALSE	0.43	0.37	1.34	2.58	17.32	4.89	6.65	10.14	0.41	3.26	0.77	1.18	6.1	4.41	0.4	0.43	7.18	3.5	0.96	5.6	3.49	8.3
Ga01g01859	FALSE	FALSE	FALSE	TRUE	FALSE	FALSE	TRUE	2.41	0.69	3.36	3.13	16.75	7.74	20.85	11.74	1.48	0.87	0.23	0.47	0.22	0.54	2.65	0.96	11.52	1.92	0.25	10.5	11.47	17.51
Ga01g01869	FALSE	TRUE	TRUE	FALSE	FALSE	FALSE	FALSE	2.85	0.02	0.16	0.37	0.39	1.28	0.14	1.07	0.14	0.66	0.14	0.25	0.83	0.85	0.1	1.14	2.88	10.35	9.93	0.16	0.31	0.04
Ga01g01877	FALSE	FALSE	TRUE	FALSE	FALSE	TRUE	TRUE	4.47	0.33	0.11	1.77	0.24	31.85	123.21	0.89	0.42	0.17	1.76	0.59	0.01	0.14	0.33	1.47	1.46	1.82	10.54	0.66	50	111.81
Ga01g01882	TRUE	TRUE	FALSE	TRUE	TRUE	TRUE	TRUE	0.29	0.14	0.08	1.16	16.41	53.34	101.4	27.85	0.47	0.23	0.53	0.85	0.36	0.15	0.66	0.38	37.14	7.85	0.07	18.38	57.3	116.83
Ga01g01888	FALSE	FALSE	FALSE	FALSE	FALSE	FALSE	TRUE	0.34	1.32	2.69	0.64	3.1	2.03	11.05	1.12	0.03	0.56	1.14	0.42	0.31	0.79	0.24	0.08	0.96	0.27	0.13	0.83	1.39	10.99
Ga01g01894	FALSE	FALSE	FALSE	FALSE	FALSE	FALSE	TRUE	0.35	0.34	0.33	1.66	0.23	0.42	96.74	1.33	3.47	4.18	1.56	0.07	21.91	1.39	0.3	0.51	1.62	2.86	13.33	1.27	0.49	29.1
Ga01g01899	FALSE	FALSE	TRUE	FALSE	FALSE	FALSE	FALSE	0.39	5.08	19.26	3.37	0.23	20.5	4.84	1.87	1.85	12.18	3.83	0.12	9.98	13.09	1.53	0.4	4.43	36.21	55.72	0.24	3.5	0.95
Ga01g01908	FALSE	FALSE	FALSE	FALSE	FALSE	FALSE	TRUE	1.79	0.61	0.87	3.01	18.27	11	38.62	11.33	1.53	2.31	0.51	1.65	3.9	3.66	0.71	0.73	13.46	2.96	2.07	7.61	10.4	26.79
Ga01g01916	FALSE	FALSE	FALSE	TRUE	TRUE	FALSE	TRUE	0	0.04	2.47	1	9.67	4.12	6.78	7.68	0.05	3.17	0.28	0.3	4.43	3.84	0.08	0.12	3.87	0.8	0.06	4.55	3.11	12.23
Ga01g01923	FALSE	FALSE	FALSE	TRUE	FALSE	FALSE	FALSE	0	0.09	0.31	3.02	12.88	7.76	8.63	7.36	0.15	3.02	1.76	0.39	4.26	1.61	0.38	1.05	6.3	3.62	1.47	2.73	2.08	3.34
Ga01g01936	FALSE	FALSE	FALSE	TRUE	TRUE	FALSE	TRUE	1.39	3.28	38.09	45.79	294.66	104.51	228.13	222.63	2.93	40.08	9.61	1.14	141.02	117.73	3.09	3.31	166.21	103.84	35.83	219.98	159.06	511.21
Ga01g01942	FALSE	FALSE	FALSE	TRUE	FALSE	FALSE	FALSE	0.04	2.92	0.46	3.5	16.24	8.6	2	7.45	0.15	3.41	4.24	0.35	1.25	0.78	7.41	0.3	6.48	2.09	1.22	5.95	7.49	2.45
Ga01g01970	FALSE	FALSE	FALSE	FALSE	FALSE	FALSE	TRUE	0.16	1.83	1.66	2.46	5.07	6.12	24.13	2.8	1.1	2.38	3.67	3.45	1.9	1.22	1.36	1.03	0.95	1.26	2.1	1.43	3.26	5.18
Ga01g01975	FALSE	FALSE	FALSE	TRUE	TRUE	FALSE	FALSE	0.05	0.41	2.5	2.07	10.97	3.57	6.5	7.82	0.19	4.72	0.32	0.01	5.07	4.78	0.11	0.03	3.82	0.92	0.25	4.42	2.69	10.62
Ga01g01982	TRUE	TRUE	TRUE	FALSE	TRUE	TRUE	FALSE	0.42	3	11.31	6.31	35.55	68.65	45.04	58.72	1.16	25.02	2.46	2.02	18.41	25.31	0.56	0.93	68.99	135.19	82.06	21.88	59.79	36.89
Ga01g02032	FALSE	FALSE	TRUE	FALSE	FALSE	TRUE	TRUE	0.09	0	0.02	0	0.3	18.04	96.95	1.08	0.41	0.14	0.26	0.06	1.61	0.27	0.06	0.41	1.82	2.88	10.34	0.64	23.25	97.69
Ga01g02036	FALSE	TRUE	FALSE	FALSE	FALSE	FALSE	FALSE	9.16	11.76	14.38	16.3	24.35	68.81	19.76	104.33	12.95	21.87	14.95	5.9	20.91	19.99	16.35	19.69	122.13	265.73	114.66	24.05	44.91	19.66
Ga01g02044	FALSE	TRUE	FALSE	FALSE	FALSE	FALSE	FALSE	4.93	22.08	20.45	19.25	40.52	115.81	26.5	158.44	10.53	26.86	15.27	6.11	25.76	23.36	19.8	21	170.75	475.76	148.73	34.53	77.42	27.54
Ga01g02070	TRUE	TRUE	TRUE	FALSE	FALSE	FALSE	FALSE	0.42	2.34	2.7	11.41	35.99	6.54	22.99	24	1.5	4.03	2.52	1.41	6.5	7.91	1.77	2.27	433.05	96.51	40.5	1.87	1.5	2.4
Ga01g02077	FALSE	TRUE	FALSE	FALSE	FALSE	FALSE	FALSE	0.5	1.62	2.71	3.61	12.26	14.65	4.41	18.95	1.21	4.23	1.46	0.06	6.59	4.93	1.73	3.62	20.39	39.6	6.6	8.02	20.58	10.32
Ga01g02108	TRUE	FALSE	FALSE	TRUE	TRUE	FALSE	FALSE	2.48	4.18	42.89	82.69	497.54	77.58	256.57	372.44	6.21	66.01	9.46	0.59	140.53	160.07	2.57	59.95	608.43	52.89	3.54	121.15	39.08	162.86
Ga01g02110	FALSE	FALSE	TRUE	FALSE	FALSE	FALSE	FALSE	7.71	6.66	12.3	16.12	25.36	57.12	74.67	25.1	13.09	65.14	12.68	5.8	105.28	95.4	7.82	19.24	14.99	31.69	471.72	11.25	35.66	267.88
Ga01g02113	FALSE	FALSE	TRUE	FALSE	FALSE	FALSE	FALSE	11.3	0.63	3.42	2.34	2.57	8.81	13.12	3.79	2.12	8.61	6.43	7.68	3.59	3.3	1.44	1.1	3.77	6.03	171.41	3.61	13.79	10.8
Ga01g02129	FALSE	TRUE	FALSE	FALSE	FALSE	FALSE	FALSE	0.09	0.52	0.8	4.61	4.23	6.47	3.28	6.48	0.31	4.73	0.79	0.06	2.46	2.89	1.04	10.95	7.82	21.91	6.44	1.76	3.36	2.62
Ga01g02136	FALSE	FALSE	TRUE	FALSE	FALSE	TRUE	FALSE	0.1	2.25	0.93	1.52	0.44	13.04	6.01	0.71	0.68	0.73	0.5	0	0.16	0.2	2.28	0.36	0.37	2.19	203.53	0.37	14.81	33.65
Ga01g02153	TRUE	TRUE	FALSE	FALSE	FALSE	FALSE	FALSE	0.21	0.31	0.11	0.58	0.87	0.44	0.48	1.29	0.11	0.47	0.89	0.46	0.33	0.42	0.56	0.38	12.02	8.91	4.17	0.26	0.23	0.17
Ga01g02180	TRUE	TRUE	FALSE	FALSE	FALSE	FALSE	FALSE	0.13	1.16	0.83	5.99	14.2	10.04	12.61	13.96	0.14	7.22	3.76	0.58	2.06	8.71	1.54	0.17	31.53	26.29	9.2	1.28	1.72	1.34
Ga01g02203	TRUE	FALSE	FALSE	FALSE	FALSE	FALSE	FALSE	0.05	2.01	5.05	3.5	12.38	7.08	9.57	10.18	0.22	5.47	1.59	0.15	5.21	5.44	1.24	2.49	29.71	13.5	9.32	5.63	7.63	8.74
Ga01g02206	TRUE	FALSE	TRUE	FALSE	FALSE	TRUE	FALSE	0.38	0.15	0.47	1.07	2.04	5.06	4.23	2.92	0.03	1	0.16	0.12	0.61	4.6	0.39	0.61	5.58	2.62	4.65	107.25	3.49	3.47
Ga01g02265	TRUE	TRUE	TRUE	FALSE	TRUE	TRUE	FALSE	0.15	0.1	0.2	0.06	2.54	29.43	5.14	37.57	0.25	0.34	0.1	0.17	0.17	0.05	0.4	0.25	48.85	148.93	137.15	10.24	29.6	2.58
Ga01g02266	FALSE	TRUE	TRUE	FALSE	FALSE	TRUE	FALSE	0.38	0.23	0.6	2.24	13.04	28.53	1.8	6.36	0.89	0.34	0.19	0.04	1.02	0.52	0.25	27.77	11.5	84.99	60.23	4.7	18.27	2.53
Ga01g02268	FALSE	FALSE	TRUE	FALSE	FALSE	FALSE	FALSE	1.58	0.7	3.13	1.91	0.86	5.58	8.26	5.2	0.98	4.54	0.6	0.03	6.74	6.09	1.48	0.7	6.75	21.01	81.23	1.17	2.35	7.61
Ga01g02297	FALSE	TRUE	FALSE	FALSE	FALSE	TRUE	FALSE	0.37	42.01	116.38	39.75	107.04	249.24	20.27	128.55	1.43	168.4	6.82	1.03	47.49	49.85	7.34	3.07	170.42	297.42	52.36	82.19	362.89	29.44
Ga01g02300	FALSE	FALSE	TRUE	FALSE	FALSE	FALSE	FALSE	17.65	34.66	36.08	65.53	16.61	42.94	318.35	27.63	180.09	110.23	85.22	2.7	201.38	204.15	23.48	22.87	35.31	29.95	2132.21	23.12	44.99	204.34
Ga01g02336	FALSE	FALSE	TRUE	FALSE	FALSE	FALSE	TRUE	0.04	0.07	0.02	0.69	0.01	0.79	28.58	0.05	0.63	3.2	0.47	0.03	15.48	12.09	0.04	0.12	0	0.09	187.86	0.02	0	70.94
Ga01g02372	FALSE	FALSE	FALSE	TRUE	FALSE	FALSE	FALSE	0.02	1.01	1.13	5.96	19.27	1.59	6.21	5.37	0.06	6.54	0.9	1.9	1.15	2.9	1.06	0.2	2.14	0.49	0.14	2.97	2.26	7.54
Ga01g02376	TRUE	TRUE	FALSE	FALSE	TRUE	FALSE	FALSE	0.04	7.63	1.27	1.67	2.14	2.53	0.02	11.49	0.36	2.6	4.04	0.06	0.07	0.25	5.4	0.19	10.21	20.39	3.52	3.03	2.04	0.05
Ga01g02390	FALSE	FALSE	FALSE	TRUE	FALSE	FALSE	FALSE	0.14	0.72	1.39	4.67	37.32	5.18	5.2	15.77	0.2	8.75	6.06	0.34	15.31	9.57	0.23	0.58	6.17	3.7	0.5	9.38	9.45	7.67
Ga01g02419	TRUE	TRUE	FALSE	TRUE	TRUE	TRUE	FALSE	0.02	0.06	0.35	3.35	11.3	8.61	2.58	12.1	0.12	3.23	0	0.02	0.54	0.5	0.03	0.27	13.84	5.17	1.03	4.95	6.02	1.07
Ga01g02430	FALSE	FALSE	FALSE	FALSE	FALSE	FALSE	TRUE	0.05	0.24	2.85	8.77	0.56	0	73.92	0.26	0.57	6.12	6.97	4.62	9.3	19.21	1.32	9.47	0.49	0.48	0.2	0.03	0	9.14
Ga01g02432	FALSE	FALSE	FALSE	FALSE	FALSE	FALSE	TRUE	0	0.45	4.59	0.9	0.89	0.28	134.95	0.29	0.51	1.34	13.14	17.48	8.31	7.39	0.88	2.96	0.05	0	0	0	0.07	4.3
Ga01g02468	FALSE	FALSE	FALSE	FALSE	FALSE	TRUE	FALSE	0.42	0.15	0	0.3	6.95	13.25	1.37	5.73	0.05	0.03	0	0.02	0.03	0.1	0.03	0.1	9.68	2.56	0.55	2.34	7.97	1.32
Ga01g02474	TRUE	TRUE	FALSE	FALSE	TRUE	TRUE	FALSE	0.16	1.79	11.17	2.16	9.55	34.84	1.21	30.34	0.5	8.04	0.15	0.08	0.23	3.13	2.83	0.71	45.47	174.1	6.43	10.98	17.76	0.69
Ga01g02484	FALSE	FALSE	FALSE	TRUE	TRUE	FALSE	FALSE	0.12	1.15	4.14	4.35	43.76	13.47	13.64	21.96	0.17	5.77	1.16	1.56	0.11	1.88	0.85	0.47	14.5	2.32	0.21	8.81	13.11	9.53
Ga01g02485	FALSE	FALSE	FALSE	TRUE	TRUE	FALSE	FALSE	0.17	1.27	3.9	4.37	39.74	16.08	14.28	21.12	0.3	5.14	0.97	2.84	0.06	1.81	1.5	1.52	15.04	10.21	0.3	8.22	13.29	10.89
Ga01g02509	FALSE	TRUE	FALSE	FALSE	FALSE	FALSE	FALSE	2.86	0.06	0.43	0.14	1.05	0.87	1.03	2.43	0.11	0.15	0.96	1.79	0.21	0.12	0.24	0.42	3.32	8.04	0.38	0.47	0.44	0.45
Ga02g00008	FALSE	FALSE	FALSE	FALSE	FALSE	FALSE	TRUE	0.24	0.74	0.75	3.6	0.9	0.77	16.73	0.87	0.1	5.57	0.37	0.61	0.01	0.74	0.51	0.34	1.04	0.08	0.02	0.65	0.65	13.31
Ga02g00015	FALSE	FALSE	TRUE	FALSE	FALSE	FALSE	FALSE	6.87	1.75	2.72	3	3.46	3.94	2.09	4.71	0.98	4.14	2.2	0.64	2.48	3.74	2.51	1.96	4.73	13.37	38.82	4.45	3	1.23
Ga02g00026	FALSE	FALSE	FALSE	FALSE	FALSE	FALSE	TRUE	0.75	0.18	0.21	0.04	0.91	0.93	14.45	1.21	0.03	0.36	0.13	0.8	0.04	0.1	0.21	0.05	1.2	0.14	0	0.79	0.81	14.62
Ga02g00032	FALSE	FALSE	FALSE	TRUE	TRUE	FALSE	TRUE	0.12	0.15	2.71	4.9	35.09	7.67	23.73	25.11	0.13	6.09	0.52	0.04	14.85	18.03	0.27	0.4	13.05	1.99	0.21	16	8.12	36.58
Ga02g00035	FALSE	FALSE	FALSE	FALSE	FALSE	FALSE	TRUE	0.09	1.75	4.67	2.02	9.45	9.7	24.4	6.44	0.44	2.47	8.57	0.15	2.84	5.73	0.11	0.49	4.05	0.46	0.46	6.54	20.74	41.88
Ga02g00059	TRUE	TRUE	FALSE	FALSE	TRUE	FALSE	FALSE	2.28	10.73	19.66	11.9	47.91	75.29	5.83	141.31	4.84	13.85	10.16	0.8	7.15	5.05	7.05	2.99	112.71	206.81	52.81	42.9	48.72	2.92
Ga02g00063	TRUE	FALSE	FALSE	TRUE	TRUE	FALSE	FALSE	0.25	4.14	8.75	29.35	168.15	60.48	29.36	89.41	0.7	20.49	10.34	0.31	13.46	21.82	3.45	1.26	117.35	32.26	12.64	34.11	46.98	18.53
Ga02g00075	FALSE	FALSE	FALSE	TRUE	FALSE	FALSE	FALSE	0.1	0.32	0.59	0.87	5.54	1.67	3.64	3.9	0.04	1.45	0.34	0.07	2.04	2.26	0.24	0.05	3.16	3.26	1.38	2.34	1.64	3.38
Ga02g00081	TRUE	FALSE	FALSE	TRUE	TRUE	TRUE	TRUE	0.06	0.06	0.8	3.54	40.73	9.96	25.39	20.15	0.1	2.18	0.37	0.11	3.07	2.86	0.11	0.08	14.84	2.62	0.75	22.26	12.07	29.11
Ga02g00085	FALSE	TRUE	FALSE	FALSE	FALSE	FALSE	FALSE	0.37	0.01	0.23	2.76	2.34	22.55	0.41	24.96	2.1	1.41	0.1	0.03	2.06	1.3	0.12	43.12	26.24	68.73	31.64	5.7	11.38	0.54
Ga02g00094	TRUE	FALSE	FALSE	TRUE	TRUE	FALSE	TRUE	0.06	0.07	1.8	4.21	28.03	5.56	20.82	22.12	0.19	3.44	0.39	0.08	11.05	10.38	0.06	0.19	13.98	1.61	0.1	20.25	4.97	23.35
Ga02g00097	TRUE	TRUE	TRUE	TRUE	TRUE	TRUE	FALSE	0.26	0.17	0.12	0.38	12.46	132.21	0.86	155.15	0.54	0.65	0.63	0.08	0.3	0.16	0.17	1.96	152.95	523.89	143.67	16.16	49.31	0.22
Ga02g00113	FALSE	TRUE	TRUE	FALSE	FALSE	FALSE	FALSE	0.99	28.02	18.64	22.63	53.25	110.56	27.6	89.74	10.97	15.46	4.17	0.44	1.12	8.75	27.27	22.42	84.76	257.57	276.2	19.93	39.63	12.84
Ga02g00140	FALSE	FALSE	FALSE	TRUE	TRUE	FALSE	FALSE	0	0.09	0.71	2.21	24.36	1.2	1.03	7	0.02	1.84	0.3	0.14	1.21	2.25	0.03	0.13	3.85	0.41	0.52	3.92	1.12	1.31
Ga02g00231	TRUE	FALSE	FALSE	TRUE	TRUE	FALSE	TRUE	2.1	0.02	2.77	5.1	42.08	13.55	29.66	33.05	0.29	5.65	0.58	0.03	15.83	15.66	0.06	0.88	27.18	2.3	0.14	30.88	14.85	49.27
Ga02g00247	FALSE	FALSE	TRUE	FALSE	FALSE	FALSE	FALSE	24.09	6.69	8.58	7.07	8.59	38.19	14.74	26.38	16.69	5.32	3.21	1.49	16.53	18.2	4.52	12.09	33.16	87.12	118.04	3.07	7.07	9.06
Ga02g00265	FALSE	FALSE	TRUE	FALSE	FALSE	FALSE	FALSE	6.56	3.66	4.97	2.52	10.76	5.89	8.96	6.01	0.8	2.35	1.45	0.21	7.53	6.07	0.82	0.38	3.42	2.4	37.26	3.4	7.78	8.92
Ga02g00267	FALSE	TRUE	FALSE	FALSE	FALSE	FALSE	FALSE	0.83	3.45	7.28	5.34	17.23	32.24	7.75	39.53	4.39	5.4	3.61	0.17	13.52	10.62	2.86	1.28	38.48	89.28	43.79	10.63	15.17	7.34
Ga02g00283	FALSE	FALSE	FALSE	FALSE	FALSE	FALSE	TRUE	0.02	0.08	1.13	2.63	6.4	1.29	12.55	2.47	0.06	3.21	0.34	2	3.22	2.74	0.09	0.3	1.53	0.48	0.1	1.76	1.31	13.66
Ga02g00316	TRUE	FALSE	FALSE	TRUE	TRUE	FALSE	FALSE	0.07	0.62	0.84	8.38	35.48	11.6	12.7	19.07	0.12	2.92	1.92	1.39	7.03	2.99	1.35	0.51	24.36	4.05	2.9	17.94	13.59	16.39
Ga02g00318	TRUE	FALSE	FALSE	FALSE	TRUE	FALSE	FALSE	0.22	3.2	2.84	2.37	25.15	41.62	11.38	46.93	0.51	2.14	41.76	5.35	12.82	6.05	2.36	20.05	47.18	24.06	8.12	3.28	7.52	4.29
Ga02g00326	FALSE	FALSE	FALSE	FALSE	FALSE	FALSE	TRUE	0.09	1.49	1.12	1.91	0.3	0.68	15.69	0.19	0.16	0.85	0.08	0.04	1.81	0.39	2.77	0.02	0.27	0.1	0.06	0.58	0.42	16.56
Ga02g00337	TRUE	FALSE	FALSE	TRUE	TRUE	FALSE	FALSE	0.1	0.45	1.04	9.15	48.02	12.74	12.64	28.25	0.65	2.85	1.26	2	7.77	5.54	0.28	0.34	22.92	7.65	1.93	16.01	15.66	14.15
Ga02g00364	TRUE	FALSE	FALSE	FALSE	FALSE	FALSE	FALSE	1.83	7.38	6.62	23.34	113.37	19.99	43.41	81.82	5.79	16.05	16.64	5.85	24.3	24.37	4.8	4.34	152.71	16.03	2.3	23.37	10.26	30.96
Ga02g00376	FALSE	TRUE	FALSE	FALSE	FALSE	FALSE	FALSE	0.14	1.61	4.02	3.33	14.91	20	14.91	25.33	0.83	11.8	4.22	0.35	16.1	15.44	1.91	1.39	30.1	48.49	31.14	4.62	6.06	5.39
Ga02g00388	FALSE	FALSE	FALSE	TRUE	FALSE	FALSE	FALSE	0	0.58	0.75	6.24	10.5	0.35	6.08	3.31	0.12	1.48	0.08	0.37	0.14	1.27	0.72	0.23	3.49	2.11	0.15	0.76	0.13	4.73
Ga02g00393	FALSE	TRUE	FALSE	TRUE	TRUE	FALSE	TRUE	0	0.74	2.15	1.62	6.44	1.93	7.64	6.41	0.11	1.93	0.05	0.24	0.25	1.41	0.78	0.05	4.67	8.6	0.44	4.21	2.58	10.64
Ga02g00397	FALSE	TRUE	FALSE	FALSE	FALSE	FALSE	FALSE	129.9	53.02	1325.89	110.63	828.01	430.22	140.06	1071.21	19.63	360.6	17.19	20.59	132.95	213.54	11.75	23.51	874.75	1757.59	362.16	262.85	257.9	178.68
Ga02g00455	FALSE	FALSE	FALSE	FALSE	FALSE	FALSE	TRUE	0.15	0.18	2.38	4.33	14.13	2.38	118.03	6.07	0.3	8.77	0.86	4.4	2.42	14.46	0.33	1.08	3.15	0.07	0	3.34	2.15	155.64
Ga02g00514	TRUE	FALSE	FALSE	FALSE	TRUE	TRUE	FALSE	0.68	4	46.29	27.59	73.58	222.78	6.17	147.92	13.72	35.48	17.98	0.94	13.99	7.76	1.17	12.68	276.7	120.69	22.69	121.36	285.78	12.62
Ga02g00552	FALSE	FALSE	FALSE	TRUE	FALSE	FALSE	FALSE	0.16	0.4	1.03	2.54	15.21	4.16	6.03	9.58	0.17	2.26	0.49	0.76	3.47	2.65	0.16	0.1	5.68	1.58	0.55	4.8	2.84	6.76
Ga02g00555	TRUE	TRUE	TRUE	FALSE	TRUE	TRUE	TRUE	0.48	0.16	0.42	1.14	5.26	75.68	23.94	11.66	0.27	0.5	0.12	0.02	0.11	0.26	0	0.71	19.33	205.65	416.49	5.78	23.04	8.9
Ga02g00568	TRUE	FALSE	FALSE	TRUE	TRUE	FALSE	TRUE	0.02	0.05	1.82	1.77	15.02	3.37	8.79	12.31	0.08	1.55	0.19	0.02	5.54	6.65	0.02	0.13	15.18	6.12	1.1	4.84	2.39	8.85
Ga02g00598	TRUE	TRUE	FALSE	FALSE	TRUE	FALSE	FALSE	0.02	0	0.08	0.51	4.15	6	5.56	11.96	0.1	0.28	0.23	0.21	2.16	0.33	0	0.07	12.49	22.82	1.23	7.62	3.66	7.01
Ga02g00624	FALSE	FALSE	FALSE	TRUE	FALSE	FALSE	FALSE	0.02	0.22	0.3	1.33	5.27	3.62	3.66	3.17	0	1.5	0.34	0.31	2.8	1.65	0.36	0.09	1.4	0.21	0.13	2.84	8.45	4.23
Ga02g00631	FALSE	FALSE	FALSE	TRUE	TRUE	FALSE	FALSE	0	0	0	2.39	28.2	7.83	12.04	13.32	0.21	0	0.43	0.22	12.53	2.2	0.1	0.02	11.44	0.51	0.22	12.8	7.43	10.66
Ga02g00637	FALSE	FALSE	FALSE	FALSE	FALSE	FALSE	TRUE	1.06	0.79	0.53	0.56	4.3	3.36	6.94	3.95	0.15	0.45	1.02	0.52	0.57	0.62	0.09	0.11	3.45	1.38	0.71	1.77	2.5	7.3
Ga02g00651	FALSE	FALSE	FALSE	FALSE	FALSE	FALSE	TRUE	0	0.07	0.51	0.82	2.29	0.75	8.12	1.01	0.02	2.34	0.16	0.02	3.89	3.98	0.05	0.05	0.42	0.09	0	0.71	0.3	6.9
Ga02g00653	FALSE	TRUE	TRUE	FALSE	FALSE	FALSE	FALSE	52.24	1.68	6.06	3.78	3.82	28.3	14.12	35.28	1.89	4.43	3.82	0.05	3.2	5.12	1.65	8.5	47.47	129.41	189.37	4.74	10.64	6.83
Ga02g00665	FALSE	FALSE	FALSE	TRUE	TRUE	TRUE	FALSE	0.12	1.35	3.78	5.45	36.06	41.98	7.22	36.08	1.17	6.1	1.35	0.22	11.58	12.25	1.33	0.92	26.32	13.43	6.52	13.16	32.35	8.42
Ga02g00688	FALSE	FALSE	FALSE	TRUE	FALSE	FALSE	FALSE	0.04	0.32	2.32	3.08	16.42	4.62	9.24	11.16	0.24	3.25	0.8	0.31	5.09	4.19	0.52	0.29	10.48	3.3	1.37	2.43	1.86	5.65
Ga02g00703	FALSE	FALSE	FALSE	FALSE	FALSE	FALSE	TRUE	3.81	0.15	1.51	2	12.3	7.99	112.08	12.64	0.57	3.81	0.62	0.29	8.19	7.06	0.69	0.45	11.64	10.31	1.2	17.61	18.62	181.32
Ga02g00719	TRUE	FALSE	FALSE	FALSE	FALSE	TRUE	TRUE	0	0.04	0.94	0.96	2.91	5.84	5.55	3.43	0.02	2.22	0.45	0	2.22	3.34	0.27	0	4.17	0.15	0	1.92	5.5	4.47
Ga02g00761	FALSE	FALSE	FALSE	TRUE	TRUE	FALSE	TRUE	0.3	0.09	2.16	4.85	33.92	4.73	12.52	17.96	0.07	4.38	0.49	0.05	7.75	9.73	0.12	0.24	11.27	1.05	0.23	15.94	5.95	22.14
Ga02g00772	FALSE	FALSE	TRUE	FALSE	FALSE	FALSE	FALSE	1.02	0.81	1.56	2.56	3.74	14.02	12.62	4.53	4.03	3.26	0.46	0.41	7.76	4.92	0.58	2.1	4.65	7.34	30.36	1.25	7.23	9.66
Ga02g00822	FALSE	FALSE	FALSE	TRUE	FALSE	FALSE	TRUE	0.28	0.45	1.72	5.34	24.67	8.3	17.97	14.93	0.61	4.97	0.97	0.04	13.89	11.46	0.5	1.82	9.1	3.23	0.55	11.16	6.26	23.88
Ga02g00826	FALSE	FALSE	FALSE	TRUE	TRUE	FALSE	FALSE	0.03	0.36	2.02	8.06	23.36	3.41	8.78	12.13	0.1	5.89	0.11	1.45	1.4	8.83	0.09	0.08	10.91	2.44	1.68	11.17	3.68	9.86
Ga02g00837	FALSE	TRUE	TRUE	FALSE	FALSE	FALSE	FALSE	0	1.47	3.6	2.38	1.84	29.7	0.18	8.02	0.57	6.9	2.36	1.03	1.9	3.99	3.54	9.21	13.57	69.26	39.54	1.97	15.87	0.44
Ga02g00870	FALSE	FALSE	FALSE	TRUE	FALSE	FALSE	FALSE	1.77	0.87	0.3	1.69	17.94	6.03	4.67	11.56	0.79	0.46	3.19	1.63	3.19	1.93	0.79	0.86	8.61	1.79	0.23	8.56	8.08	6.39
Ga02g00897	FALSE	FALSE	FALSE	TRUE	FALSE	FALSE	FALSE	0.11	2.54	2.6	5.27	34.96	4.56	20.6	11.48	0.21	2.72	4.37	1.34	4.53	6.22	2.38	0.53	8.5	1.4	0.21	10.73	7.65	29.54
Ga02g00898	TRUE	TRUE	FALSE	FALSE	FALSE	FALSE	FALSE	0.56	1.78	0.51	1.2	3.02	3.29	1.71	5.79	0.43	0.8	0.9	0.5	1.56	1.66	1.51	0.66	12.44	15.93	2.19	3.27	5.07	2.71
Ga02g00903	FALSE	FALSE	TRUE	FALSE	FALSE	FALSE	FALSE	94.31	17.18	13.86	35.62	47.43	125.63	96.48	120	57.32	32.01	11.36	30.5	63.12	43.81	38.86	115.27	187.42	452.02	595.27	35.78	80.74	52.92
Ga02g00906	FALSE	FALSE	TRUE	FALSE	FALSE	FALSE	FALSE	203.02	2.67	12.12	27.44	13.54	78.54	43.95	32.32	2.45	33.54	13.9	1.27	45.24	48.58	9.35	260.81	50.38	82.3	489.15	8.14	45.45	36.04
Ga02g00959	FALSE	FALSE	TRUE	FALSE	FALSE	FALSE	FALSE	35.83	1.28	2.66	9.87	52.68	47.35	82.94	38.69	14.46	4	2.55	4.07	13	10.84	1.96	11.79	55.92	28	102.01	14.15	17.04	32.48
Ga02g00971	TRUE	TRUE	TRUE	FALSE	FALSE	FALSE	FALSE	1.08	6.8	60.94	6.73	4.43	62.01	8.15	35.35	6	34.97	0.47	0.3	0.54	26.44	7.81	21.95	1032.76	4598.05	3655.61	13.71	22.74	0.52
Ga02g00992	TRUE	TRUE	TRUE	FALSE	FALSE	FALSE	FALSE	0.23	0.7	0.78	1.69	4.7	5.95	8.3	5.53	1.12	2.42	2.38	7.91	7.41	6.27	0.44	0.57	114.14	65.2	176.23	1.21	1.2	0.92
Ga02g00993	TRUE	FALSE	TRUE	FALSE	FALSE	FALSE	FALSE	1	1.45	3.89	6.12	10.93	7.36	17.33	9.18	2.55	4.08	7.13	22.95	15.18	9.61	4.24	4.14	124.11	52.62	116.49	0.66	1.17	1.13
Ga02g00998	FALSE	FALSE	FALSE	TRUE	FALSE	FALSE	FALSE	0.16	2.19	2.49	3.09	15.58	11.14	12.93	14.77	0.41	2.5	0.2	0.29	3	1.42	2.18	0.4	13.86	3.55	0.8	11.94	13.44	17.97
Ga02g01011	FALSE	FALSE	FALSE	FALSE	FALSE	TRUE	FALSE	1.3	0.34	1.29	2.71	14.94	24.72	8.82	12.12	1.1	3.34	1.05	0.7	4.08	4.37	0.76	2.45	9.09	5.25	2.98	8.56	26.86	13.09
Ga02g01029	FALSE	FALSE	FALSE	TRUE	TRUE	FALSE	FALSE	0.22	0.11	0.18	1.8	14.39	7.1	2.38	8.41	0.04	0.21	0.04	0.41	1.59	0.79	0.04	0.06	5.44	1.5	0.05	5.58	10.5	5.94
Ga02g01054	FALSE	FALSE	FALSE	TRUE	TRUE	FALSE	FALSE	2.65	0.62	1.39	6.23	42.15	10.69	11.02	23.03	1.96	0.76	0.41	0.45	3.16	2.37	2.92	2.68	15.49	15.25	0.18	17.31	20.42	14.74
Ga02g01074	FALSE	FALSE	FALSE	TRUE	FALSE	FALSE	FALSE	0.06	0.02	0.71	2.91	14.3	3.15	8.11	9.22	0.2	3.24	0.29	0.02	6	8.03	0.02	0.25	7.47	0.82	0.28	6.99	1.46	6.81
Ga02g01086	FALSE	FALSE	FALSE	FALSE	FALSE	TRUE	TRUE	14.94	0.07	0.07	3.43	5.41	19.05	39.22	6.17	0.25	0.01	0.1	6.74	0.06	0.02	0.13	2	4.38	9.44	14.22	2.73	24.28	31.73
Ga02g01093	TRUE	FALSE	FALSE	TRUE	TRUE	FALSE	FALSE	0.08	0.1	0.41	1.68	8.24	1.99	3.73	6.29	0.08	1.07	0.19	0.18	2.4	2	0.11	0.17	4.66	0.58	0.18	3.12	1.55	3.82
Ga02g01104	TRUE	FALSE	FALSE	FALSE	FALSE	FALSE	TRUE	0.09	0.67	0.84	1.67	6.82	5.27	9.01	6.92	0.08	0.49	0.62	0.24	1.36	1.32	1.11	0.17	11.32	2.36	1.01	1.47	2.59	4.31
Ga02g01134	FALSE	FALSE	FALSE	TRUE	TRUE	FALSE	TRUE	0.01	0.16	0.87	2.28	17.13	2.87	8.16	9.09	0.06	1.93	0.29	0.26	5.71	4.25	0.26	0.16	4.8	1.04	0.24	8.71	4.73	16.52
Ga02g01148	TRUE	TRUE	FALSE	FALSE	TRUE	FALSE	TRUE	1	1.38	1.31	5.4	40.77	38.85	215.51	72.53	4.22	10.88	1.2	12.84	2.64	4.48	7.35	1.17	59.56	55.86	4.27	25.44	28.23	247.53
Ga02g01149	FALSE	TRUE	TRUE	FALSE	FALSE	FALSE	FALSE	4.01	0.14	0.24	0.76	0.76	2.51	2.73	6.13	0.88	1.85	0.4	0.5	1.58	2.02	0.11	0.69	5.35	12.32	17.66	1.52	0.82	2.87
Ga02g01189	TRUE	FALSE	FALSE	TRUE	TRUE	FALSE	TRUE	0.08	0.3	1.21	2.47	16.78	4.27	8.19	10.78	0.19	1.42	0.44	0.03	4.74	3.65	0.29	0.08	7.73	1.94	1.21	4.72	3.38	9.55
Ga02g01200	FALSE	FALSE	FALSE	FALSE	FALSE	FALSE	TRUE	0	0	0	0	0.14	0.17	18.49	0	0	0	0.06	0.56	0.04	0.03	0	0.02	0.03	0	0	0	0.03	14.62
Ga02g01207	FALSE	FALSE	FALSE	TRUE	FALSE	FALSE	TRUE	1.31	0.09	0.53	2.58	21.45	8.65	54.8	7.08	1.57	0.47	0.48	6.08	6.49	1.33	0.99	0.44	5.7	2.05	0.87	4.31	17.65	80.57
Ga02g01210	TRUE	TRUE	TRUE	FALSE	FALSE	FALSE	FALSE	9.97	21.4	38.23	36.05	33.64	135.76	6.49	199.36	84.76	17.44	6.45	0.74	4.77	21.6	18.59	17.88	303.4	847.14	442.58	41.98	92.85	6.04
Ga02g01245	FALSE	FALSE	FALSE	TRUE	FALSE	FALSE	FALSE	0.16	0.52	0.9	2.08	11.88	2.17	3.49	6.83	0.33	1.8	0.91	0.65	2.37	1.92	0.68	0.37	4.81	0.68	0.43	3.65	1.97	4.71
Ga02g01253	FALSE	FALSE	FALSE	FALSE	FALSE	FALSE	TRUE	4.51	33.04	12.3	18.95	87.71	111.41	695.54	151.34	12.03	37.52	19.97	30.23	38.22	17.32	47.68	4.58	112.32	18.26	8	108.99	98.38	601.81
Ga02g01275	FALSE	FALSE	FALSE	TRUE	FALSE	FALSE	FALSE	0.23	0.24	0.24	2.76	14.35	6.61	8.69	7.31	0.13	0.88	6.19	7.26	2.28	1.27	0.81	0.18	8.63	3.13	0.84	4.16	3.56	3.36
Ga02g01287	FALSE	FALSE	FALSE	TRUE	TRUE	FALSE	FALSE	0.14	2.38	4.66	4.35	29.19	4.89	14.97	18.57	0.06	3.32	1.15	0.03	5.01	5.43	0.28	0.16	9.9	1.37	0.11	13.3	4.94	24.55
Ga02g01305	TRUE	TRUE	FALSE	TRUE	TRUE	TRUE	TRUE	0.14	0.3	0.81	1.55	5.63	11.93	7.29	10.52	0.17	1.04	0.14	2.72	0.11	0.54	0.12	0.28	19.22	16.33	2.55	55.1	16.35	5.24
Ga02g01306	FALSE	FALSE	TRUE	FALSE	FALSE	FALSE	FALSE	1.62	2.34	23.14	4.25	0.03	4.97	2.1	0.31	12.85	3.77	3.31	0.11	0.35	2.92	0.55	6	0.35	9.32	92.6	0.16	1.79	0.82
Ga02g01316	FALSE	FALSE	FALSE	FALSE	FALSE	FALSE	TRUE	0.05	0.3	4.07	3.56	17.33	4.24	25.46	10.91	0.21	3.7	1.72	1.96	4.29	4.91	0.44	0.13	11.2	5.09	0.51	4.01	4.64	17.49
Ga02g01326	FALSE	TRUE	TRUE	FALSE	FALSE	FALSE	FALSE	1.72	1.35	8.61	3.22	16.79	37	14.21	27.33	2.26	3.35	1.46	0.84	11.84	6.62	1.22	3.5	30.64	49.45	40.04	11.17	32.96	11.26
Ga02g01327	FALSE	TRUE	FALSE	FALSE	FALSE	FALSE	FALSE	9.66	3.42	7.55	3.01	9.28	12.99	1.82	32.24	3.75	2.19	3.09	1.26	4.4	5.24	1.62	5.13	29.33	77.03	17.7	7.6	10.41	1.5
Ga02g01338	TRUE	FALSE	FALSE	FALSE	TRUE	TRUE	FALSE	2.01	7.31	43.88	27.86	94.41	274.91	20.62	237.62	7.87	43.35	8.84	0.44	11.88	9.68	2.03	6.56	241.88	101.28	44.41	154.81	250.51	27.93
Ga02g01359	FALSE	FALSE	TRUE	FALSE	FALSE	FALSE	FALSE	18.52	20.61	25.95	58.02	73.21	135.06	88.55	59.19	76.6	53.47	19	7.48	45.54	70.3	31.69	51.57	84.86	158.65	507.84	24.77	62.28	51.57
Ga02g01381	TRUE	FALSE	FALSE	TRUE	TRUE	TRUE	TRUE	0.07	0	0.08	4.42	53.74	20.62	14.26	31.17	0.11	0.06	0.11	1.12	0.26	0.54	0.11	0.12	36.71	3.95	0.22	37.68	46.43	30.92
Ga02g01386	TRUE	TRUE	FALSE	TRUE	TRUE	TRUE	TRUE	0.03	0	0.26	0.6	7.57	11.35	16.19	25.75	0.09	0.32	0.33	0	0.79	1.49	0	4.1	37.34	71.83	1.08	8.5	11.76	16.25
Ga02g01387	TRUE	TRUE	FALSE	TRUE	TRUE	FALSE	TRUE	0.18	0	5.68	0.96	15.51	1.86	9.91	9.91	0.47	0.19	0.04	0.18	0.1	0.64	0.04	0.1	6.04	7.11	0	4.31	1.47	11.37
Ga02g01416	FALSE	FALSE	FALSE	TRUE	TRUE	FALSE	FALSE	0.84	0.27	2.07	3.15	18.58	4.63	9.4	13.93	0.17	4.03	0.5	0.09	8.41	8.3	0.35	0.34	10.22	1.83	0.71	7.43	3.34	11.94
Ga02g01418	FALSE	TRUE	TRUE	FALSE	FALSE	FALSE	TRUE	0.48	0.08	1.45	1.36	4.6	9.06	14.31	8.87	1.17	3.04	1.23	0.31	11.02	7.29	0.26	0.36	9.87	21.04	96.77	2.55	4.39	12.89
Ga02g01483	FALSE	TRUE	TRUE	FALSE	FALSE	FALSE	FALSE	16.23	94.39	255.84	196.23	391.67	751.84	43.14	568.23	52.7	490.21	317.25	16.14	213.67	745.76	508.92	57	1147.49	3585.8	2438.78	108.23	405.93	24.85
Ga02g01503	TRUE	TRUE	FALSE	TRUE	TRUE	TRUE	FALSE	0.55	5.57	87.56	71.47	210.43	575.81	6.56	330.4	4.52	46.48	9.47	0.88	13.93	16.35	1.05	3.45	557.47	153.95	42.96	206.66	661.88	14.53
Ga02g01512	FALSE	FALSE	FALSE	TRUE	TRUE	FALSE	FALSE	0.02	0.11	0.66	1.64	11.75	3.13	2.66	6.8	0.09	1.62	0.29	0	2.44	1.58	0.46	0.06	3.64	1.57	0.75	3.97	2.12	3.43
Ga02g01523	FALSE	FALSE	FALSE	FALSE	FALSE	FALSE	TRUE	0.08	1.28	1.19	0.78	1.87	2.59	22.31	1.43	0.18	1.66	0.17	3.95	2	2.15	0.54	0.29	2	0.4	0.49	0.57	2.11	17.3
Ga02g01571	TRUE	FALSE	FALSE	FALSE	FALSE	FALSE	FALSE	0.75	2.97	2.93	4.69	10.75	4.97	3.84	7.42	0.38	3.25	2.07	6.81	2.77	2.25	3.7	0.73	40.44	10.97	5.23	0.81	1.16	0.63
Ga02g01592	TRUE	TRUE	TRUE	FALSE	TRUE	TRUE	FALSE	29.12	0.36	1.64	3.43	13.26	29.21	3.42	50.23	2.54	3.75	0.86	0.21	10.83	5.62	1.21	5.56	41.01	94.75	36.2	10.66	24.65	7.32
Ga02g01612	FALSE	FALSE	TRUE	FALSE	FALSE	FALSE	FALSE	1.34	0.58	1.12	0.97	1.87	1.3	2.02	1.84	1.21	0.8	0.67	0.09	3.67	2.38	0.83	1.73	5.99	9.19	20.43	2.92	1.05	0.93
Ga03g00029	FALSE	FALSE	FALSE	TRUE	FALSE	FALSE	FALSE	0.06	0.52	1.08	2.37	12.34	1.02	4.37	5.25	0	0.8	0.56	0.05	0.43	1.12	0.32	0	3.15	0.14	0	3.2	1	4.19
Ga03g00057	FALSE	FALSE	FALSE	FALSE	FALSE	FALSE	TRUE	0	0.37	0	0	0	0	19.34	0	0.03	1.79	0.8	0	2.17	1.12	0.04	0.02	0.03	0	0.46	0	0	8.77
Ga03g00058	FALSE	TRUE	FALSE	FALSE	FALSE	FALSE	FALSE	0.34	1.06	0.97	1.38	8.28	8.86	1.12	7.33	0.41	1.14	1.33	0.19	2.36	1.55	0.37	1.25	8.56	15.19	6.39	2.72	8.3	0.96
Ga03g00107	FALSE	FALSE	TRUE	FALSE	FALSE	FALSE	FALSE	3.36	2.48	4.56	6.08	1.49	17.14	41.45	5.24	5.99	19.96	1.97	0.34	77.65	52.97	1.39	28.6	9.13	11.93	145.49	4.2	14.49	43.13
Ga03g00148	TRUE	FALSE	FALSE	TRUE	FALSE	FALSE	TRUE	0.43	0.07	0.64	1.52	8.62	4.88	6.37	5.94	0.13	0.4	0.29	0.78	0.99	1.14	0.28	0.23	6.2	1.59	1.08	2.84	2.26	3.52
Ga03g00149	FALSE	FALSE	TRUE	FALSE	FALSE	FALSE	FALSE	43.62	0	0.06	1.74	0.08	0.07	0.92	0	1.78	0.23	0.12	0.12	1.53	0.57	0.88	6	0	0	48.68	0.17	0	0.56
Ga03g00156	TRUE	TRUE	TRUE	TRUE	TRUE	TRUE	FALSE	0	0.07	0.14	2.11	29.98	17.91	7.14	37.2	0.21	0.7	0.3	0.01	0.34	0.44	0.16	0.67	51.09	98.58	12.5	15.59	10.21	6
Ga03g00158	TRUE	TRUE	TRUE	FALSE	FALSE	FALSE	FALSE	2.07	1.02	0.89	11.91	6.26	50.74	22.78	14.11	20.72	7.22	17.06	0.16	59.27	15.48	3.56	20.02	523.99	1626	4229.64	6.53	17.64	7.3
Ga03g00165	TRUE	FALSE	FALSE	TRUE	TRUE	FALSE	FALSE	0	0.16	0.93	1.94	10.71	2.9	0.26	11.81	0.05	2.02	0.49	0.05	0.24	0.64	0.06	0.1	9.9	1.84	0.52	7.06	2.02	0.32
Ga03g00183	FALSE	TRUE	FALSE	FALSE	FALSE	FALSE	FALSE	0.15	7.3	29.77	6.22	3.2	26.75	1.29	14.13	1.73	7.92	0.56	0.42	44.21	16.66	2.23	13.1	19.4	115.98	40.93	2.53	9.54	0.31
Ga03g00186	TRUE	FALSE	FALSE	TRUE	FALSE	FALSE	FALSE	2.24	4.31	3.31	6.27	26.54	13.22	7.23	18.81	1.37	1.99	0.19	1.01	0.34	0.48	3.69	9.09	39.31	6.82	4.92	3.25	3.64	2.65
Ga03g00187	TRUE	FALSE	FALSE	TRUE	FALSE	FALSE	FALSE	0.03	0.01	0	1	12.32	9.4	1.62	6.02	0.05	0.02	0.06	0	0.13	0.05	0.01	0.01	13.51	0.21	0	1.45	8.54	0.5
Ga03g00196	TRUE	TRUE	FALSE	TRUE	TRUE	TRUE	TRUE	0	0.78	8.19	2.09	11.61	10.57	42.45	27.55	0.51	0.46	0.62	0.67	0.07	0.59	0.54	4.99	32.46	51.26	1.85	5.62	4.4	27.3
Ga03g00197	TRUE	TRUE	TRUE	FALSE	TRUE	FALSE	FALSE	1.15	7.5	0.86	25.5	3.74	20.78	1.42	85.48	42.82	4.01	0.64	0.2	0.3	2.46	7.98	0.49	94.3	380.52	120.06	38.46	13.69	0.2
Ga03g00207	TRUE	FALSE	FALSE	TRUE	TRUE	FALSE	TRUE	0.06	0.12	1.4	2.28	19.37	3.55	5.77	11.78	0.04	2.46	0.33	0.01	3.83	3.37	0	0.14	6.26	0.93	0.1	6.7	3.12	7.98
Ga03g00220	FALSE	FALSE	FALSE	FALSE	FALSE	FALSE	TRUE	0	0	0	0.03	0	0.04	13.06	0.03	0.06	0.02	5.08	0.27	8.6	0.2	0	0.04	0	0	0.16	0	0	3.59
Ga03g00253	FALSE	FALSE	FALSE	FALSE	FALSE	TRUE	TRUE	0.86	0.17	0.09	0	3.13	129.13	961.87	2.84	3.12	0.06	2.89	0.41	0.99	0	1.03	2.33	3.28	1.58	0.08	0.74	19.95	481.85
Ga03g00254	FALSE	FALSE	FALSE	FALSE	FALSE	TRUE	TRUE	0.48	0	0	0	2.57	31.77	404.19	3.37	1.21	0	1.4	0.2	0.22	0	0.37	0.66	2.65	0.36	0	1.4	5.34	202.63
Ga03g00284	FALSE	FALSE	TRUE	FALSE	FALSE	FALSE	FALSE	0.04	0	0	0	0.19	2.04	2.7	0.13	0.11	0	0.03	0	0.22	0.03	0	0.06	0.86	2.02	17.22	0.17	1.57	2.23
Ga03g00343	FALSE	FALSE	FALSE	FALSE	FALSE	FALSE	TRUE	0.18	0.01	0	0	0.3	0.07	94.34	0.13	0.16	0.01	0.25	0.48	0.01	0.01	0.04	0.25	0	0.05	0	0.01	0	3.81
Ga03g00358	TRUE	TRUE	FALSE	FALSE	TRUE	TRUE	FALSE	0.04	0.33	1.27	1.4	8.82	12.29	8.72	15.55	0.28	7.99	0.4	0.16	5.54	4.55	0.07	0.17	28.53	30.31	4.66	10.43	17.39	4.51
Ga03g00364	FALSE	FALSE	TRUE	FALSE	FALSE	FALSE	FALSE	0.35	2.98	1.33	3.1	0.79	39.2	6.39	3.55	2.76	10.34	25.44	0.22	24.47	15.06	4.48	3.99	5.69	13.27	147.08	0.58	12.56	2.43
Ga03g00384	FALSE	FALSE	TRUE	FALSE	FALSE	FALSE	FALSE	240.55	1.71	0.58	249.09	3.36	53.57	261.18	13.44	1035.86	1.1	6.44	1.8	2.98	1.2	33.86	160.54	11.5	5.9	2203.81	8.46	5.26	32.99
Ga03g00385	TRUE	TRUE	FALSE	FALSE	TRUE	FALSE	TRUE	15.34	0	0	2.02	4.12	9.5	112.01	18.7	4.4	0.03	0.18	0.18	0.24	0.02	0.26	1.16	33.3	15.49	10.47	7.75	6.4	104.61
Ga03g00387	FALSE	FALSE	TRUE	FALSE	FALSE	FALSE	TRUE	7.72	16.64	0.95	32.97	0.61	55.37	210.74	2.07	89.7	9.53	2.91	0.29	8.96	10.95	8.15	7.75	1.21	12.18	2137.43	16.8	16.28	119.45
Ga03g00420	TRUE	FALSE	FALSE	FALSE	FALSE	FALSE	FALSE	0.14	0.13	0.76	0.83	5.09	0.91	2.71	3.21	0.06	0.72	0.22	1.92	1.19	1.76	0.1	0.02	6.36	2.08	0.93	1	0.77	1.88
Ga03g00446	TRUE	TRUE	TRUE	FALSE	TRUE	TRUE	FALSE	0.53	0.75	2.01	6.67	7.52	154.84	15.72	154.44	12.99	35.58	18.33	0.4	105.6	21.68	4.28	2.23	2163.04	7564.98	9544.03	19.32	32.21	1.18
Ga03g00463	FALSE	FALSE	FALSE	TRUE	TRUE	FALSE	TRUE	0.3	0.07	1.22	3.81	21.48	6.6	16.07	14.96	0.44	3.36	0.89	0.04	8.08	7.8	0.45	0.3	9.65	3.39	1.6	33.82	7.62	22.61
Ga03g00465	TRUE	FALSE	FALSE	TRUE	TRUE	FALSE	TRUE	0.03	0.11	0.92	2.55	15.21	3.59	7.68	11.09	0.13	2.09	0.43	0.02	4.88	4.47	0.06	0.13	14.33	2.44	0.86	3.43	2.15	5.11
Ga03g00469	TRUE	TRUE	TRUE	FALSE	FALSE	FALSE	FALSE	0	0	0	0.17	0.73	5.14	0.2	2.23	0.01	0	0	0.01	0	0.01	0.01	0.04	99.42	183.6	352.12	0.12	0.26	0.03
Ga03g00479	TRUE	FALSE	FALSE	FALSE	FALSE	FALSE	FALSE	5	7.05	6.24	16.66	17.04	16.11	16.99	14.86	4.22	11.32	23.9	49	13.96	9.31	9.18	9.9	164.14	76.06	76.49	1.68	4.02	2.77
Ga03g00517	FALSE	FALSE	FALSE	TRUE	TRUE	FALSE	FALSE	0.26	0.09	1.67	3.57	18.33	5.11	9.72	12.46	0.24	2.83	0.61	0.1	7.41	7.68	0.09	0.16	8.13	1.37	0.43	10.35	7.13	18.13
Ga03g00520	FALSE	FALSE	TRUE	FALSE	FALSE	FALSE	FALSE	1.97	185.16	53.65	31.79	0.68	1.66	225.57	1.78	78.65	26.87	82.28	2.26	8.49	10.65	121.12	19.94	1.98	9.14	574.39	0.78	1.47	44.13
Ga03g00548	FALSE	FALSE	FALSE	TRUE	FALSE	FALSE	TRUE	0.39	0.08	2.02	4.81	26.87	7.05	20.3	19.12	0.23	4.31	0.77	0.08	17.56	11.53	0.2	0.61	12.45	2.1	0.47	18.31	7.19	27.61
Ga03g00612	TRUE	FALSE	FALSE	TRUE	TRUE	FALSE	FALSE	0	0.05	0.19	2.86	22.29	7.57	2.6	20.68	0.06	0.88	0.02	0.01	13.13	1.67	0.07	0.13	18.58	2.7	0.26	18.59	14.62	4.16
Ga03g00614	FALSE	TRUE	TRUE	FALSE	FALSE	FALSE	FALSE	0.88	2.51	2.08	4.15	15.45	18.08	22.66	14.37	2.29	6.24	8.08	1.78	4.05	3.92	1.74	1.58	11.11	45.14	99.46	5.72	12.39	13.02
Ga03g00649	FALSE	FALSE	FALSE	FALSE	FALSE	FALSE	TRUE	0.07	0.03	0.3	0.78	0.37	0.04	20.22	0.06	0.06	0.9	0.1	3	0.54	3.99	0.02	0.21	0	0	0	0.04	0.01	19.19
Ga03g00659	TRUE	FALSE	FALSE	FALSE	TRUE	FALSE	FALSE	0.25	0.32	2.56	11.32	33.11	10.38	3.79	73.75	1.73	41.23	0.17	0.3	7.98	48	3.5	3.67	57.45	9.38	0.55	24.09	13.5	5.35
Ga03g00716	TRUE	TRUE	TRUE	FALSE	FALSE	FALSE	FALSE	0.9	47.14	6.77	39.77	2.1	52.62	85.32	9.41	2.83	32.07	61.72	5.64	45.42	8.91	149.32	1.69	304.65	281.33	648.34	4.47	21.65	16.47
Ga03g00737	TRUE	FALSE	FALSE	TRUE	TRUE	FALSE	FALSE	0.01	0.06	0.46	2.55	23.93	3.97	0.96	6.75	0.03	1.88	0.55	0.06	3.47	3.16	0.04	0.04	5.61	2.78	1.81	2.31	2.77	0.91
Ga03g00755	FALSE	FALSE	FALSE	FALSE	FALSE	FALSE	TRUE	1.92	3.37	7.9	5.5	17.55	2.18	50.26	5.99	1.1	4.48	1.26	1.89	3.66	6.11	1.62	0.54	4.19	0.42	0.09	4.82	2.26	26.04
Ga03g00764	FALSE	FALSE	FALSE	FALSE	FALSE	TRUE	TRUE	22.43	0.87	0.35	4.79	5.08	37.88	26.68	3.5	1.72	0.76	0.75	0.07	0.1	0.25	4.7	10.71	5.15	0.73	1.1	2.59	33.67	30.44
Ga03g00828	TRUE	TRUE	FALSE	FALSE	FALSE	FALSE	FALSE	4.74	0.51	0.91	3.23	9.08	19.53	6.11	21.8	3.23	1.68	2.27	0.15	1.4	1.64	2.07	2.36	47.24	28.69	18.78	12.1	17.64	4.83
Ga03g00837	TRUE	TRUE	FALSE	TRUE	TRUE	FALSE	FALSE	0.02	0.12	0.24	1.23	16.18	2.9	2.79	13.16	0.03	0.77	0.07	0.04	0.03	0.8	0	0.04	14.54	15.61	0.21	5.43	1.32	3.57
Ga03g00853	TRUE	FALSE	FALSE	FALSE	FALSE	FALSE	FALSE	0.38	1.45	24.56	26.61	142.68	163.57	63.55	174.14	1.27	50.35	3.38	0.75	153.03	117	0.32	1.24	246.07	65.41	71.34	341.07	553.88	73.21
Ga03g00864	FALSE	TRUE	FALSE	FALSE	FALSE	FALSE	FALSE	428.23	45.49	288.01	85.76	220.72	593.01	131.78	670.45	71.52	166.85	25.68	9.41	75.7	171.42	32.83	156.65	792.2	1658.07	1130.31	304.17	661.11	263.71
Ga03g00872	FALSE	FALSE	FALSE	TRUE	FALSE	FALSE	FALSE	0.48	0.17	0.76	1.87	11.06	3.08	6.73	7.69	0.3	1.77	0.57	0.24	3.94	3.25	0.47	0.3	6.68	1.53	0.77	4.2	2.34	6.67
Ga03g00875	FALSE	TRUE	TRUE	FALSE	FALSE	FALSE	TRUE	0.18	1.33	2.3	1.11	2.99	8.71	39.69	6.03	0.52	5.7	1.25	0.03	16.19	13.31	0.53	1.65	11.08	29.61	176.26	2.69	4.65	64.79
Ga03g00885	FALSE	TRUE	TRUE	FALSE	FALSE	TRUE	FALSE	0.13	1.98	1.18	1.48	2.94	42.65	5.22	7.69	0.86	1.9	2.34	6.62	2.65	2.7	1.57	0.44	13.34	89.31	40.8	2.15	22.12	8.26
Ga03g00887	TRUE	FALSE	FALSE	TRUE	TRUE	TRUE	TRUE	0.17	0.06	0.14	1.37	15.69	102.83	19.02	62.12	0.44	0.2	0.24	0.04	0.13	0.08	0.05	0.51	85.84	1.23	0.29	39.3	123.02	35.47
Ga03g00889	TRUE	TRUE	FALSE	TRUE	TRUE	TRUE	FALSE	3.36	18.2	169.08	146.46	547.72	1668.84	80.27	1074.07	7.16	148.58	42.26	2.34	61.41	28.72	4.62	7.55	1641.22	440.03	269.96	631.2	1173.93	97.39
Ga03g00897	FALSE	FALSE	FALSE	TRUE	FALSE	FALSE	FALSE	0.08	2.44	2.94	10.71	48.7	15.26	24.96	26.87	0.18	8.61	2.4	1.64	12.61	6.68	3.48	0.67	21.08	22.34	2.31	15.5	18.85	19.78
Ga03g00913	TRUE	FALSE	FALSE	TRUE	TRUE	FALSE	TRUE	0.01	0	1.07	2.83	20.63	2.5	13.42	12	0.1	2.15	0.3	0	6.17	6.25	0.09	0.08	10.32	0.97	0.06	6.37	1.96	13.56
Ga03g00935	FALSE	FALSE	TRUE	FALSE	FALSE	FALSE	FALSE	6.03	3.74	1.96	4.62	1.78	6.37	15.06	2.09	3.37	3.2	2.87	0.11	3.24	2.73	4.11	12.62	4	16.41	54.5	1.26	6.17	9.81
Ga03g00936	TRUE	FALSE	FALSE	TRUE	TRUE	FALSE	TRUE	0.53	0.51	3.32	7.87	53.31	10.66	29.62	37.94	0.85	6.58	0.59	0.21	16.41	17.01	0.58	0.88	29.41	4.42	0.7	20.45	9.37	35.3
Ga03g00954	TRUE	TRUE	FALSE	TRUE	TRUE	TRUE	TRUE	0.05	0.64	0.62	3.75	14.66	5.44	5	8.46	0.06	1.02	0.08	0.03	0.13	0.9	2.05	0.06	13.21	13.16	1.71	4.19	5.9	4.7
Ga03g00974	TRUE	FALSE	FALSE	TRUE	TRUE	FALSE	TRUE	0.47	0.37	1.39	2.39	24.35	6.65	12.12	17.85	0.33	2.53	0.6	0.33	7.15	8.59	0.18	0.63	18.33	5.38	3.54	25.01	5.09	12.7
Ga03g01009	FALSE	FALSE	FALSE	FALSE	FALSE	FALSE	TRUE	0.06	0	0	0	0.32	8.1	100.99	0.28	0.2	0	0.25	0.19	0.04	0	0.22	0.16	0.64	0.08	0	0.09	7.9	112.32
Ga03g01015	FALSE	FALSE	FALSE	FALSE	FALSE	FALSE	TRUE	0.36	0	0	0	1.29	1.7	358.45	0.64	0.46	0	1.29	27.46	0.27	0	0.39	0.56	0	0	0	0.09	0.56	105.26
Ga03g01030	FALSE	FALSE	FALSE	FALSE	FALSE	FALSE	TRUE	10.5	1.28	1.38	1.35	0.18	3.36	15.88	0.78	0.39	1.8	0.52	0.31	0.57	0.59	1.67	1.2	1.08	0.05	0.02	0.75	3.73	20.72
Ga03g01055	FALSE	FALSE	TRUE	FALSE	FALSE	FALSE	FALSE	0.25	0.9	1.9	1	5.22	14.67	0.5	7.49	0.08	14.55	1.16	0.15	7.06	23.35	0.48	0.13	13.91	10.75	91.21	8.04	11.02	0.83
Ga03g01072	FALSE	FALSE	TRUE	FALSE	FALSE	FALSE	TRUE	9.29	1.66	0.85	5.35	0.13	8.84	89.1	0.41	3.23	13.07	1.05	0.09	26.39	23.5	1.15	1.92	0.1	0.19	161.21	0.11	2.68	50.5
Ga03g01120	FALSE	FALSE	FALSE	TRUE	TRUE	FALSE	FALSE	0.02	0.49	3.29	3.19	18.73	4.93	6.71	10.96	0.11	6.04	0.35	0.18	4.8	4.19	0.16	0.09	7.28	2.35	0.39	3.31	2.29	5.96
Ga03g01150	FALSE	FALSE	FALSE	FALSE	FALSE	FALSE	TRUE	0	7.11	0.35	15.44	0.04	1.51	31.15	0.03	0.02	20.88	1.28	0.05	0.02	1.56	7.89	0.04	0	0.01	0	0	0.2	37.41
Ga03g01152	TRUE	TRUE	FALSE	FALSE	FALSE	FALSE	FALSE	2.29	8.29	28.73	10.23	35.87	63.27	2.85	78.03	5.35	15.94	0.84	0.78	1.48	8.25	4.43	23.55	90.84	241.85	15.26	33.95	53.94	6.06
Ga03g01216	TRUE	TRUE	TRUE	TRUE	TRUE	TRUE	FALSE	12.5	0.27	2.91	10.62	78.75	94.02	6.99	320.27	1	16.85	4.77	0.25	18.86	21.47	0.34	30.92	443.02	952.75	89.17	115.02	165.78	9.86
Ga03g01234	FALSE	FALSE	TRUE	FALSE	FALSE	FALSE	FALSE	10.45	18.33	4.07	17.77	5.42	2.16	4.14	39.08	4.42	6.83	0.18	0.06	0.32	5.04	1.68	1.24	26.7	18.05	59.35	12.14	2.79	2.44
Ga03g01263	FALSE	FALSE	FALSE	TRUE	FALSE	FALSE	FALSE	0	0	0.16	1.32	16.69	0.94	0.08	5.05	0	1.09	0	0.03	0.01	0.22	0	0.03	2.89	0.82	0.03	3.75	1.67	1.76
Ga03g01378	FALSE	FALSE	TRUE	FALSE	FALSE	FALSE	FALSE	6.35	52.27	26.63	28.23	21.89	160.96	31.28	38.47	20.8	46.24	140.25	41.8	105.48	80.72	39.08	11.36	50.06	236.86	845.82	15.66	136.71	23.79
Ga03g01387	FALSE	FALSE	FALSE	FALSE	FALSE	TRUE	FALSE	1.48	0	0.09	0.62	0.36	16.14	4.82	0.47	0.17	0.28	14.31	0	4.15	1.02	0.19	0.85	0.14	0	1.2	0.15	5.38	4.29
Ga03g01401	FALSE	FALSE	FALSE	TRUE	FALSE	FALSE	TRUE	0.43	4.19	18.74	2.64	27.81	16.43	37.48	15.46	0.23	0.34	0.42	15.75	2.79	0.46	0.12	0.19	14.79	3.14	1.07	17.73	18.72	38.47
Ga03g01423	FALSE	FALSE	TRUE	FALSE	FALSE	FALSE	FALSE	0.61	16.12	7.1	9.57	2	6.82	51.29	1.81	3.41	19.68	19.19	1.16	18.43	29.18	17.28	2.68	1.25	5.52	266.68	0.88	3.4	90.53
Ga03g01431	TRUE	FALSE	FALSE	TRUE	TRUE	FALSE	FALSE	0	0.18	0.82	0.85	8.07	2.28	1.68	4.61	0.07	0.83	0.41	0.15	3.29	2.89	0.19	0.04	4.66	1.08	0.53	2.44	2.66	1.65
Ga03g01445	TRUE	FALSE	FALSE	FALSE	FALSE	TRUE	FALSE	3.44	1.41	1.33	28.68	18.51	84.89	63.03	42.5	5.89	1.13	2.72	0.28	38.61	13.09	5.81	18.24	96.5	32.54	51.84	70.21	138.43	86.99
Ga03g01450	TRUE	TRUE	FALSE	FALSE	FALSE	TRUE	FALSE	0	0.17	1.79	0.91	6.77	14.5	2.68	6.4	0.04	0.69	0.08	0.2	0.3	0.58	0.03	0.22	8.02	10.31	2.58	6.3	17.36	2.76
Ga03g01463	FALSE	TRUE	TRUE	FALSE	FALSE	FALSE	FALSE	0.36	2.86	1.9	7.31	1.09	3.11	0.95	1.68	1.03	3.76	5.96	0.45	2.19	3.13	5.59	11.12	30.69	69.9	40.31	1.47	2.1	0.44
Ga03g01522	FALSE	FALSE	TRUE	FALSE	FALSE	FALSE	TRUE	0.28	0.5	5.81	3.05	0.52	2.04	95.42	0.82	4.96	6.24	1.38	3.82	29.87	23.84	0.31	0.54	0.46	0.88	238.57	4.39	1.96	118.55
Ga03g01549	FALSE	TRUE	FALSE	FALSE	FALSE	FALSE	FALSE	41.08	85.96	7.61	54.53	159.92	385.86	512.3	349.07	31.36	41.91	141.06	6.37	383.91	60.12	103.79	30	359.2	729.34	566.44	117.94	331.51	915.48
Ga03g01554	FALSE	FALSE	FALSE	TRUE	FALSE	FALSE	FALSE	0.85	0.51	4.71	6.83	43.69	14.23	29.25	32.85	1.54	9.81	1.09	0.18	26.71	25.23	1.21	1.32	18.06	5.46	4.63	14.27	9.01	30.28
Ga03g01571	TRUE	TRUE	TRUE	FALSE	TRUE	TRUE	FALSE	0	0.21	0.5	0.27	2.95	22.52	1.33	33.07	0.5	0.27	0.11	0.11	0.03	0.15	0.33	0.28	58.32	195.95	60.7	8.15	10.22	1.35
Ga03g01576	FALSE	FALSE	TRUE	FALSE	FALSE	FALSE	FALSE	0.62	0.04	0.23	0.4	0.31	0.69	1.55	0.44	0.96	0.89	0.15	0.05	5.38	3.93	0.02	0.13	0.59	2.81	7.16	1.09	1.25	3.55
Ga03g01626	FALSE	FALSE	FALSE	FALSE	FALSE	FALSE	TRUE	0.05	0.08	0.7	0.59	2.8	1.58	6.09	2.46	0.1	1.77	0.07	3.11	0.29	0.5	0.09	0.09	2.58	0.05	0.02	1.61	1.69	6.2
Ga03g01632	FALSE	TRUE	FALSE	FALSE	FALSE	FALSE	FALSE	0.05	0.15	0.41	2.92	0.03	0.2	0.56	0.49	0.03	2.15	8.99	0.31	4.24	6.29	0.44	0.02	3.54	11.71	0.29	0	0.04	0.38
Ga03g01643	FALSE	FALSE	FALSE	TRUE	TRUE	FALSE	FALSE	0.06	0.25	15.59	3.33	16.78	12.76	12.01	20.33	1.24	1.08	0.24	0.04	10.03	1.04	0.17	3.55	11.52	10.32	1.43	15.91	33.19	12.38
Ga03g01662	TRUE	FALSE	FALSE	TRUE	TRUE	FALSE	TRUE	0.02	0.03	2.23	4.35	27.47	5.55	18.59	21.21	0.13	5.19	0.48	0.14	11.78	11.93	0.05	0.22	23.45	3.9	4.34	12.41	5.12	22.56
Ga03g01676	FALSE	FALSE	FALSE	TRUE	FALSE	FALSE	FALSE	0.45	6.43	12.44	23.65	158.91	15.07	14.46	97.47	4.42	123.5	0.6	2.75	3.51	96.77	1.73	37.43	112.1	2.53	0.13	124.91	19.02	17.51
Ga03g01700	FALSE	FALSE	FALSE	TRUE	FALSE	FALSE	FALSE	0	1.68	1.89	6.67	20.49	6.61	7.5	10.41	0.02	5.44	1.91	0.33	8.49	7.61	0.86	0.15	9.34	2.63	1.76	16.51	6.75	4.93
Ga03g01722	TRUE	FALSE	FALSE	FALSE	FALSE	FALSE	FALSE	0.26	0.14	1.16	3	7.63	4.11	1.59	7.9	2.5	1.02	1.98	0.22	3.49	3.78	0.41	0.42	16.75	3.99	3.09	5.67	2.86	0.63
Ga03g01724	FALSE	FALSE	FALSE	TRUE	FALSE	FALSE	FALSE	0.08	0.25	1.51	1.75	14.11	2.6	3.08	5.27	0.08	2.46	0.67	0.05	3.08	3.15	0.33	0.14	7.87	2.65	0.93	5.38	3.34	2.47
Ga03g01730	FALSE	TRUE	FALSE	FALSE	FALSE	FALSE	FALSE	1.76	58.38	62	31.72	9.74	84.39	1.58	41.64	9.17	43.3	13.75	2.1	15.23	36.68	49.02	23.25	65.57	365.51	253.85	16.43	82.51	16
Ga03g01734	FALSE	FALSE	FALSE	FALSE	FALSE	TRUE	TRUE	0.36	0.09	0.2	0.3	3.55	12.83	366.4	3.33	0.93	0.16	0.8	1.05	0.56	0.95	0.35	0.78	4.94	1.78	0.15	3.81	9.71	225.28
Ga03g01758	TRUE	FALSE	FALSE	TRUE	TRUE	FALSE	FALSE	0.16	0.77	1.95	10.53	53.77	17.36	9.11	32.1	0.23	3.85	1.24	0.32	9.86	7.88	2.42	0.57	26.46	7.12	1.76	17.12	29.38	12.25
Ga03g01774	FALSE	FALSE	FALSE	FALSE	FALSE	TRUE	FALSE	0.02	0.23	0.07	0.25	0.88	20.18	1.22	3.07	0.1	0.2	0.23	1.15	0.74	0.46	0.11	1.1	7.63	0.31	0.15	1.2	21.5	2.86
Ga03g01799	TRUE	TRUE	TRUE	FALSE	TRUE	TRUE	TRUE	0.13	0.24	0.33	0.14	1.99	117.17	43.31	16.79	0.54	0.33	0.26	0.09	0.22	0.22	0.05	0.46	260.13	1964.4	6844.37	3.24	49	4.96
Ga03g01807	FALSE	FALSE	TRUE	FALSE	FALSE	FALSE	FALSE	7.75	0.23	0.31	3.42	0.25	1.97	5.38	0.25	7.17	0.48	0.56	1.06	1.27	1.47	1.42	6.63	0.15	6.67	54.04	0	0.4	1.55
Ga03g01815	FALSE	TRUE	TRUE	FALSE	FALSE	TRUE	FALSE	0.02	0.13	0.07	0.28	0.17	21.28	1.06	1.25	0	0.75	0.01	0.01	0.11	1.18	0.01	0.2	0.9	35.15	135.08	0.96	10.36	1.95
Ga03g01827	FALSE	TRUE	FALSE	FALSE	FALSE	FALSE	FALSE	0.16	16.86	11.48	8.51	10.49	24.2	61.72	79.08	1.24	27.89	6.26	5.12	2.26	11.8	12.35	1.64	69.02	103.44	27.01	20.12	22.28	33.9
Ga03g01828	FALSE	FALSE	FALSE	TRUE	FALSE	FALSE	TRUE	0.56	1.25	1.83	11.12	48.85	20.66	62.79	26.09	0.47	6.41	4.15	0.08	15.25	9.62	2.74	1.62	33.07	12.86	3.83	13.91	29.88	81.28
Ga03g01829	FALSE	FALSE	TRUE	FALSE	FALSE	FALSE	TRUE	0.47	0.87	0.77	4.33	2.07	8.98	227.9	1.69	5.09	26.23	1.49	0.29	62.5	42	0.64	1.52	3.52	22.89	403.1	0.74	8.86	454.08
Ga03g01852	FALSE	FALSE	FALSE	TRUE	TRUE	FALSE	FALSE	0.06	0	1.93	2.81	15.56	4.31	10.77	13.29	0.07	3.95	0.48	0.05	10.34	9.53	0.11	0.09	9.76	3	0.15	11.29	6.34	14.3
Ga03g01857	FALSE	FALSE	FALSE	TRUE	FALSE	FALSE	FALSE	0.93	0.17	1.97	4.85	23.96	5.68	12.59	16.35	0.31	4.71	0.55	0.26	7.92	9.94	0.52	0.67	8.09	2.32	0.46	10.65	4.69	17.68
Ga03g01861	FALSE	FALSE	FALSE	TRUE	FALSE	TRUE	TRUE	0.27	0	0.14	1.48	10.09	62.42	207.42	4.24	0.55	0.74	0.75	0	0.41	1.83	0.27	0.51	4.38	1.52	0	1.89	43.02	295.09
Ga03g01868	FALSE	FALSE	FALSE	TRUE	TRUE	FALSE	FALSE	0.47	0.47	5.69	5.92	49.54	7.6	14.91	31.39	0.5	5.51	0.97	0.07	9.84	7.25	0.62	2.11	25.02	13	1.53	12.35	4.29	11.35
Ga03g01894	FALSE	FALSE	FALSE	FALSE	FALSE	FALSE	TRUE	0.13	0.04	0.02	0.1	0.31	0.66	30.7	0.15	0.12	0.07	0.23	0.81	0.28	0.13	0.11	0.26	0.35	0.16	0.1	16.82	0.33	13.03
Ga03g01897	FALSE	FALSE	FALSE	TRUE	TRUE	FALSE	TRUE	0.22	0.13	2.29	3.12	22.52	6.39	14.44	17.96	0.21	4.23	0.59	0.04	10.16	11.79	0.19	0.42	12.75	3.7	0.57	12.6	9.95	28.8
Ga03g01907	FALSE	FALSE	FALSE	TRUE	FALSE	FALSE	FALSE	2.93	0.58	8.4	9.37	39.71	13.09	14.81	17.31	0.19	4.15	2.88	0.09	7.14	8.21	0.09	0.41	14.84	1.83	1.98	12.66	14.19	17.29
Ga03g01928	TRUE	TRUE	TRUE	FALSE	TRUE	TRUE	FALSE	16.85	0.78	1.33	2.91	10.1	46.5	2.14	43.21	1.4	1.69	3.2	0.8	5.72	4.14	0.84	4.91	37.41	209.69	34.01	7.77	32.31	3.15
Ga03g01929	FALSE	FALSE	FALSE	TRUE	TRUE	FALSE	FALSE	0.68	11.05	30.83	44.46	251.9	97.27	44.31	233.76	5.72	35.04	11.33	0.6	105.46	87.24	10.52	18.46	196.86	107.81	5.94	82.94	126.35	77.79
Ga03g01944	FALSE	TRUE	FALSE	FALSE	FALSE	FALSE	FALSE	1.62	0.06	0.41	0.22	0.05	1.2	0.04	0.44	0.03	2.96	1.62	0.06	2.03	3.77	0.09	0.36	1.47	12.27	1.93	0.12	0.46	0.02
Ga03g01950	FALSE	FALSE	FALSE	FALSE	FALSE	FALSE	TRUE	0.22	0	0	0.01	0.12	2.63	39.57	0.15	0.17	0.03	0.09	0.22	1.05	0.08	0.12	0.2	0	0.01	0	0.03	2.15	63.82
Ga03g02021	FALSE	FALSE	TRUE	FALSE	FALSE	FALSE	FALSE	2.85	8.32	56.76	10.77	22.36	47.89	38.64	43.74	3.15	43.35	6.95	1.8	45.99	59.35	3.43	30.1	63.16	118.85	210.39	16.5	49.29	65.84
Ga03g02037	FALSE	FALSE	TRUE	FALSE	FALSE	FALSE	TRUE	126.56	1.69	5.35	38.98	106.47	95.12	193.11	112.16	10.7	14.83	3.63	0.8	82.41	49.08	5.12	11.07	105.72	103.02	1023.75	75.93	121.64	117.51
Ga03g02070	FALSE	FALSE	TRUE	FALSE	FALSE	TRUE	FALSE	0	0	0	1.54	8.88	43.28	8.62	9.63	0.23	0.53	0.74	0	21.22	6.42	0	0.13	9.83	5.94	44.75	3.69	13.52	4.29
Ga03g02072	FALSE	FALSE	FALSE	TRUE	FALSE	FALSE	FALSE	2.67	1.54	11.1	19.42	87.3	37.76	59.97	56.89	0.77	52.37	9.75	0.38	57.62	59.18	1.98	2.77	56.01	43.73	3.98	35.92	29.67	59.75
Ga03g02090	FALSE	FALSE	TRUE	FALSE	FALSE	FALSE	TRUE	1.05	0.04	0	0.52	1.89	5.84	1020.24	2	3.22	0.22	2.75	0.15	1.23	0.26	0.98	4.15	1.2	1.63	4292.55	0.24	3.01	227.76
Ga03g02116	FALSE	TRUE	TRUE	FALSE	FALSE	FALSE	FALSE	8.37	0.83	1.88	0.45	1.24	2.92	3.43	1.82	0.89	0.15	0.05	0.09	0.09	0.51	0.62	2.23	3.17	11.89	16.67	0.57	1.01	1.68
Ga03g02127	FALSE	FALSE	FALSE	TRUE	TRUE	FALSE	TRUE	0.13	0.13	1.91	5.13	29.6	4.56	20.98	19.88	0.18	3.37	0.52	0.14	9.49	9.51	0.17	0.32	6.54	1	0.09	15.35	7.98	33.38
Ga03g02129	TRUE	TRUE	TRUE	FALSE	TRUE	TRUE	FALSE	75.25	83.19	568.29	347.58	1805.1	3084.66	1344.9	2764.83	60.34	659.51	98.55	59.47	919.26	796.65	39.29	167.25	3705.41	8094.43	7715.22	1217.82	2999.56	1615.33
Ga03g02135	FALSE	TRUE	FALSE	FALSE	FALSE	FALSE	FALSE	0.22	2.07	4.67	4.41	9.09	89.76	1.36	45.42	0.77	6.1	0.29	0.06	0.23	1.26	0.46	116.8	81.35	186.49	60.03	10.29	49.34	2.8
Ga03g02136	TRUE	FALSE	FALSE	FALSE	FALSE	FALSE	FALSE	0.02	0.09	0.98	0.91	5.2	2.87	4.18	3.67	0.08	1.54	0.3	0.07	1.28	0.99	0.22	0.57	6.67	2.23	1.58	5.61	2.01	4.34
Ga03g02143	TRUE	FALSE	FALSE	TRUE	TRUE	TRUE	TRUE	0.18	0.12	0.15	10.55	109.22	76.39	20.91	187.59	0.54	0.57	0.43	0.06	0.16	0.18	0.21	0.64	279.67	1.49	0.58	66.13	90.61	10.85
Ga03g02163	FALSE	FALSE	TRUE	FALSE	FALSE	FALSE	FALSE	2.2	22.58	102.07	22.2	58.32	45.94	62.68	43.26	7.11	23.93	25.89	10.03	14.87	28.16	13.93	3.84	64.96	80.05	205.17	28.26	28.37	32.96
Ga03g02164	TRUE	TRUE	TRUE	FALSE	TRUE	TRUE	TRUE	0.17	1.04	1.59	4.82	9.06	129.63	108.24	64.12	4.01	26.8	1.75	0.07	29.6	24.89	0.25	1.19	938.78	3598.98	7657.31	9.31	19.31	10.74
Ga03g02165	FALSE	FALSE	FALSE	FALSE	FALSE	FALSE	TRUE	0.18	0.21	0	0.15	0.24	0.23	10.6	0.32	0.17	0.82	0.42	0.01	3.86	1.45	0.37	0.39	0.24	0.25	0.82	1	1.45	13.33
Ga03g02190	TRUE	FALSE	FALSE	TRUE	TRUE	TRUE	FALSE	0.12	0.13	2.28	6.61	39.12	27.93	7.59	25.06	0.1	1.49	0.73	0.1	10.55	4.64	0.4	0.6	21.95	5.5	1.63	19.07	41.06	20.53
Ga03g02204	FALSE	FALSE	FALSE	FALSE	FALSE	FALSE	TRUE	0.75	4.14	0.17	1.29	1.1	2.48	15.16	0.43	6.09	0.3	0.5	0.26	0.16	0.05	0.3	0.3	0.65	0.06	0.11	11.16	1.44	9.43
Ga03g02209	TRUE	FALSE	FALSE	FALSE	TRUE	TRUE	TRUE	0.95	0.5	1.1	1.78	6.1	22.81	11.82	13.68	0.62	1.98	0.22	0.02	0.26	2.92	0.87	0.18	14.6	3.38	2.88	5.1	10.02	7.97
Ga03g02251	TRUE	FALSE	FALSE	FALSE	TRUE	TRUE	FALSE	1.53	0.1	0.08	0.93	4.46	5.58	1.81	5.78	0.07	1.01	0.05	0.03	1.93	0.62	0.08	2.37	5.58	4.15	1.73	2.62	5.64	1.65
Ga03g02267	FALSE	FALSE	FALSE	FALSE	FALSE	FALSE	TRUE	6.04	0.28	0.91	3.78	13.06	31.11	82.73	16.41	3.93	9.71	0.7	0.03	15.2	10.37	0.69	3.62	18.36	5.1	10.19	7.62	24.94	88.65
Ga03g02272	TRUE	TRUE	TRUE	FALSE	FALSE	FALSE	FALSE	3.3	4.95	3.81	16.62	41.53	23.56	24.65	28.9	2.93	28.86	17.03	14.86	29.18	20.56	12.37	9.69	331.64	342.13	231.43	4.37	3.53	3.8
Ga03g02297	TRUE	TRUE	TRUE	FALSE	TRUE	TRUE	FALSE	0.02	0.04	0.15	0.16	1.29	31.42	1.89	17.22	0.06	1.12	0.28	0.03	2.47	0.93	0.28	0.21	16.97	108.19	26.98	2.45	11.2	2.22
Ga03g02369	FALSE	FALSE	FALSE	TRUE	FALSE	FALSE	FALSE	0.03	0.06	1.2	4.97	22.28	2.96	7.37	7.01	0.11	4.51	0.14	0.9	7.49	7.33	0.09	0.17	4.3	1.57	0.3	4.38	4.13	11.7
Ga03g02374	FALSE	FALSE	TRUE	FALSE	FALSE	FALSE	FALSE	7.5	3.3	6.33	10.04	1.67	70.16	37.68	3.87	10.17	36.33	7.84	0.15	77.73	55.73	13.75	3.09	1.56	6.72	130.89	0.61	21.98	38.41
Ga03g02376	FALSE	FALSE	FALSE	FALSE	FALSE	FALSE	TRUE	0.09	0.31	0.18	0.2	0.05	0.04	12.76	0.07	0.03	1.59	0.25	0.05	4.75	1.42	0.28	0.05	0.05	0	0.08	0.04	0.14	19.13
Ga03g02380	TRUE	FALSE	FALSE	TRUE	TRUE	FALSE	FALSE	1.17	0.42	9.33	16.53	186.01	14.75	1.73	76.08	0.58	18.63	0.36	0.15	0.97	20.13	0.43	0.6	48.65	8.77	1.36	49.79	17.94	3.95
Ga03g02398	TRUE	FALSE	FALSE	TRUE	TRUE	FALSE	TRUE	0.08	0.1	0.82	2.54	18.02	4.47	21.13	8.08	0.12	1.13	0.18	1.44	2.27	1.39	0.1	0.11	7.31	0.35	0.08	7.26	5.7	17.6
Ga03g02417	FALSE	FALSE	FALSE	TRUE	FALSE	FALSE	TRUE	0.29	3.46	6.6	21.25	102.91	30.88	124.31	64.78	0.3	22.65	8	5.67	18.11	23.9	6.13	0.97	62.75	13.96	4.59	34.65	24.4	71.3
Ga03g02418	FALSE	FALSE	FALSE	TRUE	FALSE	FALSE	FALSE	0.08	0.34	1.42	2.99	15.92	4.24	2.95	10.12	0.11	6.36	0.96	0.16	6.37	10.1	0.45	0.21	8.33	1.77	0.58	6.36	5.39	2.41
Ga03g02427	FALSE	FALSE	FALSE	FALSE	FALSE	FALSE	TRUE	0.08	1.94	3.4	3.38	18.53	19.04	32.5	20.55	0.24	5.38	1.84	0.11	4.04	3.04	1.43	1.1	15.24	11.45	11.72	8.87	16.99	23.63
Ga03g02435	FALSE	FALSE	FALSE	TRUE	FALSE	FALSE	FALSE	25.68	0.63	0.09	5.82	38.35	6.44	3.55	22.62	0.48	0.44	0.14	2.28	0.06	0.03	0.4	18.99	23.85	2.21	0	5.81	5.67	1.52
Ga03g02440	TRUE	FALSE	FALSE	TRUE	FALSE	FALSE	FALSE	0.6	0.19	1.27	2.28	14.69	2.97	8.98	9.09	0.26	1.81	0.29	0.8	4.4	3.55	0.16	0.18	10.79	4.25	2.23	5.37	3.14	11.03
Ga03g02463	TRUE	FALSE	FALSE	TRUE	TRUE	FALSE	TRUE	0.31	0.1	1.35	2.88	18.44	3.05	11.72	11.51	0.14	2.8	0.28	0.03	6.13	7.96	0.02	0.16	10.14	1.18	0.16	4.95	1.63	14.2
Ga03g02508	FALSE	FALSE	TRUE	FALSE	FALSE	FALSE	FALSE	4.46	5.19	6.56	12.39	6.39	8.16	25.24	5.54	25.95	2.05	5.06	6.43	6.47	10.84	13.6	8.46	15.35	21.89	118.19	1.2	0.94	2.4
Ga03g02517	FALSE	FALSE	FALSE	TRUE	TRUE	FALSE	TRUE	0.23	1.72	12.88	21.03	115.11	25.26	50.31	72.78	0.37	23.03	2.44	0.15	28.76	22.18	1.28	0.64	44.19	8.57	2.17	41.71	18.76	69.15
Ga04g00011	FALSE	TRUE	TRUE	FALSE	FALSE	FALSE	FALSE	203.9	85.35	122.86	162.32	109.94	222.95	153.06	539.47	117.63	146.29	216.76	5.76	13.45	49.22	62.02	353.23	891.46	1867.02	1437.91	76.9	96.44	66.95
Ga04g00017	TRUE	FALSE	FALSE	TRUE	TRUE	FALSE	FALSE	0.12	0.17	0.83	5.08	75.31	19.51	0.25	91.54	0.33	9.05	0.29	0.1	24.93	4.37	0.2	0.36	102.52	0.23	0	96.12	36.56	0.08
Ga04g00052	FALSE	FALSE	FALSE	TRUE	FALSE	TRUE	FALSE	1.11	0.2	14.42	22.2	33	27.51	14.12	22.92	0.16	2.26	0.14	0.05	15.86	6.04	0.23	0.06	22.31	6.77	1.91	29.15	47.68	10.77
Ga04g00152	FALSE	FALSE	FALSE	FALSE	FALSE	FALSE	TRUE	0.51	0	0.05	0.79	0	1.36	37.91	0.05	3.5	0	0.03	0.03	0.65	2.08	0.2	0.22	0.16	0.7	0.19	0.05	4.55	41.55
Ga04g00212	TRUE	TRUE	FALSE	TRUE	TRUE	TRUE	TRUE	0.14	0.06	0.06	4.8	70.65	66.02	11.13	51.91	0.37	0.23	0.19	0.07	0.2	0.18	0.07	0.24	39.47	15.42	2.57	19.42	25.12	8.81
Ga04g00214	FALSE	FALSE	FALSE	TRUE	TRUE	TRUE	FALSE	0.03	0	0	3.55	45.11	30.64	5.1	27.74	0.12	0.09	0.07	0.02	0.09	0.02	0.06	0.09	5.15	1.62	0.14	14.06	22.83	5.07
Ga04g00246	FALSE	TRUE	TRUE	FALSE	FALSE	TRUE	TRUE	0.2	0	0	0.67	1.33	9.79	9.51	1.83	0.89	0.13	0.19	0	0.32	0.5	0.11	3.6	2.96	12.5	168.67	0.65	3.88	8.27
Ga04g00261	TRUE	FALSE	FALSE	FALSE	TRUE	FALSE	FALSE	0.24	0.08	1.18	4.77	8.59	0.61	0.26	17.99	0.05	0.74	0.1	0.09	4.41	10.57	2.17	0.11	23.37	7.39	0.08	5.25	1.18	0.25
Ga04g00272	FALSE	FALSE	TRUE	FALSE	FALSE	FALSE	TRUE	0.9	0.16	0.17	2.13	0.1	6.29	45.56	0.18	1.15	6.36	0.2	0.02	11.63	8.98	0.25	0.22	0	0	135.37	0.01	0.34	41.08
Ga04g00311	TRUE	TRUE	FALSE	FALSE	TRUE	FALSE	FALSE	11.38	1.07	0.51	1.35	1.67	3.18	2.32	18.12	0.37	0.77	0.49	0.01	0.6	0.48	1.18	2.86	39.19	41.87	6.09	1.87	1.68	1.42
Ga04g00314	TRUE	TRUE	TRUE	TRUE	TRUE	TRUE	TRUE	0.92	2.05	3.22	17.74	241.9	668.86	163.49	645.5	3.18	15.54	2.12	2.52	8.33	17.51	2.79	6.2	783.73	1433.91	808.04	79.72	244.4	90.32
Ga04g00329	TRUE	TRUE	TRUE	FALSE	FALSE	TRUE	FALSE	546.51	18.44	118.04	101.84	446.59	1642.49	951.5	1255.73	58.62	251.77	66.97	9.9	387.57	340.46	22.1	120.95	1965.35	6552.59	9999.29	524.38	2110.89	1320.28
Ga04g00347	TRUE	TRUE	FALSE	FALSE	TRUE	FALSE	FALSE	5.52	1.84	1.67	6.6	10.76	10.09	0.38	83.34	21.1	7.34	4.06	0	5.93	8.99	1.13	11.81	80.57	94.03	2.35	10.68	2.64	0.02
Ga04g00395	TRUE	FALSE	FALSE	TRUE	TRUE	TRUE	TRUE	0.51	0.05	0.07	11.11	152.35	117.74	40.73	122.17	0.85	0.61	0.43	0.39	0.3	0	0.3	0.78	120.17	3.51	0	56.73	76.82	51.72
Ga04g00436	TRUE	TRUE	TRUE	FALSE	TRUE	FALSE	TRUE	0.23	12.55	9.93	11.58	30.14	66.19	91.19	103.91	2.14	13.47	4.36	0.41	16.98	15.03	8.49	2.29	148.43	239.12	203.38	25.9	56.91	134.36
Ga04g00447	FALSE	TRUE	TRUE	FALSE	FALSE	TRUE	FALSE	23.02	0.43	0.33	6.68	10.99	36.69	22.17	14.66	21.68	0.43	0.46	0.18	0.97	1.03	5.01	32.41	15.08	91.9	103.79	6.75	30.6	12.24
Ga04g00451	TRUE	FALSE	FALSE	TRUE	TRUE	FALSE	FALSE	0.3	1.4	9.89	13.12	92.97	12.98	32.67	56.27	0.3	11.93	1.78	0.16	22.74	21.71	0.48	0.98	60.55	14.81	1.86	23.53	9.15	25.84
Ga04g00469	FALSE	TRUE	FALSE	FALSE	FALSE	FALSE	FALSE	1.22	1.14	3.02	1.88	6.66	6.91	0.96	10.53	0.63	3.35	0.39	0	3.51	6.54	0.64	0.71	13.31	25.1	10.46	3.37	6.65	0.97
Ga04g00525	TRUE	FALSE	FALSE	FALSE	FALSE	FALSE	FALSE	2.76	32.9	137.52	64.38	203.33	246.41	16	373.98	26.15	141.78	48.05	2.17	107.45	65.17	45.07	35.63	602.75	278.55	86.98	148.05	238.73	22.67
Ga04g00550	TRUE	FALSE	FALSE	TRUE	TRUE	TRUE	FALSE	1.69	0.58	0.66	92.87	1036.28	523	4.73	910.58	2.85	3.55	2.59	0.61	1.55	0.85	1.81	4.76	939.47	7.23	1.68	570.83	519.01	9.98
Ga04g00552	FALSE	TRUE	FALSE	FALSE	FALSE	FALSE	FALSE	0.02	0.02	0.09	0.07	1.08	1.89	0	6.18	0.04	0.05	0	0.06	0.3	0.05	0.02	0.06	7.66	15.37	1.59	3.14	1.48	0
Ga04g00570	FALSE	FALSE	TRUE	FALSE	FALSE	FALSE	FALSE	0.29	0.34	0.48	1.42	0.03	1.74	0.77	0.03	2.26	1.23	0.58	0	4.13	3.49	0.14	0.1	0.03	0.1	57.38	0.02	0.53	0.27
Ga04g00579	FALSE	FALSE	TRUE	FALSE	FALSE	FALSE	FALSE	0	0.76	1.19	0.97	0.89	17.54	26.04	1.36	0.91	9.28	1.32	0	37.69	26.97	0.17	0.31	0.54	0.9	162.11	0.27	4.77	40.43
Ga04g00612	FALSE	FALSE	TRUE	FALSE	FALSE	FALSE	FALSE	0.03	0.75	1.1	4.02	0.03	1.37	13.56	0.13	5.35	11.68	0.61	0.2	49.29	44.2	0.28	0.66	0.03	0.09	319.57	0.03	0.17	86.68
Ga04g00615	FALSE	FALSE	FALSE	TRUE	FALSE	FALSE	FALSE	0.08	0.54	2.9	2.44	14.16	2.9	6.39	6.21	0.12	1.94	0.19	0.74	0.34	1.59	0.38	0.39	3.33	1.79	0.61	2.26	1.83	2.44
Ga04g00631	TRUE	FALSE	FALSE	TRUE	TRUE	FALSE	TRUE	0.09	0.04	0.74	1.71	9	2.52	5.25	5.46	0.08	1.62	0.27	0.02	2.87	2.75	0	0.07	4.15	0.58	0.23	11.42	2.27	7.64
Ga04g00642	FALSE	FALSE	FALSE	TRUE	FALSE	FALSE	TRUE	1.32	2.01	1.23	5	23.78	6.31	20.67	13.77	0.24	3.5	1.51	0.04	3.99	4.05	0.21	0.13	8.67	1.9	0.36	12.82	10.84	34.5
Ga04g00684	FALSE	FALSE	FALSE	TRUE	TRUE	FALSE	TRUE	0.25	0.06	0.7	2.5	17.24	3.51	10.41	11.65	0.04	1.93	0.15	0.02	5.84	6.14	0.09	0.29	6.75	0.52	0.04	7.57	3.2	14
Ga04g00693	TRUE	FALSE	FALSE	TRUE	TRUE	FALSE	TRUE	0.38	2.34	11.06	13.38	82.55	21.39	125.66	68.56	0.81	17.86	2.94	1.5	34.56	29.37	1.65	2.04	113.04	12.4	2.23	11.67	3.36	20.13
Ga04g00697	FALSE	TRUE	TRUE	FALSE	FALSE	FALSE	FALSE	0	0.94	26.5	0.67	2.7	14.13	3.46	12.2	0.05	4.6	0	2.34	0.4	4.09	0.07	1.06	16.88	61.17	68.88	2.31	5.98	3.93
Ga04g00711	FALSE	FALSE	FALSE	TRUE	TRUE	FALSE	FALSE	0.31	0.92	3	8.07	57.61	11.39	25.11	42.64	0.45	7.87	1.24	0.22	20.1	18.52	0.6	0.64	17.01	3.91	0.58	12.61	6.89	28.86
Ga04g00714	FALSE	FALSE	FALSE	FALSE	FALSE	FALSE	TRUE	0	0.07	1.32	0.68	5.36	4.31	13.34	1.52	0.1	1.91	5.77	0.69	1.76	1.11	0.59	0.1	2.88	0.55	0	0.91	2.16	7.74
Ga04g00718	FALSE	FALSE	FALSE	TRUE	FALSE	FALSE	FALSE	1.05	5.41	4.24	10.56	54.43	5.8	11.44	27.59	2.79	3.68	4.12	3.01	3.99	3.51	3.13	2.17	16.98	1.74	0.87	25.07	10.65	13.28
Ga04g00723	TRUE	FALSE	FALSE	TRUE	TRUE	FALSE	FALSE	0.19	0.07	1.37	3.93	7.94	2.9	0.89	6.83	0.1	0.06	1.3	1.13	0.23	0.04	0.09	0.07	8.96	0.87	0.07	11.36	2.41	0.65
Ga04g00725	FALSE	TRUE	TRUE	FALSE	FALSE	FALSE	FALSE	4.5	2.28	3.05	4.17	6.68	10.12	12.02	11.42	4.83	4.99	4.06	2.9	7.93	5.08	2.72	6.99	35.28	65.14	76.61	4.19	9.11	8.66
Ga04g00729	FALSE	FALSE	FALSE	TRUE	FALSE	FALSE	FALSE	0	0.38	0.66	2.56	9.54	2.07	5.74	4.99	0	0.74	0.12	0	0.83	1.21	0.11	0.1	4.09	1.44	0.39	4.2	1.71	3.57
Ga04g00732	TRUE	FALSE	FALSE	TRUE	FALSE	TRUE	FALSE	0.8	0.09	0.82	1.74	11.3	8.9	5.56	7.24	0.5	1.63	0.1	8.77	1.69	1.25	0.4	0.24	9.02	6.54	6.25	2.32	3.33	2.36
Ga04g00751	FALSE	FALSE	FALSE	TRUE	FALSE	FALSE	FALSE	0.65	0.4	1.78	5.09	30.05	10.57	17.98	20.1	0.72	3.61	1.8	3.07	4.36	2.77	1.14	0.63	17.64	6.33	1.85	10.17	10.06	16.27
Ga04g00759	FALSE	TRUE	TRUE	FALSE	FALSE	FALSE	FALSE	0.13	0.26	3.08	1.18	4.67	3.43	2.93	3.3	0.14	2.32	0.24	0.14	5.08	3.95	0.11	0.1	5.21	14.03	22.88	1.28	2.22	2.35
Ga04g00826	FALSE	TRUE	FALSE	FALSE	FALSE	FALSE	FALSE	0.41	0.14	0.71	0.39	0.15	2.4	0.08	0.16	0.28	0.83	0.67	0.59	1.82	4.39	0.11	0.32	0.24	8.67	0.12	0.12	0.77	0.3
Ga04g00830	TRUE	FALSE	FALSE	FALSE	FALSE	TRUE	FALSE	0.7	0.05	0.1	0.04	0.37	15.12	0.21	3.16	0.05	0	0.12	0.02	0	0	0.03	0.16	15.66	0.22	0	1.83	3.47	0.07
Ga04g00845	TRUE	TRUE	TRUE	FALSE	FALSE	TRUE	TRUE	4.2	0.09	0	0.22	0.81	14.69	8.85	6.59	0.32	0.13	0.06	0.32	0	0.01	0.09	0.74	13.2	43.21	39.83	2.21	9.45	10.71
Ga04g00865	TRUE	FALSE	FALSE	TRUE	TRUE	FALSE	FALSE	0.06	0	0	2.07	14.44	2.71	2.51	9.37	0.14	0.62	0	0.01	0.94	0.55	1.62	1.62	8.41	4.78	0.35	7.27	2.2	8.65
Ga04g00886	TRUE	TRUE	FALSE	TRUE	TRUE	FALSE	FALSE	0.18	0.29	2.41	9.65	88.89	6.14	1.12	181.78	0.45	4.53	0.56	12.5	0.81	2.09	0.99	0.39	279.74	214.58	0.93	37.85	4.16	0.96
Ga04g00888	FALSE	FALSE	FALSE	FALSE	FALSE	FALSE	TRUE	0.06	0.18	0.32	0.55	5.1	3.36	16.03	3.67	0.1	0.14	0.11	0.02	0.76	0.44	0.16	0.05	0.87	0.07	0.55	9.07	3.12	20.96
Ga04g00919	TRUE	FALSE	FALSE	FALSE	TRUE	TRUE	FALSE	0.1	1.92	8.97	8.16	24.73	58.88	5.07	57.99	0.39	10.04	2.65	0.2	8.44	9.07	2.91	0.54	63.23	15.3	2.66	17.06	19.68	3.05
Ga04g00920	FALSE	TRUE	FALSE	FALSE	FALSE	FALSE	FALSE	8.65	2.79	10.29	19.14	35.14	52.11	12.69	83.84	9.68	14.96	10.43	10.23	29.25	33.13	4.01	300.95	149.11	310.84	110.67	21.87	24.48	7.47
Ga04g00925	TRUE	FALSE	FALSE	TRUE	FALSE	FALSE	FALSE	0.02	1.38	0.3	2.96	15.78	2.93	6.28	12.06	0.12	5.34	0.62	0.09	2.52	1.36	1.71	6.48	14.9	1.46	2.45	9.64	4.31	17.41
Ga04g00940	TRUE	FALSE	FALSE	TRUE	TRUE	TRUE	FALSE	0.02	1.42	7.07	6.84	40.02	52.61	3.73	49.5	2.67	8.55	4.63	0.04	1.65	1.23	0.26	0.98	50.86	18.79	7.57	23.94	40.62	3.55
Ga04g00979	TRUE	FALSE	FALSE	TRUE	TRUE	TRUE	FALSE	0.48	0.08	3.8	0.98	10.96	15.47	4.53	10.18	0.11	0.54	0.23	0.05	0.09	0.12	0	0.14	17.05	1.7	0.09	12.87	22.8	8.99
Ga04g01069	FALSE	FALSE	FALSE	FALSE	FALSE	TRUE	FALSE	0.11	0.09	1.47	2.54	11.56	29.95	12.26	8.4	0.4	3.82	1.22	0.45	5.54	6.11	0.26	0.33	3.72	2.64	0.55	11	35	15.84
Ga04g01077	TRUE	FALSE	FALSE	TRUE	TRUE	FALSE	FALSE	0.02	0.06	8.78	0.8	11.23	7.17	2.36	16.21	0	3.43	0.28	0.04	0.82	0.89	0	0.08	19.93	3.47	2.08	6.36	2.76	3.31
Ga04g01140	FALSE	FALSE	FALSE	TRUE	TRUE	FALSE	FALSE	0.04	0.03	1.63	1.85	10.97	3.2	4.87	6.26	0.07	3.1	0.24	0.11	3.98	2.98	0.05	0.09	4.69	2.12	1.74	4.63	2.39	7.75
Ga04g01162	FALSE	FALSE	FALSE	TRUE	FALSE	FALSE	FALSE	0.27	1.69	2	10.31	47.49	34.78	26.96	33.91	3.23	15.89	3.2	1.24	5.02	10.78	1.25	2.12	40.77	17.3	6.48	13.69	15.05	11.18
Ga04g01168	FALSE	FALSE	FALSE	TRUE	FALSE	FALSE	FALSE	2.5	0.1	0.36	1.6	11.1	3.07	5.39	7.77	0.29	1.31	0.28	0.07	3.03	2.92	0.3	0.79	8.54	3.76	1.4	2.61	1.3	4.12
Ga04g01196	FALSE	FALSE	FALSE	FALSE	FALSE	FALSE	TRUE	0.03	0	0	0.04	0.36	1.59	34.38	0.18	0.03	0.13	0.17	0.02	0.05	0.13	0	0.08	0.09	0.17	0.03	0.26	0.99	25.15
Ga04g01225	FALSE	FALSE	FALSE	TRUE	FALSE	FALSE	FALSE	0.04	0.37	0.12	4.41	13.53	4.16	0.87	9.02	0.03	1.77	1.51	3.78	6.31	1.47	1.84	0.36	0.93	2.5	0.17	4.69	5.93	0.67
Ga04g01329	TRUE	TRUE	FALSE	FALSE	TRUE	FALSE	FALSE	0.14	0.03	0	0.24	4.79	10.16	0.05	29.08	0	0.1	0.07	0	0.04	0.02	0	0.18	25.21	74.33	0.89	3.02	3.29	0.03
Ga04g01330	TRUE	TRUE	TRUE	TRUE	TRUE	TRUE	FALSE	0.06	0.15	0.74	0.69	7.41	35.68	1.63	44.94	0.24	2.15	0.2	0.37	1.25	2.52	0.14	0.58	53.22	156.83	48.48	12.48	22.56	1.37
Ga04g01331	FALSE	FALSE	FALSE	FALSE	FALSE	FALSE	TRUE	0.19	0.72	7.85	3.57	1.34	20.78	100.78	1.52	4.47	6.66	0.53	0.63	17.54	13.85	0.32	2.27	1.04	2.63	32.28	0.73	23.06	257.85
Ga04g01360	FALSE	FALSE	FALSE	FALSE	FALSE	FALSE	TRUE	0	0	0	0	0.15	4.54	87.91	0.09	0.23	0	0.23	0.07	0.14	0	0.1	0.2	0.08	0.28	0	0.02	2.22	78.31
Ga04g01363	FALSE	FALSE	FALSE	FALSE	FALSE	FALSE	TRUE	1.33	1.1	0.21	0.81	0.99	11.31	22.88	2.25	1.32	1.99	5.34	0.48	12.12	4.69	0.39	0.41	3.38	1.42	0.4	11.81	12.11	29.67
Ga04g01376	FALSE	FALSE	FALSE	FALSE	FALSE	FALSE	TRUE	0.01	0.08	0.35	0.56	4.05	0.73	12.71	1.65	0.04	0.2	0.19	0.65	1.38	0.91	0.13	0.22	1.01	0.11	0.17	0.98	0.75	11.45
Ga04g01387	FALSE	FALSE	FALSE	FALSE	FALSE	TRUE	FALSE	1.81	1.46	2.4	6.68	25.55	45.7	17.88	30.67	5.09	4.95	4.6	1.44	8.12	4.03	0.99	4.64	29.44	17.58	33.37	15.78	59.24	19.57
Ga04g01400	FALSE	FALSE	FALSE	FALSE	FALSE	FALSE	TRUE	0.04	0.52	2.2	1.68	7.05	3.57	21.21	4.07	0.11	1.37	0.67	0.65	3.31	3.06	0.18	0.17	4.41	1.13	0.32	1.75	2.28	14.82
Ga04g01402	TRUE	TRUE	FALSE	FALSE	FALSE	FALSE	FALSE	0.4	1.27	4.2	2.24	5.92	6.4	6.4	14.88	1.91	2.02	1.57	0.46	8.05	6.85	0.82	0.44	22.59	29.6	2.39	7.84	6.45	8.16
Ga04g01406	TRUE	TRUE	FALSE	FALSE	FALSE	FALSE	FALSE	5.85	1.47	3.1	3.86	10.68	16.53	0.79	15.83	3	5.76	1.93	0.12	2.63	6.44	1.75	2.88	38.5	38.33	11.76	4.43	6.37	0.62
Ga04g01413	FALSE	FALSE	FALSE	FALSE	FALSE	TRUE	FALSE	0.21	0.97	5.11	12.14	34.65	242.07	4.07	41.25	1.61	32.85	53.97	0.44	209.97	64.24	0.54	6.78	51.54	38.56	3.06	66.5	188.67	14.73
Ga04g01455	FALSE	FALSE	FALSE	TRUE	FALSE	FALSE	FALSE	0.09	0.79	9.53	2.07	15.09	3.42	6.68	6.46	0	2.01	4.62	0.24	2.58	5.4	0.38	0.17	8.2	2.6	0.31	2.2	0.97	2.3
Ga04g01457	FALSE	FALSE	FALSE	FALSE	FALSE	FALSE	TRUE	0	0.78	0.29	1.86	0.35	0.63	6.98	0.44	0.02	3.25	0.18	0.03	0.58	0.73	0.65	0.02	0.43	0	0	0.16	0.7	4.8
Ga04g01471	TRUE	FALSE	FALSE	TRUE	TRUE	FALSE	TRUE	0	0	0.87	1.35	8.83	2.63	7.95	6.18	0.04	1.45	0.22	0	3.11	3.64	0.03	0.23	5.1	0.62	0.03	2.03	1.05	8.67
Ga04g01473	TRUE	FALSE	FALSE	TRUE	TRUE	TRUE	TRUE	0.41	0.1	16.69	4.14	45.17	46.47	64.78	41.12	0.47	6.44	0.74	3.23	14.14	12.59	0.23	5.58	41.86	25.83	12.93	32.59	63.22	64.79
Ga04g01474	TRUE	FALSE	FALSE	FALSE	FALSE	FALSE	FALSE	0	0	0	0.04	1.24	2.29	0	6.12	0.01	0	0	0	0.02	0	0	0.07	36.1	0.11	0	1	1.5	0
Ga04g01475	FALSE	FALSE	FALSE	TRUE	TRUE	FALSE	TRUE	0.42	1.24	16.97	1.79	31.7	11.58	18.49	36.58	0.25	5.6	0.16	1.79	1.23	10.84	0.09	1.16	17.1	17.54	0.53	14.7	16.05	17.73
Ga04g01496	TRUE	FALSE	FALSE	TRUE	TRUE	FALSE	TRUE	1.15	0.27	3.98	7.61	51.53	12.09	25.31	36.48	0.2	9.71	1.63	0.12	17.46	19.72	0.34	0.73	46.77	8.54	4.22	35.33	14.92	33.62
Ga04g01512	FALSE	TRUE	FALSE	FALSE	FALSE	FALSE	FALSE	0	0	0.09	0.51	7.39	2.9	0.13	7.28	0.06	0.16	0	0.03	0.1	0.47	0	0	8.01	12.35	1.14	4.88	0.74	0
Ga04g01529	FALSE	FALSE	FALSE	TRUE	FALSE	FALSE	TRUE	0.18	0.04	0.94	2.02	10.49	2.78	6.82	6.41	0	1.2	0.45	0.6	3.99	3.52	0.15	0.21	6.55	1.6	0.96	6.81	2.84	8.99
Ga04g01532	FALSE	FALSE	TRUE	FALSE	FALSE	FALSE	FALSE	0.62	0.67	1.39	1.45	4.52	5.28	13.55	4.16	0.93	4.45	0.64	0.65	6.06	4.71	0.38	0.87	2.36	3.29	25.02	2.08	3.86	16.56
Ga04g01545	TRUE	TRUE	TRUE	TRUE	TRUE	TRUE	FALSE	36.2	0.73	0.75	53.26	250.39	157.95	59.28	155.88	1.97	0.94	0.96	0.23	0.38	0.16	2.93	44.5	139.69	62.67	75.36	120.59	171.13	96.87
Ga04g01554	FALSE	FALSE	TRUE	FALSE	FALSE	FALSE	FALSE	3.42	3.41	5.63	6.11	8.41	10.31	24.11	7	4.88	9.48	2.81	3.97	24.65	20.82	1.45	5.5	14.33	5.03	279.01	2.99	6.6	10.92
Ga04g01603	TRUE	TRUE	TRUE	FALSE	TRUE	TRUE	FALSE	0.03	0.08	3.95	0.64	5.02	63.66	0.26	41.64	0.1	6.88	0.2	0.13	4.02	3.09	0.1	0.16	58.64	180.78	17.36	10.09	36.15	0.1
Ga04g01610	TRUE	FALSE	FALSE	TRUE	TRUE	TRUE	TRUE	0.02	0.08	0.54	5.48	31.49	8.13	17.08	18.31	0.15	2.61	0.28	0.59	5.82	4.01	0.18	0.15	16.77	2.52	0.52	38.53	9.97	14.47
Ga04g01620	FALSE	FALSE	TRUE	FALSE	FALSE	FALSE	FALSE	0.13	3.92	0.22	3.41	0.29	0.52	13.55	0.42	0.36	7.33	3.36	0.6	1.87	1.33	17.54	0.85	0.24	0.44	299.19	0.38	0.24	3.92
Ga04g01754	FALSE	FALSE	TRUE	FALSE	FALSE	TRUE	FALSE	0.3	0.6	0.58	1.02	0.97	17.57	10.12	1.55	1.56	4.11	0.68	0.21	3.91	3.64	0.42	0.44	1.32	2.12	60.6	2.63	10.2	10.77
Ga04g01779	FALSE	FALSE	FALSE	FALSE	FALSE	FALSE	TRUE	0.06	0.55	0.25	0.37	1.14	2.29	18.66	1.27	0.03	3.31	2.07	0.18	5.46	3.64	0.04	2.23	0.79	0.07	0	0.88	3.33	22.13
Ga04g01797	FALSE	FALSE	FALSE	FALSE	FALSE	TRUE	FALSE	2.89	1.14	7.09	4.28	14.14	39.9	3.48	19.25	1.62	4.16	0.23	0.09	0.51	1.03	1.84	20.48	19.38	7.75	4.65	26.87	80.12	4.36
Ga04g01808	FALSE	FALSE	FALSE	TRUE	FALSE	FALSE	FALSE	0.42	0.48	1.2	3.3	18.96	3.36	8.28	12.52	0.74	2.71	0.63	0.76	5.08	5.11	0.16	0.28	13.06	2	0.37	7.42	3.37	8.98
Ga04g01810	TRUE	TRUE	TRUE	TRUE	TRUE	TRUE	FALSE	2.27	47.73	289.86	318.38	1020.24	2788.93	148.62	2314.75	14.37	285.48	51.6	4.32	137.89	79.08	14.1	25.88	3319.9	1989.36	964.53	1164.35	1805.53	105.88
Ga04g01828	TRUE	FALSE	FALSE	FALSE	TRUE	FALSE	FALSE	0.16	13.85	13.33	27.56	35.88	69.01	1.84	77.27	0.41	58.7	5.16	1	6.12	52.75	2.33	3.58	92.17	28.76	8.62	42.95	65.54	4.9
Ga04g01834	FALSE	FALSE	FALSE	FALSE	FALSE	FALSE	TRUE	0.01	0.06	0.31	0.42	2.48	0.67	36.57	0.54	0.18	0.4	0.07	18.86	0.1	0.64	0.64	0.32	0.31	0.15	0.09	0.4	0.49	30.79
Ga04g01840	TRUE	FALSE	FALSE	TRUE	TRUE	TRUE	TRUE	0.34	0.17	0.25	1.01	9.61	15.11	6.15	12.09	0.08	2.46	0.16	0.42	3.76	1.41	0.05	0.85	11.68	2.7	1.38	11.1	19.5	9.02
Ga04g01843	FALSE	FALSE	FALSE	FALSE	FALSE	FALSE	TRUE	0.01	0.77	0.57	2.03	7.98	7.22	29.4	7.2	0.24	3.31	1.78	0.8	4.97	1.77	0.81	0.4	10.08	0.81	0.79	7.26	6.32	32.98
Ga04g01849	FALSE	FALSE	FALSE	TRUE	TRUE	FALSE	FALSE	0.03	0.12	2.54	4.57	38.61	6.17	14.56	25.24	0.15	6.71	1.07	0.03	14.54	18.24	0.18	0.35	17.51	3.26	0.33	20.9	7.25	22.68
Ga04g01855	TRUE	TRUE	TRUE	TRUE	FALSE	FALSE	FALSE	0.03	0.08	0.24	1.25	6.39	3.32	1.09	5.87	0.1	4.63	0.25	0.02	2.21	4.57	0.04	0.13	80.23	99.15	12.91	4.55	2.92	0.4
Ga04g01856	TRUE	TRUE	TRUE	FALSE	TRUE	FALSE	FALSE	0.11	7.45	20.74	6.14	37.99	14.59	19.76	49.7	0.79	9.36	13.45	0.11	1.24	6.56	4.2	0.65	46.57	82.65	148.11	21.67	11.88	14.64
Ga04g01857	FALSE	FALSE	FALSE	TRUE	FALSE	FALSE	FALSE	0.19	0.71	2.77	7.58	43.63	12.11	27.04	24.96	1.37	4.22	1.26	2.47	8.13	11.48	1.14	0.83	22.28	16.56	6.68	15.5	19.03	27.21
Ga04g01868	FALSE	FALSE	FALSE	TRUE	TRUE	FALSE	TRUE	0.16	0.19	2.31	5.54	30.77	7.8	15.95	20.19	0.2	4.58	0.76	0.1	10.56	9.63	0.21	0.61	12.75	2.03	0.97	17.56	10.93	24.22
Ga05g00049	TRUE	TRUE	TRUE	FALSE	TRUE	TRUE	FALSE	0.41	47.79	11.49	20.23	25.63	462.87	20.5	192.61	2.12	35.02	10.52	0.94	1.25	5.4	17.28	115.76	273.24	1320.64	1717.63	29.97	122.04	14.47
Ga05g00050	FALSE	FALSE	TRUE	FALSE	FALSE	FALSE	FALSE	0	0	0	0	0	2.58	0.61	0.03	0.02	0	0	0	4.35	0.03	0.03	0.03	0	0.69	42.03	0	0.67	0.02
Ga05g00072	TRUE	FALSE	FALSE	TRUE	TRUE	TRUE	TRUE	0.04	0.15	2.27	1.65	9.18	11.22	4.06	6	0.04	0.56	0.12	0.03	2.9	2.05	0.06	0.04	8.27	2.78	0.3	2.95	5.09	1.9
Ga05g00082	FALSE	FALSE	TRUE	FALSE	FALSE	FALSE	TRUE	0.56	2.6	3.8	9.54	0.74	3.13	236.35	1.05	11.87	32.98	2.21	0.28	102.43	72.17	1.73	1.94	0.46	1.29	472.1	0.29	3.07	339.25
Ga05g00097	TRUE	FALSE	FALSE	TRUE	TRUE	FALSE	TRUE	0.01	0.09	1.34	2.63	19.47	5.07	13.42	13.05	0.16	2.01	0.43	0.01	6.3	5.2	0.14	0.11	9.79	2.07	3.18	7.73	3.59	17.9
Ga05g00111	FALSE	FALSE	TRUE	FALSE	FALSE	FALSE	FALSE	2.17	2.47	0.67	1.45	0.11	0.27	2.72	0.45	1.02	1.37	2.78	0	0.77	0.46	0.74	0.08	5.58	9.06	38.68	0.27	0.44	0.27
Ga05g00114	FALSE	TRUE	FALSE	FALSE	FALSE	FALSE	FALSE	1.27	9.72	5.2	6.51	1.12	13.51	0.35	9.18	6.11	5.62	0.99	0	1.22	1.76	0.12	0.31	9.96	35.39	10.78	0.59	4.72	0.19
Ga05g00145	TRUE	TRUE	TRUE	TRUE	TRUE	TRUE	FALSE	0.21	0.55	5.7	2.05	12.04	66.99	9.23	36.15	0.64	3.55	0.79	0.17	1.19	1.43	0.05	0.32	51.38	16.3	19.92	32.29	83.5	19.61
Ga05g00165	TRUE	FALSE	FALSE	TRUE	TRUE	FALSE	TRUE	0.98	1.37	42.53	98.62	759.43	107.34	425.02	484.45	3.07	63.63	10.1	0.6	176.28	157.63	2.26	4.73	410.59	48.06	4.44	376.02	124.36	621.94
Ga05g00174	TRUE	FALSE	FALSE	TRUE	TRUE	TRUE	FALSE	0.1	1.42	0.8	10.47	38.2	21.63	4.17	24.8	0.2	1.41	1.98	0.98	0.52	0.47	1.13	0.41	32.89	6.23	5.33	27.83	28.48	3.53
Ga05g00186	FALSE	TRUE	FALSE	FALSE	FALSE	FALSE	FALSE	0.17	0.6	1.46	0.73	2.08	6.19	0.61	8.44	0.58	1.34	0.04	0.05	2.01	0.68	0.06	14.28	10.9	43.13	0.83	2.51	6.3	0.94
Ga05g00208	TRUE	FALSE	FALSE	TRUE	TRUE	FALSE	TRUE	0.05	0.12	1.25	2.69	19.66	5.03	15.35	13.21	0.12	2.77	0.48	0.05	9.96	8.2	0.03	0.11	13.23	1.77	0.19	7.1	6.02	21.11
Ga05g00220	FALSE	FALSE	TRUE	FALSE	FALSE	FALSE	FALSE	7.73	3.56	12.91	8.92	11.51	16.26	6.35	14.86	4.83	15.8	2.05	0.17	19.36	26.89	1.97	18.18	58.35	89.48	141.18	11.56	25.68	5.5
Ga05g00223	TRUE	FALSE	TRUE	TRUE	TRUE	TRUE	FALSE	5.96	2.83	3.19	16.15	158.53	112.43	9.99	129.16	1.27	1.66	1.05	0.07	0.1	0.02	0.24	4.55	167.42	0.81	87.47	58.78	90.71	4.48
Ga05g00232	FALSE	FALSE	FALSE	TRUE	FALSE	FALSE	FALSE	2.22	0.05	0.06	3.81	17.65	1.4	0.76	5.41	0.21	1.64	1.75	0.18	0.65	0.47	2.25	0.96	1.95	0.1	0.02	5.67	4.15	3.78
Ga05g00237	FALSE	FALSE	TRUE	FALSE	FALSE	FALSE	FALSE	1.38	0.31	0.26	1.3	4.59	2.37	1.67	2.39	0.93	0.64	0.34	0.52	1.32	0.93	0.52	1.08	1.43	0.44	11.19	3.22	1.94	1.41
Ga05g00241	TRUE	FALSE	FALSE	TRUE	TRUE	TRUE	FALSE	0.45	2.36	9.4	24.06	59.46	101.01	48.86	55.36	0.78	6.93	2.72	1.64	43.69	26.35	1.37	0.44	79.91	9.6	5.97	46.73	89.2	50.87
Ga05g00245	TRUE	FALSE	FALSE	TRUE	TRUE	FALSE	TRUE	0.08	0.2	1.78	6.44	43.54	7.86	29.5	24.59	0.18	3.01	0.82	0.12	11.44	8.94	0.2	0.23	24	3.48	0.12	16.44	11.16	46.02
Ga05g00260	TRUE	FALSE	FALSE	TRUE	TRUE	FALSE	FALSE	0.02	0.42	0.58	4.67	39.5	4.18	3.91	12.26	0.14	2.74	0.39	0.03	3.42	2.87	0.15	0.11	7.23	2.94	1.94	6.6	3.36	4.02
Ga05g00266	FALSE	TRUE	TRUE	FALSE	FALSE	FALSE	FALSE	262.81	19.35	12.96	21.98	0.62	125.69	35.97	5.57	12.41	37.66	1.9	1.54	1.78	26.19	10.14	33.28	18.09	494.95	1508.92	0.67	43.77	29.1
Ga05g00274	FALSE	FALSE	FALSE	FALSE	FALSE	FALSE	TRUE	0.1	0.93	0.24	1.75	5.34	0.56	74.96	0.82	0.25	3.46	64.75	9.78	6.59	3.36	0.63	0.24	0.44	0.04	0.03	2.26	0.65	76.98
Ga05g00321	FALSE	TRUE	FALSE	FALSE	FALSE	FALSE	FALSE	74.15	0.37	0.41	4.44	2.41	11.58	2.97	6.93	2.9	0.29	0.34	0.27	0.24	0.33	1.76	12.48	21.16	112.72	29.87	1.25	1.79	1.31
Ga05g00338	TRUE	FALSE	FALSE	TRUE	TRUE	FALSE	TRUE	0.46	0.02	0.75	14.1	95.9	4.54	29.68	38.89	0.46	6.99	0.37	0.24	1.7	3.27	0.27	0.62	35.47	7.38	0.15	24.13	4.86	22.47
Ga05g00342	TRUE	TRUE	FALSE	FALSE	FALSE	TRUE	FALSE	0.11	5.32	28.17	2.16	1.99	73.45	0.56	12.59	0.13	5.1	0.43	0.52	0.25	0.65	0.14	0.22	36.34	172.73	7.91	2.16	51.39	0.17
Ga05g00346	FALSE	FALSE	FALSE	TRUE	FALSE	FALSE	FALSE	0.03	2.29	3.88	3.78	25.23	20.76	22.84	12.91	0.11	6.55	3.57	0.15	3.43	4.04	2.1	0.53	10.25	2.09	0.42	17.5	32.39	26.38
Ga05g00350	FALSE	FALSE	TRUE	FALSE	FALSE	FALSE	FALSE	18.16	1.05	1.36	5.6	7.98	20.65	36.73	5.81	4.17	9.62	1.27	4.52	19.61	14.76	1.11	17.35	5.79	9.43	200.58	2.82	16.27	48.89
Ga05g00356	TRUE	TRUE	FALSE	FALSE	FALSE	FALSE	FALSE	0.68	29.52	28.41	76.69	179.16	104.15	43.02	344.36	14.03	162.29	11.45	2.1	14.08	113.91	26.43	92.5	422.27	557.31	101.48	127.69	119.34	58.19
Ga05g00370	FALSE	FALSE	FALSE	TRUE	FALSE	FALSE	FALSE	0.36	0.1	0.42	0.92	8.7	1.55	2.79	5.2	0	1.15	0.03	0.75	1.43	1.05	0.05	0.06	2.96	0.21	0.09	2.51	1.55	3.61
Ga05g00374	TRUE	FALSE	FALSE	TRUE	TRUE	TRUE	FALSE	0.67	1.11	3.99	13.31	52.48	31.01	5.1	35.18	0.24	8.68	0.69	0.26	3.58	5.68	0.68	0.68	23.19	5.01	0.89	26.11	30.31	5.63
Ga05g00380	TRUE	FALSE	FALSE	TRUE	TRUE	FALSE	FALSE	0.08	0.57	1.14	4.56	28.97	11.29	0.86	20.3	0.24	5.4	2.63	1.77	1.57	2.76	1.36	0.46	18.88	2.29	0.13	13.79	10.95	0.64
Ga05g00381	TRUE	TRUE	TRUE	FALSE	FALSE	FALSE	FALSE	0.29	1.53	0.04	7.16	0.44	1.12	1.31	0.54	0.73	0.03	0.04	4.07	1.84	1.7	0.04	2.97	24.21	11.92	9.74	0.67	0.44	0.02
Ga05g00387	FALSE	FALSE	TRUE	FALSE	FALSE	FALSE	FALSE	0.26	4.59	16.54	6.09	6.18	24.2	55.6	7.94	2.44	46.03	3.45	10.47	42.86	57.12	1.05	0.94	13.77	3.13	96.07	3.77	22.08	35.54
Ga05g00394	TRUE	FALSE	FALSE	TRUE	TRUE	FALSE	FALSE	0.21	0.76	0.46	4.55	26.66	10.68	8.16	16.38	0.73	1.91	1.39	16	1.77	1.28	1.44	0.49	16.89	3.09	1.51	8.09	8.79	7.66
Ga05g00396	TRUE	FALSE	FALSE	TRUE	TRUE	TRUE	TRUE	0.05	1.26	1.37	3.13	31.1	14.97	11.98	29.02	0.76	1.24	0.22	0.04	0.6	0.71	0.08	0.34	10.97	1.76	0.44	41.48	40.96	19.21
Ga05g00427	FALSE	FALSE	FALSE	TRUE	TRUE	FALSE	TRUE	0.28	0.01	0.16	1.35	11.84	1.4	26.05	9.84	0.31	0.29	0	0.41	0.23	0.06	0.01	0.16	8.83	2.4	0.07	5.59	2.02	19.23
Ga05g00448	FALSE	TRUE	TRUE	FALSE	FALSE	FALSE	FALSE	3.13	0.11	0.77	1.19	2.25	3.08	0.33	2.92	1.21	1.6	1.13	0.1	3.13	3.51	1.05	13.7	4.38	16.85	18.19	910.43	2.07	0.14
Ga05g00500	TRUE	FALSE	FALSE	TRUE	TRUE	FALSE	TRUE	0.49	0.11	0.48	5.7	53.31	11.85	49.24	27.6	0.36	1.01	0.4	16.77	3.9	2.61	0.13	0.38	18.76	8.4	1.14	23.45	20.58	52.87
Ga05g00504	FALSE	FALSE	FALSE	TRUE	FALSE	FALSE	FALSE	0.98	0.48	0.86	2.06	13.48	3.53	5.24	10.31	0.3	1.58	0.63	0.18	2.33	2	0.78	0.61	8.75	2.26	0.49	4.54	3.25	7.47
Ga05g00523	TRUE	FALSE	FALSE	TRUE	TRUE	TRUE	FALSE	0.01	0.02	0	1.97	24.55	42.48	5.12	16.25	0.18	0.32	1.03	0	0.21	0.28	0.04	0.17	15.49	1.94	5.55	12.3	25.17	1.33
Ga05g00548	FALSE	FALSE	TRUE	FALSE	FALSE	FALSE	TRUE	1.05	2.53	1.38	4.27	7.25	10.16	44.07	7.79	1.12	3.87	5.41	0.71	17.62	7.97	1.21	0.88	7.87	10.34	42.11	4.12	10.08	43.54
Ga05g00550	TRUE	TRUE	FALSE	FALSE	FALSE	FALSE	FALSE	1.75	0.57	1.83	2.64	4.29	17.67	3.24	13.53	1.21	3.3	0.28	2.74	1.17	1.88	0.3	20.33	28.92	42.32	18.56	3.37	9.21	2.98
Ga05g00568	TRUE	TRUE	TRUE	FALSE	TRUE	TRUE	FALSE	1.36	0.78	0.28	2.2	6.04	35.1	4.56	34.93	2.72	4.91	0.17	0.13	1.96	2.39	0.83	0.56	35.01	76.36	71.57	6.8	25.98	2.98
Ga05g00573	FALSE	TRUE	TRUE	FALSE	FALSE	TRUE	FALSE	0.03	0.07	0.17	0.19	0.35	35.55	0.55	1.12	0.06	0.54	0.06	0.14	0.2	0.62	0	0.29	1.93	154.65	17.83	0.41	27.16	0.45
Ga05g00613	FALSE	FALSE	FALSE	TRUE	TRUE	FALSE	TRUE	0.85	0.5	5.21	10.28	74.76	8.64	63.55	43.16	0.58	8.79	2.17	6.09	18.96	26.3	0.84	0.35	23.63	4.92	1.55	36.41	12.63	107.59
Ga05g00630	TRUE	TRUE	TRUE	TRUE	TRUE	TRUE	TRUE	0.85	0.51	1.49	7.08	41.34	48.93	23.94	114.47	0.83	15.82	1.06	0.82	0.61	2.79	0.8	1.22	157.91	237.09	22.08	52.62	43.51	26.17
Ga05g00656	FALSE	FALSE	TRUE	FALSE	FALSE	TRUE	FALSE	2.84	0.33	1.31	4.13	10.4	55.52	11.11	11.45	0.55	12.58	2.08	0.39	11.48	22.02	2.27	2.94	11.94	9.73	127.55	10.16	75.7	2.93
Ga05g00671	FALSE	TRUE	TRUE	FALSE	FALSE	FALSE	FALSE	14.65	0.05	0.04	4.65	7.22	13.67	11.22	13.11	10.32	0.57	0.12	0.18	1.58	0.93	0.42	5.15	14.41	39.61	45.14	4.72	6.83	13.96
Ga05g00696	TRUE	FALSE	FALSE	TRUE	TRUE	TRUE	TRUE	36.11	1.49	2.21	88.92	1146.39	1718.95	1790.71	885.66	10.29	3.99	8.71	2.71	4.08	1.92	3.16	9.05	1082.52	62.82	4.01	914.41	2969.99	3890.77
Ga05g00733	TRUE	FALSE	FALSE	TRUE	TRUE	FALSE	FALSE	0.17	10.78	38.95	30.67	168.59	27.18	1.79	84.1	0.09	43.89	0.36	0.03	0.25	8.15	0.44	5.11	126.98	2.21	0.07	149.08	76.27	1.54
Ga05g00764	FALSE	FALSE	TRUE	FALSE	FALSE	FALSE	FALSE	0.57	1.1	0.2	2.2	0.16	2.4	7.68	0.05	9.49	2.03	0.61	0.1	4.15	2.74	0.44	3.97	0	0.03	38.14	0.79	0.74	4.46
Ga05g00766	FALSE	TRUE	FALSE	FALSE	FALSE	FALSE	FALSE	0.07	6.11	10.89	2.65	7.13	16.96	2.16	14.95	0.25	8.76	7.35	0.21	1.97	7.12	2.64	0.57	16.64	42.59	33.54	4.38	6.76	2.13
Ga05g00770	TRUE	FALSE	FALSE	TRUE	TRUE	FALSE	FALSE	0.07	0.29	0.23	1.48	15.39	4.74	6.17	9.66	0.06	0.42	0.64	0.28	1.14	0.52	0.45	0.11	9.44	0.75	1.03	23.64	6.28	7.56
Ga05g00801	FALSE	FALSE	FALSE	TRUE	TRUE	FALSE	FALSE	0.25	0.37	1.76	4.56	28.09	5.56	13.19	19.27	4.78	3.24	0.56	0.09	10.84	8.96	0.23	0.33	9.92	2.73	0.7	12.63	6.03	22.75
Ga05g00804	TRUE	TRUE	TRUE	FALSE	FALSE	FALSE	FALSE	0.15	0.95	0.53	1.14	2.05	1.51	1.53	1.3	0.32	2.46	1.38	1.3	1.7	1.4	0.56	0.7	16.31	12.63	12.22	0.64	0.76	0.65
Ga05g00829	TRUE	FALSE	FALSE	TRUE	TRUE	FALSE	FALSE	1.3	21.69	101.61	61.57	402.54	22.35	10.89	347.87	0.93	185.34	11.41	4.55	1.96	52.41	6.1	1.35	288.96	28.82	0.66	293.92	33.23	9.47
Ga05g00855	FALSE	FALSE	FALSE	FALSE	FALSE	FALSE	TRUE	0.08	0	0.16	0	0.09	1.74	17.15	0.04	0.03	0.04	0.02	0.01	0.33	0.34	0.08	0.08	0.02	0.02	0	0	1.58	17.67
Ga05g00859	FALSE	FALSE	FALSE	TRUE	FALSE	FALSE	FALSE	0.02	0.45	2.28	3.54	17.81	4.74	7.01	9.66	0.05	3.7	0.59	0.12	5.57	4.1	0.23	0.08	4.86	2.25	1.16	4.57	3.32	8.94
Ga05g00879	FALSE	FALSE	TRUE	FALSE	FALSE	FALSE	FALSE	0.02	0.04	0.98	0.84	0.18	1.93	0.07	0.88	0.1	3.9	1.44	0.01	4.9	5.25	0.24	0.44	0.95	3.14	20.24	0.45	2.42	0.06
Ga05g00884	TRUE	FALSE	FALSE	TRUE	TRUE	FALSE	TRUE	0.43	1.05	25.67	48.07	365.84	62.25	241.59	289.53	2.02	44.6	5	0.56	79.11	94.52	0.96	2.7	253.06	25.9	1.79	245.32	66.95	347.12
Ga05g00889	FALSE	FALSE	FALSE	FALSE	FALSE	FALSE	TRUE	0.22	0.14	0.24	0.11	1.19	0.31	230.44	0.31	0.76	0.69	0.88	78.3	0.95	0.28	0.32	0.59	0.22	0.26	1.21	0.23	0.11	141.9
Ga05g00900	TRUE	TRUE	FALSE	FALSE	FALSE	FALSE	FALSE	0.01	0.21	0.35	0.37	0.96	1.45	0.44	5.65	0.09	0.5	0.38	0.35	4.37	0.32	0.26	0.1	5.99	9.47	0.38	1.07	0.93	0.31
Ga05g00913	FALSE	FALSE	FALSE	FALSE	FALSE	TRUE	FALSE	0.43	0.16	0.08	0.46	0.04	11.72	1.85	0.31	0.3	1.14	0.81	0.08	0.2	0.57	0.37	4.14	0.03	0.17	4.16	1.76	10.09	0.78
Ga05g00933	TRUE	FALSE	FALSE	TRUE	FALSE	FALSE	FALSE	0.03	0.32	0.53	2.37	8.14	2.58	5.28	5.65	0.19	1.82	0.57	1.13	0.81	0.92	0.38	0.17	8.84	2.66	0.81	2.34	1.01	1.43
Ga05g00967	TRUE	FALSE	FALSE	TRUE	TRUE	FALSE	TRUE	0	0.14	0.67	3.05	13.29	3.59	7.75	10.17	0.02	4.5	0.34	0.07	0.48	3.16	0.08	0.06	6.67	2.15	0.38	9.45	4.94	7.18
Ga05g00995	FALSE	FALSE	FALSE	TRUE	FALSE	FALSE	TRUE	7.54	1.34	10.54	98.56	397.03	27.74	223.16	103.15	6.76	68.28	16.2	9.85	25.93	161.1	1.91	4.38	85.51	10.3	0.73	121.65	39.25	291.91
Ga05g00998	FALSE	FALSE	TRUE	FALSE	FALSE	FALSE	FALSE	1.27	1.12	2.63	3.85	9.12	22.15	12.8	16.87	4.02	16.61	2.97	0.8	52.09	36.01	0.63	8.7	15.94	17.12	172.07	19.27	22.81	30.28
Ga05g01000	TRUE	FALSE	FALSE	TRUE	TRUE	FALSE	FALSE	0.04	0	0.06	4.16	53.28	2.01	0.07	14.22	0.05	0.14	0.09	0	0.08	0.08	0.06	0.15	15.55	0.02	0	10.94	4.75	0
Ga05g01005	FALSE	FALSE	FALSE	TRUE	FALSE	FALSE	FALSE	0.04	0.37	0.44	4.5	12.46	2.45	2.56	6.01	0.09	0.74	0.84	1.62	1.44	1.27	1	0.13	6.76	1.5	0.17	1.26	0.68	1.34
Ga05g01012	TRUE	TRUE	TRUE	FALSE	TRUE	TRUE	FALSE	0.77	0.7	5.11	1.92	18.61	161.91	5.2	172.64	1.14	1.95	0.58	0.19	0.59	2.37	1.17	22.35	238.39	985.35	227.44	56.82	139.1	3.43
Ga05g01017	TRUE	FALSE	FALSE	FALSE	FALSE	FALSE	FALSE	4.64	21.24	11.17	42.24	98.37	21.25	40.25	69.52	13.17	20.81	26.94	4.61	26.18	23.02	14.66	28.83	596.6	157.13	96	5.02	0.92	1.66
Ga05g01018	TRUE	FALSE	FALSE	FALSE	FALSE	FALSE	FALSE	0.15	1.15	0.92	1.53	4.83	2.91	3.25	3.57	0.34	3.02	2.44	4.53	1.9	2.01	1.98	0.76	18.89	6.62	8.05	7.52	2.42	2.95
Ga05g01025	FALSE	FALSE	TRUE	FALSE	FALSE	FALSE	FALSE	5.7	13.14	6.29	7.75	8.71	11.85	20.19	9.23	8.52	8.56	10.54	7.76	13.65	14.99	9.4	3.74	5.4	15.37	121.69	5.09	8.69	15.59
Ga05g01033	TRUE	TRUE	TRUE	FALSE	TRUE	TRUE	TRUE	0.26	0.02	0.13	0.18	2.24	33.04	12.41	15.32	0.14	0.37	0.28	0	5.89	0.84	0.01	0.46	28.6	41.06	14.25	28.55	36.57	17.61
Ga05g01034	TRUE	FALSE	FALSE	FALSE	FALSE	TRUE	FALSE	0.11	0.11	0.12	0.02	0.97	35.6	2.19	9.67	0.19	0.95	0.42	0.04	13.19	3.87	0.01	0.1	17.44	1.6	0.25	9.33	52.31	3.92
Ga05g01052	FALSE	TRUE	TRUE	FALSE	FALSE	FALSE	FALSE	0.5	2.64	10.77	6.3	17.24	32.85	18.18	27.85	2.08	13.07	4.19	0.7	19.62	16.99	3.31	4.07	30.47	67.78	65.65	14.16	23.72	15.68
Ga05g01058	TRUE	TRUE	FALSE	TRUE	TRUE	TRUE	TRUE	0.08	0.52	3.29	3.82	13.88	11.96	10.16	16.19	0.26	1.84	0.22	0.14	1.01	2.53	0.32	0.79	13.27	30.73	5.9	8.04	8.07	8.28
Ga05g01061	FALSE	FALSE	TRUE	FALSE	FALSE	FALSE	TRUE	7.79	5.65	12.22	11.56	1.42	67.51	185.53	6.16	16.9	9.09	10.47	2.7	183.44	38.95	18.12	10.98	11.3	7.87	732.37	3.43	95.09	205.74
Ga05g01073	FALSE	FALSE	FALSE	FALSE	FALSE	FALSE	TRUE	0.81	2.76	0.01	0.44	0.24	1.29	6.89	0.49	0.19	0.57	0.02	0.02	0.88	0.3	0.03	0.34	0.33	0.25	0.15	0.41	1.27	11.94
Ga05g01077	FALSE	TRUE	FALSE	FALSE	FALSE	FALSE	FALSE	0.33	12.64	19.16	9.8	25.6	39.91	17.53	46.67	2.16	19.4	8.69	14.56	9.86	11.15	3.51	1.87	58.02	138.65	29.35	21.48	22.05	15.66
Ga05g01088	FALSE	FALSE	TRUE	FALSE	FALSE	FALSE	FALSE	0.01	0.39	0.66	0.64	3.33	5.79	5.05	4.67	0.34	2.76	0.17	11.8	11.47	8.74	0.13	0.1	6.68	0.9	17.87	6.6	5.85	12.33
Ga05g01091	FALSE	FALSE	TRUE	FALSE	FALSE	FALSE	TRUE	0.27	1.46	0.93	4.9	2.03	9.48	70.47	0.81	3.47	15.53	2.18	0.51	31.79	22.2	0.48	0.5	1.02	1.41	282.39	0.49	2	59.65
Ga05g01102	TRUE	TRUE	TRUE	TRUE	TRUE	TRUE	FALSE	0.39	0.35	2.45	2.7	50.34	11.38	1.84	234.65	0.54	3.96	0.34	0.12	0.15	1.72	1.71	0.64	271.16	248.25	21.02	42.15	5.09	1.55
Ga05g01104	TRUE	TRUE	FALSE	TRUE	TRUE	TRUE	TRUE	4.31	0.2	0.06	9.6	91.74	40.12	9.94	50.89	0.51	0.4	0.6	0.12	0.4	0.54	0.52	0.74	56.39	67.07	7.47	12.32	14.76	6.79
Ga05g01109	FALSE	FALSE	FALSE	TRUE	TRUE	FALSE	FALSE	0.44	0.08	2.05	2.94	18.16	3.59	11.27	13.89	0.88	3.44	0.84	0	9.6	9.95	0.15	0.26	9.93	1.27	0.5	6.61	2.76	11.31
Ga05g01117	FALSE	FALSE	TRUE	FALSE	FALSE	FALSE	FALSE	0.13	0.56	0.95	0.61	1.72	4.97	5.93	1.7	0.33	1.28	1.35	10.41	2.16	3.22	0.28	14.09	0.72	7.67	60.01	1.43	5.46	2.94
Ga05g01135	FALSE	FALSE	FALSE	FALSE	FALSE	FALSE	TRUE	0.05	0.01	0.02	0.01	1.25	11.38	92.97	4.64	0.17	0.03	0.24	0.42	0.06	0	0.07	0.21	11.65	0.38	0	4.09	17.68	152.37
Ga05g01148	FALSE	FALSE	TRUE	FALSE	FALSE	FALSE	TRUE	0.15	0.92	0.48	0.51	0.23	3.51	81.03	1.71	0.46	5.26	0.25	0.06	20.49	16.83	0.1	0.25	1.87	15.3	102.36	0.59	1.76	29.61
Ga05g01151	FALSE	FALSE	FALSE	TRUE	FALSE	FALSE	FALSE	0.01	0.08	0.15	1.52	9.95	1.1	4.72	5.8	0.03	0.77	0.19	0	2.23	1.61	0.05	0.08	4.51	0.55	0.04	3.31	1.27	6.59
Ga05g01167	FALSE	FALSE	FALSE	TRUE	TRUE	FALSE	FALSE	0.06	0.01	0.23	2.53	23.32	0.4	0.12	11.86	0.02	0.07	0.08	0.01	0.11	0.02	0.07	0.03	5.29	0.03	0.02	12.33	0.48	0.41
Ga05g01185	FALSE	FALSE	TRUE	FALSE	FALSE	FALSE	FALSE	0.51	6.21	7.89	11.26	19.56	20.06	23.26	19.83	5.98	21.04	12.52	2.12	31.18	27.52	9.69	3.39	25.64	39.96	159.55	8.19	17.84	23
Ga05g01216	TRUE	FALSE	FALSE	TRUE	TRUE	FALSE	TRUE	0.04	0.08	0.76	2.08	12.26	2.55	5.14	7.45	0.03	1.61	0.23	0.01	3.07	2.51	0.04	0	4.4	0.6	0.17	4.77	1.83	6.33
Ga05g01228	FALSE	FALSE	FALSE	TRUE	FALSE	FALSE	FALSE	0.84	3.68	28.49	15.3	93	44.77	14.36	63.43	0.39	29.33	17.18	0.2	57.7	59.68	1.06	0.85	77.25	19.23	12.57	44.18	63.19	25.13
Ga05g01250	FALSE	TRUE	FALSE	FALSE	FALSE	FALSE	FALSE	0.17	3.58	6.6	2.33	10.42	9.29	2.4	14.8	0.09	7.39	3.71	0.19	3.09	6.58	2.42	0.28	18.3	44.09	1.43	3.41	3.75	1.58
Ga05g01269	FALSE	FALSE	FALSE	TRUE	FALSE	FALSE	FALSE	0.68	0.02	0.27	1.12	7.99	5.19	6.57	5.93	0.16	0.57	0.23	0.13	0.98	1.04	0.18	0.08	4.86	2.57	2.94	2.08	2.48	5.6
Ga05g01271	FALSE	FALSE	TRUE	FALSE	FALSE	FALSE	FALSE	11.64	9.03	8.08	20.57	7.98	31.11	16.83	18.63	38.86	9.64	12.54	3.33	12.32	12.38	11.2	15.59	41.17	89.52	180.69	3.74	13.71	5.99
Ga05g01272	FALSE	FALSE	FALSE	FALSE	FALSE	FALSE	TRUE	0.12	0.21	0.72	2.02	5.81	7.09	22.7	5.19	0.16	0.71	0.1	0.58	0.09	0.53	0.2	0.04	4.4	7	2.46	3.2	7.65	19.31
Ga05g01278	FALSE	TRUE	FALSE	FALSE	FALSE	FALSE	FALSE	0.02	1.94	0.58	0.97	0.59	5.61	0.61	0.6	0.08	1.7	1.92	0	0.12	0.6	0.82	3.15	0.53	8.99	4.77	0.26	3.04	0.49
Ga05g01286	FALSE	FALSE	TRUE	FALSE	FALSE	FALSE	FALSE	10.85	40.58	43.3	28.63	42.48	95.33	114.35	45.78	44.35	9.82	7.12	6.83	30.13	82.23	26.11	12.44	60.9	161.15	633.42	32.31	91.05	94.55
Ga05g01293	FALSE	FALSE	FALSE	TRUE	FALSE	FALSE	FALSE	2.34	0.1	0.86	3.72	16.75	5.28	10.43	11.92	0.44	2.54	0.93	0.01	3.66	3.67	0.18	0.17	5.35	0.57	0.16	72.8	1.34	11.13
Ga05g01335	FALSE	FALSE	TRUE	FALSE	FALSE	TRUE	FALSE	0	0.58	8.39	1.71	6.76	11.98	6.3	4.02	0.2	1.46	1.42	0.05	1.46	1.43	0.75	0.08	3.4	1.29	16.15	4.93	10.83	3.92
Ga05g01346	TRUE	FALSE	FALSE	TRUE	TRUE	FALSE	TRUE	0.46	0.08	0.64	0.9	5.36	4.72	7.06	5.65	0.12	1.74	0.2	0.31	3.99	0.8	0.27	0.14	7.19	4.56	1.96	1.26	1.98	2.81
Ga05g01369	FALSE	FALSE	FALSE	TRUE	FALSE	FALSE	FALSE	0.02	0.09	1.02	1.47	9.39	0.72	3.78	5.92	0.53	0.88	0.11	3.07	0.74	2.06	0.1	0.05	5.93	0.38	0.02	15.26	1.13	1.74
Ga05g01394	FALSE	FALSE	FALSE	TRUE	FALSE	FALSE	FALSE	2.7	1.02	1.81	10.96	52.44	15.39	12.21	24.77	0.31	2.56	0.9	1.12	3.42	3.16	2.35	8.53	24.3	3.62	0.56	15.04	10.61	10.38
Ga05g01402	TRUE	TRUE	TRUE	FALSE	TRUE	TRUE	FALSE	0.15	0.6	0.77	0.37	5.86	46.28	1.42	94.66	0.37	6.94	0.85	0.04	0.31	1.02	0.39	0.28	228.4	557.57	153.31	17.12	30.64	0.27
Ga05g01407	FALSE	FALSE	TRUE	FALSE	FALSE	FALSE	FALSE	0.65	1.23	2.21	4.99	3.58	45.25	134.54	15.1	2	10.32	1.48	1.59	25.64	16.12	1.22	263.97	26.06	83.8	1947.5	5.86	35.65	73.83
Ga05g01409	TRUE	TRUE	FALSE	FALSE	TRUE	FALSE	FALSE	0.98	7.42	4.37	11.86	45.65	56.23	5.52	115.02	23.98	3.89	2.52	6.33	0.89	5.1	5.04	27.64	106.88	226.42	46.56	33.21	53.54	7.36
Ga05g01413	TRUE	FALSE	FALSE	TRUE	TRUE	FALSE	TRUE	0	0	0.48	1.54	11.08	2.22	8.17	7.17	0.06	1.26	0.15	0.06	3.89	3.63	0.12	0.1	6.58	0.97	0.71	6.95	2.55	7.8
Ga05g01428	FALSE	FALSE	FALSE	FALSE	FALSE	TRUE	FALSE	0.15	0.41	1.85	3.1	12.81	25.13	2.54	17.66	0.23	2	0.56	6.97	5.92	5.26	0.43	3.88	13.16	16.36	7.28	7.79	27.37	3.01
Ga05g01453	FALSE	TRUE	TRUE	FALSE	FALSE	FALSE	TRUE	0	0.01	0.07	0.32	2.82	4.96	10.59	1.84	0.07	0.92	0.09	0.39	1.11	1.3	0.01	0.04	3.39	20.38	31.41	1.73	3.78	20.96
Ga05g01462	TRUE	FALSE	FALSE	FALSE	FALSE	TRUE	FALSE	0.16	2.16	13.18	6.97	13.26	29.63	4.27	22.75	0.26	6.62	3.36	0.16	4.89	1.62	4.27	0.22	30.81	8.28	5.33	8.36	10.85	2.44
Ga05g01503	FALSE	FALSE	FALSE	TRUE	FALSE	TRUE	FALSE	5.19	0.16	0.59	1.36	9.96	9.48	7.47	5.32	0.81	0.95	0.13	0	0.73	1.59	0.35	4.43	3.35	0.51	0.26	8.88	4.33	8.14
Ga05g01519	TRUE	TRUE	FALSE	FALSE	TRUE	TRUE	FALSE	34.11	0.76	0.57	3.18	13.41	37.05	1.15	37.59	1.15	0.97	1.11	0.44	1.31	1.93	0.83	3.56	66.93	41.96	1.9	47.4	71.26	1.12
Ga05g01531	TRUE	FALSE	FALSE	TRUE	TRUE	TRUE	FALSE	0.31	0.57	0.47	18.84	196.52	45.12	3.68	95.64	0.94	1.06	0.71	3.63	0.3	0.56	0.49	0.61	86.22	3.97	1.93	125.94	96.08	3.54
Ga05g01546	FALSE	TRUE	FALSE	FALSE	TRUE	FALSE	FALSE	0.09	0.29	0.25	4.05	4.29	7.56	0.08	10.69	7.72	0.31	0.24	0.03	0.18	0.35	0.11	0.78	7.69	11.55	0.49	42.2	14.73	0.01
Ga05g01558	FALSE	FALSE	FALSE	TRUE	TRUE	FALSE	FALSE	0.01	0.3	1.8	4.07	21.21	5.52	7.08	13.38	0.11	4.5	0.57	0.12	6.46	4.33	0.27	0.14	6.94	2.03	0.75	6.45	3.33	8.82
Ga05g01605	TRUE	TRUE	TRUE	FALSE	TRUE	FALSE	FALSE	0.01	0.23	1.34	0.85	3.15	4.29	2.07	8.38	0.14	1.1	0.28	0.03	1.87	1.5	0.13	0.5	31.15	59.49	34.08	2.86	2.87	1
Ga05g01639	TRUE	TRUE	TRUE	FALSE	TRUE	TRUE	FALSE	0.1	1.77	2.9	3.39	16.26	49.05	6.02	43.86	0.55	11.1	6.41	0.31	17.13	16.59	2.03	4.57	61.91	132.62	160.9	9.67	28.97	5.64
Ga05g01644	TRUE	FALSE	FALSE	TRUE	TRUE	FALSE	FALSE	0.83	2.3	3.96	10.63	80.7	5.83	1.03	203.42	0.67	22.13	0.6	0.04	1.96	12.7	3.55	1.16	106.68	22.23	2.67	30.37	2.83	3.47
Ga05g01645	FALSE	FALSE	FALSE	FALSE	FALSE	TRUE	FALSE	0.06	10.09	9.2	4.83	4.71	157.59	1.21	18.78	0.34	8.36	2.83	0.22	4.55	10.17	6.06	0.35	30.79	8.62	0.26	12.85	182.37	2.73
Ga05g01657	FALSE	FALSE	TRUE	FALSE	FALSE	FALSE	FALSE	2.31	1.24	0.2	1.73	0.06	0.15	3.01	0.16	0.66	0.41	0.58	0.02	3.95	1.28	0.92	19.13	0.07	0.19	27.92	0.03	0.27	1.07
Ga05g01664	TRUE	TRUE	TRUE	FALSE	TRUE	TRUE	FALSE	25.58	10.77	25.13	55.97	192.38	972.79	114.31	1042.38	54.02	54.52	39.68	1.97	256.05	135.35	38.68	200.17	2258.36	8430.02	10575	259.06	661.58	28.34
Ga05g01666	TRUE	TRUE	FALSE	FALSE	TRUE	FALSE	FALSE	0.42	1.76	0.29	2.17	10.63	8.77	4.65	14.45	4.38	0.86	0.81	0.2	0.55	0.42	4.17	0.62	14.15	15.32	7.28	16.03	10.01	6.42
Ga05g01696	FALSE	FALSE	TRUE	FALSE	FALSE	FALSE	FALSE	0.06	4.08	1.39	2.71	0.01	0.06	0.37	0.02	0.27	0.13	0.16	0.11	0.31	0.07	4.92	0.28	0	0	6.8	0.01	0.03	0.09
Ga05g01709	TRUE	FALSE	FALSE	TRUE	TRUE	FALSE	TRUE	0.11	0.31	7.74	10.75	67.64	7.76	22.46	32.53	0.2	4.27	1.08	0.01	11.46	11.89	0.93	0.74	33.72	12.53	0.83	19.81	7.41	24.75
Ga05g01726	FALSE	TRUE	FALSE	FALSE	FALSE	FALSE	FALSE	14.5	23.28	13.57	65.54	38.01	111.81	10	157.84	132.78	27.67	13.36	7.23	6.92	17.04	40.95	77.03	202.07	733.98	161.65	25.78	61.76	8.73
Ga05g01732	FALSE	FALSE	FALSE	FALSE	FALSE	FALSE	TRUE	0.22	0.75	0.65	0.88	1.91	4.14	10.62	1.77	0.5	1.55	1.47	0.05	2.1	0.97	1.32	0.57	0.96	2.18	0.38	1.4	7.17	13.9
Ga05g01752	FALSE	FALSE	FALSE	FALSE	FALSE	TRUE	FALSE	0	0.4	1.68	0.78	6.07	18.67	2.77	5.53	0.14	1.5	0.67	1.7	9.01	3.09	0.22	0.06	5.44	1.89	1.92	6.24	32.54	4.83
Ga05g01753	TRUE	FALSE	FALSE	TRUE	TRUE	TRUE	FALSE	3.07	115.9	229.4	422.98	1207.89	3495.81	113.95	2330.73	14.39	316.95	76.88	5.83	108.44	49.72	62.81	14.34	2129.3	733.35	424.37	1753.5	3668.47	178.13
Ga05g01756	FALSE	FALSE	FALSE	TRUE	TRUE	FALSE	FALSE	0.31	0.62	1.77	3.98	26.31	7.13	11.99	19.59	0.24	3.96	1.87	0.35	9.18	8.18	0.67	0.37	13.45	2.6	0.87	11.64	4.95	16.06
Ga05g01774	TRUE	TRUE	FALSE	TRUE	TRUE	TRUE	FALSE	0.14	0.04	0.04	4.33	64.58	33.91	0.39	48.03	0.23	0.37	0.1	0.02	0.08	0.05	0.11	0.2	51.85	13.77	1.52	27.1	15.62	0.28
Ga05g01781	FALSE	FALSE	TRUE	FALSE	FALSE	FALSE	FALSE	2.6	0	0	0.49	0.06	0.14	2.49	0.23	0.52	0.37	0	0	5.32	3.16	0.06	2.01	1.32	1.48	6.88	0	0.19	3.41
Ga05g01782	TRUE	FALSE	FALSE	TRUE	TRUE	TRUE	FALSE	1.18	0.75	5.62	5.52	41.87	55.52	21.51	51.15	6.32	0.71	5.05	2.44	5.24	5.68	0.17	1.21	88.47	8.59	2.05	29.38	68	27.86
Ga05g01789	FALSE	FALSE	FALSE	FALSE	FALSE	TRUE	FALSE	1.07	0.31	0.21	1.44	1.19	7.33	2.58	1.52	1.19	0.07	0.23	0.55	0.73	0.87	1.11	0.07	1.56	1.04	5.75	1.6	8.99	5.73
Ga05g01818	TRUE	FALSE	FALSE	FALSE	FALSE	FALSE	FALSE	0.21	2.41	5.96	7.43	18.26	24.4	4.51	16.79	0.58	6.15	2.45	0.41	3.35	7.82	2.9	0.31	34.47	14.82	6.11	8.54	16.15	1.9
Ga05g01829	FALSE	FALSE	TRUE	FALSE	FALSE	FALSE	FALSE	0.04	0	0.29	0.43	1.37	8.99	3.14	4.47	0.09	0.31	0.19	0.07	0.12	0.34	0.19	0.28	9.22	9.89	21.68	5.16	4.2	1.64
Ga05g01839	FALSE	FALSE	TRUE	FALSE	FALSE	FALSE	FALSE	0	0.17	0.02	0.09	0.06	0.03	3.61	0.1	0.15	0.74	0.2	0.01	5.48	2.24	0.54	0.01	0.29	0.03	6.72	0	0	0.19
Ga05g01843	FALSE	FALSE	FALSE	FALSE	FALSE	FALSE	TRUE	0.74	0	2.18	0.11	2.13	1.75	406.17	0.93	0.78	0.19	1.14	0.13	0.17	0.51	0.26	0.62	0.66	0.06	0	0.31	0.49	274.74
Ga05g01855	TRUE	TRUE	FALSE	TRUE	TRUE	FALSE	FALSE	0.27	0	0.19	3.22	20.3	2.83	0.09	19.96	0.07	1.39	0	0.08	0.05	1.4	0.2	0.32	26.89	18.33	2.47	8.49	2.64	0.21
Ga05g01859	FALSE	FALSE	FALSE	TRUE	FALSE	FALSE	FALSE	0.05	3.27	1.17	4.83	19.46	7.67	11.49	10.17	0.13	7.32	0.77	0.15	4.88	4.25	2.09	0.21	10.24	3.84	0.94	7.49	7.46	13.46
Ga05g01864	FALSE	FALSE	FALSE	TRUE	FALSE	FALSE	FALSE	0	0.33	0.88	1.29	6.09	1.82	3.12	4.01	0.06	1.74	0.59	0.06	2.35	1.85	0.18	0.03	2.79	0.28	0.06	3.44	1.31	5.51
Ga05g01880	TRUE	TRUE	FALSE	FALSE	TRUE	FALSE	FALSE	0.1	0.13	2.3	0.44	4.87	3.96	0.21	19.86	0.19	0.55	0.22	0	1.91	5.74	0.03	0.27	29.03	12.55	3.71	3.73	4.14	0.06
Ga05g01881	TRUE	TRUE	TRUE	TRUE	TRUE	TRUE	TRUE	0.55	0.14	0.94	2.59	17.66	35.4	18.4	21.74	0.58	1.89	0.75	0.44	6.2	5.49	0.22	0.22	23.6	23.95	24.56	9.51	27.7	14.39
Ga05g01888	FALSE	FALSE	TRUE	FALSE	FALSE	FALSE	FALSE	271.25	27.6	185.95	67.61	16.25	210.65	169.98	95.19	42.66	90.01	78.59	2.63	296.69	480.02	16.59	62.27	178.71	452.45	4638.51	8.42	63.35	35.63
Ga05g01893	FALSE	TRUE	FALSE	FALSE	FALSE	FALSE	FALSE	0.5	2.69	15.19	13.47	17.41	48.01	8.22	51.03	9.65	18.1	3.95	0.17	23.77	24.89	4.75	52.06	67.97	149.39	65.55	24.71	52.67	13.54
Ga05g01913	FALSE	FALSE	TRUE	FALSE	FALSE	TRUE	TRUE	2.2	0.54	0.16	3.5	11.29	27.16	54.45	15.97	2.05	2.72	2.08	0.07	16.1	7.68	0.9	1.33	16.28	10.11	148.31	14.86	38.97	61.92
Ga05g01915	FALSE	FALSE	FALSE	TRUE	FALSE	FALSE	FALSE	0.17	0.63	23.85	6.64	40.48	4.69	4.5	13.94	1.63	0.55	0.64	21.56	4.11	4.21	0.7	20.55	5.99	1.15	0.65	7.32	5.85	2.01
Ga05g01916	FALSE	FALSE	TRUE	FALSE	FALSE	FALSE	FALSE	0.03	0.59	0.12	0.84	0.01	0.36	6.66	0.02	1.04	1.29	0.49	0.1	3.29	2.87	0.93	0.7	0.07	0.13	17.3	0.06	0.07	6.71
Ga05g01930	FALSE	FALSE	FALSE	FALSE	FALSE	TRUE	FALSE	0.78	0.17	1.02	1.35	4.58	11.1	0.62	5.95	0.52	1.11	0.18	0.2	1.15	1.27	0.23	0.51	6.58	6.39	1.94	1.99	5.93	0.88
Ga05g01932	TRUE	FALSE	FALSE	TRUE	TRUE	FALSE	TRUE	0.03	0.01	0.03	3.39	13.22	1.15	4.68	7.44	0.9	1.54	0	0.04	2.36	1.86	0.49	0.22	4.3	0.31	0	4.82	1.46	6.33
Ga05g01935	FALSE	FALSE	TRUE	FALSE	FALSE	FALSE	TRUE	0.12	0.09	0.22	0.75	0.12	0.54	14.48	0.33	0.92	2.68	1.51	0.11	8.63	6.28	0.08	0.07	0.02	0.03	29.02	0.1	0.64	12.7
Ga05g01940	FALSE	TRUE	TRUE	FALSE	FALSE	FALSE	FALSE	17.94	23.9	85.79	17.85	69.23	226.74	146.13	187.71	10.34	56.21	13.76	0.95	90.12	89.06	11.5	5.49	217.77	412.77	709.79	144.24	359.61	333.43
Ga05g01944	TRUE	FALSE	FALSE	FALSE	FALSE	FALSE	FALSE	0.14	5	6.72	8.17	29.94	24.45	10	28.98	0.69	5.83	5.04	0.28	4.75	5.72	7.18	0.52	54.44	26.04	7.13	15.73	22.63	7.11
Ga05g01954	FALSE	FALSE	FALSE	FALSE	FALSE	TRUE	FALSE	0.97	12.38	25.67	40.82	165.67	277.52	106.74	190.17	11.78	36.24	19.41	1.08	30.82	28.54	13	38.54	109.4	97.32	208.34	151.67	285.25	183.8
Ga05g01956	FALSE	FALSE	FALSE	FALSE	TRUE	TRUE	FALSE	0.77	0.14	0.38	4.62	3.57	23.66	1.49	13.6	0.48	1.87	0.38	0.02	1.37	0.24	1.01	11.02	5.74	8.88	1.12	5.83	20.3	0.79
Ga05g01958	FALSE	FALSE	TRUE	FALSE	FALSE	TRUE	TRUE	0.1	2.38	2.32	5.54	10.81	57.47	87.09	8.96	2.52	13.16	2.44	23.36	33.79	30.74	1.59	1.08	5.26	4.29	170.49	5.04	67.24	150.34
Ga05g01977	FALSE	TRUE	TRUE	FALSE	FALSE	FALSE	FALSE	0.03	13.27	56.25	5.12	8.24	77.69	7	25.43	0.41	40.66	2.05	0.31	28.27	44.6	8.65	0.98	31.04	279.38	104.84	6.8	44.56	3.81
Ga05g01980	TRUE	TRUE	TRUE	FALSE	TRUE	TRUE	TRUE	0.27	2.18	0.86	4.41	8.04	251.19	22.32	64.84	0.96	0.44	0.32	0.46	0.81	0.86	10.64	7.93	66.89	56.28	26.52	63.36	376.16	39.5
Ga05g01982	FALSE	FALSE	FALSE	TRUE	FALSE	FALSE	FALSE	0.13	0.24	0.99	2.02	9.98	0.64	5.11	3.03	1.41	0.88	0.28	0.57	0.05	0.31	0.64	0.14	1.73	0.3	0.04	2.19	0.75	9.1
Ga05g01984	FALSE	FALSE	FALSE	TRUE	TRUE	FALSE	FALSE	0.19	0.04	0.09	5.26	67.32	0.74	0.23	10.85	0.4	0.08	0.23	0.45	7.89	0.32	0.86	0.11	3.57	0.13	0	4.15	0.75	1.25
Ga05g01987	FALSE	TRUE	TRUE	FALSE	FALSE	TRUE	FALSE	0.25	5.95	4.21	2.78	2.99	45.21	1.22	16.06	1.71	3.61	2.44	0.57	2.01	3.29	6.51	4.33	24.28	127.13	120.61	7.4	22.01	2.15
Ga05g02004	TRUE	TRUE	FALSE	FALSE	TRUE	TRUE	FALSE	4.12	23.76	165.01	97.82	316.63	980.8	39.78	838.98	14.1	125.29	26.71	1.4	40.16	25.92	7.87	12.74	869.03	503.74	258	391.54	642.07	33.28
Ga05g02031	TRUE	TRUE	FALSE	TRUE	TRUE	FALSE	FALSE	0.47	2.75	19.72	35.83	256.95	64.47	80.16	174.83	1.02	36.48	6.55	1.36	46.04	29.87	2.7	1.54	180.79	162.27	58.31	102.67	45.79	108.67
Ga05g02058	FALSE	TRUE	FALSE	FALSE	FALSE	FALSE	FALSE	0	0	0	0	0.05	3.52	0.02	4.87	0	0	0	0	0	0	0.01	0	9.33	27.9	6.67	3.43	4.23	0.02
Ga05g02071	FALSE	FALSE	FALSE	TRUE	FALSE	FALSE	FALSE	0.02	1.18	1.65	1.53	17.51	1.56	2.34	10.06	0.06	14.82	1.93	1.9	4.03	8.13	0.12	0.08	7.79	0.49	0	11.59	5.75	5.09
Ga05g02074	TRUE	TRUE	TRUE	FALSE	FALSE	FALSE	FALSE	0.03	0.23	1.65	2.46	6.37	17.7	3.75	9.27	0.04	5.02	2.51	0.61	17.7	10.21	0.22	0.18	19.64	27.1	96.29	5.79	17.46	3.08
Ga05g02100	FALSE	FALSE	TRUE	FALSE	FALSE	FALSE	FALSE	2.98	1.37	1.04	2.11	0.6	6.08	18.14	0.57	0.91	1.03	1.9	0.67	10.11	4.1	8.52	4.36	0.51	3.21	202.92	1.15	5.51	26.51
Ga05g02118	FALSE	FALSE	TRUE	FALSE	FALSE	FALSE	FALSE	0.19	9.05	15.97	11.96	24.54	71.3	30.52	22.4	1.15	63.06	3.34	0.95	27.74	37.23	2.91	1.81	27.19	28.26	88.99	19.04	75.74	43.47
Ga05g02137	TRUE	TRUE	TRUE	FALSE	TRUE	FALSE	TRUE	0.15	0	0.24	0.72	4.12	1.48	5.7	4.9	0.22	1.7	0.04	0.04	3.15	2.12	0.06	0.07	4.95	5.13	14.45	0.77	0.57	1.12
Ga05g02139	FALSE	FALSE	FALSE	TRUE	FALSE	FALSE	FALSE	0.14	2.49	7.59	6.98	40.58	4.63	8.75	14.8	0.16	14.83	0.36	0.33	1.13	5.45	2.11	0.12	10.14	3.75	1.75	12.16	6.83	12.11
Ga05g02149	FALSE	FALSE	FALSE	TRUE	FALSE	FALSE	FALSE	0.2	4.22	6.75	18.31	155.83	22.35	37.69	59.92	0.46	12.49	4.9	9.53	16.22	9.85	3.6	0.45	41.72	5.05	1.33	67.41	40	49.47
Ga05g02154	FALSE	FALSE	TRUE	FALSE	FALSE	FALSE	FALSE	18.26	6.25	7.84	12.67	20.18	16.86	35.15	19.51	13.33	10.54	9.28	7.86	17.98	18.01	6.43	10.43	45.38	35.03	230.08	8.94	12.69	18.2
Ga05g02164	TRUE	FALSE	FALSE	TRUE	FALSE	FALSE	FALSE	0.59	0.14	0.99	3.02	18.62	3.89	9.19	11.42	0.16	2.22	0.42	2.14	4.97	2.69	0.16	0.15	14.45	2.69	0.42	4.62	2.34	7.97
Ga05g02169	TRUE	FALSE	FALSE	TRUE	TRUE	FALSE	FALSE	0.54	0.03	1.51	1.33	8.62	2.8	1.69	9.34	0.04	2.3	0.26	0.06	1.34	2.74	0.13	0.22	7.69	4.94	1.64	4.33	1.85	1.35
Ga05g02183	FALSE	FALSE	FALSE	FALSE	FALSE	FALSE	TRUE	0.04	0.35	3.45	1.19	9.59	0.91	22.09	3	0.06	3.49	0.43	1.49	3.1	7.55	0.42	0.07	2.68	0.77	0	1.31	0.54	16.15
Ga05g02184	FALSE	FALSE	TRUE	FALSE	FALSE	FALSE	FALSE	26.23	0.02	0.11	8.79	0	0.32	21.52	0.03	14.16	0.41	0.25	0.11	0.55	1.51	1.04	4.23	0.21	0.07	231.74	0	0.01	29.47
Ga05g02206	FALSE	FALSE	FALSE	FALSE	FALSE	TRUE	FALSE	0.12	0.46	3.07	1.45	7.63	13.78	3.97	7.08	0.18	2.1	1.19	0.08	5.39	3.43	0.5	1.43	6.63	4.64	0.68	10.25	17.32	9.88
Ga05g02220	TRUE	TRUE	TRUE	FALSE	TRUE	TRUE	TRUE	0.05	0.1	2.71	0.45	3.31	25.11	95.73	18.08	0.22	0.6	0.17	0.21	0.43	0.73	0.09	0.21	46.68	152.62	50.53	3.84	13.15	68.67
Ga05g02227	FALSE	TRUE	TRUE	TRUE	TRUE	TRUE	FALSE	0.99	0.19	1.2	3.13	25.25	20.32	12.64	22.57	0.46	2.43	1.69	1.53	7.08	5.2	0.22	0.95	16.92	23.2	22.22	21.19	28.91	19.78
Ga05g02233	TRUE	TRUE	TRUE	FALSE	TRUE	TRUE	TRUE	183.58	9.54	19.66	50.99	157.28	1172.5	807.27	880.17	38.66	111.87	26.11	2.96	356.28	259.78	12.52	83.39	1261.53	2832.73	3971.28	217.93	1104.76	1375.56
Ga05g02257	TRUE	FALSE	FALSE	FALSE	FALSE	TRUE	FALSE	0.02	0.02	0	0.25	0.7	27.1	0.81	7.9	0.12	0.03	0.02	0.02	0.1	0.06	0.18	0.11	16.36	0.19	0.02	13	44.16	3.9
Ga05g02270	FALSE	FALSE	FALSE	TRUE	FALSE	FALSE	FALSE	0.39	0.41	1.08	2.32	12.4	1.62	3.43	7.06	0.07	2.22	0.47	0.16	2.38	2.91	0.25	0.17	5.51	1.31	0.22	2.14	0.85	2.72
Ga05g02279	FALSE	FALSE	FALSE	TRUE	TRUE	FALSE	FALSE	2.42	0.58	3.09	6.5	39.3	7.7	17.38	29.14	0.42	5.06	1.25	0.38	16.01	12.85	0.53	0.97	19.24	3.57	0.48	13.23	5.62	20.46
Ga05g02289	FALSE	FALSE	TRUE	TRUE	FALSE	FALSE	TRUE	8.76	0.01	0.15	3.16	20.61	7.07	132.37	8.64	9.62	0.1	0.61	0.02	5.67	8.2	0.11	2.71	9.02	0.91	49.85	7.44	11.6	142.92
Ga05g02290	FALSE	FALSE	FALSE	TRUE	FALSE	FALSE	FALSE	6.45	1	0.72	8.96	32.01	4.41	12.4	12.25	0.53	3.3	0.59	0.3	2.22	1.44	1.01	2.53	12.8	2.58	0.92	3.55	2.27	6.82
Ga05g02296	FALSE	FALSE	FALSE	TRUE	TRUE	TRUE	TRUE	0.1	0.03	0.81	1.35	19.13	7.52	7.1	8.88	0.08	1.41	0.31	0.65	2.62	1.88	0.4	0.2	6.22	0.91	0.4	6.5	6.43	8.14
Ga05g02301	FALSE	FALSE	FALSE	FALSE	FALSE	FALSE	TRUE	0.17	1.64	3.26	5.1	9.54	0.9	19.32	2.97	0.15	1.31	0.14	2.61	0.1	2.67	0.94	0.98	1.35	1.11	0.16	1.56	1.51	20.13
Ga05g02312	FALSE	FALSE	FALSE	FALSE	FALSE	FALSE	TRUE	0.18	0.14	0.16	4.63	0.17	0.32	27.53	0.07	3.85	0.72	0.38	6.13	7.14	1.6	3.97	0.05	0.11	0.04	0.08	0.15	0.15	28.25
Ga05g02313	FALSE	FALSE	FALSE	FALSE	FALSE	FALSE	TRUE	0.22	0.34	0.17	1.49	0.13	0.67	19.87	0.23	1.4	2.31	2.51	0.03	11.19	6.89	1.25	1.94	0.02	0.04	14.43	0.05	0.38	18.6
Ga05g02325	TRUE	TRUE	FALSE	FALSE	FALSE	FALSE	FALSE	0	0.1	0.27	0.26	0.54	3.78	0.45	6.35	0.17	1.66	0.63	0	11.03	7.1	0.03	0.26	11.87	17.25	0.35	1.6	2.01	0.26
Ga05g02333	FALSE	FALSE	TRUE	FALSE	FALSE	FALSE	FALSE	0.25	0.85	1.61	1.48	0.96	4.53	6.55	1.74	0.91	1.99	0.6	0.06	33.04	10.72	0.58	1.46	2.54	2.43	47.52	1.68	4.39	7.81
Ga05g02334	FALSE	FALSE	TRUE	FALSE	FALSE	FALSE	FALSE	264.48	7.26	119.57	52.16	6.28	8.96	20.33	27.46	46.47	14.3	6.07	3.89	225.53	412.32	7.24	75.96	23.99	30.41	606.08	9.99	15.58	22.98
Ga05g02346	FALSE	FALSE	FALSE	FALSE	FALSE	FALSE	TRUE	0.15	0.03	0.32	0.57	6.81	2.95	10	5.41	0.15	0.18	0.14	1.18	0.34	0.13	0.09	2.55	3.79	0.15	0.01	3.51	3.58	9.54
Ga05g02350	TRUE	TRUE	TRUE	FALSE	TRUE	TRUE	FALSE	0.15	4.12	9.36	6.71	29.58	49.75	16.34	37.97	0.31	9.28	4.68	1.77	1.15	4.83	2.17	0.56	63.79	53.76	82.68	23.79	56.47	27.27
Ga05g02351	TRUE	FALSE	FALSE	FALSE	FALSE	TRUE	FALSE	0.15	8.76	7.9	9.51	22.99	79.25	13.17	51.26	1.55	13.88	11.33	0.25	11.96	5.25	8.06	2.81	77.04	59.96	16.88	18.54	58.25	14.04
Ga05g02356	TRUE	FALSE	FALSE	TRUE	TRUE	TRUE	FALSE	0.02	0.61	0.81	1.51	9.58	7.92	6.18	8.59	0.08	1.14	1.08	0.08	0.82	1.02	0.59	0.18	8.72	6.6	2.31	6.63	11.59	10.25
Ga05g02365	TRUE	TRUE	TRUE	FALSE	FALSE	FALSE	FALSE	0.2	0	1.32	0.51	2.17	4.12	2.63	5.09	0.19	1.46	1.2	0	2.53	1.63	0.22	0.12	6.64	10.88	14.73	1.17	2.61	3.9
Ga05g02382	FALSE	FALSE	FALSE	FALSE	FALSE	FALSE	TRUE	0	0	0	0.13	0.08	0.2	10.07	0.17	0	0.27	0.33	9.89	0.16	0.07	0	0.04	0	0.12	0	0.08	0	13.64
Ga05g02383	FALSE	FALSE	FALSE	FALSE	FALSE	FALSE	TRUE	0	0.25	0	0	0.05	8.58	53.54	0.27	0.21	0	0.16	0	0.03	0	0.02	0.07	1.18	0.16	0	0.25	10.55	76.71
Ga05g02387	TRUE	TRUE	TRUE	FALSE	FALSE	TRUE	FALSE	0.04	4.67	3.39	1.28	2.71	45.23	17.3	31	2.35	3.32	6.71	0.12	4.3	6.1	2.23	2.84	42.41	193.05	350.41	6.48	24.23	5.89
Ga05g02408	TRUE	TRUE	FALSE	TRUE	TRUE	FALSE	TRUE	0.03	0.03	0.57	1.18	9.22	2.62	4.23	7.53	0.08	1.55	0.19	0.28	2.51	2.39	0.11	0.08	10.06	5.45	1.68	4.94	2.65	4.74
Ga05g02425	TRUE	TRUE	FALSE	FALSE	TRUE	FALSE	FALSE	3.3	0.07	0.03	0.02	1.94	6.09	1.43	33	0.33	0.34	4.58	0	14.66	1.59	0.25	0.09	33.93	40.97	7.03	3.88	2.19	1.35
Ga05g02440	TRUE	TRUE	FALSE	TRUE	TRUE	TRUE	FALSE	0.76	0.09	0.83	7.35	24.65	77.32	16.75	51.9	0.22	0.64	2.65	17.44	2.86	0.54	0.28	13.63	66.9	22.39	5.53	27.42	46	16.41
Ga05g02454	TRUE	FALSE	FALSE	TRUE	TRUE	FALSE	TRUE	0.19	0.04	4.58	11.87	95.21	18.1	36.19	63.18	0.23	7.01	0.74	0.04	14.35	17.34	0.3	0.41	34.2	4.65	0.28	46.1	16.6	57.23
Ga05g02458	FALSE	FALSE	FALSE	TRUE	FALSE	TRUE	TRUE	0.04	0.25	2.63	0.75	6.84	5.28	8.15	4.58	0.18	0.39	0.2	0.58	1.67	1.53	0.07	0.07	4.59	2.44	1.57	3.39	4.77	7.92
Ga05g02491	FALSE	TRUE	FALSE	FALSE	FALSE	FALSE	FALSE	0.29	0.14	0.86	0.83	0.61	1.72	0.12	1.73	3.25	0.7	0.38	0.01	0.28	2.26	0.47	0.21	1.47	7.26	2.18	111.69	1.07	0.02
Ga05g02507	FALSE	FALSE	FALSE	FALSE	FALSE	FALSE	TRUE	0.03	0.19	0.78	1.99	0.65	0.29	8.69	0.53	0	2.18	0.6	0.06	4.32	3.92	0.05	0.05	0.1	0.19	0	0.16	0.39	12.25
Ga05g02514	FALSE	FALSE	FALSE	TRUE	FALSE	FALSE	FALSE	0.78	1.45	4.01	9.49	42.01	6.14	22.84	27.87	0.33	5.06	2.61	0.6	9.92	8.81	1.37	0.72	21.15	2.7	0.96	5.71	2.68	8.42
Ga05g02521	FALSE	TRUE	FALSE	FALSE	FALSE	FALSE	TRUE	1.07	5.08	5.68	3.94	7.91	30.67	111.96	25.27	2.6	8.79	4.37	0.79	9.68	19.49	3.7	2.67	49.85	74.56	47.81	5.88	18.23	59.87
Ga05g02526	TRUE	FALSE	FALSE	TRUE	TRUE	FALSE	FALSE	0.01	0.09	0.03	2.38	24.47	5.88	2.42	11.45	0.07	1.52	0.18	0.01	5.78	3.77	0.02	0.03	7.01	0.03	0.03	9.62	11.3	3.14
Ga05g02529	TRUE	TRUE	FALSE	TRUE	TRUE	FALSE	TRUE	1.2	0.04	0	2.62	21.89	2.73	53.86	7.28	0.29	0.2	1.42	0.13	1.14	1.14	0.65	0.25	8.59	8.33	0.71	3.52	2.1	20.19
Ga05g02532	FALSE	FALSE	FALSE	FALSE	FALSE	TRUE	FALSE	0	0.54	3.13	0.34	0.06	22.82	0.34	0.44	0.08	3.23	1.88	0.03	1.27	3.2	0.04	0.05	0.73	3.36	0.07	0.25	10.75	0.11
Ga05g02562	FALSE	FALSE	FALSE	TRUE	FALSE	FALSE	TRUE	0.05	0.49	3.23	1.15	6.52	1.11	4.59	2.78	0.19	1.98	0.16	0.02	0.39	1.92	0.03	0	2.77	2.27	0.15	1.77	1.1	3.5
Ga05g02563	FALSE	FALSE	FALSE	FALSE	FALSE	FALSE	TRUE	0.21	0	0	0.13	0	0.02	16.02	0.16	0.24	0	0.01	0.01	0.03	0.04	0.02	0.14	0.12	0.04	0	0.04	0	4.14
Ga05g02600	FALSE	FALSE	FALSE	TRUE	FALSE	FALSE	TRUE	0.53	1.91	0.15	2.38	13.71	6.2	24.22	7.89	0.45	1.24	2.04	13.1	1.06	5.16	0.67	0.14	7.99	1.69	1.19	5.82	7	19.41
Ga05g02606	FALSE	TRUE	TRUE	FALSE	FALSE	FALSE	FALSE	1.54	0.25	0.19	21.39	189.48	370.08	128.76	350.45	4	1.06	1.58	0.2	1.18	0.35	0.74	518.22	357.87	697.74	725.93	103.83	275.05	151.54
Ga05g02613	TRUE	FALSE	FALSE	TRUE	TRUE	FALSE	TRUE	0.3	0.42	3.31	7.02	59.84	2.68	116.37	74.84	0.41	4.33	0.35	2.76	0.1	3.44	0.61	0.52	47.95	2.73	0.94	28.37	3.62	159.35
Ga05g02648	FALSE	TRUE	FALSE	FALSE	FALSE	FALSE	FALSE	2.06	1.51	2.41	2.96	12.49	21.91	13.02	14.04	0.34	4.77	1.98	0.25	5.87	4.01	1.3	1.51	15.97	31.29	25.43	3.32	13.1	9.27
Ga05g02655	TRUE	FALSE	FALSE	TRUE	TRUE	FALSE	TRUE	0.07	0.21	0.81	1.76	9.99	2.64	5.85	8	0.05	1.35	0.35	0.06	3.46	4.53	0.11	0.22	7.51	4.15	2.25	3.68	2.27	6.39
Ga05g02662	FALSE	FALSE	FALSE	FALSE	FALSE	TRUE	FALSE	0.01	14.54	4.47	0.59	6.99	16.61	6.87	9.19	0.53	0.1	0.06	0.01	2.36	0.05	0.04	0.15	6.55	0.32	0	9.9	32.9	14.33
Ga05g02683	TRUE	FALSE	FALSE	TRUE	TRUE	TRUE	FALSE	0.33	0.07	0.22	6.23	101.85	7.7	0.43	35.95	0.12	0.2	0.1	0.04	0.76	4.17	0.08	0.15	16.82	5.82	0.1	5.72	4.58	0.22
Ga05g02712	FALSE	TRUE	TRUE	FALSE	FALSE	FALSE	FALSE	1.07	3.87	2.33	15.89	1.74	68.84	3.12	13.34	40.87	9.12	3.14	0.58	15.34	16.76	30.04	2.75	20.23	220.54	322.46	6.83	61.95	1.1
Ga05g02729	FALSE	FALSE	FALSE	TRUE	FALSE	FALSE	TRUE	0.02	0.08	2.46	1.34	15.43	0.26	5.94	2.5	0.05	1.78	0.06	0.04	1.39	5.02	0.05	0.01	1.19	0.25	0.06	19.7	0.36	7.62
Ga05g02753	FALSE	TRUE	TRUE	FALSE	FALSE	FALSE	TRUE	0.1	0.16	1.55	0.98	4.39	4.2	12.39	4.76	0.36	3.86	1.25	0.09	3.09	5.77	0.16	0.2	4.8	9.08	120	2.98	3.26	8.04
Ga05g02756	FALSE	FALSE	TRUE	FALSE	FALSE	FALSE	FALSE	0	0.53	0.94	2.41	0.06	6.62	5.23	0.14	2.18	31.89	0.96	0.11	58.37	38.92	0.32	0.26	0.04	7.63	577.16	0	1.42	6.1
Ga05g02763	TRUE	TRUE	FALSE	FALSE	TRUE	FALSE	FALSE	0.03	0	0.09	0	1.76	2.26	0.06	18.8	0.08	0.71	0	0.01	0.55	0.77	0.01	0.01	16.17	30.17	0.13	2.74	0.82	0.03
Ga05g02771	FALSE	FALSE	TRUE	FALSE	FALSE	FALSE	FALSE	0.44	5.82	9.27	3.6	0.43	14.29	6.22	1.63	2.38	5.15	7.39	0.5	1.41	4.15	4.11	3.4	1.76	38.27	140.3	1.26	4.21	2.62
Ga05g02774	FALSE	FALSE	TRUE	FALSE	FALSE	FALSE	FALSE	2.27	3.3	4.93	8.45	39.57	36.26	24.99	47.47	0.86	19.58	4.98	3.2	35.06	26.41	1.36	2.03	40.9	60.26	78.77	15.52	27.98	27.4
Ga05g02801	FALSE	FALSE	FALSE	FALSE	FALSE	FALSE	TRUE	0.48	0.15	0.07	0.19	3.97	4.32	175.53	4.71	0.61	0.56	0.55	0.21	16.15	0.41	0.39	0.52	2.95	1.19	0.05	1.14	3.45	154.17
Ga05g02827	TRUE	TRUE	TRUE	TRUE	TRUE	TRUE	TRUE	0.18	0	0.36	3.6	39.55	20.9	5.77	24.86	4.56	0.38	0.17	1.32	1.7	0.43	0.08	0.06	22.11	12.47	9.43	23.49	32.73	6.83
Ga05g02830	FALSE	FALSE	FALSE	TRUE	FALSE	FALSE	FALSE	0.03	0.25	0.43	1.08	10.15	0.12	0.37	2.56	0	0.31	0	0.04	0.61	0.55	0.3	0	1.05	0.17	0	1.45	0.18	0.25
Ga05g02834	TRUE	TRUE	TRUE	TRUE	TRUE	TRUE	TRUE	0.36	0	0.24	7.51	99.69	177.87	121.86	115.89	1.09	0.5	0.9	0.14	0.46	0.25	0.02	37.77	112.08	236.51	399.48	49.98	106.89	101.1
Ga05g02950	FALSE	FALSE	FALSE	TRUE	TRUE	FALSE	FALSE	1.03	0.28	1.5	5.88	31.82	7.23	14.37	21.76	1.06	5.12	1.17	0.14	14.47	12.27	0.78	1.29	12.31	6.32	1.78	13.61	6.72	20.72
Ga05g02956	FALSE	FALSE	FALSE	TRUE	FALSE	FALSE	FALSE	0.14	1.07	3.93	6.25	33.84	8.26	8.87	19.32	0.27	7.81	0.97	0.71	7.26	5.57	0.59	7.33	12.21	3.1	0.86	12.77	6.88	14.27
Ga05g02965	TRUE	FALSE	FALSE	FALSE	FALSE	TRUE	FALSE	0.14	0.2	0.24	1.18	4.43	13.15	1.48	6.62	0.66	1.37	0.3	0.04	0.35	0.14	0.45	0.44	8.42	3.35	3.53	5.29	10.9	1.6
Ga05g02997	FALSE	FALSE	FALSE	FALSE	FALSE	FALSE	TRUE	0.09	0.05	0.39	0.18	3.17	1.52	49.91	1.29	0	0.72	0.17	13.86	0.25	0.28	0.16	0.17	1.42	2.92	0.42	0.14	0.17	8.03
Ga05g03028	FALSE	TRUE	TRUE	FALSE	FALSE	TRUE	FALSE	0.02	0.13	0.34	0.18	0.2	5.82	0.14	1.56	0.06	1.88	2.35	0.04	3.3	2.6	0.04	0.03	3.84	27.67	5.85	0.6	3.91	0.06
Ga05g03036	FALSE	FALSE	FALSE	FALSE	FALSE	FALSE	TRUE	0.29	0.21	0.7	3.37	10.8	3.57	21.35	6.81	0.31	3.52	0.66	11.04	0.56	2.29	1.37	16.96	12.51	4.86	5.29	1.05	1.72	5.02
Ga05g03061	FALSE	FALSE	FALSE	TRUE	FALSE	FALSE	FALSE	1.01	0.2	0.66	1.84	11.94	3	5.97	7.12	0.68	1.12	0.09	0.08	2.55	3.62	0.12	0.19	6.9	2.48	1.13	3.13	1.32	5.38
Ga05g03120	FALSE	TRUE	TRUE	FALSE	FALSE	FALSE	FALSE	0.22	0.19	0.42	0.65	1.91	3.95	1.23	3.61	0.45	1.14	0.31	0.36	1.72	2.43	0.12	4.61	3.99	12.61	8.82	1.88	5.72	1.77
Ga05g03183	FALSE	FALSE	FALSE	FALSE	FALSE	FALSE	TRUE	0.01	1.24	0.18	0.68	0.06	0.01	22.64	0.03	0.19	5.14	1.8	0	1.52	4.94	0.04	0.06	0	0.01	5.63	0.05	0	10.42
Ga05g03220	FALSE	FALSE	FALSE	FALSE	FALSE	FALSE	TRUE	0.1	0	0.04	0	0.67	0.44	162.16	0.32	0.43	0.06	0.54	0.06	0.11	0.56	0.14	0.26	0.36	1.06	0	0.37	0.03	36.58
Ga05g03238	FALSE	TRUE	TRUE	FALSE	FALSE	FALSE	FALSE	4.88	0.02	0.23	0.45	0.2	4.14	0.42	0.92	0.45	0.43	0	0	2.02	1.52	0.03	0.82	2.27	23.32	11.3	0.05	0.64	0.07
Ga05g03291	FALSE	FALSE	FALSE	TRUE	FALSE	FALSE	FALSE	0.06	0.61	2.18	3.35	15.37	4.21	6.48	10.68	0.18	3.31	0.97	0.56	4.67	4.23	0.52	0.38	10.72	4.54	1.96	3.02	2.67	5.09
Ga05g03342	TRUE	TRUE	FALSE	FALSE	TRUE	TRUE	FALSE	0.5	21.72	152.37	96.09	187.73	859.8	61.37	411.14	4.36	117.17	35.81	1.45	44.1	25.86	2.13	5.06	775.54	250.05	162.5	331.85	967.05	77.95
Ga05g03350	FALSE	FALSE	FALSE	FALSE	FALSE	FALSE	TRUE	0	0	0.06	0.04	0.61	0.1	34.61	0.18	0	0.23	0.05	0.1	0.02	0	0	0.27	0.16	0	0	0	0	1.12
Ga05g03359	FALSE	FALSE	FALSE	TRUE	FALSE	FALSE	FALSE	0.02	0	0.13	1.33	16.21	5.38	8.74	6.37	0.22	0	0.09	0.44	0.48	0.13	0.28	0.34	2.77	0.59	0.68	5.39	6.35	10.71
Ga05g03385	FALSE	TRUE	TRUE	FALSE	FALSE	FALSE	FALSE	0.6	0	0.17	0.39	0.32	1.96	0.54	1.88	0.14	0	0	0	0.43	0.5	0.11	0.02	3.06	14.15	15.5	0.08	0.34	0.05
Ga05g03454	FALSE	FALSE	FALSE	FALSE	FALSE	FALSE	TRUE	0.02	0	0	0	0.04	2.13	29.78	0	0.04	0	0.19	0	0	0	0	0.03	0.02	0	0	0	1.17	45.97
Ga05g03463	FALSE	FALSE	FALSE	TRUE	TRUE	FALSE	TRUE	0.12	0.24	0.46	8.42	54.15	5.75	21.94	22.05	0.27	0.91	0.2	0.23	1.69	3.92	0.13	0.17	8.18	1.22	0	5.15	3.17	16.28
Ga05g03486	FALSE	FALSE	FALSE	TRUE	TRUE	FALSE	FALSE	0.05	0	1.02	1.79	11.04	2.63	7.33	8.02	0.04	2.37	0.48	0.02	5.92	5.65	0.03	0.28	7.22	1.59	0.39	4.64	2.55	10.21
Ga05g03493	TRUE	FALSE	FALSE	TRUE	TRUE	TRUE	TRUE	0.18	0.65	1.55	14.22	113.68	65.51	122.61	94.16	0.97	7.78	2.06	5.61	14.36	7.75	0.58	0.79	75.89	22.54	6.59	71.55	150.07	145.64
Ga05g03497	FALSE	FALSE	TRUE	FALSE	FALSE	FALSE	TRUE	0.63	2.31	4.1	8.4	7.33	15.16	200.05	8.06	6.61	2.23	1.46	0.75	2.25	8.78	24.67	12.23	11.2	3.11	64.1	3.31	9.49	54.02
Ga05g03514	TRUE	FALSE	FALSE	TRUE	TRUE	FALSE	TRUE	0.02	0.17	0.1	1.88	16.48	2.61	7.17	9.1	0.04	0.9	0.17	0.04	1.76	1.52	0.17	0.17	7.75	1.1	0.41	5.72	2.87	9.58
Ga05g03526	FALSE	FALSE	FALSE	TRUE	TRUE	FALSE	TRUE	0.14	0	1.84	2.11	15.66	2.37	9.74	8.45	0.02	2.28	0.23	0.42	4.57	3.01	0.02	0.11	4.42	1.12	0.11	6.77	2.97	13.57
Ga05g03539	FALSE	FALSE	FALSE	FALSE	FALSE	FALSE	TRUE	0.14	0.75	0.75	1.4	1.39	10.62	102.6	1.56	0.71	0.2	0.51	75.92	0.39	0.21	0.67	22.93	3.34	0.16	0	1.04	5.9	92.06
Ga05g03666	FALSE	FALSE	FALSE	TRUE	FALSE	FALSE	FALSE	2.39	1.35	1.1	9.91	54.57	25.07	14.36	33.72	2.44	4.3	2.16	1.46	5.54	3.52	2.49	32.58	30.75	7.38	2.84	12.13	14.05	8.55
Ga05g03690	TRUE	FALSE	FALSE	TRUE	TRUE	FALSE	TRUE	0.12	0.03	0.6	1.44	9.64	1.8	4.62	5.98	0.05	1.38	0.06	0	3.19	2.93	0.03	0.07	5.41	0.58	0.14	4.64	2.08	7.55
Ga05g03703	TRUE	TRUE	TRUE	FALSE	TRUE	FALSE	FALSE	0.08	3	2.31	3.46	9.45	17.37	4.5	24.48	0.97	1.79	2.62	0.09	3.14	8.57	6.09	0.15	38.23	54.38	88.7	4.09	9.02	2.01
Ga05g03731	TRUE	TRUE	FALSE	TRUE	TRUE	TRUE	FALSE	1.25	1.6	2.76	15.27	63.45	83.51	20.77	162.36	1.21	12	0.98	0.85	8.94	7.68	1.24	39.56	139.84	270.85	32.93	54.13	101.83	22.87
Ga05g03751	FALSE	TRUE	FALSE	FALSE	FALSE	FALSE	FALSE	1.18	0.2	0.32	0.35	0.8	0.78	0.34	5.31	0.51	0.39	0.39	1.36	0.38	0.41	0.36	0.16	5.18	12.14	0.51	1.59	0.26	0.17
Ga05g03758	FALSE	FALSE	FALSE	TRUE	FALSE	FALSE	FALSE	0.04	0.87	4.98	2.82	32.12	21.16	20.83	19	0.43	9.28	4.46	0.45	15.07	12.32	1.32	1.15	26.31	24.79	25.15	7.39	7.02	7.1
Ga05g03759	FALSE	FALSE	FALSE	FALSE	FALSE	FALSE	TRUE	0.04	0	0.05	0.14	0.04	0.19	79.34	0.2	0.39	1.14	0.68	0	41.33	3.11	0.02	0.13	0.02	0.06	3.07	0.02	0.21	44.7
Ga05g03771	FALSE	FALSE	TRUE	FALSE	FALSE	FALSE	FALSE	42.63	20.88	24.53	44.3	38.77	114.31	63.69	172.29	89.13	60.04	40.46	3.67	147.61	134.92	23.54	65.04	178.62	411.46	651.88	30.82	46.04	72.35
Ga05g03812	FALSE	FALSE	FALSE	TRUE	FALSE	FALSE	FALSE	0.07	0.64	3.06	3.54	19.62	5.14	8.96	11.89	0.28	13.02	0.5	0.75	11.19	7.91	0.64	0.18	9.27	1.75	1.85	5.61	3.53	11.85
Ga05g03830	FALSE	FALSE	FALSE	FALSE	FALSE	FALSE	TRUE	0.29	0.28	0.32	0.37	3.53	0.49	296.5	0.8	0.72	0.06	1.03	211.97	0.75	0.46	0.17	0.49	0	0.05	0	0.05	0.01	17.54
Ga05g03881	FALSE	TRUE	TRUE	FALSE	FALSE	FALSE	FALSE	7.03	1.16	0.82	19.21	12.49	44.31	11.34	32.65	37.16	4.93	0.7	0	0.93	2.17	4.02	60.83	24.36	80.57	482.25	10.67	9.56	2.45
Ga05g03889	FALSE	TRUE	FALSE	FALSE	FALSE	FALSE	FALSE	0.66	1.15	1.02	1.17	0.56	3.22	0.66	2.27	1.5	2.82	0.77	0.01	0.19	0.49	2.03	0.73	9.83	11.94	0.6	0.4	1.92	0.09
Ga05g03907	FALSE	TRUE	FALSE	FALSE	FALSE	TRUE	FALSE	23.39	1.11	1	2.37	1.22	56.06	10.58	8.84	1.87	7.85	2.44	0.16	16.33	15.68	0.83	2.11	15.68	159.87	25.89	2.14	30.02	19.09
Ga05g03911	FALSE	FALSE	FALSE	FALSE	FALSE	FALSE	TRUE	0.58	0.27	12.33	2.42	1.46	0.71	93.98	0.34	0.31	5.41	0.4	0.12	16.16	9.85	0.1	0.79	0	0.05	0	0.09	0.12	57.08
Ga05g03914	FALSE	FALSE	TRUE	FALSE	FALSE	FALSE	FALSE	0.05	0.54	2.37	0.24	0.13	0.02	1.77	0	0.81	1.33	0.47	0.36	0.1	1.46	0.02	0.16	0	0.03	5.78	0.03	0.04	0.82
Ga05g03917	FALSE	TRUE	FALSE	FALSE	FALSE	FALSE	FALSE	0.04	0	0.57	0.03	0.6	0.6	0.04	2.33	0.1	3.28	0.3	0	0.14	1.72	0.03	0.04	4.71	7.83	0.52	0.63	0.45	0
Ga05g03933	FALSE	FALSE	TRUE	FALSE	FALSE	FALSE	FALSE	20.89	20.81	14.17	22.38	30.42	6.74	151.83	18.73	7.74	26.51	16	1.21	134.25	52.41	20.7	3.91	15.71	2.74	386.09	11.76	5.32	39.96
Ga05g03955	FALSE	FALSE	TRUE	FALSE	FALSE	FALSE	FALSE	0.66	8.71	8.84	9.32	13.46	21.49	24.48	18.4	2.38	22.15	9.1	9.38	21.25	18.73	8.49	10.76	28.35	43.36	122.89	4.13	7.4	6.31
Ga05g03978	FALSE	FALSE	FALSE	FALSE	FALSE	FALSE	TRUE	0.05	0.02	0	0.58	0.07	0	20.11	0	0	0	0.13	0	0.94	0.43	0.04	0.66	0	0	0	0	0	5.08
Ga05g03994	TRUE	FALSE	FALSE	FALSE	FALSE	FALSE	FALSE	7.11	16.39	10.32	25.65	43.73	20.01	29.29	29.69	14.16	20.38	31.63	20.74	18.61	14.23	17.57	17.56	236.35	65.76	39.05	4.36	4.74	6.38
Ga05g03995	TRUE	FALSE	FALSE	TRUE	FALSE	FALSE	FALSE	0.34	0.15	2.2	4.02	21.04	4.48	17.78	13.59	0.12	4.88	0.86	0.15	15.58	16.82	0.04	0.39	30.59	5.06	0.6	10.91	3.46	17.45
Ga05g04015	FALSE	FALSE	TRUE	FALSE	FALSE	FALSE	FALSE	4.78	0.83	3.04	4.54	7.4	39.18	42.67	12.32	1.99	9.68	4.3	0.2	12.01	12.03	1.4	2.42	15.98	25.51	93.37	3.18	23.31	31.38
Ga06g00024	FALSE	FALSE	TRUE	FALSE	FALSE	FALSE	FALSE	20.34	14.22	15.46	20.22	25.96	48.06	34.76	38.99	19.01	10.95	19.68	9.77	21.17	17.83	15.69	32.76	75.21	134.72	310.37	128.98	23.86	23.97
Ga06g00059	FALSE	FALSE	FALSE	TRUE	FALSE	FALSE	FALSE	0	0.08	0.4	1.11	5.86	1.97	1	3.11	0.05	0.64	0	0.04	2.78	2.14	0.16	2.2	1.83	1.48	0.16	3	2.8	0.94
Ga06g00066	FALSE	FALSE	FALSE	TRUE	FALSE	FALSE	TRUE	0.05	0.06	0.68	1.24	10.94	1.5	14.59	4.99	0.08	1.08	0.23	0.02	1.31	2.92	0.14	0.05	3.82	0.53	0.06	3.94	3.01	14.61
Ga06g00083	FALSE	TRUE	FALSE	FALSE	FALSE	FALSE	FALSE	2.18	0.39	0.1	1.59	1.17	1.44	0.51	3.12	0.49	1.34	3.95	0.04	4.27	1.22	0.53	0.9	3.88	13.73	0.33	1	2.02	1.11
Ga06g00088	FALSE	FALSE	FALSE	FALSE	FALSE	FALSE	TRUE	0.02	0	0	0.03	0.26	1.38	71.31	0.06	0.09	11.32	0.24	0	0.03	0.16	0.03	0.11	0	0	0	0.04	0.84	74.99
Ga06g00094	FALSE	FALSE	FALSE	FALSE	TRUE	TRUE	FALSE	0.23	3.1	38.25	17.21	122.34	177.35	1.06	171.18	5.68	68.91	25.66	0.35	35.44	22.33	0.55	7.19	103.22	6.93	0.26	86.84	179.64	0.66
Ga06g00108	FALSE	FALSE	TRUE	FALSE	FALSE	FALSE	FALSE	1.34	0.88	1.37	3.14	5.75	11.23	23.39	5.58	1.93	5.31	3.03	0.3	16.49	13.32	0.38	0.67	5.73	2.41	46.68	6.97	8.01	20.47
Ga06g00111	FALSE	FALSE	FALSE	TRUE	TRUE	FALSE	TRUE	0.01	0.12	1.53	1.93	11.03	3.06	4.76	7.61	0.03	2.62	0.33	0.02	3.63	2.55	0.09	0.04	2.91	1.21	0.05	6.31	2.88	9.78
Ga06g00139	TRUE	FALSE	FALSE	FALSE	TRUE	FALSE	FALSE	0.1	1.58	0.03	0.4	4.92	4.1	0.01	11.19	0.04	0.02	0.09	0.07	0.04	0.02	0.13	0.03	16	0	0	10.93	5.42	0
Ga06g00207	TRUE	TRUE	TRUE	FALSE	TRUE	TRUE	FALSE	0.01	0.21	0.05	0.33	0.67	10.37	1.68	12.06	0.39	0.65	0.16	0.04	3.94	1.25	0.82	0.28	11.63	37.45	11.43	2.34	8.48	1.68
Ga06g00215	TRUE	FALSE	FALSE	TRUE	TRUE	FALSE	FALSE	4.26	7.14	8.42	10.08	74.27	21.55	17.61	40.38	0.42	35.41	0.91	1.17	1.09	4.91	0.23	5.02	87.17	9.31	3.42	2.74	5.31	3.84
Ga06g00219	FALSE	FALSE	TRUE	FALSE	FALSE	FALSE	FALSE	0.53	0	0	0.37	0	1.46	0.93	0.07	0.87	0	0.03	0.02	1.02	0	0	1.59	0.22	6	35.73	0.45	0.73	1.01
Ga06g00225	FALSE	FALSE	FALSE	TRUE	FALSE	FALSE	FALSE	0.04	0.51	1.72	2.22	12.24	2.61	4.29	8.4	0.07	1.95	0.8	0.76	3.39	3.63	0.32	0.16	9.77	1.83	1.59	2.85	1.64	5.91
Ga06g00226	FALSE	FALSE	FALSE	FALSE	FALSE	TRUE	TRUE	0	0.55	1.08	2.22	0.37	11.25	87.22	2.56	1.23	3.46	0.24	0.06	0.57	1.2	1.99	1.1	3.21	1.19	0.96	0.17	4.54	65.02
Ga06g00233	TRUE	TRUE	FALSE	TRUE	TRUE	TRUE	TRUE	0.29	1.34	3.33	2.31	23.96	28.01	26.97	65.4	1.65	2.07	0.87	0.33	0.64	4.79	1.7	0.75	69.51	114.43	3.97	6.16	5.99	4.09
Ga06g00235	TRUE	FALSE	FALSE	TRUE	TRUE	TRUE	TRUE	0.45	0.02	0.05	1.35	14.58	61.08	22.24	18.3	0.27	0.25	0.68	0.05	0.34	0.31	0.13	0.36	33.85	0.88	7.69	8.34	50.21	28.79
Ga06g00246	FALSE	FALSE	TRUE	FALSE	FALSE	FALSE	FALSE	0.4	43.6	53.1	21.45	2.61	69.1	3.53	17.12	3.25	29.23	15.07	1.12	13.12	40.97	30.33	105.77	15.13	68.58	300.43	1.96	27.69	5.05
Ga06g00247	FALSE	FALSE	FALSE	FALSE	FALSE	FALSE	TRUE	17.75	0.73	1.31	2.03	0.51	0.71	49.82	0.14	1.71	0.9	0.39	30.12	0.3	1.04	1.59	10.43	0.03	0.19	0.02	0.23	1.58	22.61
Ga06g00255	FALSE	FALSE	FALSE	TRUE	TRUE	FALSE	FALSE	0.37	0.13	0.97	3.7	22.25	4.77	10.16	15.31	0.26	3.19	0.4	2.11	7.91	6.64	0.08	0.31	8.34	2.49	0.42	8.96	4	14.75
Ga06g00259	FALSE	FALSE	FALSE	FALSE	FALSE	FALSE	TRUE	0	0	0	0.01	0.05	0.03	19.24	0.03	0.12	0	0.13	0	0.01	0	0	0	0	0	0	0.01	0	33.87
Ga06g00264	FALSE	FALSE	FALSE	TRUE	FALSE	FALSE	FALSE	0.05	0	1.9	8.05	46.62	1.39	4.4	11.13	0.05	3.66	2.84	0.51	11.11	11.34	0.24	0.92	6.35	1.29	0.26	3.58	1	7.42
Ga06g00277	FALSE	FALSE	TRUE	FALSE	FALSE	FALSE	FALSE	2.68	2.16	2.05	8.98	4.56	18.04	12.28	7.06	16.21	8.38	15.33	2.77	29.75	27.46	1.62	14.49	10.61	64.55	117.06	1.86	8.29	9.73
Ga06g00292	FALSE	FALSE	FALSE	FALSE	FALSE	FALSE	TRUE	0.14	1.12	6.73	2.7	10.69	3.16	19.5	2.49	0.74	3.34	0.42	0.07	0.8	5.18	0.35	0.12	0.77	0.2	0.11	0.5	2	14.9
Ga06g00310	TRUE	TRUE	TRUE	FALSE	FALSE	FALSE	FALSE	1.6	0.07	0.11	0.59	1.81	1.22	0.29	1.73	0	0.21	0	3.06	1.12	0.87	0.08	0.52	51.92	50.26	16.89	0.34	0.46	0.27
Ga06g00318	FALSE	TRUE	TRUE	FALSE	FALSE	TRUE	TRUE	0.02	0	0.08	1.85	0.41	12.37	26.75	1.54	0.36	1.07	0.5	0	8.26	1.26	0.07	0.59	2.43	10.8	19.03	0.21	4.2	13.22
Ga06g00319	TRUE	FALSE	FALSE	FALSE	FALSE	TRUE	TRUE	0	0.16	0.92	1.94	7.14	16.18	17.24	6.95	0.23	0.29	0.69	0.03	11.26	0.41	1.56	3.67	11.39	2.8	0.29	2.27	8.7	10.77
Ga06g00330	FALSE	FALSE	FALSE	TRUE	FALSE	TRUE	FALSE	0	0.05	0.1	0.54	12.51	29.73	0.26	8.97	0.12	0.92	0.4	0.01	0.06	0.49	0	0	9.39	0.23	0	8.05	41.23	0.35
Ga06g00332	TRUE	TRUE	FALSE	TRUE	TRUE	TRUE	FALSE	0	0	0.12	1.07	16.16	15.23	0.58	19.5	0.06	1.31	0.06	0.02	4.26	1.67	0.01	0.12	23.16	14.92	2.88	8.92	17.28	1.11
Ga06g00361	FALSE	FALSE	TRUE	FALSE	FALSE	FALSE	FALSE	0.09	8.77	5.01	4.09	0.29	12.61	26.33	0.46	2.56	1.25	10.07	0.61	11.09	6.44	23.9	0.25	0.2	0.3	101.91	0.02	4.46	10.91
Ga06g00364	FALSE	TRUE	TRUE	FALSE	FALSE	TRUE	FALSE	0.01	4.97	3.23	2.23	0.02	100.96	0.9	0.94	0.27	7.8	0.11	0.12	0.44	2.16	2.84	1.13	0.03	46.7	414.75	0.03	63.9	0.95
Ga06g00369	TRUE	TRUE	FALSE	TRUE	TRUE	TRUE	FALSE	0.21	3.02	0.65	4.32	21.41	32.91	11.5	32.68	0.51	1.77	2.45	0.12	1.68	0.71	1.94	0.33	37.4	14.35	4.48	36.69	53.46	20.06
Ga06g00409	TRUE	TRUE	FALSE	TRUE	TRUE	FALSE	TRUE	0.18	0.62	3.21	7.11	45.69	14.9	26.06	25.8	0.77	3.56	2.22	0.09	14.87	12.11	0.14	0.64	50.72	30.02	8.01	11.29	12.31	14.66
Ga06g00411	TRUE	FALSE	FALSE	TRUE	TRUE	FALSE	TRUE	0.2	1.81	4.4	17.79	121.03	14.15	36.59	59.84	0.26	3.48	0.22	0.43	1.58	3.07	3.5	0.32	77.37	10.8	2.45	11.94	7.5	14.24
Ga06g00428	TRUE	TRUE	TRUE	FALSE	TRUE	TRUE	FALSE	0.28	6.29	8.82	10.78	73.14	220.51	71.71	148.51	2.69	5.13	13.67	0.21	15.29	10.93	7.06	6.04	215.61	120.53	137.98	63.94	88.96	61.32
Ga06g00445	FALSE	FALSE	FALSE	TRUE	FALSE	FALSE	TRUE	0.44	0.27	0.95	1.54	8.34	1.29	6.53	4.71	0.07	2.4	0.16	0	2.07	3.49	0.07	0.11	3.48	0.41	0.06	3.38	0.89	9.44
Ga06g00456	FALSE	TRUE	FALSE	FALSE	FALSE	FALSE	TRUE	0.05	1.38	0.78	0.87	0.22	1.43	33.31	1.55	0.29	0.95	3.33	0.18	1.33	4.02	0.58	0.09	2.46	14.51	6.26	1.25	2.07	8.2
Ga06g00472	FALSE	FALSE	FALSE	TRUE	TRUE	FALSE	TRUE	0.13	0.06	1.8	3.61	31.31	5.53	19.8	21.29	0.14	3.27	0.6	0.06	9.69	11.74	0.11	0.17	12.49	1.74	0.09	19.96	7.17	35.36
Ga06g00484	TRUE	TRUE	TRUE	FALSE	FALSE	TRUE	FALSE	0.03	4.45	9.79	0.83	1.22	51.09	1.32	6.59	0.13	0.12	0.16	0.06	0.12	0.75	0.63	0.05	14.59	352.09	70.67	3.58	31.98	0.8
Ga06g00503	FALSE	TRUE	TRUE	FALSE	FALSE	TRUE	FALSE	5.72	0.36	1.89	2.15	6.78	19.82	2.2	10.05	0.52	4.92	0.21	0.02	3.35	1.39	0.6	5.22	16.26	48.83	20.77	3.4	14.52	4.09
Ga06g00520	FALSE	FALSE	FALSE	FALSE	FALSE	TRUE	TRUE	0.21	8.91	0.89	3.34	6.52	106.26	65.88	42.11	3.99	6.75	10.62	2.82	10.21	6.13	0.5	0.57	39.85	7.57	35.7	27.5	76.95	67.13
Ga06g00528	TRUE	FALSE	FALSE	FALSE	FALSE	FALSE	FALSE	1.16	1.1	1.85	2.5	4.83	2.07	2.1	3.42	1.56	1.67	2.73	23.35	1.51	1.31	1.7	2.72	31.58	9.28	3.79	0.47	0.54	0.41
Ga06g00559	TRUE	TRUE	FALSE	FALSE	TRUE	FALSE	FALSE	0.05	0	0.02	0.04	0.85	4.11	7.01	12.15	0.08	0.13	0.06	0.13	2.21	0.29	0.03	0.04	17.54	12.58	0.01	6.02	6.28	5.85
Ga06g00572	TRUE	FALSE	FALSE	TRUE	TRUE	FALSE	TRUE	0.02	0.08	1.32	1.6	9.93	0.33	4.86	16.17	0.1	1.63	0.4	0.02	1.51	2.13	0.01	0.17	12.27	3.29	0.1	6.47	0.65	6.4
Ga06g00576	TRUE	TRUE	TRUE	FALSE	TRUE	FALSE	FALSE	0.1	1.36	7.3	2.28	10.49	12.67	3.27	18.76	0.13	5.65	0.21	0.4	2.5	2.84	1.69	0.23	21.7	21.78	16.26	3.84	7.32	1.66
Ga06g00631	FALSE	FALSE	FALSE	TRUE	FALSE	FALSE	FALSE	0	0.06	1.77	0.47	6.6	0.57	0.24	2.67	0.02	0.17	0.39	0.1	4.32	1.06	0.01	0.04	1.58	0.17	0	3.25	0.81	0.28
Ga06g00645	TRUE	TRUE	FALSE	FALSE	TRUE	FALSE	FALSE	0.43	0.03	0.99	0.6	1.96	3.67	0.93	11.72	0.1	0.81	0	0	0.18	0.36	0.05	0.23	13.72	27.11	0.21	4	2.96	0.97
Ga06g00691	FALSE	TRUE	FALSE	FALSE	FALSE	FALSE	FALSE	1.44	1.22	0.04	39.78	1.49	24.06	15.17	11.12	82.69	3.42	1.23	0.16	4.24	2.69	12.17	51.8	18.03	95.49	64.47	2.77	11.45	25.11
Ga06g00703	TRUE	TRUE	FALSE	FALSE	TRUE	FALSE	FALSE	0.03	0.15	1.26	2.52	13.8	16.23	12.21	38.92	0.17	5.83	1.88	0.02	19.48	13.8	0.07	0.24	37.92	49.89	8.46	14.23	15.42	8.36
Ga06g00727	FALSE	TRUE	TRUE	FALSE	FALSE	FALSE	FALSE	0.02	1.34	1.32	0.87	3.9	8.66	2.73	8.42	0.1	7.49	10.57	0.07	17.79	4.65	0.09	0.37	9.84	23.66	48.76	3.28	9.71	1.44
Ga06g00731	TRUE	FALSE	FALSE	TRUE	TRUE	TRUE	FALSE	0.06	0.07	0.04	10.74	81.59	17.14	3.37	55.63	0.23	1.03	0.65	0.02	1.85	0.29	0.03	0.61	46.55	2.68	0	36.78	9.89	4.27
Ga06g00738	FALSE	FALSE	FALSE	TRUE	FALSE	FALSE	FALSE	0.12	0.62	4.96	11.11	61.39	10.01	12.31	40.26	0.45	11.12	2.83	1.07	41.19	33.4	0.42	0.39	40.32	7.22	0.87	59.97	19.71	19.14
Ga06g00758	FALSE	FALSE	TRUE	FALSE	FALSE	FALSE	FALSE	1.72	4.49	2.25	7.35	10.08	15.99	63.69	9.74	3.49	17.3	8.93	0.52	32.41	23.43	4	5.79	16.9	8.8	95.31	4.42	10.93	82.49
Ga06g00767	FALSE	FALSE	FALSE	FALSE	FALSE	FALSE	TRUE	0.04	1.84	0.75	2.5	8.77	2.36	12.9	5.37	0.2	4.56	11.16	0.17	0.93	3.19	1.56	0.07	4.96	0.43	0.13	3.01	1.35	5.69
Ga06g00771	FALSE	FALSE	TRUE	FALSE	FALSE	FALSE	FALSE	0.13	2.53	8.54	11.19	6.83	80.28	69.92	10.1	7.85	63.7	3.29	0.98	393.81	318.01	1.29	2.41	8.56	73.91	974.75	2.88	57.7	77.52
Ga06g00781	TRUE	TRUE	FALSE	FALSE	FALSE	TRUE	FALSE	1.51	0.91	6.38	2.96	16.43	51.83	3.47	40.75	0.65	12.86	4.23	0.23	10.81	7.7	2.28	7.01	64.46	95.29	15.26	24.46	53.83	3.98
Ga06g00799	TRUE	FALSE	FALSE	TRUE	TRUE	FALSE	TRUE	0	0.1	1.65	3.09	19.71	4.99	10.56	14.13	0.11	2.9	0.31	0.04	5.37	4.96	0.15	0.06	16.44	2.01	0.28	8.22	3.27	9.98
Ga06g00801	FALSE	FALSE	FALSE	FALSE	FALSE	FALSE	TRUE	0.02	0.1	0.18	0.59	0	0.18	9.12	0.14	0.24	0.85	0.51	0.05	4.56	2.37	0.2	0.15	0	0.1	0.27	0.06	0.19	10.93
Ga06g00804	TRUE	FALSE	FALSE	TRUE	TRUE	TRUE	TRUE	0.24	0.37	1.82	1.97	11.08	15.6	20.15	13.11	0.46	0.57	0.31	0.95	2.5	1.54	0.71	0.16	17.89	1.09	0.4	11.58	21.2	31.42
Ga06g00806	FALSE	TRUE	TRUE	FALSE	FALSE	FALSE	FALSE	0.35	2.15	2.42	4.25	10.15	9.43	11.1	11.59	1.08	6.19	4.96	0.18	13.32	11.96	1.42	1.3	24.13	49.69	137.47	5	7.53	6.87
Ga06g00831	FALSE	FALSE	TRUE	FALSE	FALSE	FALSE	TRUE	2.48	1.22	4.32	5.87	4.14	33.18	160.29	4.9	10.77	14.65	1.36	0.23	52.8	37.12	0.61	3.97	4	34.16	1695.3	4.35	12.05	96.96
Ga06g00832	FALSE	FALSE	FALSE	TRUE	FALSE	FALSE	FALSE	0.32	0.66	0.64	5	22.31	0.78	4.49	4.44	0.22	3.17	0.37	0.34	0.12	0.5	0.63	0.06	1.6	0.52	0.19	3.08	1.12	8.45
Ga06g00841	TRUE	FALSE	FALSE	TRUE	TRUE	TRUE	TRUE	0.9	0.27	1.32	15.53	112.58	74.34	21.48	85.16	1.24	6.85	0.85	0.31	1.87	5.06	0.71	0.47	77.31	8.46	9.22	96.35	121.31	32.49
Ga06g00846	TRUE	FALSE	FALSE	TRUE	TRUE	FALSE	TRUE	0.13	0.21	1.02	2.48	16.44	3.5	8.45	11.91	0.19	1.63	0.37	0.19	4.67	5.55	0.29	0.24	7.96	1.18	0.07	7.03	3.46	11.07
Ga06g00874	TRUE	FALSE	FALSE	FALSE	FALSE	FALSE	FALSE	0.2	1.78	5.05	2.54	6.18	3.5	0.88	5.6	0.19	2.4	0.27	0.06	1.14	1.92	0.42	0.17	31.23	2.03	1.16	14.78	5.32	1.21
Ga06g00875	FALSE	FALSE	TRUE	FALSE	FALSE	FALSE	FALSE	0.35	0.6	1.21	4.51	2.97	2.96	66.15	2.94	4.82	16.01	1.86	0.1	64.8	52.68	0.33	1.06	3.65	3.66	183.12	2.34	3.08	46.51
Ga06g00877	TRUE	TRUE	FALSE	FALSE	FALSE	FALSE	FALSE	0.09	1.65	5.27	7.57	29.02	13.64	8.02	25.64	0.52	12.68	2.58	0.15	15.24	14.29	0.98	0.79	45.05	40.39	27.72	11.28	19.2	11.16
Ga06g00880	FALSE	FALSE	FALSE	TRUE	TRUE	TRUE	FALSE	0.24	0.64	1.92	4.45	43.97	24.21	14.25	24.63	0.16	1	0.84	0.02	18.42	2.32	0.45	1.27	17.64	3.44	2	25.43	34.87	20.24
Ga06g00907	FALSE	TRUE	TRUE	FALSE	FALSE	FALSE	FALSE	824.72	55.52	436.61	97.73	131.43	788.2	261.69	399.78	120.52	131.85	28.62	4.41	127.12	239.69	46.39	294.71	500.79	1762.69	4526.31	85.84	422.75	97.11
Ga06g00914	FALSE	FALSE	FALSE	FALSE	FALSE	FALSE	TRUE	16.61	0.64	1.39	1.31	2.03	2.39	507.58	0.63	1.63	0.14	2.63	481.22	1.06	1.13	1.32	2.75	0.12	0.19	0	0.06	0.57	123.92
Ga06g00943	TRUE	TRUE	FALSE	FALSE	TRUE	FALSE	FALSE	0.09	0.34	2.07	4.91	6.81	4.93	0.68	13.4	11.72	2.52	0.12	0.11	0.1	2.67	2.23	2.02	15.2	14.55	3.18	10.65	5.88	0.52
Ga06g00959	TRUE	FALSE	FALSE	TRUE	FALSE	FALSE	FALSE	0.01	0.03	0.37	1.58	10.49	6.06	3.04	7.14	0.01	0.34	0.16	0.01	1.4	0.75	0.04	0.1	17.88	3.69	2.21	4.72	4.41	2.28
Ga06g00970	TRUE	TRUE	FALSE	FALSE	FALSE	FALSE	FALSE	0.29	2.09	6.11	2.91	18.11	15.04	5.98	17.62	0.65	2.74	1.12	0.05	3.55	3.45	1.03	0.29	20.65	19.17	8.58	9.23	13.25	5.95
Ga06g00982	FALSE	TRUE	FALSE	FALSE	FALSE	FALSE	FALSE	0	1.8	4.18	1.4	0.25	2.05	9.77	2.13	0.18	11.67	0.74	1.33	5.61	7.24	0.66	0.04	5.87	17.14	3.34	0.23	0.35	1.52
Ga06g00991	FALSE	FALSE	FALSE	TRUE	TRUE	FALSE	TRUE	0.08	0.47	5.95	16.75	56.31	24.06	42.66	34.02	0.25	6.81	1.14	10.4	3.59	8.14	0.47	0.39	20.73	4.54	1.53	19.57	33.02	39.36
Ga06g00995	FALSE	FALSE	TRUE	FALSE	FALSE	FALSE	TRUE	1.49	0.19	0.31	1.68	0.2	0.4	10.9	1.13	0.26	1.18	0.26	0.15	3.83	2.03	0.31	0.37	0.78	0.33	12.29	0.38	0.17	5.33
Ga06g01055	FALSE	FALSE	TRUE	FALSE	FALSE	FALSE	FALSE	0.1	1.46	0.31	1.95	0.98	7.22	2.39	0.92	2.2	2.64	2.84	0.03	3.14	4.81	1.24	0.6	0.44	15.33	24.23	0.69	5.36	5.21
Ga06g01056	FALSE	FALSE	FALSE	FALSE	FALSE	FALSE	TRUE	0.04	0.56	6.46	1	5.85	2.14	7.27	3.48	0.1	1.6	0.59	0.19	0.38	3.54	0.53	0.06	3.24	0.25	0.08	1.38	1.52	4.1
Ga06g01064	FALSE	FALSE	FALSE	FALSE	FALSE	FALSE	TRUE	0.17	0	0	8.62	4.13	14.61	185.68	5.17	0.76	0	0.6	0	0.26	0	0.96	37.16	4.85	4.37	2.85	3.09	17.29	438.8
Ga06g01069	FALSE	FALSE	FALSE	FALSE	FALSE	FALSE	TRUE	0.01	0.36	2.09	0.57	5.95	3.23	13.91	2.82	0.09	3.14	1.62	12	4.71	2.63	0.02	0.03	1.85	0.45	0.04	1.75	2.03	6.58
Ga06g01080	FALSE	TRUE	TRUE	FALSE	FALSE	TRUE	FALSE	13.86	0.44	3.41	9.77	3.09	68.32	13.71	22.45	10.11	2.71	6.19	0.09	3.18	10.57	3.15	14.16	40.58	343.86	714.69	5.46	49.6	5.11
Ga06g01187	FALSE	TRUE	TRUE	FALSE	FALSE	FALSE	FALSE	0.02	0	0.69	0.11	1.09	1.84	0.36	3.38	0.02	0.57	0.09	0.07	0.15	0.72	0	0.09	4.72	10.53	11.16	6.79	1.07	0.1
Ga06g01216	TRUE	FALSE	FALSE	TRUE	TRUE	FALSE	TRUE	0.6	0.19	1.43	4.39	35.64	5.97	14.51	20.19	0.12	2.29	0.6	0.08	5.42	6.13	0.22	0.15	12.06	2.91	0.21	17.57	9.89	27.29
Ga06g01220	TRUE	TRUE	FALSE	FALSE	FALSE	FALSE	FALSE	2.5	5.87	6.57	13.24	20.29	26.86	7.74	30.96	5.88	9.49	9.17	2.82	3.92	3.76	6.83	4.07	226.91	152.61	53.79	4.71	6.43	3.96
Ga06g01272	TRUE	FALSE	FALSE	FALSE	FALSE	FALSE	FALSE	0.26	0.5	2.23	20.19	40.88	4.98	14.2	16.42	1.28	40.83	25.34	0.8	30.1	24.84	1.54	65.05	140.31	29.3	15.97	8.11	3.93	4.4
Ga06g01274	FALSE	TRUE	TRUE	FALSE	FALSE	FALSE	FALSE	0.34	0.75	0.51	0.31	0.08	1.78	0.49	0.57	0.15	6.13	0.09	0.04	0.07	0.62	1.78	0.06	0.68	6.84	14.47	0.01	0.87	0.07
Ga06g01304	FALSE	FALSE	FALSE	FALSE	FALSE	FALSE	TRUE	0	0.44	1.41	1.4	6.89	2.6	9.4	6.46	0	3.14	1.39	1.27	0.51	1.29	0.13	0.27	4.06	0.9	0.15	5.71	3.91	8.48
Ga06g01309	FALSE	TRUE	TRUE	FALSE	FALSE	FALSE	FALSE	12.28	30.88	4.8	33.53	28.21	31.46	9.25	57.58	12	29.85	51.53	1.36	7.8	7.11	33.33	220.39	138.38	289.73	240.28	3.47	9.82	2.74
Ga06g01361	TRUE	TRUE	FALSE	FALSE	FALSE	FALSE	FALSE	0	0	0.09	0.28	1.2	2.43	0.29	2.65	0.02	0.73	0.16	0	1.59	0.52	0	0.04	11.98	32.08	1.92	1.8	1.46	0.2
Ga06g01369	TRUE	TRUE	TRUE	FALSE	TRUE	FALSE	FALSE	55.67	57.62	111.18	86.83	268.04	668.38	31.56	1152.06	90.88	61	62.28	2.12	60.69	51.04	60.67	73.21	1151.93	2713.47	1629.16	430.21	680.17	35.03
Ga06g01387	FALSE	TRUE	TRUE	FALSE	FALSE	FALSE	FALSE	0.65	2.4	3.84	3.22	9.84	9.85	4.03	14.46	0.58	6.69	6.07	1.78	12.12	10.12	3.12	2.14	34	78.57	83.7	7.16	11.8	3.72
Ga06g01400	TRUE	TRUE	FALSE	TRUE	TRUE	TRUE	TRUE	0.07	0.09	1.59	3.19	35.16	16.01	83.2	30.51	0.33	1.35	0.68	0.1	7.01	2.31	0.43	0.48	30.44	9.22	1.4	23.71	22.33	86.95
Ga06g01441	TRUE	FALSE	FALSE	TRUE	TRUE	FALSE	TRUE	0.4	0.81	17.67	29.24	244.27	49.58	124.59	180.91	1.04	29.37	4.46	0.32	70.43	61.61	0.77	3.02	129.26	13.96	2.09	106.62	35.37	153.27
Ga06g01455	FALSE	TRUE	TRUE	FALSE	FALSE	FALSE	FALSE	0.25	0.36	0.34	0.95	1.23	1.3	0.98	1.14	0.33	1.45	0.59	0.76	0.63	0.74	0.7	1.04	4.76	10.45	9.26	0.18	0.42	0.5
Ga06g01517	FALSE	TRUE	TRUE	FALSE	FALSE	FALSE	FALSE	0	2.08	2.42	0.92	2.15	7.69	0.93	10.89	0.21	8.01	1.28	0.1	6.92	9.66	1.53	0.17	14.73	49.03	16.53	1.08	2.43	0.64
Ga06g01523	TRUE	FALSE	FALSE	TRUE	TRUE	FALSE	FALSE	0.29	2.64	5.86	7.68	70.43	5.79	32.26	60.4	1.56	6.41	1.65	6.12	0.34	4.71	3.02	0.63	37.66	3.11	0.8	37.73	6.41	41.52
Ga06g01528	TRUE	FALSE	FALSE	TRUE	FALSE	FALSE	FALSE	0.08	1.15	2.76	11.22	37.47	2.84	4.32	7.8	0.04	11.71	1.35	12.06	0.73	2.57	1	0.12	24.49	1.8	0.59	3.63	2.6	4.45
Ga06g01534	FALSE	FALSE	FALSE	TRUE	TRUE	FALSE	FALSE	0.03	0.06	1.03	2.93	19.76	3.25	8.37	12.15	0.1	1.98	0.42	0.04	6.49	6.53	0.09	0.03	7.12	0.73	0.08	8.46	3.78	11.69
Ga06g01536	FALSE	FALSE	FALSE	TRUE	FALSE	FALSE	FALSE	0.13	0.48	0.9	2.12	11.42	2.66	4.97	4.95	0.28	1.03	0.63	0.81	1.83	0.81	0.44	0.5	3.22	1.65	0.37	5.06	4.28	8.66
Ga06g01558	FALSE	TRUE	TRUE	FALSE	FALSE	FALSE	FALSE	2.01	2.06	0.17	2.23	0.58	6.21	1.48	6.55	2.97	1.8	1.63	0.19	0.79	0.94	2.99	3.38	18.2	67.75	103.33	0.34	1.16	0.25
Ga06g01559	FALSE	FALSE	FALSE	FALSE	FALSE	FALSE	TRUE	1.71	0	0	0.45	0.77	10.38	16.54	7.23	0.19	0.01	0.15	0.04	12.73	2.08	0.3	4.57	5.06	0	5.06	11.24	15.2	19.78
Ga06g01569	FALSE	FALSE	FALSE	FALSE	FALSE	TRUE	TRUE	0.14	0.42	0.15	0.82	2.68	15.05	131.38	3.96	0.24	0.24	0.54	0.15	0.23	0.33	0.84	0.41	4.45	1.23	0.14	3.59	20.21	185.11
Ga06g01570	FALSE	FALSE	FALSE	TRUE	FALSE	FALSE	FALSE	0	2.73	0.15	2.95	14.24	3.31	1.3	6.18	0	1.6	1.46	0.29	0.75	1.2	3.55	0	2.81	0.56	0	3.93	4.79	2.85
Ga06g01585	TRUE	TRUE	TRUE	TRUE	TRUE	TRUE	FALSE	0	0.11	0.28	0.48	10.42	73.65	1.61	99.77	0.37	0.33	0.23	0.08	0.34	0.22	0.05	0.27	138.49	404.17	169.88	16.11	35.97	0.61
Ga06g01586	TRUE	FALSE	FALSE	FALSE	FALSE	FALSE	FALSE	0.07	0.96	2.63	1.78	3.45	13.51	2.36	5.38	0.13	15.74	1.77	4.46	1.76	3.6	1.32	0.15	17.44	11.29	14.12	1.46	4.9	0.77
Ga06g01607	TRUE	FALSE	FALSE	FALSE	TRUE	FALSE	FALSE	1.09	0.14	0.09	0.22	2.86	1.84	0.04	10.49	0.05	0.24	0.01	0	0.11	0.17	0	0.42	16.41	0.02	0.03	5.52	1.01	0.03
Ga06g01623	FALSE	FALSE	FALSE	FALSE	FALSE	FALSE	TRUE	0.12	7.59	16.02	3.55	7.31	0.37	54.65	1.22	0.17	18.26	7.56	1.31	1.82	11.77	5.45	0.18	1.05	0.33	0	0.44	0.03	16.94
Ga06g01625	FALSE	FALSE	FALSE	TRUE	FALSE	FALSE	TRUE	0.02	0.16	1.37	2.45	11.48	3.05	10.47	6.41	0.18	3.27	0.83	0.08	8.24	7.07	0.01	0.26	5.86	1.26	0.15	5.23	2.31	9.64
Ga06g01636	FALSE	FALSE	TRUE	FALSE	FALSE	FALSE	FALSE	6.76	15.58	9.59	18.27	3.34	14.94	21.27	4.99	29.56	14.64	8.62	1.62	8.71	11.26	18.2	6.67	41.08	130.87	442.17	1.44	3.74	11.79
Ga06g01681	TRUE	FALSE	FALSE	TRUE	TRUE	FALSE	TRUE	0.04	0.1	1.13	2.37	19.58	2.62	9.96	12.01	0.09	1.61	0.24	0.05	3.72	4.94	0.08	0.82	7.28	1.03	0.08	13.8	5.03	22.39
Ga06g01691	FALSE	FALSE	TRUE	FALSE	FALSE	FALSE	FALSE	0.08	1.42	1.96	2.84	0.2	3.88	47.42	0.86	3.17	9.45	1.77	0.15	55.17	41.91	0.27	0.41	0.71	2.83	558.76	0.21	2.73	15.04
Ga06g01714	FALSE	FALSE	FALSE	TRUE	TRUE	FALSE	FALSE	2.5	0.11	1.69	3.38	19.81	5.74	5.81	13.62	0.1	3.47	0.4	0.55	3.22	3.49	0.14	0.25	8.18	1.56	0.23	2.66	1.22	3.55
Ga06g01730	TRUE	FALSE	FALSE	TRUE	TRUE	FALSE	TRUE	0.04	0.58	1.82	1.54	8.7	5.67	9.17	8.91	0.06	1.47	0.16	1.73	0.73	1.33	0.36	0.11	7.7	1.44	0.3	5.12	5.04	9.09
Ga06g01751	TRUE	TRUE	FALSE	TRUE	TRUE	TRUE	TRUE	0.06	0.1	0.87	2.51	19.07	9.84	24.26	14.51	0.18	1.52	0.08	0.05	0.67	2.09	0.28	0.12	23.19	11.18	1.01	3.69	5.68	11.4
Ga06g01763	TRUE	FALSE	FALSE	TRUE	FALSE	FALSE	FALSE	0.22	0.23	0.47	1.07	8.05	1.34	3.95	4.65	0.18	1.12	0.51	0.17	1.8	2.18	0.23	0.32	7.1	1.1	0.5	1.16	0.51	2.73
Ga06g01771	FALSE	FALSE	FALSE	TRUE	TRUE	TRUE	FALSE	0.12	2.23	14.96	8.91	53.07	45.46	33.46	53.79	0.73	17.35	3.98	0.22	11.28	31.29	1.38	0.28	41.5	31.99	11.08	39.53	69.13	42.01
Ga06g01803	TRUE	TRUE	TRUE	FALSE	TRUE	TRUE	FALSE	0.03	0	0.1	0.42	3.31	37.99	1.4	60.07	0.21	0.27	0.24	0.05	0.14	0.06	0.12	0.49	71.8	212.24	136.38	29.82	18.39	0.18
Ga06g01868	FALSE	FALSE	FALSE	FALSE	FALSE	FALSE	TRUE	0	0	0	0	0.92	8.91	16.79	1.28	0.13	0	0.15	0	0	0	0	0.05	1.39	0.05	0	0.43	2.1	11.95
Ga06g01870	FALSE	FALSE	FALSE	FALSE	FALSE	TRUE	TRUE	0	0	0.15	0	2.61	13.84	24.7	2.4	0.19	0.08	0	0	0	0	0.06	0	3.67	0	0	1.72	5.44	21.03
Ga06g01872	FALSE	FALSE	FALSE	TRUE	FALSE	FALSE	FALSE	0.14	1.11	3.58	3.44	21.11	8.13	8.09	13.39	0.09	4.48	0.91	0.04	3.06	2.76	0.7	0.49	7.18	1.21	0.54	9.6	16.84	13.39
Ga06g01909	FALSE	FALSE	FALSE	TRUE	FALSE	FALSE	FALSE	0.02	0.01	0.21	5.94	11.4	0.4	1.36	3.94	0.2	0.69	0.12	0.03	6.76	2.55	0.18	0.41	1.92	0.1	0.05	1.52	0.25	0.94
Ga06g01950	FALSE	FALSE	FALSE	FALSE	FALSE	TRUE	FALSE	1.43	8.41	3.03	22.95	53.27	68.63	31.66	45.28	0.98	24.5	3.37	0.25	6.77	9.31	4.47	1.55	49.67	3.37	1.81	34.07	75.21	32.73
Ga06g02010	TRUE	FALSE	FALSE	FALSE	FALSE	FALSE	FALSE	0.08	1.76	7.16	7.71	15.17	9.5	14.21	12.2	0.1	5.66	1.53	0.01	4.58	4.22	1.19	0.1	22.62	4.24	4.27	22.13	14.89	9.62
Ga06g02023	FALSE	FALSE	TRUE	FALSE	FALSE	FALSE	TRUE	0.18	0.46	0.47	1.43	0.54	1.05	127.53	0.7	2.24	7.34	0.7	0.22	25.87	19	0.48	0.62	0.41	0.08	93.11	0.2	0.22	114.3
Ga06g02038	TRUE	FALSE	FALSE	FALSE	TRUE	TRUE	FALSE	0.95	10.84	16.61	22.81	80.18	138.08	37.25	139.21	4.54	30.65	13.86	1.36	27.14	19.51	7.61	2.08	182.8	66.79	22.84	90.3	124.83	45.32
Ga06g02068	FALSE	FALSE	FALSE	FALSE	FALSE	FALSE	TRUE	0.28	3.7	0.63	10.03	1.71	2.23	31.61	1.57	0.74	5.18	4.2	0.2	2.34	3.21	2.38	0.37	1.13	0.37	0.29	0.84	3.84	37.57
Ga06g02122	FALSE	FALSE	FALSE	TRUE	FALSE	FALSE	FALSE	0.08	0.42	1.26	3.9	16.44	5.57	7.34	11.42	0.3	1.71	2.38	1.16	1.7	1.99	0.45	0.95	13.63	4.45	1.97	4.58	5.08	6.16
Ga06g02202	FALSE	TRUE	FALSE	FALSE	FALSE	FALSE	FALSE	14.37	0.28	0.27	2.12	3.76	8.66	3.88	5.11	1.36	0.99	0.31	0.18	2.17	1.21	1.26	10.63	5.75	18.04	9.82	1.55	5.5	3.89
Ga06g02208	TRUE	FALSE	FALSE	TRUE	FALSE	FALSE	FALSE	0.28	0.28	2.44	5.17	31.22	10.73	10.57	19.95	0.31	3.59	0.95	2.05	9.64	7.71	0.62	0.5	26.29	8.89	3.14	7.22	5.53	8.98
Ga06g02220	TRUE	FALSE	FALSE	TRUE	TRUE	FALSE	TRUE	0.04	0.05	1.18	3.16	23.19	5.39	8.11	16.06	0.05	4.23	0.02	0	1.81	2.27	0.17	1.95	9.44	3.37	0.74	13.2	6.93	7.35
Ga07g00018	TRUE	TRUE	TRUE	FALSE	TRUE	TRUE	TRUE	0.71	0.25	0.34	1.08	4.05	56.04	20.04	10.64	0.98	1.17	0.51	0.3	4.38	0.94	3.75	0.19	23.5	21.52	27.1	11.26	39.49	13.68
Ga07g00040	TRUE	FALSE	FALSE	TRUE	TRUE	FALSE	FALSE	0.15	0.02	0.57	1.14	8.11	1.8	4.25	5.96	0.05	1.28	0.13	0.02	2.16	2.68	0.06	0.03	5.69	0.5	0.01	4.17	1.9	5.89
Ga07g00046	FALSE	TRUE	TRUE	FALSE	FALSE	FALSE	FALSE	0.24	0.07	0.15	0.21	0.18	0.16	0.15	0.19	0.2	0.13	0.17	0.43	0.15	0.06	0.16	0.13	4.84	17.61	11.35	0.01	0.01	0.02
Ga07g00066	FALSE	FALSE	TRUE	FALSE	FALSE	FALSE	FALSE	7.72	1.08	0.75	4.91	3.05	2.78	11.27	3.68	5.75	2.5	11.01	1.1	10.47	6.53	1.6	9.56	7.54	12.39	63.57	1.72	2.48	7.35
Ga07g00085	TRUE	TRUE	FALSE	FALSE	FALSE	FALSE	FALSE	0.29	1.69	5.47	3.18	6.75	6.38	3.07	7.58	1.71	5.24	1.95	0.08	5.41	7.95	0.62	2.6	29.83	49.23	16.86	2.38	4.88	1.17
Ga07g00099	FALSE	FALSE	TRUE	TRUE	TRUE	TRUE	TRUE	0.33	1.54	2.85	14.5	43.99	51.08	25.41	19.67	0.91	8.04	0.87	0.1	1.37	4.92	0.96	1.14	12.76	7.86	27.89	10.53	50.67	19.21
Ga07g00100	TRUE	FALSE	FALSE	TRUE	TRUE	TRUE	TRUE	0.43	0.24	1.02	6.63	30.86	38.33	15.07	44.28	0.17	0.24	0.27	0.21	10.31	3.27	0.32	3.45	86.75	4.13	3.59	23.9	38.12	5.77
Ga07g00104	TRUE	TRUE	TRUE	FALSE	TRUE	TRUE	FALSE	0.79	0.27	6.71	2.89	16.58	58.61	4.05	61.46	2.97	1.78	0.33	0.96	2.08	24.76	0.27	3.69	74.53	212.88	121.68	16.25	54.39	3
Ga07g00138	FALSE	TRUE	TRUE	FALSE	FALSE	FALSE	FALSE	19.25	1.9	7.48	6.35	14.14	32.29	20.72	34.24	6.06	7.72	5.2	0.24	29.41	24.79	2.84	6.11	42.68	105.82	287.79	9.46	20.89	18.59
Ga07g00161	TRUE	TRUE	TRUE	TRUE	TRUE	TRUE	FALSE	0	0.03	0.03	2.3	14.06	35.04	2.04	45.71	0.34	0.75	4.99	0.07	1.08	0.5	0.39	0.29	86.53	16.35	9.94	17.33	11.59	1.5
Ga07g00189	FALSE	FALSE	TRUE	FALSE	FALSE	FALSE	FALSE	0.03	0.01	1.19	0.1	0.02	0.09	0.22	0.02	0.23	1.26	0	0.07	0.45	2.77	0.02	0.05	0	0.05	6.91	0	0.01	0
Ga07g00190	FALSE	TRUE	FALSE	FALSE	FALSE	FALSE	FALSE	26.75	6.76	39.47	40.76	19.69	92.62	4.9	77.98	38.83	32.78	5.94	1.2	15.68	28.71	10.91	181.75	105.5	442.71	90.29	22.37	65.81	10.35
Ga07g00196	TRUE	TRUE	TRUE	FALSE	FALSE	FALSE	FALSE	1.53	4.79	3.44	5.21	5.17	5.63	6	5.15	3.01	3.9	8.42	15.19	5.34	4.89	5.27	3.4	100.84	69.36	68.68	1.42	1.66	0.92
Ga07g00204	TRUE	FALSE	FALSE	TRUE	TRUE	TRUE	TRUE	0.9	5.36	9.01	37.24	177.12	126.86	69.48	112.93	1.26	27.92	1.04	3.26	2.06	17.27	3.89	0.8	89.27	17.55	11.2	123.11	152.06	89.23
Ga07g00209	FALSE	FALSE	FALSE	TRUE	FALSE	FALSE	FALSE	0.05	0.84	0.38	5.71	21.21	3.65	5.73	7.94	0.59	2.08	0.72	2.23	0.39	0.34	1.36	0.63	9.41	2.47	0.84	15.35	6.27	7.73
Ga07g00214	FALSE	FALSE	FALSE	TRUE	TRUE	FALSE	FALSE	0.08	0.8	1.99	2.65	14.38	10.93	6.81	16.06	0.23	2.48	0.68	0.29	1.6	2.24	1.56	1.26	10.87	12.26	1.88	7.29	13.27	7.76
Ga07g00225	TRUE	TRUE	TRUE	FALSE	FALSE	FALSE	FALSE	0.02	0.43	1.58	0.75	5.49	4.99	0.62	2.52	0.05	4.06	0.66	0.19	1.91	2.4	0.21	0.23	12.93	37.13	25.04	1.23	2.13	0.65
Ga07g00228	TRUE	FALSE	FALSE	TRUE	TRUE	FALSE	TRUE	0.09	0.03	1.53	8.69	39.07	6.29	36.95	31.13	0.29	3.75	1.06	0.13	10.94	9.28	0.21	0.29	29	2.43	0.15	25.32	6.11	64.88
Ga07g00237	FALSE	FALSE	FALSE	TRUE	FALSE	FALSE	FALSE	0.05	0.37	2.41	3.81	16	2.75	7.12	5.95	0.17	5.94	0.52	0.58	0.67	6.62	0.12	0.19	4.51	1.2	0.45	5.75	2.6	7.43
Ga07g00326	FALSE	TRUE	FALSE	FALSE	FALSE	FALSE	FALSE	2.64	2.6	9.26	4.74	19.85	18.22	13.8	40.04	0.92	11.03	12.65	0.97	59.81	23.27	1.03	1.31	44.92	60.79	13.81	10.9	14.82	14.32
Ga07g00328	TRUE	FALSE	FALSE	TRUE	FALSE	FALSE	FALSE	5.54	0.16	1.71	3.37	15.8	7.05	3.48	10.92	0.37	1.31	0.24	0.13	0.69	4.33	0.18	2.55	18.99	6.07	0.4	12.23	5.84	2.68
Ga07g00388	FALSE	FALSE	FALSE	FALSE	FALSE	FALSE	TRUE	0.12	2.37	3.63	4.88	3.23	2.08	18.84	3	0.21	0.79	0.38	0.82	0.34	0.63	1.22	0.74	4.24	3.72	0.37	1.06	1.93	10.52
Ga07g00389	TRUE	FALSE	FALSE	TRUE	TRUE	FALSE	TRUE	0.04	0.15	3.76	6.49	47.83	15.75	66.96	33.03	0.55	5.46	0.84	0.57	10.12	15.3	0.22	0.41	30.16	6.12	0.7	13.5	8.46	29.72
Ga07g00403	FALSE	TRUE	FALSE	FALSE	FALSE	FALSE	FALSE	0.13	0.35	0.77	0.31	0.76	2.61	0.38	1.7	0.06	0.76	1.1	0.25	2.05	2.81	0.19	0.39	3.89	11.23	3.02	1.29	2.21	0.82
Ga07g00417	FALSE	FALSE	FALSE	TRUE	FALSE	FALSE	FALSE	0.2	2.65	1.8	7.54	33.45	6.11	11.27	12.77	0.15	5.11	16.53	0.36	0.33	1.74	0.37	0.13	12.72	1.48	2.13	6.15	4.1	6.06
Ga07g00426	TRUE	FALSE	FALSE	FALSE	TRUE	TRUE	FALSE	0	0.06	0.01	0.2	2.34	34.03	0.17	19.96	0.04	0.01	0	0.06	0.07	0.01	0	0.09	44.94	1.57	0	12.54	25.31	0
Ga07g00441	TRUE	FALSE	FALSE	FALSE	TRUE	TRUE	FALSE	0.33	25.45	6.73	9.65	37.08	70.06	44.86	97.96	0.65	7.69	3.25	2.04	9.92	7.05	0.37	0.51	93.27	9.34	11.14	67.59	71.17	52.91
Ga07g00453	FALSE	FALSE	TRUE	FALSE	FALSE	FALSE	TRUE	0.25	2.17	2.53	5.73	0.4	6.87	124.71	0.82	5.86	28.32	4.1	0.36	108.22	75.21	0.88	0.96	0.27	0.61	357.15	0.13	1.9	198.34
Ga07g00458	FALSE	FALSE	TRUE	FALSE	FALSE	FALSE	FALSE	1.03	0.02	0.04	0.08	0.24	1.4	7.31	1.14	0.22	0.37	0.11	0.03	0.23	0.4	0.01	0.15	4.53	8.04	32.18	0.75	1.02	1.93
Ga07g00467	TRUE	TRUE	FALSE	TRUE	TRUE	FALSE	TRUE	0.57	0.75	5.45	10.11	66.67	30.89	58.9	81.61	0.52	10.3	1.65	0.35	37.64	22.83	1.1	0.64	66.21	56.87	7.06	29.41	23.44	82.16
Ga07g00475	TRUE	TRUE	TRUE	FALSE	TRUE	FALSE	FALSE	2.99	0.77	0.75	1.49	7.5	21.63	2.47	25.34	1	3.34	1.11	0.18	1.87	3.54	2.31	5.82	24.26	79.37	49.7	6.93	17.29	2.77
Ga07g00489	TRUE	FALSE	FALSE	TRUE	TRUE	FALSE	FALSE	0.15	0.43	2.24	1.54	11.79	4.42	4.68	8.08	0	1.16	0.19	0.08	2.05	3.57	0.15	0.08	7.77	1.66	0.7	4.79	3.48	3.62
Ga07g00509	FALSE	FALSE	FALSE	FALSE	FALSE	FALSE	TRUE	3.79	1.87	1.28	1.04	9.7	2.04	1956.6	2.85	4.44	0.81	7.45	779.81	1.94	1.36	2.55	3	0.08	0.19	0.05	0.48	0.2	1320.75
Ga07g00516	TRUE	FALSE	FALSE	TRUE	TRUE	FALSE	TRUE	0.44	0.63	8.19	16.78	96.05	18.26	58.96	65.57	2.13	12.52	1.91	0.4	29.2	24.92	0.43	0.68	56.03	6.99	0.77	29.58	11.88	60.52
Ga07g00554	FALSE	FALSE	TRUE	FALSE	FALSE	FALSE	TRUE	0.08	0	0.07	0.48	8.94	0.23	20.65	4.14	0.05	0.04	0	0	0	0.56	0.03	0.05	1.93	3.88	15.5	0.66	0.14	15.1
Ga07g00558	FALSE	FALSE	FALSE	TRUE	FALSE	FALSE	FALSE	0.01	0.27	0.53	1.02	7.53	5.07	6.82	4.47	0.05	0.41	0.55	0.08	1.87	1.12	0.07	0.07	4.17	1.21	0.14	1.89	2.2	3.98
Ga07g00567	FALSE	FALSE	FALSE	TRUE	FALSE	FALSE	TRUE	0.12	0.08	5.62	1.74	19.77	0.33	23.38	12.16	0.11	10.38	0.08	0.36	0.07	9.33	0.02	0.12	5.36	0.24	0	3.49	0.22	13.29
Ga07g00569	TRUE	FALSE	FALSE	FALSE	FALSE	FALSE	FALSE	0.09	3.28	13.39	9.17	45.72	27.13	16.21	46.59	0.49	10.27	2.7	0.49	4	13.32	8.34	4.84	121.49	19.1	8.06	6.51	5.55	3.52
Ga07g00574	TRUE	FALSE	FALSE	TRUE	TRUE	FALSE	FALSE	0.03	0	0.05	3.4	10	2.07	1.41	6.57	0.07	0.44	1.16	0.03	1.65	0.29	0	0.66	5.5	1.1	0.18	4.55	2.36	2.1
Ga07g00584	FALSE	FALSE	FALSE	FALSE	FALSE	FALSE	TRUE	4.66	0.47	0.42	0.98	0.16	2.03	88.61	0.18	0.74	0.65	0.44	0.02	1.36	0.63	0.72	27.82	0	0	0.04	0.03	1.23	140.19
Ga07g00617	TRUE	FALSE	FALSE	FALSE	FALSE	FALSE	FALSE	0.61	0.73	0.58	2.51	6.62	5.67	2.85	4.9	0.61	1.49	1.13	1.07	2.86	1.2	0.68	0.65	14.62	5.19	4.64	1.44	2.21	1.62
Ga07g00623	TRUE	FALSE	FALSE	TRUE	TRUE	FALSE	TRUE	0.03	0	0.35	2.53	26.7	6.48	8.45	13.54	0.12	0.72	0.17	0.02	1.28	1.01	0.03	0.06	8.41	2.09	0.25	8.13	7.42	9.48
Ga07g00641	TRUE	TRUE	FALSE	FALSE	TRUE	FALSE	FALSE	0.04	0	0.06	0.05	1.05	4.47	0.11	18.59	0	0.19	0.06	0.12	0.07	0.33	0.05	0.06	18.94	39.34	0.21	5.41	4.38	0.06
Ga07g00650	FALSE	FALSE	FALSE	FALSE	FALSE	TRUE	TRUE	0.76	0.04	0	0	2.95	48.22	853.12	1.85	1.62	0.08	2.52	0.1	0.52	0.03	0.88	1.69	0.12	0.53	0.04	0.42	43.26	1165.96
Ga07g00664	TRUE	TRUE	TRUE	FALSE	TRUE	TRUE	FALSE	5.57	0.64	2.08	1.36	3.1	20.82	9.67	24.02	2.36	1.13	0.39	0.07	1.72	0.99	0.28	8.69	23.78	61.72	36.9	4.17	10.58	9.26
Ga07g00674	FALSE	FALSE	FALSE	TRUE	FALSE	FALSE	FALSE	0	0	0.14	0.58	12.42	1.56	0.06	4.82	0.06	0.11	1.17	0	1.31	1.11	0.02	0	4.41	0.02	0	4.69	2.06	0.15
Ga07g00679	TRUE	TRUE	TRUE	FALSE	FALSE	TRUE	FALSE	0.38	0.43	0.9	1.2	3.5	19.99	3.33	7.09	0.4	2.81	0.43	0.07	1.91	1.62	0.4	12.89	12.93	116.26	124.07	1.83	6.52	3.19
Ga07g00708	FALSE	FALSE	FALSE	FALSE	FALSE	FALSE	TRUE	0.28	2.39	2.93	5.71	28.51	14.23	33.79	18.61	0.37	7.84	4.75	0.28	6.81	5.2	3.56	0.55	26.64	9.68	3.17	10.19	11.78	22.16
Ga07g00716	FALSE	FALSE	FALSE	TRUE	FALSE	FALSE	FALSE	0.96	0.58	1.68	5.83	29.28	8.67	7.64	15.13	0.45	8.51	3.81	0.78	5.75	5.73	0.61	0.41	17.52	6.3	2.93	13.04	9.94	8.27
Ga07g00738	FALSE	FALSE	FALSE	TRUE	TRUE	FALSE	TRUE	0.02	0.06	0.81	2.52	17.28	0.77	8.11	6.65	0.07	1.69	0.07	0.04	3.89	3.91	0.01	0.02	3.12	0.42	0	3.29	0.95	12.66
Ga07g00750	FALSE	FALSE	FALSE	TRUE	TRUE	FALSE	FALSE	0.23	0.09	0.74	1.46	8.67	1.86	5.05	7.15	0.13	1.29	0.17	0.03	4.39	4.64	0.07	0.12	4.02	0.61	0.06	7.26	2.34	9.11
Ga07g00786	FALSE	FALSE	FALSE	FALSE	FALSE	FALSE	TRUE	1.54	0.05	0.19	0.32	2.36	0.18	8.35	0.93	0.26	0.19	1.36	1.73	0.67	0.53	0.1	0.36	0.81	0.37	0.13	81.56	0.19	8.06
Ga07g00792	FALSE	TRUE	TRUE	FALSE	FALSE	FALSE	TRUE	0.08	0.28	0.23	1.16	0.22	3.12	20.85	0.8	1.01	4.39	0.43	0.02	10.62	8.84	0.13	1.6	1.69	13.23	156.03	0.19	1.04	9.06
Ga07g00801	FALSE	FALSE	FALSE	FALSE	FALSE	TRUE	FALSE	0.53	0.07	4.16	4.06	5.09	23.77	2.36	3.1	10.15	1.47	0.8	0.04	1.03	2.74	0.11	0.23	2.45	1.36	0.23	2.68	23.15	2.14
Ga07g00817	FALSE	TRUE	FALSE	FALSE	FALSE	FALSE	FALSE	0	0.04	0.06	0.36	1.25	2.39	0.54	6.08	0.09	0.46	0.13	0.03	9.67	3.93	0	0.04	5.15	11.12	2.18	1.9	2.36	1.29
Ga07g00821	TRUE	TRUE	FALSE	FALSE	TRUE	TRUE	FALSE	0.23	8.96	41.09	9.83	33.71	140.79	3.92	118.99	0.56	37.13	5.22	0.5	9.68	4.78	1.53	0.53	111.33	57.43	24.69	25.61	56.55	3.5
Ga07g00825	FALSE	FALSE	TRUE	FALSE	FALSE	FALSE	TRUE	0.78	3.69	5.51	5.55	13.37	25.31	54.95	27.5	3.75	7.08	8.18	0.86	5.53	6.23	4.61	2.88	35.25	42.2	79.82	9.99	23.05	62.85
Ga07g00831	FALSE	FALSE	TRUE	FALSE	FALSE	FALSE	FALSE	0.48	1.69	2.1	2.54	1.26	3.73	6.24	1.74	2.4	3.81	2.25	0.89	6.66	5.08	1.41	1.24	3.26	12.06	48.11	0.75	2.06	3.09
Ga07g00841	TRUE	FALSE	FALSE	FALSE	TRUE	TRUE	FALSE	0.05	0.11	0.4	0	8.89	120.24	0.28	78.72	0.48	0.32	0.19	0.03	0.1	0.16	0	0.35	151.56	2.48	0.05	34	48.58	0
Ga07g00849	TRUE	FALSE	FALSE	TRUE	TRUE	TRUE	TRUE	1.11	0.84	0.3	2.08	25.73	520.12	572.96	88.04	8.38	1.1	2.36	0.47	1.24	0.54	0.31	5.63	158.02	8.9	0.06	35.06	316.48	413.63
Ga07g00883	FALSE	FALSE	FALSE	TRUE	FALSE	FALSE	FALSE	0.37	7.28	4.54	16.33	121.7	0.58	0.49	14.82	5.71	2.45	0.82	0.16	18.21	3.61	9.2	0.65	2.11	0.56	0.09	0.92	0.06	0
Ga07g00903	FALSE	FALSE	FALSE	FALSE	FALSE	FALSE	TRUE	0.03	0.03	0.53	0.53	3.52	1.35	7.89	2.84	0.18	0.68	0.08	0.68	2.12	1.79	0.07	1.26	4.59	0.68	0.12	0.4	0.74	3.11
Ga07g00925	TRUE	FALSE	FALSE	TRUE	TRUE	FALSE	FALSE	0.85	0.08	1.22	3.07	19.65	3.85	9.38	12.94	0.22	2.58	0.27	0.01	5.84	5.94	0.08	0.71	13.26	2.78	1.28	9.42	2.56	8.22
Ga07g00974	FALSE	TRUE	FALSE	FALSE	FALSE	FALSE	FALSE	0.1	0.22	15.75	1.98	8.08	13.06	0.48	14.51	0.22	3.66	0.08	0.05	1.78	8.36	1.89	14.85	9.9	36.18	11.46	8.16	18.48	1.01
Ga07g01009	FALSE	FALSE	FALSE	TRUE	FALSE	FALSE	FALSE	0.02	0.04	0.15	0.87	5.04	0.53	0.61	1.51	0.05	1.06	0.47	0.03	2.85	3.82	0.19	0	1.09	0.32	0.06	0.67	0.5	0.89
Ga07g01018	FALSE	TRUE	TRUE	FALSE	FALSE	FALSE	FALSE	0.05	3.79	59.16	6.01	13.32	41.31	4.01	14.58	0.23	10.63	3.65	0.3	44.26	18.18	0.11	0.26	16.48	68.37	69.4	7.29	20.83	4.3
Ga07g01039	FALSE	FALSE	FALSE	FALSE	FALSE	FALSE	TRUE	0	0	1.35	3.23	0.04	0.03	5.24	0.02	0	1.72	0.13	0.05	0.41	4.27	0.4	0.48	0.02	0.12	0.02	0	0	1.39
Ga07g01061	FALSE	FALSE	FALSE	FALSE	FALSE	FALSE	TRUE	0.02	0	0	0	0.08	0.75	24.31	0.06	0.02	0	0.06	0	0	0	0.04	0.02	0	0.06	0	0	0.51	35.21
Ga07g01092	FALSE	FALSE	FALSE	TRUE	FALSE	FALSE	FALSE	1.56	1.74	4.17	10.03	57.68	17.28	22.31	42.71	2.19	6.74	2.05	0.34	17.54	19.8	3.23	2.28	47.57	16.83	6.35	16.94	9.4	12.75
Ga07g01110	FALSE	FALSE	FALSE	FALSE	FALSE	FALSE	TRUE	0.07	0	0.02	0.34	3.4	0.22	65.13	1.49	0.09	0.04	0.16	10.61	0.08	0.03	0.04	0.12	1.39	0.15	0.01	0.62	0.14	43
Ga07g01121	FALSE	TRUE	FALSE	FALSE	FALSE	FALSE	FALSE	0.1	0.07	0.35	0.63	0.22	4.09	3.73	2.07	0.05	1.63	0.83	0.45	9.07	4.81	0	0.88	3.44	23.26	0.17	0.24	2.66	2.18
Ga07g01131	TRUE	TRUE	TRUE	FALSE	TRUE	FALSE	FALSE	0.23	0.86	1.6	2.85	11.46	21.92	4.11	30.46	0.48	2.67	4.4	0.93	3.84	2.74	1.51	11.35	73.31	178.28	56.94	10.07	10.76	2.11
Ga07g01136	FALSE	FALSE	FALSE	FALSE	TRUE	FALSE	FALSE	16.57	3.29	28.74	7.17	22.88	10.33	0.5	87.37	16.57	10.96	0.57	0.15	0.21	4.61	5.55	2.72	61.48	53.64	10.9	26.1	4.89	0.16
Ga07g01155	FALSE	FALSE	TRUE	FALSE	FALSE	FALSE	TRUE	0.38	4.91	17.03	3.31	1.1	20.83	31.4	2.29	1.47	7.56	4.99	0.12	0.79	2.54	4.29	0.58	3.34	24.21	73.92	2.49	32.55	55.11
Ga07g01167	TRUE	TRUE	FALSE	TRUE	TRUE	FALSE	FALSE	0.11	0.25	0.54	1.31	11	3.85	0.78	25.21	0.11	0.65	0.12	0.19	0.03	0.06	0.27	0	28.69	38.67	0.33	8.15	1.85	0.3
Ga07g01193	FALSE	FALSE	FALSE	FALSE	FALSE	FALSE	TRUE	0.03	0.8	1.89	1.6	5.7	5.69	7.25	6.35	0.3	4.7	0.02	0.41	0.04	1.72	1.01	0.21	6.17	1.97	0.47	2.06	4.87	6.49
Ga07g01205	TRUE	TRUE	FALSE	TRUE	TRUE	FALSE	FALSE	0.1	1.46	3.18	3.42	24.8	15.29	2.69	25.97	2.83	2.98	0.55	1.29	0.05	0.88	1.84	4.1	31.32	35.52	4.64	10.8	11.06	2.74
Ga07g01211	FALSE	FALSE	TRUE	FALSE	FALSE	FALSE	FALSE	0.45	1.69	3.7	3.1	5.85	14.45	4.28	9.01	1.88	7.67	1.31	0.37	14.31	21.26	1.43	2.18	11.33	15.63	41.45	8.12	9.58	5.59
Ga07g01230	TRUE	TRUE	FALSE	FALSE	TRUE	FALSE	FALSE	0.26	0	8.15	9.45	34.91	3.88	4.58	205.45	0.32	42.59	0.16	0.21	0.19	29.62	0.11	0.34	348.06	248.43	2.79	10.99	1.58	3.02
Ga07g01231	TRUE	TRUE	TRUE	FALSE	TRUE	TRUE	TRUE	1.35	0	0.09	0.16	3.51	26.86	14.1	11.66	0.1	0.59	0.06	0	1.66	1.07	0.03	0.3	21.74	134.68	98.81	4.93	15.69	16.26
Ga07g01236	TRUE	TRUE	TRUE	FALSE	FALSE	FALSE	FALSE	19.85	5.77	24.51	20.68	104.71	181.76	30.87	117.81	4.67	65.48	5.42	0.46	54.4	65.8	2.1	18.87	203.18	221.99	429.63	109.14	319.97	30.79
Ga07g01239	FALSE	TRUE	TRUE	FALSE	FALSE	FALSE	FALSE	250	22.94	31.23	59.34	273.26	191.86	182.19	282.31	17.68	89.29	38.57	13.21	68.54	66.81	19.86	52.01	300.55	947.18	709.64	119.96	161.92	176.06
Ga07g01244	FALSE	FALSE	TRUE	FALSE	FALSE	FALSE	FALSE	1.04	0.8	2.3	2.48	10.24	3.47	3.76	5.01	1.9	3.68	2.7	0.11	4.61	4.34	1.34	4.05	6.4	7.69	36.32	35.38	2.1	3.32
Ga07g01265	TRUE	FALSE	FALSE	FALSE	FALSE	TRUE	FALSE	157.91	34.61	135.09	198.75	476.38	1282.07	133.53	835.48	24.13	132.97	43.41	2.36	72.02	47.55	19.85	281.84	1100.14	434.91	230.52	633.69	1644.3	244.08
Ga07g01274	TRUE	FALSE	FALSE	TRUE	TRUE	TRUE	TRUE	1.25	0.09	0.33	25.3	254.32	273.87	478.41	333.63	3.04	1.24	2.22	0.77	1.2	0.69	0.98	2.33	4231.12	21.5	2.4	19.5	17.16	24.93
Ga07g01282	FALSE	FALSE	FALSE	TRUE	FALSE	FALSE	FALSE	0.17	0.64	7.28	10.49	66.46	15.12	39.82	49.3	0.5	17.36	1.36	0.1	50.39	45.18	0.1	0.96	38.86	6.57	0.6	28.92	10.19	40.86
Ga07g01288	FALSE	FALSE	FALSE	TRUE	FALSE	FALSE	FALSE	0.05	1.46	2.39	5.61	28.23	6.44	10.68	16.62	0.18	6.06	2.43	2.89	3.3	4.3	2.74	0.17	14.45	2.71	0.53	11.63	6.25	9.36
Ga07g01310	TRUE	FALSE	FALSE	FALSE	FALSE	TRUE	FALSE	1.93	0.24	0.22	3.66	6.79	15.29	3.28	9.42	0.85	1.14	4.5	0.03	2.64	1.22	0.63	1.01	21.69	2.39	2.1	8.79	12.84	3.07
Ga07g01329	FALSE	FALSE	FALSE	FALSE	FALSE	FALSE	TRUE	10.24	0.12	0.1	1.01	0.03	0.42	13.14	0.4	5.36	0.54	0.07	0.03	2.67	0.9	0.18	1.93	0.66	0.09	0.06	0.5	0.62	45.09
Ga07g01337	FALSE	FALSE	FALSE	FALSE	FALSE	FALSE	TRUE	0.02	1.11	1	0.44	0.04	0.46	9.66	0.12	0.15	1.49	0.19	0.07	3.95	2.27	0.57	0.08	0.1	0.2	3.83	0.07	0.15	21.4
Ga07g01376	FALSE	FALSE	FALSE	TRUE	FALSE	FALSE	FALSE	0.22	0.16	0.45	1.08	8.6	1.8	4.98	4.67	0.07	0.79	0.32	0.02	1.49	1.66	0.18	0.25	4.22	0.54	0.19	4.3	1.47	6.74
Ga07g01380	FALSE	FALSE	TRUE	FALSE	FALSE	FALSE	FALSE	1.5	0.4	1.4	3.2	0.88	18.8	18.83	2.53	2.58	5.49	8.36	0.13	20.2	15.01	1.09	1.03	2.96	1.32	50.71	6.34	26.04	30.4
Ga07g01415	FALSE	FALSE	FALSE	FALSE	FALSE	FALSE	TRUE	0.19	8.48	5.68	15.68	39.13	13.33	75.14	18.17	0.46	11.06	9.97	0.91	17.93	9.03	5.06	0.59	24.62	3.01	1.06	7.91	8.2	92.56
Ga07g01423	FALSE	FALSE	FALSE	TRUE	FALSE	FALSE	FALSE	0.34	0.21	0.31	1.08	11.88	4.68	6.04	7.3	0.21	0.31	0.24	1.39	0.47	0.36	0.09	0.26	5.83	5.33	0.53	4.64	4.95	8.61
Ga07g01431	FALSE	FALSE	FALSE	TRUE	FALSE	FALSE	FALSE	0.13	1.18	2.71	5.34	27.98	5.54	13.39	16.97	0.28	4.42	3.27	0.53	8.4	6.08	2.01	0.56	12.52	2.8	0.89	8.29	2.98	11.25
Ga07g01435	FALSE	FALSE	FALSE	TRUE	FALSE	FALSE	FALSE	0	0.03	1.15	1.82	16.86	0.26	1.72	4.69	0.12	0.45	0.24	0	14.89	2.82	0.17	0.07	2.59	0.33	0	1.46	0.32	0.58
Ga07g01446	FALSE	TRUE	TRUE	FALSE	FALSE	FALSE	FALSE	101.09	2.17	1.15	13.13	9.15	30.08	12.46	35.06	15.5	6.91	6.63	1.2	18.65	9.05	4.76	99.48	41.02	115.71	264.47	6.44	9.66	14.24
Ga07g01461	FALSE	FALSE	TRUE	FALSE	FALSE	FALSE	FALSE	0.24	3.89	1.52	2.01	3.64	2.33	5.65	2.99	1.15	4.68	4.93	1.24	7.65	5.62	2.92	0.49	2.8	2.74	31.99	1.38	2.06	3.13
Ga07g01482	FALSE	FALSE	FALSE	FALSE	FALSE	FALSE	TRUE	0.99	0.17	0.12	0.92	5.12	0.84	5.96	2.09	0.04	0.61	3.42	0.34	4.97	0.54	0.24	0.08	1.54	0.11	0	2.7	0.83	2.73
Ga07g01488	FALSE	FALSE	FALSE	FALSE	FALSE	FALSE	TRUE	1.1	5.45	3.57	6.09	14.62	28.45	226.16	13.26	4.31	9.86	9.88	25.83	6.86	6.17	6.69	3.74	19.09	4.98	3.19	7.78	15.88	168.2
Ga07g01497	FALSE	FALSE	FALSE	TRUE	FALSE	FALSE	FALSE	0.06	3.83	0.14	6.54	34.63	5.71	0.89	14.22	1.9	0.06	1.86	0.32	0.04	0.08	14.25	0.06	9.4	0.98	0.19	7.41	3.93	0.55
Ga07g01505	TRUE	FALSE	FALSE	FALSE	FALSE	FALSE	FALSE	0	0.01	0	0.04	1.14	2.26	0.05	3.05	0.02	0.12	0.63	0	0.62	0.88	0	0.22	11.7	0.02	0	3.07	2.73	0.06
Ga07g01521	FALSE	FALSE	FALSE	FALSE	FALSE	FALSE	TRUE	0.17	0.22	0.9	12.8	0.22	0.36	59.05	0.05	1.21	0	0.12	0.03	0.04	3.44	1.26	0.09	0	0	0	0.04	0.08	47.85
Ga07g01522	FALSE	FALSE	FALSE	TRUE	FALSE	FALSE	FALSE	0.02	0	0.29	1.74	25.73	0.62	0.15	4.96	0.07	0.01	0.16	0.07	0.6	0.09	0.22	0.33	4.53	0.39	0.35	3.87	0.18	0.03
Ga07g01532	FALSE	FALSE	FALSE	TRUE	FALSE	FALSE	FALSE	0.14	0.37	0.4	10.25	18.75	0.31	0.51	5.67	0.01	3.84	0.53	0.14	0.33	2.28	5.15	1.29	5.44	1.6	0.03	5.28	0.63	0.58
Ga07g01536	TRUE	FALSE	FALSE	FALSE	FALSE	FALSE	FALSE	0.69	0.15	0.49	5.51	13.86	9.92	0.59	13.32	2.21	5.45	0.96	0.03	0.5	2.69	0.42	13.8	15.71	1.51	0.17	18.39	34.99	2.9
Ga07g01544	FALSE	FALSE	FALSE	FALSE	FALSE	FALSE	TRUE	0	1.89	10.35	5.37	18.96	5.05	41.47	12.09	0.2	5.25	0.44	2.96	2.66	4.06	0.15	0.12	10.9	1.11	0.17	8.78	6.55	27.29
Ga07g01548	FALSE	TRUE	FALSE	TRUE	TRUE	TRUE	FALSE	0.01	0	0.36	0.67	5.89	9.79	2.68	4.84	0.57	1.12	0.26	0.33	3.25	2.16	0	0	3.33	4.41	3.17	1.95	5.46	3.28
Ga07g01549	FALSE	FALSE	FALSE	FALSE	FALSE	TRUE	FALSE	0.03	2.36	4.55	5.19	23.63	44.02	11.72	22.24	0.45	21.26	3.49	0.94	6.51	11.95	1.7	1.81	20.82	22.03	27.64	10.72	43.68	14.42
Ga07g01566	TRUE	TRUE	FALSE	FALSE	FALSE	FALSE	FALSE	0.17	0.71	7.87	3.67	14.33	121.38	1.55	66.09	0.8	19.83	4.93	0.4	106.58	86.2	0.34	0.9	126.26	661.86	122.58	22.33	98.77	1.01
Ga07g01567	FALSE	TRUE	FALSE	FALSE	FALSE	FALSE	FALSE	0	0.17	1.09	0.73	2.32	5.68	0.56	2.96	0.16	0.86	0.4	0.4	5.55	4.36	0.6	0.21	5.01	8.71	0.09	1.74	4.65	0.87
Ga07g01572	FALSE	FALSE	TRUE	FALSE	FALSE	FALSE	FALSE	0.64	0.55	0.93	1.05	0.66	2.52	3.49	0.37	0.75	2.77	2.15	0.17	5.65	3.58	0.58	1.6	0.43	4.5	29.73	0.37	1.54	2.3
Ga07g01575	FALSE	TRUE	FALSE	FALSE	FALSE	FALSE	FALSE	3.72	2.5	2.03	4.05	11.21	14.39	8.08	22.03	2.38	3.97	2.44	5.58	5.06	4.32	3.83	2.93	30.54	75.41	38.52	4.49	8.22	6.76
Ga07g01578	FALSE	FALSE	FALSE	TRUE	TRUE	FALSE	FALSE	0.46	0.07	3.67	2.56	24.7	3.85	1.57	14.39	0.39	8.65	0.05	0.03	1.63	7.49	0.08	2.18	6.87	4.28	0.11	19.14	8.19	1.35
Ga07g01589	TRUE	FALSE	FALSE	TRUE	TRUE	FALSE	FALSE	0.05	0.04	0.06	2.36	24.49	7.55	4.6	14.97	0.04	0.05	0.12	0.05	0.4	0.34	0.04	0.07	9.94	1.15	0.05	7.06	14.32	5.22
Ga07g01591	FALSE	FALSE	FALSE	FALSE	FALSE	TRUE	FALSE	0	0.26	0.33	0.39	1.52	22.63	1.98	2.48	0.05	2.26	0.76	0.17	0.19	0.32	0.04	10.08	0.97	1.77	1.61	2.04	34.19	3.91
Ga07g01593	FALSE	FALSE	FALSE	FALSE	FALSE	FALSE	TRUE	0.09	0.84	4.44	1.85	9.99	3.74	22.31	4.25	0.12	8.88	1.12	0.2	3.49	4.11	1.25	0.18	5.98	2.22	0.26	1.4	1.63	7.18
Ga07g01595	FALSE	FALSE	TRUE	FALSE	FALSE	FALSE	FALSE	0.01	1.13	0.77	0.72	0.83	1.59	1.56	4.7	0.72	1.43	1.23	0.02	10.75	1.2	0.4	0.07	3.66	7.84	20.36	1.41	1.25	1.02
Ga07g01599	TRUE	FALSE	FALSE	TRUE	TRUE	FALSE	FALSE	0.15	0.03	0.99	12.46	198.38	5.04	0.99	66.18	0.5	2.57	0.58	0.04	0.19	3.09	0.18	0.31	218.88	3.37	0	4	1.44	0.02
Ga07g01603	FALSE	FALSE	FALSE	FALSE	FALSE	FALSE	TRUE	0.06	0.04	0.06	0.14	0.26	0.83	87.07	0.15	0.12	0.03	0.2	65.47	0.27	0.07	0.05	0.13	0.04	0.03	0	0.21	0.42	119.53
Ga07g01604	FALSE	FALSE	FALSE	TRUE	FALSE	FALSE	TRUE	0.32	0.02	0	0.79	8.18	1.68	8.59	2.15	0.08	0.03	0.75	0.32	2.48	0.28	0.06	0.11	2.53	0.42	0.1	1.24	1.17	7.45
Ga07g01623	TRUE	TRUE	TRUE	FALSE	TRUE	TRUE	FALSE	0.01	0.33	0.76	0.97	6.39	19.49	3.38	15.52	0.1	2.44	0.29	0.01	12.51	5.35	0	0.09	16.9	59.4	18.48	5.94	16.56	3.15
Ga07g01635	TRUE	FALSE	TRUE	FALSE	TRUE	TRUE	FALSE	0.41	1.05	1.68	0.82	5.54	788.98	5.5	53.55	1	0.41	0.83	1.37	0.84	1.99	0.1	1.48	141.84	4.31	468.4	30.57	818.76	0.19
Ga07g01643	TRUE	TRUE	TRUE	TRUE	TRUE	TRUE	FALSE	0.16	0.56	0.1	0.67	10.26	49.07	0.49	101.06	0.2	1.29	2.05	0.07	0.28	0.62	0.15	0.39	169.88	361.15	38.67	22.5	48.43	0.25
Ga07g01654	TRUE	TRUE	FALSE	FALSE	FALSE	FALSE	FALSE	0.17	2.46	6.22	3.49	15.6	4.93	2.55	18.25	0.52	7.31	0.85	0.1	4.8	8.68	0.83	0.61	32.04	34.04	8.62	7.07	5.01	1.93
Ga07g01671	FALSE	FALSE	FALSE	FALSE	FALSE	FALSE	TRUE	0.65	2.21	4.5	4.75	8.32	9.75	60.65	7.26	1.26	5.4	2.54	1.53	10.26	7.2	1.95	5.31	6.88	2.84	0.89	6.75	13.76	109.1
Ga07g01704	FALSE	FALSE	FALSE	FALSE	FALSE	FALSE	TRUE	0.44	0.59	2.12	3.17	11.16	7.32	28.54	7.43	0.67	5.82	1.5	0.82	2.71	3.12	1.22	1.34	8.4	4.9	1.46	2.11	2.31	7.73
Ga07g01736	FALSE	FALSE	FALSE	TRUE	FALSE	FALSE	FALSE	16.11	1.21	2.17	12.27	105.38	62.58	55.5	52.58	6.01	9.82	2.47	0.78	21.78	7.22	5.4	1.26	18.87	6.96	2.77	34.82	58.15	72.18
Ga07g01766	FALSE	FALSE	TRUE	FALSE	FALSE	FALSE	FALSE	0.5	2.41	7.35	3.95	5.42	8.83	9.83	8.24	2.49	14.99	2.33	0.21	19.66	20.5	1.6	3.32	13.6	29.08	97.52	4.85	10.36	9.54
Ga07g01805	FALSE	FALSE	FALSE	TRUE	FALSE	FALSE	FALSE	4.35	0.15	0.31	0.76	5.71	2.5	3.44	2.53	0.28	0.75	0.46	0.14	0.68	0.56	0.18	0.62	1.45	0.23	0.08	1.16	1.13	2.05
Ga07g01816	TRUE	TRUE	FALSE	FALSE	TRUE	FALSE	FALSE	1.15	0.04	1.09	1.14	8.75	7.32	3.39	18.76	0.18	4.76	0.53	0.09	13.06	14.21	0.04	2.84	18.19	20.83	2.29	9.33	11.54	6.98
Ga07g01821	TRUE	FALSE	FALSE	FALSE	FALSE	FALSE	FALSE	0.69	2.06	4.43	2.23	3.55	1.73	0.52	2.4	0.09	2.45	0.31	12.62	1.54	2.73	1.76	0.13	25.5	3.88	1.16	1.07	1.36	0.35
Ga07g01836	FALSE	FALSE	FALSE	TRUE	FALSE	FALSE	FALSE	0.06	2.09	4.92	5.23	43.21	15.86	28.84	29.37	0.43	7.44	4.08	1.49	9.02	11.35	1.15	0.2	21.52	22.34	5.55	24.14	32.56	43.47
Ga07g01873	TRUE	FALSE	FALSE	TRUE	TRUE	FALSE	FALSE	0.48	0.12	1.36	3.35	24.58	7.62	11.66	18.03	0.16	3.5	0.62	0.08	9.66	10.02	0.03	0.28	14.71	1.64	1.29	17.32	9.05	21.19
Ga07g01880	TRUE	FALSE	FALSE	FALSE	TRUE	TRUE	TRUE	0	7.53	7.08	5.48	11.26	34.39	21.56	17.06	0.2	2.84	0.2	0.11	0.64	2.22	5.4	0.26	17.34	6.03	15.57	17.92	45.75	13.16
Ga07g01906	FALSE	FALSE	FALSE	TRUE	FALSE	FALSE	FALSE	0.12	0.3	0.61	1.68	9.1	2.25	4.66	5.32	0.1	1.63	0.4	0.38	2.03	1.62	0.37	0.17	4.42	1.09	0.28	3.45	2.41	5.03
Ga07g01913	FALSE	FALSE	FALSE	FALSE	FALSE	TRUE	TRUE	0.12	0	0	0.05	0.64	17	49.98	3.06	0.17	0.09	0.09	0.22	0.09	0	0.09	0.19	4.23	0.17	0	2.24	12.43	48.39
Ga07g01936	TRUE	FALSE	FALSE	TRUE	TRUE	TRUE	FALSE	2.24	2.69	63.82	66.89	417.84	223.15	83.77	250.98	2.09	35.84	5.17	1.06	93.65	81.63	2.18	2.95	417.45	78.37	138.7	114.4	193.26	48.26
Ga07g01941	FALSE	FALSE	FALSE	FALSE	FALSE	FALSE	TRUE	6.48	6.22	6	10.6	10.24	25.22	91.25	7.84	4.31	2.76	44.94	0.55	13.82	10.18	12.44	1.26	10.39	9.5	63.86	15.68	19.19	99.43
Ga07g01981	FALSE	FALSE	FALSE	FALSE	FALSE	FALSE	TRUE	0.62	0.12	0.83	0.54	2.21	1.82	12.22	1.87	0.07	2.73	0.14	0.84	0.82	1.48	0.1	0.15	1.61	1.76	0.2	22.71	1.68	8.18
Ga07g01984	FALSE	FALSE	TRUE	FALSE	FALSE	FALSE	FALSE	0.02	0.96	2.12	0.88	0.76	2.82	2.02	0.9	0.8	5.88	0.46	0.1	17.36	12.36	0.57	0.26	0.67	2.55	36.68	2.46	6.81	9.1
Ga07g01985	FALSE	TRUE	TRUE	FALSE	FALSE	FALSE	FALSE	0.44	2.22	1.4	1.53	0.73	17.14	2.72	1.05	0.62	2.56	2.61	0.27	19.16	3.99	1.21	1.27	0.59	41.22	101	0.39	11.98	3.75
Ga07g01996	FALSE	FALSE	FALSE	TRUE	FALSE	FALSE	FALSE	0	0.06	0.42	0.7	8.64	3.02	4.24	2.8	0.2	0.19	0.64	0.29	1.6	1.46	0.24	0.09	1.73	3.62	2.95	0.88	1.08	1.93
Ga07g01999	FALSE	TRUE	FALSE	FALSE	FALSE	FALSE	FALSE	1.06	13.23	6.09	4.96	1.67	7.35	3.39	10.18	0.5	7.64	12.5	0.43	2.15	3.69	36.8	1.79	16.88	61.51	1.12	1.99	6.57	1.29
Ga07g02016	TRUE	FALSE	FALSE	FALSE	TRUE	TRUE	FALSE	0.04	0.08	3.8	0.71	2.51	9.26	0.03	8.01	0.11	0.65	1.27	0	0.26	0.19	0	0.05	14.97	0.69	0.02	4.04	4.08	0
Ga07g02029	FALSE	TRUE	TRUE	FALSE	FALSE	FALSE	FALSE	0.13	0.38	0.08	0.73	0.37	5.18	1.36	1.97	1.66	2.92	1.74	0	1.02	1.46	0.22	0.51	3.74	18.89	13.04	0.6	1.21	0.53
Ga07g02036	FALSE	FALSE	FALSE	TRUE	FALSE	FALSE	FALSE	0.24	0.18	1.62	1.84	10.74	5.81	7.3	10.05	0.15	2.45	0.39	0.06	8.43	7.64	0.12	1.19	5.47	3.94	3.87	6.51	5.04	12.67
Ga07g02043	FALSE	FALSE	FALSE	TRUE	FALSE	FALSE	FALSE	0	0.54	0.55	1.58	10.22	4.95	5	6.82	0.2	1.35	0.41	0.17	1.46	1.17	0.51	0.39	5.1	0.77	0.31	5.54	2.32	3.25
Ga07g02063	TRUE	TRUE	TRUE	TRUE	TRUE	TRUE	FALSE	0.13	0.04	0.43	0.31	8.4	132.82	4.67	13.99	0.35	1.74	0.22	1.38	2	5.15	0	0.52	6.53	6.49	32.29	8.3	87.02	2.74
Ga07g02066	FALSE	TRUE	FALSE	FALSE	FALSE	FALSE	FALSE	0.1	7.12	9.36	8.58	13.45	45.32	15.82	78.34	0.98	26.69	17.97	9.02	40.35	21.67	12.62	11.59	81.98	189.59	107.13	19.64	33.3	16.08
Ga07g02077	FALSE	TRUE	FALSE	FALSE	FALSE	FALSE	FALSE	0.33	0.72	4.71	7.89	24.36	11.36	6.06	20	0.47	13.18	5.47	0.13	47.8	36.01	0.57	0.52	20.14	54.21	14.7	12.9	11.09	5.13
Ga07g02079	FALSE	FALSE	TRUE	FALSE	FALSE	FALSE	FALSE	1.31	1.38	0.88	1.79	0.71	6.83	13.98	1.05	1.18	1.41	2.33	0.79	53.84	7.09	1.24	2.29	1.15	17.03	77.28	0.8	4.77	36.57
Ga07g02084	FALSE	FALSE	FALSE	FALSE	FALSE	FALSE	TRUE	0.08	0	0.05	0.12	0.95	1.64	60.48	5.08	0.15	0	0.28	0.54	0.13	0.02	0.11	1.12	8.6	0.05	0	2.54	1.02	21.82
Ga07g02092	FALSE	FALSE	FALSE	TRUE	TRUE	FALSE	TRUE	0.14	0.04	1.3	1.8	9.16	2.34	6.48	5.96	0.09	1.47	0.25	0.02	3.05	2.48	0.11	0.31	4.49	1.02	0.26	3.31	1.99	9.27
Ga07g02094	FALSE	TRUE	FALSE	FALSE	FALSE	FALSE	FALSE	0.66	1.96	4.98	6.8	26.37	20.03	19.79	27.95	0.93	6.52	5.68	1.91	8.82	8.19	3.02	5.93	39.03	61.58	13.63	9.24	14.93	17.56
Ga07g02119	FALSE	FALSE	FALSE	FALSE	FALSE	FALSE	TRUE	0.09	0	0	1.09	1.43	1.74	42.97	0.56	5.33	0.14	0.12	0.03	0.03	0	0.51	0.25	1.34	0	0	0.24	1.39	52.03
Ga07g02120	FALSE	FALSE	FALSE	FALSE	FALSE	FALSE	TRUE	0.45	0	0.11	0	3.69	7.4	225.42	3.32	0.77	0	0.58	0.08	0.09	0	0.31	0.5	5.4	0.26	0	1.3	3.03	245.29
Ga07g02140	FALSE	FALSE	FALSE	FALSE	FALSE	FALSE	TRUE	3.44	0.28	4.19	0.68	1.72	2.44	9.91	1.71	0.22	0.2	0.12	0.47	0.14	0.98	0.27	0.52	1.61	0.17	0.36	2.97	1.89	9.4
Ga07g02151	FALSE	FALSE	TRUE	FALSE	FALSE	FALSE	FALSE	2.34	0.73	1.81	7.55	0.23	1.23	24.91	0.37	3.96	14.08	0.31	0.02	18.64	19.84	0.27	42.16	0.13	0.35	47.11	0.16	2.12	8.79
Ga07g02158	TRUE	TRUE	FALSE	FALSE	FALSE	FALSE	FALSE	0.05	1.33	5.04	0.53	3.43	3.26	0.24	8.57	0.09	1.86	0.15	0.02	0.32	3.86	0.69	3.98	10.33	19.92	0.11	2.08	1.51	0.22
Ga07g02192	TRUE	FALSE	FALSE	TRUE	TRUE	FALSE	TRUE	0.58	3.59	12.77	43.85	283.41	48.34	221.15	197.7	0.8	29.95	3.55	0.24	46.91	56.07	1.06	1.64	188.37	15.19	4.35	118.24	38.93	221.43
Ga07g02202	TRUE	FALSE	FALSE	TRUE	TRUE	FALSE	TRUE	0.03	0.02	2.37	2.04	12.16	3.87	10.66	8.94	0.04	2.97	0.1	0	5.38	4.28	0.25	0.43	7.51	5.35	0.74	5.86	3.48	20.06
Ga07g02214	FALSE	FALSE	FALSE	FALSE	FALSE	FALSE	TRUE	0.67	0.17	0.1	1.52	1.48	2.01	6.48	1.28	0.51	0.2	0.15	0.97	0.21	0.22	0.73	1.15	0.89	0.37	0.29	1.31	3.6	10.64
Ga07g02226	TRUE	FALSE	FALSE	TRUE	TRUE	FALSE	FALSE	0.04	0.49	2.47	5.65	48.07	11.58	11.37	23.92	0.24	5.56	1.25	0.07	5.72	4.5	0.37	0.31	16.32	7.93	4.4	15.77	10.23	16.36
Ga07g02244	FALSE	FALSE	TRUE	FALSE	FALSE	FALSE	FALSE	3.04	5.88	8.11	7.87	16.12	29.45	45.24	32.51	3.9	20.67	8.63	6.62	39.13	26.68	8.21	7.46	48.1	89.79	175.23	14.94	32.9	68.1
Ga07g02257	FALSE	FALSE	FALSE	TRUE	TRUE	FALSE	TRUE	0.68	0.77	22.35	50.66	319.14	66.02	279.6	196.56	1.96	42.13	6.56	0.73	143.47	132.89	1.81	5.73	141.38	17.81	1.7	146.07	93.97	404.52
Ga07g02259	TRUE	FALSE	TRUE	TRUE	TRUE	TRUE	FALSE	0	0.88	0.62	2.01	12.48	21.3	1.79	7.96	0.75	1	0.09	0.12	0.1	0.46	2.69	1.93	7.89	7.11	8.91	3.32	11.54	2.02
Ga07g02295	TRUE	TRUE	FALSE	FALSE	FALSE	FALSE	FALSE	0.58	2.22	9.2	6.05	19.59	44.48	17.89	60.08	2.81	24.38	2.89	0.62	15.39	25.63	2.22	19.56	93.95	194.47	47.19	27.08	61.19	16.32
Ga07g02298	TRUE	FALSE	FALSE	FALSE	FALSE	FALSE	FALSE	0	3.96	2.23	9.36	40.06	2.57	0.22	10.04	0.33	80.33	5.45	1.08	5.01	21.78	2.15	1.54	92.43	5.36	0.82	1.61	1.05	0.08
Ga07g02312	FALSE	FALSE	FALSE	TRUE	FALSE	FALSE	FALSE	0.04	0.35	1.94	5.25	31.32	11.22	10.21	14.17	1.31	4.44	0.9	0.63	3.63	3.72	0.34	0.38	15.1	1.92	0.72	10.41	19.84	13.6
Ga07g02344	FALSE	FALSE	FALSE	FALSE	FALSE	TRUE	FALSE	0.21	2.03	3.06	2.99	10.49	14	2.39	6.26	0.16	3.43	1.56	0.25	0.26	1	2.15	0.17	5.39	1.29	0.83	3.16	16.29	1.95
Ga07g02354	FALSE	FALSE	FALSE	TRUE	FALSE	FALSE	FALSE	0.02	0.08	0.62	1.12	8.31	2.15	4.05	5.11	0	1.62	0.16	0	2.16	1.77	0	0.04	2.53	0.44	0.03	3.15	1.41	5.15
Ga07g02364	FALSE	FALSE	FALSE	FALSE	FALSE	FALSE	TRUE	0.05	0	0.05	0.04	0.19	0	33.76	0.02	0	0	0	5.29	0	0.02	0.04	0.04	0	0	0	0.01	0	9.2
Ga07g02405	FALSE	FALSE	FALSE	FALSE	FALSE	TRUE	FALSE	0.17	5.47	2.04	5.22	1.22	52.48	1.24	1.33	3.04	15.39	0.76	0	21.53	23.19	2.73	0.82	0.84	1.03	2.07	0.19	17.64	5.15
Ga07g02412	TRUE	TRUE	TRUE	TRUE	TRUE	TRUE	TRUE	1.22	0.09	0.06	2.11	15.91	93	45.48	19.33	1.1	0.21	0.16	0.1	9.03	0.07	2.52	0.62	19.87	11.1	36.95	5.21	34.58	13.99
Ga07g02420	FALSE	FALSE	FALSE	TRUE	FALSE	FALSE	FALSE	0.55	0.22	0.53	0.97	7.53	2.16	4.38	5.77	0.52	0.67	0.44	0.09	1.87	1.86	0.24	0.63	4.4	0.94	0.36	13.2	3.24	11.86
Ga07g02426	FALSE	FALSE	FALSE	FALSE	FALSE	FALSE	TRUE	0.35	0.49	0.3	1.56	3.65	6.37	10.31	2.61	0.3	1.55	2.33	0.44	0.86	0.81	1.4	0.62	1.69	4.41	2.97	4.48	7.8	7.63
Ga07g02438	FALSE	FALSE	FALSE	FALSE	FALSE	FALSE	TRUE	0.03	0	0	0	0.14	0.71	18.48	0.15	0.05	0.01	0	0.15	0	0	0.02	0	0.28	0.02	0	0.05	0.41	23.3
Ga07g02445	FALSE	FALSE	FALSE	FALSE	FALSE	FALSE	TRUE	0.03	1.58	0.19	2.53	6.87	6.21	16.8	7.4	0.45	5.54	10.17	0	3.43	3	0.62	2.02	5.02	1.46	4.41	2.34	5.47	15.52
Ga07g02446	FALSE	FALSE	FALSE	FALSE	FALSE	FALSE	TRUE	0.38	0.06	0.19	0.62	2.1	1.8	6.2	1.6	0.09	1.02	1.33	0.08	1.84	1.25	0.07	0.24	1.2	1.21	1.21	0.89	2.2	7.28
Ga07g02460	FALSE	FALSE	FALSE	FALSE	FALSE	FALSE	TRUE	0.09	4.98	9.93	4.78	6.07	3.86	18.96	2.55	0.16	1.31	0.12	0.41	0.28	0.84	2.02	0.16	2.83	1.31	0.68	3.62	7.3	18.07
Ga08g00023	FALSE	FALSE	TRUE	FALSE	FALSE	FALSE	FALSE	0.1	0	0	0.02	0	0	7.2	0.01	0.01	0	0.08	0.01	0.01	0	0.02	0	0	0.05	22.95	0	0	2.93
Ga08g00024	TRUE	FALSE	FALSE	TRUE	TRUE	FALSE	FALSE	0.57	1.22	12.91	25.64	156.73	23.18	53.33	112.44	2.12	15.12	3.36	0.75	36.96	31.83	1.73	4.01	162.96	19.7	3.24	21.75	8.34	22.73
Ga08g00033	FALSE	FALSE	FALSE	TRUE	TRUE	TRUE	FALSE	0.06	0.88	0.15	0.94	27.41	9.35	1.59	18.93	0.07	0.28	0.24	0.09	0.38	0.27	0.28	0.09	5.25	0.03	0.13	7.95	2.64	2.6
Ga08g00036	FALSE	FALSE	FALSE	TRUE	FALSE	FALSE	FALSE	3.55	32.36	51.92	107.3	660.68	97.01	403.21	504.04	15.94	91.36	46.49	44.65	166.45	184.01	24	24.54	569.55	57.09	4.73	364.56	81.61	461.34
Ga08g00037	TRUE	FALSE	FALSE	TRUE	TRUE	FALSE	TRUE	1.6	14.41	50.1	120.26	805.29	141.86	392.73	635.25	6.84	78.47	21.63	2.06	186.02	183.79	9.88	10.39	915.15	80.26	7.68	114.9	43.35	161.1
Ga08g00038	TRUE	FALSE	FALSE	TRUE	TRUE	FALSE	TRUE	1.65	6.63	43.96	99.61	651.63	118.58	367.05	509.99	5.03	67.62	12.53	0.85	162.68	157.54	4.71	6.89	1163.39	106.65	10.52	83.65	26.8	120.28
Ga08g00041	TRUE	FALSE	FALSE	TRUE	TRUE	FALSE	TRUE	1.86	0.53	3.13	38.86	241.42	48.76	156.78	213.47	1.2	28.48	4.77	0.62	72.99	71.53	0.57	2.88	386.55	34.62	4.96	42.3	16.01	59.9
Ga08g00054	TRUE	FALSE	FALSE	TRUE	TRUE	FALSE	TRUE	1.1	3.87	18.23	36.93	233.48	42.02	163.49	180.87	2.93	23.89	9.4	2.82	54.8	47.94	2.62	4.22	212.56	24.19	4.02	58.73	16.97	100.64
Ga08g00056	FALSE	FALSE	TRUE	FALSE	FALSE	FALSE	FALSE	0.08	0.27	0.23	0.21	0.05	0.56	1.18	0.15	0.05	0.45	1.91	0.02	1.61	1.02	0.3	0.22	3.06	3.52	7.69	0	0.06	0.09
Ga08g00058	FALSE	TRUE	TRUE	FALSE	FALSE	FALSE	FALSE	3.3	1.42	4.37	4.29	11.91	22.52	16.22	18.6	3.78	3.28	0.89	0.6	10.12	6.3	2.47	17.93	23.63	48	81.62	4.9	13.51	11.32
Ga08g00161	TRUE	TRUE	TRUE	TRUE	TRUE	TRUE	FALSE	0.98	0.01	0.97	1.62	10.36	13.92	5.74	18.3	0.48	1.06	0.03	0.24	6.5	3.24	1.28	0.64	15.61	18.77	19.37	6.46	9.12	7.15
Ga08g00166	FALSE	TRUE	FALSE	FALSE	FALSE	FALSE	FALSE	0.02	0.02	0.31	0.39	1.83	2.28	3.74	5.69	0.04	0.54	0.01	0.12	0.46	2.11	0.13	0.27	3.9	10.73	0.27	1.27	1.73	2.16
Ga08g00170	TRUE	FALSE	FALSE	TRUE	TRUE	FALSE	FALSE	0.01	0.55	2.63	2.28	17.54	0.87	2.65	16.43	0.04	3.99	0.44	6.99	0.12	4.22	1.04	0.05	16.78	4.57	0.99	6.02	0.69	3.24
Ga08g00173	FALSE	TRUE	TRUE	FALSE	FALSE	TRUE	FALSE	1.76	0.07	0.74	0.01	0.12	23.62	0.07	2.17	0.03	3.17	1.06	0.01	10.44	8.91	0.03	0.43	3.63	33.65	18.36	0.39	12.94	0.14
Ga08g00186	FALSE	FALSE	TRUE	FALSE	FALSE	FALSE	FALSE	0.1	0.85	1.67	3.34	3.94	7.11	3.71	2.24	0.61	5.69	0.28	0.12	17.68	12.01	0.26	0.24	2.55	2.78	42.83	1.33	3.76	19.61
Ga08g00191	FALSE	FALSE	TRUE	FALSE	FALSE	FALSE	FALSE	0	27.25	0.23	19.16	0.27	3.26	1.84	4.07	0.35	1.42	1.65	0.11	0.28	0.84	13.68	0.01	2.93	7.41	81.92	0.77	1.77	0.55
Ga08g00193	TRUE	FALSE	FALSE	FALSE	FALSE	FALSE	FALSE	0.96	0.6	1.46	3.76	15.1	5.06	7.04	12.69	0.2	2.73	0.65	10.55	5.92	4.54	0.22	0.3	37.8	16.79	6.62	3.2	1.4	2.99
Ga08g00207	FALSE	TRUE	TRUE	FALSE	FALSE	FALSE	TRUE	33.96	0.76	0.39	48.45	6.49	217.88	514.55	34.51	101.37	0.82	2.61	1.24	1.44	0.44	5.95	479.57	116.53	1260.9	3838.16	1.66	48.92	74.44
Ga08g00215	TRUE	FALSE	FALSE	TRUE	TRUE	FALSE	TRUE	0.07	0.06	0.58	1.86	12.59	1.94	7.7	6.86	0.03	1.35	0.33	0.08	2.29	2.27	0.1	0.1	4.66	0.4	0.1	5.45	2.41	13.36
Ga08g00218	FALSE	FALSE	FALSE	TRUE	FALSE	FALSE	FALSE	1.44	10.62	13.61	25.99	125.86	63.51	58.29	78.46	1.06	31.41	12.85	1.12	26.82	24.78	9.37	1.24	64.66	35.01	10.5	35.42	55.76	59.17
Ga08g00260	FALSE	FALSE	TRUE	FALSE	FALSE	FALSE	FALSE	1.14	4.31	3.57	7.33	16.4	15.93	14.02	15.92	2.31	6.47	6.14	3.5	7.1	10.6	10.99	2.35	38.33	42.23	69.87	11.58	16.76	14.41
Ga08g00288	FALSE	FALSE	FALSE	TRUE	FALSE	FALSE	FALSE	0.08	0.04	0	1.3	19.26	8.37	5.14	10.55	0.1	0.08	0.07	0.14	0.23	0.03	0.03	0.03	7.98	0.91	0.1	8.61	8.61	2.41
Ga08g00304	FALSE	FALSE	FALSE	TRUE	FALSE	FALSE	FALSE	0.62	0.22	0.41	2.21	19.02	1.59	0.65	5.16	1.36	5.72	0.81	0.05	5.25	17.72	0.43	2.66	10.19	2.52	1.3	2474.01	1.39	0.59
Ga08g00342	TRUE	FALSE	FALSE	TRUE	TRUE	FALSE	TRUE	0.31	0.38	4.19	10.25	57.36	20.06	66.3	65.36	0.72	9.34	2.88	0.15	31.83	20.83	0.42	1.5	69.53	6.27	0.87	38.1	11.69	73.46
Ga08g00349	TRUE	TRUE	TRUE	TRUE	TRUE	TRUE	FALSE	0.82	0.12	0.92	1.17	10.48	20.46	5.65	21.53	0.5	3.29	0.15	0.02	3.73	4	0.15	0.46	20.93	39.86	22.53	8.13	17.99	8.98
Ga08g00376	TRUE	FALSE	FALSE	TRUE	TRUE	TRUE	FALSE	0.01	0.82	4.85	12.24	24.37	44	0.42	28	0.17	12.84	0.83	0.06	1.11	1.57	0.11	0.95	45.17	14.57	2.1	23.37	28.9	0.72
Ga08g00418	TRUE	TRUE	TRUE	FALSE	TRUE	TRUE	TRUE	12.7	0.24	2.25	4.1	24.53	93.23	59.24	83.34	2.27	16.68	0.64	0.56	35	30.94	1.18	2.52	68.6	164.63	384.91	20.14	48.6	47.6
Ga08g00441	FALSE	FALSE	TRUE	FALSE	FALSE	FALSE	TRUE	0.51	0.21	0.14	0.75	0.07	2.97	46.9	0.26	1.2	1.68	0.23	0.82	8.08	4.09	0.02	0.13	0.18	1.23	422.2	0.08	5.73	79.64
Ga08g00444	FALSE	TRUE	FALSE	FALSE	FALSE	FALSE	FALSE	1.39	0.93	0.53	0.21	0.17	1.48	0.2	2.47	0.12	0.43	5.22	0.06	0.13	0.33	0.03	0.3	2.86	6.48	1.33	0.53	0.51	0.21
Ga08g00456	FALSE	FALSE	FALSE	FALSE	FALSE	FALSE	TRUE	0.25	0.31	8.59	0.2	0.31	1.02	51.99	0.56	0.18	1.09	0.56	0.91	19.56	11.58	3.38	0.57	0.44	0.19	0.37	2.52	1.05	39.65
Ga08g00524	FALSE	FALSE	FALSE	FALSE	FALSE	FALSE	TRUE	10.14	0.16	0.32	0.15	49.35	15.76	14243.5	20.83	31.2	0.41	33.47	30.65	8.95	0.05	10.33	26.7	0.02	0.5	0.04	5.86	0	3307.1
Ga08g00526	FALSE	FALSE	TRUE	FALSE	FALSE	FALSE	FALSE	1.34	5.2	6.08	24.03	4.57	7.44	288.8	4.15	26.54	74.63	5.86	0.68	263.27	208.72	2.74	3.75	3.38	4.02	1400.41	2.64	7.38	307.76
Ga08g00527	TRUE	TRUE	TRUE	TRUE	TRUE	TRUE	FALSE	0.13	0.06	0.15	0.48	5.13	4.55	0.97	5.42	0.1	3.05	1.22	0	2.94	1.8	0.1	0.15	5.28	8.32	8.3	2.56	5.75	2.32
Ga08g00547	FALSE	FALSE	FALSE	FALSE	FALSE	FALSE	TRUE	0.02	6.93	0.42	2.92	1.97	3.22	78.13	0.91	0.25	0.24	5.04	7.67	0.13	0.05	0.95	0.14	0.48	0.2	0.08	0.44	3.27	85.19
Ga08g00567	FALSE	FALSE	TRUE	FALSE	FALSE	FALSE	TRUE	0.86	0.3	0.04	3.58	0.71	6.02	619.3	0.88	15.21	1.07	1.48	0.2	0.47	0.35	0.92	1.23	0.13	1.19	4195.13	0.22	0.33	191.29
Ga08g00587	FALSE	FALSE	TRUE	FALSE	FALSE	FALSE	TRUE	0.21	1.45	1.31	4.13	0.35	5.53	148.63	0.29	3.09	20.22	0.82	0.08	15.4	9.81	0.76	1.21	0.28	0.75	380.05	0.21	2.3	103.25
Ga08g00592	TRUE	FALSE	FALSE	TRUE	TRUE	FALSE	TRUE	0.13	0	0.72	3.69	34.64	4.96	43.46	16.06	0.2	2.43	1	0.04	7.41	5.62	0.14	0.17	10.63	2.26	0.11	14.52	7.07	61.83
Ga08g00602	FALSE	TRUE	TRUE	FALSE	FALSE	TRUE	FALSE	0	0.07	0.11	0.08	0.04	58.42	1.08	0.97	0.21	2.17	0.11	0.06	5.07	2.51	0	0.15	1.06	5.34	18.28	0.07	59.76	2.11
Ga08g00670	TRUE	FALSE	FALSE	TRUE	TRUE	TRUE	FALSE	0.5	0.8	2.41	4.07	50.72	22.9	0.58	24.48	0.52	0.21	0.1	0.19	0.28	0.06	1.8	0.16	24.56	0.2	0.12	16.26	31.18	1.97
Ga08g00683	TRUE	TRUE	TRUE	FALSE	FALSE	FALSE	FALSE	0.06	0.05	0.14	0.26	0.6	3.49	0.75	7.25	0.19	0.59	0.4	0.02	1.08	0.91	0.08	0.17	9.44	25.05	9.91	1.05	1.15	0.4
Ga08g00702	FALSE	TRUE	TRUE	TRUE	FALSE	TRUE	FALSE	0.07	2.68	3.9	4.69	21.84	18.34	2.68	12.11	0.44	2.8	2.85	0.08	0.31	1.64	1.91	0.3	9.7	38.98	25.76	11.46	14.18	5.74
Ga08g00703	TRUE	FALSE	FALSE	FALSE	FALSE	FALSE	FALSE	0.11	1.61	0.53	3.19	20.59	14.39	3.2	14.12	1.01	2.33	2.92	2.94	2.94	1.4	2.66	0.88	26.05	5.57	1.3	5.46	4.22	1.67
Ga08g00726	TRUE	TRUE	FALSE	FALSE	TRUE	TRUE	FALSE	0.05	0.44	0.81	0.82	5.36	6.3	5.04	7.73	0.18	1.23	0.12	0.43	1.07	1.71	0.3	0.09	8.13	16.15	0.29	1.68	1.83	4.54
Ga08g00747	TRUE	FALSE	FALSE	TRUE	TRUE	FALSE	TRUE	0.13	0.15	1.75	2.8	22.6	5.84	16.63	15.92	0.14	3.25	0.49	0.06	10.18	9.38	0.14	0.13	16.22	2.66	0.32	9.05	4.67	18.58
Ga08g00750	TRUE	FALSE	FALSE	TRUE	TRUE	FALSE	FALSE	0.37	0.03	0.83	9.55	45.2	4.29	2.03	25.9	0.13	0.91	0.16	0	0.72	2.38	0.12	3.47	12.14	5.75	1.96	23.93	7.67	3.65
Ga08g00755	FALSE	FALSE	FALSE	TRUE	FALSE	FALSE	FALSE	0.5	0.05	0.08	0.85	8.6	2.54	5.12	4.93	0.02	1.02	0.02	0.14	1.66	1.55	0	0.05	4.91	0.75	0.36	2.71	1.18	4.16
Ga08g00774	TRUE	FALSE	FALSE	TRUE	TRUE	FALSE	TRUE	0.12	0.4	0.4	3.53	36.33	8.12	71.34	19.95	0.59	2.71	0.34	0	8.43	8.18	0.51	0.44	15.74	0.61	0.9	28.9	10.87	40.62
Ga08g00791	TRUE	FALSE	FALSE	TRUE	TRUE	FALSE	TRUE	0.72	2.29	18.15	37.17	238.8	44.15	121.9	192.06	1.34	27.68	4.82	0.36	69.33	56.44	0.99	2.31	166.28	18.02	1.1	70.79	22.2	100.56
Ga08g00793	TRUE	TRUE	FALSE	TRUE	TRUE	FALSE	FALSE	0.09	1.57	4.14	4.84	30.74	16.76	7.88	24.9	0.17	4.2	0.98	0.96	14.03	8.5	0.89	0.59	27.5	26.57	3.2	9.48	9.1	6.55
Ga08g00801	TRUE	FALSE	FALSE	FALSE	FALSE	FALSE	FALSE	0.07	5.16	1.6	4.54	5.64	3.38	6.97	3.97	0.09	1.62	0.83	0.43	2.32	0.74	0.33	0.12	12.64	3.41	3.84	4.05	4.17	3.32
Ga08g00802	TRUE	FALSE	FALSE	TRUE	TRUE	FALSE	TRUE	0.04	1.54	2.71	4.66	19.69	15.61	20.76	18.99	0.24	4.95	1.15	0.14	5.89	7.19	0.75	0.29	21.09	7.81	4.83	7.84	15.33	19.41
Ga08g00814	FALSE	FALSE	FALSE	FALSE	FALSE	FALSE	TRUE	0.28	0.04	0	2.68	1.11	12.36	134.09	7.05	2.12	0.11	0.44	0.33	0.36	0.18	0.14	22.14	12.9	0.4	0.08	5.14	8.71	75.3
Ga08g00820	TRUE	TRUE	FALSE	FALSE	FALSE	FALSE	FALSE	0.01	0	0.25	0.76	1.26	7.33	5.53	8.66	0.07	2.45	0.31	0.01	8.88	3.45	0.02	0.1	9.17	21.34	1.35	2.49	6.74	7.45
Ga08g00836	TRUE	FALSE	FALSE	FALSE	FALSE	FALSE	FALSE	0.46	0.5	0.87	1.16	1.91	1.82	0.96	1.36	0.89	1.14	1.08	0.21	2.62	3.45	1.08	0.74	13.46	4.13	1.27	0.35	1.24	0.49
Ga08g00857	TRUE	TRUE	TRUE	FALSE	TRUE	TRUE	FALSE	16.8	3.09	1.27	4.49	27.31	59.53	18.17	76.72	8.63	1.33	3.07	0.09	4.49	1.72	0.82	3.39	95.21	162.91	139.52	15.25	26.99	7.43
Ga08g00892	TRUE	TRUE	TRUE	FALSE	TRUE	TRUE	FALSE	1.54	76.77	88.47	38.44	74.69	495.73	92.68	434.86	26.48	32.98	24.63	2.87	13.17	34.02	135.87	14.24	580.38	1725.18	2054.92	132.11	402.05	68.32
Ga08g00935	TRUE	TRUE	TRUE	FALSE	FALSE	FALSE	FALSE	9.53	1.86	2.41	9.29	17.75	61.43	57.67	64.56	2.83	10.42	0.84	0.1	24.64	17.34	0.8	74.76	88.55	174.11	417.68	22.72	39.99	58.18
Ga08g00943	TRUE	TRUE	FALSE	FALSE	TRUE	FALSE	FALSE	20.32	7.66	13.66	16.71	42.52	74.85	8.38	106.05	3.36	3.83	2.55	2.3	14.7	5.09	8.38	95.96	126.82	246.34	91.46	33.93	81.61	8.6
Ga08g00986	FALSE	TRUE	TRUE	FALSE	FALSE	FALSE	FALSE	34.18	17.33	8.97	20.84	71.08	101.94	22.66	150.27	5.9	18.89	32.58	0.47	42.55	14.84	16.38	8.4	149.02	219.06	229	42.23	64.43	12.27
Ga08g01021	FALSE	TRUE	FALSE	FALSE	FALSE	FALSE	FALSE	1.45	23.37	43.62	20.42	48.82	40.99	3.41	108.69	12.07	10.13	7.06	3.6	4.67	36.2	40.03	15.07	100.86	189.88	42.53	37.76	33.17	4.06
Ga08g01055	FALSE	FALSE	FALSE	TRUE	TRUE	FALSE	TRUE	0.39	0	1.54	2.55	17.01	4.61	10.09	12.09	0.07	2.51	0.44	0.08	7.07	5.49	0.06	0.14	6.62	1.29	0.09	8.72	4.49	13.87
Ga08g01073	FALSE	FALSE	FALSE	TRUE	FALSE	FALSE	FALSE	0.18	0.98	0.54	1.68	9.43	1.66	3.06	2.65	0.17	1.46	1	0.05	0.36	0.27	0.34	0.11	0.73	0.39	0.12	1.15	1.43	1.53
Ga08g01086	TRUE	TRUE	FALSE	FALSE	TRUE	FALSE	FALSE	1.24	8.62	25.86	12.57	80.08	42.84	10.36	170.11	1.13	31.16	5.97	0.73	5.64	13.53	9.78	1.59	284.73	276.61	3.65	55.47	44.06	11.89
Ga08g01107	FALSE	FALSE	FALSE	TRUE	FALSE	FALSE	FALSE	0.32	0.58	0.34	3.01	28.51	6.04	7.13	8.08	0.44	0.28	1.74	0.66	1.98	0.92	1.34	0.11	5.38	1.31	0.73	7.66	11.67	13.37
Ga08g01129	FALSE	FALSE	FALSE	TRUE	FALSE	FALSE	TRUE	0.06	0.02	0.33	2.36	14.49	0.6	31.96	4.46	0.04	1.27	0.33	0.79	0.69	2.51	0.04	0.08	2.37	0.32	0.09	1.66	0.45	17.35
Ga08g01137	FALSE	FALSE	TRUE	FALSE	FALSE	FALSE	FALSE	2.14	10.17	26.51	44.51	10.5	49.99	182.38	32.3	51.66	70.25	27.24	1.86	190.53	156.12	52.84	31.42	61.04	57.72	542.81	9.24	27.37	183.13
Ga08g01211	FALSE	FALSE	FALSE	FALSE	FALSE	FALSE	TRUE	0	0	0.06	0	0.14	0.68	40.08	0.32	0.11	0.08	0.04	0.03	0.03	0	0	0.06	0.12	0.09	0.2	0.16	0.27	66.3
Ga08g01226	FALSE	TRUE	FALSE	FALSE	FALSE	FALSE	FALSE	0.1	1.05	0.74	1.64	4.81	5.99	6.36	4.9	0.25	1.74	1.27	0.02	0.24	1.27	0.54	0.29	5.77	7.79	5.79	1.93	5.31	9.32
Ga08g01227	FALSE	FALSE	TRUE	FALSE	FALSE	FALSE	FALSE	0	0.13	0.18	0.58	0.07	1.57	19.7	0.1	0.25	3.88	1.15	0.11	26.28	16.75	0	0.22	0.05	0.05	269.55	0.05	0	45.22
Ga08g01234	FALSE	TRUE	TRUE	FALSE	FALSE	TRUE	TRUE	0.13	0.09	0.63	1.34	4.1	185.02	68.85	10.75	0.6	34.97	16.38	0.27	12.8	48.75	0.13	3.56	17.18	162.67	1045.32	4.28	140.42	68.66
Ga08g01243	TRUE	TRUE	FALSE	FALSE	TRUE	FALSE	FALSE	0.84	0.21	6.02	2.23	7.78	12.16	7.04	15.17	0.16	4.44	0.37	0.1	9.87	8.94	0.12	0.41	22.28	15.61	2.15	2.87	4.77	4.83
Ga08g01261	FALSE	TRUE	FALSE	FALSE	FALSE	FALSE	FALSE	0	0	0	0	0.42	1.76	0.33	6.49	0	0.03	0	0	0.04	0	0	0.04	6.99	14.44	2.8	0.47	0.54	0.09
Ga08g01269	FALSE	FALSE	TRUE	FALSE	FALSE	FALSE	FALSE	1.46	3.29	2.58	6.25	16.69	52.49	15.57	27.38	1.87	11.26	2.28	0.05	17.85	11.92	2.58	9.7	29.11	35.06	75.39	8.78	27.66	10.07
Ga08g01320	FALSE	FALSE	TRUE	FALSE	FALSE	FALSE	TRUE	0.16	0.45	0.24	1.05	0.12	0.17	30.68	0.13	1.33	3.33	0.49	0	14.91	8.53	0.05	0.11	0	0.18	40.92	0.35	0.16	59.44
Ga08g01327	FALSE	TRUE	TRUE	FALSE	FALSE	FALSE	TRUE	0.92	3.9	0.83	1.52	0.35	11.72	28.03	5.31	1.76	1.34	6.12	1.48	1.62	1.91	3.47	0.18	13.18	94.07	274.35	1.53	10.51	12.34
Ga08g01329	TRUE	FALSE	FALSE	TRUE	TRUE	TRUE	FALSE	0.03	0.35	0.06	1.86	19.31	29.67	0.37	25.67	0.12	0.91	0.06	0.17	0.07	0.1	3.23	0.1	9.15	0.61	0.24	36.21	69.72	5.64
Ga08g01330	FALSE	FALSE	FALSE	TRUE	FALSE	FALSE	FALSE	0.44	22.56	3.75	25.55	181.95	149.32	13.56	121.95	6.31	45.82	7.57	117.73	19.38	8.67	141.43	1.76	99.58	6.38	1.39	182.17	464.25	44.11
Ga08g01376	TRUE	TRUE	TRUE	FALSE	FALSE	FALSE	FALSE	0.2	1.16	1.13	0.81	2.7	3.51	0.78	6.29	0.34	1.18	1.26	0.43	0.22	0.33	1.07	2	26.1	65.72	14.44	1.43	1.47	0.26
Ga08g01382	TRUE	FALSE	FALSE	TRUE	TRUE	FALSE	TRUE	0.16	0.2	1.29	2.64	25.12	5.33	11.05	17.24	0.18	2.23	0.23	0	5.36	6.31	0.05	0.22	12.77	1.72	0.37	11.81	5.34	13.53
Ga08g01394	FALSE	FALSE	FALSE	FALSE	FALSE	FALSE	TRUE	0	0	0	0.08	0.29	0.23	37.68	0.09	0.04	0	0.16	13.7	0.03	0.09	0.09	0.04	0.03	0.03	0	0.02	0.06	12.87
Ga08g01395	FALSE	FALSE	FALSE	FALSE	FALSE	FALSE	TRUE	0.09	0.7	0.15	1.24	1.45	0.7	17.96	0.35	0.17	1.93	0.31	0.1	0.15	1.02	0.54	9.87	0.04	0.11	0	0.17	0.63	14.71
Ga08g01412	FALSE	FALSE	FALSE	FALSE	FALSE	FALSE	TRUE	0.36	1.02	0.2	0.67	0.08	1.79	19.35	0	0.03	0.46	0.58	0.04	0.32	0.18	0.6	1.96	0.02	0.05	0.02	0.26	0.47	16.94
Ga08g01436	TRUE	FALSE	FALSE	FALSE	FALSE	FALSE	TRUE	0.16	1.63	2.03	2.75	10.46	12.99	32.21	9.42	0.38	2.33	0.9	1.26	3.19	9.75	0.87	0.59	17.81	14.36	12.67	19.73	7.98	17.88
Ga08g01447	FALSE	FALSE	FALSE	FALSE	FALSE	FALSE	TRUE	4.56	0.49	0.75	1.28	1.09	10.58	84.26	5.11	1.81	1.21	0.13	2.9	2.98	2	0.71	3.46	5.39	0.78	0.18	3.95	11.05	54.95
Ga08g01448	FALSE	FALSE	FALSE	TRUE	TRUE	FALSE	FALSE	0.29	0.03	0.78	1.91	9.72	4.31	4.72	7.5	0.05	1.52	0.33	0.05	4.02	3.69	0.25	0.13	5.04	1.12	0.11	2.85	2.77	4.66
Ga08g01454	FALSE	FALSE	FALSE	FALSE	FALSE	TRUE	FALSE	0	0.59	4.12	2.45	0.63	8.16	0.95	2.44	0	3.71	0.08	3.26	0.4	1.15	0.12	0	3.22	0.3	0	5.35	8.58	0.81
Ga08g01469	FALSE	FALSE	FALSE	TRUE	FALSE	FALSE	FALSE	0	0	0.16	0.83	9.87	0.36	4.72	3.19	0	0.23	0	2.84	0.96	0.63	0	0	4.11	0.07	0	4.37	0.47	5.58
Ga08g01477	FALSE	FALSE	TRUE	FALSE	FALSE	FALSE	FALSE	0	1.57	6.12	1.58	0.74	5.99	22.87	4.69	0.15	50.94	16.04	0.3	8.85	51.77	0.15	0.18	6.28	25.92	184.57	0.86	3.13	7.41
Ga08g01480	FALSE	FALSE	FALSE	FALSE	FALSE	FALSE	TRUE	0.29	0.41	0.53	1.37	5.01	0.21	7.12	1.18	0	1.53	0.04	0.84	1.98	4.88	0.43	0.02	0.5	0.07	0.03	1.24	0.09	7.17
Ga08g01515	FALSE	FALSE	TRUE	TRUE	FALSE	FALSE	FALSE	0.15	0.21	0.06	1.16	12.9	2.55	7.54	2.53	0.01	0.15	0.41	0	0.46	0.37	0.19	0.17	3.05	0.94	15.47	3.48	3.6	8.37
Ga08g01570	FALSE	FALSE	FALSE	TRUE	FALSE	FALSE	FALSE	0.35	0.97	1.86	4.45	26.4	9.01	16.5	18.93	0.37	3.86	1.61	0.43	9.13	8.89	0.83	0.39	11.78	6.15	0.98	17.43	8.15	21.82
Ga08g01607	FALSE	FALSE	TRUE	FALSE	FALSE	FALSE	TRUE	0.12	0.18	0.21	0.4	0.03	0.45	11.88	0.05	0.48	0.9	1.61	0.23	4.29	2.71	0.03	0.16	0.02	0.49	36.26	0.29	0.1	3.98
Ga08g01639	FALSE	FALSE	FALSE	FALSE	FALSE	FALSE	TRUE	15.01	0.35	1.27	3.65	0.26	0.63	41.25	0.8	2.54	1.42	0.27	0.08	20.66	4.72	0.02	0.77	0.92	1.6	7.69	0.03	0.22	13.76
Ga08g01667	FALSE	FALSE	TRUE	FALSE	FALSE	FALSE	FALSE	1.43	4.88	2.04	3.4	0.59	2.81	16.16	0.91	8.84	2.44	2.09	0.06	7.08	4.91	3.37	3.01	1.5	3.14	69.15	0.25	1.55	6.59
Ga08g01669	TRUE	TRUE	TRUE	FALSE	FALSE	TRUE	FALSE	0.03	3.25	8	7.55	7.96	95.58	17.51	45.44	1.49	18	1.41	3.23	11.42	14.02	6.61	0.55	84.44	325.34	490.17	8.45	46.59	7.54
Ga08g01683	FALSE	FALSE	FALSE	FALSE	FALSE	FALSE	TRUE	0.29	0.21	0.06	0.23	0.06	0.09	7.45	0.03	0.06	0.47	0.68	5.82	0.27	0.13	0.07	0.08	0	0.03	0	0	0.11	2.43
Ga08g01684	TRUE	FALSE	FALSE	FALSE	TRUE	TRUE	FALSE	1.09	10.59	25.07	26.07	73.05	372.78	3.47	182.34	2.75	42.35	8.97	0.56	7.94	6.58	3.29	18.78	338.72	82.89	20.32	108.7	276.56	2.31
Ga08g01693	FALSE	FALSE	FALSE	FALSE	FALSE	FALSE	TRUE	0.57	0	0	0	0.11	1.89	26.3	0.11	0.12	0	0.13	0	0	0	0	0.09	0	0.04	0	0	0.58	18.88
Ga08g01713	FALSE	TRUE	FALSE	FALSE	FALSE	FALSE	FALSE	0.02	0	0	0.02	0.48	5.54	0.01	7.53	0.04	0	0	0	0.15	0.02	0	0.03	8.04	31.83	0.56	1.16	3.1	0
Ga08g01780	TRUE	FALSE	FALSE	TRUE	TRUE	FALSE	TRUE	0.02	0.05	1.24	2.36	12.42	2.59	5.13	8.14	0.08	2.84	0.23	0.06	3.23	2.96	0.12	0.08	8.5	1.41	0.16	3.8	2.02	6.5
Ga08g01786	TRUE	TRUE	TRUE	TRUE	TRUE	TRUE	FALSE	0.74	0.67	26.24	7.24	50.05	56.15	2.79	55.09	7.06	7.08	0.56	0.15	3.51	12.08	0.25	5.66	82.86	68.81	96.37	11.71	30.86	1.32
Ga08g01824	TRUE	FALSE	FALSE	TRUE	TRUE	TRUE	FALSE	0	0.03	0.47	2.1	22.38	10.1	3.27	14.83	0.05	0.59	0.04	0.06	0.06	0.27	0.04	0.04	10	0.84	0.03	9.65	13.52	5.28
Ga08g01831	FALSE	FALSE	FALSE	TRUE	TRUE	FALSE	FALSE	0.68	0.16	1.35	1.14	8.34	6.26	6.56	8.86	0.19	3.37	0.55	0.04	3.94	3.72	0.09	0.12	3.28	5.51	1.31	8.34	12.51	9.3
Ga08g01844	FALSE	FALSE	FALSE	FALSE	FALSE	FALSE	TRUE	0.74	9.93	18.3	5.65	9.5	10.01	42.65	6.38	0.52	2.79	0.55	1.23	0.26	0.64	9.98	0.41	5.23	0.98	0.65	7.87	16.08	105.83
Ga08g01848	FALSE	FALSE	FALSE	FALSE	FALSE	FALSE	TRUE	0.04	0.85	1.08	2.07	1.23	0.99	21.16	1.76	0.55	1.67	1.05	0.08	4.88	2.92	0.61	0.18	4.85	0.87	0.29	1.11	1.13	16.66
Ga08g01854	FALSE	FALSE	FALSE	TRUE	FALSE	FALSE	FALSE	0.04	0.58	3.2	2.61	14.35	3.81	3.67	7.23	0.15	4.24	0.25	0.32	1.7	3.31	1.47	0.35	10.21	1.87	0.63	6	5.02	3.83
Ga08g01869	FALSE	FALSE	FALSE	FALSE	FALSE	FALSE	TRUE	0	0.78	1.04	1	0.98	3.89	24.74	1.04	1.23	4.71	0.69	0.1	17.82	12.31	0.88	0.24	0.37	1.72	0.74	0.09	1.27	51.93
Ga08g01891	FALSE	TRUE	FALSE	TRUE	TRUE	TRUE	TRUE	0.23	3.32	4.14	3.79	30.87	65.76	25.49	20.85	0.4	0.59	0.21	9.74	0.2	1.37	1.06	2.1	14.47	29.86	0.54	12.4	105.62	33.7
Ga08g01909	FALSE	TRUE	TRUE	FALSE	FALSE	FALSE	FALSE	0.18	1.86	14.76	4.45	15.41	19.6	9.96	18.16	0.76	9.52	2.31	0.74	17.18	20.42	1.39	1.82	19.02	54.09	114.51	7.25	20.69	11.34
Ga08g01920	TRUE	FALSE	FALSE	FALSE	TRUE	TRUE	FALSE	41.33	9.14	186.67	110.25	234.41	1090.43	26.41	610.17	134.79	201.45	17.52	1.88	56.28	41.21	2	41.17	1038.22	444.63	184.95	300	991.96	36.7
Ga08g01937	TRUE	TRUE	TRUE	FALSE	FALSE	FALSE	FALSE	8.44	13.29	38.7	11.06	7.94	47.24	2.51	59.83	6.21	13.95	0.44	0.28	0.86	8.86	5.64	6.94	85.87	249.59	212.39	12.22	25.06	2.49
Ga08g01939	TRUE	FALSE	FALSE	TRUE	FALSE	FALSE	FALSE	0	0.2	0.15	2.36	11.28	4.35	1.23	5.84	0.43	0.86	0.12	0.2	1.68	1.02	1.87	0.28	6.2	1.35	0.43	3.56	3.73	0.93
Ga08g01940	TRUE	TRUE	FALSE	TRUE	TRUE	FALSE	FALSE	0.03	0.53	0.67	1.77	9.13	6.89	3.16	9.07	0.44	2.54	0.07	0.01	0.58	2.55	1.85	0.22	12.31	9.3	5.67	6.68	8.59	4.1
Ga08g01948	FALSE	FALSE	FALSE	FALSE	FALSE	FALSE	TRUE	2.71	0.81	0.01	0.41	2.35	0.24	5.46	1.3	0.35	0.11	0.15	2.74	0.48	0.54	0.27	0.11	0.87	1.3	0.26	0.74	0.53	5.83
Ga08g01965	FALSE	TRUE	TRUE	FALSE	FALSE	FALSE	FALSE	3.86	1.15	2.84	4	3.79	15.58	4.15	2.43	1.47	5.79	2.94	0.74	2	1.66	2.62	7.74	7.53	86.77	92.17	1.86	7.36	2.17
Ga08g01966	FALSE	FALSE	TRUE	FALSE	FALSE	FALSE	FALSE	0.04	4.6	7.58	7.65	9.75	27.67	15.79	9.05	1.38	15.56	3.29	0.21	14.14	12.91	2.48	1.1	10.04	37.23	98.41	5.17	20.5	17.95
Ga08g01970	TRUE	TRUE	TRUE	TRUE	TRUE	TRUE	FALSE	2.48	2.14	12.81	24.13	145.66	612.83	98.73	387.96	5.77	20.11	3.41	1.43	55.65	58.97	2.17	32.04	515.62	1999.74	4289.36	169.3	479.71	115.77
Ga08g01972	FALSE	FALSE	FALSE	FALSE	FALSE	FALSE	TRUE	5.97	0.28	0.13	0.49	0.25	0.41	52.68	1.4	0.47	0.84	0.44	0.25	7.01	2.54	0.27	1.1	1.04	1.76	1.06	0.51	0.43	62.75
Ga08g01977	FALSE	FALSE	FALSE	TRUE	TRUE	FALSE	TRUE	0.1	0	1.26	2.21	16	0.75	13.99	9.65	0.05	1.46	0.51	0.39	1.2	2.38	0.04	3.81	7.14	3.83	0.07	3.46	1.1	12.32
Ga08g01984	FALSE	TRUE	TRUE	FALSE	FALSE	FALSE	FALSE	0.94	48.89	349.18	63.13	1.99	155.97	44.17	8.06	67.92	290.35	58.4	1.25	158.02	429.99	9.67	3.19	28.78	816.61	5152.86	3.54	86.62	8.69
Ga08g02004	TRUE	FALSE	FALSE	TRUE	TRUE	FALSE	TRUE	0.74	1.1	19.9	40.27	324.04	47.81	170.74	236.84	1.02	39.35	4.52	0.39	70.28	69.38	1.07	2.01	190.4	18.16	1.86	100.78	21.73	128.65
Ga08g02010	FALSE	FALSE	FALSE	TRUE	TRUE	FALSE	FALSE	0.06	0.05	0.48	1.04	12.45	1.68	6.02	6.79	0.05	0.98	0.13	0.04	1.46	1.97	0.04	0.02	5.3	0.61	0	3.95	1.47	5.94
Ga08g02015	FALSE	FALSE	FALSE	TRUE	FALSE	FALSE	FALSE	0.05	2.3	0.48	1.85	10.04	2.41	0.06	4.04	0.35	1.57	1.2	0.09	0.79	1.59	0.61	0.24	3.28	0.17	0.14	2.14	2.31	0.13
Ga08g02026	FALSE	FALSE	FALSE	TRUE	FALSE	FALSE	TRUE	0.78	0.18	3.28	24.68	111.04	22.21	117.51	41.26	0.49	17.73	2.09	12.78	32.63	19.64	0.88	0.89	12.42	4.5	7.22	37.02	47.31	181.8
Ga08g02045	TRUE	FALSE	FALSE	TRUE	TRUE	FALSE	TRUE	0.3	0.09	4.62	13.63	110.18	18.05	75.43	72.74	0.46	10.62	0.79	1.76	20.3	23.33	0.26	0.84	90.08	9.23	3.38	39.55	11.49	68.67
Ga08g02081	FALSE	FALSE	FALSE	FALSE	FALSE	FALSE	TRUE	0.57	0.08	0.07	0.48	1.04	1.63	11.64	0.89	0.65	0.89	0.47	0.09	0.67	0.14	0.54	1.54	1.29	1.93	1.55	30.52	1	8.66
Ga08g02111	TRUE	FALSE	FALSE	FALSE	FALSE	FALSE	TRUE	0	0	0.04	1.52	6.1	0.46	6.86	2.88	0.04	3.94	0	0.41	0.02	0.61	0.11	0.07	39.19	3.23	0.08	0.5	0.03	0.23
Ga08g02122	FALSE	FALSE	TRUE	FALSE	FALSE	FALSE	FALSE	0.2	12.44	3.69	3.14	0.59	4.02	0.81	0.56	2.42	2.35	4.91	0.27	1.96	3.64	13.15	0.6	0.48	4.12	55.64	1.51	2.18	0.78
Ga08g02151	TRUE	FALSE	FALSE	FALSE	FALSE	FALSE	FALSE	0.4	0.31	0.31	0.24	0.98	3.24	0.07	2.54	0.19	0.89	0	0	0.27	0.55	0.23	0.16	11.91	3.22	2.56	0.12	0.74	0.03
Ga08g02153	TRUE	FALSE	FALSE	TRUE	TRUE	TRUE	FALSE	0.08	0.36	0.76	0.48	15.33	411.73	0.95	158.08	0.63	1.04	0.15	0.38	0.77	0.63	0	1.01	341.26	5.23	0.07	37.92	50.94	0
Ga08g02167	FALSE	FALSE	FALSE	FALSE	FALSE	FALSE	TRUE	0.07	0.87	0.64	2.18	0.09	0.32	65.44	0.26	2.31	9.15	0.74	0.13	34.59	21.7	0.23	0.49	0.02	0.17	1.23	0.06	0.11	57.6
Ga08g02168	FALSE	FALSE	FALSE	FALSE	FALSE	FALSE	TRUE	0.02	0.03	0.11	0.07	0.2	0.87	11.45	0.16	0.05	0.12	0.05	0	2.18	0.69	0.01	9.2	0.05	0.07	0	0.07	0.79	12.35
Ga08g02192	FALSE	TRUE	TRUE	FALSE	FALSE	FALSE	FALSE	17.77	22.96	28.49	34.72	62.83	175.55	73.56	204.09	25.62	58.57	58.12	62.27	101.28	91.96	43.47	39.28	348.18	992.28	868.81	30.65	84.36	55.75
Ga08g02204	FALSE	FALSE	TRUE	FALSE	FALSE	FALSE	FALSE	0.21	6.04	4.11	4.58	3.73	5.27	50.38	2.82	2.16	20.86	9.38	2.08	89.89	62.68	5.29	0.4	3.83	3.09	122.01	1.78	5.82	19.98
Ga08g02210	FALSE	FALSE	FALSE	TRUE	TRUE	FALSE	FALSE	0.02	0.17	0.11	1.75	28.32	0.79	3.01	11.95	0.06	0.11	0.11	0.36	0.21	0.21	0.01	0.05	6.99	1.54	0.7	6.6	0.15	1.6
Ga08g02229	TRUE	TRUE	FALSE	FALSE	TRUE	FALSE	FALSE	33.36	17.16	39.84	54.99	198.98	253.8	4.7	604.51	14.23	88.96	2.78	6.09	8.77	37.98	65.38	193.1	863.72	1568.84	357.9	98.79	140.4	3.18
Ga08g02236	FALSE	FALSE	FALSE	TRUE	FALSE	FALSE	TRUE	0.77	0.04	0.05	3.32	11.33	0.42	10.55	1.41	0.06	3.29	5.13	0.12	3.53	2.45	0.12	0.03	0.97	0.18	0.5	0.53	0.38	6.2
Ga08g02273	TRUE	FALSE	FALSE	TRUE	TRUE	FALSE	FALSE	0.94	1.61	5.53	12.84	96.3	17.4	43.85	69.9	2.96	8.7	1.94	2.94	46.25	22.44	2.2	2.98	52.15	6.6	0.79	32.27	10.38	47.16
Ga08g02286	FALSE	FALSE	FALSE	FALSE	FALSE	FALSE	TRUE	0.19	0.19	0.43	1.77	2.61	0.17	169.26	0.32	0.36	0.51	0.55	50.03	0.72	23.39	0.23	0.37	0.02	0.45	0.16	0.11	0.06	105.69
Ga08g02291	FALSE	FALSE	FALSE	TRUE	FALSE	FALSE	FALSE	1.7	0.15	1.86	3.12	19.49	4.95	7.22	13.69	0.19	3.52	1.11	0.87	9.86	8.28	0.28	0.49	10.49	2.74	0.12	12.7	6.9	14.34
Ga08g02293	FALSE	FALSE	FALSE	FALSE	FALSE	FALSE	TRUE	0.86	1.78	0.73	1.65	1.92	9.16	39.96	5	1.52	2.73	3.37	1.65	1.6	2.1	1.99	1.06	11.2	3.23	3.63	5.72	6.27	75.93
Ga08g02298	TRUE	FALSE	FALSE	FALSE	FALSE	FALSE	FALSE	0.3	1.38	1.1	4.88	7.3	3.01	6	5.81	0.6	4.61	4.12	0.5	8.21	3.42	1.83	2.44	28.68	6.55	1.87	3.61	1.29	1
Ga08g02308	TRUE	FALSE	FALSE	FALSE	FALSE	FALSE	FALSE	0.04	0.12	0.25	0.32	2.01	0.16	1.19	1.1	0.12	0.05	0.08	4.03	0.32	0.27	0.13	0.04	9.54	0.69	0.06	0.24	0.1	0.51
Ga08g02312	TRUE	TRUE	FALSE	FALSE	FALSE	FALSE	FALSE	0.07	0.65	0.67	1.73	2.91	1.83	2.07	2.62	0.14	1.9	1.54	5.86	3.49	1.64	1.73	0.27	27.17	16.1	6.28	0.47	0.18	0.34
Ga08g02353	FALSE	FALSE	FALSE	TRUE	TRUE	FALSE	FALSE	0.18	15.39	9.62	45.06	261.7	22.35	10.9	101.68	0.81	24.06	5.12	0.85	3.86	20.39	21.77	0.47	70.27	6.98	2.36	84.1	30.06	28.04
Ga08g02368	TRUE	TRUE	FALSE	FALSE	TRUE	FALSE	FALSE	0.3	1.31	92.65	10.63	47.79	55.2	1.06	173.1	0.66	24.53	0.61	0.12	1.91	35.23	0.84	0.82	188.96	102.84	21.45	72.06	56.29	0.49
Ga08g02382	TRUE	TRUE	TRUE	FALSE	FALSE	FALSE	FALSE	0.09	0	0.2	0.17	0.18	0.31	0.29	0.67	0.31	0.45	0.08	5.53	0.49	0.92	0.15	0.15	83	171.49	72.23	0.07	0.06	0.03
Ga08g02389	FALSE	FALSE	FALSE	FALSE	FALSE	FALSE	TRUE	0.06	0.02	0.18	0.03	0.09	0.27	14.1	0.22	0.09	0.75	0.38	3.28	4.64	2.72	0.03	0.07	0.12	0.03	0.05	0.07	0.24	11
Ga08g02394	FALSE	FALSE	FALSE	TRUE	FALSE	FALSE	TRUE	0.05	0.06	0.34	1.48	13.63	0.71	15.69	5.97	0.04	0.9	0.13	8.28	2.78	1.9	0.08	0.09	2.98	0.43	0	2.35	0.6	8
Ga08g02408	FALSE	FALSE	TRUE	FALSE	FALSE	FALSE	TRUE	0.38	0.01	0.01	0.36	0.62	0.43	11.52	0.23	0.28	0.04	0.07	0.06	2.01	0.99	0.07	0.09	0.53	6.18	16.87	0.15	0.72	2.92
Ga08g02413	TRUE	FALSE	FALSE	FALSE	TRUE	FALSE	FALSE	0.02	0	0.03	0.08	2.53	4.92	0.09	17.82	0.05	0.1	0	0.02	0.03	0.02	0.01	0.03	38.96	0.29	0	22.77	10.22	0
Ga08g02443	TRUE	FALSE	FALSE	FALSE	FALSE	FALSE	FALSE	0.01	0	0	0	0.51	5.65	0.02	6.58	0	0.03	0	0.01	0.02	0	0.01	0.02	15.41	0.19	0.05	3.95	2.51	0
Ga08g02460	FALSE	FALSE	FALSE	TRUE	FALSE	FALSE	FALSE	1.32	0.12	2.3	3.12	21.38	6.59	16.74	16.93	0.15	3.29	0.58	0.09	12.87	14.71	0.1	0.44	7.97	1.29	0.39	10.74	6.65	29.66
Ga08g02484	TRUE	FALSE	FALSE	FALSE	FALSE	FALSE	FALSE	0.12	2.99	7.19	4.39	19.07	41.69	10.51	40.1	1.09	10.27	6.55	0.12	13.58	10.15	1.28	1.1	51.08	23.88	11.45	15.43	17.03	12.81
Ga08g02496	TRUE	FALSE	FALSE	TRUE	TRUE	TRUE	FALSE	0.62	28.6	26.83	43.36	376.14	266.07	13.8	350.43	1.38	6.36	6.64	0.59	4.78	3.27	24.37	1.47	368.42	10.91	6.38	300.16	323.59	34.54
Ga08g02572	FALSE	FALSE	FALSE	FALSE	FALSE	FALSE	TRUE	0.25	0.16	0.22	1.06	1.68	1.86	9.09	0.95	0.09	2.76	1.54	0.35	1.6	0.81	0.11	0.08	0.09	0.28	0.26	2.54	8.11	14.64
Ga08g02583	FALSE	FALSE	TRUE	FALSE	FALSE	FALSE	FALSE	0.01	0	0	0.4	0.32	7.91	5.82	2.26	0.09	0	9.59	0	1.89	0.58	0	0.1	2.36	7.63	11.98	1.04	6.79	7.47
Ga08g02624	TRUE	FALSE	FALSE	TRUE	TRUE	FALSE	TRUE	0.7	1.24	24.53	61.78	433.28	59.68	243.7	318.81	2.07	44.04	6.09	0.4	85.4	76.37	0.98	3.96	331.15	29.48	3.61	215.16	40.01	258.63
Ga08g02625	TRUE	FALSE	FALSE	TRUE	TRUE	FALSE	TRUE	1.42	2.09	28.01	64.76	481.51	68.58	270.9	325.52	4.13	47.68	8.23	1.04	113.6	108.86	1.62	41.58	273.84	31.52	3.27	269.58	80.52	430.03
Ga08g02640	FALSE	FALSE	FALSE	FALSE	FALSE	FALSE	TRUE	0.06	0.01	0.82	0.62	1.53	0.71	5.98	0.97	0.06	3.53	0.21	0.04	1.28	1.78	0.07	0.07	0.31	0.23	0.27	1.16	1.71	7.47
Ga08g02652	FALSE	TRUE	FALSE	FALSE	FALSE	FALSE	FALSE	0.02	0.15	0.29	0.15	0.1	0.57	0.09	0.45	0.02	0.18	0.11	0.03	0.03	0.25	0.13	0	6.21	22.67	1.04	0.17	0.03	0
Ga08g02673	FALSE	FALSE	FALSE	FALSE	FALSE	TRUE	TRUE	1.32	0.15	0.16	0.31	3.78	34.16	7.51	3.32	0.14	0.02	0.1	2.95	0.39	0.26	0.03	0.27	3.93	3.13	0	1.94	37.52	4.32
Ga08g02676	TRUE	FALSE	FALSE	TRUE	TRUE	FALSE	TRUE	0.9	0.26	4.37	10.84	73.71	22.16	33.67	41.63	0.29	6.13	1.98	0.35	11.3	12.24	0.12	0.46	35.32	5.83	1.6	32.31	42	44.39
Ga08g02726	TRUE	FALSE	FALSE	TRUE	TRUE	TRUE	TRUE	0.05	0.08	0.83	1.91	25.12	5.56	21.87	12.59	0.38	1.13	0.23	0.06	4.9	3.05	0.1	0.1	9.2	1.01	0.08	6.84	4.44	40.43
Ga08g02728	TRUE	TRUE	TRUE	FALSE	TRUE	TRUE	FALSE	0.23	9.87	73.35	10.08	41.86	196.12	1.81	201.84	2.09	29.22	2.81	0.51	36.49	57.38	0.84	1.92	185.37	632.85	519.47	78.05	213.08	2.08
Ga08g02731	FALSE	FALSE	TRUE	TRUE	FALSE	FALSE	TRUE	0.65	0.05	0.12	2.45	31.67	4.76	104.14	4.98	0.42	0.05	0.21	5.04	0.78	1.24	0.08	1.16	1.22	0.16	21.24	1.46	3.38	94.28
Ga08g02737	FALSE	TRUE	TRUE	FALSE	FALSE	FALSE	FALSE	37.95	6.08	12.45	32.22	35.24	229.45	55.82	75.65	76.21	36.54	14.85	0.59	30.42	49.17	6.79	36.63	210.85	737.58	1145.36	14.31	45.8	20.53
Ga08g02739	TRUE	FALSE	FALSE	FALSE	TRUE	TRUE	FALSE	0.04	0	0.08	0.09	3.55	24.07	0.97	30.54	0.14	0.17	0	0	0.04	0.02	0	0.07	54.53	0.37	0	16.71	19.8	1.42
Ga08g02740	TRUE	FALSE	FALSE	FALSE	TRUE	TRUE	FALSE	0.07	0	0	0	1.89	12.69	0.07	13.35	0.09	0.04	0.08	0.02	0	0	0.01	0.07	14.16	0.19	0	6.28	5.86	0
Ga08g02742	FALSE	TRUE	TRUE	FALSE	FALSE	FALSE	FALSE	6.31	0.27	1.04	0.57	0.25	2.64	0.56	3.19	0.26	6.97	0.26	0.01	0.65	0.99	0.18	1.44	6.71	19.02	7.06	0.22	0.36	0.03
Ga08g02760	FALSE	TRUE	FALSE	FALSE	FALSE	FALSE	FALSE	0.1	0.02	0.11	0.13	1.36	5.05	1.45	7.02	0.04	1.07	0.01	0.02	0.42	0.46	0.04	0.06	6.13	14.49	6.97	2.41	4.84	2.01
Ga09g00013	FALSE	TRUE	TRUE	FALSE	FALSE	FALSE	FALSE	1.56	0.09	0	0.12	0	0.87	0.31	0.07	0.05	0.05	0.06	0.6	0.11	0.11	0.01	0	8.29	28.82	52.64	0.12	0.03	0.02
Ga09g00020	FALSE	FALSE	FALSE	TRUE	FALSE	FALSE	FALSE	0.17	0.23	0.7	0.74	6.13	0.96	2.15	2.63	0	0.76	0.39	0.18	2.05	1.75	0.25	0.03	3.04	0.8	0.49	1.37	0.38	1.28
Ga09g00028	FALSE	FALSE	FALSE	TRUE	TRUE	FALSE	FALSE	0.21	2.64	11.39	19.58	107.98	26.75	38.44	64.28	0.46	24.71	2.3	0.67	24.72	20.26	1.34	0.61	36.94	8.57	1.55	39.51	21.21	56.15
Ga09g00045	FALSE	FALSE	FALSE	TRUE	FALSE	FALSE	TRUE	0.09	5.97	12.23	7.76	42.25	11.93	49.24	9.65	0.45	4.69	1.98	0.96	4.09	6.32	1.99	0.07	4.45	1.77	0.09	7.84	17.38	54.64
Ga09g00077	TRUE	FALSE	FALSE	FALSE	FALSE	FALSE	FALSE	5.47	5.4	7.47	13.59	32.51	27.85	4.18	54.21	5.17	8.14	10.25	0.18	7.34	2.72	12.76	14.45	89.8	58.36	45.66	5.98	6.32	0.82
Ga09g00104	TRUE	TRUE	FALSE	TRUE	TRUE	TRUE	FALSE	0.1	0.01	0.12	0.66	11.55	23.19	0.88	24.25	0.2	0.27	0.15	0.04	3.75	0.58	0.05	6.41	32.54	75.88	3.23	3.14	9.63	1.75
Ga09g00112	TRUE	FALSE	FALSE	TRUE	TRUE	TRUE	FALSE	0.02	0.02	1.01	3.96	44.02	11.12	2.42	16.62	0.06	1.7	0.25	0.06	0.61	1.61	0.65	0.09	7.4	2.55	0.42	18.03	13.13	3.63
Ga09g00139	FALSE	TRUE	FALSE	TRUE	TRUE	TRUE	FALSE	0.03	0.18	0.16	0.86	8.71	23.65	3.5	7.22	0.15	0.18	0.13	0.1	0.19	0.03	0.17	5.45	2.62	5.74	1.85	6.69	38.77	8.48
Ga09g00140	FALSE	FALSE	FALSE	TRUE	TRUE	FALSE	FALSE	0.08	0.62	2.35	3.42	29.41	8.72	7.33	13.57	0.31	2.26	0.19	0.44	1.21	1.82	0.55	2.65	9.07	3.2	0.21	4.81	5.33	6.27
Ga09g00148	TRUE	TRUE	FALSE	TRUE	TRUE	FALSE	TRUE	0.13	0.05	0.95	1.79	10.99	3.64	8.38	8.88	0.05	1.36	0.35	0.19	3.75	4.86	0.13	0.14	6.54	5.75	1.49	4.72	3.36	12.17
Ga09g00214	TRUE	FALSE	FALSE	TRUE	TRUE	TRUE	TRUE	0.4	0.64	5.72	23.38	197.5	99.91	106.95	126.32	1.29	8.39	3.72	1.76	17.47	22.48	0.94	3.05	79.32	9.06	3.11	98.46	158.69	119.61
Ga09g00279	FALSE	TRUE	FALSE	FALSE	FALSE	FALSE	FALSE	0.22	11.3	19.36	3.82	7.56	34.77	1.11	22.13	0.75	51.94	4.03	0.22	9.7	30.73	3.32	3.66	26.03	78.1	10.06	7.7	31.59	2.28
Ga09g00344	FALSE	TRUE	FALSE	FALSE	FALSE	FALSE	FALSE	0.7	7.54	10.45	5.79	24.45	3.76	8.75	45.36	1.55	4.74	3.9	8.93	1.62	2.56	7.02	17.43	38.09	76.76	21.16	10.16	4.18	4.5
Ga09g00370	FALSE	FALSE	TRUE	FALSE	FALSE	FALSE	FALSE	7.95	19.01	12.49	16.97	4.76	26.95	15.53	23.74	25.83	7.9	14.78	10.6	16.69	21.66	19.04	22.95	39.89	187.04	444.96	8.15	28.36	11.78
Ga09g00373	TRUE	FALSE	FALSE	TRUE	TRUE	FALSE	TRUE	0.09	4.88	3.75	3.74	22.89	5.08	40.85	13.89	0.12	0.67	0.14	4.65	0.13	0.12	0.06	0.13	15.39	1.05	0.11	2.82	1.4	10.94
Ga09g00376	TRUE	FALSE	FALSE	TRUE	TRUE	FALSE	TRUE	0.11	0	0.53	1.48	8.56	1.45	6.41	7.13	0.06	0.76	0.06	0	2.57	3.51	0	0.07	6.31	0.49	0.04	1.96	0.9	5.58
Ga09g00402	FALSE	FALSE	FALSE	TRUE	FALSE	FALSE	FALSE	0.03	0.59	0.61	6.3	22.02	3.56	3.93	10.2	1.25	2.13	0.98	4.43	1.91	3.06	5.5	0.91	11.73	1.54	0.5	4.13	3.31	2.86
Ga09g00409	TRUE	TRUE	TRUE	FALSE	FALSE	FALSE	FALSE	3.06	0.29	0.54	7.11	2.5	34.67	33.67	14.26	2.9	6.31	2.98	0.15	19.44	14.59	1.36	29.15	56.6	175.93	151.67	5.32	8.3	8.37
Ga09g00457	TRUE	TRUE	TRUE	FALSE	TRUE	TRUE	FALSE	0.48	0.16	0.57	1.31	9.93	13.81	8.61	28.4	0.31	0.94	0.9	2.21	1.12	0.86	0.74	4.56	25.95	44.78	14.34	3.67	6.4	5.84
Ga09g00481	FALSE	FALSE	TRUE	FALSE	FALSE	FALSE	FALSE	8.33	115.8	186.16	121.94	261.91	537.82	336.67	380.08	46.33	184.62	191.69	45.45	339.53	252.19	129.88	83.28	504.65	1029.65	2446.58	172.36	538.73	439.67
Ga09g00501	TRUE	TRUE	FALSE	FALSE	TRUE	FALSE	FALSE	0.69	8.39	43.23	29.17	138.73	89.14	89.88	255.93	3.18	37.79	1.81	16	10.99	36.6	8.87	9.85	299.27	265.03	22.13	224.89	278.06	154.71
Ga09g00556	TRUE	TRUE	TRUE	FALSE	TRUE	TRUE	TRUE	0.05	0.15	0.12	2.23	4.75	131.71	6.99	15.49	0.59	1.32	0.23	0.28	2.31	1.32	0.02	0.38	16.48	13.87	27.16	11.28	203.41	29.22
Ga09g00560	TRUE	FALSE	FALSE	TRUE	TRUE	FALSE	FALSE	0.84	0.23	1.01	2.22	14.98	3.85	4.77	9.27	0.09	2.51	0.32	0	4.54	3.22	0.08	0.14	7.9	1.88	0.46	4.81	1.99	5.28
Ga09g00569	FALSE	FALSE	FALSE	TRUE	FALSE	FALSE	FALSE	0.04	0	0.05	1.37	7.99	1.48	3.9	5.66	0.09	0.81	0.11	0	1.32	1.47	0.02	0.13	4.96	0.37	0.03	0.75	0.2	1.3
Ga09g00579	FALSE	FALSE	FALSE	TRUE	FALSE	FALSE	FALSE	0.24	0.26	1.49	1.6	8.89	1.62	3.45	5.68	0.25	2.35	0.22	0.04	3.33	2.32	0.09	0.39	4.03	0.66	0.09	2.84	1.46	4.18
Ga09g00580	FALSE	TRUE	FALSE	FALSE	FALSE	FALSE	FALSE	4.27	0.17	0.44	0.52	1.28	2.3	1.05	3.52	0.54	1.29	0.68	0.15	1.12	1.79	0.45	1.22	3.54	10.05	9.17	6.48	1.18	0.68
Ga09g00600	FALSE	FALSE	FALSE	FALSE	FALSE	FALSE	TRUE	0.03	0	0	0	0.06	1.7	12.49	0.42	0.2	0	0.03	0.36	0	0	0.02	0.04	1.51	0.06	0	0.18	0.52	6.47
Ga09g00623	FALSE	TRUE	FALSE	FALSE	TRUE	FALSE	FALSE	2.97	15.51	29.27	26.5	124.07	124.97	62.61	276.87	8.11	79.19	18.4	0.47	101.93	93.49	23.78	9.08	246.15	394.33	169.68	56.54	49.94	50.91
Ga09g00632	FALSE	FALSE	TRUE	FALSE	FALSE	FALSE	FALSE	1.15	8.76	8.08	12.22	28.25	30.32	59.53	21.75	5.58	24.71	12.5	0.94	25.42	22.44	19.45	5.26	39.21	42.82	413.58	11.1	31.49	81.12
Ga09g00686	FALSE	FALSE	FALSE	FALSE	FALSE	TRUE	FALSE	2.65	0.16	1.22	0.34	1.66	16.93	5.52	2.58	0.34	0.46	0	0	1.66	2.08	0.1	1.08	1.97	2.35	1.31	1.96	19.53	3.37
Ga09g00699	TRUE	FALSE	FALSE	TRUE	TRUE	FALSE	TRUE	0.06	0.05	0.83	1.46	11.37	2.16	7.07	8.13	0.04	1.38	0.18	0	3.33	3.55	0.02	0.11	5.38	0.58	0.04	5.81	2.69	13.88
Ga09g00708	FALSE	FALSE	TRUE	FALSE	FALSE	FALSE	TRUE	1.19	5.94	7.01	29.2	1.85	10.22	642.87	3.4	36.74	72.56	4.39	0.83	237.62	176.97	3.04	4.76	1.54	3.5	870.99	1.68	8.23	452.56
Ga09g00743	FALSE	FALSE	FALSE	FALSE	FALSE	FALSE	TRUE	0.02	0	0.09	0.12	1.29	1.97	15.57	0.62	0.11	0.02	0.02	2.86	0.18	0.08	0.02	0.94	0.29	0.86	0	0.46	1.33	14.41
Ga09g00753	TRUE	FALSE	FALSE	FALSE	TRUE	TRUE	FALSE	0.03	5.53	24.78	6.63	17.53	35.26	11.29	30.89	0.69	1.27	0.21	0.5	0.85	1.19	2.46	0.46	51.35	7.07	0.46	25.71	38.68	7.63
Ga09g00861	TRUE	TRUE	TRUE	FALSE	FALSE	FALSE	FALSE	0.15	3.34	3.3	1.67	0.69	19.21	1.62	12.52	0.1	4.56	2.04	0.15	0.76	1.34	4.09	2.67	29.18	146.28	168.85	1.63	7.9	0.31
Ga09g00862	FALSE	FALSE	FALSE	TRUE	TRUE	FALSE	TRUE	0.03	0.17	0.91	1.91	11.18	2.1	9.62	9	0.03	2.2	0.4	0.04	6.03	4.67	0.12	0.29	5.23	1.87	0.04	5.92	1.71	11.85
Ga09g00883	TRUE	FALSE	FALSE	TRUE	FALSE	FALSE	FALSE	0.02	0	0.32	1.13	7.25	3.95	3.97	5.33	0.06	1.49	0.22	0.09	1.89	1.89	0.05	0.04	6.53	1.79	0.41	2.36	2.56	2.46
Ga09g00891	FALSE	FALSE	FALSE	TRUE	FALSE	FALSE	FALSE	0.08	7.6	3.28	9.82	56.36	0.39	0.7	12.74	2.42	2.51	16.63	0.03	0.78	0.13	1.6	0.5	1.78	0.14	0.12	2.49	0.29	0.19
Ga09g00899	TRUE	FALSE	FALSE	FALSE	FALSE	FALSE	FALSE	0	0	1.5	1.9	1.66	2.6	0.47	1.63	0	0.37	0	0	0.54	0.53	0	0.14	8.54	0.96	0	42.83	2.92	0.88
Ga09g00900	TRUE	FALSE	FALSE	TRUE	TRUE	FALSE	TRUE	0.59	1.45	10.95	29.58	295.94	42.49	176.18	206.57	1.61	25.84	5	0.42	63.11	51.9	0.98	2.58	125.87	24.34	2.96	138.22	16.76	220.05
Ga09g00901	TRUE	FALSE	FALSE	TRUE	TRUE	FALSE	TRUE	0.8	0.94	17.8	33.02	219.22	37.28	160.53	170.78	5.26	25.33	4.97	0.28	70.67	58.19	0.78	1.58	238.07	22.48	1.67	101.09	20.06	116.43
Ga09g00902	TRUE	FALSE	FALSE	TRUE	TRUE	FALSE	TRUE	0.24	1.02	9.56	18.02	123.67	26.03	85.65	103.97	1.5	17.15	3.38	0.13	39.36	33.38	0.45	1.05	128.08	16.43	2.28	37.68	7.34	31.41
Ga09g00903	FALSE	FALSE	TRUE	FALSE	FALSE	FALSE	FALSE	0.03	0	0.35	0.16	0.21	2.72	2.74	0.38	0.08	0.92	0.12	0.05	3.55	2.33	0.12	0.08	0.18	1.8	27.19	0.12	1.31	6.01
Ga09g00916	FALSE	TRUE	FALSE	FALSE	FALSE	FALSE	FALSE	96.9	0.68	5.28	8.69	15.77	20.47	0.48	53.07	3.43	6.56	1.12	0.34	5.62	3.64	2.92	13.96	51.71	105.19	8.13	13.5	11.98	0.36
Ga09g00922	FALSE	FALSE	FALSE	TRUE	FALSE	FALSE	TRUE	0.09	0.18	0.04	1.82	8.66	0.52	12.2	0.83	0.07	0.08	0.11	0.09	0.3	1.13	2.22	0.1	0.75	0.11	0	0.14	0.19	2.57
Ga09g00962	FALSE	TRUE	TRUE	FALSE	FALSE	FALSE	FALSE	2.66	0.42	1.4	2.07	0.51	4.38	13.82	1.21	1.83	3.61	0.25	0	19.04	19.03	0.16	0.27	2.2	34.84	348.65	0.1	0.87	5.35
Ga09g00966	TRUE	TRUE	FALSE	TRUE	TRUE	TRUE	FALSE	0.12	0.42	0.41	1.22	5.3	7.48	3.1	9.74	0.04	2.76	0.07	0.09	1.78	2.43	0.24	0.1	18.05	25.75	1.92	5.9	7	3.21
Ga09g00971	FALSE	FALSE	FALSE	FALSE	FALSE	FALSE	TRUE	0.04	0	0	0	0.34	0.51	70.81	0.08	0.31	0.21	0.26	1.66	0.12	0.01	0.04	0.11	0	0	0	0	0.18	57.17
Ga09g01033	TRUE	TRUE	FALSE	FALSE	FALSE	FALSE	FALSE	2.6	34.55	60.79	49.95	129.86	178.57	79.58	247.86	18.48	50.4	31.26	2.51	45.11	37.67	49.27	47.26	473.22	415.61	246.12	117.07	235.88	93.49
Ga09g01071	TRUE	TRUE	TRUE	FALSE	TRUE	TRUE	FALSE	0.92	2.08	9.14	6.94	41.32	565.94	209.28	711.87	10.97	39.64	7.58	1.19	268.22	253.57	1.21	4.47	1450.99	5251.62	9680.24	197.57	395.98	38.59
Ga09g01080	FALSE	FALSE	FALSE	TRUE	FALSE	FALSE	FALSE	0.04	0.03	0.35	4.82	12.18	0.55	2.01	3.07	0.01	1.61	0.05	0.02	0.26	0.62	0.09	0.02	1.52	0.06	0.03	1.7	0.58	1.21
Ga09g01095	TRUE	FALSE	FALSE	TRUE	TRUE	FALSE	TRUE	0.19	0.32	2.92	11.38	88.98	16.18	39.57	63.56	0.17	8.21	0.98	0.12	20.4	19.1	0.33	0.66	39.65	8.46	2.16	33.34	12.95	49.66
Ga09g01105	TRUE	TRUE	FALSE	TRUE	TRUE	TRUE	FALSE	0.33	0.04	0.53	0.87	9.57	22.29	1.46	11.69	0.22	1.85	0.38	0.04	2.11	0.27	0.12	1.34	8.94	9.24	3.57	11.41	46.75	3.92
Ga09g01114	TRUE	FALSE	FALSE	TRUE	TRUE	TRUE	TRUE	0.59	1.7	0.74	7.64	120.5	909.82	66.16	480.01	3.88	1.99	1.12	0.51	1.67	0.7	0.33	5.95	713.69	6.59	0.09	333.44	923.14	215.96
Ga09g01115	FALSE	FALSE	FALSE	TRUE	FALSE	FALSE	FALSE	0.02	0	0.16	0.97	14.1	3.61	1.1	7.8	0.01	0.78	0.12	0	0.28	0.09	0	0.03	5.45	0.18	0	4.31	3.84	1.12
Ga09g01136	FALSE	FALSE	FALSE	FALSE	FALSE	TRUE	FALSE	0.14	0.38	1.45	6.06	15.63	20.7	8.44	9.13	0.06	5.07	0.4	0.06	11.97	11.64	0.15	0.31	11.47	1.57	0.13	4.57	12.51	9.44
Ga09g01140	TRUE	FALSE	FALSE	FALSE	TRUE	FALSE	FALSE	1.05	0	0.11	6.93	17.67	0.49	8.57	26.79	4.77	0.64	0.12	3.31	0.11	0.91	0.12	18.81	24.25	10.83	0.15	14.14	0.21	3.85
Ga09g01144	FALSE	FALSE	FALSE	FALSE	FALSE	FALSE	TRUE	4.58	0	0.03	0.07	0.08	0.11	16.75	0.27	0.07	0.04	0.03	0.16	0.01	0.02	0.1	0.35	0.32	0.67	0	0.01	0.06	12.37
Ga09g01151	TRUE	FALSE	FALSE	TRUE	FALSE	FALSE	FALSE	6.74	0.05	0.1	1.23	12.21	1.42	1.61	4.85	0.18	0.5	0.11	0.03	0.57	0.62	0.1	0.65	9.34	0.72	0.03	0.75	0.45	0.36
Ga09g01181	TRUE	FALSE	TRUE	FALSE	FALSE	FALSE	FALSE	0.21	1.28	3.77	2.13	18.2	18.57	12.01	19.07	0.21	6.91	0.85	1.24	6.42	7.53	0.71	0.46	23.81	11.72	108.8	39.16	38.01	10.71
Ga09g01188	FALSE	FALSE	FALSE	TRUE	FALSE	FALSE	FALSE	0	0.04	0.68	1.1	7.24	1.27	2.76	3.44	0.18	0.68	0.47	1.2	0.97	0.88	0.27	0.12	2.16	0.49	0.05	7.89	2.61	4.61
Ga09g01189	FALSE	FALSE	FALSE	TRUE	TRUE	FALSE	TRUE	0.26	0.02	0.88	2.15	16.45	3.63	8.32	11.15	0.07	1.54	0.24	0.12	5.16	5.19	0.08	0.18	6.26	0.79	0.06	7.14	3.29	14.18
Ga09g01194	FALSE	FALSE	FALSE	FALSE	FALSE	TRUE	TRUE	0.04	0.27	0.12	0.66	0.16	11.68	31.53	0.15	0.61	0.57	0.2	0.01	2.13	1.5	0.47	0.4	0.27	0.4	0.24	0.08	6.73	60.7
Ga09g01216	TRUE	FALSE	FALSE	FALSE	FALSE	FALSE	FALSE	0.29	4.02	5.92	9.43	33.24	17.99	25.96	31.48	1.07	14.93	12.05	48.5	22.65	20.53	12.53	1.8	116.08	47.16	17.13	10.37	13.33	12.41
Ga09g01237	TRUE	TRUE	TRUE	FALSE	TRUE	FALSE	FALSE	0.26	0.9	2.5	3.29	15.46	13.87	8.68	19.35	1.1	4.02	0.53	0.32	5.54	3.5	1.07	0.72	23.38	31.61	33.09	8.97	15.67	6.37
Ga09g01246	FALSE	FALSE	TRUE	FALSE	FALSE	FALSE	FALSE	1.76	5.65	6.47	7.57	7.13	13.35	30.43	9.76	8.66	14.62	8.04	0.96	24.6	23.27	4.98	4.69	8.06	12.42	135.43	5.75	20	31.67
Ga09g01249	TRUE	FALSE	FALSE	TRUE	TRUE	FALSE	FALSE	0.33	1.97	1.4	18.68	111.49	6.96	3.06	134.3	0.46	6.53	9.66	0.11	24.46	9.79	0.83	8.63	66.04	23.57	1.81	85.12	12.16	4.31
Ga09g01267	TRUE	TRUE	FALSE	FALSE	TRUE	FALSE	FALSE	4.02	0.03	5.48	2.61	1.85	1.95	0.27	59.31	2.63	0.53	0.54	0.02	1.79	18.86	0.19	13.42	112.48	107.23	5.81	4.03	0.77	0.03
Ga09g01268	TRUE	TRUE	TRUE	FALSE	TRUE	TRUE	FALSE	3.08	2.08	4.69	8.91	69.54	548.44	312.98	677.46	11.18	59.62	14.73	1.56	283.46	210.18	1.55	6.47	1480.01	4030.54	7423.73	54.05	107.98	33.05
Ga09g01357	FALSE	FALSE	TRUE	FALSE	FALSE	FALSE	FALSE	2.62	7.3	44	17.79	47.01	58.68	36.55	67.53	10.41	47.23	10.96	0.99	62.33	104.69	6.3	17.35	99.47	151.79	260.28	50.37	97.1	73.73
Ga09g01377	FALSE	FALSE	FALSE	TRUE	FALSE	FALSE	FALSE	0.23	0.1	1.41	2.25	10.98	2.48	6.72	6.88	0.12	1.85	0.21	3.53	3.56	3.07	0.05	0.24	6.17	0.84	1.07	4.47	1.59	7.73
Ga09g01379	TRUE	TRUE	TRUE	FALSE	FALSE	FALSE	TRUE	4.79	0.76	0.46	2.41	4.5	10.38	16.46	7.19	4.7	0.47	0.24	0.09	0.9	1.08	0.89	8.52	14.64	21.87	114.51	1.05	3.91	6.93
Ga09g01386	TRUE	TRUE	TRUE	FALSE	FALSE	FALSE	FALSE	2.51	15.14	50.68	14.17	23.78	105.14	12.62	43.04	5.41	25.41	3.58	1.84	13.55	26.58	2.81	7.38	139.71	583.51	140.11	38.28	125.97	13.41
Ga09g01390	TRUE	TRUE	TRUE	TRUE	TRUE	TRUE	TRUE	0.18	1.31	0.6	5.06	69.37	18.01	8.82	42.83	0.35	0.62	0.22	1.51	0.06	0.31	0.52	1.08	48.4	50.13	24.71	15.68	8.7	16.56
Ga09g01407	FALSE	FALSE	FALSE	TRUE	FALSE	FALSE	FALSE	0.23	0.72	1.25	4.86	17.42	0.89	13.62	4.14	7.48	2.23	0.66	0.51	1.63	2.46	0.39	0.53	1.86	0.22	0.05	3.66	1.45	16.44
Ga09g01409	FALSE	FALSE	FALSE	TRUE	FALSE	FALSE	TRUE	0.01	0	0.49	1.69	5.24	0.84	5.13	2.92	0.1	1.98	0.11	2.84	0.96	2.72	0.06	0.05	1.43	0.7	0.23	2.06	0.51	5.1
Ga09g01416	TRUE	TRUE	FALSE	TRUE	TRUE	TRUE	FALSE	0.02	0.02	0.09	0.66	10.98	10.71	2.07	14.55	0.13	0.06	0.06	0.74	0.54	0.09	0.15	0.07	14.97	17.43	6.96	21.59	11.51	2.72
Ga09g01475	FALSE	FALSE	FALSE	FALSE	FALSE	FALSE	TRUE	0.33	0.06	0.46	0.76	2.67	1.23	37.09	0.61	0.57	0.93	2.78	13	0.95	0.88	0.15	7.08	0.57	0.23	0.28	0.53	1.5	30.7
Ga09g01485	FALSE	FALSE	TRUE	FALSE	FALSE	FALSE	TRUE	0	0.19	0.04	0.03	0.11	3.68	14.04	0.32	0.08	1.63	0.03	0	0.93	1.4	0	0	0.15	0.67	56.9	0.19	1.5	27.96
Ga09g01490	FALSE	TRUE	FALSE	FALSE	FALSE	FALSE	FALSE	0.51	1.27	3.69	2.69	5.88	20.27	5.85	13.96	3.74	3.87	3.02	0.5	7.34	4.3	2.51	0.83	14.34	33.88	25.86	4.68	15.98	6.58
Ga09g01501	FALSE	FALSE	FALSE	FALSE	TRUE	FALSE	FALSE	0.02	0	3.4	1.87	11.98	1.21	2.25	18.54	0.1	9.43	0.24	0.04	8.27	15.15	0.03	0	5.96	1	0.27	3.73	0.96	1.33
Ga09g01562	FALSE	FALSE	TRUE	FALSE	FALSE	TRUE	TRUE	0.18	1.36	1.51	5.77	3.29	60.9	144.8	2.43	5.97	17.38	1.09	0.1	48.26	37.63	0.2	1.99	0.83	8.36	543.39	2.05	90.32	572.71
Ga09g01563	FALSE	FALSE	FALSE	TRUE	FALSE	FALSE	FALSE	0.11	1.31	3.26	5.08	35.84	23.21	6.86	18.08	0.78	5.43	12.91	0.33	11	10.51	1.38	0.44	19.91	5.64	2.64	6.54	17.23	7.96
Ga09g01583	TRUE	TRUE	FALSE	FALSE	TRUE	FALSE	FALSE	0.02	0.15	0.32	2.09	12.26	17.86	2.75	27.92	0.41	0.54	0.25	0.06	8.32	1.45	0.06	18.98	35.19	46.77	3.59	7.48	7.02	2.13
Ga09g01589	FALSE	FALSE	FALSE	TRUE	FALSE	FALSE	FALSE	4.32	0.07	0.3	0.52	5.17	1.13	3.34	2.45	0.04	0.55	0.17	0.23	0.27	4.6	0	0.84	0.32	0.05	0	0.57	0.19	2.48
Ga09g01606	FALSE	FALSE	TRUE	FALSE	FALSE	TRUE	FALSE	0.12	0.03	0.19	0.92	4.11	14.21	1.87	5.16	0.91	0.86	0.63	0.07	4.27	2.11	0.13	1.37	5.92	2.67	58.61	3.88	11.25	1.63
Ga09g01615	FALSE	FALSE	FALSE	TRUE	FALSE	FALSE	FALSE	0.11	1.22	2.48	7.95	41.69	20.52	13.4	23.83	0.76	3.53	2	0.91	5.74	4.35	1.81	0.34	22.61	7.67	2.48	16.96	21.38	15.34
Ga09g01617	FALSE	FALSE	FALSE	TRUE	FALSE	FALSE	FALSE	0.2	0.98	1.3	2.52	19.05	3.91	7.35	8.51	0.36	2.02	0.44	1.6	3.4	1.82	0.94	0.27	6.05	1.17	1.13	3.68	1.82	6.23
Ga09g01619	TRUE	TRUE	TRUE	TRUE	TRUE	TRUE	FALSE	10.8	6.09	52.63	8.24	84.11	464.71	8.34	543.09	3.3	12.03	1.06	2.97	1.07	12.43	6.53	2.41	694.05	1818.06	1114.44	108.52	236.37	12.82
Ga09g01628	FALSE	FALSE	FALSE	FALSE	FALSE	FALSE	TRUE	23.86	3.64	5.18	14.05	2.98	26.88	206.88	6.07	8.18	22.76	58.95	0.6	29.39	48.33	1.83	32.27	6.37	6.12	11.65	4.69	43.1	149.05
Ga09g01635	FALSE	TRUE	FALSE	FALSE	FALSE	FALSE	FALSE	7.18	0.1	0.1	0.6	0.62	3.11	0.96	2.21	0.32	0.81	0.26	0.01	1.19	0.81	0.29	2.63	3.98	12.81	6.83	2.03	1.9	2.49
Ga09g01652	FALSE	FALSE	FALSE	FALSE	FALSE	FALSE	TRUE	12.87	3.82	3.26	9.39	6.85	29.51	156.28	8.81	4.12	3.25	5.8	3.6	1.13	9.5	4.46	0.93	8.06	2.82	4.54	6.61	19.85	105.64
Ga09g01654	FALSE	FALSE	FALSE	TRUE	FALSE	FALSE	FALSE	0.06	0.62	5.49	1.97	13.27	6.54	6.15	6.7	0.14	2.91	0.16	0.3	4.99	4.1	0.15	0.1	4.14	1.52	2.09	7.15	7.72	8.92
Ga09g01658	FALSE	TRUE	FALSE	FALSE	FALSE	FALSE	FALSE	0.57	0.9	1.23	1.74	5.74	5.18	3	5.77	0.42	0.82	1.44	0.61	1	0.96	0.77	0.61	10.78	12.73	5.23	1.22	3.13	2.15
Ga09g01659	FALSE	FALSE	FALSE	TRUE	FALSE	FALSE	FALSE	0.1	1.43	3.21	18.22	48.91	3.87	12.74	17.42	0.55	8.92	3.19	0.3	30.46	20.96	1.02	1.92	18.58	4.68	1.25	10.69	7.57	22.27
Ga09g01672	FALSE	FALSE	TRUE	FALSE	FALSE	FALSE	FALSE	23.1	0.01	0.04	1.92	6.71	10.5	8.31	9.47	1.45	0.08	0.1	0.12	0.3	0.18	0.41	9.67	12.18	15.74	23.44	4.1	10.32	23.34
Ga09g01707	FALSE	TRUE	TRUE	FALSE	FALSE	FALSE	FALSE	3.07	1.01	4.09	2.75	2.11	10.83	10.81	1.6	1.58	2.92	1.49	0.08	2.6	6.03	4.25	8.55	6.22	37.41	285.75	0.8	3.63	1.95
Ga09g01708	FALSE	FALSE	TRUE	FALSE	FALSE	FALSE	FALSE	0.09	0.38	0.91	1.68	2.87	4.53	2.35	1.83	1.92	0.99	0.69	0.21	3.01	2.68	0.55	0.58	2.54	3.93	13.76	0.77	1.22	1.27
Ga09g01711	FALSE	FALSE	FALSE	FALSE	FALSE	FALSE	TRUE	0.14	0.01	0.16	0.17	0.64	3.19	13.22	0.25	0.04	1.2	0.12	0.09	0.06	0.23	0.09	0.05	0.04	0	0	0.01	1.48	7.88
Ga09g01721	FALSE	FALSE	TRUE	FALSE	FALSE	FALSE	FALSE	18.62	2.13	25.64	2.98	0.5	3.67	0.93	2.32	0.68	2.83	6.94	0.21	2.35	17.75	0.87	2.76	2.55	8.37	54.16	3.55	1.75	0.49
Ga09g01729	FALSE	FALSE	FALSE	FALSE	FALSE	FALSE	TRUE	0.45	0	0.06	0.12	1.66	4.25	320.03	0.72	0.7	0	0.88	27.28	0.4	0.16	0.38	0.68	0.11	0	0	0.06	0.75	145.31
Ga09g01730	TRUE	FALSE	FALSE	TRUE	TRUE	TRUE	FALSE	0.05	0.71	8.99	8.23	24.07	34.89	2.44	34.41	0.21	8.36	0.68	0.07	1.53	3.2	0.04	0.35	49.73	11.7	10.14	19.58	16.19	3.9
Ga09g01731	FALSE	TRUE	FALSE	FALSE	FALSE	FALSE	FALSE	0.06	0.21	3.58	0.25	1.09	3.36	0.36	5.75	0.13	2.47	1.23	0.87	1.33	3.91	0.05	0.14	6.55	18.23	5.12	4.53	1.26	0.79
Ga09g01733	FALSE	FALSE	FALSE	FALSE	FALSE	FALSE	TRUE	0.08	1.11	0.81	0.85	6.23	0.99	11.6	3.41	0.08	0.64	2.41	0.74	1.3	0.68	0.36	0.06	2.08	0.44	0.05	2.36	0.94	9.9
Ga09g01744	FALSE	TRUE	FALSE	FALSE	FALSE	FALSE	FALSE	0.26	3.17	2.13	2.56	1.16	8.11	6.16	5.29	1.12	3.9	5.52	0.37	1.4	2.14	4.48	0.79	7.9	25.87	15.55	5.47	4.87	5.77
Ga09g01762	FALSE	TRUE	FALSE	FALSE	FALSE	FALSE	FALSE	1.09	0.41	2.1	0.48	0.35	4.83	2.95	2.66	0.18	4.52	2.57	0.09	5.28	11.44	0.37	0.33	10.63	52.04	9.58	0.22	1.18	0.73
Ga09g01772	FALSE	FALSE	TRUE	FALSE	FALSE	FALSE	FALSE	0.13	0.06	0.12	3.56	5.17	22.71	22.86	10.74	2.09	5.27	0.33	0.19	22.96	7.85	2.15	0.46	9.8	8.74	24.03	17.13	35.73	40.97
Ga09g01783	FALSE	FALSE	FALSE	TRUE	TRUE	FALSE	FALSE	0.47	0.85	4.36	6.1	46.82	11.36	22.32	27.88	0.28	3.44	3.52	1.32	6.65	5.62	1.19	0.46	21.54	2.89	2.02	29.49	32.4	27.94
Ga09g01784	FALSE	FALSE	FALSE	TRUE	TRUE	FALSE	TRUE	0.16	0.44	2.97	12.66	88.26	14.19	37.89	55.74	0.67	6.52	1.64	0.78	29.35	19.3	0.31	1.43	26.46	4.98	0.5	51.29	27.16	81.46
Ga09g01803	TRUE	FALSE	FALSE	TRUE	FALSE	FALSE	FALSE	0.33	0.38	0.5	0.79	7.47	4.99	2.76	5.13	0.58	0.86	0.18	0	1.41	0.89	0.36	1.26	8.31	5.13	4.27	1.18	1.2	1.33
Ga09g01826	FALSE	FALSE	FALSE	FALSE	FALSE	FALSE	TRUE	0.7	1.33	0.83	4.89	44.02	22.26	63.05	51.42	3.28	12.48	5.52	2.04	7.05	13.05	7.2	9.48	40.85	38.07	24.01	14.46	29.64	109.16
Ga09g01847	FALSE	FALSE	FALSE	TRUE	FALSE	FALSE	FALSE	0.04	0.05	0.47	0.76	11	0.03	2.75	2.32	0.01	0.73	0	0.02	0.2	0.6	0.01	0.03	0.84	0.01	0	1.53	0.03	1.93
Ga09g01856	TRUE	FALSE	FALSE	TRUE	TRUE	TRUE	FALSE	0.08	0.05	0.11	4.59	35.62	10.26	1.21	21.3	0.13	0.43	0.11	0.04	1.19	0.31	0.06	0.17	16.02	2.2	0.92	35.33	35.32	3.67
Ga09g01857	FALSE	FALSE	FALSE	FALSE	FALSE	TRUE	FALSE	0.02	0.02	0.03	0.04	0.07	87.68	0.51	0.56	0.42	0.02	0.14	0.02	37.17	1.92	0.01	0.5	0.29	0.24	0.02	0.31	17.76	6.92
Ga09g01906	FALSE	FALSE	FALSE	FALSE	FALSE	FALSE	TRUE	0.01	0.06	0.34	0.4	0.23	0.47	8.55	0.22	0.05	1.45	1.79	0.02	1.93	2.31	0.1	0.16	0.29	0.57	0.34	0.55	0.85	8.84
Ga09g01928	TRUE	FALSE	FALSE	FALSE	TRUE	TRUE	FALSE	0	0.14	1.02	1.24	4.93	10.14	2.91	6.93	0.23	1.23	0.17	0.04	4.77	3.14	0.17	0.1	10.07	3.09	2.21	3.76	7	6.04
Ga09g01944	FALSE	FALSE	TRUE	FALSE	FALSE	FALSE	FALSE	64.28	40.63	60.64	69.88	61.95	285.31	181.26	152.08	69.28	117.33	60.9	11.58	170.09	155.11	49.71	180.78	265.83	974.71	2319.49	27.81	153.08	114.67
Ga09g01953	FALSE	FALSE	FALSE	TRUE	FALSE	FALSE	FALSE	0.01	0.37	0.07	1.1	4.9	2.43	3.09	2.47	0.06	0.12	0.3	0.08	4.12	0.46	1.81	0.32	1.3	1.11	0.52	0.61	1.37	1.67
Ga09g01970	FALSE	FALSE	FALSE	TRUE	FALSE	FALSE	FALSE	0.15	2.8	2.81	5.79	33.81	5.12	16.77	13.66	0.36	8.79	1.86	0.23	3.87	3.34	1.25	0.39	6.47	1.74	0.65	16.34	7.23	18.77
Ga09g01975	FALSE	FALSE	FALSE	FALSE	FALSE	TRUE	FALSE	0.07	3.66	5.83	6.59	29.67	46.02	32.29	26.79	0.2	34.44	1.82	0.68	5.44	8.14	1.5	1.69	23.25	19.61	2.89	16.22	48.19	18.43
Ga09g02008	FALSE	TRUE	FALSE	FALSE	FALSE	FALSE	FALSE	0.71	11.29	103.29	38.18	154.24	180.34	72.96	275.84	4.29	109.27	17.89	1.09	236.82	192.52	2.41	36.94	250.9	396.37	77.6	105.06	243.14	114.61
Ga09g02009	FALSE	FALSE	FALSE	FALSE	FALSE	TRUE	FALSE	1.95	0.07	0.39	4.96	7.91	59.56	0.29	4.96	6.79	3.96	2.59	0.04	1.43	1.41	0.6	3.78	4.32	3.97	0.51	2.23	54.24	0.1
Ga09g02045	FALSE	FALSE	FALSE	TRUE	TRUE	FALSE	TRUE	1.31	4.93	2.47	9.25	53.04	18.86	79.68	23.26	0.34	0.34	0.34	5.19	0.75	2.44	3.76	0.41	16.16	2.12	1.37	29.93	30.74	76.17
Ga09g02070	FALSE	FALSE	TRUE	FALSE	FALSE	FALSE	FALSE	0.19	0.3	0.39	0.72	0.01	0.29	7.2	0.36	4.04	3.99	2.89	0.01	2.06	3.81	0.55	2.58	0.6	1.7	26.85	0.06	0.01	2.74
Ga09g02072	FALSE	TRUE	FALSE	FALSE	FALSE	FALSE	FALSE	8.85	7.93	73.65	34.35	73.37	216.73	25.53	161.22	4.5	81.49	23.52	1.05	159.07	105.94	2.38	97.76	178.76	712.79	209.91	87.34	313.1	108.8
Ga09g02086	FALSE	TRUE	FALSE	FALSE	FALSE	FALSE	FALSE	0.22	2.3	1.81	1.65	2.1	1.81	3.64	6.29	0.26	1.45	0.59	0.14	0.4	4.15	0.69	13.62	7.16	15.18	0.13	5.94	1.48	2.9
Ga09g02103	TRUE	FALSE	FALSE	FALSE	FALSE	FALSE	FALSE	3.22	3.75	13.6	5.48	30.47	53.16	29.28	74.1	1.99	12.42	6.9	0.55	21.99	20.04	2.99	3.76	78	69.06	42.85	24.97	37.64	26.53
Ga09g02130	TRUE	FALSE	FALSE	FALSE	FALSE	TRUE	FALSE	0.01	0.04	0.45	2.33	7.78	13.76	0.62	10.04	0.26	11.47	0.08	0.07	1.29	4.62	0.01	0	12.09	3.5	1	6.56	9.82	1.32
Ga09g02131	TRUE	TRUE	FALSE	FALSE	FALSE	FALSE	FALSE	0.15	0.33	0.18	0.31	1.21	0.52	0.24	1.15	0.18	0.67	1.05	0.62	0.33	0.34	0.32	0.54	8.24	8.97	2.69	59.81	0.07	0
Ga09g02145	FALSE	FALSE	FALSE	FALSE	FALSE	FALSE	TRUE	0.65	0.56	0.2	0.38	0.9	0.31	231.16	0.45	0.42	0.13	0.85	184.7	0.41	0.26	0.45	0.48	0.1	0	0	0.06	0	44.73
Ga09g02146	FALSE	FALSE	FALSE	FALSE	FALSE	FALSE	TRUE	0.24	0.31	0.16	0.14	0.84	0.54	228.74	0.52	0.65	0	0.59	96.06	0.17	0.16	0.23	0.44	0	0.07	0	0.06	0	37.82
Ga09g02162	FALSE	FALSE	FALSE	FALSE	FALSE	TRUE	FALSE	1.99	3.25	11.47	20.23	88.01	140.53	57.11	76.81	1.38	29.01	112.22	0.62	68.96	64.29	7.17	1.34	71.28	38.21	34.03	71.12	173.65	87.55
Ga09g02167	TRUE	TRUE	FALSE	TRUE	TRUE	TRUE	FALSE	1.04	0.07	0.05	1.67	11.12	8.01	1.86	11.82	0.21	0.23	0.04	0.03	0.17	0.22	0.09	4.63	10.85	9.34	3.12	9.81	14.28	3.24
Ga09g02169	FALSE	FALSE	FALSE	FALSE	FALSE	FALSE	TRUE	9.54	0.55	0.6	0.5	52.31	14.78	13754.2	19.52	30.16	0.65	33.92	208.62	9.48	0.39	10.45	25.09	0.07	0.84	0	2.87	0.01	2758.84
Ga09g02170	FALSE	FALSE	FALSE	FALSE	FALSE	FALSE	TRUE	5.73	0.13	0.47	0.13	37.89	9.8	8710.05	12.56	18.78	0.19	19.28	46.5	5.72	0.15	6.18	16.31	0	0.69	0	1.88	0	1221.12
Ga09g02194	FALSE	FALSE	FALSE	FALSE	FALSE	FALSE	TRUE	1.18	0.13	1.23	0	5.82	3.34	1308.62	1.78	2.84	0.27	3.48	1.1	2.22	7.69	0.75	2.68	0	0.12	0	0.23	0.38	495.38
Ga09g02199	FALSE	TRUE	FALSE	FALSE	FALSE	FALSE	FALSE	1.26	1.15	1.34	25.86	0.58	4.03	0.39	3.96	52.65	3.19	0.78	0.26	1.7	1.6	4.51	16.77	19.97	61.14	6.03	2.01	1.5	0.28
Ga09g02214	FALSE	FALSE	FALSE	FALSE	FALSE	FALSE	TRUE	0.18	1.09	0.24	0.23	2.49	0.37	559.41	0.43	0.4	0.31	0.86	0.11	0.7	0.16	0.6	0.64	0	0.29	0	0.04	0.08	323.99
Ga09g02222	TRUE	FALSE	FALSE	TRUE	TRUE	FALSE	TRUE	0.08	0.25	6.41	11.36	92.32	14.75	65.89	61.64	0.23	12.05	1.49	0.31	46.41	44.93	0.23	0.74	64.32	8.89	1.05	41.48	15.76	64.29
Ga09g02232	TRUE	TRUE	FALSE	TRUE	TRUE	TRUE	FALSE	0.03	1.74	0.59	0.9	7.12	15.82	0.09	13.28	0.16	0.52	0.27	0.38	0.13	0.17	0.62	1.82	24.1	77.64	3.75	2.89	10.66	0.09
Ga09g02241	TRUE	TRUE	TRUE	FALSE	TRUE	TRUE	FALSE	156.19	48.23	336.13	147.97	553.06	1047.89	113.43	1246.66	29.4	315.14	6.03	2.57	3.48	220.2	32.08	266.03	1715.33	2944.44	1275.52	277.61	357.37	204.47
Ga09g02251	FALSE	FALSE	FALSE	TRUE	FALSE	FALSE	FALSE	0.28	2.71	7.58	13.01	112.93	27.41	50.96	48.66	1.27	25.64	30.96	4.87	14.9	26.43	2.69	1.4	36.45	10.37	6.98	37.73	49.47	63.17
Ga09g02263	TRUE	TRUE	FALSE	TRUE	FALSE	FALSE	TRUE	0.06	1.34	0.61	6.87	11.44	8.7	17.58	6.51	0.08	1.93	0.13	0.07	1.93	7.74	0.24	0.09	11.54	32.96	0.24	6.01	5.25	24.28
Ga09g02268	TRUE	FALSE	FALSE	FALSE	TRUE	TRUE	FALSE	0.19	0.15	0.1	0.02	2.45	16.68	0.21	18.97	0.1	0.15	0.03	0.02	0.04	0.04	0.03	0.08	94.57	0.92	0	29.81	25.43	0.62
Ga09g02290	FALSE	FALSE	FALSE	TRUE	FALSE	FALSE	FALSE	0.01	0.12	1.13	5.7	22.9	2.76	2.37	6.69	0.08	4.55	7.78	0.56	2.73	8.06	3.19	0.2	6.8	0.57	0.1	5.78	3.3	1.9
Ga09g02295	TRUE	FALSE	FALSE	TRUE	TRUE	FALSE	FALSE	0.25	0.82	0.11	1.62	11.96	5.1	2.62	8.06	0.1	0.6	1.1	0.24	0.58	0.32	0.25	0.09	7.27	3.33	0.29	2.4	0.99	0.78
Ga09g02298	TRUE	FALSE	FALSE	TRUE	TRUE	TRUE	FALSE	0.13	0.07	0.18	4.73	76.97	52.23	0.42	105.33	0.33	0.45	0.18	0.09	0.19	0.17	0.27	0.26	94.03	2.72	0.01	55.74	29.31	0.34
Ga09g02299	FALSE	FALSE	FALSE	TRUE	TRUE	TRUE	TRUE	0.43	0.39	0.68	1.76	71.1	50.99	9.82	46.43	0.3	0.34	0.25	5.85	0.36	0.15	0.27	0.31	0	1.18	1.78	20.5	83.98	7.25
Ga09g02317	FALSE	TRUE	TRUE	FALSE	FALSE	FALSE	FALSE	5.13	40.56	50.51	28.68	21.74	195.47	2.28	146.2	19.57	17.89	12.66	1.11	18.8	23.81	36.3	21.84	169.21	724.47	424.25	37.7	168.12	14.36
Ga09g02352	FALSE	FALSE	FALSE	TRUE	FALSE	FALSE	FALSE	0	0.13	0.32	1.33	10.35	1.7	2.64	6.15	0.08	0.82	0.14	0.01	2.19	1.2	0.03	0.04	3.58	0.48	0.01	3.16	1.32	4.63
Ga09g02387	TRUE	TRUE	FALSE	FALSE	FALSE	FALSE	FALSE	0.05	5.96	6	5.98	8.64	16.11	1.15	12.88	0.88	2.19	0.87	0.28	1.51	1.8	10.24	2.99	29.63	109.86	10.3	5.42	4.8	0.61
Ga09g02390	TRUE	FALSE	FALSE	FALSE	FALSE	FALSE	FALSE	0.08	0.03	0.05	0.99	6.24	0.97	5.47	5.1	0.16	0.62	0.13	0.05	0.38	0.48	0.01	0.03	17.45	8.61	1.64	2.06	0.23	1.12
Ga09g02397	FALSE	TRUE	FALSE	FALSE	FALSE	FALSE	FALSE	1.06	0.3	0.2	0.36	1.24	3.13	0.15	3.13	0.09	0.13	0.06	0.01	0.34	0.2	0.1	0.42	4.85	15.38	0.17	1.06	1.76	0.31
Ga09g02398	FALSE	TRUE	TRUE	FALSE	FALSE	FALSE	FALSE	4.94	3.85	2.12	3.14	0.32	18.34	0.59	1.12	1.27	7.2	3.7	0.26	6.94	9.22	8.4	21.74	1.65	89.68	137.14	0.22	6.22	0.3
Ga09g02446	FALSE	TRUE	FALSE	FALSE	FALSE	FALSE	FALSE	1.74	3.1	0.22	3.67	1	0.22	0.12	0.62	2.88	8	0.43	0.66	0.5	3.83	13.08	51.7	22.82	66.97	44.57	0.04	0.05	0
Ga09g02452	FALSE	FALSE	FALSE	FALSE	FALSE	FALSE	TRUE	0.99	3.46	5.95	8.52	58.01	40.94	411.59	51.13	2.34	5.63	4.84	235.1	11.81	8.15	7.28	1.81	50.32	44.42	23.95	16.71	23.48	146.47
Ga09g02478	FALSE	FALSE	FALSE	TRUE	FALSE	FALSE	TRUE	0.28	0.08	0.41	0.99	5.35	1.89	5.73	3.62	0.14	1.61	0.07	0	2.35	1.66	0.41	0.43	2.22	0.63	0.34	2.96	2.33	6.07
Ga09g02485	FALSE	FALSE	TRUE	TRUE	FALSE	TRUE	TRUE	0.45	3.42	0.17	19.86	27.37	37.68	38.48	23.36	0.2	1.34	0.45	0.23	2.82	2.08	15.41	18.01	24.3	16.22	46.59	16.06	25.64	35.58
Ga09g02490	FALSE	FALSE	FALSE	TRUE	TRUE	FALSE	TRUE	0.19	0.05	1.71	4.88	30.28	6.73	23.05	22.86	0.33	5.46	0.82	0.18	17.03	14.11	0.14	0.29	14	2.41	0.23	15.38	7.5	28.14
Ga09g02498	FALSE	FALSE	FALSE	TRUE	TRUE	FALSE	FALSE	0.16	0.25	2.92	3.53	22.86	9	10.98	15.9	0.47	4.03	0.67	0.64	9.64	8.18	0.11	0.5	13.94	2.43	0.97	4.24	2.71	7.84
Ga09g02505	FALSE	FALSE	FALSE	TRUE	FALSE	FALSE	FALSE	0.02	1.17	0.3	5.12	16.69	0.18	0.29	2.5	0.13	1.76	0	0.08	2.3	0.87	0.26	0.27	1.06	0.05	0	0.68	0.26	0.16
Ga09g02522	FALSE	FALSE	FALSE	TRUE	TRUE	FALSE	FALSE	0.71	0.26	2.15	8.33	53.61	3.78	4.21	15.39	0.16	4.51	0.1	0.03	11.66	1.5	0.16	0.47	6.95	1.69	0.07	13.97	4.6	5.92
Ga09g02524	FALSE	FALSE	FALSE	TRUE	FALSE	FALSE	FALSE	0.11	0	0.53	1.52	18.1	0.08	0.4	2.88	0.02	1.5	0.53	0.03	6.11	2.29	0.01	0.01	0.72	0.07	0.08	0.81	0.13	0.48
Ga09g02575	FALSE	FALSE	TRUE	FALSE	FALSE	FALSE	TRUE	0.02	0.25	0.42	0.48	0.39	2.38	11.19	0.27	0.51	4.19	0.32	0.05	6.27	8	0.1	0.18	0.08	0.17	49.49	0.39	2.96	26.19
Ga09g02576	TRUE	TRUE	FALSE	FALSE	FALSE	FALSE	FALSE	0.22	2.59	6.97	7.21	25.21	38.43	39.88	27.78	0.62	10.47	3.36	0.5	6.87	12.25	2.3	3.61	143.39	68.37	14.14	4.14	6.3	5.03
Ga10g00041	FALSE	TRUE	FALSE	FALSE	FALSE	FALSE	FALSE	6.17	1.81	0.2	1.76	1.28	7.57	1.81	12.93	1.95	0.62	4.18	0.09	0.38	0.51	1.68	1.46	10.71	31.86	4.21	2.95	4.23	1.38
Ga10g00052	FALSE	FALSE	FALSE	TRUE	FALSE	FALSE	TRUE	0.05	0.48	3.78	4.75	30.61	3.29	15.04	14.57	0.11	3.84	0.55	0.04	10.2	12.33	0.18	0.26	11.26	1.65	0.15	7.48	3.07	14.9
Ga10g00061	FALSE	TRUE	FALSE	FALSE	FALSE	FALSE	FALSE	1.41	37.09	9.86	8.78	10.73	39.66	2.88	41.6	0.36	22.31	40.16	2.64	9.84	9.92	26.05	1.01	57.91	184.32	12.36	15.63	46.25	4.53
Ga10g00066	FALSE	FALSE	FALSE	FALSE	TRUE	TRUE	FALSE	0.1	1.11	1.95	10.64	8.34	35.21	9.39	13.53	0.7	8.87	1.11	0.05	0.45	2.96	0.65	1.05	11.06	6.76	7.3	6.87	15.89	9.53
Ga10g00069	FALSE	FALSE	FALSE	FALSE	FALSE	FALSE	TRUE	0.01	0	0.06	0.03	0.13	0.11	17.42	0.03	0.03	0.05	0.04	14.32	0.03	0.04	0.03	0.04	0	0	0	0.02	0.11	20.67
Ga10g00079	TRUE	FALSE	FALSE	FALSE	FALSE	FALSE	FALSE	0.1	0.13	0.12	0.46	2.12	1.99	4.37	1.82	0.19	0.41	0.4	0.86	0.96	0.52	0.12	0.6	8.3	3.74	1.38	1.15	0.08	0.24
Ga10g00198	FALSE	FALSE	FALSE	TRUE	TRUE	TRUE	FALSE	0.44	1	1.54	5.37	41.38	37.73	17.15	30.12	0.6	3.59	1.23	0.18	7.01	6.67	2.05	1.74	24.2	12.25	7.62	18.65	39.86	22.19
Ga10g00200	TRUE	FALSE	FALSE	TRUE	TRUE	TRUE	FALSE	0.09	0.22	0.1	9.5	99.23	16.42	0.8	37.95	0.74	1.3	0.11	0	0.09	0.29	0.12	0.17	12.33	0.27	0	13.82	13.71	2.94
Ga10g00212	TRUE	TRUE	FALSE	FALSE	TRUE	FALSE	FALSE	0.01	0.06	0.08	0.03	1.83	1.46	0.08	23.15	0.27	0.71	0.02	0	0.02	0.2	0.03	0.07	22.75	29.41	0.13	8.93	1.41	0
Ga10g00260	TRUE	FALSE	FALSE	TRUE	TRUE	FALSE	FALSE	0	0	1.09	2.37	20.11	6	1.49	18.73	0.11	8.25	2.38	0	15.02	11.33	0	0.16	19.68	4.33	0.34	7.64	4.95	1.07
Ga10g00268	TRUE	FALSE	FALSE	TRUE	TRUE	TRUE	TRUE	0.98	0	0.17	12.74	157.87	26	12.95	74.65	0.61	0.09	2.47	2.7	2.72	1.45	1.12	2.93	19.14	7.13	1.22	65.78	55.46	19.99
Ga10g00269	FALSE	FALSE	FALSE	TRUE	FALSE	FALSE	FALSE	0.1	0	0	1.5	25.21	3.8	0.07	11.16	0.09	0.07	0	0	0	0	0	0.06	4.89	0.1	0	2.27	1.36	0.01
Ga10g00270	TRUE	FALSE	FALSE	TRUE	TRUE	TRUE	FALSE	0.08	0.05	0.05	1.21	23.55	13.61	3.52	12.54	0.03	0.11	0.08	0.03	0.04	0.03	0.01	0.13	16.4	0.07	0	5.98	17.24	6.19
Ga10g00271	TRUE	FALSE	FALSE	TRUE	FALSE	TRUE	TRUE	0	0.06	0	0.88	17.24	31.58	12.66	9	0.19	0.05	0.08	0.03	0.06	0	0	0.12	11.84	2.74	0	1.62	20.45	7.17
Ga10g00274	FALSE	FALSE	FALSE	TRUE	FALSE	FALSE	FALSE	0.6	0.87	2.74	6.83	44.91	9.51	24.26	28.35	1.75	8.05	1.64	0.21	13.76	12.93	0.84	1.84	24.6	5.34	2.24	28.41	6.15	27.94
Ga10g00297	TRUE	FALSE	FALSE	TRUE	TRUE	FALSE	TRUE	1.05	0.25	4.55	15.57	100.7	16.15	40.33	64.61	0.39	7.65	1.55	0.1	21.33	20.31	0.35	0.97	54.78	6.29	0.57	29.46	14.23	44.26
Ga10g00298	FALSE	FALSE	FALSE	TRUE	FALSE	FALSE	FALSE	0.08	0.06	1.84	4.39	22.69	5.26	10.15	15.01	1.21	3.52	0.6	0.38	6.54	6.42	0.3	11.77	11.22	1.95	0.36	5.7	2.65	8.76
Ga10g00306	FALSE	TRUE	TRUE	FALSE	FALSE	TRUE	TRUE	0.16	0.87	3.56	2.13	8.96	26.71	26.28	7.44	0.57	8.4	0.71	3.71	12.69	12.77	0.17	0.74	5.23	43.31	34.52	4.23	34.6	55.95
Ga10g00309	FALSE	TRUE	FALSE	FALSE	FALSE	FALSE	FALSE	2.65	22.96	52.83	25.08	81.12	129.86	29.38	229.72	11.38	40.86	20.91	41.52	32.35	34.44	28.92	22.86	238.26	467.19	229.33	87.36	122.53	36.89
Ga10g00332	FALSE	FALSE	FALSE	TRUE	FALSE	FALSE	FALSE	0.25	1.66	1.2	3.83	22.37	4.22	9.28	14.04	0.48	3.45	1.93	0.37	3.76	3.4	2.35	0.35	10.86	1.5	0.33	9.8	5.17	15.18
Ga10g00345	TRUE	TRUE	TRUE	FALSE	TRUE	TRUE	FALSE	0.22	0.07	0.84	0.91	9.21	84.07	2.03	128.03	0.84	3.31	0.39	0.04	29.47	2.59	0.13	52.39	169.5	445.69	98.88	12.05	14.64	0
Ga10g00369	FALSE	FALSE	TRUE	FALSE	FALSE	FALSE	FALSE	181.86	34.14	29.98	112.06	40.82	232.83	280.6	87.81	109.1	129.88	44.55	24.27	322	276.32	106.86	65.73	79.14	127.54	1404.81	25.91	106.65	262.43
Ga10g00393	FALSE	FALSE	FALSE	TRUE	FALSE	FALSE	FALSE	0.03	0.08	0.03	1.18	14.91	0.08	0.14	5.57	0.03	0.05	0.12	0.41	1.5	0.23	0.07	0.04	2.25	0.13	0.04	13.22	0.05	0.18
Ga10g00437	TRUE	TRUE	TRUE	TRUE	TRUE	TRUE	FALSE	0.11	0.95	0.13	1.09	11.72	63.11	0.46	148.98	0.99	0.52	0.62	0.11	0.24	0.17	0.94	0.88	244.11	496.85	13.37	25.43	43.51	0.21
Ga10g00469	TRUE	FALSE	FALSE	FALSE	TRUE	TRUE	FALSE	0.1	1.28	0.71	10.86	5.54	11.74	5.31	24.67	0.46	0.71	0.12	0.13	1.55	0.84	3.52	4.04	18.52	4.1	3.16	35.3	18.51	3.53
Ga10g00500	TRUE	TRUE	TRUE	TRUE	TRUE	TRUE	TRUE	0.1	0.78	0.56	7.88	30.69	63.22	29.76	33.27	0.39	1.92	1	0.16	1.82	5.02	0.21	0.41	40.37	13.54	9.99	12.66	34.79	18.99
Ga10g00501	TRUE	TRUE	FALSE	TRUE	TRUE	FALSE	FALSE	5.01	0.39	2.76	3.96	28.16	17.52	18.13	28.68	2.66	0.48	3.71	0.71	6.85	6.42	0.3	0.51	31.17	34.15	3.86	10.39	15.11	20.23
Ga10g00505	FALSE	TRUE	TRUE	FALSE	FALSE	FALSE	FALSE	0.97	2.16	1.48	1.48	5.98	6.05	0.69	5.36	0.1	4.78	1.64	1.33	0.58	1.62	0.78	0.03	6.85	17.47	23.82	8.71	6.9	0.74
Ga10g00552	FALSE	FALSE	TRUE	FALSE	FALSE	TRUE	FALSE	0.46	2.94	3.43	3.38	9.39	22.97	6.91	7.15	2.14	2.33	0.53	0.38	2.9	2.55	1.82	0.73	5.14	1.96	42.91	3.89	17.97	5.78
Ga10g00564	TRUE	FALSE	FALSE	FALSE	FALSE	FALSE	FALSE	0.7	5.18	1.92	7.4	11.23	6.67	9.58	8.01	1.71	5.64	7.32	5.38	4.97	3.54	6.19	3.07	63.43	23.17	11.71	0.87	1.89	2.13
Ga10g00614	FALSE	FALSE	FALSE	FALSE	FALSE	TRUE	TRUE	0.19	1.25	15.79	1.93	17.78	25.55	55.63	14.69	0.34	6.3	3.98	0.16	4.83	13.33	0.17	0.33	11.53	2.18	13.7	19.76	57.67	79.22
Ga10g00630	FALSE	TRUE	TRUE	FALSE	FALSE	FALSE	TRUE	1.9	1.67	9.74	8.93	13.4	33.78	152.81	40.31	5.74	39.4	4.39	0.25	39.94	47.55	1.1	2.53	66.04	113.82	431.45	11.21	31.33	116.71
Ga10g00658	TRUE	FALSE	FALSE	TRUE	TRUE	TRUE	TRUE	0.8	0.03	0.61	1.62	21.73	12.66	107.81	15.37	0.28	0.66	0.57	2.38	4.55	1.56	0.11	1.51	21.61	1.36	0.16	6.38	8.68	97.88
Ga10g00660	FALSE	FALSE	FALSE	TRUE	FALSE	FALSE	FALSE	0.64	0	0.03	3.39	14.83	1.04	2.34	2.06	1.98	1.6	0.07	0.14	0.01	0.1	0.4	0.2	0.46	0.12	0	1.34	1.53	2.5
Ga10g00688	TRUE	FALSE	FALSE	TRUE	TRUE	TRUE	TRUE	0.04	0.02	0.08	2.4	8.07	27.68	15.26	13.74	0.05	0.18	0.14	0.08	2.06	0.11	0.24	0.63	19.23	5.21	6.63	8.14	15.46	7.16
Ga10g00701	FALSE	FALSE	FALSE	TRUE	FALSE	FALSE	FALSE	1	0.32	1.11	2.91	18.75	7.05	12.37	12.53	0.31	2.26	0.84	2.54	5.14	3.98	0.2	0.57	10.04	5	2.12	7.64	6.24	16.38
Ga10g00768	FALSE	FALSE	TRUE	FALSE	FALSE	TRUE	FALSE	0	0	0.19	0.62	0.23	11.73	5.65	0.32	0.33	0.85	0.32	0.02	1.06	0.88	0.27	0.04	0.15	1.04	35.37	4.35	10.05	9.34
Ga10g00776	TRUE	FALSE	FALSE	TRUE	TRUE	FALSE	TRUE	0.78	0.07	1.21	14.71	131.83	12.03	35.87	64.16	10.13	0.23	0.65	0.06	3.13	17.44	0.37	0.59	42.93	6.6	0.36	43.97	16.77	55.19
Ga10g00789	FALSE	FALSE	TRUE	FALSE	FALSE	FALSE	FALSE	105.31	15.06	14.31	22.29	13.28	22.07	63.36	14.97	27.73	16.92	23.79	15.27	45.72	30.49	15.86	18.22	19.47	34.57	339.34	8	28.38	53.88
Ga10g00795	TRUE	TRUE	TRUE	FALSE	TRUE	TRUE	TRUE	3.54	6.21	2.75	43.11	85.13	683.94	666.96	445.47	33.08	27.62	8.01	13.27	20.8	21.91	111.81	7.68	647.87	775.09	425.23	136.28	549.77	773.22
Ga10g00797	TRUE	TRUE	TRUE	FALSE	TRUE	TRUE	FALSE	3.62	0	0	0.23	0.99	19.87	0.52	12.51	0.43	0.08	0.06	0	0.08	0.22	0.29	0.35	27.61	120.8	75.23	1.34	4.83	0.06
Ga10g00803	TRUE	FALSE	FALSE	TRUE	TRUE	TRUE	FALSE	0.08	0.08	0.7	14.67	41.86	14.97	1.03	23.43	0.2	2.6	3.98	0.02	0.62	1.1	0.13	0.07	19.89	1.08	0.05	13.47	25.36	1.51
Ga10g00816	FALSE	FALSE	FALSE	FALSE	FALSE	FALSE	TRUE	0.16	0.17	0.73	1.04	4.31	3.64	7.27	2.65	0.07	1.15	0.24	0	2.25	1.7	0.16	0.62	1.98	1.17	0.27	1.31	4.49	6.7
Ga10g00825	TRUE	FALSE	FALSE	TRUE	TRUE	FALSE	TRUE	1.42	0.4	19.27	91.7	810.75	28.3	203.25	502.84	2.91	93.35	3.14	2.16	1.1	59.7	1.71	116.18	399.46	109.94	19.42	500.19	67.38	314.16
Ga10g00837	FALSE	FALSE	FALSE	TRUE	FALSE	FALSE	FALSE	0.02	0	0.05	6.44	15.31	0.69	0.47	4.65	0.04	0.2	0.29	0.84	0.41	0.87	0.14	1.01	4.16	3.47	1.49	0.81	0.34	0.52
Ga10g00839	FALSE	FALSE	FALSE	TRUE	FALSE	FALSE	FALSE	0.56	3.81	11.8	14.91	93.53	35.97	30.92	66.58	2.45	13.71	4	1.4	25.06	22.3	3.11	1.34	44.79	37.93	40.62	39.59	67.59	50.23
Ga10g00858	FALSE	FALSE	FALSE	FALSE	FALSE	FALSE	TRUE	0.89	2.97	6.87	1.65	4.72	3.37	354.57	1.02	1.32	1.65	2.65	246.37	7.08	1.44	1.33	0.83	0.24	0	0.13	0.53	1.46	224.91
Ga10g00864	FALSE	FALSE	FALSE	FALSE	FALSE	FALSE	TRUE	4.86	2.83	3.52	14.96	16.65	15.87	75.39	11.81	43.46	2.78	4.78	1.94	2.57	3.78	2.98	1.12	14.24	3.83	2.17	7.69	10.38	44.1
Ga10g00865	FALSE	FALSE	FALSE	FALSE	FALSE	TRUE	FALSE	2.16	0.61	2.34	3.06	16.22	36.54	5.58	21.2	1.83	2.51	0.63	0.04	5.21	13.13	2.03	26.36	9.64	7.44	0.25	12.55	27.26	8.49
Ga10g00868	FALSE	FALSE	FALSE	TRUE	FALSE	FALSE	FALSE	0.17	0.32	0.56	2.12	13.06	7.6	4.31	7.87	0.53	2.08	1.84	0.11	2.42	1.86	0.44	0.38	6.56	3.96	1.13	5.46	9.52	5.56
Ga10g00885	FALSE	FALSE	FALSE	FALSE	FALSE	FALSE	TRUE	0.03	0	0.15	0.07	0.78	0.61	19.65	0.52	0.07	0.31	0.23	5.43	0	0.25	0.02	0.24	0.53	0.24	0.34	0.19	0.34	5.92
Ga10g00917	FALSE	FALSE	FALSE	TRUE	FALSE	FALSE	FALSE	0	0	0	1.2	13.35	1.27	4.37	5.02	0.12	0	0.02	1.94	0.03	0	0.03	0.03	3.15	6.3	1.12	1.6	1.16	3.09
Ga10g00937	FALSE	FALSE	FALSE	FALSE	FALSE	FALSE	TRUE	0.08	0	2.06	0.32	0.37	0.43	7.31	0.93	0.05	2.17	0.32	0.06	1.65	4.17	0	0.38	0.56	1.12	1.75	1.3	0.62	9.04
Ga10g00941	FALSE	FALSE	TRUE	FALSE	FALSE	FALSE	TRUE	0.66	4.98	4.14	18.93	1.02	2.26	563.58	1.45	22.34	78.28	9.47	1.12	338.5	277.06	2.03	2.45	0.14	1.38	988.09	0.31	1.75	716.4
Ga10g00967	TRUE	TRUE	FALSE	FALSE	FALSE	FALSE	FALSE	0.21	0.85	5.97	6.47	12.72	19.84	2.63	13.14	0.41	9.02	0.87	0.52	15.02	28.08	0.57	4.55	39.21	32.19	20.73	8.07	17.46	1.95
Ga10g00974	TRUE	FALSE	FALSE	TRUE	TRUE	FALSE	TRUE	0.05	0.25	2.72	2.5	14.85	4.86	14.68	10.59	0.07	1.98	0.31	0.1	3.17	2.67	0.21	0.42	10.49	2.93	0.36	4.41	5.92	9.04
Ga10g01004	TRUE	FALSE	FALSE	TRUE	TRUE	TRUE	TRUE	0.02	0	0.21	3.96	24.01	14.62	14.88	13.58	0.11	1.74	2.3	1.14	1.7	2.82	0.11	0.18	13.41	5.41	6.83	13.95	11.36	13.89
Ga10g01008	TRUE	FALSE	FALSE	TRUE	TRUE	TRUE	FALSE	0.59	0.21	1.36	9.26	73.1	40.22	24.17	42.83	0.93	4.98	3.49	0.94	4.87	8.13	0.24	2.19	65.63	8.57	5.9	51.52	67.77	30.09
Ga10g01015	TRUE	TRUE	FALSE	TRUE	TRUE	FALSE	FALSE	0.53	0.26	0.83	2.24	13.94	8.31	6.06	12.52	0.68	1.65	0.48	0.31	3.27	2.88	0.31	0.32	13.27	24.83	3.48	8.75	7.29	8.88
Ga10g01067	FALSE	FALSE	FALSE	TRUE	TRUE	FALSE	FALSE	0.26	0.24	1.27	2.72	16.01	3.83	7.77	11.05	0.35	1.97	0.43	0.23	4.13	3.81	0.26	0.34	6.85	2.44	0.35	7.22	4.65	10.79
Ga10g01094	FALSE	FALSE	FALSE	FALSE	FALSE	FALSE	TRUE	0.45	0.06	0	0.71	0.03	1.2	10.24	0.32	1.99	0	0.04	0.06	0.04	0	0.03	1.64	0.41	0.39	0.91	0.05	1.13	12.06
Ga10g01140	FALSE	FALSE	TRUE	FALSE	FALSE	FALSE	FALSE	25.96	8.86	1.26	25.38	1.63	20.35	41.53	3.33	78.37	4.59	5.35	1.47	16.27	6.79	17.32	17.96	6.1	5.44	951.1	1.09	3.39	11.35
Ga10g01141	TRUE	FALSE	FALSE	TRUE	TRUE	FALSE	TRUE	0.01	0.05	0.63	1.99	9.62	2.02	7.05	8.25	0.04	1.1	0.24	0.08	3.27	2.92	0.1	0.07	6.1	1.62	0.35	3.68	2.16	8.44
Ga10g01159	FALSE	FALSE	FALSE	FALSE	FALSE	FALSE	TRUE	2.32	0.24	0.42	0.11	15.81	3.34	3026.64	4.11	5.91	0.17	6.41	138.6	1.87	0.26	1.81	5.75	0.03	0.31	0.03	0.32	0	212.37
Ga10g01181	FALSE	TRUE	FALSE	FALSE	FALSE	FALSE	FALSE	0.36	0.27	1.84	0.6	2.93	3.91	6	4.75	0.02	1.83	0.74	0.76	2.82	3.06	0.55	0.42	6.66	11.51	3.06	29.9	1.6	2.69
Ga10g01185	FALSE	FALSE	TRUE	FALSE	FALSE	FALSE	FALSE	16.02	6.79	21.15	7.61	8.92	9.19	44.07	6.64	2.55	28.78	9.06	1.22	67.93	68.28	3.04	18.47	4.94	6.32	258.16	2.77	5.29	28.18
Ga10g01195	FALSE	FALSE	TRUE	FALSE	FALSE	FALSE	FALSE	3.6	0.96	4.03	1.41	0.37	17.37	5.69	1.72	1.82	14.1	2.11	0.07	15.63	21.61	0.78	0.65	2.08	4.1	33.51	1.21	19.23	3.85
Ga10g01207	FALSE	FALSE	TRUE	FALSE	FALSE	FALSE	FALSE	0.18	7.33	3.1	5.81	1.29	1.3	14.93	1.19	2.31	5.52	18.94	4.86	6.91	8.48	16.06	1.03	1.27	0.55	491	0.15	0.3	2.44
Ga10g01241	FALSE	TRUE	TRUE	FALSE	FALSE	FALSE	FALSE	0.65	1.89	0.48	2.42	0.54	14.1	4.16	3.12	0.59	1.16	0.31	0.02	1.08	0.36	0.85	57.39	28	267.43	365.13	2.95	5.99	0.6
Ga10g01247	FALSE	FALSE	FALSE	FALSE	FALSE	FALSE	TRUE	0.02	0.53	2.69	4.05	1.16	7.75	92.7	2.56	1.92	11.43	3.61	0.03	17.14	15.66	1.1	4.22	1.22	5.01	14.9	1.26	5.41	119.98
Ga10g01262	FALSE	FALSE	FALSE	FALSE	FALSE	FALSE	TRUE	0.08	0	0	0	0.06	0.35	31.88	0.04	0.11	0	0.16	0	0.03	0	0.03	0.1	0.07	0	0	0	0	1.69
Ga10g01266	FALSE	FALSE	TRUE	FALSE	FALSE	FALSE	FALSE	0.09	1.94	17.15	9.15	5.71	13	12.65	6.15	1.07	54.53	6.71	0.58	163.84	117.52	0.78	13.6	7.79	3.3	252.5	7.51	24.45	13.05
Ga10g01273	FALSE	FALSE	FALSE	FALSE	TRUE	TRUE	FALSE	1.27	46.72	294.74	187.32	430.54	1565.94	32.88	1010.12	49.66	235.82	97.74	3.65	78.15	73.58	8.73	11.4	366.95	98.51	19.16	105.12	234.02	9.19
Ga10g01297	TRUE	FALSE	FALSE	FALSE	FALSE	FALSE	FALSE	0.35	5.06	11.25	10.14	21.28	19.93	22.66	29.99	2.29	13.77	12.95	17.13	25.96	20.98	11.46	3.6	130.4	114.51	45.42	2.09	2.59	2.83
Ga10g01313	FALSE	FALSE	FALSE	TRUE	FALSE	FALSE	TRUE	0.08	0.1	0.19	1.44	11.16	2.15	19.16	2.37	0.03	0.93	0.49	0.04	2.51	2.71	0.18	0.11	2.58	1.51	0.81	1.23	2.77	11.42
Ga10g01338	FALSE	TRUE	FALSE	FALSE	FALSE	FALSE	FALSE	48.07	40.92	119.11	98.27	213.42	266.72	277.85	328.32	32.47	284.18	79.83	24.55	352.73	322.14	49.07	54.11	735.75	1436.71	1038.39	176.98	654.3	815.4
Ga10g01348	TRUE	FALSE	FALSE	FALSE	FALSE	FALSE	FALSE	0.94	0.52	0.48	1.37	1.42	0.92	1.3	0.84	0.95	0.65	1.69	3.53	0.89	0.82	0.93	1.69	16.66	9.07	7.16	0.2	0.35	0.34
Ga10g01361	TRUE	TRUE	TRUE	TRUE	TRUE	TRUE	TRUE	0.15	0	0.6	2.16	12.21	6.98	8.6	9.08	0.15	1.44	0.17	0	3.12	4.18	0.02	0.2	5.29	6.3	6.14	8.23	7.54	11.35
Ga10g01441	TRUE	FALSE	FALSE	TRUE	TRUE	FALSE	FALSE	0.09	1.76	5.27	3.34	23.77	13.53	7.37	22.67	0.15	2.61	0.91	1.17	0.55	2.17	1.36	0.19	22.12	11.27	2.62	13.02	27.03	9.82
Ga10g01519	TRUE	FALSE	FALSE	TRUE	FALSE	FALSE	TRUE	0.22	0.01	4.96	6.47	53.67	10.82	45.18	35.98	0.16	8.52	1.42	0.34	31.61	31.31	0.23	0.73	47.32	7.31	1.2	27.05	13.47	62.18
Ga10g01554	FALSE	FALSE	FALSE	TRUE	TRUE	FALSE	FALSE	0.6	1.55	7.47	5.59	46.76	14.11	6.19	26.02	0.09	1.93	0.95	9.04	2.42	4.11	0.5	1.39	20.22	7.99	2.36	12.63	13.76	6.44
Ga10g01576	TRUE	TRUE	TRUE	FALSE	FALSE	FALSE	FALSE	7.27	0.83	0.14	0.87	0.83	3.04	0.93	5.69	0.84	0.3	0.59	0.47	1.39	1.06	0.5	1.32	9.96	23.89	39.16	1.03	1.6	0.83
Ga10g01583	TRUE	TRUE	TRUE	TRUE	TRUE	TRUE	TRUE	1.07	1.57	2.89	6.47	132.15	1453.4	71.77	1183.46	5.6	10.35	4.15	1.63	2.42	6.47	1.19	4.79	1844.19	8006.21	9553.25	179.17	517.25	12.75
Ga10g01584	FALSE	FALSE	FALSE	TRUE	FALSE	FALSE	FALSE	0.2	13.73	64.25	16.88	98.56	2.24	0.33	49.61	6.11	60.7	2.36	0.26	0.62	27.81	2.03	2.14	45.6	4.94	0.42	27.56	1.24	0.12
Ga10g01611	TRUE	TRUE	TRUE	FALSE	TRUE	TRUE	TRUE	0.12	0.04	0.28	0.68	4.45	9.8	23.76	9.64	0.18	1.72	0.63	0	1.71	2.43	0.02	0.07	17.16	25.34	239.92	5.24	9.83	23.2
Ga10g01617	TRUE	FALSE	FALSE	TRUE	TRUE	FALSE	FALSE	0.03	0.08	1.02	2.29	17.33	4.45	8.02	11.47	0.08	2.97	0.33	0.12	6.69	6.58	0.07	0.15	8.82	1.52	0.51	7.47	3.45	7.3
Ga10g01629	FALSE	FALSE	FALSE	TRUE	FALSE	FALSE	FALSE	0	1.43	1.28	7.69	15.51	2.45	3.27	5.58	0.14	3.61	1.52	0	1.62	4.4	1.87	0.09	10.52	1.67	0.7	1.57	1.18	2.32
Ga10g01663	TRUE	TRUE	FALSE	FALSE	TRUE	TRUE	FALSE	0.15	2.13	2.33	6.11	20.21	44.53	2.74	48.61	0.34	25.17	0.26	0.31	0.38	8.09	0.64	3.72	45.35	28.11	0.88	13.06	26.29	0.53
Ga10g01705	FALSE	FALSE	FALSE	TRUE	TRUE	FALSE	TRUE	0.06	0.21	0.5	2.87	15.89	7.22	10.14	11.32	0.69	3.06	2.51	0	6.22	4.01	0.16	0.16	9.24	5.03	9.17	5.16	5.34	7.63
Ga10g01710	FALSE	FALSE	FALSE	FALSE	FALSE	FALSE	TRUE	0.9	1.86	0.75	4.99	20.29	8.19	62.34	7.43	3.29	3.9	2.98	16.59	5.85	2.63	2.98	1.79	4.38	3.33	0.93	2.69	4.04	27.84
Ga10g01728	TRUE	FALSE	TRUE	TRUE	TRUE	TRUE	FALSE	0.74	0.04	0.07	10.02	131.32	85.6	1.41	118.98	0.57	0.4	0.24	0.06	0.18	0	0.21	0.58	143.45	1.75	11.93	57.64	70.53	2.5
Ga10g01748	TRUE	TRUE	FALSE	FALSE	FALSE	FALSE	FALSE	0	3.36	5.69	1.9	1.64	7.82	0.09	6.31	0.03	17.97	0.23	0	0.27	6.32	0.11	0.72	24.55	95.68	3.49	3.38	4.86	0.15
Ga10g01812	TRUE	FALSE	FALSE	TRUE	TRUE	FALSE	FALSE	0.14	0.13	0.33	2.53	12.78	3.96	3.03	7.28	0.1	0.94	0.43	0.01	1.98	0.91	0.16	0.1	7.16	1.47	1.39	2.27	2.9	2.72
Ga10g01820	FALSE	FALSE	FALSE	TRUE	TRUE	TRUE	FALSE	0.06	0.8	3.14	4.71	25.6	21.31	11.7	21.49	0.48	4.56	2.66	0.04	11.47	17.94	0.08	1.33	13.37	6.1	0.8	11.16	22.49	7.52
Ga10g01843	FALSE	FALSE	FALSE	TRUE	FALSE	FALSE	TRUE	0.06	0.76	1.91	3.96	12.87	3.33	12.11	5.94	0.17	7.32	1.36	0.13	1.29	2.92	0.3	0.14	6.06	0.89	0.14	3.65	2.47	12.3
Ga10g01875	TRUE	FALSE	FALSE	TRUE	TRUE	FALSE	TRUE	0.46	0.79	12.49	31.09	222.36	34.64	88.12	150.11	0.75	26.5	3.03	0.14	40.48	46.13	0.71	1.62	125.29	16.75	1.08	103.16	22.82	103.42
Ga10g01905	FALSE	FALSE	FALSE	FALSE	FALSE	FALSE	TRUE	7.79	0	0.14	0.23	0	2.17	13.03	0	0.34	0	0	0	0	0.04	0	0.81	0	0	0	0	0.43	4.82
Ga10g01938	FALSE	FALSE	FALSE	FALSE	FALSE	FALSE	TRUE	0.18	0.83	1.11	2.5	0.36	2.32	125.3	0.59	3.05	21.25	1.53	0.2	50.83	37.4	0.3	0.51	0.38	0.38	32.74	0.21	3.97	137.73
Ga10g01965	TRUE	FALSE	FALSE	TRUE	TRUE	FALSE	FALSE	10.5	0.04	0.32	4.12	46.75	0.08	0.61	53.07	0.82	1.51	1.04	0	8.63	0.31	0.88	0.46	26.15	0.61	0.13	28.53	0.59	0.58
Ga10g01978	FALSE	FALSE	TRUE	FALSE	FALSE	FALSE	FALSE	11.91	37.81	64.64	37.73	42.1	83.19	156.74	64.36	13.52	98.96	39.59	5.38	103.68	117.89	34.58	21.82	65.96	127	510.75	47.52	183.91	453.41
Ga10g01995	FALSE	FALSE	FALSE	TRUE	FALSE	FALSE	FALSE	0.75	0.82	1.27	4.84	25.42	5.71	11.86	17.15	2.37	3.14	1.8	0.12	5.15	5.69	1.14	0.77	15.81	2.51	0.68	14.22	5.76	16.67
Ga10g01998	FALSE	FALSE	FALSE	TRUE	TRUE	FALSE	FALSE	0.02	0.31	2.16	3	14.7	5.78	3.46	13.17	0.09	3.04	0.48	0.14	5.56	4.93	0.31	0.17	8.53	4.22	3.22	7.92	3.35	3.67
Ga10g02038	TRUE	FALSE	FALSE	FALSE	TRUE	TRUE	FALSE	0	0	0	0	2.05	16.57	0.06	13.94	0.05	0.07	0	0	0	0.08	0.02	0.1	30.7	0.17	0.02	8.76	13.43	0
Ga10g02039	TRUE	FALSE	FALSE	FALSE	TRUE	FALSE	FALSE	0.02	0	0.58	1.42	2.18	4.16	3.03	6.36	0.05	2.39	0.01	0.08	0.27	3.38	0.04	0.05	7.2	2.4	0.3	2.1	2.74	2.17
Ga10g02067	FALSE	FALSE	FALSE	TRUE	FALSE	FALSE	FALSE	8.37	0.53	10.71	17.87	76.35	12.5	47.79	49.57	0.6	16.96	3.17	0.24	32.43	28.82	0.22	1.57	58.58	8.96	1.25	25.87	12.46	39.82
Ga10g02128	TRUE	FALSE	FALSE	TRUE	TRUE	FALSE	TRUE	0.25	0.13	1.62	4.22	31.66	6.61	24.49	22.89	0.2	3.32	0.35	0.05	8.96	9.39	0.05	0.22	15.49	1.87	0.07	20.35	11.53	47.71
Ga10g02136	FALSE	FALSE	FALSE	FALSE	TRUE	FALSE	FALSE	0.12	1.18	1.8	1.22	3.63	2.77	0.52	32.05	0.11	4	0.07	0.11	0.52	2.12	0.27	0.88	7.63	3.33	0.4	9.39	0.23	0.14
Ga10g02185	TRUE	FALSE	FALSE	FALSE	TRUE	TRUE	FALSE	0.06	0	0.43	0.49	6.82	10.29	0.1	25.15	0.13	0.07	0.09	0	0.12	0.72	0.04	0.65	33.62	0.04	0	30.34	19.15	0.19
Ga10g02192	FALSE	FALSE	TRUE	FALSE	FALSE	FALSE	FALSE	2.29	0.19	1.81	0.52	0.79	0.19	0.15	0.36	2.35	1.28	3.01	0.25	1.56	4.48	0.36	0.64	3	0.77	21.24	416.63	0.12	0.06
Ga10g02193	TRUE	TRUE	FALSE	TRUE	TRUE	TRUE	FALSE	0.87	13.76	20.32	23.6	170.59	144.79	26.33	364.34	1.54	23.56	15.75	3.28	4.22	13.58	9.22	10.74	434.3	741.18	55.15	115.64	163.05	39.08
Ga10g02195	TRUE	FALSE	FALSE	FALSE	FALSE	TRUE	TRUE	0.08	0.03	0.03	0.69	7.73	44.68	29.71	8.16	0.2	0.03	0.11	0	0.6	0.05	0.01	0.26	13.61	5.57	0.11	10.44	66.37	41.76
Ga10g02200	FALSE	FALSE	TRUE	FALSE	FALSE	FALSE	FALSE	0.13	0.65	1.28	1.74	3.23	2.02	2.71	1.81	0.41	2.31	1.64	0.58	3.63	3.77	0.85	0.48	2.33	7.09	16.36	1.55	1.53	2.67
Ga10g02241	FALSE	FALSE	FALSE	TRUE	FALSE	FALSE	FALSE	0.19	0.05	0.69	5.37	55.83	0.23	6.79	18.29	0.39	0.38	0.16	23.96	0.19	2.21	0.08	0.99	12.58	1.66	0	13.11	0.77	5.1
Ga10g02257	FALSE	FALSE	TRUE	FALSE	FALSE	FALSE	TRUE	6.95	0.23	0.47	2.06	6.86	6.36	17.82	2.81	0.22	0.86	0.48	0.28	4.07	5.18	0.13	1.93	1.89	1.67	12.68	0.87	2.38	6.32
Ga10g02261	TRUE	FALSE	FALSE	TRUE	TRUE	FALSE	TRUE	0.54	0.87	22.18	50.69	363.77	55.97	204.66	267.28	1.01	37.67	5.94	0.41	88.5	70.55	0.86	2.59	226.11	28.41	2.4	251.73	67.28	334.42
Ga10g02262	TRUE	FALSE	FALSE	TRUE	TRUE	FALSE	TRUE	0.32	0.44	11.29	25.43	174.94	25.6	88.48	129.01	0.81	18.28	3.06	0.2	42.27	37.68	0.76	1.22	95.73	29.48	1.16	101.2	27.39	114.23
Ga10g02269	TRUE	FALSE	FALSE	TRUE	TRUE	FALSE	FALSE	0	0	0.09	1.62	17.36	5.12	1.86	10.94	0.11	0.75	0.07	0.33	2.11	1.42	0.03	0.35	7.85	2.85	0.06	6.08	4.34	3
Ga10g02272	TRUE	TRUE	FALSE	TRUE	TRUE	TRUE	FALSE	0.31	1.41	0.76	3.49	22.75	26.78	13.38	32.2	0.64	1.11	2.25	0.67	4.34	2.13	2.26	0.52	29.65	34.39	11	15.32	24.66	24.02
Ga10g02276	FALSE	FALSE	FALSE	FALSE	FALSE	TRUE	FALSE	1.54	0.24	0.36	0.63	0.77	7.83	1.43	1.22	0.05	0.85	0.54	0.27	4.17	1.77	0.12	0.2	1.93	1.08	1.52	16.77	6.37	1.82
Ga10g02287	FALSE	TRUE	TRUE	FALSE	FALSE	FALSE	FALSE	3.51	0.7	0.22	1.33	3.57	5.7	1.92	6.64	0.48	1.44	1.79	0.08	1.07	0.92	1.26	0.74	10.27	22.79	20.42	2.07	7.22	1.53
Ga10g02302	TRUE	TRUE	TRUE	TRUE	FALSE	FALSE	TRUE	0.22	0.04	4.11	4.73	35.44	19.54	33.66	32.48	0.54	6.79	2.04	0.09	24.11	27.96	0.06	0.73	38.63	82.41	197.13	20.16	15.49	28.64
Ga10g02314	FALSE	FALSE	FALSE	TRUE	FALSE	FALSE	FALSE	0.04	0.04	0.49	4.09	11.15	0.22	2.28	2.68	0.02	0.11	0.04	0.08	0.12	2.12	0.08	0.03	1.93	0.02	0	1.55	0.19	3.01
Ga10g02315	FALSE	FALSE	FALSE	FALSE	FALSE	TRUE	FALSE	0.52	10.95	29.99	5.3	13.61	72.98	29.6	19.79	1.36	12.35	6.2	0.89	10.3	21.41	3.13	0.75	21.67	48.1	31.03	7.16	47.38	34.5
Ga10g02371	FALSE	FALSE	FALSE	FALSE	FALSE	FALSE	TRUE	0.81	0.03	0.05	0.01	0.08	1.23	20.91	0.06	0.01	0.04	0.06	2.63	0.03	0.02	0.05	0.12	0.01	0.03	0	0	0.55	33.76
Ga10g02384	FALSE	FALSE	FALSE	TRUE	TRUE	FALSE	FALSE	0.13	1.91	6.32	10.93	61.38	14.82	22.8	38.23	0.39	14.36	0.9	0.12	17.47	13.23	0.6	0.33	26.55	6.05	1.32	23.39	10.79	39.07
Ga10g02392	TRUE	FALSE	FALSE	TRUE	TRUE	TRUE	FALSE	0.46	0.07	0.29	16.94	243.92	203.88	5.86	189.1	1.12	0.52	0.73	0.15	0.46	0.19	0.56	0.86	200.64	0.55	0	96.69	171.55	26.94
Ga10g02414	TRUE	TRUE	FALSE	FALSE	TRUE	TRUE	FALSE	1.99	0.26	0.2	0.63	6.75	13.87	0.31	12.8	0.23	3.37	10.35	0.03	2.77	1.27	0.3	0.39	10.98	36.51	7.12	2.64	6.62	0.29
Ga10g02418	TRUE	FALSE	FALSE	TRUE	TRUE	FALSE	TRUE	1.16	0.23	1.03	6.29	58.44	7.63	20.52	28.12	0.25	3.41	0.49	0.77	10.99	7.23	0.3	0.17	16.19	1.76	0.3	23.24	10.6	32.69
Ga10g02425	FALSE	FALSE	TRUE	FALSE	FALSE	FALSE	TRUE	0.33	3.41	4.23	9.02	0.92	25.9	219.26	1.41	8.52	44.8	3.16	0.54	144.76	111.18	1.14	1.92	0.44	1.36	1107.14	0.62	13.61	258.16
Ga10g02428	FALSE	FALSE	FALSE	TRUE	TRUE	FALSE	FALSE	0	0	0.07	0.67	9.1	0.92	0.75	6.46	0	0.7	0.05	0.02	4.03	1.58	0.01	0	5.24	0	0.09	2.16	0.42	0.71
Ga10g02442	FALSE	FALSE	FALSE	TRUE	TRUE	FALSE	TRUE	0	0	1.14	1.27	13.71	2.89	9.21	9.85	0.01	1.07	0.17	0	6.17	6.09	0	0.01	7.68	0.34	0.01	11.25	3.04	9.87
Ga10g02444	FALSE	FALSE	TRUE	FALSE	FALSE	FALSE	FALSE	1.9	6.85	4.53	2.85	8.12	10.82	4.78	8.82	2.07	8.53	2.41	0.76	7.87	13.26	6.98	1.04	10.36	25.79	127.04	2.6	5.31	4.03
Ga10g02448	TRUE	FALSE	FALSE	TRUE	TRUE	TRUE	FALSE	56.9	0.46	0.8	32.36	139.37	153.06	43.76	129.34	1.85	2.17	1.21	2.01	2.22	1.64	0.9	112.34	142.63	101.77	79.63	64.23	145.45	44.75
Ga10g02449	TRUE	TRUE	FALSE	FALSE	TRUE	TRUE	FALSE	0.71	1.07	117.29	3.68	52.98	142.89	39.82	293.94	1.1	36.29	1.09	1.27	4.13	70.08	4.01	18.17	353.56	585.76	70.78	60.01	73.61	26.46
Ga10g02457	FALSE	FALSE	FALSE	FALSE	FALSE	FALSE	TRUE	0.77	0.76	1.18	0.6	0.25	1.46	21.32	0.42	0.32	2.63	1.43	0.53	9.25	3.91	1.2	0.19	0.43	1.29	3.69	0.1	0.97	40.08
Ga10g02463	TRUE	FALSE	FALSE	TRUE	TRUE	FALSE	TRUE	0.32	0.2	1.96	9.21	80.75	9.21	38.91	30.96	0.4	4.42	1.03	0.13	8.25	6.84	0.28	0.26	14.69	1.89	0.43	24.62	11.96	50.05
Ga10g02486	FALSE	TRUE	TRUE	FALSE	FALSE	TRUE	TRUE	0.05	0.59	0.97	1.77	0.78	92.9	71.74	5.02	2.74	4.79	0.41	0.02	38.12	22.03	0.22	0.68	6.01	46.94	315.61	0.6	42.07	117.47
Ga10g02507	FALSE	FALSE	TRUE	FALSE	FALSE	FALSE	FALSE	0.14	0.54	0.66	2.35	0.13	1.32	4.81	0.4	7.08	0.4	0.97	6.79	2.13	0.63	0.8	2.92	0.54	0.24	25.69	0.6	0.78	3.31
Ga10g02521	FALSE	FALSE	FALSE	TRUE	FALSE	FALSE	FALSE	0.32	0	0.74	1.34	5.92	1.75	3.5	4.01	0.02	1.73	0.06	0.06	4.53	4.02	0.03	0.17	2.65	0.9	0.14	1.48	0.79	2.18
Ga10g02549	FALSE	FALSE	FALSE	FALSE	FALSE	FALSE	TRUE	0	0.17	0.8	0.91	6.58	1.59	10.9	3.56	0.07	0.93	0.58	0.06	1.28	1.31	0.02	0.03	2.77	1.03	0.21	2.23	2.42	12.52
Ga10g02567	FALSE	FALSE	FALSE	FALSE	FALSE	FALSE	TRUE	0.54	3.12	4.16	2.59	0.46	0.92	12.54	0.2	0.07	3.1	0.16	0.12	0.06	0.29	2.93	0.1	0.28	0.04	0.01	0.05	0.39	5.78
Ga10g02622	FALSE	FALSE	FALSE	TRUE	TRUE	FALSE	TRUE	0.22	0.19	1.64	5.84	42.72	7.91	16.98	30.23	0.27	5.09	0.75	0.05	13.37	11.8	0.27	0.41	15.15	1.93	0.33	20.82	9.65	32.55
Ga10g02623	FALSE	FALSE	FALSE	FALSE	FALSE	FALSE	TRUE	0.25	0.89	0.76	1.73	0.87	6.01	18.02	0.82	0.27	4.51	0.86	0.62	1.25	0.65	0.92	0.06	1.05	1.32	0.12	2.07	6.77	23.15
Ga10g02648	FALSE	FALSE	FALSE	FALSE	FALSE	FALSE	TRUE	0.06	0	0.92	0.87	5.06	1.47	7.85	3.98	0.15	3.1	0.25	0.03	3.52	6	0.16	0.4	3.92	3.42	1.03	0.69	1.04	3
Ga10g02651	TRUE	FALSE	FALSE	TRUE	TRUE	TRUE	TRUE	0.03	0.31	0.06	2.17	29.31	13.99	18.98	20.8	0.11	0.57	0.11	0.01	0.07	0.34	0.09	0.15	17.2	2.1	0.88	9.67	12.51	18.86
Ga10g02659	TRUE	TRUE	TRUE	TRUE	TRUE	TRUE	FALSE	1.37	0.05	0.7	0.97	6.54	14.67	2.47	25.8	0.43	0.7	0.02	0.84	0.42	0.98	0.16	0.6	29.61	57.3	16.58	5.69	6.38	3.83
Ga10g02662	TRUE	FALSE	FALSE	TRUE	TRUE	TRUE	TRUE	0.04	0.1	1.19	3.24	17.84	5.69	8.15	12.04	0.11	1.88	0.26	0.03	3.85	3.78	0.08	0.15	7.92	1.23	0.17	7.32	4.44	9.56
Ga10g02668	TRUE	TRUE	TRUE	FALSE	FALSE	FALSE	FALSE	0.22	1.96	9.71	4.05	16.83	34.44	13.35	26.54	1.02	12.83	4.84	0.13	12.24	15.98	1.15	0.54	44.26	92.83	44.49	9.63	23.47	9.79
Ga10g02670	TRUE	TRUE	FALSE	FALSE	TRUE	FALSE	FALSE	3.68	0.31	0.42	2.12	6.94	6.24	3	35.39	0.72	1.76	2.38	0.61	5.08	3.45	1.32	0.96	30.4	27.2	2.71	7.25	4.24	2.35
Ga10g02694	FALSE	FALSE	FALSE	TRUE	FALSE	FALSE	TRUE	0.08	0.25	4.96	5.19	33.32	22.04	29.71	21.93	0.17	11.38	1.85	2.28	14.76	21.81	0.38	0.22	21.85	9	3.27	15.74	23.48	139.44
Ga10g02719	FALSE	TRUE	FALSE	FALSE	FALSE	FALSE	FALSE	0.17	8.34	17.05	11.03	21.09	35.87	11.85	26.95	1.79	11.43	11.2	16.58	32.91	25.34	4.53	1.18	47.84	184.9	53.4	7.82	10.44	5.08
Ga10g02723	FALSE	FALSE	TRUE	FALSE	FALSE	FALSE	FALSE	139.97	5.37	10.57	27.09	12.18	19.48	44.74	13.82	10.29	17.42	21.48	2.39	24.16	24.52	6.34	169.9	53.21	47.63	436.84	6.47	8.59	11.89
Ga10g02755	TRUE	FALSE	FALSE	TRUE	TRUE	FALSE	TRUE	0.12	0	1.38	2.78	27.96	10.82	14.3	20.46	0.11	3.15	0.44	1.22	9.42	8.62	0.24	0.29	19.03	4.69	0.53	5.26	5.44	12.81
Ga10g02758	FALSE	FALSE	FALSE	TRUE	TRUE	FALSE	FALSE	0.41	1.97	7.25	13.37	74.28	29.57	23.9	47.14	0.74	6.24	1.65	0.48	8.17	7.39	1.57	1.06	28.86	6.05	2.27	41.77	56.77	33.1
Ga10g02776	FALSE	FALSE	FALSE	FALSE	FALSE	FALSE	TRUE	0.12	0.38	0.44	2.07	1.11	5.21	48.18	1.12	1.07	6.5	0.92	0.05	32.22	16.4	0.14	1.65	1.46	13.98	5.87	0.51	5.36	126.83
Ga10g02787	TRUE	TRUE	FALSE	TRUE	FALSE	FALSE	TRUE	0.28	0.93	1.14	6.95	26.24	11.8	23.27	16.98	0.69	4.98	0.77	1.06	4.88	5.09	1.21	0.56	37.45	35.36	19.46	2.07	3.54	6.02
Ga11g00013	FALSE	FALSE	FALSE	FALSE	FALSE	FALSE	TRUE	5.01	0.09	0.1	0.45	2.15	0.22	7.96	0.33	0.08	0.06	0.14	2.52	0.43	0.68	0.37	0.47	0.08	0.14	0	0.65	0.27	8.99
Ga11g00026	FALSE	FALSE	FALSE	FALSE	FALSE	FALSE	TRUE	0.44	0.16	0.12	1.06	1.11	2.96	38.55	1.08	1.7	2.17	1.84	0.08	2.12	1.67	0.09	0.45	1.52	1.75	4.62	20.17	1.13	196.33
Ga11g00065	FALSE	FALSE	TRUE	FALSE	FALSE	FALSE	TRUE	0.21	0.44	0.66	2.81	0.28	1.38	187.41	0.3	2.01	20.15	1.09	0.3	83.39	69.24	0.53	0.88	0	0.35	1422.04	0.04	0.01	18.15
Ga11g00077	FALSE	FALSE	FALSE	FALSE	FALSE	FALSE	TRUE	3.27	10.24	1.56	8.63	0.87	198.77	261.55	5.08	12.33	11.67	67.39	1.15	214.22	74.96	13.08	1.69	11.52	3.14	1.7	3.68	209.9	296.42
Ga11g00149	TRUE	TRUE	FALSE	TRUE	TRUE	FALSE	FALSE	0.11	1.14	4.7	6.77	31.69	10.63	2.06	34.66	1.5	2.02	0.64	0.14	0.11	0.64	2.79	0.13	21.59	27.11	2.93	21.25	9.96	4.69
Ga11g00200	TRUE	FALSE	FALSE	FALSE	TRUE	TRUE	TRUE	0.01	0.03	0.21	0.89	2.85	7.27	7.51	8.62	0.04	0.78	0.19	0.04	6.14	0.05	0	0.02	20.29	3.34	0.44	7.04	5.45	4.08
Ga11g00210	TRUE	FALSE	FALSE	TRUE	TRUE	FALSE	TRUE	0.38	0.24	1.38	4.06	35.36	6.17	12.75	20.87	0.02	2.96	0.41	0	6.12	8.16	0.14	0.25	17.15	2.1	0.08	19.68	6.45	22.35
Ga11g00306	FALSE	FALSE	FALSE	TRUE	FALSE	FALSE	FALSE	0.16	0.37	1.5	3.35	18.89	5.84	9.41	15.67	0.21	2.68	0.59	1.13	6.18	5.73	1.97	0.22	9.57	5.68	6.63	9.41	6.67	14.9
Ga11g00325	FALSE	TRUE	TRUE	FALSE	FALSE	FALSE	FALSE	1.78	56.74	139.56	43.67	37.82	759.39	507.88	163.79	18.21	380.64	156.77	2.3	479.13	432.33	10.55	45.27	180.25	1259.77	4857.17	58.41	714.72	863.33
Ga11g00327	TRUE	FALSE	FALSE	TRUE	TRUE	FALSE	TRUE	0.6	0.37	3.76	8.94	82.74	17.94	41.47	64.6	0.33	8	1.14	0.07	23.67	22.54	0.53	0.88	40.26	13.81	2.31	41.49	17.96	60.94
Ga11g00339	TRUE	FALSE	FALSE	TRUE	TRUE	FALSE	FALSE	0	0.27	4.62	6.24	51.57	9.85	23.75	34.69	0.28	7.76	0.84	0.09	20.21	22.39	0.14	0.33	32.9	4.72	0.69	43.43	20.38	44.42
Ga11g00341	FALSE	FALSE	TRUE	FALSE	FALSE	FALSE	FALSE	7.27	2.55	1.13	7.46	12.51	10.57	6.98	16.83	20.09	2.24	5.03	0.12	2.05	1.37	8.6	7.86	27.65	47.85	81.44	122.8	5.39	2.8
Ga11g00399	FALSE	FALSE	FALSE	FALSE	FALSE	FALSE	TRUE	0.25	1.04	0.24	3.91	4.04	7.91	20.94	2.48	1.73	0.77	2.12	0.18	3.59	1.94	3.67	1.05	1.9	1.2	0	2.15	16.96	35.38
Ga11g00444	TRUE	FALSE	FALSE	FALSE	FALSE	FALSE	FALSE	0.19	0.96	0.71	1.95	4.71	2.05	3.44	3.45	0.26	1.61	1.77	4.33	2.38	1.92	2.93	0.63	31.69	10.52	2.29	0.1	0.19	0.31
Ga11g00448	FALSE	FALSE	FALSE	TRUE	TRUE	FALSE	FALSE	5.35	0	0.03	2.82	8.15	2.77	0.5	5.51	2.17	0	0.04	0.01	0.06	0.05	1.17	0.73	4.6	0.51	0.79	4.59	2.82	0.49
Ga11g00454	FALSE	FALSE	FALSE	TRUE	TRUE	FALSE	TRUE	0.14	0.08	0.84	2.82	21.03	3.94	10.24	14.54	0.12	2.06	0.25	0.03	6.63	5.79	0.09	0.09	6.02	1.99	0.85	12.63	6.64	22.79
Ga11g00474	TRUE	FALSE	FALSE	TRUE	TRUE	TRUE	FALSE	3.29	1.5	1.73	109.67	1280.69	1218.66	9.77	1947.11	9.29	6.79	4.12	2.04	2.68	0.94	2.13	5.92	4014.83	18.71	0.31	1768.72	2246.05	58.65
Ga11g00512	TRUE	FALSE	FALSE	FALSE	TRUE	TRUE	FALSE	0.01	1.94	0.03	2.54	5.25	28.85	3.15	8.39	0.07	0.43	0.7	0.11	0.1	0.07	5.77	2.17	10.29	5.17	1.11	5.09	31.49	0.74
Ga11g00579	FALSE	TRUE	FALSE	FALSE	FALSE	FALSE	FALSE	0.06	0.39	0.18	0.47	0.42	0.28	0.26	0.33	0.27	0.3	0.39	0.29	0.32	0.17	0.15	0.35	5.54	10.39	7.04	0.03	0.06	0.03
Ga11g00633	FALSE	TRUE	TRUE	FALSE	FALSE	FALSE	FALSE	0.04	2.76	1.58	1.42	3.97	21.92	1.04	13.06	0.13	2.1	10.58	3.44	6.89	3.53	3.8	0.41	24.11	84.17	40.28	8.33	13.08	1.12
Ga11g00715	TRUE	FALSE	FALSE	FALSE	FALSE	FALSE	FALSE	0.05	0	0	0.4	2.35	2.96	0.06	5.3	0.06	0	0.04	0.03	0	0	0	2.45	11.45	8.62	0.99	2.43	4.73	0.02
Ga11g00719	FALSE	FALSE	FALSE	FALSE	FALSE	FALSE	TRUE	0.26	0.02	0.02	0.13	0.42	2.1	36.93	0.16	0.14	0.2	0.72	0.53	0.26	0.2	0.06	0.04	0.21	0.02	9.86	10.73	3.64	47.9
Ga11g00746	FALSE	TRUE	TRUE	FALSE	FALSE	FALSE	FALSE	0.08	2.04	8.09	6.02	16.48	21.07	22.25	22.8	0.93	16.43	5.38	0.4	23.22	21.42	1.13	1.49	34.1	63.11	219.81	5.79	11.39	12.37
Ga11g00748	TRUE	TRUE	TRUE	FALSE	FALSE	FALSE	FALSE	1.71	8.51	26.54	14.43	36.41	124.18	58.34	129.87	3.74	23.62	10.63	0.54	44.44	30.1	5.07	4.76	155.48	131.97	130.94	33.37	88.52	78.14
Ga11g00758	TRUE	TRUE	FALSE	FALSE	FALSE	FALSE	FALSE	1.06	1.34	3.02	4.39	21.34	15.73	23.11	31.83	0.68	11.91	1.43	1.85	7.34	8.4	4.98	1.34	52.6	93.95	5.1	3.96	3.97	11.06
Ga11g00759	FALSE	TRUE	FALSE	TRUE	TRUE	FALSE	TRUE	0.08	0.82	5.89	6.47	52.53	6.25	30.37	21.2	0.12	16.07	0.1	0.29	0.68	2.99	1.09	0.81	15.86	21.05	0.05	11.56	6.1	16.65
Ga11g00764	FALSE	TRUE	FALSE	FALSE	FALSE	FALSE	FALSE	0.01	0.37	1.24	0.28	1.73	1.43	0.27	2.35	0.11	1.38	0.16	0.1	1.37	2.08	0.25	0.09	2.26	5.58	1.77	1.02	1.52	0.56
Ga11g00767	FALSE	FALSE	FALSE	TRUE	FALSE	FALSE	FALSE	2.42	6.5	10.78	26.16	148.88	57.38	35.77	70.8	2.58	16.75	7.93	7.82	17.87	19.47	7.35	12.97	63.73	13.37	3.96	40.18	73.2	41.77
Ga11g00768	FALSE	FALSE	FALSE	FALSE	FALSE	FALSE	TRUE	0.2	4.28	4.16	4.31	8.81	6.01	79.09	4.3	1.65	4.97	6.18	67.27	1.37	1.75	4.99	0.88	3.17	0.86	0.07	2.75	4.61	51.93
Ga11g00816	FALSE	FALSE	FALSE	TRUE	FALSE	FALSE	TRUE	1.88	5.36	13.57	10.81	86.48	6.88	559.52	44.7	2.88	3.23	2.47	1.12	7.48	0.94	20.28	16.87	48.39	16.35	0.88	36.85	3.84	238.54
Ga11g00819	FALSE	FALSE	TRUE	FALSE	FALSE	FALSE	FALSE	0.28	17.42	9.2	19.84	1.65	34.31	30.33	14.11	3.49	13.49	15.09	141.01	11.31	26.65	13.74	9.03	24.83	73.97	161.8	2.81	15.25	14.47
Ga11g00833	FALSE	TRUE	TRUE	FALSE	FALSE	TRUE	FALSE	0.67	2.33	10.98	6.59	33.41	79.21	21.22	58.16	0.88	22.57	6.45	1.32	18.2	19.75	3.39	1.92	55.22	189.33	139.37	19.76	48.65	20.16
Ga11g00871	FALSE	FALSE	FALSE	TRUE	TRUE	FALSE	FALSE	0.37	0.11	1.36	2.82	16.96	4.87	9.93	12.34	0.35	2.1	0.46	0.1	5.46	6.21	0.19	1.32	8.87	2.66	1.41	8	5.31	15.47
Ga11g00872	TRUE	TRUE	FALSE	TRUE	TRUE	FALSE	TRUE	0.09	0.4	1.87	2.21	17.16	7.5	9.46	14.02	0.05	2.69	0.49	0.08	6.39	6.77	0.03	0.07	12.59	11.57	1.14	9.1	5.64	14.03
Ga11g00883	FALSE	FALSE	FALSE	FALSE	FALSE	FALSE	TRUE	2.72	0.05	0.04	3.1	0.16	0.46	17.74	0.19	2.26	0.38	1.04	4.28	1.59	0.78	0.52	7.12	0.14	0.07	0	0.06	0.79	22.78
Ga11g00891	FALSE	TRUE	TRUE	TRUE	FALSE	FALSE	TRUE	0.44	1.54	3.1	5.81	43.14	37.16	46.11	32.91	4.51	13.94	2.37	0.21	34.81	21.69	1.1	1.2	34.4	53.31	112.81	22.45	23.83	55.57
Ga11g00899	TRUE	TRUE	FALSE	TRUE	TRUE	FALSE	FALSE	0.91	0.23	3.1	2.52	25.67	11.86	2.92	21.23	0.54	3.91	0.17	9.5	1.33	3.92	0.16	0.39	22.48	27.1	9.08	9.24	11.75	1.82
Ga11g00919	FALSE	FALSE	FALSE	FALSE	FALSE	TRUE	FALSE	0.02	0.03	0.06	1.03	2.09	12.36	5.53	9.67	0.14	0.03	0	0.02	0.03	0.19	0	0.08	8.89	2.1	2.45	7.85	11.21	10.69
Ga11g00939	FALSE	TRUE	FALSE	FALSE	FALSE	FALSE	FALSE	460.32	22.92	61.4	138.94	104.81	294.85	51.14	303.3	258.32	71.06	18.98	1.74	59.25	52.59	33.93	133.48	560.66	913.98	818.42	43.19	56.97	22.6
Ga11g00940	TRUE	FALSE	FALSE	FALSE	TRUE	FALSE	FALSE	5.55	4.61	29.79	20.07	95.48	91.42	10.93	228.57	3.94	21.1	7.58	3.17	13.07	13.03	3.74	3.16	208.94	101.13	20.88	37.7	30.12	2.68
Ga11g00962	FALSE	FALSE	FALSE	FALSE	FALSE	TRUE	FALSE	0	0.29	0.14	0.91	2.21	14.69	0.98	2.69	0.06	0.9	2.12	0	6.86	3.01	0.08	1.19	2.94	4.04	2.59	3.68	25.24	2.16
Ga11g00974	FALSE	FALSE	FALSE	TRUE	FALSE	FALSE	FALSE	0.11	5.05	11.59	17.1	48.68	12.38	13.3	25.72	0.32	10.13	1.05	0.67	2.9	6.97	4.44	0.45	16.8	2.78	0.57	24.27	22.76	19.8
Ga11g01022	TRUE	FALSE	FALSE	TRUE	TRUE	FALSE	FALSE	1.19	0.91	4.48	8.09	66.27	11.55	33.3	52.12	1.21	8.75	2.71	0.7	11.2	10.71	0.6	2.03	50.64	4.62	0.8	22.24	3.54	18.36
Ga11g01026	FALSE	FALSE	FALSE	TRUE	TRUE	FALSE	TRUE	0	0.09	0.61	1.56	9.46	1.08	6.22	4.67	0.17	1.34	0.14	0	2.85	3.38	0.19	0.05	3.41	0.28	0	3.81	0.8	5.54
Ga11g01027	FALSE	FALSE	FALSE	TRUE	TRUE	FALSE	FALSE	0.35	0	0.39	1.23	12.5	1.79	5.37	6.45	0.13	0.85	0	0	1.88	1.93	0.07	0.16	3.17	0.28	0.04	4.17	1.91	4.28
Ga11g01052	TRUE	TRUE	TRUE	FALSE	FALSE	FALSE	FALSE	0.96	0.79	0.81	1.02	0.82	0.63	0.92	0.75	1.3	0.67	0.93	0.51	0.75	0.85	0.75	0.74	69.13	49.41	29.54	1.8	0.01	0.01
Ga11g01074	TRUE	FALSE	FALSE	TRUE	TRUE	FALSE	TRUE	0.75	0.04	0.36	1.27	8.91	2.9	5.85	6.68	0.13	0.4	0.1	0.04	1.94	2.74	0.15	0.21	5.4	2.48	0.9	3.28	2.71	7.36
Ga11g01079	FALSE	FALSE	FALSE	TRUE	FALSE	FALSE	FALSE	0.03	0.13	0.68	0.99	8.9	3.65	3.72	4.2	0.16	0.77	0.25	0.38	1.1	0.69	0.36	0.1	3.61	1.29	0.4	3.28	2.43	3.17
Ga11g01082	FALSE	FALSE	FALSE	FALSE	FALSE	TRUE	TRUE	0.08	0.02	0.06	0.02	0.57	22.96	65.92	0.35	0.22	0.05	0.2	0.03	0.04	0.03	0.12	0.16	0	0.31	0	0.04	17.13	115.05
Ga11g01086	TRUE	FALSE	FALSE	TRUE	TRUE	TRUE	FALSE	0.14	0.07	0.14	1.58	17.13	11.81	0.04	12.94	0.1	0.4	0.03	0.09	0.63	1.52	0.07	0.09	11	1.75	0.23	18.42	24.11	0.18
Ga11g01128	TRUE	TRUE	FALSE	TRUE	TRUE	TRUE	TRUE	0.03	0.01	1.99	1.94	16.2	13.04	8.22	15.11	0.17	1.05	0.06	0	0.72	1	0.12	2.2	14.9	5.46	0.69	6.63	12.06	7.36
Ga11g01150	FALSE	FALSE	FALSE	TRUE	TRUE	FALSE	TRUE	0.54	0	0.05	3.43	47.51	1.35	12.42	10.05	0.21	0.07	0.08	0.06	6.75	0	0	0.06	5.13	0	0	9.34	2.86	27.17
Ga11g01243	FALSE	TRUE	TRUE	FALSE	FALSE	FALSE	FALSE	0.54	0.81	24.4	2.44	5.1	36.95	4.23	18.31	1.58	15.59	2.28	0.16	62.47	78.56	0.26	6.37	28.84	113.5	279.35	6.23	18.56	2.55
Ga11g01244	FALSE	TRUE	TRUE	FALSE	FALSE	FALSE	FALSE	2.74	2.76	48.99	9.5	8.02	167.67	6.77	87.36	12.1	28.35	19.55	1.03	217.65	289.57	2.01	9.72	193.67	869.26	655.37	6.98	59.71	2.9
Ga11g01254	FALSE	FALSE	FALSE	TRUE	TRUE	FALSE	TRUE	1.83	0.11	0.12	2.04	15.56	2.91	8.07	6.22	0.06	0.06	0.13	0.24	0.7	0.26	0.42	1.34	2.95	1	0.12	5.95	5.42	11.72
Ga11g01321	TRUE	TRUE	TRUE	FALSE	FALSE	FALSE	FALSE	2.65	1.59	3.59	3.05	0.9	0.79	1.14	0.82	4.13	3.27	2.54	0.89	23.99	21.26	1.76	2.8	45.69	76.5	127.03	0.38	0.66	0.28
Ga11g01327	FALSE	FALSE	TRUE	FALSE	FALSE	FALSE	FALSE	15.71	93.62	151.78	47.97	3.66	24.27	91.27	28.31	20.02	51.56	18.43	7.08	15.97	105.44	72.73	1.22	33.28	50.64	1169.18	5.56	41.02	54.15
Ga11g01329	FALSE	TRUE	FALSE	FALSE	FALSE	FALSE	FALSE	3.51	10.63	0.5	3.36	1.61	23.68	1.16	23.36	2.28	5.7	12.58	0.13	6.44	1.95	8.17	3.97	24.08	78.71	11.35	5.66	18.85	1.29
Ga11g01344	TRUE	TRUE	TRUE	TRUE	TRUE	TRUE	FALSE	0.04	1.53	0.19	1.69	10.29	18.16	2.06	37.59	0.19	2.72	2	0.04	0.39	1.63	0.88	0.18	46.85	86.6	40.22	5.02	5.76	0.57
Ga11g01356	TRUE	TRUE	FALSE	TRUE	TRUE	FALSE	FALSE	0.02	0.02	1.93	0.68	10.26	6.88	0.11	18.64	0.01	0.62	0.2	0.03	0.39	0.87	0.09	0.35	15.99	29.67	6.03	1.83	1.8	0.08
Ga11g01357	FALSE	FALSE	FALSE	TRUE	TRUE	FALSE	FALSE	0.12	0.78	3.99	5.08	42.75	13.09	5.31	20.42	0.17	12.61	0.25	0	0.45	11.03	0.04	0.09	12.64	2.75	0.22	11.37	14.32	3.82
Ga11g01367	FALSE	FALSE	FALSE	FALSE	FALSE	FALSE	TRUE	0.02	0	0	0.02	0.03	0.93	37.87	0.48	0.11	0	0.1	0	0.83	0	0	0.07	0.91	0.33	0	0.04	0.33	7.06
Ga11g01399	TRUE	TRUE	FALSE	FALSE	FALSE	TRUE	FALSE	0.45	0.02	0.21	0.36	5.52	10.26	1.94	7.18	0.19	0.3	0.81	0.04	0.87	0.4	0.63	0.22	13.26	9.18	2.69	2.69	8.61	1.61
Ga11g01403	TRUE	FALSE	FALSE	TRUE	FALSE	FALSE	FALSE	0.02	0.06	0.44	6.01	17.13	6.48	7.12	8.78	1.05	2.5	2.45	1.13	4.32	4.21	0.13	0.39	17.73	6.19	5.98	4.87	6.35	2.94
Ga11g01469	FALSE	FALSE	FALSE	TRUE	FALSE	TRUE	TRUE	0.09	0.05	0.17	0.77	8.02	10.09	9.79	4.68	0.09	0.76	0.13	0.14	3.68	1.44	0.2	0.08	4.51	4.33	4.46	2.81	9.24	10.65
Ga11g01487	FALSE	TRUE	TRUE	FALSE	FALSE	FALSE	FALSE	6.18	1.11	0.08	2.38	7.56	23.52	6.18	22.5	1.59	1.65	0.24	1.73	4.44	1.57	1.12	40.53	28.43	56.27	45.57	5.77	10.83	4.75
Ga11g01488	FALSE	FALSE	FALSE	TRUE	TRUE	TRUE	TRUE	1.26	0.61	5.11	8.04	49.96	57.67	65.1	44.25	0.68	6.72	1.72	1.76	20.83	8.32	1.31	3.65	27.76	13.38	29.47	28.45	53.96	49.68
Ga11g01489	TRUE	TRUE	FALSE	FALSE	FALSE	FALSE	FALSE	0.26	1.56	0.52	3.29	4.1	2.97	1.5	3.26	0.75	2.13	1.24	1.27	1.89	1.41	2.16	2.79	23.42	23.91	12.98	0.26	0.58	0.35
Ga11g01549	TRUE	FALSE	FALSE	TRUE	TRUE	FALSE	TRUE	0.09	0.16	0.96	4.21	26.98	4.93	22.43	13.99	0.14	1.82	0.34	0.01	2.67	1.54	0.28	0.14	8.07	0.84	0.21	9.91	3.82	17.47
Ga11g01561	TRUE	FALSE	FALSE	TRUE	TRUE	FALSE	TRUE	0	0.17	0.49	5.39	16.97	5.35	10.75	11.9	0.34	0.9	0.99	0.16	5.69	3.59	0.53	0.21	13.03	1.75	0.02	8.77	8.47	9.11
Ga11g01578	TRUE	FALSE	FALSE	FALSE	FALSE	FALSE	FALSE	0.63	0	0.06	0	1.1	11.43	0	7.64	0.13	0.04	0	0	0.04	0.09	0	0.12	22.21	0.9	0.04	4.43	6.54	0.02
Ga11g01622	TRUE	FALSE	FALSE	TRUE	TRUE	FALSE	TRUE	0.33	0.08	0.91	2.42	17.28	4.02	9.05	10.59	0.08	1.45	0.24	0.04	3.76	4.56	0.07	0.09	6.2	1.49	0.2	7.31	4.75	10.77
Ga11g01640	FALSE	FALSE	TRUE	FALSE	FALSE	FALSE	FALSE	0.36	0.58	2.18	0.8	1.11	2.92	12.2	0.96	0.02	6.77	0.25	2.57	8.47	7.27	0.33	0.74	1.78	5.42	66.21	0.68	1.98	7.2
Ga11g01652	FALSE	TRUE	FALSE	FALSE	FALSE	FALSE	FALSE	0.86	5.86	21.64	20.76	57.3	70.88	10.56	78.02	5.37	85.34	24.41	1.18	175.71	107.7	4.82	3.03	174.5	218.45	156.13	61.33	124.16	38.37
Ga11g01653	TRUE	FALSE	FALSE	FALSE	FALSE	TRUE	FALSE	23	2.15	3.79	9.06	27.8	275.18	9.81	82.85	2.32	27.12	2.01	0.36	10.41	21.93	8.31	25.44	162.74	17.26	9.06	29.26	118.68	10.89
Ga11g01658	TRUE	TRUE	TRUE	FALSE	TRUE	TRUE	FALSE	0.04	1.68	1.06	0.61	1.05	10.28	2.7	9.72	0.45	1.54	0.05	1	0.12	0.77	0.88	0.34	22.53	85.38	33.98	2.68	4.16	0.96
Ga11g01686	FALSE	FALSE	TRUE	FALSE	FALSE	FALSE	TRUE	0.08	1.45	1.29	5.72	0.29	10.63	195.59	0.47	5.44	11.27	1.86	0.02	27.98	21.02	0.95	4.51	0.12	0.69	513.02	0.2	5.73	509.55
Ga11g01702	FALSE	FALSE	FALSE	TRUE	FALSE	FALSE	FALSE	0.09	0.89	3.26	5.83	26.71	5.52	9.07	15.58	0.11	7.25	1.43	0.13	7.36	5.93	0.83	0.27	15.53	3.24	0.67	4.18	2.28	5.94
Ga11g01704	TRUE	TRUE	TRUE	FALSE	FALSE	TRUE	FALSE	10.5	1.92	1.74	6.14	13.32	84.72	5.42	62.33	9.21	5.87	2.6	0.35	13.8	6.85	3.52	12.48	85.88	312.59	143.18	14.53	37.21	8.81
Ga11g01705	FALSE	FALSE	FALSE	FALSE	FALSE	FALSE	TRUE	0.08	0.17	3.42	3.7	12.3	10.24	17.91	11.44	0.07	13.59	0.49	0.61	2.49	6.26	0.16	0.1	10.34	3.27	3.17	9.51	16.35	18.07
Ga11g01707	TRUE	TRUE	TRUE	TRUE	TRUE	TRUE	TRUE	0.08	0	2.82	0.94	12.26	10.74	22.18	26.32	0.23	0.72	0.11	0.05	0.09	0.86	0.12	0.36	32.08	69.46	20.63	3.91	5.62	7.64
Ga11g01718	FALSE	TRUE	FALSE	FALSE	FALSE	FALSE	TRUE	0.53	0.69	1.17	1.16	4.38	6.86	11.27	3.47	0.74	0.26	0.08	0.04	0.28	0.89	0.21	9.5	6.18	13.01	2.81	4.79	10.85	11.96
Ga11g01722	TRUE	TRUE	TRUE	TRUE	TRUE	TRUE	FALSE	0.17	0.61	0.95	16.01	136.54	120.99	6.07	73.92	0.33	0.43	0.34	0.16	0.41	1.14	0.33	0.56	79.24	80.32	17.76	17.6	41.25	6.34
Ga11g01738	FALSE	TRUE	TRUE	FALSE	FALSE	FALSE	FALSE	1.27	0.15	0.15	0.39	0.41	2.19	3.88	0.78	0.89	0.04	0.2	0.49	1.83	0.17	0.2	4	1.05	5.74	9.19	0.51	1.73	4.07
Ga11g01767	FALSE	FALSE	FALSE	TRUE	FALSE	FALSE	FALSE	0.01	7.43	2.85	2.48	17.47	12.01	7.06	11.8	0.52	0.95	0.74	0.72	5.51	1.19	1.36	0.17	8.76	1.23	1.02	11.53	11.5	8.65
Ga11g01772	FALSE	FALSE	FALSE	FALSE	FALSE	FALSE	TRUE	0.08	0.17	0.44	0.21	0.11	0.17	18.18	0.11	0.45	3.21	0.24	0.02	3.27	2.81	0.05	0.1	0.28	0.12	0.82	0.11	0.07	9.75
Ga11g01779	TRUE	TRUE	FALSE	TRUE	TRUE	FALSE	FALSE	0.46	0.09	0.37	5.06	14.95	1.04	1.07	10.64	0.14	0.15	0.03	0.1	1.26	0.33	4.78	1.88	28.99	31.09	0	4.41	0.64	0.27
Ga11g01785	FALSE	FALSE	FALSE	FALSE	FALSE	FALSE	TRUE	0.14	0.18	0.19	0.43	0.68	2.43	85.45	2.29	0.35	0.16	0.34	82.07	0.28	0.27	0.2	0.15	24.25	4.48	0.52	3.41	2.11	22.83
Ga11g01794	TRUE	FALSE	FALSE	FALSE	FALSE	FALSE	FALSE	1.3	1.79	2.47	2.56	3.58	1.67	1.89	2.55	1.6	1.39	4.02	2.44	2	2.6	2.58	3.36	45.95	17.09	9.73	0.78	1.09	1.04
Ga11g01805	FALSE	FALSE	FALSE	TRUE	FALSE	FALSE	FALSE	0.09	0.08	0.24	1.8	14.47	0.63	1.58	4.56	0.41	1.14	0.33	0.05	1.05	1.45	0.07	0.09	2.44	1.01	0.08	3.64	0.77	1.66
Ga11g01807	FALSE	FALSE	FALSE	TRUE	FALSE	FALSE	TRUE	0.2	0.16	0.32	2.9	15.93	1.62	26.5	5.58	1.58	1.72	1.38	0	14.25	0.37	0.44	3.08	2.95	0.32	3.22	5.34	2.04	15.07
Ga11g01838	TRUE	FALSE	FALSE	TRUE	TRUE	TRUE	FALSE	0.48	0.13	0.07	14.97	89.32	28.19	0.49	48.08	12.14	1.17	0.45	0.3	3.56	0.23	18.62	2.37	50.77	0.53	0.04	40.88	31.61	1.26
Ga11g01861	FALSE	FALSE	TRUE	FALSE	FALSE	FALSE	FALSE	0.07	1.31	2.11	3.51	0.09	0.4	74.46	0.29	2.78	21.62	1.56	0.11	63.57	55.83	0.26	0.48	0.01	0.09	126.27	0.47	0.03	145.83
Ga11g01893	FALSE	FALSE	FALSE	TRUE	FALSE	FALSE	FALSE	0.22	0.3	3.62	4.38	30.55	8.75	18.45	21.95	0.41	4.83	0.96	0.16	20.12	17.78	0.21	0.43	11.13	2.69	0.6	87.03	7.34	22.21
Ga11g01905	FALSE	FALSE	FALSE	FALSE	FALSE	TRUE	FALSE	0.37	3.11	1.1	4.32	8.26	34.47	10.14	16.15	1.12	6.63	4.35	0.09	3.39	2.19	3.77	5.65	16.93	15.7	13.08	2.14	7.19	2.5
Ga11g01912	FALSE	FALSE	FALSE	TRUE	TRUE	FALSE	TRUE	0.41	0.14	2.59	6.17	38.41	4.96	25.2	25.15	0.18	5.37	0.51	0.08	13.79	15.52	0.14	0.43	18.06	2.39	0.2	15.42	5.4	34.75
Ga11g01913	FALSE	FALSE	FALSE	TRUE	TRUE	FALSE	TRUE	1.32	0.03	1.2	2.85	15.59	3.13	13.09	11.17	0.05	2.79	0.2	0.01	8.18	7.56	0.08	0.5	6.81	1.07	0.06	8.48	3.02	18.8
Ga11g01918	FALSE	FALSE	FALSE	TRUE	TRUE	FALSE	TRUE	0.06	0.13	0.38	1.32	11.88	2.35	7.05	6.17	0.13	1.09	0.3	0.03	2.7	3.35	0.13	0.09	3.45	0.55	0.08	4.89	2.62	8.97
Ga11g01930	FALSE	FALSE	FALSE	FALSE	FALSE	FALSE	TRUE	2.09	0	0	0.16	1.21	0.82	11.25	0.32	0.03	0.12	0	4.31	0.23	0.03	0.08	0.13	0	0.04	0	0.23	0.62	14.71
Ga11g01934	FALSE	FALSE	TRUE	FALSE	FALSE	FALSE	FALSE	38.93	13.04	7.04	32.56	13.57	26.94	56.29	13.97	71	19.77	16.57	3.76	34.61	20.15	9.72	15.89	13.47	49.21	319.51	5.01	14.24	21.34
Ga11g01942	FALSE	FALSE	FALSE	TRUE	TRUE	FALSE	TRUE	0.09	0.03	4.92	5.02	36.83	13.63	34.74	24.42	0.31	6.6	0.92	0.11	18.02	17.12	0.12	0.53	18.46	3.6	0.57	24.16	11.3	43.66
Ga11g01948	FALSE	FALSE	FALSE	TRUE	TRUE	FALSE	TRUE	0.1	0.96	9.08	5.42	37.69	4	22.71	22.45	0.16	3.33	0.94	0.05	8.08	8.56	0.18	0.16	15.03	1.19	0.04	22.97	7.87	51.83
Ga11g01967	TRUE	FALSE	FALSE	TRUE	TRUE	FALSE	TRUE	0.09	0.25	1.72	4.82	30.89	5.21	12.21	18.55	0.13	3.65	0.71	0.05	7.96	7.85	0.21	0.37	11.51	1.7	0.1	16.14	6.44	22.6
Ga11g02020	TRUE	FALSE	FALSE	TRUE	FALSE	FALSE	FALSE	0.03	0.05	1.5	2.39	12.84	3.04	6.72	11.1	0.13	2.87	0.5	0.13	8.9	9.84	0.11	0.4	17.32	3.2	0.96	4.55	1.72	2.99
Ga11g02068	FALSE	FALSE	TRUE	FALSE	FALSE	FALSE	TRUE	0.1	1.15	2.25	4.13	1.09	8.53	118.7	1.3	3.82	18.03	1.11	0.24	54.6	41.62	0.27	0.63	0.55	1.27	370.7	0.49	7.62	354.87
Ga11g02085	TRUE	TRUE	TRUE	FALSE	TRUE	TRUE	FALSE	0.42	14.89	21.56	11.48	25.88	159.96	13.76	136.14	2.91	17.23	1.57	0.69	2.79	10.1	24.8	11.8	187.18	582.2	403.43	9.83	22.16	3.47
Ga11g02086	TRUE	FALSE	TRUE	TRUE	TRUE	TRUE	FALSE	0.52	1.83	24.6	13.8	84.29	201.6	8.01	106.39	1.54	5.26	0.66	0.4	58.16	17.2	1.79	3.91	170.65	40.43	82.41	46.75	206.97	6.62
Ga11g02101	TRUE	TRUE	TRUE	FALSE	TRUE	FALSE	FALSE	0.05	0	0.8	0.26	2.29	5.6	2.12	10.91	0.37	1.02	0.37	0.09	6.15	6.62	0.2	1.91	11.88	41.05	9.01	1.43	2.37	1.77
Ga11g02107	FALSE	TRUE	FALSE	FALSE	FALSE	FALSE	FALSE	0.11	0.53	1.09	0.43	2.93	3.2	0.99	4.28	0.22	0.81	0.72	1.21	0.71	0.67	0.45	0.24	3.67	10.07	1.67	8.28	2.84	1.48
Ga11g02116	FALSE	FALSE	FALSE	TRUE	FALSE	FALSE	TRUE	0	0.06	1.92	1.12	12.04	2.76	17.39	7.96	0.03	2.17	0.16	0	5.11	7.63	0.12	0.1	5.79	0.98	0.04	4.03	1.65	15.63
Ga11g02134	FALSE	FALSE	FALSE	TRUE	FALSE	FALSE	FALSE	0.03	0.33	1.13	2.19	21.75	9.38	7.55	10.46	0.43	2.68	1.4	3.11	3.01	2.79	0.26	0.18	12.89	2.81	0.4	4.66	5.98	5.71
Ga11g02142	FALSE	TRUE	FALSE	FALSE	FALSE	FALSE	FALSE	0.42	20.03	47.54	11.88	2.07	30.84	0.24	8.5	3.94	31.76	1.19	0.35	1.03	14.9	9.59	0.27	15.14	189.07	5.98	3.2	23.59	1.11
Ga11g02144	TRUE	TRUE	TRUE	FALSE	FALSE	TRUE	FALSE	5.57	0	0.76	0.39	0.4	16.38	1.18	2.64	0.14	0.55	0.03	0.05	0.27	1.76	0.17	0.87	15.28	180.42	64.66	0.38	5.79	0.08
Ga11g02152	TRUE	FALSE	FALSE	TRUE	TRUE	TRUE	FALSE	0.12	0.04	0.26	3.36	17.31	7.83	2.96	9.97	0.09	0.6	0.24	0.06	0.04	1.54	0.22	3.96	6.77	3.4	1.9	6.76	8.9	3.54
Ga11g02154	TRUE	TRUE	FALSE	FALSE	TRUE	FALSE	FALSE	1.07	0.08	23.7	121.72	62.31	295.67	26.55	563.41	0.08	5.9	124.66	0.13	61.94	317.29	31.92	184.59	654.22	371.34	294.06	173.95	281.98	24.26
Ga11g02161	FALSE	TRUE	TRUE	FALSE	FALSE	FALSE	FALSE	2.35	0.2	0.15	0.98	0.93	7.2	1.35	5.22	2.33	0.16	0.37	0.27	0.93	0.62	0.38	1.72	8.02	27.71	13.96	0.55	3.5	0.94
Ga11g02163	FALSE	FALSE	FALSE	TRUE	FALSE	FALSE	FALSE	0.02	0.32	5.72	4.38	26.88	9.01	12.93	19.45	0.21	9.29	0.98	0.07	20.1	15.84	0.2	0.24	16.91	13.22	5.41	13.53	6.73	16.87
Ga11g02181	TRUE	TRUE	TRUE	FALSE	FALSE	FALSE	FALSE	0.82	2.11	34.99	5.31	3.7	53.02	6.52	32.94	5.25	14.72	0.21	0.26	14.45	63.62	0.21	2.41	146.5	459.61	439.64	7.5	22.25	4.03
Ga11g02190	FALSE	FALSE	FALSE	FALSE	FALSE	TRUE	TRUE	7	13.57	87.67	13.65	43.39	242.14	140.05	59.93	3.17	19.03	3.58	2.14	6.7	14.68	16.81	1.83	63.12	38.79	75.3	60.98	316.83	221.32
Ga11g02191	FALSE	FALSE	FALSE	TRUE	FALSE	FALSE	FALSE	0.25	0.35	1.44	0.81	7.16	2.01	5.4	3.7	0.03	1.38	0.08	0	1.02	1.64	0.04	0.52	3.38	0.61	0.08	1.01	1.54	2.21
Ga11g02194	FALSE	FALSE	FALSE	TRUE	FALSE	FALSE	FALSE	0.42	1.02	1.97	4.99	27.43	7.32	12.35	16.53	0.81	3.95	2.67	0.64	6.25	5.07	1.08	0.59	11.6	4.08	1.75	10.33	9.91	17.79
Ga11g02240	FALSE	TRUE	FALSE	FALSE	TRUE	TRUE	FALSE	0.02	1.21	2.53	3.78	18.53	27.11	8.99	26.11	0.21	12.15	1.21	0.08	11.58	14.24	1.12	3.69	21.71	54.31	3.38	8.81	22.23	11.73
Ga11g02252	FALSE	TRUE	TRUE	FALSE	FALSE	FALSE	FALSE	8.06	8.06	11.68	12.27	16.42	115.59	121.57	47.51	5.3	68.94	18.85	1.42	78.42	55.42	10.37	5.26	70.97	222.74	428.92	25.57	119.58	324.25
Ga11g02256	FALSE	FALSE	FALSE	TRUE	FALSE	FALSE	FALSE	0.16	0.08	0.28	1.45	10.2	5.79	2.1	6.68	0.44	1.02	0.52	0.11	1.01	0.7	0.42	0.09	5.82	1.33	0.65	1.88	1.77	1.11
Ga11g02272	FALSE	TRUE	FALSE	FALSE	FALSE	FALSE	FALSE	0.07	1.79	2.61	2.24	6.65	5.96	2.14	6.57	0.16	6.28	2.28	0.77	22.7	10.4	1.15	1.62	7.4	24.61	7.28	7.83	9.54	2.62
Ga11g02305	TRUE	TRUE	TRUE	FALSE	FALSE	FALSE	FALSE	1.46	4.38	2.5	5.01	9.84	7.74	4.09	7.29	0.9	4.63	5.63	1.07	6.02	4.39	2.35	1.23	56.61	106.02	85.95	2.74	4.51	3.01
Ga11g02311	FALSE	FALSE	FALSE	TRUE	FALSE	FALSE	FALSE	0.03	0.29	1.9	4.85	28.74	7.22	5.89	13.67	0.16	6.34	2.85	0.27	14.83	9.79	0.13	0.16	15.03	2.4	0.54	6.38	7.62	5.43
Ga11g02345	FALSE	FALSE	FALSE	TRUE	FALSE	FALSE	FALSE	0.09	1.76	3.32	5.17	30.6	8.54	21.72	22.19	1.01	6.53	4.68	0.39	14.23	16.32	0.4	0.52	23.04	4.68	2.62	11.2	7.48	24.28
Ga11g02393	TRUE	FALSE	FALSE	TRUE	TRUE	TRUE	TRUE	0.09	0.22	0.33	1.75	13.32	6.95	7.5	7.73	0.22	0.76	0.95	0.16	1.91	1.16	0.29	0.14	6.04	1.25	0.54	3.41	4.91	5.31
Ga11g02414	TRUE	FALSE	TRUE	TRUE	FALSE	TRUE	TRUE	7.13	10.99	0.99	13.39	86.88	167.82	232.92	66.8	4.9	2.17	2.85	31.24	2.78	2.17	19.18	4.49	159.13	40.37	199.53	21.51	117.47	157.4
Ga11g02436	FALSE	FALSE	TRUE	FALSE	FALSE	FALSE	FALSE	1.86	0.32	1.05	1.46	0.08	0.65	2.97	0.26	2.55	2.46	0.8	0	9.84	3.28	1.39	3.89	0.07	1.62	45.92	0	0.25	1.01
Ga11g02447	FALSE	FALSE	FALSE	FALSE	FALSE	TRUE	FALSE	0.03	1.67	1.91	0.84	2	16.73	1.86	12.08	0.1	3.87	6	0.2	7.93	5.04	0	0.38	10.75	7.07	2.8	9.82	18.17	3.18
Ga11g02463	FALSE	FALSE	FALSE	TRUE	TRUE	FALSE	TRUE	0.86	0.07	0.36	2.46	15.11	4.98	14.03	12.1	0.45	1.84	0.23	2.46	0.94	1.71	1.12	0.84	8.19	8.63	1.45	12.48	5.1	10.36
Ga11g02493	TRUE	FALSE	FALSE	TRUE	TRUE	FALSE	TRUE	0.04	1.01	0.95	6.01	36.01	6.11	20.17	22.18	0.23	2.78	1.45	2.05	3.72	3.02	0.51	0.08	37.36	14.42	1.44	3.06	1.62	3.91
Ga11g02504	TRUE	TRUE	FALSE	TRUE	TRUE	TRUE	FALSE	0.08	0.05	0.03	2.38	28.31	12.95	0.24	37.16	0.23	0.23	0.04	0	0	0.21	0	0.08	47.1	53.42	5.74	8.84	5.24	0.51
Ga11g02515	FALSE	FALSE	FALSE	TRUE	FALSE	FALSE	TRUE	0.74	0.77	4.19	7.83	40.72	15.98	39.88	25.78	1.13	12.39	5.33	1.15	4.24	6.77	1.53	2.33	21.89	5.12	1.4	14.62	11.28	15.95
Ga11g02521	FALSE	FALSE	TRUE	TRUE	TRUE	TRUE	TRUE	0.03	0.04	0.46	1.66	11.64	9.61	18.44	7.03	0.18	1.59	0.32	0.11	4.63	2.94	0.03	0.34	4.91	2.75	12.81	5.7	8.81	20.48
Ga11g02524	TRUE	FALSE	FALSE	TRUE	TRUE	TRUE	FALSE	0.16	0.04	0.12	3.9	26.31	22.89	3.43	30.17	0.43	0.68	0.23	0.41	5.28	0.63	2.05	0.35	37.34	0.64	0.7	64.9	39.3	7.06
Ga11g02529	FALSE	FALSE	TRUE	FALSE	FALSE	FALSE	FALSE	6.97	14.54	14.17	21.37	70.83	101.47	38.66	66.03	7.64	33.45	30.2	14.38	40.3	37.08	23.52	5.36	77.29	200.82	453.93	25.23	31.94	31.34
Ga11g02545	FALSE	FALSE	FALSE	TRUE	FALSE	FALSE	FALSE	0.08	0.98	11.3	12.5	57.31	6.59	9.39	32.58	0.26	42.07	1.03	0.12	33.63	31.06	0.19	0.3	21.76	4.47	1.14	23.32	13.15	17.53
Ga11g02559	TRUE	FALSE	FALSE	TRUE	TRUE	FALSE	FALSE	0.57	0	1.04	3.16	28.98	5.8	1.37	23.35	0.15	1.95	0.35	0.03	5.13	6.32	0.22	0.16	21.88	2.62	0.13	14.56	5.1	0.97
Ga11g02585	FALSE	FALSE	FALSE	TRUE	TRUE	FALSE	FALSE	0.54	2.08	10.5	20.79	114.12	26.9	48.63	75.78	0.64	20.88	3.08	6.37	30.2	22.55	1.26	0.72	44.81	8.35	1.99	42.37	20.64	65.12
Ga11g02615	FALSE	FALSE	TRUE	FALSE	FALSE	FALSE	FALSE	56.09	0.8	0.64	4.3	1.95	8.31	79.25	2.68	3.7	6.39	3.74	62.84	66.94	48.25	1.22	6.94	0.8	0.34	277.61	1.52	8.91	267.08
Ga11g02632	FALSE	FALSE	TRUE	FALSE	FALSE	FALSE	FALSE	135.97	13.85	6.3	11.66	0.76	22.01	13.04	1.58	41.44	0.91	6.68	1.18	0.84	0.64	16.45	8.32	1.16	38.6	320.18	0.33	8.8	16.46
Ga11g02654	FALSE	FALSE	FALSE	FALSE	FALSE	FALSE	TRUE	0.47	24.63	76.63	6.21	3.13	3.94	134.75	3.2	0.49	14.88	2.95	1.51	9.22	21.52	32.47	1.58	4.5	3.28	6.25	6.77	2.26	27.31
Ga11g02680	TRUE	FALSE	FALSE	TRUE	TRUE	TRUE	TRUE	0.06	1.01	11.42	9.65	57.83	14.67	26.05	26.82	0.09	4.34	0.26	0.05	0.36	1.63	0.56	0.15	24.02	5.06	3.54	22.15	12.9	23.48
Ga11g02684	TRUE	FALSE	FALSE	TRUE	TRUE	TRUE	FALSE	0.17	0.88	6.02	2.99	30.98	12.12	5.35	20.88	0.1	1.17	0.14	0.01	0.13	0.32	0.06	0.12	17.92	4.36	3.73	21.22	11.02	5.7
Ga11g02693	TRUE	FALSE	FALSE	TRUE	TRUE	TRUE	TRUE	0	0.07	0.06	0.67	8.66	10.62	11.97	9.75	0.07	0.07	0.07	1.7	2.5	0.55	0.06	5.23	7.81	1.16	0.29	6.99	16.24	6.91
Ga11g02699	FALSE	FALSE	FALSE	TRUE	FALSE	FALSE	FALSE	0.01	0.11	0.18	3	14.13	0.05	2.02	1.96	0.01	0.91	0.02	0.34	0.25	1.17	0.02	0.07	0.82	0.05	0.02	1.65	0.24	2.41
Ga11g02703	TRUE	FALSE	FALSE	TRUE	TRUE	FALSE	FALSE	2.02	1.93	0.22	97.9	231.56	55.55	22.39	208	62.04	3.74	1.74	0.42	10.16	0.85	19.49	5.56	163.48	12.13	0	244.94	141.19	42.36
Ga11g02731	FALSE	TRUE	FALSE	FALSE	FALSE	FALSE	FALSE	0.04	0.78	0.87	0.47	0.67	1.39	0.73	2.85	0.04	0.42	0.13	0.02	0.04	0.17	0.71	0.09	4.49	12.13	1.15	0.4	0.35	0.27
Ga11g02743	FALSE	FALSE	FALSE	FALSE	FALSE	FALSE	TRUE	0.1	0.02	0	0.1	0.11	0.06	22.06	0.06	0.1	0.02	0.06	0.03	0.4	0.08	0.11	0.12	0.01	0.01	0	0	0.02	23.32
Ga11g02800	TRUE	FALSE	FALSE	TRUE	TRUE	TRUE	TRUE	0.68	0.37	8.87	31.89	288.16	100.44	68.65	240.51	1.43	16.46	1.52	0.96	65.86	16.65	4.38	1.43	361.42	26.99	6.21	193.92	188.82	65
Ga11g02819	FALSE	FALSE	FALSE	FALSE	FALSE	FALSE	TRUE	0.09	9.15	23.32	3.2	7.93	9.53	53.13	4.62	0.53	3.8	3.8	5.41	0.98	3.23	1.76	0.89	4.36	0.51	0.31	4.12	14.04	48.62
Ga11g02847	TRUE	TRUE	FALSE	FALSE	TRUE	FALSE	FALSE	12.05	10.67	10.08	16.01	66.08	89.44	8.55	140.28	16.71	10.16	6.9	0.07	6.38	2.61	10.97	18.41	142.75	191.33	64.18	53.09	51.58	7.78
Ga11g02897	FALSE	FALSE	FALSE	TRUE	FALSE	FALSE	TRUE	0.13	0.71	1.68	3.42	18.2	2.68	14.31	7.02	0.25	1.19	0.66	0.6	1.25	5.38	1.17	1.32	7.58	4.45	2.68	1.82	1.08	3.81
Ga11g02905	TRUE	FALSE	FALSE	TRUE	FALSE	FALSE	FALSE	2	3.68	4	19.56	121.44	45.4	31.26	82.39	1.23	10.54	12.37	1.18	25.16	11.93	8.67	4.27	99.26	20.46	5.55	28.97	35.15	23.87
Ga11g02918	FALSE	FALSE	TRUE	FALSE	FALSE	FALSE	TRUE	0.17	4.34	0.06	1.24	0.08	0.93	59.31	0.19	0.24	1.06	4.25	0.03	9.08	0.43	1.01	0.1	0	1.92	1110.68	0.03	0.11	18.35
Ga11g02933	TRUE	TRUE	FALSE	FALSE	TRUE	FALSE	FALSE	0	0.31	4.88	1.47	1.71	6.31	0.64	16.3	0.04	4.11	1.37	0.03	3.72	7.9	0.29	0.09	11.41	25.49	0.64	5.17	4.69	0.89
Ga11g02936	FALSE	FALSE	TRUE	FALSE	FALSE	FALSE	TRUE	0.03	0.23	0.62	0.52	0.16	0.24	15.13	0.13	0.61	2.61	0.25	0	6.24	4.77	0.1	0.11	0.06	0.21	52.49	0.09	1.01	23.99
Ga11g02949	FALSE	TRUE	FALSE	TRUE	TRUE	FALSE	TRUE	0.05	0.48	1.19	1.99	12.77	2.81	9.14	8.3	0.11	0.71	0.34	0.16	1.41	1.52	0.17	0.13	4.08	7.81	0.23	2.97	2.33	9.63
Ga11g02951	FALSE	TRUE	TRUE	TRUE	FALSE	TRUE	FALSE	0.08	0.16	1.03	1.7	7.35	11.7	3.15	6.52	0.14	1.55	0.7	0.03	3.03	2.47	0.26	0.26	5.03	23.22	12.03	5.64	18.62	6.9
Ga11g02952	TRUE	TRUE	TRUE	TRUE	TRUE	FALSE	TRUE	0	0.55	4.53	0.9	10.21	0.77	21.78	7.73	0.27	0.3	0	0	0.4	3.11	0.56	0.1	13.44	16.36	27.92	7.01	1.79	20.15
Ga11g02953	FALSE	FALSE	FALSE	FALSE	FALSE	TRUE	FALSE	0.05	0.44	0.67	1.67	4.6	7.45	1.13	3.5	0.1	0.83	0.33	0.03	1.86	0.78	0.72	0.17	1.71	1.87	1.02	1.09	5.94	1.52
Ga11g02954	FALSE	TRUE	FALSE	FALSE	FALSE	FALSE	FALSE	10.99	31.2	122.18	36.72	77.76	229.38	80.66	243.73	5.05	156.01	49.25	1.27	171.36	195.53	15.1	6.69	317.61	598.46	436.79	121.63	449.71	179.46
Ga11g02956	FALSE	FALSE	FALSE	FALSE	FALSE	FALSE	TRUE	0.21	0	0	0.05	0.85	3.87	505.89	0.85	1.04	0.01	1.4	1.06	0.27	0.02	0.55	0.84	0.09	0.04	0	0.22	1.09	293.73
Ga11g02964	FALSE	TRUE	FALSE	FALSE	FALSE	FALSE	FALSE	1.14	0.8	2.18	1.32	3.06	13.9	0.12	4.45	0.16	1.33	0.1	0.36	0.07	1.09	0.31	15.64	7.21	29.08	0.66	3.17	12.64	0.06
Ga11g02992	FALSE	FALSE	FALSE	TRUE	TRUE	FALSE	TRUE	0.11	0.01	7.02	6.97	53.78	13.82	47.32	40.54	0.19	9.61	1.05	0.14	29.11	30.07	0.2	0.28	29.15	6.61	1.05	22.2	8.52	26.88
Ga11g03010	FALSE	TRUE	FALSE	FALSE	FALSE	FALSE	FALSE	0.87	14.18	45.91	15.94	57.3	132.5	30.41	151.36	3.79	21.69	7.87	2.36	88.74	70.78	9.45	19.92	171.83	377.06	180.51	30.72	95.59	32.5
Ga11g03021	FALSE	TRUE	FALSE	FALSE	FALSE	FALSE	FALSE	0.34	0.35	2.38	1.47	5.23	4.68	0.55	11.11	0.1	1.14	1.43	0.17	2.69	7.67	4.14	1.88	12.43	28.74	5.67	3.52	2.7	0.1
Ga11g03023	TRUE	TRUE	FALSE	FALSE	FALSE	FALSE	FALSE	1.51	5.82	39.47	7.59	11.01	31.04	0.78	63.77	1.61	37.32	8.9	0.47	3.19	48.41	2.32	5.59	76.42	283.46	47.53	9.21	13.8	0.41
Ga11g03060	FALSE	FALSE	FALSE	TRUE	FALSE	FALSE	FALSE	0.01	0.03	0.49	1.45	6.72	1.44	3.2	4.41	0.12	0.91	0.11	0.01	1.9	1.52	0.03	0.04	2.61	0.39	0.1	19.33	1.1	4.18
Ga11g03068	FALSE	FALSE	FALSE	FALSE	FALSE	FALSE	TRUE	0	0.11	1.99	0.62	3.14	0.24	11.65	1.44	0.06	0.66	0.04	0	1.46	1.6	0.02	0.03	0.72	0.08	0.56	0.67	0.18	13.72
Ga11g03070	TRUE	FALSE	FALSE	TRUE	TRUE	FALSE	TRUE	0	0.01	0.47	1.23	10.93	2.27	6.32	7.71	0.03	0.86	0.16	0.02	2.23	2.06	0.01	0.12	7.65	0.99	1.39	2.95	1.38	3.16
Ga11g03087	FALSE	FALSE	FALSE	FALSE	FALSE	FALSE	TRUE	0.26	10.16	27.42	6.35	14.32	11.18	73.81	8.25	0.86	6.7	7.17	2.81	4.09	9.53	6.28	0.51	8.24	1.66	1.24	14.91	15.81	110.05
Ga11g03101	TRUE	TRUE	TRUE	FALSE	FALSE	FALSE	FALSE	1.16	1.18	0.64	1.91	2.43	2.49	2.3	2.93	1.14	1.18	2.07	0.57	2.76	2.18	1.72	3.34	24.82	32.27	37.65	0.6	1.11	0.66
Ga11g03109	FALSE	FALSE	FALSE	FALSE	FALSE	TRUE	TRUE	0.17	2.3	0.07	3.49	2.97	18.68	16.83	2.8	0.32	15.15	0.48	0.18	0.7	2.2	3.24	1.15	2.27	2.33	4.86	2.66	20.37	4.02
Ga11g03119	TRUE	TRUE	TRUE	FALSE	FALSE	FALSE	FALSE	5.74	10.44	9.59	15.51	29.98	66.15	8.67	94.81	25.28	12.07	10.05	0.41	4.75	5.53	12.06	14.11	131.48	246.25	190.62	29.92	35.28	6.49
Ga11g03138	TRUE	TRUE	FALSE	FALSE	TRUE	FALSE	FALSE	0.3	1.6	1.15	0.88	2.67	12.87	1.67	49.89	1.57	1.67	0.79	0.16	14.74	10.6	6.87	0.87	56.59	169.87	13.42	24.42	7.94	1.05
Ga11g03140	FALSE	FALSE	FALSE	FALSE	FALSE	FALSE	TRUE	0.63	0.08	0.17	0.09	0.92	1.92	18.2	0.46	0.05	0.05	0.05	9.63	0.11	0.27	0.09	0.08	0.04	0	0.04	0.04	0.79	18.66
Ga11g03148	FALSE	FALSE	FALSE	TRUE	FALSE	FALSE	FALSE	0.18	0.06	0.51	1.24	6.33	1.54	2.69	4.12	0.09	0.88	0.12	1.26	1.86	1.32	0.24	0.32	2.68	1.34	1.21	2.22	1.29	4.15
Ga11g03165	FALSE	FALSE	TRUE	FALSE	FALSE	FALSE	FALSE	0.02	0.45	0.61	1.29	0.12	4.49	19.63	0.16	1.71	6.38	0.99	0.14	20.83	15.27	0.3	1.27	0.12	1.7	146.91	0.06	1.69	22.81
Ga11g03170	FALSE	TRUE	FALSE	FALSE	FALSE	FALSE	FALSE	1.4	0.28	4.59	1.3	3.57	21.12	0.8	17.37	1.01	6.99	0.43	58.09	5.12	10.46	0.17	0.63	37.24	173.67	9.04	1.38	4.45	0.36
Ga11g03192	FALSE	FALSE	FALSE	TRUE	FALSE	FALSE	FALSE	0.15	0.07	1.67	2.38	11.07	3.23	7.55	8.23	0.22	2.48	0.74	0.73	5.37	4.74	0.11	0.22	7	1.25	0.19	4.61	1.93	7.36
Ga11g03194	FALSE	FALSE	FALSE	TRUE	FALSE	FALSE	TRUE	0.1	0.47	0.37	2.96	13.34	1.19	19.01	4.27	0.64	2.42	0.43	0.11	2.51	2.91	0.98	0.23	2.95	0.49	0.26	3.72	0.94	15.46
Ga11g03200	FALSE	FALSE	FALSE	TRUE	FALSE	FALSE	FALSE	0.04	0.23	0.45	1.01	5.61	4.18	0.77	3.63	0.07	0.77	0.35	0.02	3.33	0.36	0.41	0.54	2.61	1.92	0.76	2.32	4.63	1.42
Ga11g03202	FALSE	FALSE	FALSE	FALSE	FALSE	TRUE	FALSE	1.34	3.05	5.53	23.43	83.26	90.98	83.72	71.62	2.67	9.58	1.82	1.66	15.95	14.23	7.01	32.69	80.3	23.88	18.12	41.07	67.38	53.71
Ga11g03214	TRUE	TRUE	FALSE	FALSE	TRUE	FALSE	FALSE	0.1	0.26	1.32	0.79	3.97	4.25	1.39	10.9	0	2.05	1.13	1.93	9.63	4.86	0.05	0.12	27.8	67.64	3.04	0.63	1.05	0.67
Ga11g03216	TRUE	FALSE	FALSE	TRUE	FALSE	FALSE	FALSE	1.62	0.92	10.24	4.45	36.25	32.15	17.74	23.29	2.31	2.31	7.74	0.63	7.8	1.68	1.37	0.77	35.57	19.7	12.99	6.15	13.73	9.14
Ga11g03222	TRUE	TRUE	FALSE	FALSE	TRUE	TRUE	TRUE	0.19	0.14	3.57	1.18	6.54	7.07	9.15	7.38	0.1	2.99	0.22	0.14	1.99	3.22	0.16	0.2	8.97	15.06	4.38	3.03	7.02	7.09
Ga11g03225	FALSE	FALSE	FALSE	TRUE	TRUE	FALSE	TRUE	0.11	0.07	0.6	1.2	6.87	1.55	5.62	5.62	0.07	0.96	0.17	0.46	2.92	3.13	0.11	0.13	4.18	0.69	0.58	2.62	1.08	5.61
Ga11g03226	FALSE	FALSE	TRUE	FALSE	FALSE	FALSE	FALSE	0.6	8.8	7.67	10.75	15.51	21.87	25.83	15.28	1.85	12.76	7.86	0.41	14.44	14.88	18.61	1.62	22.46	22.41	105.44	4.9	10.63	13.02
Ga11g03254	TRUE	TRUE	FALSE	FALSE	TRUE	TRUE	TRUE	0.15	3.73	0.34	0.39	0.95	27.09	4.46	9.4	0.41	0.63	0.22	1.86	0.17	0.33	0.29	0.17	11.8	13.05	1.89	6.56	40.08	5.69
Ga11g03263	FALSE	FALSE	FALSE	FALSE	FALSE	TRUE	TRUE	0.26	0.65	0.39	4.67	0.99	44.33	59.13	1.13	4.25	11.39	0.92	0.31	39.98	27.25	0.19	0.87	0.76	3.96	30.53	0.53	33.59	94.22
Ga11g03280	FALSE	FALSE	FALSE	TRUE	FALSE	FALSE	FALSE	0.59	57.66	46.06	25.02	173.9	82.01	18.51	138.75	4.41	15.26	23.59	18.51	4.77	24.89	5.93	0.76	139.81	2.88	0.29	104.96	80.52	22.52
Ga11g03284	FALSE	FALSE	FALSE	FALSE	FALSE	FALSE	TRUE	14.36	0.81	0.37	2.61	10.67	2.16	189.65	2.73	0.27	0.76	1.05	0.12	15.85	4.46	1.65	0.63	2.53	2.61	0.27	2.75	11.91	187.7
Ga11g03299	FALSE	TRUE	FALSE	FALSE	FALSE	FALSE	FALSE	0.83	0.61	0.59	0.71	2.12	6.56	3.82	4.42	2.15	0.37	0.06	0.47	1.11	0.62	1.15	2.02	4.72	9.94	2.96	2.43	5.29	3.58
Ga11g03308	FALSE	TRUE	FALSE	FALSE	FALSE	FALSE	FALSE	2.66	0.09	0.76	0.53	1	1.91	0.6	2.43	0.06	1.49	1.01	0.02	1.79	1.92	0.3	0.41	4.2	9.38	2.91	1.5	1.98	0.19
Ga11g03313	TRUE	FALSE	FALSE	TRUE	TRUE	FALSE	FALSE	0.04	0.06	0.2	1.97	15.89	3.87	5.4	8.38	0.13	0.67	0.24	0.51	1.28	1.51	0.09	0.08	10.91	0.98	0.1	4.56	3.86	4.67
Ga11g03319	FALSE	FALSE	TRUE	FALSE	FALSE	FALSE	TRUE	0.55	2.9	0.18	2.44	3.9	14.52	52.38	6.45	1.36	1.32	4.14	0.52	2.11	0.57	4.75	1.94	8.88	15.65	75.38	32.88	10.29	41.17
Ga11g03352	FALSE	TRUE	TRUE	FALSE	FALSE	FALSE	FALSE	7.63	3.57	2.16	3.08	3.58	10.62	1.63	18.38	2.67	3.24	1.6	1.34	2.13	0.9	1.01	3.67	23.51	73.26	43.94	6.45	8.21	0.96
Ga11g03358	FALSE	FALSE	FALSE	TRUE	FALSE	FALSE	TRUE	0.39	1.78	9.87	5.08	39.31	21.32	48.38	22.6	0.41	5.07	1.06	24.46	1.45	4.94	2.09	0.39	17.32	8.4	0.48	23.63	26.35	56.47
Ga11g03377	FALSE	FALSE	TRUE	FALSE	FALSE	FALSE	TRUE	0.05	0.22	0.48	0.57	0.48	1	16.86	0.34	0.86	1.79	0.47	0.24	3.76	2.75	0.2	0.3	0.4	0.32	104.24	1.36	0.36	30.43
Ga11g03384	FALSE	TRUE	FALSE	FALSE	FALSE	FALSE	FALSE	0.63	0.05	0	0.7	9.43	7.35	1.04	6.54	0.21	0.26	0.14	0.24	0.26	0.12	0.09	0.64	6.63	13.5	3.17	2.46	6.68	1.4
Ga11g03392	FALSE	FALSE	FALSE	TRUE	FALSE	FALSE	FALSE	0.01	0	0.29	1.62	6.75	0.93	1.5	3.12	0.02	1.76	0.79	0.01	1.38	1.47	0.07	0.05	4.16	1.2	0.82	4.04	1.19	0.73
Ga11g03397	TRUE	FALSE	FALSE	TRUE	TRUE	FALSE	FALSE	0.05	0.18	1.2	2.24	13.43	4.41	4.81	8.63	0.09	2.78	0.39	0	3.16	4.23	0.21	0.2	8.64	3.12	1.31	2.44	1.22	2.83
Ga11g03402	FALSE	FALSE	TRUE	FALSE	FALSE	FALSE	FALSE	1.05	0.21	0.42	1.41	0.21	0.51	1.45	0.31	0.38	1.03	0.34	0.08	0.6	1.04	0.85	3.97	0.45	1.6	16.56	8.87	0.27	0.19
Ga11g03411	TRUE	TRUE	TRUE	FALSE	FALSE	FALSE	FALSE	0.53	3.45	2.41	3.82	7.28	7.16	5.45	9.84	1.21	5.16	5.43	15.61	6.14	4.12	4.43	1.93	99.91	115.01	59.8	1.06	1.43	1.11
Ga11g03423	FALSE	TRUE	TRUE	FALSE	FALSE	FALSE	TRUE	0.28	0.02	0.18	1.02	4.2	3.46	14.19	1.78	1.99	2.49	0.36	0.15	3.59	3.37	0.03	0.11	1.69	11.16	30.55	2.56	4.67	8.89
Ga11g03424	TRUE	FALSE	FALSE	FALSE	FALSE	FALSE	FALSE	1.2	1.17	0.48	1.97	2.65	2.13	2.36	2.11	1.33	1.29	1.76	2.54	1.72	1.19	1.41	2.58	20.8	10.41	6.08	0.34	0.88	0.62
Ga11g03440	FALSE	TRUE	FALSE	FALSE	FALSE	FALSE	FALSE	0.1	2.49	4.54	5.66	22.81	18.13	2.82	35.91	0.53	24.34	7.16	0.6	8.94	13.02	2.28	0.45	33.51	43.66	1.69	33.41	27.39	4.18
Ga11g03449	FALSE	FALSE	TRUE	FALSE	FALSE	FALSE	FALSE	0.78	5.15	17.81	19.41	61.16	107.25	74.87	94.8	7.51	47.76	11.45	1.43	68.17	51.82	4.81	4.74	95.99	144.18	210.77	25.16	55.8	53.45
Ga11g03545	FALSE	TRUE	FALSE	FALSE	FALSE	FALSE	FALSE	12.91	0.84	2.91	10.01	13.01	29.74	19.19	26.7	17.83	6.29	1.3	0.22	15.44	10.74	1.83	2.45	43.53	86.69	46.08	2.98	7.42	9.33
Ga11g03548	FALSE	TRUE	FALSE	FALSE	FALSE	FALSE	FALSE	1.19	4.24	10.76	6.27	15.38	23.74	6.53	33.48	2.19	16.77	4.36	0.17	8.28	22.85	3.52	1.77	48.34	112.69	32.29	12.69	14.42	5.14
Ga11g03551	FALSE	FALSE	FALSE	TRUE	TRUE	FALSE	FALSE	0.26	1.02	3.45	5.21	41.74	7.59	10.32	26.23	0.23	6.02	1.12	1.33	8.15	5.78	1	0.29	21.41	7.06	3.56	12.14	3.28	10.48
Ga11g03553	FALSE	TRUE	TRUE	FALSE	FALSE	FALSE	FALSE	0.11	0.2	1.37	0.74	2.78	3.62	0.63	4.05	0.07	1.1	0.06	0.31	1.17	3.64	0.23	2.39	5.63	31.29	22.83	1.29	2.45	0.7
Ga11g03554	TRUE	FALSE	FALSE	TRUE	TRUE	FALSE	TRUE	1.09	0.24	2.58	11.9	91.12	11.18	41.86	59.87	0.65	6.26	0.75	0.57	20.6	21.47	0.39	0.91	61.97	6.27	0.64	10.86	3.13	21.68
Ga11g03580	FALSE	FALSE	FALSE	FALSE	FALSE	FALSE	TRUE	0.14	0.42	0.06	0.39	5.83	3.5	19.04	3.88	0.1	0.14	0.08	0.37	0.12	0.17	0.03	0.07	3.53	2	0.45	15.55	2.98	14.33
Ga11g03608	FALSE	FALSE	FALSE	TRUE	FALSE	FALSE	TRUE	0.29	0.69	2.07	1.09	9.96	1.31	9.48	6.78	0.08	3.64	0.1	0.03	0.16	2.03	1.06	4.17	2.84	3.75	0.21	4.14	1.72	11.38
Ga11g03622	FALSE	FALSE	TRUE	FALSE	FALSE	FALSE	FALSE	0.14	1.08	0.13	1.25	0.24	0.45	10.82	0.84	0.9	3.73	1.88	0.15	23.4	15.17	0.45	0.31	1.79	1.38	32.58	1.08	0.67	4.67
Ga11g03663	FALSE	TRUE	FALSE	FALSE	FALSE	FALSE	FALSE	3.89	0.19	0.6	0.38	0.37	2.5	0.29	1.75	0.31	0.33	0.47	0.81	0.68	0.46	0.41	1.57	2.65	11.89	1.51	0.4	1.55	0.29
Ga11g03679	TRUE	TRUE	FALSE	TRUE	TRUE	TRUE	TRUE	0.31	1.44	41.45	7.84	64.01	91.81	45.26	183.85	2.14	14.94	0.9	0.6	1.41	24.1	0.52	4.15	299.95	847.17	25.06	42.28	67.59	45.89
Ga11g03680	TRUE	FALSE	FALSE	TRUE	TRUE	FALSE	TRUE	0.19	0.01	2.23	4.33	35.54	5.19	19.55	23.17	0.18	3.49	0.48	0.22	13.67	11.63	0.12	0.28	17.21	1.76	0.14	13.51	4.37	21.5
Ga11g03684	FALSE	FALSE	FALSE	TRUE	FALSE	FALSE	FALSE	4.57	0.09	1.1	2.89	18.5	7	12.16	13.11	0.37	2.11	0.22	0.04	6.63	6.27	0.18	1.13	9.35	5.4	6.75	8.58	3	11.34
Ga11g03685	FALSE	FALSE	FALSE	TRUE	TRUE	FALSE	TRUE	0.58	0.46	2.65	6.9	40.44	8.35	24.09	25.86	0.67	5.05	1	0.12	16.76	11.72	0.8	2.08	18.11	4.59	0.95	11.69	5.11	25.76
Ga11g03690	FALSE	FALSE	FALSE	TRUE	FALSE	FALSE	FALSE	0.14	2.45	2.23	2.18	24.08	6.4	1.06	9.88	0.63	1.33	3.36	0.57	5.23	2.69	0.88	1.13	1	3.28	6.41	3.39	4.64	0.49
Ga11g03692	FALSE	FALSE	FALSE	FALSE	FALSE	FALSE	TRUE	0	0.14	1.8	5.52	0.06	0.1	13.2	0.03	0.06	4.51	0.09	0.7	0.53	10.72	0.1	1.38	0.03	0.14	0	0	0	1.42
Ga11g03740	FALSE	FALSE	FALSE	TRUE	FALSE	FALSE	FALSE	0.63	7.11	2.46	11.32	62.38	21.37	11.7	30.09	3.38	6.74	3.6	7.27	1.89	3.03	4.04	3.27	17.16	5.12	1.25	12.68	15.15	10.13
Ga11g03754	TRUE	FALSE	FALSE	TRUE	TRUE	TRUE	TRUE	1.16	0.5	9.55	62.88	667.05	351.64	129.62	410.5	2.12	89.34	3.72	1.37	44.87	76.43	1.12	2.2	531.63	55.7	8.98	254.39	393.96	62.34
Ga11g03762	FALSE	TRUE	TRUE	FALSE	FALSE	FALSE	FALSE	1.31	7.42	24.77	3.3	1.15	15.36	4.93	5.45	7.23	2.47	2.11	5.76	2.49	5.6	1.5	0.19	7.13	54.62	58.64	2.01	9.86	3.07
Ga11g03763	TRUE	FALSE	FALSE	TRUE	TRUE	FALSE	TRUE	0.61	0	1.45	7.03	57.53	10	27.62	36.98	0.22	3.42	0.45	0.1	11.2	11.67	0.11	0.42	25.08	2.44	0.06	13.99	6.67	26.49
Ga11g03769	FALSE	FALSE	FALSE	FALSE	FALSE	FALSE	TRUE	0.09	0.02	0.04	0.35	0.05	0.15	34.77	0	0.87	1.01	0.05	0.08	7.16	4.87	0.07	0.05	0	0.05	6.5	0	0.01	15.8
Ga12g00005	FALSE	FALSE	FALSE	TRUE	FALSE	FALSE	FALSE	0.05	0.13	0.66	0.88	5.35	2.23	2.74	2.97	0.04	1.54	0.09	0.42	2.48	1.39	0.16	0.09	2.35	0.68	0.21	1.19	1.06	1.8
Ga12g00015	FALSE	TRUE	FALSE	FALSE	FALSE	FALSE	FALSE	53.6	30.22	36.01	49.41	39.69	160.83	53.91	146.16	98.48	35.99	34.56	60.95	48.58	52.07	47.94	95.67	264.19	712.47	608.64	19.68	41.39	24.58
Ga12g00054	TRUE	TRUE	TRUE	TRUE	TRUE	TRUE	FALSE	0.05	1.26	0.28	2.55	22.51	17.32	2.26	21.93	0.39	1.72	0.72	0.05	0.1	0.71	0.56	1.12	21.73	49.94	14.36	6.05	7.82	1.53
Ga12g00056	FALSE	FALSE	TRUE	FALSE	FALSE	FALSE	FALSE	0.03	0	0.18	0.41	0.01	0.05	5.84	0	0.43	1.32	0.23	0	2.73	1.31	0.06	0.05	0	0	7.4	0	0.08	10.68
Ga12g00078	FALSE	FALSE	FALSE	FALSE	FALSE	FALSE	TRUE	0.02	0	0.02	0.44	4.16	0.51	26.24	0.76	0.05	0.02	0.12	0.37	0.69	0.08	0.05	0.05	0.5	0.21	0.01	0.37	0.41	15.93
Ga12g00090	FALSE	FALSE	TRUE	TRUE	FALSE	FALSE	TRUE	0.27	6.33	19.67	8.78	65.77	38.94	163.67	33.13	0.94	5.87	2.02	0.11	14.12	19.99	0.43	0.76	24.27	4.12	712.16	28.92	48.1	75.97
Ga12g00105	FALSE	FALSE	TRUE	FALSE	FALSE	FALSE	TRUE	0.03	0	0	0.08	0.06	0.23	26.49	0.06	0.19	0.41	0.1	0	5.41	0.91	0.03	0.07	0.02	0.06	248.24	0	0	7.8
Ga12g00108	FALSE	FALSE	FALSE	TRUE	TRUE	FALSE	FALSE	0.04	0.1	1.65	2.49	16.44	3.69	10.66	12.56	0.03	3.46	0.47	0.02	8.86	9.52	0.08	0.07	7.11	1.23	0.18	6.8	3.31	16.88
Ga12g00111	FALSE	FALSE	FALSE	TRUE	TRUE	FALSE	TRUE	0.2	0.01	0.47	1.34	8.03	1.53	4.61	4.86	0.06	0.93	0.11	0.01	3.14	2.43	0.06	0.13	3.34	0.37	0.05	4.67	1.51	8.92
Ga12g00119	FALSE	FALSE	TRUE	FALSE	FALSE	FALSE	FALSE	0.08	0.07	0.35	0.09	0.05	0.07	0.06	0.04	0.01	1.41	1.13	0.04	1.71	1.95	0.2	0.03	0.58	1.35	6.91	0.03	0	0
Ga12g00129	FALSE	FALSE	FALSE	TRUE	FALSE	FALSE	FALSE	0.11	0.58	3.37	4.64	21.8	9.95	16.73	13.98	0.25	6.87	1.39	0.24	14.1	7.64	1.75	0.19	11.81	3.85	0.74	7.88	10.42	18.66
Ga12g00131	TRUE	FALSE	FALSE	FALSE	FALSE	FALSE	FALSE	2.45	183.93	11.53	115.86	112.72	199.75	3.68	417.63	20.48	43.55	19.5	6.78	11.44	5.44	441.74	63.79	451.46	239.03	32.22	147.56	115.13	1.23
Ga12g00134	FALSE	FALSE	FALSE	FALSE	FALSE	FALSE	TRUE	4.22	0.26	0.47	0.57	0.69	0.65	88.9	0.1	0.37	0.22	0.21	62.41	1.13	0.33	0.24	0.64	0	0	0	0.05	0.4	61.83
Ga12g00137	TRUE	TRUE	TRUE	FALSE	TRUE	FALSE	FALSE	0.94	10.79	45.35	28.03	95.25	263.85	86.73	329.46	3.25	40.88	38.19	3.34	94.59	60.45	8.29	39.21	436.93	1254.99	486.02	165.79	381.87	140.54
Ga12g00166	FALSE	FALSE	FALSE	FALSE	FALSE	FALSE	TRUE	0.33	0.02	4.01	0.94	1.11	0.55	7.57	1.19	0.08	5.09	0.1	0.13	0.86	4.51	0.04	0.11	1.28	2.45	0.31	0.53	0.37	6.19
Ga12g00170	FALSE	FALSE	TRUE	FALSE	FALSE	FALSE	FALSE	7.3	6.01	1.67	7.11	1.78	37.29	56.14	11.28	5.7	15.25	12.39	0.89	13.98	9.03	14.89	38.85	16.51	93.67	168.53	5.33	43	45.99
Ga12g00183	FALSE	FALSE	TRUE	FALSE	FALSE	FALSE	FALSE	15.85	33.25	43.48	27.51	22.53	51.75	132.08	24.3	16.55	92.15	39.3	6.09	62.71	71.99	28	22.33	25.09	59.51	491.95	13.41	29.08	147.52
Ga12g00187	FALSE	TRUE	TRUE	FALSE	FALSE	TRUE	TRUE	0.1	1.14	0.5	1.95	6.62	30.74	28.84	12.41	1.16	2.85	2.66	0.07	4.94	2.09	1.57	0.67	14.6	29.31	146.03	5.41	21.09	12.88
Ga12g00190	FALSE	FALSE	TRUE	FALSE	FALSE	FALSE	FALSE	1.76	19.73	2.98	18.71	18.25	36.93	12.64	17.49	2.46	8.62	11.72	1.1	2.77	3.78	32.16	7.7	14.12	35.14	83.85	16.36	43.28	16.43
Ga12g00199	FALSE	FALSE	FALSE	FALSE	FALSE	TRUE	FALSE	0	0	0.17	1.81	4.76	7.78	0.24	5.41	0.19	1.2	0.35	0.05	2.08	1.18	0.54	2.62	4.53	1.05	0.06	3.42	9.78	0.21
Ga12g00206	FALSE	FALSE	FALSE	FALSE	FALSE	FALSE	TRUE	0.28	0.01	1.7	0.69	2.56	1.03	11.42	2.06	0.1	5.39	0.14	0.02	7.14	8.71	0.01	0.04	2.37	1.08	0.02	0.78	0.75	7.34
Ga12g00211	FALSE	TRUE	TRUE	FALSE	TRUE	TRUE	FALSE	6.89	0.24	0.22	1.37	3.82	15.3	5.55	9.24	3.2	1.3	0.32	0	0.23	0.42	0.5	5.75	5.33	7.36	8.26	2.95	7.74	2.84
Ga12g00217	TRUE	FALSE	FALSE	TRUE	TRUE	FALSE	TRUE	0.15	0.16	1.3	3.16	19.26	4.29	9.25	13.55	0.19	2.35	0.48	0.12	5.21	5.85	0.18	0.16	9.03	0.83	0.19	5.42	2.75	8.95
Ga12g00218	FALSE	FALSE	TRUE	FALSE	FALSE	FALSE	FALSE	3.92	4.49	1.68	4.95	7.37	9.26	4.57	10.67	8.85	2.79	5.53	0.21	1.6	1.3	4.97	3.13	33.21	40.04	42.21	1.31	2.23	1.15
Ga12g00251	FALSE	FALSE	FALSE	TRUE	FALSE	FALSE	FALSE	0.08	0.52	2.77	4.19	22.2	4.72	9.76	12.54	0.29	4.64	0.56	0.16	6.56	5.04	0.36	0.27	9.12	1.73	0.47	6.05	3.27	11.21
Ga12g00279	FALSE	FALSE	FALSE	TRUE	TRUE	FALSE	FALSE	1.93	0.21	1.17	57.88	132.89	33.46	30.68	61.71	0.53	3.37	2.82	0.72	2.43	3.75	0.67	1.78	55.18	12.65	6.82	33.38	28.14	16.91
Ga12g00287	TRUE	TRUE	TRUE	FALSE	TRUE	FALSE	FALSE	6.66	12.32	51.7	12.77	18.11	129.44	42.62	173.22	8.69	15.21	3.03	0.49	37.18	35.71	11.4	6.77	213.01	636.1	301.72	29.74	71.5	24.32
Ga12g00324	FALSE	FALSE	FALSE	TRUE	FALSE	FALSE	FALSE	0.05	0.09	0.08	0.97	12.59	5.41	2.12	7.82	0.01	0.21	0.04	0.03	0.27	0.27	0.04	0.05	9.11	1.69	0.61	5.19	4.95	0.89
Ga12g00326	FALSE	FALSE	FALSE	TRUE	TRUE	FALSE	FALSE	0.06	1.77	5.22	6.74	83.05	14.09	2.83	35.93	0.19	26.06	9.11	0.51	4.37	11.15	0.44	0.25	24.16	1.96	1.5	21.53	14.14	3.54
Ga12g00327	TRUE	FALSE	FALSE	FALSE	FALSE	FALSE	FALSE	0.02	0.41	0.88	1.68	6.11	7.03	2.09	6.17	0.18	0.87	0.64	0.76	1.94	1.15	0.42	0.23	11.91	3.93	3.63	4.8	8.04	2.47
Ga12g00330	FALSE	FALSE	FALSE	FALSE	FALSE	TRUE	FALSE	20.5	0.59	1.79	9.19	19.22	107.24	38.8	41.26	3.48	24.46	8.43	13.64	10.93	29.43	2.14	1.24	59.17	44.54	45.56	15.61	36.61	14.12
Ga12g00335	TRUE	TRUE	TRUE	TRUE	TRUE	TRUE	TRUE	1.29	0.22	0.06	1.33	13.91	90.75	87.49	39.68	0.48	0.33	0.63	1.18	2.88	0.86	0.41	0.51	65.23	163.74	197.24	27.56	100.25	85.87
Ga12g00352	FALSE	FALSE	TRUE	FALSE	FALSE	FALSE	TRUE	0.5	0.8	3.27	2.71	0.62	3.26	136.99	1.75	1.57	15.76	7.43	0.35	19.63	28.63	0.73	2.71	2.62	3.27	36.19	0.77	3.1	23.36
Ga12g00367	FALSE	TRUE	TRUE	FALSE	FALSE	TRUE	TRUE	0.04	0.81	0.16	0.42	0.08	5.62	14.43	0.55	0.48	0.66	0.15	0	0.71	1.49	0.19	4.25	1	8.43	21.93	0.08	3.65	13.59
Ga12g00369	TRUE	FALSE	FALSE	TRUE	TRUE	TRUE	TRUE	1.08	0.15	0.51	5.41	25.01	14.18	37.84	11.51	3.57	1.09	0.17	6.7	0.43	0.68	0.29	0.6	20.9	0.87	0.33	9.64	18.13	31.92
Ga12g00396	FALSE	FALSE	FALSE	TRUE	FALSE	FALSE	TRUE	0.07	0.02	0.21	0.43	7.1	4.73	13.02	3.42	0.07	0.08	0.05	6.03	0.05	0	0.11	0.11	5.36	0.17	0.02	4.23	7.69	14.3
Ga12g00406	FALSE	FALSE	FALSE	TRUE	FALSE	FALSE	FALSE	0.01	0.34	1.16	4.57	18.31	2.85	3.22	7.83	0.15	4	1.15	0.03	4.69	4.2	0.29	0.2	4.08	2.48	0.17	20.5	4.65	3.74
Ga12g00452	TRUE	FALSE	FALSE	TRUE	TRUE	FALSE	TRUE	0.22	0.38	1.54	26.75	160.87	19.11	73.43	53.24	1.31	5.49	3.81	3.74	9.59	6.69	2.29	1.27	38.56	11.25	10.82	29.32	27.98	53.49
Ga12g00482	FALSE	TRUE	FALSE	FALSE	FALSE	FALSE	FALSE	0.3	23.81	39.12	7.18	0.56	38.53	0.06	5.03	0.24	27.44	0.49	0.22	0.75	17.72	9.74	0.2	8.95	82.26	6.57	3.07	35.86	0.15
Ga12g00489	TRUE	TRUE	FALSE	TRUE	TRUE	FALSE	TRUE	0.01	0.01	2.04	3.32	24.17	2.11	8.6	21.3	0.09	1.24	0.16	0.03	0.93	0.63	0.07	0.18	14.22	5.93	0.28	13.07	1.38	9.27
Ga12g00490	FALSE	FALSE	FALSE	TRUE	FALSE	FALSE	TRUE	0.1	0.04	0.5	1.45	5.39	1.7	8.03	4.04	0.07	1.08	0.28	0.76	1.98	1.47	0.09	0.08	3.43	0.69	0.25	1.98	1.19	5.79
Ga12g00492	FALSE	FALSE	FALSE	TRUE	FALSE	FALSE	FALSE	0.06	1.31	1.6	5.46	27.8	7.64	5.94	13.52	0.12	3.37	2.35	0.32	3.35	3.42	1.4	0.33	12.03	2.53	1.38	9.08	6.63	6.65
Ga12g00504	FALSE	TRUE	FALSE	FALSE	FALSE	FALSE	FALSE	25.32	2.96	5.22	18.43	9.28	46.57	31.25	82.91	39.18	14.19	16.9	3.7	43.79	26.51	14.52	4.81	62.62	245.25	33.58	7.51	16.22	20.2
Ga12g00517	TRUE	FALSE	FALSE	TRUE	TRUE	FALSE	TRUE	0.17	0	0.55	1.63	7.67	0.88	6.16	3.94	0.04	1.01	0.18	0.17	2.64	2.87	0.04	0.13	7.5	1.19	0.22	0.85	0.39	1.78
Ga12g00536	TRUE	TRUE	FALSE	TRUE	TRUE	TRUE	FALSE	0.07	0.4	0.44	1.57	16.75	217.7	0.73	58.34	0.87	0.39	0.43	0.13	1.5	0.16	0.09	0.77	107.19	12.11	0.1	16.78	282.08	0.14
Ga12g00539	FALSE	TRUE	TRUE	FALSE	FALSE	FALSE	FALSE	1.64	2.43	10.84	6.55	14.39	15.74	10.28	28.03	5.26	10.72	2.7	0.09	15.66	22.22	1.53	5.63	31.46	65.83	119.59	10.69	16.49	11.21
Ga12g00542	FALSE	FALSE	FALSE	TRUE	FALSE	FALSE	FALSE	0.36	0.76	0.62	3.4	18.43	4.18	13.5	10.49	1.5	1.75	0.88	0.34	3.1	3.18	0.55	0.25	7.81	0.94	0.44	7.87	3.84	18.25
Ga12g00570	FALSE	FALSE	FALSE	FALSE	FALSE	FALSE	TRUE	0.08	0	0.22	0.42	0.61	4.55	24.54	1.01	0.14	2.96	4.04	0.01	11.09	7.06	0.17	0.31	0.54	0.56	0.41	0.74	5.42	53.75
Ga12g00580	TRUE	FALSE	FALSE	TRUE	TRUE	FALSE	TRUE	0.28	0	0.37	4.92	80.99	5.97	313.21	43.27	0.85	0.11	1.34	3.8	10.07	3.39	0.48	0.63	44.9	1.14	0.09	69.41	18.24	471.49
Ga12g00581	TRUE	FALSE	FALSE	FALSE	TRUE	TRUE	TRUE	0.17	0.29	0.2	5.71	24.48	91.26	83.39	60.83	0.58	0.14	2.27	20.94	36.02	0.9	0.22	0.53	325.9	14.13	2.96	38.8	125.11	51.62
Ga12g00588	FALSE	FALSE	FALSE	FALSE	TRUE	TRUE	FALSE	0.11	0.67	4.64	4.1	26.19	31.88	9.19	30.88	0.99	7.45	3.56	0.32	8.11	9.17	0.88	1.61	28.4	13.4	3.83	17.88	46.24	10.16
Ga12g00593	FALSE	FALSE	FALSE	TRUE	FALSE	FALSE	FALSE	0	0	0.32	1.71	16.08	1	2.42	5.8	0	0.12	0.09	0	0.59	0.74	0	0.07	4.58	0.23	0	3.23	0.95	2.32
Ga12g00594	FALSE	FALSE	FALSE	FALSE	FALSE	FALSE	TRUE	0.11	1.86	18.72	8.77	0.24	1.06	50.85	0.17	1.04	0.99	0.46	23.72	0.04	5.31	2.37	1.55	0.21	0.12	0	0.11	0.33	38.72
Ga12g00608	FALSE	FALSE	FALSE	FALSE	FALSE	FALSE	TRUE	0.05	0	0.95	0.84	3.06	0.18	8.8	2.16	0.06	0.31	0.06	0.14	3.31	2.62	0.04	0.09	1.16	0.2	0.06	1.7	0.08	5.5
Ga12g00611	FALSE	FALSE	FALSE	TRUE	FALSE	FALSE	FALSE	0.02	0.23	1.66	1.61	11.49	6.26	5.82	7.1	0.32	2.99	0.35	0.13	2.61	2.14	0.02	0.2	5.19	2.44	2.53	5.93	8.31	15.1
Ga12g00617	FALSE	FALSE	FALSE	TRUE	TRUE	FALSE	FALSE	0.03	0.62	2.73	2.92	18.1	7.01	1.5	8.13	0.1	2.56	0.48	0.08	0.17	1.67	0.9	0.07	5.74	0.98	1.93	4.02	8.26	1.59
Ga12g00646	TRUE	FALSE	FALSE	TRUE	TRUE	TRUE	FALSE	0.06	0.02	0.21	7.12	59.22	11.02	3.37	26.75	0.2	0.28	0.17	0.32	0.31	0.72	0.09	0.31	19.27	3.24	1.06	10.87	9.52	4.36
Ga12g00668	FALSE	TRUE	FALSE	FALSE	FALSE	FALSE	FALSE	0.25	1.28	0.61	1.23	3.57	5.33	3.29	3.81	0.58	1.24	2.44	0.14	3.39	1.81	0.69	0.39	11.33	12.96	11.7	0.97	2.48	1.38
Ga12g00670	TRUE	FALSE	FALSE	TRUE	TRUE	FALSE	TRUE	0.91	1.34	3.32	7.14	47.27	15.38	36.1	36.3	0.48	2.87	0.65	0.59	6.68	8.1	0.26	0.21	22.64	2.23	0.26	31.74	19.7	54.73
Ga12g00680	FALSE	FALSE	TRUE	FALSE	FALSE	FALSE	FALSE	0.19	0.84	0.28	0.16	0	0.13	5.23	0.05	0.17	0.03	0.31	0	7.37	0.41	0.49	0.09	0.02	0.1	10.16	0.02	0.18	1.6
Ga12g00703	TRUE	TRUE	TRUE	FALSE	FALSE	FALSE	FALSE	0.61	1.31	3.4	2.73	8.71	18.04	9.18	16.49	0.44	4.45	2.18	0.52	6.49	7.8	1.88	0.56	30.16	36.1	52.62	4.35	13.25	6.46
Ga12g00704	FALSE	FALSE	TRUE	FALSE	FALSE	FALSE	FALSE	0.3	0.05	4.49	0.54	0.74	0.75	0.4	0.19	0.39	0.92	0.43	0.27	2.07	5.08	0.19	0.98	0.44	7.08	29.49	0.15	0.54	0.27
Ga12g00711	TRUE	FALSE	FALSE	FALSE	FALSE	FALSE	FALSE	0.08	0.06	0.25	2.89	3.72	3.94	1.75	6.05	0.17	0.46	0	0	0.1	1.08	0	0.26	7.66	0.35	0.22	10.55	9.98	2.65
Ga12g00741	FALSE	FALSE	TRUE	FALSE	FALSE	TRUE	TRUE	9.02	0.43	2.81	2.78	2.15	46.77	49.82	7.06	1.78	14.98	3.24	1.05	4.64	13.2	1.9	3.78	13.01	23.7	86	11.6	67.69	103.38
Ga12g00742	TRUE	TRUE	FALSE	TRUE	TRUE	TRUE	FALSE	0.24	0.65	5.04	6.83	26.33	54.02	0.96	48.08	0.24	5.61	3.54	0.18	3.52	0.93	0.16	0.22	80.29	19.9	5.44	39.72	68.96	1.86
Ga12g00744	FALSE	FALSE	FALSE	TRUE	FALSE	FALSE	TRUE	0.53	0.77	2.22	6.09	43.67	18.29	31.07	21.9	0.65	4.53	2.19	2.7	5.89	5.57	1.4	0.36	26.65	4.71	2.87	19.89	28.33	37.76
Ga12g00798	TRUE	TRUE	TRUE	FALSE	TRUE	TRUE	FALSE	2.3	3.85	12.28	6.17	51.66	233.95	4.01	492.81	2.19	13.83	2.87	0.3	9.55	7.84	1.83	2.24	615.9	1706.05	448.28	171.02	206.05	2.57
Ga12g00828	FALSE	FALSE	FALSE	FALSE	FALSE	FALSE	TRUE	0.01	0	0	0	0.18	0.17	23.82	0.05	0.07	0.01	0.12	1.15	0.01	0.02	0.03	0.02	0	0	0	0	0.02	11.38
Ga12g00832	FALSE	TRUE	FALSE	FALSE	FALSE	FALSE	FALSE	73.99	3.5	5.04	22.95	4.92	19.81	1.1	25.36	34.99	5.5	1.16	0.35	3.34	7.1	17.66	13.91	35.21	116.08	10.28	9.69	15.38	1.37
Ga12g00863	TRUE	TRUE	FALSE	FALSE	FALSE	FALSE	FALSE	0.2	6.32	19.91	1.92	2.26	3.05	4.18	3.82	0.35	3.2	4.14	0.15	1.01	8.52	2.44	0	20.1	22.45	3.52	1.42	0.61	2.71
Ga12g00866	FALSE	FALSE	FALSE	FALSE	FALSE	FALSE	TRUE	0.07	0	0.04	0.12	1.34	5.28	23.33	1.87	0.08	0	0.05	0.02	0.03	0.01	0.01	0.09	4.21	0.27	0	1.27	4.54	24.67
Ga12g00938	FALSE	TRUE	FALSE	FALSE	FALSE	FALSE	FALSE	0.07	61.46	33.35	23.49	0.85	66.83	0.37	3.48	0.28	44.12	34.68	0.15	69	48.65	2.24	9.98	3.6	305.6	113.03	1.36	24.32	1.18
Ga12g00961	FALSE	FALSE	FALSE	FALSE	FALSE	TRUE	TRUE	0.1	0	0.04	0.14	0.57	11.99	186.5	0.67	0.49	0.05	0.75	0	0.1	0.02	0.19	0.36	0.79	0.19	0	0.08	5.57	145.06
Ga12g00965	FALSE	FALSE	FALSE	TRUE	FALSE	FALSE	FALSE	0.17	0.24	2.74	6.18	13.14	1.95	0.93	5.13	4.1	0	0.04	0.09	0.04	0.18	1.37	0.97	4.52	1.87	2.94	1.54	0.7	0.96
Ga12g00976	TRUE	TRUE	FALSE	TRUE	TRUE	TRUE	TRUE	0.46	0.01	0.34	1.99	12.73	6.86	6.53	6.71	0.83	0.46	0.27	0.57	0.88	0.49	0.6	0.29	7.99	8.79	1.33	3.64	4.85	5.08
Ga12g00986	FALSE	TRUE	FALSE	FALSE	FALSE	FALSE	FALSE	1.84	1.13	0.46	1.69	1.06	1.07	1.07	1.2	1.24	1.17	1.35	9.6	0.92	0.96	0.97	1.87	12.91	16.87	10.07	0.37	0.56	0.45
Ga12g01006	FALSE	FALSE	TRUE	FALSE	FALSE	FALSE	FALSE	1.74	0	1.22	1.93	0.07	0.51	5.94	0.26	1.76	5.09	1.73	0	13.27	8.04	0.13	4.16	0	0.06	42.25	0.79	0.26	3.77
Ga12g01022	FALSE	TRUE	FALSE	FALSE	FALSE	FALSE	FALSE	31.14	2.3	7.41	3.42	1.68	35.34	9.5	10.42	1.68	14.27	2.98	0	17.62	23.02	1.5	9.08	18.42	90.3	76.35	7.4	53.82	22.05
Ga12g01037	FALSE	FALSE	FALSE	FALSE	FALSE	FALSE	TRUE	11.52	1.19	1.99	3.9	25.94	52.9	99.69	22.06	2.51	0.77	6.5	1.42	36.52	4.35	2.97	58.43	25.72	5.68	5.97	25.77	41.98	71.58
Ga12g01051	TRUE	TRUE	TRUE	FALSE	FALSE	FALSE	FALSE	1.86	4.22	2.85	5.26	5.87	5.41	4.2	7.15	4.46	5.79	6.74	9.9	3.42	4.49	4.67	3.5	64.69	99.16	69.07	0.63	1.87	0.76
Ga12g01085	FALSE	TRUE	FALSE	FALSE	FALSE	FALSE	FALSE	0	7.59	8.69	2.63	0.28	4.76	0.11	1.41	0.21	1.27	0.27	0.07	0.75	0.77	5.29	0.12	1.39	23.16	0.2	0.15	5.42	0.26
Ga12g01105	FALSE	TRUE	TRUE	FALSE	FALSE	TRUE	FALSE	0.12	1.24	9.04	1.48	5.79	20.36	0.81	11.5	0.87	4.67	1.32	0.09	5.85	16.82	0.68	0.52	12.48	27.72	32.44	4.81	11.68	1
Ga12g01113	FALSE	FALSE	TRUE	FALSE	FALSE	FALSE	TRUE	0.23	0.04	0.18	1.1	3.61	0.89	29.5	4.91	0.32	0.46	3.29	0.07	7.63	1.85	0.2	3.03	3.68	0.71	24.76	5.31	3.8	23.91
Ga12g01116	TRUE	FALSE	TRUE	TRUE	TRUE	TRUE	TRUE	0.04	0.07	0.57	1.76	10.04	19.46	11.61	7.88	0.14	0.25	0.13	1.33	0.09	0.21	0.35	4.76	8.24	3.39	9.17	9.32	48.43	12.01
Ga12g01127	TRUE	FALSE	FALSE	FALSE	FALSE	FALSE	FALSE	0.08	1.41	6.18	1.46	3.52	3.27	0.94	5.26	0.07	3.37	2.27	0.25	1.32	1.04	0.74	0.69	13.03	2.22	0.49	1.62	2.26	0.86
Ga12g01142	FALSE	FALSE	FALSE	TRUE	FALSE	FALSE	FALSE	0.05	1.68	1.52	3.95	21.18	1.13	9.86	5.38	2.17	0.51	0.73	0.8	2.63	3.17	1.33	0.03	1.33	0.37	0.55	1.82	1.41	14.74
Ga12g01151	FALSE	TRUE	TRUE	FALSE	FALSE	FALSE	FALSE	2.09	5.12	14.15	7.62	17.18	40.88	15.19	52.49	7.01	14.75	6.06	2.38	14	16.41	6.09	7.87	67.68	152.64	108.2	13.04	26.83	12.83
Ga12g01177	TRUE	FALSE	FALSE	TRUE	TRUE	FALSE	FALSE	0	0.47	0.21	1.46	10.31	4.21	1.39	5.81	0.07	2.1	0.32	0.21	1.51	0.77	0.47	0.19	7.62	2.85	0.72	2.26	1.07	0.65
Ga12g01180	FALSE	TRUE	FALSE	FALSE	FALSE	FALSE	FALSE	0.51	1.57	5.01	2.51	1.64	21.74	0.15	8.13	0.63	22.09	13.99	0.07	3.18	17.01	0.94	0.42	19.07	47.44	6.65	35.44	17.86	0.09
Ga12g01189	FALSE	FALSE	FALSE	FALSE	FALSE	FALSE	TRUE	0.1	0.21	0	0.76	0.11	7.57	9.43	1.14	2.02	0.27	0.23	0	0.54	0.1	0.57	0.18	0.76	0.12	0.65	0.36	4.38	8.36
Ga12g01199	TRUE	TRUE	FALSE	TRUE	TRUE	TRUE	FALSE	0.02	0.01	1.14	9.23	30.43	11.78	0.47	67.94	0.28	5.17	0.06	0.03	0.26	3.54	0.28	0.27	55.18	37.06	0.11	28.59	13.44	0.69
Ga12g01200	TRUE	FALSE	FALSE	TRUE	TRUE	TRUE	FALSE	0.15	0	0	4.11	57.64	9.35	2.97	28.36	0.25	0.15	0	0.02	0.03	0.11	0.08	0.28	14.29	4.38	1.48	21.69	7.31	3.12
Ga12g01215	FALSE	FALSE	TRUE	FALSE	FALSE	FALSE	FALSE	10.13	0.48	0.84	3.03	2.07	8.94	14.67	1.65	5.68	1.74	0.25	0.03	1.85	1.38	0.69	17.87	2.28	7.88	25.53	1.16	5.98	38.01
Ga12g01278	FALSE	FALSE	FALSE	FALSE	FALSE	TRUE	FALSE	0	0	0.19	0	0.1	72.22	0.92	0.59	0.24	3.14	0.03	0.08	3.92	0.15	0	0.16	0.42	0.28	0.21	0.22	59.88	0.6
Ga12g01285	TRUE	FALSE	FALSE	TRUE	FALSE	FALSE	FALSE	0.1	0.18	1.53	1.39	9.4	1.55	2.16	5.59	0.18	4.44	0.17	0.9	1.01	3.33	0.21	0.13	20.22	4.37	2.32	4.08	1	0.61
Ga12g01297	FALSE	FALSE	FALSE	FALSE	FALSE	TRUE	FALSE	0.11	0.68	5.58	3.63	10.42	43.55	4.4	15.19	1.84	5.85	2.04	0.85	24.42	15.47	0.84	19.25	13.24	27.42	35.14	16.87	82.55	7.46
Ga12g01305	FALSE	TRUE	FALSE	FALSE	FALSE	FALSE	FALSE	0.67	23.2	83.23	14.76	15.3	116.98	6.82	165.96	6.09	33.36	31.98	1.16	213.72	206.47	32.41	41.86	170.53	431.69	154.5	60.23	117.6	22.57
Ga12g01333	TRUE	FALSE	FALSE	TRUE	TRUE	FALSE	TRUE	0.1	0.47	1.97	6.94	65.55	12.07	32.37	44.41	0.32	4.89	2.62	0.18	11.14	6.08	0.6	0.35	134.65	12.79	4.58	13.78	6.1	17.81
Ga12g01334	TRUE	FALSE	FALSE	TRUE	TRUE	FALSE	TRUE	0.74	0.5	3.47	8.78	98.47	11.43	43.89	65.17	0.34	6.54	4.49	0.09	16.72	12.48	0.42	2.06	117.3	9.48	0.64	43.4	13.36	45.26
Ga12g01336	FALSE	FALSE	FALSE	TRUE	TRUE	TRUE	FALSE	0.39	0.09	3.17	0.76	6.71	7.39	4.93	6.09	0.1	1.52	0	0.15	0.04	0.54	0.21	0.11	5.59	1.61	0.3	5.12	13.25	8.87
Ga12g01363	FALSE	FALSE	TRUE	FALSE	FALSE	FALSE	FALSE	0.13	1.55	2.94	2.27	1.57	5.06	5.85	1.26	0.92	3.37	2.7	0.1	10.03	6.43	0.46	0.46	0.6	0.81	23.15	1.76	6.87	4.68
Ga12g01364	TRUE	TRUE	FALSE	FALSE	TRUE	FALSE	FALSE	0.01	1.58	0.05	0.2	1.11	1.6	3	5.1	0.02	0.54	1.35	0.03	3.62	0.7	0.4	0.06	5.18	5.58	2.87	1.05	0.89	4.21
Ga12g01386	TRUE	FALSE	FALSE	TRUE	TRUE	FALSE	FALSE	0.01	0.04	0	2.54	35.94	2.34	2.34	20.28	0.06	0.07	0.13	0.53	3.11	1.58	0.08	0.09	16.19	0.37	0	16.54	4.29	2.83
Ga12g01388	FALSE	FALSE	FALSE	FALSE	FALSE	FALSE	TRUE	1.28	0.22	0.45	1.71	0.51	2.31	153.95	0.49	4.02	0.04	0.68	62.21	0.68	2.38	0.41	0.49	0.24	0.08	25.07	0.07	0.59	73.28
Ga12g01390	FALSE	TRUE	TRUE	FALSE	FALSE	TRUE	TRUE	8.67	6.96	0.35	41.06	5.58	120.15	175.81	33.39	4.58	0.63	14.39	0.73	0.59	0.53	21.66	31.4	41.77	73.06	236.01	31.97	169.21	206.81
Ga12g01429	TRUE	FALSE	FALSE	TRUE	TRUE	TRUE	FALSE	0.29	0.15	0.01	2.51	7.4	5.74	1.46	8.35	0.96	0.17	0.42	0.07	0.28	0.03	4.86	0.57	5.75	4.54	2.82	3.64	4.39	1.62
Ga12g01450	FALSE	FALSE	FALSE	FALSE	FALSE	FALSE	TRUE	0	0	0	0	0.05	4.54	32.69	0.11	0.04	0.03	0.09	0	0	0	0	0.09	0.16	0.12	0	0.02	6.07	38.27
Ga12g01457	TRUE	TRUE	TRUE	FALSE	FALSE	TRUE	TRUE	2.62	1.57	66.72	14.16	45.32	403.5	342.94	195.28	18.81	9.34	4	1.24	52.38	141.41	1.09	337.08	421.62	2046.07	5059.52	104.01	424.86	160.77
Ga12g01462	FALSE	FALSE	TRUE	FALSE	FALSE	FALSE	FALSE	0	0.42	0.83	1.19	0.11	0.45	22.79	0.17	1.14	6.39	0.68	0.03	22.71	12.96	0.21	0.35	0.2	0.28	30.65	0.08	0.23	47.16
Ga12g01532	TRUE	FALSE	FALSE	TRUE	TRUE	FALSE	FALSE	0.67	1.27	8.73	13.73	68.69	17.8	44.74	54.12	0.48	16.67	2.8	0.84	40.08	32.99	0.46	0.67	62.64	36.37	2.73	28.15	13	52.89
Ga12g01538	TRUE	TRUE	FALSE	TRUE	TRUE	FALSE	FALSE	0.01	0.45	1.22	3.4	16.52	5.24	4.83	12.42	0.11	1.69	0.17	0.31	2.78	2.83	0.18	0.12	11.3	9.51	0.59	3.67	3.37	3.65
Ga12g01547	FALSE	FALSE	FALSE	FALSE	FALSE	FALSE	TRUE	0.13	0.1	0.17	0.43	0.13	2.53	18.15	0.63	0.7	0.29	0.19	0.01	4.51	0.58	0.1	0.12	1.13	1.2	0.15	3.15	2.5	17.61
Ga12g01561	FALSE	TRUE	TRUE	FALSE	FALSE	FALSE	FALSE	3.05	5.28	5.84	7.43	23.71	32.15	10.43	48.23	7.04	5.15	7.9	2.57	9.2	5.53	6.13	6.05	63.24	89.02	88.3	18.86	25.86	10.14
Ga12g01572	FALSE	TRUE	FALSE	FALSE	FALSE	FALSE	FALSE	0.04	0.01	0	0.03	0.31	7.5	0.84	1.76	0.04	0.16	0.02	0.02	1.63	0.06	0.03	0.06	4.39	14.17	3.61	2.39	4.49	0.43
Ga12g01579	FALSE	FALSE	FALSE	TRUE	FALSE	FALSE	TRUE	0.25	0.24	5.32	8.69	45.71	9.66	36.89	32.16	0.27	9.03	1.31	0.07	25.12	27.9	0.19	0.5	16.56	3.2	0.77	29.2	16.57	64.5
Ga12g01640	TRUE	TRUE	TRUE	FALSE	TRUE	FALSE	FALSE	5.43	0.04	0.06	0.61	1.34	5.85	0.08	14.46	0.13	0.14	0.03	0.43	0.04	0.04	0.1	0.03	35.13	81.8	8.74	3.34	5.54	0.04
Ga12g01654	TRUE	TRUE	TRUE	TRUE	TRUE	FALSE	FALSE	0.27	0.79	1.3	9.97	37.33	28.1	8.01	53.4	1.29	5.8	0.91	0.1	6.44	9.51	1.71	28.55	69.35	82.65	41.23	14.26	16.38	5.39
Ga12g01662	FALSE	FALSE	FALSE	TRUE	FALSE	FALSE	FALSE	0.17	0	1.78	2.68	14.85	4.75	7.84	10.59	0.05	2.8	0.48	0	9.46	7.35	0.13	0.25	6.99	1.28	0.53	10.79	6.78	15.14
Ga12g01679	FALSE	FALSE	FALSE	FALSE	FALSE	FALSE	TRUE	0.03	0.01	0.03	0	0.24	1.06	12.62	0.69	0.06	0.27	0.05	1.39	6.21	1.97	0.04	0.01	1.54	1.5	0.85	0.29	0.38	5.86
Ga12g01692	TRUE	TRUE	TRUE	TRUE	TRUE	TRUE	FALSE	0.4	0.28	0.22	1.48	37.97	198.34	1.55	532.75	1.34	1.38	0.94	0.28	0.4	0.74	0.42	1.39	613.75	666.06	29.8	91.98	107.16	0.84
Ga12g01704	TRUE	TRUE	TRUE	FALSE	FALSE	TRUE	TRUE	0.1	0.09	0.09	1.19	0.78	46.86	9.54	5.39	0.29	0.13	0.18	0.04	0.25	0	0.05	4.3	34.97	348.44	133.65	0.64	2.53	2.5
Ga12g01706	FALSE	FALSE	TRUE	FALSE	FALSE	FALSE	FALSE	0.44	0.69	0	2.09	0.02	0.41	9.2	0.09	1.81	7	0.49	0.11	12.68	10.04	0.15	0.18	0.15	0.21	55.54	0	0.03	10.83
Ga12g01710	FALSE	FALSE	TRUE	FALSE	FALSE	FALSE	FALSE	0	0	0	0	0	3.45	0.75	0.1	0.01	0	0	0.01	0	0.03	0	0.44	0	1.52	34.43	0	0.14	0.08
Ga12g01711	FALSE	TRUE	FALSE	FALSE	FALSE	FALSE	FALSE	0.23	1.66	7.49	2.57	7.59	16.42	2.75	19.74	0.64	2.26	0.59	0.27	2.8	4.21	2.83	7.68	19.59	46.94	21.1	6.77	12	3.51
Ga12g01720	TRUE	TRUE	FALSE	TRUE	TRUE	TRUE	TRUE	0.07	0.11	6.38	4.98	44.77	17.51	37.97	28.49	0.25	3.89	0.12	0.23	1.05	5.47	0.1	0.22	25.72	22.35	4.09	10.47	15.05	19.06
Ga12g01726	FALSE	FALSE	FALSE	TRUE	FALSE	FALSE	FALSE	0.06	1.08	2.09	2.29	11.85	3.79	4.59	5.83	0.07	1.78	0.6	0.03	1.87	1.9	0.26	0.18	2.04	1.22	0.1	4.03	4.28	4.41
Ga12g01743	FALSE	FALSE	FALSE	FALSE	TRUE	FALSE	FALSE	0.22	1.49	2.82	9.85	56.91	17.38	27.31	65.75	0.43	30.9	12.3	2.92	33.84	11.97	2.49	2.69	56.46	45.89	3.58	18.7	9.14	23.24
Ga12g01776	FALSE	FALSE	FALSE	FALSE	FALSE	TRUE	FALSE	0.17	7.48	12.19	10.44	50.72	99.43	58.11	44.22	2.11	40.61	24.46	0.64	23.74	25.66	2.95	1.15	45.59	9.03	7.7	21	57.92	57.62
Ga12g01809	TRUE	TRUE	TRUE	FALSE	TRUE	TRUE	FALSE	0.83	0.16	0.57	0.94	10.37	82.44	7.76	113.43	0.78	3.23	2.67	0	3.67	4.89	0.17	0.76	266.54	704.98	404.47	32.05	60.86	3.59
Ga12g01839	FALSE	TRUE	TRUE	FALSE	FALSE	FALSE	FALSE	5.04	0.52	0.23	0.89	4.37	4.79	0.99	4.88	0.59	0.89	2.39	0.04	0.61	0.67	0.29	1.16	6.87	15.2	9.14	1.53	2.2	1.02
Ga12g01840	TRUE	TRUE	FALSE	TRUE	TRUE	FALSE	FALSE	0	0.21	1.6	1.14	14.02	2.7	0.8	13.14	0.04	3.14	2.84	0.07	6.74	11.41	0.37	0.07	65.59	16.18	5.31	5209.94	0.31	0.07
Ga12g01841	TRUE	FALSE	FALSE	FALSE	TRUE	FALSE	FALSE	0.53	8.96	103.51	44.92	271.46	313.29	81.72	318.5	2.85	147.57	38.74	1.5	218.13	245.48	7.71	4.18	361.82	89.81	35.67	280.65	781.51	129.56
Ga12g01875	TRUE	TRUE	TRUE	FALSE	TRUE	TRUE	FALSE	3.05	0.09	1.05	0.8	5.53	9.55	3.88	10.64	0.52	2.22	0.03	0	3.88	5.65	0.06	0.43	19.29	45.77	32.29	1.16	3.28	2.57
Ga12g01913	FALSE	FALSE	FALSE	FALSE	TRUE	FALSE	FALSE	0	0.22	1.68	1.2	1.09	0.95	1.63	7	0	5.59	1.3	0	1	2.37	0.13	0.22	3.06	1.93	0.16	1.83	1.24	3.15
Ga12g01964	TRUE	TRUE	FALSE	FALSE	TRUE	TRUE	FALSE	0.17	11.06	8.92	2.78	2.42	39.72	1.05	34.16	0.45	4.64	0.02	0.81	0.32	0.83	10.75	0.2	39.28	188.92	10.99	6.06	12.64	0.98
Ga12g01967	FALSE	FALSE	FALSE	FALSE	FALSE	FALSE	TRUE	0	0	0	0.45	5.35	5.06	16.05	3.29	0	0.03	0.04	0.14	0.82	0	0.04	0.06	2.51	1.48	0.37	1.27	4.69	11.28
Ga12g01980	TRUE	TRUE	FALSE	FALSE	FALSE	FALSE	FALSE	0	0	0	0	0.21	2.69	0	6.93	0	0	0	0	1.72	0.17	0	0	93.08	102.41	6.69	0.07	0.23	0
Ga12g01994	FALSE	FALSE	FALSE	FALSE	FALSE	FALSE	TRUE	0	0	0.07	0.25	2.54	0.36	7.37	0.73	0.01	0	0.12	5.51	0.54	0.2	0.09	0.01	0.28	0.02	0	0.77	0.96	10.53
Ga12g01999	TRUE	TRUE	FALSE	TRUE	TRUE	TRUE	FALSE	0.24	6.03	9.73	18.94	120.99	75.99	12.74	73.68	1.92	9.44	4.36	0.24	1.75	5.41	5.55	4.34	72.88	56.29	41.69	48.24	68.98	10.31
Ga12g02007	FALSE	TRUE	FALSE	FALSE	FALSE	FALSE	FALSE	0.01	0.29	0.55	1.25	4.3	6.27	4.05	5.18	0.13	1.73	0.15	0.11	1.08	2.13	1.91	3.09	5.41	22.49	3.45	1.84	4.93	5.7
Ga12g02012	FALSE	TRUE	FALSE	FALSE	FALSE	FALSE	FALSE	4.99	0	0.06	0.25	0.21	0.96	0.67	1.93	0.22	0	0.04	0	0.03	0.05	0.13	1.44	2.52	9.12	0.03	0.21	0.44	0.75
Ga12g02019	FALSE	FALSE	FALSE	TRUE	TRUE	FALSE	TRUE	0.27	0.2	1.67	3.71	24.53	5.33	13.89	18.41	0.11	3.79	0.6	0.1	9.68	8.36	0.13	0.25	10.33	2.46	0.85	10.5	4.87	18.84
Ga12g02020	FALSE	FALSE	FALSE	FALSE	FALSE	FALSE	TRUE	0.07	0.87	0.24	0.05	0.18	0.64	27.95	0.03	0.13	0.47	0.54	0.33	1.4	0.8	0.69	0.02	0.08	0.04	0.01	0.05	0.25	41.93
Ga12g02036	FALSE	FALSE	TRUE	FALSE	FALSE	FALSE	TRUE	0.02	0.89	0.82	1.6	0.26	3.77	12.93	0.06	0.26	3.5	0.58	0.25	4.1	1.56	0.47	0.36	0.66	0.79	9.92	0.39	2.27	4.86
Ga12g02043	TRUE	TRUE	TRUE	FALSE	TRUE	FALSE	FALSE	0.2	5.07	11.09	11.36	31.08	53.61	16.26	77.89	0.6	49.89	4.8	4	12.87	20.55	7.11	1.03	134.86	297.4	103.91	21.06	55.59	12.14
Ga12g02066	FALSE	FALSE	TRUE	FALSE	FALSE	FALSE	FALSE	0.46	0.08	0.13	0.31	0.5	0.99	1.91	0.51	0.46	0.6	0.24	0	2.62	1.31	0.07	0.27	0.57	0.75	7.3	0.41	0.42	2.16
Ga12g02068	TRUE	TRUE	TRUE	FALSE	FALSE	FALSE	FALSE	0.12	0.01	0.23	0.19	0.21	1.11	4.95	1.11	0.41	0.16	0.12	0	1.76	1.28	0.01	0.01	8.72	33.12	30.94	0.15	0.13	0.76
Ga12g02071	TRUE	FALSE	FALSE	TRUE	TRUE	FALSE	TRUE	0.16	0.2	2.18	13.98	138.76	13.68	34.28	45.07	0.48	12.82	1.67	0.13	13.08	16.79	0.33	0.14	32.15	3.76	0.35	62.26	35.3	135.56
Ga12g02111	FALSE	FALSE	FALSE	TRUE	FALSE	FALSE	FALSE	0.08	0	0.43	1.05	6.42	1.64	3.68	5.22	0.04	0.65	0.04	0	2.43	2.12	0.03	0.03	3.16	0.2	0.06	1.98	1.12	4.58
Ga12g02122	TRUE	FALSE	FALSE	FALSE	TRUE	FALSE	FALSE	19.78	10.1	46.68	27.08	121.35	110.27	11.6	225.93	19.1	19.5	10.23	0.19	16.12	9.88	5.94	13.68	195.88	170.34	89.54	89.08	77.54	6.7
Ga12g02146	FALSE	TRUE	TRUE	FALSE	FALSE	FALSE	FALSE	98.21	54.94	52.14	98.88	100.49	181.19	85.49	414.08	259.08	33.64	27.42	3.82	31.25	24.86	61.2	128.8	477.18	932.55	731.96	91.25	108.78	36.49
Ga12g02148	FALSE	FALSE	FALSE	FALSE	FALSE	FALSE	TRUE	0.36	0.37	0.52	6.48	0.25	1.61	88.36	0.46	6.87	11.56	1.23	0.06	55.55	29.79	0.19	2.85	0.49	0.57	2.03	0.97	2.16	498
Ga12g02156	FALSE	FALSE	FALSE	FALSE	FALSE	TRUE	TRUE	0.02	0	0.05	0	0.57	15.57	17.72	0.98	0.14	0.02	0.08	0	0.01	0.02	0	0.05	2.43	0.41	0	1.13	24.04	47.88
Ga12g02172	FALSE	FALSE	FALSE	FALSE	FALSE	TRUE	TRUE	0.3	0.76	1.2	1.48	4.87	21.7	126.44	12.92	1	3.77	3.86	0.25	1.11	2.12	7.12	0.69	16.84	0.37	0.47	13.01	23.54	87.94
Ga12g02178	FALSE	TRUE	FALSE	FALSE	FALSE	FALSE	FALSE	0.01	0	0.28	1.57	7.12	1.26	1.48	7.71	0.22	0.36	0	0	0.26	0.4	0.04	0.07	6.93	11.23	0.08	1.45	0.81	1.81
Ga12g02210	FALSE	FALSE	FALSE	TRUE	TRUE	FALSE	FALSE	0.11	0.78	0.02	2.89	8.19	2.37	0.43	5.68	0.93	1.03	0.47	0.2	0.02	0.28	1.48	0.14	4.38	1.03	0.38	1.66	1.51	0.4
Ga12g02226	FALSE	FALSE	FALSE	TRUE	TRUE	FALSE	FALSE	0.02	0.03	0.04	6.65	86.49	0.79	0.92	11.13	0.1	0.26	0.5	0.07	0.06	0.13	0.02	0.07	3.3	1.31	0.07	14.27	0.59	0.46
Ga12g02239	FALSE	FALSE	FALSE	TRUE	FALSE	FALSE	FALSE	0.08	1.87	2.91	6.63	39.55	10.94	10.95	21.61	0.24	8.07	2.41	5.11	15.31	11.19	1.23	0.24	21.77	3.79	0.66	8.62	7.12	10.93
Ga12g02266	FALSE	FALSE	TRUE	FALSE	FALSE	FALSE	FALSE	1.22	0.49	4.61	0.77	3.45	13.59	9.22	5.6	0.99	4.37	2.95	0.85	13.24	12.74	0.04	0.55	4.1	6.81	26.23	2.38	15.14	18.53
Ga12g02310	TRUE	TRUE	TRUE	TRUE	TRUE	TRUE	TRUE	0.24	0.07	1.18	10.91	59.58	30.23	45.67	36.25	0.25	2.53	0.38	7.39	1.3	3.52	0.13	1.4	78.04	13.11	12.02	21.83	31.57	16.91
Ga12g02318	FALSE	TRUE	FALSE	FALSE	FALSE	FALSE	FALSE	0	13.84	7.34	21.33	0.31	10.7	12.65	2.03	0.05	50.39	5.21	0.3	11.89	23.56	9.99	0	5.17	118.98	54.25	1.16	6.68	8.01
Ga12g02325	TRUE	FALSE	FALSE	TRUE	TRUE	FALSE	TRUE	0.04	0.32	1.87	3.4	23.25	6.38	22.98	18.9	0.06	3.53	0.49	0.04	11.33	10.67	0.05	0.21	14.48	2.7	0.16	9.31	5.59	31.32
Ga12g02328	FALSE	FALSE	FALSE	FALSE	FALSE	TRUE	FALSE	1562.91	61.75	353.05	568.12	951.71	2820.18	146.58	2177.66	113.19	470.22	101.44	15.97	100.96	66.73	163.14	1703.84	2316.84	702.82	251.09	1589.96	4796.21	545.88
Ga12g02331	FALSE	TRUE	FALSE	FALSE	FALSE	FALSE	FALSE	1.75	2.39	3.01	5.66	7.86	10.82	8.4	15.47	2.45	6.11	3.89	10.54	5.91	7.54	5.26	5.74	52.06	133.81	44.67	2.46	2.06	1.46
Ga12g02337	TRUE	TRUE	TRUE	TRUE	TRUE	TRUE	FALSE	0.07	0.32	1.05	2.26	13.89	14.16	10.45	18.21	0.42	3.62	0.68	0.41	2.83	2.59	0.58	0.29	22.62	29.13	12.65	7.29	9.7	13.49
Ga12g02378	FALSE	FALSE	FALSE	FALSE	FALSE	FALSE	TRUE	0.01	0	0	0	0.76	2.22	43.12	0.2	0.04	0	0.06	0	0	0	0	0.14	0.04	0	0	0	0.83	26.12
Ga12g02439	FALSE	FALSE	FALSE	TRUE	FALSE	FALSE	FALSE	0.22	1.69	2.78	5.49	40.29	13.75	11.06	18.57	1.22	4.33	3.17	0.36	3.77	3.24	1.8	0.98	21.6	6.4	1.75	8.8	9.6	5.62
Ga12g02469	FALSE	FALSE	TRUE	FALSE	FALSE	FALSE	FALSE	17.7	7.35	4.32	14.77	12.33	16.9	22.03	13.99	8.49	17.02	9.29	19.94	21.89	15.98	9.1	15.4	54.19	88.72	254.37	4.38	4.45	8.27
Ga12g02496	FALSE	FALSE	TRUE	FALSE	FALSE	FALSE	FALSE	6.53	11.24	11.47	35.9	58.16	141.59	147.86	112.13	25.22	93.7	42.25	13.03	161.15	129.57	25.92	12.43	196.68	343.36	482.25	21.44	68.63	96.22
Ga12g02541	FALSE	FALSE	TRUE	FALSE	FALSE	FALSE	FALSE	0.29	0.07	0.09	0.63	0.35	1.35	0.45	0.53	0.07	2.62	0.83	0	2.61	0.87	0.08	0.31	0.74	3.22	5.39	0.2	0.66	0.11
Ga12g02561	TRUE	TRUE	TRUE	FALSE	FALSE	FALSE	FALSE	2.32	5.92	2.72	9.67	12.21	14.52	10.46	13.56	1.93	9.65	10.24	1.21	15.96	11.3	7.14	5.14	196.62	315.64	521.96	1.1	2.74	1.77
Ga12g02575	FALSE	TRUE	FALSE	FALSE	FALSE	FALSE	FALSE	0.18	0.67	4.2	2.62	13.78	14.39	20.46	21.55	0.6	12.4	1.62	0.64	28	19.27	1.44	0.59	25.93	35.07	17.85	4.92	8.07	13.9
Ga12g02578	FALSE	FALSE	FALSE	TRUE	FALSE	FALSE	FALSE	0	0.01	0.12	1.48	17.81	3.93	5.89	7.97	0.02	0.23	0.03	0	0.13	0.45	0.03	0.05	5.29	0.82	0.45	3.06	2.94	5.73
Ga12g02635	FALSE	FALSE	TRUE	FALSE	FALSE	FALSE	FALSE	0.1	0.54	4.27	3.75	2.84	3.99	15.26	4.85	0.84	11.24	1.28	0.83	9.27	10.23	0.85	0.83	5.65	5.79	39.34	3.88	5.28	32.92
Ga12g02647	FALSE	FALSE	TRUE	FALSE	FALSE	FALSE	FALSE	3.84	5.28	9.35	9.17	30.81	32.12	33.44	27.95	3.87	11.53	2.85	8	10.71	14.89	4.98	3.99	34.78	31.06	107.52	16.89	28.99	20.37
Ga12g02705	FALSE	FALSE	TRUE	FALSE	FALSE	FALSE	FALSE	10.71	7.29	7.72	12.28	12.58	14.68	18.72	11.74	12.26	11.93	12.49	6.11	21.45	20.26	10.44	14.61	61.94	81.93	263.91	5.19	7.52	5.66
Ga12g02718	FALSE	FALSE	FALSE	TRUE	TRUE	TRUE	FALSE	0.25	1.13	0.43	8.4	36.6	21.99	5.73	18.31	0.22	1.35	0.31	0.11	0.12	0.61	0.47	1.45	5.66	4.73	1.77	24.26	55.25	9.64
Ga12g02719	FALSE	FALSE	FALSE	TRUE	TRUE	FALSE	TRUE	0.06	0.25	1.82	3.55	20.33	5.13	10.48	13.74	0.09	3.55	0.44	0.07	5.65	3.78	0.07	0.06	5.73	1.16	0.51	8.17	4.2	18.35
Ga12g02724	FALSE	FALSE	FALSE	TRUE	FALSE	FALSE	FALSE	0	0.4	0.96	1.76	8.7	3.33	2.52	4.25	0.07	0.29	0.8	0.02	0.66	1.58	0.18	0.06	5.33	1.11	0.27	8.41	2.75	1.89
Ga12g02731	FALSE	FALSE	FALSE	FALSE	FALSE	FALSE	TRUE	1.03	1.33	0.51	0.5	3.63	1.58	990	1.48	1.89	0.16	3.22	590.04	1.5	1.23	1.39	1.65	0.06	0.01	0.02	0.2	0.08	332.88
Ga12g02732	FALSE	FALSE	TRUE	FALSE	FALSE	FALSE	FALSE	10.72	0.1	0.2	2.62	9.31	9.52	8.61	7.32	0.29	0.38	0.17	0.35	0.34	0.62	0.45	5.41	5.82	7.79	19.62	2.89	7.62	8.27
Ga12g02735	FALSE	FALSE	FALSE	TRUE	TRUE	FALSE	FALSE	0.1	2.34	5.19	7.91	36.45	23.05	7.81	39.95	0.57	5.28	2.95	0.37	7.42	7.76	0.82	0.96	21.88	10.39	3.86	10.29	19.15	4.23
Ga12g02737	TRUE	FALSE	FALSE	TRUE	FALSE	TRUE	FALSE	0.29	0.45	1.04	3.98	21.06	68.75	6.04	14.1	0.28	4.56	0.35	1.32	3.22	6.7	0.58	0.31	14.53	8.37	3.15	14.19	86.73	6.72
Ga12g02742	FALSE	FALSE	FALSE	TRUE	FALSE	FALSE	FALSE	0	0.62	1.18	2.08	11.91	3.89	0.93	5.41	0.09	0.03	0.04	0.26	1.42	0.1	0.41	0.57	4.61	0.75	0.01	5.82	4.15	1.84
Ga12g02747	TRUE	FALSE	FALSE	TRUE	TRUE	FALSE	FALSE	0.15	3.89	1.79	5.39	45.86	5.84	3.1	10.81	0.05	0.4	0.12	0.13	0	0.03	0.06	0.16	6.28	0.47	0.04	7.64	6.99	3.8
Ga13g00031	TRUE	TRUE	TRUE	FALSE	FALSE	FALSE	FALSE	0.85	0.34	0.95	1.4	2.33	1.38	2.11	1.93	0.57	1.12	2.25	5.04	1.92	1.3	0.93	0.42	52.56	33.48	23.38	0.25	0.58	0.16
Ga13g00037	FALSE	FALSE	TRUE	FALSE	FALSE	FALSE	TRUE	0.28	2.83	11.7	7.72	5.8	6.25	175.15	3	4.33	38.39	1.68	0.3	34.3	41.85	1.71	1.32	2.38	1.06	521.01	2.45	5.72	165.39
Ga13g00048	TRUE	TRUE	TRUE	TRUE	TRUE	FALSE	FALSE	0.44	0.27	0.06	5.67	72.83	23.43	6.01	30.7	2.22	2.98	0.39	0	0.99	1.91	1.68	28.26	31.21	128.05	63.81	29.99	31.27	3.29
Ga13g00049	FALSE	FALSE	TRUE	FALSE	FALSE	FALSE	TRUE	7.87	0.17	0	45.69	0.1	0.47	109.39	0.36	79.99	0.16	0.79	0.86	0.45	0.56	44.85	0.61	0.03	0.11	250.97	0	0.01	111.67
Ga13g00051	FALSE	FALSE	FALSE	TRUE	FALSE	FALSE	FALSE	0	0.79	1.71	1.72	10.3	2.37	3.76	6.07	0.25	2.73	1.16	0.01	3.13	3.99	0.32	0	4.99	2.04	0.81	0.68	0.43	1.38
Ga13g00052	FALSE	FALSE	TRUE	FALSE	FALSE	FALSE	FALSE	0.52	0.04	0.26	0.34	0.12	1.71	3.06	0.31	0.06	0.99	0.28	0.02	0.52	0.59	0.02	2.33	0.62	4.42	10.1	0.41	1.56	5.89
Ga13g00099	FALSE	FALSE	FALSE	FALSE	FALSE	TRUE	TRUE	0.01	0	0	0	0.15	30.27	15.55	1.31	0.05	0	0.08	0.07	0.15	0.04	0	0.06	2.46	0.78	0	0.84	33.48	17.4
Ga13g00101	TRUE	FALSE	FALSE	TRUE	FALSE	TRUE	FALSE	0	0.02	0	0.88	11.64	20.48	0.54	10.63	0.07	0.04	0.1	0	0.18	0.14	0	0.14	25.2	0.87	0	6.52	11.34	0.34
Ga13g00110	FALSE	FALSE	TRUE	FALSE	FALSE	FALSE	TRUE	0.05	0	0	0.11	0	0.23	15.92	0.05	0.22	0.04	0.22	0	0.47	0.38	0.01	0.15	0.03	0.14	32.33	0.01	0.04	8.26
Ga13g00148	TRUE	FALSE	FALSE	TRUE	TRUE	TRUE	FALSE	2.59	0.69	0.77	60.48	381.38	327.6	100.41	215.22	12.69	0.98	2	0.76	3.64	0.38	7.2	126.69	231.42	115.78	49.85	180.33	380.23	223.15
Ga13g00154	FALSE	FALSE	TRUE	FALSE	FALSE	TRUE	TRUE	0.17	1.05	2.26	2.43	3.24	36.32	105.1	3.67	2.41	13.15	0.84	0.17	27.38	18.8	0.33	0.78	3.01	2.28	520.84	0.96	31.35	96.87
Ga13g00166	FALSE	TRUE	TRUE	TRUE	FALSE	TRUE	FALSE	0.35	0.13	0.14	1.02	7.49	5.99	1.42	4.8	0.18	2.03	0.14	0.11	2.38	1.86	0.11	5.19	4.03	9.5	9.33	13.93	9	1.58
Ga13g00176	FALSE	TRUE	TRUE	FALSE	FALSE	TRUE	FALSE	0.06	0	0.14	0	0.13	79.24	7.37	1.65	0.13	0.01	0.1	0	0.08	0.14	0	1.09	1.29	212.35	82.33	0.02	51.74	4.59
Ga13g00189	TRUE	FALSE	FALSE	TRUE	TRUE	FALSE	TRUE	0.08	0.32	0.11	3.85	20.04	6.46	15.73	9.87	0.54	2.69	0.24	0.03	3.9	2.94	0.22	0.43	8.98	3.05	2.48	4.23	4.13	6.82
Ga13g00191	TRUE	FALSE	FALSE	FALSE	TRUE	FALSE	FALSE	0.18	3.61	9.77	9.2	45.8	34.9	10.51	61.43	0.32	8.93	4.81	0.44	8.08	6.88	2.92	1.6	74.58	44.59	7.34	20.25	23.02	6.02
Ga13g00200	FALSE	FALSE	FALSE	FALSE	FALSE	TRUE	FALSE	0.36	0.02	0.02	0.51	5.7	13.94	0.47	7	1.14	0.1	0.02	0	0.11	0.08	0.03	0.12	2.45	0.67	0.05	2.48	13.35	0.3
Ga13g00203	FALSE	FALSE	FALSE	TRUE	FALSE	FALSE	FALSE	1.56	0.54	1.5	5.45	23.82	14.8	9.84	17.22	0.61	0.8	2.22	0.46	15.27	3.07	1.89	1.35	7.53	4.42	2.35	13.51	21.44	13.34
Ga13g00217	TRUE	FALSE	FALSE	TRUE	TRUE	TRUE	TRUE	3.44	1.88	0.04	6.1	76.99	63.38	12.76	62.52	1.79	0.41	0.17	0	0.12	0.11	0.79	0.52	58.47	6.01	0.45	38.7	48.24	17.72
Ga13g00221	TRUE	FALSE	FALSE	FALSE	TRUE	TRUE	FALSE	2.91	14.54	60.63	88.52	247.17	653.29	55.43	504.37	21.24	66.38	29.26	1.3	56.95	29.03	7.75	60.56	685.3	189.47	106.65	213.72	356.92	48.26
Ga13g00224	FALSE	FALSE	FALSE	TRUE	FALSE	FALSE	TRUE	0.04	0.61	0.73	1.1	7.4	1.62	71.72	1.35	0.26	0.12	0.15	1.38	0.76	0.69	0.19	0.17	0.46	0	0.02	0.63	1.01	72.97
Ga13g00257	FALSE	FALSE	TRUE	FALSE	FALSE	FALSE	FALSE	3.16	6.37	3.16	7.6	0.57	22.26	13.37	0.82	14.06	17.11	4.75	0.48	20.19	23.45	21.85	1.91	2.14	60.51	681.81	1.03	6.14	3.37
[truncated: 196 more rows]
