# Supplementary material for: Multi-strategic RNA-seq analysis reveals a high-resolution transcriptional landscape in cotton
Source: Nat Commun. 2019 Oct 17;10:4714. doi: 10.1038/s41467-019-12575-x (PMC6797763; doi:10.1038/s41467-019-12575-x)
Supplement: Supplementary file 5 — Supplementary Dataset 1-39 [file 41467_2019_12575_MOESM5_ESM.zip › SupplementaryDataset/SuppData3.xlsx]

## Sheet: Gene annotation
Gene annotation for IGIA gene set
Name	AtHit	AtFunction	NrHit	NrFunction	KogHit	KogFunction	UniProtHit	UniProtFunction	InterProHit	InterProFunction	GO	KO
Ga01g00001.N4	AT3G56490.1	| HIS triad family protein 3 | Chr3:20941532-20943129 FORWARD LENGTH=147 | 201606	gi|728841423|gb|KHG20866.1|	14 kDa zinc-binding [Gossypium arboreum]	At3g56490	[T] KOG3275 Zinc-binding protein of the histidine triad (HIT) family	sp|P42856|ZB14_MAIZE	14 kDa zinc-binding protein OS=Zea mays GN=ZBP14 PE=1 SV=1	IPR001310	Histidine triad (HIT) protein	0003824	NA
Ga01g00001.N6	AT3G56490.1	| HIS triad family protein 3 | Chr3:20941532-20943129 FORWARD LENGTH=147 | 201606	gi|1028960338|ref|XP_016723621.1|	PREDICTED: 14 kDa zinc-binding protein [Gossypium hirsutum]	At3g56490	[T] KOG3275 Zinc-binding protein of the histidine triad (HIT) family	sp|P42856|ZB14_MAIZE	14 kDa zinc-binding protein OS=Zea mays GN=ZBP14 PE=1 SV=1	IPR001310	Histidine triad (HIT) protein	0003824	NA
Ga01g00001.N8	AT3G56490.1	| HIS triad family protein 3 | Chr3:20941532-20943129 FORWARD LENGTH=147 | 201606	gi|1028960338|ref|XP_016723621.1|	PREDICTED: 14 kDa zinc-binding protein [Gossypium hirsutum]	At3g56490	[T] KOG3275 Zinc-binding protein of the histidine triad (HIT) family	sp|P42856|ZB14_MAIZE	14 kDa zinc-binding protein OS=Zea mays GN=ZBP14 PE=1 SV=1	IPR001310	Histidine triad (HIT) protein	0003824	NA
Ga01g00002.F1	AT1G12640.1	| MBOAT (membrane bound O-acyl transferase) family protein | Chr1:4303586-4305666 REVERSE LENGTH=462 | 201606	gi|1050632766|ref|XP_017639331.1|	PREDICTED: lysophospholipid acyltransferase 1 isoform X1 [Gossypium arboreum] >gi|1050632768|ref|XP_017639332.1| PREDICTED: lysophospholipid acyltransferase 1 isoform X1 [Gossypium arboreum]	At1g63050	[S] KOG2704 Predicted membrane protein	sp|F4IDU4|MBOA1_ARATH	Lysophospholipid acyltransferase 1 OS=Arabidopsis thaliana GN=LPLAT1 PE=1 SV=1	IPR004299	Membrane bound O-acyl transferase, MBOAT	NA	K13519
Ga01g00003.N10	AT5G56290.1	| peroxin 5 | Chr5:22786655-22791972 FORWARD LENGTH=728 | 201606	gi|1050632575|ref|XP_017639234.1|	PREDICTED: peroxisome biogenesis protein 5-like isoform X4 [Gossypium arboreum] >gi|1050632577|ref|XP_017639235.1| PREDICTED: peroxisome biogenesis protein 5-like isoform X4 [Gossypium arboreum]	At5g56290	[R] KOG1125 TPR repeat-containing protein	sp|Q9FMA3|PEX5_ARATH	Peroxisome biogenesis protein 5 OS=Arabidopsis thaliana GN=PEX5 PE=1 SV=1	IPR011990	Tetratricopeptide-like helical domain	0005515	NA
Ga01g00003.N11	AT5G56290.1	| peroxin 5 | Chr5:22786655-22791972 FORWARD LENGTH=728 | 201606	gi|1050632575|ref|XP_017639234.1|	PREDICTED: peroxisome biogenesis protein 5-like isoform X4 [Gossypium arboreum] >gi|1050632577|ref|XP_017639235.1| PREDICTED: peroxisome biogenesis protein 5-like isoform X4 [Gossypium arboreum]	At5g56290	[R] KOG1125 TPR repeat-containing protein	sp|Q9FMA3|PEX5_ARATH	Peroxisome biogenesis protein 5 OS=Arabidopsis thaliana GN=PEX5 PE=1 SV=1	IPR011990	Tetratricopeptide-like helical domain	0005515	NA
Ga01g00003.N12	AT5G56290.1	| peroxin 5 | Chr5:22786655-22791972 FORWARD LENGTH=728 | 201606	gi|1050632575|ref|XP_017639234.1|	PREDICTED: peroxisome biogenesis protein 5-like isoform X4 [Gossypium arboreum] >gi|1050632577|ref|XP_017639235.1| PREDICTED: peroxisome biogenesis protein 5-like isoform X4 [Gossypium arboreum]	At5g56290	[R] KOG1125 TPR repeat-containing protein	sp|Q9FMA3|PEX5_ARATH	Peroxisome biogenesis protein 5 OS=Arabidopsis thaliana GN=PEX5 PE=1 SV=1	IPR011990	Tetratricopeptide-like helical domain	0005515	NA
Ga01g00003.N2	AT5G56290.1	| peroxin 5 | Chr5:22786655-22791972 FORWARD LENGTH=728 | 201606	gi|1050632575|ref|XP_017639234.1|	PREDICTED: peroxisome biogenesis protein 5-like isoform X4 [Gossypium arboreum] >gi|1050632577|ref|XP_017639235.1| PREDICTED: peroxisome biogenesis protein 5-like isoform X4 [Gossypium arboreum]	At5g56290	[R] KOG1125 TPR repeat-containing protein	sp|Q9FMA3|PEX5_ARATH	Peroxisome biogenesis protein 5 OS=Arabidopsis thaliana GN=PEX5 PE=1 SV=1	IPR011990	Tetratricopeptide-like helical domain	0005515	NA
Ga01g00003.N3	AT5G56290.1	| peroxin 5 | Chr5:22786655-22791972 FORWARD LENGTH=728 | 201606	gi|1050632575|ref|XP_017639234.1|	PREDICTED: peroxisome biogenesis protein 5-like isoform X4 [Gossypium arboreum] >gi|1050632577|ref|XP_017639235.1| PREDICTED: peroxisome biogenesis protein 5-like isoform X4 [Gossypium arboreum]	At5g56290	[R] KOG1125 TPR repeat-containing protein	sp|Q9FMA3|PEX5_ARATH	Peroxisome biogenesis protein 5 OS=Arabidopsis thaliana GN=PEX5 PE=1 SV=1	IPR011990	Tetratricopeptide-like helical domain	0005515	NA
Ga01g00003.N4	AT5G56290.1	| peroxin 5 | Chr5:22786655-22791972 FORWARD LENGTH=728 | 201606	gi|1050632575|ref|XP_017639234.1|	PREDICTED: peroxisome biogenesis protein 5-like isoform X4 [Gossypium arboreum] >gi|1050632577|ref|XP_017639235.1| PREDICTED: peroxisome biogenesis protein 5-like isoform X4 [Gossypium arboreum]	At5g56290	[R] KOG1125 TPR repeat-containing protein	sp|Q9FMA3|PEX5_ARATH	Peroxisome biogenesis protein 5 OS=Arabidopsis thaliana GN=PEX5 PE=1 SV=1	IPR011990	Tetratricopeptide-like helical domain	0005515	NA
Ga01g00003.N5	AT5G56290.1	| peroxin 5 | Chr5:22786655-22791972 FORWARD LENGTH=728 | 201606	gi|1050632575|ref|XP_017639234.1|	PREDICTED: peroxisome biogenesis protein 5-like isoform X4 [Gossypium arboreum] >gi|1050632577|ref|XP_017639235.1| PREDICTED: peroxisome biogenesis protein 5-like isoform X4 [Gossypium arboreum]	At5g56290	[R] KOG1125 TPR repeat-containing protein	sp|Q9FMA3|PEX5_ARATH	Peroxisome biogenesis protein 5 OS=Arabidopsis thaliana GN=PEX5 PE=1 SV=1	IPR011990	Tetratricopeptide-like helical domain	0005515	NA
Ga01g00003.N7	AT5G56290.1	| peroxin 5 | Chr5:22786655-22791972 FORWARD LENGTH=728 | 201606	gi|1050632575|ref|XP_017639234.1|	PREDICTED: peroxisome biogenesis protein 5-like isoform X4 [Gossypium arboreum] >gi|1050632577|ref|XP_017639235.1| PREDICTED: peroxisome biogenesis protein 5-like isoform X4 [Gossypium arboreum]	At5g56290	[R] KOG1125 TPR repeat-containing protein	sp|Q9FMA3|PEX5_ARATH	Peroxisome biogenesis protein 5 OS=Arabidopsis thaliana GN=PEX5 PE=1 SV=1	IPR011990	Tetratricopeptide-like helical domain	0005515	NA
Ga01g00003.N8	AT5G56290.1	| peroxin 5 | Chr5:22786655-22791972 FORWARD LENGTH=728 | 201606	gi|1050632575|ref|XP_017639234.1|	PREDICTED: peroxisome biogenesis protein 5-like isoform X4 [Gossypium arboreum] >gi|1050632577|ref|XP_017639235.1| PREDICTED: peroxisome biogenesis protein 5-like isoform X4 [Gossypium arboreum]	At5g56290	[R] KOG1125 TPR repeat-containing protein	sp|Q9FMA3|PEX5_ARATH	Peroxisome biogenesis protein 5 OS=Arabidopsis thaliana GN=PEX5 PE=1 SV=1	IPR011990	Tetratricopeptide-like helical domain	0005515	NA
Ga01g00003.N9	AT5G56290.1	| peroxin 5 | Chr5:22786655-22791972 FORWARD LENGTH=728 | 201606	gi|1050632575|ref|XP_017639234.1|	PREDICTED: peroxisome biogenesis protein 5-like isoform X4 [Gossypium arboreum] >gi|1050632577|ref|XP_017639235.1| PREDICTED: peroxisome biogenesis protein 5-like isoform X4 [Gossypium arboreum]	At5g56290	[R] KOG1125 TPR repeat-containing protein	sp|Q9FMA3|PEX5_ARATH	Peroxisome biogenesis protein 5 OS=Arabidopsis thaliana GN=PEX5 PE=1 SV=1	IPR011990	Tetratricopeptide-like helical domain	0005515	NA
Ga01g00004.F1	AT1G06740.1	| MuDR family transposase | Chr1:2071194-2073374 FORWARD LENGTH=726 | 201606	gi|1050631486|ref|XP_017638681.1|	PREDICTED: uncharacterized protein LOC108480265 [Gossypium arboreum] >gi|1050631488|ref|XP_017638682.1| PREDICTED: uncharacterized protein LOC108480265 [Gossypium arboreum] >gi|1050631490|ref|XP_017638683.1| PREDICTED: uncharacterized protein LOC108480265 [Gossypium arboreum]	At3g04605	[R] TWOG0131 mutator-like transposase	NA	NA	IPR018289	MULE transposase domain	0008270	NA
Ga01g00004.F2	AT1G06740.1	| MuDR family transposase | Chr1:2071194-2073374 FORWARD LENGTH=726 | 201606	gi|1050631486|ref|XP_017638681.1|	PREDICTED: uncharacterized protein LOC108480265 [Gossypium arboreum] >gi|1050631488|ref|XP_017638682.1| PREDICTED: uncharacterized protein LOC108480265 [Gossypium arboreum] >gi|1050631490|ref|XP_017638683.1| PREDICTED: uncharacterized protein LOC108480265 [Gossypium arboreum]	At3g04605	[R] TWOG0131 mutator-like transposase	NA	NA	IPR018289	MULE transposase domain	0008270	NA
Ga01g00005.F1	AT4G21192.2	| Cytochrome c oxidase biogenesis protein Cmc1-like protein | Chr4:11294563-11295192 FORWARD LENGTH=80 | 201606	gi|1028963470|ref|XP_016725235.1|	PREDICTED: COX assembly mitochondrial protein 2 homolog [Gossypium hirsutum] >gi|1050635320|ref|XP_017640716.1| PREDICTED: COX assembly mitochondrial protein 2 homolog [Gossypium arboreum] >gi|1050639032|ref|XP_017642625.1| PREDICTED: COX assembly mitochondrial protein 2 homolog [Gossypium arboreum] >gi|1050639034|ref|XP_017642626.1| PREDICTED: COX assembly mitochondrial protein 2 homolog [Gossyp…	SPBC21D10.07	[S] KOG4148 Uncharacterized conserved protein	sp|Q6DHJ6|COXM2_DANRE	COX assembly mitochondrial protein 2 homolog OS=Danio rerio GN=cmc2 PE=3 SV=1	IPR013892	Cytochrome c oxidase biogenesis protein Cmc1-like	NA	K18172
Ga01g00006.F1	AT1G60870.1	| maternal effect embryo arrest 9 | Chr1:22409712-22410227 FORWARD LENGTH=147 | 201606	gi|1028963446|ref|XP_016725223.1|	PREDICTED: uncharacterized protein LOC107936949 [Gossypium hirsutum] >gi|1028968957|ref|XP_016727997.1| PREDICTED: uncharacterized protein LOC107939215 [Gossypium hirsutum] >gi|1050635019|ref|XP_017640564.1| PREDICTED: uncharacterized protein LOC108481974 [Gossypium arboreum]	At1g60870	Arabidopsis thaliana Unknown protein	NA	NA	NA	NA	NA	NA
Ga01g00006.F2	AT1G60870.1	| maternal effect embryo arrest 9 | Chr1:22409712-22410227 FORWARD LENGTH=147 | 201606	gi|1028963446|ref|XP_016725223.1|	PREDICTED: uncharacterized protein LOC107936949 [Gossypium hirsutum] >gi|1028968957|ref|XP_016727997.1| PREDICTED: uncharacterized protein LOC107939215 [Gossypium hirsutum] >gi|1050635019|ref|XP_017640564.1| PREDICTED: uncharacterized protein LOC108481974 [Gossypium arboreum]	At1g60870	Arabidopsis thaliana Unknown protein	NA	NA	NA	NA	NA	NA
Ga01g00007.N1	AT3G06470.1	| GNS1/SUR4 membrane protein family | Chr3:1984206-1985042 FORWARD LENGTH=278 | 201606	gi|1028963595|ref|XP_016725300.1|	PREDICTED: elongation of fatty acids protein sre1-like [Gossypium hirsutum] >gi|1028968959|ref|XP_016727998.1| PREDICTED: elongation of fatty acids protein sre1-like [Gossypium hirsutum] >gi|1050633427|ref|XP_017639669.1| PREDICTED: elongation of fatty acids protein sre1-like [Gossypium arboreum] >gi|939191466|gb|ALJ55532.1| 3-ketoacyl-CoA synthase 55 [Gossypium hirsutum] >gi|939191478|gb|ALJ5553…	At3g06470	[I] KOG3071 Fatty acyl-CoA elongase/Polyunsaturated fatty acid specific elongation enzyme	sp|Q9SYY4|ELO3L_ARATH	Elongation of fatty acids protein 3-like OS=Arabidopsis thaliana GN=HOS3 PE=2 SV=1	IPR002076	ELO family	0016021	NA
Ga01g00007.N2	AT3G06470.1	| GNS1/SUR4 membrane protein family | Chr3:1984206-1985042 FORWARD LENGTH=278 | 201606	gi|1028963595|ref|XP_016725300.1|	PREDICTED: elongation of fatty acids protein sre1-like [Gossypium hirsutum] >gi|1028968959|ref|XP_016727998.1| PREDICTED: elongation of fatty acids protein sre1-like [Gossypium hirsutum] >gi|1050633427|ref|XP_017639669.1| PREDICTED: elongation of fatty acids protein sre1-like [Gossypium arboreum] >gi|939191466|gb|ALJ55532.1| 3-ketoacyl-CoA synthase 55 [Gossypium hirsutum] >gi|939191478|gb|ALJ5553…	At3g06470	[I] KOG3071 Fatty acyl-CoA elongase/Polyunsaturated fatty acid specific elongation enzyme	sp|Q9SYY4|ELO3L_ARATH	Elongation of fatty acids protein 3-like OS=Arabidopsis thaliana GN=HOS3 PE=2 SV=1	IPR002076	ELO family	0016021	NA
Ga01g00008.N1	AT3G06470.1	| GNS1/SUR4 membrane protein family | Chr3:1984206-1985042 FORWARD LENGTH=278 | 201606	gi|939191632|gb|ALJ55555.1|	3-ketoacyl-CoA synthase 54 [Gossypium arboreum]	At3g06470	[I] KOG3071 Fatty acyl-CoA elongase/Polyunsaturated fatty acid specific elongation enzyme	sp|Q9SYY4|ELO3L_ARATH	Elongation of fatty acids protein 3-like OS=Arabidopsis thaliana GN=HOS3 PE=2 SV=1	IPR002076	ELO family	0016021	NA
Ga01g00009.F1	AT1G33270.1	| Acyl transferase/acyl hydrolase/lysophospholipase superfamily protein | Chr1:12068324-12070157 REVERSE LENGTH=369 | 201606	gi|1028968972|ref|XP_016728004.1|	PREDICTED: uncharacterized protein LOC107939224 [Gossypium hirsutum] >gi|1050632620|ref|XP_017639255.1| PREDICTED: uncharacterized protein LOC108480691 [Gossypium arboreum] >gi|728809333|gb|KHF98936.1| Patatin-like phospholipase domain-containing protein 2 [Gossypium arboreum]	At1g33270	[U] KOG3773 Adiponutrin and related vesicular transport proteins; predicted alpha/beta hydrolase	sp|P0C548|PLPL2_RAT	Patatin-like phospholipase domain-containing protein 2 OS=Rattus norvegicus GN=Pnpla2 PE=1 SV=1	IPR002641	Patatin-like phospholipase domain	0006629|0008152|0016042|0016787	NA
Ga01g00010.F1	AT1G15200.2	| protein-protein interaction regulator family protein | Chr1:5228477-5231017 REVERSE LENGTH=428 | 201606	gi|1050639525|ref|XP_017642890.1|	PREDICTED: pinin [Gossypium arboreum]	At1g15200	[Z] KOG3756 Pinin (desmosome-associated protein)	NA	NA	IPR006786	Pinin/SDK/MemA protein	NA	K13114
Ga01g00010.F2	AT1G15200.1	| protein-protein interaction regulator family protein | Chr1:5228477-5231017 REVERSE LENGTH=423 | 201606	gi|1050639525|ref|XP_017642890.1|	PREDICTED: pinin [Gossypium arboreum]	At1g15200	[Z] KOG3756 Pinin (desmosome-associated protein)	sp|Q9H307|PININ_HUMAN	Pinin OS=Homo sapiens GN=PNN PE=1 SV=4	IPR006786	Pinin/SDK/MemA protein	NA	K13114
Ga01g00010.F3	AT1G15200.1	| protein-protein interaction regulator family protein | Chr1:5228477-5231017 REVERSE LENGTH=423 | 201606	gi|1050639525|ref|XP_017642890.1|	PREDICTED: pinin [Gossypium arboreum]	At1g15200	[Z] KOG3756 Pinin (desmosome-associated protein)	NA	NA	IPR006786	Pinin/SDK/MemA protein	NA	NA
Ga01g00010.F4	AT1G15200.2	| protein-protein interaction regulator family protein | Chr1:5228477-5231017 REVERSE LENGTH=428 | 201606	gi|1050639525|ref|XP_017642890.1|	PREDICTED: pinin [Gossypium arboreum]	At1g15200	[Z] KOG3756 Pinin (desmosome-associated protein)	NA	NA	IPR006786	Pinin/SDK/MemA protein	NA	K13114
Ga01g00010.F5	AT1G15200.2	| protein-protein interaction regulator family protein | Chr1:5228477-5231017 REVERSE LENGTH=428 | 201606	gi|1050639525|ref|XP_017642890.1|	PREDICTED: pinin [Gossypium arboreum]	At1g15200	[Z] KOG3756 Pinin (desmosome-associated protein)	NA	NA	IPR006786	Pinin/SDK/MemA protein	NA	K13114
Ga01g00011.F1	AT5G09810.1	| actin 7 | Chr5:3052809-3054220 FORWARD LENGTH=377 | 201606	gi|1050637917|ref|XP_017642058.1|	PREDICTED: actin-7-like [Gossypium arboreum] >gi|1050637919|ref|XP_017642059.1| PREDICTED: actin-7-like [Gossypium arboreum] >gi|1050637921|ref|XP_017642060.1| PREDICTED: actin-7-like [Gossypium arboreum]	At5g09810	[Z] KOG0676 Actin and related proteins	sp|A3C6D7|ACT2_ORYSJ	Actin-2 OS=Oryza sativa subsp. japonica GN=ACT2 PE=2 SV=1	IPR004000	Actin family	NA	K10355
Ga01g00013.F1	AT4G38360.2	| organic solute transporter ostalpha protein (DUF300) | Chr4:17967389-17969798 FORWARD LENGTH=485 | 201606	gi|1050637751|ref|XP_017641970.1|	PREDICTED: protein LAZ1-like isoform X2 [Gossypium arboreum]	At4g38360	[T] KOG2641 Predicted seven transmembrane receptor - rhodopsin family	sp|F4JTN2|LAZ1_ARATH	Protein LAZ1 OS=Arabidopsis thaliana GN=LAZ1 PE=1 SV=1	IPR031171	Lazarus 1	0009626	NA
Ga01g00013.F2	AT4G38360.2	| organic solute transporter ostalpha protein (DUF300) | Chr4:17967389-17969798 FORWARD LENGTH=485 | 201606	gi|1050637751|ref|XP_017641970.1|	PREDICTED: protein LAZ1-like isoform X2 [Gossypium arboreum]	At4g38360	[T] KOG2641 Predicted seven transmembrane receptor - rhodopsin family	sp|F4JTN2|LAZ1_ARATH	Protein LAZ1 OS=Arabidopsis thaliana GN=LAZ1 PE=1 SV=1	IPR031171	Lazarus 1	0009626	NA
Ga01g00013.F3	AT4G38360.2	| organic solute transporter ostalpha protein (DUF300) | Chr4:17967389-17969798 FORWARD LENGTH=485 | 201606	gi|1050637751|ref|XP_017641970.1|	PREDICTED: protein LAZ1-like isoform X2 [Gossypium arboreum]	At4g38360	[T] KOG2641 Predicted seven transmembrane receptor - rhodopsin family	sp|F4JTN2|LAZ1_ARATH	Protein LAZ1 OS=Arabidopsis thaliana GN=LAZ1 PE=1 SV=1	IPR005178	Organic solute transporter subunit alpha/Transmembrane protein 184	0009626	NA
Ga01g00013.F4	AT4G38360.2	| organic solute transporter ostalpha protein (DUF300) | Chr4:17967389-17969798 FORWARD LENGTH=485 | 201606	gi|1050637749|ref|XP_017641969.1|	PREDICTED: protein LAZ1-like isoform X1 [Gossypium arboreum]	At4g38360	[T] KOG2641 Predicted seven transmembrane receptor - rhodopsin family	sp|F4JTN2|LAZ1_ARATH	Protein LAZ1 OS=Arabidopsis thaliana GN=LAZ1 PE=1 SV=1	IPR005178	Organic solute transporter subunit alpha/Transmembrane protein 184	0009626	NA
Ga01g00013.F5	AT4G38360.2	| organic solute transporter ostalpha protein (DUF300) | Chr4:17967389-17969798 FORWARD LENGTH=485 | 201606	gi|1050637751|ref|XP_017641970.1|	PREDICTED: protein LAZ1-like isoform X2 [Gossypium arboreum]	At4g38360	[T] KOG2641 Predicted seven transmembrane receptor - rhodopsin family	sp|F4JTN2|LAZ1_ARATH	Protein LAZ1 OS=Arabidopsis thaliana GN=LAZ1 PE=1 SV=1	IPR031171	Lazarus 1	0009626	NA
Ga01g00013.F6	AT4G38360.2	| organic solute transporter ostalpha protein (DUF300) | Chr4:17967389-17969798 FORWARD LENGTH=485 | 201606	gi|1050637751|ref|XP_017641970.1|	PREDICTED: protein LAZ1-like isoform X2 [Gossypium arboreum]	At4g38360	[T] KOG2641 Predicted seven transmembrane receptor - rhodopsin family	sp|F4JTN2|LAZ1_ARATH	Protein LAZ1 OS=Arabidopsis thaliana GN=LAZ1 PE=1 SV=1	IPR005178	Organic solute transporter subunit alpha/Transmembrane protein 184	0009626	NA
Ga01g00013.F7	AT4G38360.2	| organic solute transporter ostalpha protein (DUF300) | Chr4:17967389-17969798 FORWARD LENGTH=485 | 201606	gi|1050637751|ref|XP_017641970.1|	PREDICTED: protein LAZ1-like isoform X2 [Gossypium arboreum]	At4g38360	[T] KOG2641 Predicted seven transmembrane receptor - rhodopsin family	sp|F4JTN2|LAZ1_ARATH	Protein LAZ1 OS=Arabidopsis thaliana GN=LAZ1 PE=1 SV=1	IPR005178	Organic solute transporter subunit alpha/Transmembrane protein 184	0009626	NA
Ga01g00013.F8	AT4G38360.2	| organic solute transporter ostalpha protein (DUF300) | Chr4:17967389-17969798 FORWARD LENGTH=485 | 201606	gi|1050637751|ref|XP_017641970.1|	PREDICTED: protein LAZ1-like isoform X2 [Gossypium arboreum]	At4g38360	[T] KOG2641 Predicted seven transmembrane receptor - rhodopsin family	sp|F4JTN2|LAZ1_ARATH	Protein LAZ1 OS=Arabidopsis thaliana GN=LAZ1 PE=1 SV=1	IPR031171	Lazarus 1	0009626	NA
Ga01g00013.F9	AT4G38360.2	| organic solute transporter ostalpha protein (DUF300) | Chr4:17967389-17969798 FORWARD LENGTH=485 | 201606	gi|1050637751|ref|XP_017641970.1|	PREDICTED: protein LAZ1-like isoform X2 [Gossypium arboreum]	At4g38360	[T] KOG2641 Predicted seven transmembrane receptor - rhodopsin family	sp|F4JTN2|LAZ1_ARATH	Protein LAZ1 OS=Arabidopsis thaliana GN=LAZ1 PE=1 SV=1	IPR031171	Lazarus 1	0009626	NA
Ga01g00014.F1	AT2G17040.1	| NAC domain containing protein 36 | Chr2:7407123-7408120 FORWARD LENGTH=276 | 201606	gi|1050637755|ref|XP_017641972.1|	PREDICTED: NAC domain-containing protein 35-like [Gossypium arboreum]	At2g17040	NAC domain containing protein 36	sp|Q9ZVP8|NAC35_ARATH	NAC domain-containing protein 35 OS=Arabidopsis thaliana GN=NAC035 PE=1 SV=2	IPR003441	NAC domain	0003677|0006355	NA
Ga01g00015.N1	AT4G35190.1	| Putative lysine decarboxylase family protein | Chr4:16746724-16748090 FORWARD LENGTH=228 | 201606	gi|1028963510|ref|XP_016725257.1|	PREDICTED: cytokinin riboside 5'-monophosphate phosphoribohydrolase LOG5-like [Gossypium hirsutum] >gi|1028969006|ref|XP_016728021.1| PREDICTED: cytokinin riboside 5'-monophosphate phosphoribohydrolase LOG5-like [Gossypium hirsutum] >gi|1050636089|ref|XP_017641114.1| PREDICTED: cytokinin riboside 5'-monophosphate phosphoribohydrolase LOG5-like [Gossypium arboreum]	At4g35190	[RE] TWOG0190 Predicted lysine decarboxylase	sp|Q8LBB7|LOG5_ARATH	Cytokinin riboside 5'-monophosphate phosphoribohydrolase LOG5 OS=Arabidopsis thaliana GN=LOG5 PE=1 SV=1	IPR031100	LOG family	NA	NA
Ga01g00015.N2	AT4G35190.1	| Putative lysine decarboxylase family protein | Chr4:16746724-16748090 FORWARD LENGTH=228 | 201606	gi|1028963510|ref|XP_016725257.1|	PREDICTED: cytokinin riboside 5'-monophosphate phosphoribohydrolase LOG5-like [Gossypium hirsutum] >gi|1028969006|ref|XP_016728021.1| PREDICTED: cytokinin riboside 5'-monophosphate phosphoribohydrolase LOG5-like [Gossypium hirsutum] >gi|1050636089|ref|XP_017641114.1| PREDICTED: cytokinin riboside 5'-monophosphate phosphoribohydrolase LOG5-like [Gossypium arboreum]	At4g35190	[RE] TWOG0190 Predicted lysine decarboxylase	sp|Q8LBB7|LOG5_ARATH	Cytokinin riboside 5'-monophosphate phosphoribohydrolase LOG5 OS=Arabidopsis thaliana GN=LOG5 PE=1 SV=1	IPR031100	LOG family	NA	K22522
Ga01g00015.N3	AT4G35190.1	| Putative lysine decarboxylase family protein | Chr4:16746724-16748090 FORWARD LENGTH=228 | 201606	gi|1028963510|ref|XP_016725257.1|	PREDICTED: cytokinin riboside 5'-monophosphate phosphoribohydrolase LOG5-like [Gossypium hirsutum] >gi|1028969006|ref|XP_016728021.1| PREDICTED: cytokinin riboside 5'-monophosphate phosphoribohydrolase LOG5-like [Gossypium hirsutum] >gi|1050636089|ref|XP_017641114.1| PREDICTED: cytokinin riboside 5'-monophosphate phosphoribohydrolase LOG5-like [Gossypium arboreum]	At4g35190	[RE] TWOG0190 Predicted lysine decarboxylase	sp|Q8LBB7|LOG5_ARATH	Cytokinin riboside 5'-monophosphate phosphoribohydrolase LOG5 OS=Arabidopsis thaliana GN=LOG5 PE=1 SV=1	IPR031100	LOG family	NA	K22522
Ga01g00016.F1	AT4G38470.2	| ACT-like protein tyrosine kinase family protein | Chr4:17999432-18003401 FORWARD LENGTH=553 | 201606	gi|1050638876|ref|XP_017642550.1|	PREDICTED: serine/threonine-protein kinase STY46-like [Gossypium arboreum]	At2g17700	[T] KOG0192 Tyrosine kinase specific for activated (GTP-bound) p21cdc42Hs	sp|F4JTP5|STY46_ARATH	Serine/threonine-protein kinase STY46 OS=Arabidopsis thaliana GN=STY46 PE=1 SV=1	IPR001245	Serine-threonine/tyrosine-protein kinase, catalytic domain	0004672|0005524|0006468	NA
Ga01g00016.F2	AT4G38470.1	| ACT-like protein tyrosine kinase family protein | Chr4:17999432-18003551 FORWARD LENGTH=575 | 201606	gi|1050638876|ref|XP_017642550.1|	PREDICTED: serine/threonine-protein kinase STY46-like [Gossypium arboreum]	At4g35780	[T] KOG0192 Tyrosine kinase specific for activated (GTP-bound) p21cdc42Hs	sp|F4JTP5|STY46_ARATH	Serine/threonine-protein kinase STY46 OS=Arabidopsis thaliana GN=STY46 PE=1 SV=1	IPR001245	Serine-threonine/tyrosine-protein kinase, catalytic domain	0004672|0005524|0006468	NA
Ga01g00017.C1	AT2G16950.2	| transportin 1 | Chr2:7353939-7360637 FORWARD LENGTH=891 | 201606	gi|1050638872|ref|XP_017642548.1|	PREDICTED: transportin-1-like isoform X2 [Gossypium arboreum]	At2g16950	[YU] KOG2023 Nuclear transport receptor Karyopherin-beta2/Transportin (importin beta superfamily)	sp|Q8H0U4|TNPO1_ARATH	Transportin-1 OS=Arabidopsis thaliana GN=TRN1 PE=1 SV=1	IPR001494	Importin-beta, N-terminal domain	0005488|0006886|0008536	NA
Ga01g00017.C2	AT2G16950.2	| transportin 1 | Chr2:7353939-7360637 FORWARD LENGTH=891 | 201606	gi|1050638872|ref|XP_017642548.1|	PREDICTED: transportin-1-like isoform X2 [Gossypium arboreum]	At2g16950	[YU] KOG2023 Nuclear transport receptor Karyopherin-beta2/Transportin (importin beta superfamily)	sp|Q8H0U4|TNPO1_ARATH	Transportin-1 OS=Arabidopsis thaliana GN=TRN1 PE=1 SV=1	IPR000357	HEAT repeat	0005488|0005515	NA
Ga01g00017.F1	AT2G16950.2	| transportin 1 | Chr2:7353939-7360637 FORWARD LENGTH=891 | 201606	gi|1050638872|ref|XP_017642548.1|	PREDICTED: transportin-1-like isoform X2 [Gossypium arboreum]	At2g16950	[YU] KOG2023 Nuclear transport receptor Karyopherin-beta2/Transportin (importin beta superfamily)	sp|Q8H0U4|TNPO1_ARATH	Transportin-1 OS=Arabidopsis thaliana GN=TRN1 PE=1 SV=1	IPR000357	HEAT repeat	0005488|0005515	K18752
Ga01g00017.F2	AT2G16950.2	| transportin 1 | Chr2:7353939-7360637 FORWARD LENGTH=891 | 201606	gi|1050638872|ref|XP_017642548.1|	PREDICTED: transportin-1-like isoform X2 [Gossypium arboreum]	At2g16950	[YU] KOG2023 Nuclear transport receptor Karyopherin-beta2/Transportin (importin beta superfamily)	sp|Q8H0U4|TNPO1_ARATH	Transportin-1 OS=Arabidopsis thaliana GN=TRN1 PE=1 SV=1	IPR001494	Importin-beta, N-terminal domain	0005488|0005515|0006886|0008536	NA
Ga01g00017.F3	AT2G16950.2	| transportin 1 | Chr2:7353939-7360637 FORWARD LENGTH=891 | 201606	gi|1050638872|ref|XP_017642548.1|	PREDICTED: transportin-1-like isoform X2 [Gossypium arboreum]	At2g16950	[YU] KOG2023 Nuclear transport receptor Karyopherin-beta2/Transportin (importin beta superfamily)	sp|Q8H0U4|TNPO1_ARATH	Transportin-1 OS=Arabidopsis thaliana GN=TRN1 PE=1 SV=1	IPR011989	Armadillo-like helical	0005488	NA
Ga01g00017.F4	AT2G16950.2	| transportin 1 | Chr2:7353939-7360637 FORWARD LENGTH=891 | 201606	gi|1050638872|ref|XP_017642548.1|	PREDICTED: transportin-1-like isoform X2 [Gossypium arboreum]	At2g16950	[YU] KOG2023 Nuclear transport receptor Karyopherin-beta2/Transportin (importin beta superfamily)	sp|Q8H0U4|TNPO1_ARATH	Transportin-1 OS=Arabidopsis thaliana GN=TRN1 PE=1 SV=1	IPR011989	Armadillo-like helical	0005488	NA
Ga01g00017.F5	AT2G16950.2	| transportin 1 | Chr2:7353939-7360637 FORWARD LENGTH=891 | 201606	gi|1050638872|ref|XP_017642548.1|	PREDICTED: transportin-1-like isoform X2 [Gossypium arboreum]	At2g16950	[YU] KOG2023 Nuclear transport receptor Karyopherin-beta2/Transportin (importin beta superfamily)	sp|Q8H0U4|TNPO1_ARATH	Transportin-1 OS=Arabidopsis thaliana GN=TRN1 PE=1 SV=1	IPR000357	HEAT repeat	0005488|0005515	K18752
Ga01g00017.F6	AT2G16950.2	| transportin 1 | Chr2:7353939-7360637 FORWARD LENGTH=891 | 201606	gi|1050638872|ref|XP_017642548.1|	PREDICTED: transportin-1-like isoform X2 [Gossypium arboreum]	At2g16950	[YU] KOG2023 Nuclear transport receptor Karyopherin-beta2/Transportin (importin beta superfamily)	sp|Q8H0U4|TNPO1_ARATH	Transportin-1 OS=Arabidopsis thaliana GN=TRN1 PE=1 SV=1	IPR011989	Armadillo-like helical	0005488	NA
Ga01g00017.F7	AT2G16950.2	| transportin 1 | Chr2:7353939-7360637 FORWARD LENGTH=891 | 201606	gi|1050638872|ref|XP_017642548.1|	PREDICTED: transportin-1-like isoform X2 [Gossypium arboreum]	At2g16950	[YU] KOG2023 Nuclear transport receptor Karyopherin-beta2/Transportin (importin beta superfamily)	sp|B9FDR3|TNPO1_ORYSJ	Transportin-1 OS=Oryza sativa subsp. japonica GN=TRN1 PE=3 SV=2	IPR000357	HEAT repeat	0005488|0005515	NA
Ga01g00017.F8	AT2G16950.2	| transportin 1 | Chr2:7353939-7360637 FORWARD LENGTH=891 | 201606	gi|1050638872|ref|XP_017642548.1|	PREDICTED: transportin-1-like isoform X2 [Gossypium arboreum]	At2g16950	[YU] KOG2023 Nuclear transport receptor Karyopherin-beta2/Transportin (importin beta superfamily)	sp|Q8H0U4|TNPO1_ARATH	Transportin-1 OS=Arabidopsis thaliana GN=TRN1 PE=1 SV=1	IPR001494	Importin-beta, N-terminal domain	0005488|0005515|0006886|0008536	K18752
Ga01g00018.F1	AT2G16940.5	| Splicing factor%2C CC1-like protein | Chr2:7342869-7345835 REVERSE LENGTH=420 | 201606	gi|1028963524|ref|XP_016725266.1|	PREDICTED: RNA-binding protein 39-like isoform X2 [Gossypium hirsutum] >gi|1028963526|ref|XP_016725268.1| PREDICTED: RNA-binding protein 39-like isoform X2 [Gossypium hirsutum] >gi|1028963528|ref|XP_016725269.1| PREDICTED: RNA-binding protein 39-like isoform X2 [Gossypium hirsutum] >gi|1028963530|ref|XP_016725270.1| PREDICTED: RNA-binding protein 39-like isoform X2 [Gossypium hirsutum] >gi|102896…	At2g16940	[K] KOG0147 Transcriptional coactivator CAPER (RRM superfamily)	sp|Q14498|RBM39_HUMAN	RNA-binding protein 39 OS=Homo sapiens GN=RBM39 PE=1 SV=2	IPR000504	RNA recognition motif domain	0003676	NA
Ga01g00018.F2	AT2G16940.5	| Splicing factor%2C CC1-like protein | Chr2:7342869-7345835 REVERSE LENGTH=420 | 201606	gi|1050636814|ref|XP_017641483.1|	PREDICTED: RNA-binding protein 39-like [Gossypium arboreum]	At2g16940	[K] KOG0147 Transcriptional coactivator CAPER (RRM superfamily)	sp|Q14498|RBM39_HUMAN	RNA-binding protein 39 OS=Homo sapiens GN=RBM39 PE=1 SV=2	IPR000504	RNA recognition motif domain	0003676|0003723|0005634|0006397	NA
Ga01g00018.F3	AT2G16940.5	| Splicing factor%2C CC1-like protein | Chr2:7342869-7345835 REVERSE LENGTH=420 | 201606	gi|1050636814|ref|XP_017641483.1|	PREDICTED: RNA-binding protein 39-like [Gossypium arboreum]	At2g16940	[K] KOG0147 Transcriptional coactivator CAPER (RRM superfamily)	sp|Q14498|RBM39_HUMAN	RNA-binding protein 39 OS=Homo sapiens GN=RBM39 PE=1 SV=2	IPR000504	RNA recognition motif domain	0003676|0003723|0005634|0006397	NA
Ga01g00018.F4	AT2G16940.1	| Splicing factor%2C CC1-like protein | Chr2:7342869-7347052 REVERSE LENGTH=561 | 201606	gi|1050636814|ref|XP_017641483.1|	PREDICTED: RNA-binding protein 39-like [Gossypium arboreum]	At2g16940	[K] KOG0147 Transcriptional coactivator CAPER (RRM superfamily)	sp|Q8VH51|RBM39_MOUSE	RNA-binding protein 39 OS=Mus musculus GN=Rbm39 PE=1 SV=2	IPR000504	RNA recognition motif domain	0003676|0003723|0005634|0006397	K13091
Ga01g00019.F1	AT2G20940.2	| transmembrane protein%2C putative (DUF1279) | Chr2:9002264-9002653 REVERSE LENGTH=129 | 201606	gi|1028963538|ref|XP_016725274.1|	PREDICTED: uncharacterized protein LOC107936978 [Gossypium hirsutum] >gi|1050636818|ref|XP_017641486.1| PREDICTED: uncharacterized protein LOC108482898 [Gossypium arboreum]	At2g20940	[S] KOG4526 Predicted membrane protein	NA	NA	IPR009688	Domain of unknown function DUF1279	NA	NA
Ga01g00020.F1	AT2G16850.1	| plasma membrane intrinsic protein 2%3B8 | Chr2:7301647-7303180 FORWARD LENGTH=278 | 201606	gi|1050636816|ref|XP_017641485.1|	PREDICTED: probable aquaporin PIP2-8 [Gossypium arboreum] >gi|728809336|gb|KHF98939.1| putative aquaporin PIP2-8 -like protein [Gossypium arboreum]	At2g16850	[G] KOG0223 Aquaporin (major intrinsic protein family)	sp|Q9ZVX8|PIP28_ARATH	Probable aquaporin PIP2-8 OS=Arabidopsis thaliana GN=PIP2-8 PE=1 SV=1	IPR000425	Major intrinsic protein	0005215|0006810|0016020	K09872
Ga01g00021.N1	AT5G42190.1	| E3 ubiquitin ligase SCF complex subunit SKP1/ASK1 family protein | Chr5:16854495-16855516 REVERSE LENGTH=171 | 201606	gi|1028963512|ref|XP_016725259.1|	PREDICTED: SKP1-like protein 1B [Gossypium hirsutum]	At5g42190	[O] KOG1724 SCF ubiquitin ligase, Skp1 component	sp|Q9FHW7|SKP1B_ARATH	SKP1-like protein 1B OS=Arabidopsis thaliana GN=SKP1B PE=1 SV=1	IPR016073	SKP1 component, POZ domain	0006511	NA
Ga01g00022.F1	AT2G16780.1	| Transducin family protein / WD-40 repeat family protein | Chr2:7281615-7283583 REVERSE LENGTH=415 | 201606	gi|1050639213|ref|XP_017642721.1|	PREDICTED: WD-40 repeat-containing protein MSI3 [Gossypium arboreum] >gi|728809329|gb|KHF98932.1| WD-40 repeat-containing MSI2 -like protein [Gossypium arboreum]	At2g16780	[B] KOG0264 Nucleosome remodeling factor, subunit CAF1/NURF55/MSI1	sp|O22468|MSI2_ARATH	WD-40 repeat-containing protein MSI2 OS=Arabidopsis thaliana GN=MSI2 PE=2 SV=1	IPR022052	Histone-binding protein RBBP4, N-terminal	0005515	K10752
Ga01g00023.F1	AT2G16770.2	| Basic-leucine zipper (bZIP) transcription factor family protein | Chr2:7279859-7280817 FORWARD LENGTH=249 | 201606	gi|1050632255|ref|XP_017639071.1|	PREDICTED: basic leucine zipper 23 isoform X2 [Gossypium arboreum]	At2g16770	putative bzip transcription factor atbzip23	sp|Q8GTS2|BZP23_ARATH	Basic leucine zipper 23 OS=Arabidopsis thaliana GN=BZIP23 PE=2 SV=1	IPR004827	Basic-leucine zipper domain	0003700|0006355	NA
Ga01g00023.F2	AT4G35040.4	| Basic-leucine zipper (bZIP) transcription factor family protein | Chr4:16680821-16681805 FORWARD LENGTH=261 | 201606	gi|1028963593|ref|XP_016725299.1|	PREDICTED: basic leucine zipper 23-like isoform X2 [Gossypium hirsutum]	At4g35040	Arabidopsis thaliana putative protein	sp|Q8VY76|BZP19_ARATH	Basic leucine zipper 19 OS=Arabidopsis thaliana GN=BZIP19 PE=2 SV=1	IPR004827	Basic-leucine zipper domain	0003700|0006355	NA
Ga01g00023.F3	AT2G16770.2	| Basic-leucine zipper (bZIP) transcription factor family protein | Chr2:7279859-7280817 FORWARD LENGTH=249 | 201606	gi|1050632255|ref|XP_017639071.1|	PREDICTED: basic leucine zipper 23 isoform X2 [Gossypium arboreum]	At2g16770	putative bzip transcription factor atbzip23	sp|Q8GTS2|BZP23_ARATH	Basic leucine zipper 23 OS=Arabidopsis thaliana GN=BZIP23 PE=2 SV=1	IPR004827	Basic-leucine zipper domain	0003700|0006355	NA
Ga01g00023.F4	AT2G16770.2	| Basic-leucine zipper (bZIP) transcription factor family protein | Chr2:7279859-7280817 FORWARD LENGTH=249 | 201606	gi|1050632255|ref|XP_017639071.1|	PREDICTED: basic leucine zipper 23 isoform X2 [Gossypium arboreum]	At2g16770	putative bzip transcription factor atbzip23	sp|Q8GTS2|BZP23_ARATH	Basic leucine zipper 23 OS=Arabidopsis thaliana GN=BZIP23 PE=2 SV=1	IPR004827	Basic-leucine zipper domain	0003700|0006355	NA
Ga01g00023.P1	AT2G16770.2	| Basic-leucine zipper (bZIP) transcription factor family protein | Chr2:7279859-7280817 FORWARD LENGTH=249 | 201606	gi|1050632255|ref|XP_017639071.1|	PREDICTED: basic leucine zipper 23 isoform X2 [Gossypium arboreum]	At2g16770	putative bzip transcription factor atbzip23	sp|Q8GTS2|BZP23_ARATH	Basic leucine zipper 23 OS=Arabidopsis thaliana GN=BZIP23 PE=2 SV=1	IPR004827	Basic-leucine zipper domain	0003700|0006355	NA
Ga01g00024.F1	AT4G38600.3	| HECT ubiquitin protein ligase family protein KAK | Chr4:18041503-18049292 REVERSE LENGTH=1888 | 201606	gi|1050631653|ref|XP_017638763.1|	PREDICTED: E3 ubiquitin-protein ligase UPL3-like [Gossypium arboreum]	At4g38610	[O] KOG0168 Putative ubiquitin fusion degradation protein	sp|Q6WWW4|UPL3_ARATH	E3 ubiquitin-protein ligase UPL3 OS=Arabidopsis thaliana GN=UPL3 PE=1 SV=1	IPR000225	Armadillo	0005488|0005515	NA
Ga01g00024.F2	AT4G38600.3	| HECT ubiquitin protein ligase family protein KAK | Chr4:18041503-18049292 REVERSE LENGTH=1888 | 201606	gi|1050631653|ref|XP_017638763.1|	PREDICTED: E3 ubiquitin-protein ligase UPL3-like [Gossypium arboreum]	At4g38600	[O] KOG0170 E3 ubiquitin protein ligase	sp|Q6WWW4|UPL3_ARATH	E3 ubiquitin-protein ligase UPL3 OS=Arabidopsis thaliana GN=UPL3 PE=1 SV=1	IPR000569	HECT domain	0004842	K10590
Ga01g00024.M1	AT4G38600.3	| HECT ubiquitin protein ligase family protein KAK | Chr4:18041503-18049292 REVERSE LENGTH=1888 | 201606	gi|1050631653|ref|XP_017638763.1|	PREDICTED: E3 ubiquitin-protein ligase UPL3-like [Gossypium arboreum]	At4g38610	[O] KOG0168 Putative ubiquitin fusion degradation protein	sp|Q6WWW4|UPL3_ARATH	E3 ubiquitin-protein ligase UPL3 OS=Arabidopsis thaliana GN=UPL3 PE=1 SV=1	IPR000225	Armadillo	0005488|0005515	NA
Ga01g00025.N1	AT1G20080.5	| Calcium-dependent lipid-binding (CaLB domain) family protein | Chr1:6962236-6964912 FORWARD LENGTH=537 | 201606	gi|823129666|ref|XP_012449618.1|	PREDICTED: synaptotagmin-1-like isoform X2 [Gossypium raimondii] >gi|763744713|gb|KJB12152.1| hypothetical protein B456_002G003300 [Gossypium raimondii]	At1g20080	[R] KOG1012 Ca2+-dependent lipid-binding protein CLB1/vesicle protein vp115/Granuphilin A, contains C2 domain	sp|B6ETT4|SYT2_ARATH	Synaptotagmin-2 OS=Arabidopsis thaliana GN=SYT2 PE=2 SV=1	NA	NA	NA	NA
Ga01g00026.F1	AT2G20990.1	| synaptotagmin A | Chr2:9014827-9017829 FORWARD LENGTH=541 | 201606	gi|1050633934|ref|XP_017639959.1|	PREDICTED: synaptotagmin-1-like [Gossypium arboreum]	At1g20080	[R] KOG1012 Ca2+-dependent lipid-binding protein CLB1/vesicle protein vp115/Granuphilin A, contains C2 domain	sp|Q9SKR2|SYT1_ARATH	Synaptotagmin-1 OS=Arabidopsis thaliana GN=SYT1 PE=1 SV=2	IPR000008	C2 domain	NA	NA
Ga01g00027.F1	AT4G34960.1	| Cyclophilin-like peptidyl-prolyl cis-trans isomerase family protein | Chr4:16648865-16650646 FORWARD LENGTH=224 | 201606	gi|1050631895|ref|XP_017638890.1|	PREDICTED: peptidyl-prolyl cis-trans isomerase CYP21-1 [Gossypium arboreum]	At4g34960	[O] KOG0865 Cyclophilin type peptidyl-prolyl cis-trans isomerase	sp|O49605|CP21A_ARATH	Peptidyl-prolyl cis-trans isomerase CYP21-1 OS=Arabidopsis thaliana GN=CYP21-1 PE=2 SV=1	IPR002130	Cyclophilin-type peptidyl-prolyl cis-trans isomerase domain	0000413|0003755|0006457	NA
Ga01g00028.N1	NA	NA	gi|1028963474|ref|XP_016725238.1|	PREDICTED: cold shock protein 2-like [Gossypium hirsutum]	NA	NA	NA	NA	NA	NA	NA	NA
Ga01g00028.N2	NA	NA	gi|1028963474|ref|XP_016725238.1|	PREDICTED: cold shock protein 2-like [Gossypium hirsutum]	NA	NA	NA	NA	NA	NA	NA	NA
Ga01g00028.N3	NA	NA	gi|1028963474|ref|XP_016725238.1|	PREDICTED: cold shock protein 2-like [Gossypium hirsutum]	NA	NA	NA	NA	NA	NA	NA	NA
Ga01g00028.N4	NA	NA	gi|1028963474|ref|XP_016725238.1|	PREDICTED: cold shock protein 2-like [Gossypium hirsutum]	NA	NA	NA	NA	NA	NA	NA	NA
Ga01g00029.F1	AT4G34940.1	| armadillo repeat only 1 | Chr4:16639760-16641754 FORWARD LENGTH=664 | 201606	gi|1050636588|ref|XP_017641370.1|	PREDICTED: uncharacterized protein LOC108482771 [Gossypium arboreum]	At4g34940	armadillo repeat only 1	NA	NA	IPR000225	Armadillo	0005488|0005515	NA
Ga01g00030.F1	AT3G19000.1	| 2-oxoglutarate (2OG) and Fe(II)-dependent oxygenase superfamily protein | Chr3:6553668-6554987 REVERSE LENGTH=352 | 201606	gi|1050632739|ref|XP_017639319.1|	PREDICTED: protein DMR6-LIKE OXYGENASE 1-like [Gossypium arboreum]	At3g19000	[QR] KOG0143 Iron/ascorbate family oxidoreductases	sp|Q9ZSA8|DLO1_ARATH	Protein DMR6-LIKE OXYGENASE 1 OS=Arabidopsis thaliana GN=DLO1 PE=1 SV=1	IPR026992	Non-haem dioxygenase N-terminal domain	0016491|0055114	NA
Ga01g00031.N1	AT2G21100.2	| Disease resistance-responsive (dirigent-like protein) family protein | Chr2:9048687-9049336 REVERSE LENGTH=187 | 201606	gi|1050636403|ref|XP_017641276.1|	PREDICTED: dirigent protein 22-like [Gossypium arboreum]	At1g65870	Arabidopsis thaliana Disease resistance-responsive (dirigent-like protein) family protein	sp|Q84TH6|DIR23_ARATH	Dirigent protein 23 OS=Arabidopsis thaliana GN=DIR23 PE=2 SV=1	IPR004265	Dirigent protein	0016853	NA
Ga01g00032.F1	AT2G16600.1	| rotamase CYP 3 | Chr2:7200862-7201383 FORWARD LENGTH=173 | 201606	gi|823129687|ref|XP_012449738.1|	PREDICTED: peptidyl-prolyl cis-trans isomerase 1 [Gossypium raimondii] >gi|1050635144|ref|XP_017640629.1| PREDICTED: peptidyl-prolyl cis-trans isomerase 1 [Gossypium arboreum] >gi|763744720|gb|KJB12159.1| hypothetical protein B456_002G003800 [Gossypium raimondii]	At2g16600	[O] KOG0865 Cyclophilin type peptidyl-prolyl cis-trans isomerase	sp|Q8W171|CYP1_SOYBN	Peptidyl-prolyl cis-trans isomerase 1 OS=Glycine max GN=Cyp1 PE=2 SV=1	IPR002130	Cyclophilin-type peptidyl-prolyl cis-trans isomerase domain	0000413|0003755|0006457	K01802
Ga01g00033.F1	AT2G21250.1	| NAD(P)-linked oxidoreductase superfamily protein | Chr2:9103408-9105116 REVERSE LENGTH=309 | 201606	gi|1031986859|ref|NP_001314335.1|	NADP-dependent D-sorbitol-6-phosphate dehydrogenase-like [Gossypium hirsutum] >gi|1050631320|ref|XP_017638598.1| PREDICTED: NADP-dependent D-sorbitol-6-phosphate dehydrogenase-like [Gossypium arboreum] >gi|397746965|gb|AFO63538.1| NADPH-dependent mannose-6-phosphate reductase [Gossypium hirsutum]	At2g21250	[R] KOG1577 Aldo/keto reductase family proteins	sp|P28475|S6PD_MALDO	NADP-dependent D-sorbitol-6-phosphate dehydrogenase OS=Malus domestica GN=S6PDH PE=2 SV=1	IPR023210	NADP-dependent oxidoreductase domain	0016491|0055114	K00011
Ga01g00034.C1	AT4G38960.6	| B-box type zinc finger family protein | Chr4:18161576-18163045 FORWARD LENGTH=183 | 201606	gi|1050632082|ref|XP_017638988.1|	PREDICTED: B-box zinc finger protein 19-like isoform X2 [Gossypium arboreum] >gi|728824340|gb|KHG05730.1| hypothetical protein F383_31069 [Gossypium arboreum]	At4g38960	hypothetical protein	sp|C0SVM5|BBX19_ARATH	B-box zinc finger protein 19 OS=Arabidopsis thaliana GN=BBX19 PE=2 SV=1	IPR000315	B-box-type zinc finger	0005622|0008270	NA
Ga01g00034.F1	AT4G38960.6	| B-box type zinc finger family protein | Chr4:18161576-18163045 FORWARD LENGTH=183 | 201606	gi|1050632082|ref|XP_017638988.1|	PREDICTED: B-box zinc finger protein 19-like isoform X2 [Gossypium arboreum] >gi|728824340|gb|KHG05730.1| hypothetical protein F383_31069 [Gossypium arboreum]	At4g38960	hypothetical protein	sp|C0SVM5|BBX19_ARATH	B-box zinc finger protein 19 OS=Arabidopsis thaliana GN=BBX19 PE=2 SV=1	IPR000315	B-box-type zinc finger	0005622|0008270	NA
Ga01g00035.F1	AT4G34660.1	| SH3 domain-containing protein | Chr4:16545595-16548294 REVERSE LENGTH=368 | 201606	gi|1050635027|ref|XP_017640568.1|	PREDICTED: SH3 domain-containing protein 2-like [Gossypium arboreum]	At4g34660	Arabidopsis thaliana unknown protein	sp|Q8VWF1|SH3P2_ARATH	SH3 domain-containing protein 2 OS=Arabidopsis thaliana GN=SH3P2 PE=1 SV=1	IPR001452	SH3 domain	0005515	NA
Ga01g00036.F1	AT4G34640.2	| squalene synthase 1 | Chr4:16538921-16541655 FORWARD LENGTH=355 | 201606	gi|1050632144|ref|XP_017639019.1|	PREDICTED: squalene synthase-like [Gossypium arboreum]	At4g34640	[I] KOG1459 Squalene synthetase	sp|P53800|FDFT_NICBE	Squalene synthase OS=Nicotiana benthamiana PE=2 SV=1	IPR002060	Squalene/phytoene synthase	0004310|0006696|0008610|0009058|0016021|0016740|0016765|0051996	K00801
Ga01g00036.F2	AT4G34640.1	| squalene synthase 1 | Chr4:16538489-16541655 FORWARD LENGTH=410 | 201606	gi|1050632144|ref|XP_017639019.1|	PREDICTED: squalene synthase-like [Gossypium arboreum]	At4g34640	[I] KOG1459 Squalene synthetase	sp|P53800|FDFT_NICBE	Squalene synthase OS=Nicotiana benthamiana PE=2 SV=1	IPR002060	Squalene/phytoene synthase	0004310|0006696|0008610|0009058|0016021|0016740|0016765|0051996	K00801
Ga01g00037.N1	AT5G07930.1	| MEI2 C-terminal RRM only like 2 | Chr5:2530865-2532216 FORWARD LENGTH=282 | 201606	gi|823138321|ref|XP_012469028.1|	PREDICTED: protein terminal ear1-like [Gossypium raimondii] >gi|763744733|gb|KJB12172.1| hypothetical protein B456_002G004500 [Gossypium raimondii]	At5g07930_2	[D] KOG4660 Protein Mei2, essential for commitment to meiosis, and related proteins	sp|Q0JGS5|EAR1_ORYSJ	Protein terminal ear1 homolog OS=Oryza sativa subsp. japonica GN=PLA2 PE=2 SV=1	IPR007201	Mei2/Mei2-like, C-terminal RNA recognition motif	0003676	NA
Ga01g00037.N2	AT5G07930.1	| MEI2 C-terminal RRM only like 2 | Chr5:2530865-2532216 FORWARD LENGTH=282 | 201606	gi|1050633932|ref|XP_017639958.1|	PREDICTED: protein terminal ear1-like [Gossypium arboreum]	At5g07930_2	[D] KOG4660 Protein Mei2, essential for commitment to meiosis, and related proteins	sp|A2WY46|EAR1_ORYSI	Protein terminal ear1 homolog OS=Oryza sativa subsp. indica GN=PLA2 PE=2 SV=1	IPR007201	Mei2/Mei2-like, C-terminal RNA recognition motif	0003676	NA
Ga01g00038.F1	AT4G39050.1	| Kinesin motor family protein | Chr4:18193462-18200148 FORWARD LENGTH=1055 | 201606	gi|1050637667|ref|XP_017641927.1|	PREDICTED: kinesin-like protein KIN-7D, mitochondrial isoform X2 [Gossypium arboreum]	At4g39050	[Z] KOG0242 Kinesin-like protein	sp|Q8W5R5|KN7D_ARATH	Kinesin-like protein KIN-7D, mitochondrial OS=Arabidopsis thaliana GN=KIN7D PE=2 SV=1	IPR001752	Kinesin motor domain	0003777|0005524|0007018|0008017	K11498
Ga01g00038.F2	AT4G39050.1	| Kinesin motor family protein | Chr4:18193462-18200148 FORWARD LENGTH=1055 | 201606	gi|1050637665|ref|XP_017641925.1|	PREDICTED: kinesin-like protein KIN-7D, mitochondrial isoform X1 [Gossypium arboreum]	At4g39050	[Z] KOG0242 Kinesin-like protein	sp|Q8W5R5|KN7D_ARATH	Kinesin-like protein KIN-7D, mitochondrial OS=Arabidopsis thaliana GN=KIN7D PE=2 SV=1	IPR001752	Kinesin motor domain	0003777|0005524|0007018|0008017	K11498
Ga01g00038.F3	AT4G39050.1	| Kinesin motor family protein | Chr4:18193462-18200148 FORWARD LENGTH=1055 | 201606	gi|1050637667|ref|XP_017641927.1|	PREDICTED: kinesin-like protein KIN-7D, mitochondrial isoform X2 [Gossypium arboreum]	At4g39050	[Z] KOG0242 Kinesin-like protein	sp|Q8W5R5|KN7D_ARATH	Kinesin-like protein KIN-7D, mitochondrial OS=Arabidopsis thaliana GN=KIN7D PE=2 SV=1	IPR001752	Kinesin motor domain	0003777|0005524|0007018|0008017	K11498
Ga01g00038.F4	AT4G39050.1	| Kinesin motor family protein | Chr4:18193462-18200148 FORWARD LENGTH=1055 | 201606	gi|1050637667|ref|XP_017641927.1|	PREDICTED: kinesin-like protein KIN-7D, mitochondrial isoform X2 [Gossypium arboreum]	At4g39050	[Z] KOG0242 Kinesin-like protein	sp|Q8W5R5|KN7D_ARATH	Kinesin-like protein KIN-7D, mitochondrial OS=Arabidopsis thaliana GN=KIN7D PE=2 SV=1	IPR001752	Kinesin motor domain	0003777|0005524|0007018|0008017	K11498
Ga01g00038.F5	AT4G39050.1	| Kinesin motor family protein | Chr4:18193462-18200148 FORWARD LENGTH=1055 | 201606	gi|1050637667|ref|XP_017641927.1|	PREDICTED: kinesin-like protein KIN-7D, mitochondrial isoform X2 [Gossypium arboreum]	At4g39050	[Z] KOG0242 Kinesin-like protein	sp|Q8W5R5|KN7D_ARATH	Kinesin-like protein KIN-7D, mitochondrial OS=Arabidopsis thaliana GN=KIN7D PE=2 SV=1	IPR001752	Kinesin motor domain	0003777|0005524|0007018|0008017	K11498
Ga01g00038.F6	AT4G39050.1	| Kinesin motor family protein | Chr4:18193462-18200148 FORWARD LENGTH=1055 | 201606	gi|1050637665|ref|XP_017641925.1|	PREDICTED: kinesin-like protein KIN-7D, mitochondrial isoform X1 [Gossypium arboreum]	At4g39050	[Z] KOG0242 Kinesin-like protein	sp|Q8W5R5|KN7D_ARATH	Kinesin-like protein KIN-7D, mitochondrial OS=Arabidopsis thaliana GN=KIN7D PE=2 SV=1	IPR001752	Kinesin motor domain	0003777|0005524|0007018|0008017	K11498
Ga01g00038.F7	AT4G39050.1	| Kinesin motor family protein | Chr4:18193462-18200148 FORWARD LENGTH=1055 | 201606	gi|1050637669|ref|XP_017641928.1|	PREDICTED: kinesin-like protein KIN-7D, mitochondrial isoform X3 [Gossypium arboreum]	At4g39050	[Z] KOG0242 Kinesin-like protein	sp|Q8W5R5|KN7D_ARATH	Kinesin-like protein KIN-7D, mitochondrial OS=Arabidopsis thaliana GN=KIN7D PE=2 SV=1	IPR001752	Kinesin motor domain	0003777|0005524|0007018|0008017	K11498
Ga01g00039.N1	AT4G39070.1	| B-box zinc finger family protein | Chr4:18205061-18206421 REVERSE LENGTH=242 | 201606	gi|1050635897|ref|XP_017641013.1|	PREDICTED: B-box zinc finger protein 20-like [Gossypium arboreum]	At4g39070	Arabidopsis thaliana unknown protein	sp|Q0IGM7|BBX20_ARATH	B-box zinc finger protein 20 OS=Arabidopsis thaliana GN=BBX20 PE=1 SV=1	IPR000315	B-box-type zinc finger	0005622|0008270	NA
Ga01g00039.N2	AT1G75540.1	| salt tolerance homolog2 | Chr1:28366059-28367398 FORWARD LENGTH=331 | 201606	gi|1028963480|ref|XP_016725241.1|	PREDICTED: B-box zinc finger protein 20-like [Gossypium hirsutum]	At1g75540	hypothetical protein	sp|Q9LQZ7|BBX21_ARATH	B-box zinc finger protein 21 OS=Arabidopsis thaliana GN=BBX21 PE=1 SV=1	IPR000315	B-box-type zinc finger	0005622|0008270	NA
Ga01g00040.F1	AT4G39080.1	| vacuolar proton ATPase A3 | Chr4:18209513-18214752 FORWARD LENGTH=821 | 201606	gi|1050635152|ref|XP_017640634.1|	PREDICTED: V-type proton ATPase subunit a3-like [Gossypium arboreum] >gi|728833840|gb|KHG13283.1| Vacuolar proton translocating ATPase subunit [Gossypium arboreum]	At2g21410	[C] KOG2189 Vacuolar H+-ATPase V0 sector, subunit a	sp|Q8W4S4|VHAA3_ARATH	V-type proton ATPase subunit a3 OS=Arabidopsis thaliana GN=VHA-a3 PE=1 SV=1	IPR002490	V-type ATPase, V0 complex, 116kDa subunit family	0000220|0015078|0015991|0033179	K02154
Ga01g00041.F1	AT2G16405.1	| Transducin/WD40 repeat-like superfamily protein | Chr2:7105915-7108787 REVERSE LENGTH=482 | 201606	gi|1050638326|ref|XP_017642276.1|	PREDICTED: WD repeat-containing protein 13-like [Gossypium arboreum]	Hs16445426	[R] KOG0266 WD40 repeat-containing protein	sp|Q6DKP5|WDR13_PANTR	WD repeat-containing protein 13 OS=Pan troglodytes GN=WDR13 PE=3 SV=1	IPR001680	WD40 repeat	0005515	NA
Ga01g00041.F2	AT2G16405.1	| Transducin/WD40 repeat-like superfamily protein | Chr2:7105915-7108787 REVERSE LENGTH=482 | 201606	gi|1050638326|ref|XP_017642276.1|	PREDICTED: WD repeat-containing protein 13-like [Gossypium arboreum]	Hs16445426	[R] KOG0266 WD40 repeat-containing protein	sp|Q6DKP5|WDR13_PANTR	WD repeat-containing protein 13 OS=Pan troglodytes GN=WDR13 PE=3 SV=1	IPR001680	WD40 repeat	0005515	NA
Ga01g00042.F1	AT4G39100.1	| PHD finger family protein / bromo-adjacent homology (BAH) domain-containing protein | Chr4:18218298-18220134 REVERSE LENGTH=228 | 201606	gi|1028963441|ref|XP_016725221.1|	PREDICTED: chromatin remodeling protein SHL-like [Gossypium hirsutum] >gi|1050638328|ref|XP_017642277.1| PREDICTED: chromatin remodeling protein SHL-like isoform X1 [Gossypium arboreum] >gi|728833842|gb|KHG13285.1| BAH and coiled-coil domain-containing 1 [Gossypium arboreum]	At4g39100_1	[K] KOG1886 BAH domain proteins	sp|Q9FEN9|SHL_ARATH	Chromatin remodeling protein SHL OS=Arabidopsis thaliana GN=SHL PE=1 SV=1	IPR001025	Bromo adjacent homology (BAH) domain	0003682	NA
Ga01g00042.F2	AT4G39100.2	| PHD finger family protein / bromo-adjacent homology (BAH) domain-containing protein | Chr4:18218712-18220134 REVERSE LENGTH=169 | 201606	gi|1028963441|ref|XP_016725221.1|	PREDICTED: chromatin remodeling protein SHL-like [Gossypium hirsutum] >gi|1050638328|ref|XP_017642277.1| PREDICTED: chromatin remodeling protein SHL-like isoform X1 [Gossypium arboreum] >gi|728833842|gb|KHG13285.1| BAH and coiled-coil domain-containing 1 [Gossypium arboreum]	At4g39100_1	[K] KOG1886 BAH domain proteins	sp|Q9FEN9|SHL_ARATH	Chromatin remodeling protein SHL OS=Arabidopsis thaliana GN=SHL PE=1 SV=1	IPR001025	Bromo adjacent homology (BAH) domain	0003682	NA
Ga01g00042.F3	AT4G39100.2	| PHD finger family protein / bromo-adjacent homology (BAH) domain-containing protein | Chr4:18218712-18220134 REVERSE LENGTH=169 | 201606	gi|1050638332|ref|XP_017642279.1|	PREDICTED: chromatin remodeling protein SHL-like isoform X3 [Gossypium arboreum]	At4g39100_1	[K] KOG1886 BAH domain proteins	sp|Q9FEN9|SHL_ARATH	Chromatin remodeling protein SHL OS=Arabidopsis thaliana GN=SHL PE=1 SV=1	IPR001025	Bromo adjacent homology (BAH) domain	0003682	NA
Ga01g00042.F4	AT4G39100.1	| PHD finger family protein / bromo-adjacent homology (BAH) domain-containing protein | Chr4:18218298-18220134 REVERSE LENGTH=228 | 201606	gi|1028963441|ref|XP_016725221.1|	PREDICTED: chromatin remodeling protein SHL-like [Gossypium hirsutum] >gi|1050638328|ref|XP_017642277.1| PREDICTED: chromatin remodeling protein SHL-like isoform X1 [Gossypium arboreum] >gi|728833842|gb|KHG13285.1| BAH and coiled-coil domain-containing 1 [Gossypium arboreum]	At4g39100_1	[K] KOG1886 BAH domain proteins	sp|Q9FEN9|SHL_ARATH	Chromatin remodeling protein SHL OS=Arabidopsis thaliana GN=SHL PE=1 SV=1	IPR019787	Zinc finger, PHD-finger	0003682	NA
Ga01g00043.N1	AT5G24890.1	| stress response NST1-like protein | Chr5:8558357-8559172 REVERSE LENGTH=240 | 201606	gi|763744755|gb|KJB12194.1|	hypothetical protein B456_002G005100 [Gossypium raimondii]	At5g24890	[K] KOG4210 Nuclear localization sequence binding protein	NA	NA	NA	NA	NA	NA
Ga01g00044.F1	AT2G16370.3	| thymidylate synthase 1 | Chr2:7082038-7084333 REVERSE LENGTH=519 | 201606	gi|1050632703|ref|XP_017639298.1|	PREDICTED: bifunctional dihydrofolate reductase-thymidylate synthase 1-like isoform X1 [Gossypium arboreum]	At2g16370_2	[F] KOG0673 Thymidylate synthase	sp|P51820|DRTS_SOYBN	Bifunctional dihydrofolate reductase-thymidylate synthase OS=Glycine max PE=1 SV=1	IPR023451	Thymidylate synthase/dCMP hydroxymethylase domain	0004146|0004799|0006231|0006545|0006730|0009165|0055114	K13998
Ga01g00045.F1	AT4G39200.1	| Ribosomal protein S25 family protein | Chr4:18257464-18258464 FORWARD LENGTH=108 | 201606	gi|1050632528|ref|XP_017639210.1|	PREDICTED: 40S ribosomal protein S25-4-like [Gossypium arboreum]	At4g39200	[J] KOG1767 40S ribosomal protein S25	sp|Q9T029|RS254_ARATH	40S ribosomal protein S25-4 OS=Arabidopsis thaliana GN=RPS25E PE=3 SV=1	IPR004977	Ribosomal protein S25	NA	K02975
Ga01g00046.F1	AT2G21600.1	| endoplasmatic reticulum retrieval protein 1B | Chr2:9243550-9244579 FORWARD LENGTH=195 | 201606	gi|1050635098|ref|XP_017640606.1|	PREDICTED: protein RER1A-like [Gossypium arboreum] >gi|1050635100|ref|XP_017640607.1| PREDICTED: protein RER1A-like [Gossypium arboreum]	At2g21600	[U] KOG1688 Golgi proteins involved in ER retention (RER)	sp|O48671|RER1B_ARATH	Protein RER1B OS=Arabidopsis thaliana GN=RER1B PE=1 SV=2	IPR004932	Retrieval of early ER protein Rer1	0016021	NA
Ga01g00046.F2	AT2G21600.1	| endoplasmatic reticulum retrieval protein 1B | Chr2:9243550-9244579 FORWARD LENGTH=195 | 201606	gi|1050635098|ref|XP_017640606.1|	PREDICTED: protein RER1A-like [Gossypium arboreum] >gi|1050635100|ref|XP_017640607.1| PREDICTED: protein RER1A-like [Gossypium arboreum]	At2g21600	[U] KOG1688 Golgi proteins involved in ER retention (RER)	sp|O48671|RER1B_ARATH	Protein RER1B OS=Arabidopsis thaliana GN=RER1B PE=1 SV=2	IPR004932	Retrieval of early ER protein Rer1	0016021	NA
Ga01g00046.P1	AT2G21600.1	| endoplasmatic reticulum retrieval protein 1B | Chr2:9243550-9244579 FORWARD LENGTH=195 | 201606	gi|1050635098|ref|XP_017640606.1|	PREDICTED: protein RER1A-like [Gossypium arboreum] >gi|1050635100|ref|XP_017640607.1| PREDICTED: protein RER1A-like [Gossypium arboreum]	At2g21600	[U] KOG1688 Golgi proteins involved in ER retention (RER)	sp|O48671|RER1B_ARATH	Protein RER1B OS=Arabidopsis thaliana GN=RER1B PE=1 SV=2	IPR004932	Retrieval of early ER protein Rer1	0016021	NA
Ga01g00047.F1	AT2G16280.1	| 3-ketoacyl-CoA synthase 9 | Chr2:7051186-7052724 FORWARD LENGTH=512 | 201606	gi|1050631815|ref|XP_017638847.1|	PREDICTED: 3-ketoacyl-CoA synthase 9-like [Gossypium arboreum]	At2g16280	3-ketoacyl-CoA synthase 9	sp|Q9SIX1|KCS9_ARATH	3-ketoacyl-CoA synthase 9 OS=Arabidopsis thaliana GN=KCS9 PE=2 SV=1	IPR013747	3-Oxoacyl-[acyl-carrier-protein (ACP)] synthase III, C-terminal	0003824|0006633|0008152|0016020|0016747	K15397
Ga01g00049.F1	AT2G16280.1	| 3-ketoacyl-CoA synthase 9 | Chr2:7051186-7052724 FORWARD LENGTH=512 | 201606	gi|1050635176|ref|XP_017640645.1|	PREDICTED: 3-ketoacyl-CoA synthase 4-like [Gossypium arboreum]	At2g16280	3-ketoacyl-CoA synthase 9	sp|Q9SIX1|KCS9_ARATH	3-ketoacyl-CoA synthase 9 OS=Arabidopsis thaliana GN=KCS9 PE=2 SV=1	IPR013601	FAE1/Type III polyketide synthase-like protein	0003824|0006633|0008152|0016020|0016747	NA
Ga01g00050.F1	AT1G75250.2	| RAD-like 6 | Chr1:28244463-28245453 REVERSE LENGTH=97 | 201606	gi|1050633930|ref|XP_017639957.1|	PREDICTED: protein RADIALIS-like 3 [Gossypium arboreum]	At1g75250	[O] KOG0724 Zuotin and related molecular chaperones (DnaJ superfamily), contains DNA-binding domains	sp|Q1A173|RADL6_ARATH	Protein RADIALIS-like 6 OS=Arabidopsis thaliana GN=RL6 PE=2 SV=1	IPR001005	SANT/Myb domain	0003677	NA
Ga01g00051.P1	AT3G24550.1	| proline extensin-like receptor kinase 1 | Chr3:8960411-8963303 FORWARD LENGTH=652 | 201606	gi|1050633928|ref|XP_017639956.1|	PREDICTED: proline-rich receptor-like protein kinase PERK15 [Gossypium arboreum]	At4g34440	[T] KOG1187 Serine/threonine protein kinase	sp|Q9LV48|PERK1_ARATH	Proline-rich receptor-like protein kinase PERK1 OS=Arabidopsis thaliana GN=PERK1 PE=2 SV=1	IPR001245	Serine-threonine/tyrosine-protein kinase, catalytic domain	0004672|0005524|0006468	NA
Ga01g00052.F1	AT1G60995.1	| S3 self-incompatibility locus-linked pollen protein | Chr1:22465768-22470575 REVERSE LENGTH=623 | 201606	gi|1050638733|ref|XP_017642475.1|	PREDICTED: membralin-like isoform X1 [Gossypium arboreum] >gi|728816299|gb|KHG02112.1| Membralin [Gossypium arboreum]	At1g61000_2	[S] KOG2092 Uncharacterized conserved protein	sp|Q8CIV2|MBRL_MOUSE	Membralin OS=Mus musculus GN=Tmem259 PE=1 SV=2	IPR019144	Membralin	NA	NA
Ga01g00052.F2	AT1G60995.1	| S3 self-incompatibility locus-linked pollen protein | Chr1:22465768-22470575 REVERSE LENGTH=623 | 201606	gi|1050638733|ref|XP_017642475.1|	PREDICTED: membralin-like isoform X1 [Gossypium arboreum] >gi|728816299|gb|KHG02112.1| Membralin [Gossypium arboreum]	At1g61000_2	[S] KOG2092 Uncharacterized conserved protein	sp|Q8CIV2|MBRL_MOUSE	Membralin OS=Mus musculus GN=Tmem259 PE=1 SV=2	IPR019144	Membralin	NA	NA
Ga01g00052.F3	AT1G60995.1	| S3 self-incompatibility locus-linked pollen protein | Chr1:22465768-22470575 REVERSE LENGTH=623 | 201606	gi|728816300|gb|KHG02113.1|	Membralin [Gossypium arboreum]	At1g61000_2	[S] KOG2092 Uncharacterized conserved protein	sp|Q4ZIN3|MBRL_HUMAN	Membralin OS=Homo sapiens GN=TMEM259 PE=1 SV=1	IPR019144	Membralin	NA	NA
Ga01g00052.F4	AT1G60995.1	| S3 self-incompatibility locus-linked pollen protein | Chr1:22465768-22470575 REVERSE LENGTH=623 | 201606	gi|1050638735|ref|XP_017642476.1|	PREDICTED: membralin-like isoform X2 [Gossypium arboreum]	At1g61000_2	[S] KOG2092 Uncharacterized conserved protein	sp|Q8CIV2|MBRL_MOUSE	Membralin OS=Mus musculus GN=Tmem259 PE=1 SV=2	IPR019144	Membralin	NA	NA
Ga01g00052.F5	AT1G60995.1	| S3 self-incompatibility locus-linked pollen protein | Chr1:22465768-22470575 REVERSE LENGTH=623 | 201606	gi|728816300|gb|KHG02113.1|	Membralin [Gossypium arboreum]	At1g61000_1	[D] KOG4438 Centromere-associated protein NUF2	NA	NA	IPR019144	Membralin	NA	NA
Ga01g00053.N1	AT1G11040.1	| HSP40/DnaJ peptide-binding protein | Chr1:3679225-3680924 REVERSE LENGTH=438 | 201606	gi|1050633926|ref|XP_017639955.1|	PREDICTED: uncharacterized protein LOC108481317 [Gossypium arboreum]	At1g11040	[O] KOG0714 Molecular chaperone (DnaJ superfamily)	sp|Q80Y75|DJB13_MOUSE	DnaJ homolog subfamily B member 13 OS=Mus musculus GN=Dnajb13 PE=1 SV=1	IPR002939	Chaperone DnaJ, C-terminal	0006457|0051082	K09519
Ga01g00053.N2	AT1G11040.1	| HSP40/DnaJ peptide-binding protein | Chr1:3679225-3680924 REVERSE LENGTH=438 | 201606	gi|1050633926|ref|XP_017639955.1|	PREDICTED: uncharacterized protein LOC108481317 [Gossypium arboreum]	At1g11040	[O] KOG0714 Molecular chaperone (DnaJ superfamily)	sp|Q80Y75|DJB13_MOUSE	DnaJ homolog subfamily B member 13 OS=Mus musculus GN=Dnajb13 PE=1 SV=1	IPR002939	Chaperone DnaJ, C-terminal	0006457|0051082	K09519
Ga01g00054.F1	AT1G10950.1	| transmembrane nine 1 | Chr1:3659322-3663622 FORWARD LENGTH=589 | 201606	gi|1050638289|ref|XP_017642258.1|	PREDICTED: transmembrane 9 superfamily member 1-like [Gossypium arboreum]	At1g10950	[U] KOG1277 Endosomal membrane proteins, EMP70	sp|Q940G0|TMN1_ARATH	Transmembrane 9 superfamily member 1 OS=Arabidopsis thaliana GN=TMN1 PE=1 SV=1	IPR004240	Nonaspanin (TM9SF)	0016021	NA
Ga01g00054.F2	AT1G10950.1	| transmembrane nine 1 | Chr1:3659322-3663622 FORWARD LENGTH=589 | 201606	gi|1050638289|ref|XP_017642258.1|	PREDICTED: transmembrane 9 superfamily member 1-like [Gossypium arboreum]	At1g10950	[U] KOG1277 Endosomal membrane proteins, EMP70	sp|Q940G0|TMN1_ARATH	Transmembrane 9 superfamily member 1 OS=Arabidopsis thaliana GN=TMN1 PE=1 SV=1	IPR004240	Nonaspanin (TM9SF)	0016021	NA
Ga01g00054.F3	AT1G10950.1	| transmembrane nine 1 | Chr1:3659322-3663622 FORWARD LENGTH=589 | 201606	gi|1050638289|ref|XP_017642258.1|	PREDICTED: transmembrane 9 superfamily member 1-like [Gossypium arboreum]	At1g10950	[U] KOG1277 Endosomal membrane proteins, EMP70	sp|Q940G0|TMN1_ARATH	Transmembrane 9 superfamily member 1 OS=Arabidopsis thaliana GN=TMN1 PE=1 SV=1	IPR004240	Nonaspanin (TM9SF)	0016021	K17087
Ga01g00055.N1	NA	NA	gi|508706221|gb|EOX98117.1|	Uncharacterized protein TCM_006951 [Theobroma cacao]	NA	NA	NA	NA	IPR003340	B3 DNA binding domain	0003677	NA
Ga01g00056.F1	AT3G18990.1	| AP2/B3-like transcriptional factor family protein | Chr3:6549077-6551568 REVERSE LENGTH=341 | 201606	gi|1050630997|ref|XP_017638438.1|	PREDICTED: B3 domain-containing transcription factor VRN1-like [Gossypium arboreum]	At3g18990	hypothetical protein	sp|Q8L3W1|VRN1_ARATH	B3 domain-containing transcription factor VRN1 OS=Arabidopsis thaliana GN=VRN1 PE=1 SV=1	IPR003340	B3 DNA binding domain	0003677	NA
Ga01g00056.F2	AT3G18990.2	| AP2/B3-like transcriptional factor family protein | Chr3:6548552-6551568 REVERSE LENGTH=372 | 201606	gi|823129765|ref|XP_012450187.1|	PREDICTED: B3 domain-containing protein REM19-like isoform X3 [Gossypium raimondii]	At3g18990	hypothetical protein	sp|Q8L3W1|VRN1_ARATH	B3 domain-containing transcription factor VRN1 OS=Arabidopsis thaliana GN=VRN1 PE=1 SV=1	IPR003340	B3 DNA binding domain	0003677	NA
Ga01g00056.F3	AT3G18990.2	| AP2/B3-like transcriptional factor family protein | Chr3:6548552-6551568 REVERSE LENGTH=372 | 201606	gi|823129765|ref|XP_012450187.1|	PREDICTED: B3 domain-containing protein REM19-like isoform X3 [Gossypium raimondii]	At3g18990	hypothetical protein	sp|Q8L3W1|VRN1_ARATH	B3 domain-containing transcription factor VRN1 OS=Arabidopsis thaliana GN=VRN1 PE=1 SV=1	IPR003340	B3 DNA binding domain	0003677	NA
Ga01g00057.N1	AT2G15860.1	| BAT2 domain protein | Chr2:6905712-6909282 REVERSE LENGTH=512 | 201606	gi|1204909654|ref|XP_021287285.1|	uncharacterized protein LOC110418786 [Herrania umbratica]	At2g15860	Arabidopsis thaliana unknown protein	NA	NA	NA	NA	NA	NA
Ga01g00058.N1	AT3G19000.1	| 2-oxoglutarate (2OG) and Fe(II)-dependent oxygenase superfamily protein | Chr3:6553668-6554987 REVERSE LENGTH=352 | 201606	gi|1050635740|ref|XP_017640933.1|	PREDICTED: protein DMR6-LIKE OXYGENASE 1-like [Gossypium arboreum]	At3g19000	[QR] KOG0143 Iron/ascorbate family oxidoreductases	sp|Q9ZSA8|DLO1_ARATH	Protein DMR6-LIKE OXYGENASE 1 OS=Arabidopsis thaliana GN=DLO1 PE=1 SV=1	IPR005123	Oxoglutarate/iron-dependent dioxygenase	0016491|0055114	NA
Ga01g00058.N2	AT3G19000.1	| 2-oxoglutarate (2OG) and Fe(II)-dependent oxygenase superfamily protein | Chr3:6553668-6554987 REVERSE LENGTH=352 | 201606	gi|1050635740|ref|XP_017640933.1|	PREDICTED: protein DMR6-LIKE OXYGENASE 1-like [Gossypium arboreum]	At3g19000	[QR] KOG0143 Iron/ascorbate family oxidoreductases	sp|Q9ZSA8|DLO1_ARATH	Protein DMR6-LIKE OXYGENASE 1 OS=Arabidopsis thaliana GN=DLO1 PE=1 SV=1	IPR005123	Oxoglutarate/iron-dependent dioxygenase	0016491|0055114	NA
Ga01g00059.F1	AT3G19000.1	| 2-oxoglutarate (2OG) and Fe(II)-dependent oxygenase superfamily protein | Chr3:6553668-6554987 REVERSE LENGTH=352 | 201606	gi|1050638229|ref|XP_017642227.1|	PREDICTED: protein DMR6-LIKE OXYGENASE 2-like isoform X1 [Gossypium arboreum]	At3g19000	[QR] KOG0143 Iron/ascorbate family oxidoreductases	sp|Q9ZSA8|DLO1_ARATH	Protein DMR6-LIKE OXYGENASE 1 OS=Arabidopsis thaliana GN=DLO1 PE=1 SV=1	IPR005123	Oxoglutarate/iron-dependent dioxygenase	0016491|0055114	NA
Ga01g00059.F2	AT3G19000.1	| 2-oxoglutarate (2OG) and Fe(II)-dependent oxygenase superfamily protein | Chr3:6553668-6554987 REVERSE LENGTH=352 | 201606	gi|1050638229|ref|XP_017642227.1|	PREDICTED: protein DMR6-LIKE OXYGENASE 2-like isoform X1 [Gossypium arboreum]	At3g19000	[QR] KOG0143 Iron/ascorbate family oxidoreductases	sp|Q8W2X5|FL3H2_ORYSJ	Flavanone 3-dioxygenase 2 OS=Oryza sativa subsp. japonica GN=F3H-2 PE=1 SV=1	IPR005123	Oxoglutarate/iron-dependent dioxygenase	0016491|0055114	NA
Ga01g00059.F3	AT3G19000.1	| 2-oxoglutarate (2OG) and Fe(II)-dependent oxygenase superfamily protein | Chr3:6553668-6554987 REVERSE LENGTH=352 | 201606	gi|1050638231|ref|XP_017642228.1|	PREDICTED: protein DMR6-LIKE OXYGENASE 2-like isoform X2 [Gossypium arboreum]	At3g19000	[QR] KOG0143 Iron/ascorbate family oxidoreductases	sp|Q8W2X5|FL3H2_ORYSJ	Flavanone 3-dioxygenase 2 OS=Oryza sativa subsp. japonica GN=F3H-2 PE=1 SV=1	IPR026992	Non-haem dioxygenase N-terminal domain	0016491|0055114	NA
Ga01g00060.F1	AT4G33950.1	| Protein kinase superfamily protein | Chr4:16272364-16274657 FORWARD LENGTH=362 | 201606	gi|1050638225|ref|XP_017642225.1|	PREDICTED: serine/threonine-protein kinase SRK2E isoform X1 [Gossypium arboreum]	At4g33950	[T] KOG0583 Serine/threonine protein kinase	sp|Q940H6|SRK2E_ARATH	Serine/threonine-protein kinase SRK2E OS=Arabidopsis thaliana GN=SRK2E PE=1 SV=1	IPR000719	Protein kinase domain	0004672|0005524|0006468	K14498
Ga01g00060.F2	AT4G33950.1	| Protein kinase superfamily protein | Chr4:16272364-16274657 FORWARD LENGTH=362 | 201606	gi|1050638225|ref|XP_017642225.1|	PREDICTED: serine/threonine-protein kinase SRK2E isoform X1 [Gossypium arboreum]	At4g33950	[T] KOG0583 Serine/threonine protein kinase	sp|Q940H6|SRK2E_ARATH	Serine/threonine-protein kinase SRK2E OS=Arabidopsis thaliana GN=SRK2E PE=1 SV=1	IPR000719	Protein kinase domain	0004672|0005524|0006468	K14498
Ga01g00061.F1	AT2G15820.1	| endonuclease | Chr2:6888734-6891360 REVERSE LENGTH=849 | 201606	gi|1050631135|ref|XP_017638502.1|	PREDICTED: pentatricopeptide repeat-containing protein At2g15820, chloroplastic [Gossypium arboreum] >gi|728851178|gb|KHG30621.1| hypothetical protein F383_13349 [Gossypium arboreum]	At2g15820_1	[R] KOG4197 FOG: PPR repeat	sp|Q9XIL5|PP154_ARATH	Pentatricopeptide repeat-containing protein At2g15820, chloroplastic OS=Arabidopsis thaliana GN=OTP51 PE=2 SV=3	IPR002885	Pentatricopeptide repeat	0004519|0005515	NA
Ga01g00061.F2	AT2G15820.1	| endonuclease | Chr2:6888734-6891360 REVERSE LENGTH=849 | 201606	gi|1050631135|ref|XP_017638502.1|	PREDICTED: pentatricopeptide repeat-containing protein At2g15820, chloroplastic [Gossypium arboreum] >gi|728851178|gb|KHG30621.1| hypothetical protein F383_13349 [Gossypium arboreum]	At2g15820_1	[R] KOG4197 FOG: PPR repeat	sp|Q9XIL5|PP154_ARATH	Pentatricopeptide repeat-containing protein At2g15820, chloroplastic OS=Arabidopsis thaliana GN=OTP51 PE=2 SV=3	IPR002885	Pentatricopeptide repeat	0004519|0005515	NA
Ga01g00062.F1	AT4G33945.1	| ARM repeat superfamily protein | Chr4:16268119-16270514 FORWARD LENGTH=464 | 201606	gi|728851180|gb|KHG30623.1|	Armadillo repeat-containing 6 [Gossypium arboreum]	At4g33940_2	[S] KOG4199 Uncharacterized conserved protein	sp|Q6NXE6|ARMC6_HUMAN	Armadillo repeat-containing protein 6 OS=Homo sapiens GN=ARMC6 PE=1 SV=2	IPR011989	Armadillo-like helical	0005488	NA
Ga01g00062.F2	AT4G33945.1	| ARM repeat superfamily protein | Chr4:16268119-16270514 FORWARD LENGTH=464 | 201606	gi|1050638429|ref|XP_017642321.1|	PREDICTED: armadillo repeat-containing protein 6 [Gossypium arboreum]	At4g33940_2	[S] KOG4199 Uncharacterized conserved protein	sp|Q6NXE6|ARMC6_HUMAN	Armadillo repeat-containing protein 6 OS=Homo sapiens GN=ARMC6 PE=1 SV=2	IPR000225	Armadillo	0005488|0005515	NA
Ga01g00062.F3	AT4G33945.1	| ARM repeat superfamily protein | Chr4:16268119-16270514 FORWARD LENGTH=464 | 201606	gi|1050638429|ref|XP_017642321.1|	PREDICTED: armadillo repeat-containing protein 6 [Gossypium arboreum]	At4g33940_2	[S] KOG4199 Uncharacterized conserved protein	sp|Q6NXE6|ARMC6_HUMAN	Armadillo repeat-containing protein 6 OS=Homo sapiens GN=ARMC6 PE=1 SV=2	IPR000225	Armadillo	0005488|0005515	NA
Ga01g00062.F4	AT4G33945.1	| ARM repeat superfamily protein | Chr4:16268119-16270514 FORWARD LENGTH=464 | 201606	gi|1050638429|ref|XP_017642321.1|	PREDICTED: armadillo repeat-containing protein 6 [Gossypium arboreum]	At4g33940_2	[S] KOG4199 Uncharacterized conserved protein	sp|Q6NXE6|ARMC6_HUMAN	Armadillo repeat-containing protein 6 OS=Homo sapiens GN=ARMC6 PE=1 SV=2	IPR000225	Armadillo	0005488|0005515	NA
Ga01g00063.F1	AT4G33940.1	| RING/U-box superfamily protein | Chr4:16266085-16267612 FORWARD LENGTH=262 | 201606	gi|728851181|gb|KHG30624.1|	RING finger protein [Gossypium arboreum]	At4g33940_1	[O] KOG2164 Predicted E3 ubiquitin ligase	sp|Q28DS3|RN170_XENTR	E3 ubiquitin-protein ligase RNF170 OS=Xenopus tropicalis GN=rnf170 PE=2 SV=1	IPR018957	Zinc finger, C3HC4 RING-type	0046872	K15707
Ga01g00063.F2	AT4G33940.1	| RING/U-box superfamily protein | Chr4:16266085-16267612 FORWARD LENGTH=262 | 201606	gi|728851181|gb|KHG30624.1|	RING finger protein [Gossypium arboreum]	At4g33940_1	[O] KOG2164 Predicted E3 ubiquitin ligase	sp|Q28DS3|RN170_XENTR	E3 ubiquitin-protein ligase RNF170 OS=Xenopus tropicalis GN=rnf170 PE=2 SV=1	IPR018957	Zinc finger, C3HC4 RING-type	0046872	NA
Ga01g00063.F3	AT4G33940.1	| RING/U-box superfamily protein | Chr4:16266085-16267612 FORWARD LENGTH=262 | 201606	gi|763744663|gb|KJB12102.1|	hypothetical protein B456_002G007200 [Gossypium raimondii]	At4g33940_1	[O] KOG2164 Predicted E3 ubiquitin ligase	sp|Q28DS3|RN170_XENTR	E3 ubiquitin-protein ligase RNF170 OS=Xenopus tropicalis GN=rnf170 PE=2 SV=1	IPR018957	Zinc finger, C3HC4 RING-type	0046872	NA
Ga01g00063.F4	AT4G33940.1	| RING/U-box superfamily protein | Chr4:16266085-16267612 FORWARD LENGTH=262 | 201606	gi|728851181|gb|KHG30624.1|	RING finger protein [Gossypium arboreum]	At4g33940_1	[O] KOG2164 Predicted E3 ubiquitin ligase	sp|Q28DS3|RN170_XENTR	E3 ubiquitin-protein ligase RNF170 OS=Xenopus tropicalis GN=rnf170 PE=2 SV=1	IPR018957	Zinc finger, C3HC4 RING-type	0046872	NA
Ga01g00064.C1	AT2G14740.2	| vaculolar sorting receptor 3 | Chr2:6308895-6312303 FORWARD LENGTH=628 | 201606	gi|1029094304|ref|XP_016707107.1|	PREDICTED: vacuolar-sorting receptor 3-like isoform X5 [Gossypium hirsutum]	At2g14740	vaculolar sorting receptor 3	sp|Q56ZQ3|VSR4_ARATH	Vacuolar-sorting receptor 4 OS=Arabidopsis thaliana GN=VSR4 PE=2 SV=2	NA	NA	NA	NA
Ga01g00064.F1	AT2G14740.2	| vaculolar sorting receptor 3 | Chr2:6308895-6312303 FORWARD LENGTH=628 | 201606	gi|1029094304|ref|XP_016707107.1|	PREDICTED: vacuolar-sorting receptor 3-like isoform X5 [Gossypium hirsutum]	At2g14740	vaculolar sorting receptor 3	sp|O80977|VSR3_ARATH	Vacuolar-sorting receptor 3 OS=Arabidopsis thaliana GN=VSR3 PE=2 SV=1	NA	NA	NA	NA
Ga01g00065.N1	AT2G15760.1	| calmodulin-binding protein (DUF1645) | Chr2:6865807-6866754 REVERSE LENGTH=315 | 201606	gi|1050636390|ref|XP_017641270.1|	PREDICTED: uncharacterized protein LOC108482655 [Gossypium arboreum]	At2g15760	Arabidopsis thaliana uncharacterized protein	NA	NA	IPR012442	Protein of unknown function DUF1645, plant	NA	NA
Ga01g00065.N2	AT2G15760.1	| calmodulin-binding protein (DUF1645) | Chr2:6865807-6866754 REVERSE LENGTH=315 | 201606	gi|1050636390|ref|XP_017641270.1|	PREDICTED: uncharacterized protein LOC108482655 [Gossypium arboreum]	At2g15760	Arabidopsis thaliana uncharacterized protein	NA	NA	IPR012442	Protein of unknown function DUF1645, plant	NA	NA
Ga01g00066.F1	AT1G49620.3	| Cyclin-dependent kinase inhibitor family protein | Chr1:18365692-18366574 REVERSE LENGTH=200 | 201606	gi|1050636213|ref|XP_017641179.1|	PREDICTED: cyclin-dependent kinase inhibitor 7-like [Gossypium arboreum]	At1g49620	Cyclin-dependent kinase inhibitor family protein	sp|Q94CL9|KRP7_ARATH	Cyclin-dependent kinase inhibitor 7 OS=Arabidopsis thaliana GN=KRP7 PE=1 SV=2	IPR003175	Cyclin-dependent kinase inhibitor	0004861|0005634|0007050	NA
Ga01g00066.F2	AT1G49620.3	| Cyclin-dependent kinase inhibitor family protein | Chr1:18365692-18366574 REVERSE LENGTH=200 | 201606	gi|1050636213|ref|XP_017641179.1|	PREDICTED: cyclin-dependent kinase inhibitor 7-like [Gossypium arboreum]	At1g49620	Cyclin-dependent kinase inhibitor family protein	sp|Q94CL9|KRP7_ARATH	Cyclin-dependent kinase inhibitor 7 OS=Arabidopsis thaliana GN=KRP7 PE=1 SV=2	IPR003175	Cyclin-dependent kinase inhibitor	0004861|0005634|0007050	NA
Ga01g00067.F1	AT2G15695.1	| peptide methionine sulfoxide reductase (Protein of unknown function DUF829%2C transmembrane 53) | Chr2:6834194-6836336 REVERSE LENGTH=420 | 201606	gi|1050631703|ref|XP_017638791.1|	PREDICTED: uncharacterized protein LOC108480341 [Gossypium arboreum] >gi|728836958|gb|KHG16401.1| Transmembrane 53-B [Gossypium arboreum]	At2g15690_1	[S] KOG2521 Uncharacterized conserved protein	NA	NA	IPR008547	Protein of unknown function DUF829, TMEM53	NA	NA
Ga01g00067.F2	AT2G15695.1	| peptide methionine sulfoxide reductase (Protein of unknown function DUF829%2C transmembrane 53) | Chr2:6834194-6836336 REVERSE LENGTH=420 | 201606	gi|1050631703|ref|XP_017638791.1|	PREDICTED: uncharacterized protein LOC108480341 [Gossypium arboreum] >gi|728836958|gb|KHG16401.1| Transmembrane 53-B [Gossypium arboreum]	At2g15690_1	[S] KOG2521 Uncharacterized conserved protein	NA	NA	IPR008547	Protein of unknown function DUF829, TMEM53	NA	NA
Ga01g00067.M1	AT2G15695.1	| peptide methionine sulfoxide reductase (Protein of unknown function DUF829%2C transmembrane 53) | Chr2:6834194-6836336 REVERSE LENGTH=420 | 201606	gi|1050631703|ref|XP_017638791.1|	PREDICTED: uncharacterized protein LOC108480341 [Gossypium arboreum] >gi|728836958|gb|KHG16401.1| Transmembrane 53-B [Gossypium arboreum]	At2g15690_1	[S] KOG2521 Uncharacterized conserved protein	NA	NA	IPR008547	Protein of unknown function DUF829, TMEM53	NA	NA
Ga01g00068.P1	AT3G19184.1	| AP2/B3-like transcriptional factor family protein | Chr3:6637555-6639035 FORWARD LENGTH=277 | 201606	gi|1050639451|ref|XP_017642852.1|	PREDICTED: B3 domain-containing protein Os01g0234100-like isoform X1 [Gossypium arboreum]	At5g58280	Arabidopsis thaliana AP2/B3 domain-containing protein	sp|Q0JP99|Y1341_ORYSJ	B3 domain-containing protein Os01g0234100 OS=Oryza sativa subsp. japonica GN=Os01g0234100 PE=2 SV=1	IPR003340	B3 DNA binding domain	0003677	NA
Ga01g00068.P2	AT3G19184.2	| AP2/B3-like transcriptional factor family protein | Chr3:6637555-6638965 FORWARD LENGTH=284 | 201606	gi|1050639451|ref|XP_017642852.1|	PREDICTED: B3 domain-containing protein Os01g0234100-like isoform X1 [Gossypium arboreum]	At5g58280	Arabidopsis thaliana AP2/B3 domain-containing protein	sp|Q0JP99|Y1341_ORYSJ	B3 domain-containing protein Os01g0234100 OS=Oryza sativa subsp. japonica GN=Os01g0234100 PE=2 SV=1	IPR003340	B3 DNA binding domain	0003677	NA
Ga01g00068.P3	AT3G19184.1	| AP2/B3-like transcriptional factor family protein | Chr3:6637555-6639035 FORWARD LENGTH=277 | 201606	gi|1050639451|ref|XP_017642852.1|	PREDICTED: B3 domain-containing protein Os01g0234100-like isoform X1 [Gossypium arboreum]	At5g58280	Arabidopsis thaliana AP2/B3 domain-containing protein	sp|Q0JP99|Y1341_ORYSJ	B3 domain-containing protein Os01g0234100 OS=Oryza sativa subsp. japonica GN=Os01g0234100 PE=2 SV=1	IPR003340	B3 DNA binding domain	0003677	NA
Ga01g00068.P4	AT3G19184.1	| AP2/B3-like transcriptional factor family protein | Chr3:6637555-6639035 FORWARD LENGTH=277 | 201606	gi|1050639453|ref|XP_017642853.1|	PREDICTED: B3 domain-containing protein Os01g0234100-like isoform X2 [Gossypium arboreum]	At5g58280	Arabidopsis thaliana AP2/B3 domain-containing protein	sp|Q0JP99|Y1341_ORYSJ	B3 domain-containing protein Os01g0234100 OS=Oryza sativa subsp. japonica GN=Os01g0234100 PE=2 SV=1	IPR003340	B3 DNA binding domain	0003677	NA
Ga01g00069.F1	AT1G49670.1	| ARP protein (REF) | Chr1:18381591-18386021 REVERSE LENGTH=629 | 201606	gi|1050639449|ref|XP_017642851.1|	PREDICTED: probable quinone oxidoreductase [Gossypium arboreum] >gi|728836959|gb|KHG16402.1| Zinc-binding alcohol dehydrogenase domain-containing 2 [Gossypium arboreum]	At1g49670_1	[IR] KOG4169 15-hydroxyprostaglandin dehydrogenase and related dehydrogenases	sp|Q8BGC4|PTGR3_MOUSE	Prostaglandin reductase-3 OS=Mus musculus GN=Zadh2 PE=1 SV=1	IPR002347	Short-chain dehydrogenase/reductase SDR	0008270|0016491|0055114	NA
Ga01g00069.F2	AT1G49670.1	| ARP protein (REF) | Chr1:18381591-18386021 REVERSE LENGTH=629 | 201606	gi|1050639449|ref|XP_017642851.1|	PREDICTED: probable quinone oxidoreductase [Gossypium arboreum] >gi|728836959|gb|KHG16402.1| Zinc-binding alcohol dehydrogenase domain-containing 2 [Gossypium arboreum]	At1g49670_1	[IR] KOG4169 15-hydroxyprostaglandin dehydrogenase and related dehydrogenases	sp|P42865|QOR_LEIAM	Probable quinone oxidoreductase OS=Leishmania amazonensis PE=3 SV=1	IPR002347	Short-chain dehydrogenase/reductase SDR	0008270|0016491|0055114	NA
Ga01g00069.F3	AT1G49670.1	| ARP protein (REF) | Chr1:18381591-18386021 REVERSE LENGTH=629 | 201606	gi|1050639449|ref|XP_017642851.1|	PREDICTED: probable quinone oxidoreductase [Gossypium arboreum] >gi|728836959|gb|KHG16402.1| Zinc-binding alcohol dehydrogenase domain-containing 2 [Gossypium arboreum]	At1g49670_2	[R] KOG1196 Predicted NAD-dependent oxidoreductase	sp|Q8BGC4|PTGR3_MOUSE	Prostaglandin reductase-3 OS=Mus musculus GN=Zadh2 PE=1 SV=1	IPR013154	Alcohol dehydrogenase, N-terminal	0008270|0016491|0055114	NA
Ga01g00069.F4	AT1G49670.1	| ARP protein (REF) | Chr1:18381591-18386021 REVERSE LENGTH=629 | 201606	gi|1050639449|ref|XP_017642851.1|	PREDICTED: probable quinone oxidoreductase [Gossypium arboreum] >gi|728836959|gb|KHG16402.1| Zinc-binding alcohol dehydrogenase domain-containing 2 [Gossypium arboreum]	At1g49670_2	[R] KOG1196 Predicted NAD-dependent oxidoreductase	sp|Q8BGC4|PTGR3_MOUSE	Prostaglandin reductase-3 OS=Mus musculus GN=Zadh2 PE=1 SV=1	IPR013154	Alcohol dehydrogenase, N-terminal	0008270|0016491|0055114	K07119
Ga01g00070.F1	AT1G49670.1	| ARP protein (REF) | Chr1:18381591-18386021 REVERSE LENGTH=629 | 201606	gi|1050636409|ref|XP_017641279.1|	PREDICTED: probable quinone oxidoreductase [Gossypium arboreum]	At1g49670_2	[R] KOG1196 Predicted NAD-dependent oxidoreductase	sp|Q8BGC4|PTGR3_MOUSE	Prostaglandin reductase-3 OS=Mus musculus GN=Zadh2 PE=1 SV=1	IPR013149	Alcohol dehydrogenase, C-terminal	0008270|0016491|0055114	NA
Ga01g00071.F1	AT3G19230.1	| Leucine-rich repeat (LRR) family protein | Chr3:6661088-6663519 REVERSE LENGTH=519 | 201606	gi|1028957030|ref|XP_016721969.1|	PREDICTED: putative leucine-rich repeat receptor-like serine/threonine-protein kinase At2g14440 [Gossypium hirsutum]	At3g19230	[R] KOG0619 FOG: Leucine rich repeat	sp|Q9ZQQ7|Y2144_ARATH	Putative leucine-rich repeat receptor-like serine/threonine-protein kinase At2g14440 OS=Arabidopsis thaliana GN=At2g14440 PE=3 SV=1	IPR024788	Malectin-like carbohydrate-binding domain	NA	NA
Ga01g00071.F2	AT3G19230.1	| Leucine-rich repeat (LRR) family protein | Chr3:6661088-6663519 REVERSE LENGTH=519 | 201606	gi|1028957030|ref|XP_016721969.1|	PREDICTED: putative leucine-rich repeat receptor-like serine/threonine-protein kinase At2g14440 [Gossypium hirsutum]	At3g19230	[R] KOG0619 FOG: Leucine rich repeat	sp|Q9ZQQ7|Y2144_ARATH	Putative leucine-rich repeat receptor-like serine/threonine-protein kinase At2g14440 OS=Arabidopsis thaliana GN=At2g14440 PE=3 SV=1	IPR024788	Malectin-like carbohydrate-binding domain	NA	NA
Ga01g00072.N2	ATCG00340.1	| Photosystem I%2C PsaA/PsaB protein | ChrC:37375-39579 REVERSE LENGTH=734 | 201606	gi|591290099|gb|AHL29723.1|	PsaB, partial (chloroplast) [Calanthe brevicornu]	AtCh023	[R] KOG0619 FOG: Leucine rich repeat	sp|Q7YJX3|PSAB_CALFG	Photosystem I P700 chlorophyll a apoprotein A2 OS=Calycanthus floridus var. glaucus GN=psaB PE=3 SV=1	IPR001280	Photosystem I PsaA/PsaB	0009522|0009579|0015979|0016021	NA
Ga01g00073.N1	ATCG00340.1	| Photosystem I%2C PsaA/PsaB protein | ChrC:37375-39579 REVERSE LENGTH=734 | 201606	gi|51872071|gb|AAU12163.1|	photosystem I apoprotein A2, partial (chloroplast) [Cenchrus americanus]	AtCh023	[R] KOG0619 FOG: Leucine rich repeat	sp|Q8S8X5|PSAB_ATRBE	Photosystem I P700 chlorophyll a apoprotein A2 OS=Atropa belladonna GN=psaB PE=3 SV=1	IPR001280	Photosystem I PsaA/PsaB	0009522|0009579|0015979|0016021	NA
Ga01g00074.F1	AT4G34412.1	| EKC/KEOPS complex subunit tprkb-like protein | Chr4:16453099-16454515 REVERSE LENGTH=172 | 201606	gi|1050635206|ref|XP_017640660.1|	PREDICTED: EKC/KEOPS complex subunit Tprkb [Gossypium arboreum] >gi|1050635208|ref|XP_017640661.1| PREDICTED: EKC/KEOPS complex subunit Tprkb [Gossypium arboreum] >gi|728809494|gb|KHF99052.1| TP53RK-binding [Gossypium arboreum]	Hs7705590	[S] KOG4066 Cell growth regulatory protein CGR11	sp|Q8QZZ7|TPRKB_MOUSE	EKC/KEOPS complex subunit Tprkb OS=Mus musculus GN=Tprkb PE=1 SV=1	IPR013926	CGI121/TPRKB	NA	K15901
Ga01g00075.F1	AT3G19240.1	| Vacuolar import/degradation%2C Vid27-related protein | Chr3:6664383-6666423 FORWARD LENGTH=648 | 201606	gi|1050638263|ref|XP_017642245.1|	PREDICTED: protein CYPRO4-like [Gossypium arboreum]	At3g19240	[U] KOG2395 Protein involved in vacuole import and degradation	sp|P40781|CYPR4_CYNCA	Protein CYPRO4 OS=Cynara cardunculus GN=CYPRO4 PE=2 SV=1	IPR013863	Vacuolar import/degradation, Vid27-related	0005515	NA
Ga01g00076.N1	AT3G19280.1	| fucosyltransferase 11 | Chr3:6681409-6683801 REVERSE LENGTH=501 | 201606	gi|1050635495|ref|XP_017640804.1|	PREDICTED: glycoprotein 3-alpha-L-fucosyltransferase A-like [Gossypium arboreum] >gi|728809495|gb|KHF99053.1| Glycoprotein 3-alpha-L-fucosyltransferase A -like protein [Gossypium arboreum]	At3g19280	[GE] KOG2619 Fucosyltransferase	sp|Q9LJK1|FUT11_ARATH	Glycoprotein 3-alpha-L-fucosyltransferase A OS=Arabidopsis thaliana GN=FUT11 PE=1 SV=1	IPR001503	Glycosyl transferase family 10	0006486|0008417|0016020	K00753
Ga01g00076.N2	AT3G19280.1	| fucosyltransferase 11 | Chr3:6681409-6683801 REVERSE LENGTH=501 | 201606	gi|1050635495|ref|XP_017640804.1|	PREDICTED: glycoprotein 3-alpha-L-fucosyltransferase A-like [Gossypium arboreum] >gi|728809495|gb|KHF99053.1| Glycoprotein 3-alpha-L-fucosyltransferase A -like protein [Gossypium arboreum]	At3g19280	[GE] KOG2619 Fucosyltransferase	sp|Q9LJK1|FUT11_ARATH	Glycoprotein 3-alpha-L-fucosyltransferase A OS=Arabidopsis thaliana GN=FUT11 PE=1 SV=1	IPR001503	Glycosyl transferase family 10	0006486|0008417|0016020	NA
Ga01g00077.F1	AT4G33980.1	| hypothetical protein | Chr4:16283047-16284946 REVERSE LENGTH=218 | 201606	gi|1050632741|ref|XP_017639320.1|	PREDICTED: uncharacterized protein LOC108480741 isoform X1 [Gossypium arboreum] >gi|728809496|gb|KHF99054.1| F-box only 43 [Gossypium arboreum]	At4g33980	Arabidopsis thaliana uncharacterized protein	NA	NA	NA	NA	NA	NA
Ga01g00078.F1	AT2G09990.1	| Ribosomal protein S5 domain 2-like superfamily protein | Chr2:3781442-3781882 FORWARD LENGTH=146 | 201606	gi|823129820|ref|XP_012450468.1|	PREDICTED: 40S ribosomal protein S16-like [Gossypium raimondii] >gi|1028944578|ref|XP_016715546.1| PREDICTED: 40S ribosomal protein S16-like [Gossypium hirsutum] >gi|1028956987|ref|XP_016721944.1| PREDICTED: 40S ribosomal protein S16-like [Gossypium hirsutum] >gi|1050632746|ref|XP_017639322.1| PREDICTED: 40S ribosomal protein S16-like [Gossypium arboreum] >gi|763744808|gb|KJB12247.1| hypothetical…	At2g09990	[J] KOG1753 40S ribosomal protein S16	sp|P46293|RS16_GOSHI	40S ribosomal protein S16 OS=Gossypium hirsutum GN=RPS16 PE=2 SV=1	IPR000754	Ribosomal protein S9	0003735|0005840|0006412	K02960
Ga01g00079.F1	AT1G49750.1	| Leucine-rich repeat (LRR) family protein | Chr1:18411177-18412779 REVERSE LENGTH=494 | 201606	gi|1050632682|ref|XP_017639289.1|	PREDICTED: uncharacterized protein At4g06744-like [Gossypium arboreum]	At1g49750	Arabidopsis thaliana leucine-rich repeat-like protein	sp|Q8W3M4|Y4744_ARATH	Uncharacterized protein At4g06744 OS=Arabidopsis thaliana GN=At4g06744 PE=2 SV=1	IPR032675	Leucine-rich repeat domain, L domain-like	NA	NA
Ga01g00079.F2	AT1G49750.1	| Leucine-rich repeat (LRR) family protein | Chr1:18411177-18412779 REVERSE LENGTH=494 | 201606	gi|1050632682|ref|XP_017639289.1|	PREDICTED: uncharacterized protein At4g06744-like [Gossypium arboreum]	At1g49750	Arabidopsis thaliana leucine-rich repeat-like protein	sp|Q8W3M4|Y4744_ARATH	Uncharacterized protein At4g06744 OS=Arabidopsis thaliana GN=At4g06744 PE=2 SV=1	IPR032675	Leucine-rich repeat domain, L domain-like	NA	NA
Ga01g00080.F1	AT3G19420.1	| PTEN 2 | Chr3:6731824-6735354 FORWARD LENGTH=611 | 201606	gi|1050639198|ref|XP_017642713.1|	PREDICTED: phosphatidylinositol 3,4,5-trisphosphate 3-phosphatase and protein-tyrosine-phosphatase PTEN2A [Gossypium arboreum] >gi|1050639200|ref|XP_017642714.1| PREDICTED: phosphatidylinositol 3,4,5-trisphosphate 3-phosphatase and protein-tyrosine-phosphatase PTEN2A [Gossypium arboreum] >gi|728846905|gb|KHG26348.1| Phosphatidylinositol-3,4,5-trisphosphate 3-phosphatase and dual-specificity phosp…	At3g19420	[TR] KOG2283 Clathrin coat dissociation kinase GAK/PTEN/Auxilin and related tyrosine phosphatases	sp|Q9LT75|PTN2A_ARATH	Phosphatidylinositol 3,4,5-trisphosphate 3-phosphatase and protein-tyrosine-phosphatase PTEN2A OS=Arabidopsis thaliana GN=PTEN2A PE=1 SV=1	IPR014020	Tensin phosphatase, C2 domain	NA	NA
Ga01g00080.F2	AT3G19420.1	| PTEN 2 | Chr3:6731824-6735354 FORWARD LENGTH=611 | 201606	gi|1050639198|ref|XP_017642713.1|	PREDICTED: phosphatidylinositol 3,4,5-trisphosphate 3-phosphatase and protein-tyrosine-phosphatase PTEN2A [Gossypium arboreum] >gi|1050639200|ref|XP_017642714.1| PREDICTED: phosphatidylinositol 3,4,5-trisphosphate 3-phosphatase and protein-tyrosine-phosphatase PTEN2A [Gossypium arboreum] >gi|728846905|gb|KHG26348.1| Phosphatidylinositol-3,4,5-trisphosphate 3-phosphatase and dual-specificity phosp…	At3g19420	[TR] KOG2283 Clathrin coat dissociation kinase GAK/PTEN/Auxilin and related tyrosine phosphatases	sp|Q9LT75|PTN2A_ARATH	Phosphatidylinositol 3,4,5-trisphosphate 3-phosphatase and protein-tyrosine-phosphatase PTEN2A OS=Arabidopsis thaliana GN=PTEN2A PE=1 SV=1	IPR014020	Tensin phosphatase, C2 domain	NA	NA
Ga01g00080.F3	AT3G19420.1	| PTEN 2 | Chr3:6731824-6735354 FORWARD LENGTH=611 | 201606	gi|1050639198|ref|XP_017642713.1|	PREDICTED: phosphatidylinositol 3,4,5-trisphosphate 3-phosphatase and protein-tyrosine-phosphatase PTEN2A [Gossypium arboreum] >gi|1050639200|ref|XP_017642714.1| PREDICTED: phosphatidylinositol 3,4,5-trisphosphate 3-phosphatase and protein-tyrosine-phosphatase PTEN2A [Gossypium arboreum] >gi|728846905|gb|KHG26348.1| Phosphatidylinositol-3,4,5-trisphosphate 3-phosphatase and dual-specificity phosp…	At3g19420	[TR] KOG2283 Clathrin coat dissociation kinase GAK/PTEN/Auxilin and related tyrosine phosphatases	sp|Q9LT75|PTN2A_ARATH	Phosphatidylinositol 3,4,5-trisphosphate 3-phosphatase and protein-tyrosine-phosphatase PTEN2A OS=Arabidopsis thaliana GN=PTEN2A PE=1 SV=1	IPR029023	Tensin-type phosphatase domain	0004725|0016311	NA
Ga01g00080.F4	AT3G19420.1	| PTEN 2 | Chr3:6731824-6735354 FORWARD LENGTH=611 | 201606	gi|1050639198|ref|XP_017642713.1|	PREDICTED: phosphatidylinositol 3,4,5-trisphosphate 3-phosphatase and protein-tyrosine-phosphatase PTEN2A [Gossypium arboreum] >gi|1050639200|ref|XP_017642714.1| PREDICTED: phosphatidylinositol 3,4,5-trisphosphate 3-phosphatase and protein-tyrosine-phosphatase PTEN2A [Gossypium arboreum] >gi|728846905|gb|KHG26348.1| Phosphatidylinositol-3,4,5-trisphosphate 3-phosphatase and dual-specificity phosp…	At3g19420	[TR] KOG2283 Clathrin coat dissociation kinase GAK/PTEN/Auxilin and related tyrosine phosphatases	sp|Q9LT75|PTN2A_ARATH	Phosphatidylinositol 3,4,5-trisphosphate 3-phosphatase and protein-tyrosine-phosphatase PTEN2A OS=Arabidopsis thaliana GN=PTEN2A PE=1 SV=1	IPR014020	Tensin phosphatase, C2 domain	0004725|0016311	K01110
Ga01g00080.F5	AT3G19420.1	| PTEN 2 | Chr3:6731824-6735354 FORWARD LENGTH=611 | 201606	gi|1050639198|ref|XP_017642713.1|	PREDICTED: phosphatidylinositol 3,4,5-trisphosphate 3-phosphatase and protein-tyrosine-phosphatase PTEN2A [Gossypium arboreum] >gi|1050639200|ref|XP_017642714.1| PREDICTED: phosphatidylinositol 3,4,5-trisphosphate 3-phosphatase and protein-tyrosine-phosphatase PTEN2A [Gossypium arboreum] >gi|728846905|gb|KHG26348.1| Phosphatidylinositol-3,4,5-trisphosphate 3-phosphatase and dual-specificity phosp…	At3g19420	[TR] KOG2283 Clathrin coat dissociation kinase GAK/PTEN/Auxilin and related tyrosine phosphatases	sp|Q9LT75|PTN2A_ARATH	Phosphatidylinositol 3,4,5-trisphosphate 3-phosphatase and protein-tyrosine-phosphatase PTEN2A OS=Arabidopsis thaliana GN=PTEN2A PE=1 SV=1	IPR014020	Tensin phosphatase, C2 domain	NA	NA
Ga01g00080.F6	AT3G19420.1	| PTEN 2 | Chr3:6731824-6735354 FORWARD LENGTH=611 | 201606	gi|1050639198|ref|XP_017642713.1|	PREDICTED: phosphatidylinositol 3,4,5-trisphosphate 3-phosphatase and protein-tyrosine-phosphatase PTEN2A [Gossypium arboreum] >gi|1050639200|ref|XP_017642714.1| PREDICTED: phosphatidylinositol 3,4,5-trisphosphate 3-phosphatase and protein-tyrosine-phosphatase PTEN2A [Gossypium arboreum] >gi|728846905|gb|KHG26348.1| Phosphatidylinositol-3,4,5-trisphosphate 3-phosphatase and dual-specificity phosp…	At3g19420	[TR] KOG2283 Clathrin coat dissociation kinase GAK/PTEN/Auxilin and related tyrosine phosphatases	sp|Q9LT75|PTN2A_ARATH	Phosphatidylinositol 3,4,5-trisphosphate 3-phosphatase and protein-tyrosine-phosphatase PTEN2A OS=Arabidopsis thaliana GN=PTEN2A PE=1 SV=1	IPR014020	Tensin phosphatase, C2 domain	0004725|0016311	K01110
Ga01g00081.F2	AT4G34150.1	| Calcium-dependent lipid-binding (CaLB domain) family protein | Chr4:16355035-16356955 FORWARD LENGTH=247 | 201606	gi|1028957077|ref|XP_016721993.1|	PREDICTED: neural Wiskott-Aldrich syndrome protein-like [Gossypium hirsutum]	At4g34150	[R] KOG1030 Predicted Ca2+-dependent phospholipid-binding protein	NA	NA	NA	NA	NA	NA
Ga01g00081.F3	AT4G34150.1	| Calcium-dependent lipid-binding (CaLB domain) family protein | Chr4:16355035-16356955 FORWARD LENGTH=247 | 201606	gi|1050638203|ref|XP_017642213.1|	PREDICTED: protein SRC2 homolog [Gossypium arboreum] >gi|728846904|gb|KHG26347.1| hypothetical protein F383_00967 [Gossypium arboreum]	At4g34150	[R] KOG1030 Predicted Ca2+-dependent phospholipid-binding protein	sp|Q0JBH9|ERG3_ORYSJ	Elicitor-responsive protein 3 OS=Oryza sativa subsp. japonica GN=ERG3 PE=1 SV=1	IPR000008	C2 domain	NA	NA
Ga01g00082.F1	AT4G35220.1	| Cyclase family protein | Chr4:16752636-16753966 FORWARD LENGTH=272 | 201606	gi|1050638201|ref|XP_017642212.1|	PREDICTED: kynurenine formamidase-like [Gossypium arboreum] >gi|728846907|gb|KHG26350.1| Kynurenine formamidase [Gossypium arboreum]	At1g44542	Arabidopsis thaliana cyclase-like protein	sp|Q81CK1|KYNB_BACCR	Kynurenine formamidase OS=Bacillus cereus (strain ATCC 14579 / DSM 31 / JCM 2152 / NBRC 15305 / NCIMB 9373 / NRRL B-3711) GN=kynB PE=1 SV=1	IPR007325	Kynurenine formamidase	0004061|0019441	NA
Ga01g00083.F1	AT4G35220.1	| Cyclase family protein | Chr4:16752636-16753966 FORWARD LENGTH=272 | 201606	gi|1050635718|ref|XP_017640921.1|	PREDICTED: kynurenine formamidase-like [Gossypium arboreum] >gi|728846906|gb|KHG26349.1| Kynurenine formamidase [Gossypium arboreum]	At1g44542	Arabidopsis thaliana cyclase-like protein	sp|Q2N5X0|KYNB_ERYLH	Kynurenine formamidase OS=Erythrobacter litoralis (strain HTCC2594) GN=kynB PE=3 SV=1	IPR007325	Kynurenine formamidase	0004061|0019441	NA
Ga01g00084.F1	AT2G15320.1	| Leucine-rich repeat (LRR) family protein | Chr2:6666527-6667675 REVERSE LENGTH=382 | 201606	gi|1050633425|ref|XP_017639668.1|	PREDICTED: LRR receptor-like serine/threonine-protein kinase EFR [Gossypium arboreum]	At2g15320	[R] KOG0619 FOG: Leucine rich repeat	sp|Q00874|DR100_ARATH	DNA damage-repair/toleration protein DRT100 OS=Arabidopsis thaliana GN=DRT100 PE=2 SV=2	IPR001611	Leucine-rich repeat	0005515	NA
Ga01g00084.F2	AT2G15320.1	| Leucine-rich repeat (LRR) family protein | Chr2:6666527-6667675 REVERSE LENGTH=382 | 201606	gi|1050633425|ref|XP_017639668.1|	PREDICTED: LRR receptor-like serine/threonine-protein kinase EFR [Gossypium arboreum]	At2g15320	[R] KOG0619 FOG: Leucine rich repeat	sp|Q00874|DR100_ARATH	DNA damage-repair/toleration protein DRT100 OS=Arabidopsis thaliana GN=DRT100 PE=2 SV=2	IPR001611	Leucine-rich repeat	0005515	NA
Ga01g00086.F1	AT4G34215.2	| carbohydrate esterase%2C putative (DUF303) | Chr4:16380203-16381192 REVERSE LENGTH=260 | 201606	gi|1050631314|ref|XP_017638594.1|	PREDICTED: probable carbohydrate esterase At4g34215 [Gossypium arboreum]	At4g34220	Arabidopsis thaliana putative receptor protein kinase	sp|Q8L9J9|CAES_ARATH	Probable carbohydrate esterase At4g34215 OS=Arabidopsis thaliana GN=At4g34215 PE=1 SV=2	IPR005181	Sialate O-acetylesterase domain	NA	NA
Ga01g00086.F2	AT4G34215.2	| carbohydrate esterase%2C putative (DUF303) | Chr4:16380203-16381192 REVERSE LENGTH=260 | 201606	gi|1050631314|ref|XP_017638594.1|	PREDICTED: probable carbohydrate esterase At4g34215 [Gossypium arboreum]	At4g34220	Arabidopsis thaliana putative receptor protein kinase	sp|Q8L9J9|CAES_ARATH	Probable carbohydrate esterase At4g34215 OS=Arabidopsis thaliana GN=At4g34215 PE=1 SV=2	IPR005181	Sialate O-acetylesterase domain	NA	NA
Ga01g00088.F1	AT3G19440.2	| Pseudouridine synthase family protein | Chr3:6740778-6742543 FORWARD LENGTH=341 | 201606	gi|1050633265|ref|XP_017639587.1|	PREDICTED: RNA pseudouridine synthase 4, mitochondrial [Gossypium arboreum]	At3g19440	[A] KOG1919 RNA pseudouridylate synthases	sp|Q9LT72|PUS4_ARATH	RNA pseudouridine synthase 4, mitochondrial OS=Arabidopsis thaliana GN=At3g19440 PE=2 SV=1	IPR006145	Pseudouridine synthase, RsuA/RluB/C/D/E/F	0001522|0003723|0009451|0009982	NA
Ga01g00090.F1	AT2G15220.1	| Plant basic secretory protein (BSP) family protein | Chr2:6608689-6609366 FORWARD LENGTH=225 | 201606	gi|1050636002|ref|XP_017641069.1|	PREDICTED: uncharacterized protein LOC108482448 [Gossypium arboreum]	At2g15220	Arabidopsis thaliana basic secretory protein family protein	NA	NA	IPR007541	Uncharacterised protein family, basic secretory protein	0008237	NA
Ga01g00091.F1	AT2G14910.2	| MAR-binding filament-like protein | Chr2:6407195-6409015 REVERSE LENGTH=366 | 201606	gi|728835846|gb|KHG15289.1|	putative ABC transporter ATP-binding YxlF [Gossypium arboreum]	At2g14910	Arabidopsis thaliana unknown protein	NA	NA	IPR008479	Protein of unknown function DUF760	NA	NA
Ga01g00091.F2	AT2G14910.1	| MAR-binding filament-like protein | Chr2:6406957-6409015 REVERSE LENGTH=386 | 201606	gi|1050632024|ref|XP_017638960.1|	PREDICTED: uncharacterized protein LOC108480458 isoform X1 [Gossypium arboreum]	At2g14910	Arabidopsis thaliana unknown protein	NA	NA	IPR008479	Protein of unknown function DUF760	NA	NA
Ga01g00091.M1	AT2G14910.1	| MAR-binding filament-like protein | Chr2:6406957-6409015 REVERSE LENGTH=386 | 201606	gi|1050632024|ref|XP_017638960.1|	PREDICTED: uncharacterized protein LOC108480458 isoform X1 [Gossypium arboreum]	At2g14910	Arabidopsis thaliana unknown protein	NA	NA	IPR008479	Protein of unknown function DUF760	NA	NA
Ga01g00092.F1	AT4G33910.1	| 2-oxoglutarate (2OG) and Fe(II)-dependent oxygenase superfamily protein | Chr4:16256943-16258614 REVERSE LENGTH=288 | 201606	gi|1050635168|ref|XP_017640641.1|	PREDICTED: probable prolyl 4-hydroxylase 9 [Gossypium arboreum] >gi|728835847|gb|KHG15290.1| Prolyl 4-hydroxylase subunit alpha-1 [Gossypium arboreum]	At4g33910	[E] KOG1591 Prolyl 4-hydroxylase alpha subunit	sp|Q8VZJ7|P4H9_ARATH	Probable prolyl 4-hydroxylase 9 OS=Arabidopsis thaliana GN=P4H9 PE=2 SV=1	IPR005123	Oxoglutarate/iron-dependent dioxygenase	0005506|0016491|0016705|0031418|0055114	K00472
Ga01g00093.F1	AT4G33890.2	| transcriptional regulator of RNA polII%2C SAGA%2C subunit | Chr4:16250057-16251085 FORWARD LENGTH=342 | 201606	gi|1050632200|ref|XP_017639045.1|	PREDICTED: uncharacterized protein LOC108480526 [Gossypium arboreum] >gi|1050632202|ref|XP_017639046.1| PREDICTED: uncharacterized protein LOC108480526 [Gossypium arboreum] >gi|728835850|gb|KHG15293.1| Transcriptional adapter 1 [Gossypium arboreum]	At4g33890	Arabidopsis thaliana uncharacterized protein	NA	NA	IPR024738	Transcriptional coactivator Hfi1/Transcriptional adapter 1	0070461	NA
Ga01g00093.F2	AT4G33890.2	| transcriptional regulator of RNA polII%2C SAGA%2C subunit | Chr4:16250057-16251085 FORWARD LENGTH=342 | 201606	gi|1050632200|ref|XP_017639045.1|	PREDICTED: uncharacterized protein LOC108480526 [Gossypium arboreum] >gi|1050632202|ref|XP_017639046.1| PREDICTED: uncharacterized protein LOC108480526 [Gossypium arboreum] >gi|728835850|gb|KHG15293.1| Transcriptional adapter 1 [Gossypium arboreum]	At4g33890	Arabidopsis thaliana uncharacterized protein	NA	NA	IPR024738	Transcriptional coactivator Hfi1/Transcriptional adapter 1	0070461	NA
Ga01g00094.F1	NA	NA	gi|728834327|gb|KHG13770.1|	hypothetical protein F383_01512 [Gossypium arboreum]	NA	NA	NA	NA	NA	NA	NA	NA
Ga01g00094.F2	AT4G33865.1	| Ribosomal protein S14p/S29e family protein | Chr4:16233395-16234114 REVERSE LENGTH=56 | 201606	gi|1050643690|ref|XP_017645119.1|	PREDICTED: 40S ribosomal protein S29-like [Gossypium arboreum]	At3g44010	[J] KOG3506 40S ribosomal protein S29	sp|Q680P8|RS29_ARATH	40S ribosomal protein S29 OS=Arabidopsis thaliana GN=RPS29A PE=3 SV=2	IPR001209	Ribosomal protein S14	0003723|0003735|0005622|0005840|0006412|0015935	K02980
Ga01g00095.F1	AT2G14835.2	| RING/U-box superfamily protein | Chr2:6367238-6370610 FORWARD LENGTH=343 | 201606	gi|1050631352|ref|XP_017638612.1|	PREDICTED: zinc finger protein-like 1 [Gossypium arboreum] >gi|1050631354|ref|XP_017638613.1| PREDICTED: zinc finger protein-like 1 [Gossypium arboreum]	NA	NA	NA	NA	NA	NA	NA	NA
Ga01g00095.F2	AT2G14835.2	| RING/U-box superfamily protein | Chr2:6367238-6370610 FORWARD LENGTH=343 | 201606	gi|1050631352|ref|XP_017638612.1|	PREDICTED: zinc finger protein-like 1 [Gossypium arboreum] >gi|1050631354|ref|XP_017638613.1| PREDICTED: zinc finger protein-like 1 [Gossypium arboreum]	NA	NA	NA	NA	NA	NA	NA	NA
Ga01g00095.F3	AT2G14835.2	| RING/U-box superfamily protein | Chr2:6367238-6370610 FORWARD LENGTH=343 | 201606	gi|1050631352|ref|XP_017638612.1|	PREDICTED: zinc finger protein-like 1 [Gossypium arboreum] >gi|1050631354|ref|XP_017638613.1| PREDICTED: zinc finger protein-like 1 [Gossypium arboreum]	CE21934	[O] KOG3970 Predicted E3 ubiquitin ligase	sp|A8X2R2|ZFPL1_CAEBR	Zinc finger protein-like 1 homolog OS=Caenorhabditis briggsae GN=CBG06644 PE=3 SV=1	IPR001841	Zinc finger, RING-type	NA	NA
Ga01g00095.F4	AT2G14835.2	| RING/U-box superfamily protein | Chr2:6367238-6370610 FORWARD LENGTH=343 | 201606	gi|1050631352|ref|XP_017638612.1|	PREDICTED: zinc finger protein-like 1 [Gossypium arboreum] >gi|1050631354|ref|XP_017638613.1| PREDICTED: zinc finger protein-like 1 [Gossypium arboreum]	CE21934	[O] KOG3970 Predicted E3 ubiquitin ligase	sp|A8X2R2|ZFPL1_CAEBR	Zinc finger protein-like 1 homolog OS=Caenorhabditis briggsae GN=CBG06644 PE=3 SV=1	IPR001841	Zinc finger, RING-type	NA	NA
Ga01g00096.F1	AT2G14740.2	| vaculolar sorting receptor 3 | Chr2:6308895-6312303 FORWARD LENGTH=628 | 201606	gi|1050638051|ref|XP_017642132.1|	PREDICTED: vacuolar-sorting receptor 3 isoform X1 [Gossypium arboreum] >gi|1050638053|ref|XP_017642133.1| PREDICTED: vacuolar-sorting receptor 3 isoform X1 [Gossypium arboreum]	At2g14740	vaculolar sorting receptor 3	sp|O80977|VSR3_ARATH	Vacuolar-sorting receptor 3 OS=Arabidopsis thaliana GN=VSR3 PE=2 SV=1	IPR026823	Complement Clr-like EGF domain	0005509	NA
Ga01g00096.F2	AT2G14740.2	| vaculolar sorting receptor 3 | Chr2:6308895-6312303 FORWARD LENGTH=628 | 201606	gi|1050638051|ref|XP_017642132.1|	PREDICTED: vacuolar-sorting receptor 3 isoform X1 [Gossypium arboreum] >gi|1050638053|ref|XP_017642133.1| PREDICTED: vacuolar-sorting receptor 3 isoform X1 [Gossypium arboreum]	At2g14740	vaculolar sorting receptor 3	sp|O80977|VSR3_ARATH	Vacuolar-sorting receptor 3 OS=Arabidopsis thaliana GN=VSR3 PE=2 SV=1	IPR026823	Complement Clr-like EGF domain	0005509	NA
Ga01g00096.F3	AT2G14740.2	| vaculolar sorting receptor 3 | Chr2:6308895-6312303 FORWARD LENGTH=628 | 201606	gi|1050638051|ref|XP_017642132.1|	PREDICTED: vacuolar-sorting receptor 3 isoform X1 [Gossypium arboreum] >gi|1050638053|ref|XP_017642133.1| PREDICTED: vacuolar-sorting receptor 3 isoform X1 [Gossypium arboreum]	At2g14740	vaculolar sorting receptor 3	sp|O80977|VSR3_ARATH	Vacuolar-sorting receptor 3 OS=Arabidopsis thaliana GN=VSR3 PE=2 SV=1	IPR026823	Complement Clr-like EGF domain	0005509	NA
Ga01g00096.F4	AT2G14740.2	| vaculolar sorting receptor 3 | Chr2:6308895-6312303 FORWARD LENGTH=628 | 201606	gi|1050638051|ref|XP_017642132.1|	PREDICTED: vacuolar-sorting receptor 3 isoform X1 [Gossypium arboreum] >gi|1050638053|ref|XP_017642133.1| PREDICTED: vacuolar-sorting receptor 3 isoform X1 [Gossypium arboreum]	At2g14740	vaculolar sorting receptor 3	sp|O80977|VSR3_ARATH	Vacuolar-sorting receptor 3 OS=Arabidopsis thaliana GN=VSR3 PE=2 SV=1	IPR026823	Complement Clr-like EGF domain	0005509	NA
Ga01g00098.F1	AT1G60080.1	| 3'-5'-exoribonuclease family protein | Chr1:22152605-22154339 REVERSE LENGTH=302 | 201606	gi|1050632772|ref|XP_017639334.1|	PREDICTED: exosome complex component RRP43-like [Gossypium arboreum] >gi|1050632774|ref|XP_017639335.1| PREDICTED: exosome complex component RRP43-like [Gossypium arboreum]	At1g60080	[J] KOG1613 Exosomal 3'-5' exoribonuclease complex, subunit Rrp43	sp|Q96B26|EXOS8_HUMAN	Exosome complex component RRP43 OS=Homo sapiens GN=EXOSC8 PE=1 SV=1	IPR015847	Exoribonuclease, phosphorolytic domain 2	0000178|0006396|0006401	K12586
Ga01g00098.F2	AT1G60080.1	| 3'-5'-exoribonuclease family protein | Chr1:22152605-22154339 REVERSE LENGTH=302 | 201606	gi|1050632772|ref|XP_017639334.1|	PREDICTED: exosome complex component RRP43-like [Gossypium arboreum] >gi|1050632774|ref|XP_017639335.1| PREDICTED: exosome complex component RRP43-like [Gossypium arboreum]	At1g60080	[J] KOG1613 Exosomal 3'-5' exoribonuclease complex, subunit Rrp43	sp|Q96B26|EXOS8_HUMAN	Exosome complex component RRP43 OS=Homo sapiens GN=EXOSC8 PE=1 SV=1	IPR015847	Exoribonuclease, phosphorolytic domain 2	0000178|0006396|0006401	K12586
Ga01g00099.F1	NA	NA	gi|1028956972|ref|XP_016721937.1|	PREDICTED: uncharacterized protein LOC107934098 isoform X1 [Gossypium hirsutum] >gi|1028956974|ref|XP_016721938.1| PREDICTED: uncharacterized protein LOC107934098 isoform X2 [Gossypium hirsutum]	NA	NA	NA	NA	NA	NA	NA	NA
Ga01g00100.F1	NA	NA	gi|1028956972|ref|XP_016721937.1|	PREDICTED: uncharacterized protein LOC107934098 isoform X1 [Gossypium hirsutum] >gi|1028956974|ref|XP_016721938.1| PREDICTED: uncharacterized protein LOC107934098 isoform X2 [Gossypium hirsutum]	NA	NA	NA	NA	NA	NA	NA	NA
Ga01g00101.F1	NA	NA	gi|1028956972|ref|XP_016721937.1|	PREDICTED: uncharacterized protein LOC107934098 isoform X1 [Gossypium hirsutum] >gi|1028956974|ref|XP_016721938.1| PREDICTED: uncharacterized protein LOC107934098 isoform X2 [Gossypium hirsutum]	NA	NA	NA	NA	NA	NA	NA	NA
Ga01g00102.F1	NA	NA	gi|763746821|gb|KJB14260.1|	hypothetical protein B456_002G116300 [Gossypium raimondii]	NA	NA	NA	NA	NA	NA	NA	NA
Ga01g00103.F1	NA	NA	gi|763746821|gb|KJB14260.1|	hypothetical protein B456_002G116300 [Gossypium raimondii]	NA	NA	NA	NA	NA	NA	NA	NA
Ga01g00104.F1	NA	NA	gi|823129919|ref|XP_012450962.1|	PREDICTED: uncharacterized protein LOC105773509 isoform X4 [Gossypium raimondii]	NA	NA	NA	NA	NA	NA	NA	NA
Ga01g00105.F1	NA	NA	gi|823129921|ref|XP_012450970.1|	PREDICTED: uncharacterized protein LOC105773509 isoform X5 [Gossypium raimondii]	NA	NA	NA	NA	NA	NA	NA	NA
Ga01g00105.F2	NA	NA	gi|823129921|ref|XP_012450970.1|	PREDICTED: uncharacterized protein LOC105773509 isoform X5 [Gossypium raimondii]	NA	NA	NA	NA	NA	NA	NA	NA
Ga01g00106.F1	NA	NA	gi|1050636668|ref|XP_017641405.1|	PREDICTED: pH-response regulator protein palI/RIM9-like [Gossypium arboreum]	NA	NA	NA	NA	NA	NA	NA	NA
Ga01g00107.F1	AT3G19640.1	| magnesium transporter 4 | Chr3:6820969-6823104 FORWARD LENGTH=484 | 201606	gi|1028957085|ref|XP_016721998.1|	PREDICTED: magnesium transporter MRS2-3-like [Gossypium hirsutum]	At3g19640	[P] KOG2662 Magnesium transporters: CorA family	sp|Q9LJN2|MRS23_ARATH	Magnesium transporter MRS2-3 OS=Arabidopsis thaliana GN=MRS2-3 PE=2 SV=1	IPR002523	Mg2+ transporter protein, CorA-like/Zinc transport protein ZntB	0016020|0030001|0046873|0055085	NA
Ga01g00107.F2	AT3G19640.1	| magnesium transporter 4 | Chr3:6820969-6823104 FORWARD LENGTH=484 | 201606	gi|1050639353|ref|XP_017642797.1|	PREDICTED: magnesium transporter MRS2-3-like [Gossypium arboreum] >gi|728833393|gb|KHG12836.1| Magnesium transporter MRS2-3 -like protein [Gossypium arboreum]	At3g19640	[P] KOG2662 Magnesium transporters: CorA family	sp|Q9LJN2|MRS23_ARATH	Magnesium transporter MRS2-3 OS=Arabidopsis thaliana GN=MRS2-3 PE=2 SV=1	IPR002523	Mg2+ transporter protein, CorA-like/Zinc transport protein ZntB	0016020|0030001|0046873|0055085	NA
Ga01g00107.F3	AT3G19640.1	| magnesium transporter 4 | Chr3:6820969-6823104 FORWARD LENGTH=484 | 201606	gi|1050639353|ref|XP_017642797.1|	PREDICTED: magnesium transporter MRS2-3-like [Gossypium arboreum] >gi|728833393|gb|KHG12836.1| Magnesium transporter MRS2-3 -like protein [Gossypium arboreum]	At3g19640	[P] KOG2662 Magnesium transporters: CorA family	sp|Q9LJN2|MRS23_ARATH	Magnesium transporter MRS2-3 OS=Arabidopsis thaliana GN=MRS2-3 PE=2 SV=1	IPR002523	Mg2+ transporter protein, CorA-like/Zinc transport protein ZntB	0016020|0030001|0046873|0055085	NA
Ga01g00108.F1	AT1G17870.1	| ethylene-dependent gravitropism-deficient and yellow-green-like 3 | Chr1:6150036-6152185 REVERSE LENGTH=573 | 201606	gi|1050635403|ref|XP_017640759.1|	PREDICTED: probable zinc metallopeptidase EGY3, chloroplastic [Gossypium arboreum] >gi|728833390|gb|KHG12833.1| putative cytosol aminopeptidase [Gossypium arboreum]	At1g17870	ethylene-dependent gravitropism-deficient and yellow-green-like 3	sp|Q9LMU1|EGY3_ARATH	Probable zinc metallopeptidase EGY3, chloroplastic OS=Arabidopsis thaliana GN=EGY3 PE=1 SV=1	NA	NA	NA	NA
Ga01g00108.F2	AT1G17870.1	| ethylene-dependent gravitropism-deficient and yellow-green-like 3 | Chr1:6150036-6152185 REVERSE LENGTH=573 | 201606	gi|1050635403|ref|XP_017640759.1|	PREDICTED: probable zinc metallopeptidase EGY3, chloroplastic [Gossypium arboreum] >gi|728833390|gb|KHG12833.1| putative cytosol aminopeptidase [Gossypium arboreum]	At1g17870	ethylene-dependent gravitropism-deficient and yellow-green-like 3	sp|Q9LMU1|EGY3_ARATH	Probable zinc metallopeptidase EGY3, chloroplastic OS=Arabidopsis thaliana GN=EGY3 PE=1 SV=1	NA	NA	NA	NA
Ga01g00108.F3	AT1G17870.1	| ethylene-dependent gravitropism-deficient and yellow-green-like 3 | Chr1:6150036-6152185 REVERSE LENGTH=573 | 201606	gi|1050635403|ref|XP_017640759.1|	PREDICTED: probable zinc metallopeptidase EGY3, chloroplastic [Gossypium arboreum] >gi|728833390|gb|KHG12833.1| putative cytosol aminopeptidase [Gossypium arboreum]	At1g17870	ethylene-dependent gravitropism-deficient and yellow-green-like 3	sp|Q9LMU1|EGY3_ARATH	Probable zinc metallopeptidase EGY3, chloroplastic OS=Arabidopsis thaliana GN=EGY3 PE=1 SV=1	NA	NA	NA	NA
Ga01g00109.N1	NA	NA	gi|1050633916|ref|XP_017639950.1|	PREDICTED: uncharacterized protein LOC108481309 [Gossypium arboreum]	NA	NA	NA	NA	NA	NA	NA	NA
Ga01g00110.N1	AT1G50030.1	| target of rapamycin | Chr1:18522626-18539619 REVERSE LENGTH=2481 | 201606	gi|1050637148|ref|XP_017641658.1|	PREDICTED: LOW QUALITY PROTEIN: serine/threonine-protein kinase TOR-like [Gossypium arboreum]	At1g50030	[L] KOG0891 DNA-dependent protein kinase	sp|Q9FR53|TOR_ARATH	Serine/threonine-protein kinase TOR OS=Arabidopsis thaliana GN=TOR PE=1 SV=1	IPR003152	FATC domain	0004674|0005488|0005515|0016301|0044877	K07203
Ga01g00110.N2	AT1G50030.1	| target of rapamycin | Chr1:18522626-18539619 REVERSE LENGTH=2481 | 201606	gi|1050637148|ref|XP_017641658.1|	PREDICTED: LOW QUALITY PROTEIN: serine/threonine-protein kinase TOR-like [Gossypium arboreum]	At1g50030	[L] KOG0891 DNA-dependent protein kinase	sp|Q9FR53|TOR_ARATH	Serine/threonine-protein kinase TOR OS=Arabidopsis thaliana GN=TOR PE=1 SV=1	IPR003152	FATC domain	0004674|0005488|0005515|0016301|0044877	K07203
Ga01g00110.N3	AT1G50030.1	| target of rapamycin | Chr1:18522626-18539619 REVERSE LENGTH=2481 | 201606	gi|1050637148|ref|XP_017641658.1|	PREDICTED: LOW QUALITY PROTEIN: serine/threonine-protein kinase TOR-like [Gossypium arboreum]	At1g50030	[L] KOG0891 DNA-dependent protein kinase	sp|Q9FR53|TOR_ARATH	Serine/threonine-protein kinase TOR OS=Arabidopsis thaliana GN=TOR PE=1 SV=1	IPR003152	FATC domain	0004674|0005488|0005515|0016301|0044877	K07203
Ga01g00113.F1	AT1G47530.1	| MATE efflux family protein | Chr1:17451724-17454110 FORWARD LENGTH=484 | 201606	gi|1028957025|ref|XP_016721967.1|	PREDICTED: protein DETOXIFICATION 33-like isoform X1 [Gossypium hirsutum]	At1g47530	[R] KOG1347 Uncharacterized membrane protein, predicted efflux pump	sp|Q9SX83|DTX33_ARATH	Protein DETOXIFICATION 33 OS=Arabidopsis thaliana GN=DTX33 PE=2 SV=1	IPR002528	Multi antimicrobial extrusion protein	0006855|0015238|0015297|0016020|0055085	K03327
Ga01g00114.F1	AT3G18830.1	| polyol/monosaccharide transporter 5 | Chr3:6489000-6491209 REVERSE LENGTH=539 | 201606	gi|1050635590|ref|XP_017640855.1|	PREDICTED: polyol transporter 5-like [Gossypium arboreum]	At3g18830	[R] KOG0254 Predicted transporter (major facilitator superfamily)	sp|Q8VZ80|PLT5_ARATH	Polyol transporter 5 OS=Arabidopsis thaliana GN=PLT5 PE=1 SV=2	IPR005828	Major facilitator, sugar transporter-like	0005215|0016020|0016021|0022857|0022891|0055085	NA
Ga01g00115.F1	AT3G18830.1	| polyol/monosaccharide transporter 5 | Chr3:6489000-6491209 REVERSE LENGTH=539 | 201606	gi|1028944978|ref|XP_016715750.1|	PREDICTED: polyol transporter 5-like isoform X1 [Gossypium hirsutum]	At3g18830	[R] KOG0254 Predicted transporter (major facilitator superfamily)	sp|Q8VZ80|PLT5_ARATH	Polyol transporter 5 OS=Arabidopsis thaliana GN=PLT5 PE=1 SV=2	IPR005828	Major facilitator, sugar transporter-like	0016020|0016021|0022857|0022891|0055085	NA
Ga01g00116.F1	AT3G18830.1	| polyol/monosaccharide transporter 5 | Chr3:6489000-6491209 REVERSE LENGTH=539 | 201606	gi|763744878|gb|KJB12317.1|	hypothetical protein B456_002G011600 [Gossypium raimondii]	At3g18830	[R] KOG0254 Predicted transporter (major facilitator superfamily)	sp|Q8VZ80|PLT5_ARATH	Polyol transporter 5 OS=Arabidopsis thaliana GN=PLT5 PE=1 SV=2	IPR005828	Major facilitator, sugar transporter-like	0016020|0016021|0022857|0022891|0055085	NA
Ga01g00117.F1	AT3G18830.1	| polyol/monosaccharide transporter 5 | Chr3:6489000-6491209 REVERSE LENGTH=539 | 201606	gi|1050633419|ref|XP_017639665.1|	PREDICTED: putative polyol transporter 1 [Gossypium arboreum]	At3g18830	[R] KOG0254 Predicted transporter (major facilitator superfamily)	sp|Q8VZ80|PLT5_ARATH	Polyol transporter 5 OS=Arabidopsis thaliana GN=PLT5 PE=1 SV=2	IPR005828	Major facilitator, sugar transporter-like	0005215|0016020|0016021|0022857|0022891|0055085	NA
Ga01g00117.F2	AT3G18830.1	| polyol/monosaccharide transporter 5 | Chr3:6489000-6491209 REVERSE LENGTH=539 | 201606	gi|1050633419|ref|XP_017639665.1|	PREDICTED: putative polyol transporter 1 [Gossypium arboreum]	At3g18830	[R] KOG0254 Predicted transporter (major facilitator superfamily)	sp|Q8VZ80|PLT5_ARATH	Polyol transporter 5 OS=Arabidopsis thaliana GN=PLT5 PE=1 SV=2	IPR005828	Major facilitator, sugar transporter-like	0005215|0016020|0016021|0022857|0022891|0055085	NA
Ga01g00117.F3	AT3G18830.1	| polyol/monosaccharide transporter 5 | Chr3:6489000-6491209 REVERSE LENGTH=539 | 201606	gi|1050633419|ref|XP_017639665.1|	PREDICTED: putative polyol transporter 1 [Gossypium arboreum]	At3g18830	[R] KOG0254 Predicted transporter (major facilitator superfamily)	sp|Q8VZ80|PLT5_ARATH	Polyol transporter 5 OS=Arabidopsis thaliana GN=PLT5 PE=1 SV=2	IPR005828	Major facilitator, sugar transporter-like	0005215|0016020|0016021|0022857|0022891|0055085	NA
Ga01g00118.F1	AT1G73150.2	| global transcription factor group E3 | Chr1:27504601-27505996 REVERSE LENGTH=432 | 201606	gi|1050637285|ref|XP_017641726.1|	PREDICTED: transcription factor GTE7 [Gossypium arboreum] >gi|728833391|gb|KHG12834.1| Transcription factor GTE4 -like protein [Gossypium arboreum]	At1g73150	[K] KOG1474 Transcription initiation factor TFIID, subunit BDF1 and related bromodomain proteins	sp|Q9S7T1|GTE3_ARATH	Transcription factor GTE3, chloroplastic OS=Arabidopsis thaliana GN=GTE3 PE=1 SV=1	IPR027353	NET domain	0005515	NA
Ga01g00118.F2	AT1G73150.2	| global transcription factor group E3 | Chr1:27504601-27505996 REVERSE LENGTH=432 | 201606	gi|1050637285|ref|XP_017641726.1|	PREDICTED: transcription factor GTE7 [Gossypium arboreum] >gi|728833391|gb|KHG12834.1| Transcription factor GTE4 -like protein [Gossypium arboreum]	At1g73150	[K] KOG1474 Transcription initiation factor TFIID, subunit BDF1 and related bromodomain proteins	sp|Q9S7T1|GTE3_ARATH	Transcription factor GTE3, chloroplastic OS=Arabidopsis thaliana GN=GTE3 PE=1 SV=1	IPR027353	NET domain	0005515	NA
Ga01g00118.F3	AT1G73150.2	| global transcription factor group E3 | Chr1:27504601-27505996 REVERSE LENGTH=432 | 201606	gi|1050637285|ref|XP_017641726.1|	PREDICTED: transcription factor GTE7 [Gossypium arboreum] >gi|728833391|gb|KHG12834.1| Transcription factor GTE4 -like protein [Gossypium arboreum]	At1g73150	[K] KOG1474 Transcription initiation factor TFIID, subunit BDF1 and related bromodomain proteins	sp|Q9S7T1|GTE3_ARATH	Transcription factor GTE3, chloroplastic OS=Arabidopsis thaliana GN=GTE3 PE=1 SV=1	IPR027353	NET domain	0005515	NA
Ga01g00118.F4	AT1G73150.2	| global transcription factor group E3 | Chr1:27504601-27505996 REVERSE LENGTH=432 | 201606	gi|1050637285|ref|XP_017641726.1|	PREDICTED: transcription factor GTE7 [Gossypium arboreum] >gi|728833391|gb|KHG12834.1| Transcription factor GTE4 -like protein [Gossypium arboreum]	At1g73150	[K] KOG1474 Transcription initiation factor TFIID, subunit BDF1 and related bromodomain proteins	sp|Q9S7T1|GTE3_ARATH	Transcription factor GTE3, chloroplastic OS=Arabidopsis thaliana GN=GTE3 PE=1 SV=1	IPR027353	NET domain	0005515	NA
Ga01g00118.F5	AT5G65630.1	| global transcription factor group E7 | Chr5:26226311-26228257 REVERSE LENGTH=590 | 201606	gi|1050637285|ref|XP_017641726.1|	PREDICTED: transcription factor GTE7 [Gossypium arboreum] >gi|728833391|gb|KHG12834.1| Transcription factor GTE4 -like protein [Gossypium arboreum]	At5g65630	[K] KOG1474 Transcription initiation factor TFIID, subunit BDF1 and related bromodomain proteins	sp|Q7Y214|GTE7_ARATH	Transcription factor GTE7 OS=Arabidopsis thaliana GN=GTE7 PE=2 SV=1	IPR027353	NET domain	0006351	NA
Ga01g00118.F6	AT5G65630.1	| global transcription factor group E7 | Chr5:26226311-26228257 REVERSE LENGTH=590 | 201606	gi|1050637285|ref|XP_017641726.1|	PREDICTED: transcription factor GTE7 [Gossypium arboreum] >gi|728833391|gb|KHG12834.1| Transcription factor GTE4 -like protein [Gossypium arboreum]	At5g65630	[K] KOG1474 Transcription initiation factor TFIID, subunit BDF1 and related bromodomain proteins	sp|Q7Y214|GTE7_ARATH	Transcription factor GTE7 OS=Arabidopsis thaliana GN=GTE7 PE=2 SV=1	IPR027353	NET domain	0006351	NA
Ga01g00119.F1	AT1G63110.1	| GPI transamidase subunit PIG-U | Chr1:23404870-23407757 FORWARD LENGTH=469 | 201606	gi|1050631897|ref|XP_017638891.1|	PREDICTED: phosphatidylinositol glycan anchor biosynthesis class U protein-like isoform X1 [Gossypium arboreum]	At1g12730	[R] KOG2552 Major facilitator superfamily permease - Cdc91p	sp|Q9H490|PIGU_HUMAN	Phosphatidylinositol glycan anchor biosynthesis class U protein OS=Homo sapiens GN=PIGU PE=1 SV=3	IPR009600	GPI transamidase subunit PIG-U	0016021|0016255|0042765	K05293
Ga01g00120.C1	AT2G02220.1	| phytosulfokin receptor 1 | Chr2:584098-587124 REVERSE LENGTH=1008 | 201606	gi|1050637140|ref|XP_017641654.1|	PREDICTED: phytosulfokine receptor 1-like [Gossypium arboreum] >gi|1050637142|ref|XP_017641655.1| PREDICTED: phytosulfokine receptor 1-like [Gossypium arboreum]	At2g02220	phytosulfokin receptor 1	sp|Q8LPB4|PSKR1_DAUCA	Phytosulfokine receptor 1 OS=Daucus carota GN=PSKR PE=1 SV=1	IPR001611	Leucine-rich repeat	0005515	NA
Ga01g00120.C2	AT2G02220.1	| phytosulfokin receptor 1 | Chr2:584098-587124 REVERSE LENGTH=1008 | 201606	gi|1050637140|ref|XP_017641654.1|	PREDICTED: phytosulfokine receptor 1-like [Gossypium arboreum] >gi|1050637142|ref|XP_017641655.1| PREDICTED: phytosulfokine receptor 1-like [Gossypium arboreum]	At2g02220	phytosulfokin receptor 1	sp|Q8LPB4|PSKR1_DAUCA	Phytosulfokine receptor 1 OS=Daucus carota GN=PSKR PE=1 SV=1	IPR001611	Leucine-rich repeat	0005515	NA
Ga01g00120.F1	AT2G02220.1	| phytosulfokin receptor 1 | Chr2:584098-587124 REVERSE LENGTH=1008 | 201606	gi|1050637140|ref|XP_017641654.1|	PREDICTED: phytosulfokine receptor 1-like [Gossypium arboreum] >gi|1050637142|ref|XP_017641655.1| PREDICTED: phytosulfokine receptor 1-like [Gossypium arboreum]	At2g02220	phytosulfokin receptor 1	sp|Q8LPB4|PSKR1_DAUCA	Phytosulfokine receptor 1 OS=Daucus carota GN=PSKR PE=1 SV=1	IPR001611	Leucine-rich repeat	0005515	NA
Ga01g00120.F2	AT2G02220.1	| phytosulfokin receptor 1 | Chr2:584098-587124 REVERSE LENGTH=1008 | 201606	gi|1050637140|ref|XP_017641654.1|	PREDICTED: phytosulfokine receptor 1-like [Gossypium arboreum] >gi|1050637142|ref|XP_017641655.1| PREDICTED: phytosulfokine receptor 1-like [Gossypium arboreum]	At2g02220	phytosulfokin receptor 1	sp|Q8LPB4|PSKR1_DAUCA	Phytosulfokine receptor 1 OS=Daucus carota GN=PSKR PE=1 SV=1	IPR001611	Leucine-rich repeat	0005515	NA
Ga01g00120.M1	AT2G02220.1	| phytosulfokin receptor 1 | Chr2:584098-587124 REVERSE LENGTH=1008 | 201606	gi|1050637140|ref|XP_017641654.1|	PREDICTED: phytosulfokine receptor 1-like [Gossypium arboreum] >gi|1050637142|ref|XP_017641655.1| PREDICTED: phytosulfokine receptor 1-like [Gossypium arboreum]	At2g02220	phytosulfokin receptor 1	sp|Q8LPB4|PSKR1_DAUCA	Phytosulfokine receptor 1 OS=Daucus carota GN=PSKR PE=1 SV=1	IPR001611	Leucine-rich repeat	0005515	NA
Ga01g00120.M2	AT2G02220.1	| phytosulfokin receptor 1 | Chr2:584098-587124 REVERSE LENGTH=1008 | 201606	gi|1050637140|ref|XP_017641654.1|	PREDICTED: phytosulfokine receptor 1-like [Gossypium arboreum] >gi|1050637142|ref|XP_017641655.1| PREDICTED: phytosulfokine receptor 1-like [Gossypium arboreum]	At2g02220	phytosulfokin receptor 1	sp|Q8LPB4|PSKR1_DAUCA	Phytosulfokine receptor 1 OS=Daucus carota GN=PSKR PE=1 SV=1	IPR001611	Leucine-rich repeat	0005515	NA
Ga01g00120.M3	AT2G02220.1	| phytosulfokin receptor 1 | Chr2:584098-587124 REVERSE LENGTH=1008 | 201606	gi|1050637140|ref|XP_017641654.1|	PREDICTED: phytosulfokine receptor 1-like [Gossypium arboreum] >gi|1050637142|ref|XP_017641655.1| PREDICTED: phytosulfokine receptor 1-like [Gossypium arboreum]	At2g02220	phytosulfokin receptor 1	sp|Q8LPB4|PSKR1_DAUCA	Phytosulfokine receptor 1 OS=Daucus carota GN=PSKR PE=1 SV=1	IPR001611	Leucine-rich repeat	0005515	NA
Ga01g00120.M4	AT2G02220.1	| phytosulfokin receptor 1 | Chr2:584098-587124 REVERSE LENGTH=1008 | 201606	gi|1050637140|ref|XP_017641654.1|	PREDICTED: phytosulfokine receptor 1-like [Gossypium arboreum] >gi|1050637142|ref|XP_017641655.1| PREDICTED: phytosulfokine receptor 1-like [Gossypium arboreum]	At2g02220	phytosulfokin receptor 1	sp|Q8LPB4|PSKR1_DAUCA	Phytosulfokine receptor 1 OS=Daucus carota GN=PSKR PE=1 SV=1	IPR001611	Leucine-rich repeat	0005515	NA
Ga01g00120.M5	AT2G02220.1	| phytosulfokin receptor 1 | Chr2:584098-587124 REVERSE LENGTH=1008 | 201606	gi|1050637140|ref|XP_017641654.1|	PREDICTED: phytosulfokine receptor 1-like [Gossypium arboreum] >gi|1050637142|ref|XP_017641655.1| PREDICTED: phytosulfokine receptor 1-like [Gossypium arboreum]	At2g02220	phytosulfokin receptor 1	sp|Q8LPB4|PSKR1_DAUCA	Phytosulfokine receptor 1 OS=Daucus carota GN=PSKR PE=1 SV=1	IPR001611	Leucine-rich repeat	0005515	NA
Ga01g00120.M6	AT2G02220.1	| phytosulfokin receptor 1 | Chr2:584098-587124 REVERSE LENGTH=1008 | 201606	gi|1050637140|ref|XP_017641654.1|	PREDICTED: phytosulfokine receptor 1-like [Gossypium arboreum] >gi|1050637142|ref|XP_017641655.1| PREDICTED: phytosulfokine receptor 1-like [Gossypium arboreum]	At2g02220	phytosulfokin receptor 1	sp|Q8LPB4|PSKR1_DAUCA	Phytosulfokine receptor 1 OS=Daucus carota GN=PSKR PE=1 SV=1	IPR001611	Leucine-rich repeat	0005515	NA
Ga01g00120.M7	AT2G02220.1	| phytosulfokin receptor 1 | Chr2:584098-587124 REVERSE LENGTH=1008 | 201606	gi|1050637140|ref|XP_017641654.1|	PREDICTED: phytosulfokine receptor 1-like [Gossypium arboreum] >gi|1050637142|ref|XP_017641655.1| PREDICTED: phytosulfokine receptor 1-like [Gossypium arboreum]	At2g02220	phytosulfokin receptor 1	sp|Q8LPB4|PSKR1_DAUCA	Phytosulfokine receptor 1 OS=Daucus carota GN=PSKR PE=1 SV=1	IPR001611	Leucine-rich repeat	0005515	NA
Ga01g00120.M8	AT2G02220.1	| phytosulfokin receptor 1 | Chr2:584098-587124 REVERSE LENGTH=1008 | 201606	gi|1050637140|ref|XP_017641654.1|	PREDICTED: phytosulfokine receptor 1-like [Gossypium arboreum] >gi|1050637142|ref|XP_017641655.1| PREDICTED: phytosulfokine receptor 1-like [Gossypium arboreum]	At2g02220	phytosulfokin receptor 1	sp|Q8LPB4|PSKR1_DAUCA	Phytosulfokine receptor 1 OS=Daucus carota GN=PSKR PE=1 SV=1	IPR001611	Leucine-rich repeat	0005515	NA
Ga01g00121.F3	AT4G38495.1	| chromatin-remodeling complex subunit | Chr4:18007466-18008025 REVERSE LENGTH=124 | 201606	gi|1028957081|ref|XP_016721996.1|	PREDICTED: INO80 complex subunit C-like [Gossypium hirsutum] >gi|1050637146|ref|XP_017641657.1| PREDICTED: INO80 complex subunit C [Gossypium arboreum] >gi|728833384|gb|KHG12827.1| INO80 complex subunit C [Gossypium arboreum]	Hs17457141	[S] KOG4137 Uncharacterized conserved protein	sp|Q8BHA0|IN80C_MOUSE	INO80 complex subunit C OS=Mus musculus GN=Ino80c PE=1 SV=1	IPR013272	Vps72/YL1, C-terminal	NA	K11667
Ga01g00122.F1	AT4G10170.2	| SNARE-like superfamily protein | Chr4:6344587-6345351 FORWARD LENGTH=254 | 201606	gi|1050636750|ref|XP_017641449.1|	PREDICTED: phytolongin Phyl1.1 isoform X2 [Gossypium arboreum]	At4g10170	Arabidopsis thaliana synaptobrevin-related family protein	sp|Q9SN26|PHL11_ARATH	Phytolongin Phyl1.1 OS=Arabidopsis thaliana GN=PHYL1.1 PE=2 SV=1	IPR011012	Longin-like domain	0006810	NA
Ga01g00122.F2	AT4G10170.2	| SNARE-like superfamily protein | Chr4:6344587-6345351 FORWARD LENGTH=254 | 201606	gi|1050636750|ref|XP_017641449.1|	PREDICTED: phytolongin Phyl1.1 isoform X2 [Gossypium arboreum]	At4g10170	Arabidopsis thaliana synaptobrevin-related family protein	sp|Q9SN26|PHL11_ARATH	Phytolongin Phyl1.1 OS=Arabidopsis thaliana GN=PHYL1.1 PE=2 SV=1	IPR011012	Longin-like domain	0006810	NA
Ga01g00123.F1	AT5G64360.7	| Chaperone DnaJ-domain superfamily protein | Chr5:25737208-25738602 REVERSE LENGTH=464 | 201606	gi|1050636746|ref|XP_017641447.1|	PREDICTED: uncharacterized protein LOC108482870 [Gossypium arboreum]	At5g64360	[O] KOG0714 Molecular chaperone (DnaJ superfamily)	NA	NA	IPR001623	DnaJ domain	NA	NA
Ga01g00123.F2	AT5G64360.7	| Chaperone DnaJ-domain superfamily protein | Chr5:25737208-25738602 REVERSE LENGTH=464 | 201606	gi|1050636746|ref|XP_017641447.1|	PREDICTED: uncharacterized protein LOC108482870 [Gossypium arboreum]	At5g64360	[O] KOG0714 Molecular chaperone (DnaJ superfamily)	NA	NA	IPR001623	DnaJ domain	NA	NA
Ga01g00124.F1	AT4G09000.1	| general regulatory factor 1 | Chr4:5775387-5777157 FORWARD LENGTH=267 | 201606	gi|763744868|gb|KJB12307.1|	hypothetical protein B456_002G012500 [Gossypium raimondii]	At4g09000	[O] KOG0841 Multifunctional chaperone (14-3-3 family)	sp|O65352|1433_HELAN	14-3-3-like protein OS=Helianthus annuus PE=2 SV=1	IPR023410	14-3-3 domain	0019904	NA
Ga01g00124.F2	AT1G78300.1	| general regulatory factor 2 | Chr1:29461883-29463052 FORWARD LENGTH=259 | 201606	gi|1050636752|ref|XP_017641450.1|	PREDICTED: 14-3-3-like protein [Gossypium arboreum] >gi|728833385|gb|KHG12828.1| Uncharacterized protein F383_00373 [Gossypium arboreum]	At1g78300	[O] KOG0841 Multifunctional chaperone (14-3-3 family)	sp|P93211|14336_SOLLC	14-3-3 protein 6 OS=Solanum lycopersicum GN=TFT6 PE=2 SV=2	IPR023410	14-3-3 domain	0019904	K06630
Ga01g00124.F3	AT1G78300.1	| general regulatory factor 2 | Chr1:29461883-29463052 FORWARD LENGTH=259 | 201606	gi|1050636752|ref|XP_017641450.1|	PREDICTED: 14-3-3-like protein [Gossypium arboreum] >gi|728833385|gb|KHG12828.1| Uncharacterized protein F383_00373 [Gossypium arboreum]	At1g78300	[O] KOG0841 Multifunctional chaperone (14-3-3 family)	sp|P93211|14336_SOLLC	14-3-3 protein 6 OS=Solanum lycopersicum GN=TFT6 PE=2 SV=2	IPR023410	14-3-3 domain	0019904	K06630
Ga01g00124.F4	AT4G09000.1	| general regulatory factor 1 | Chr4:5775387-5777157 FORWARD LENGTH=267 | 201606	gi|763744868|gb|KJB12307.1|	hypothetical protein B456_002G012500 [Gossypium raimondii]	At4g09000	[O] KOG0841 Multifunctional chaperone (14-3-3 family)	sp|O65352|1433_HELAN	14-3-3-like protein OS=Helianthus annuus PE=2 SV=1	IPR023410	14-3-3 domain	0019904	NA
Ga01g00125.P1	AT1G02170.1	| metacaspase 1 | Chr1:411883-413426 FORWARD LENGTH=367 | 201606	gi|1050633914|ref|XP_017639949.1|	PREDICTED: metacaspase-1-like [Gossypium arboreum]	At1g02170	[DO] KOG1546 Metacaspase involved in regulation of apoptosis	sp|Q7XJE6|MCA1_ARATH	Metacaspase-1 OS=Arabidopsis thaliana GN=AMC1 PE=1 SV=1	IPR029030	Caspase-like domain	NA	NA
Ga01g00125.P2	AT1G02170.1	| metacaspase 1 | Chr1:411883-413426 FORWARD LENGTH=367 | 201606	gi|1050633914|ref|XP_017639949.1|	PREDICTED: metacaspase-1-like [Gossypium arboreum]	At1g02170	[DO] KOG1546 Metacaspase involved in regulation of apoptosis	sp|Q7XJE6|MCA1_ARATH	Metacaspase-1 OS=Arabidopsis thaliana GN=AMC1 PE=1 SV=1	IPR029030	Caspase-like domain	NA	NA
Ga01g00125.P3	AT1G02170.1	| metacaspase 1 | Chr1:411883-413426 FORWARD LENGTH=367 | 201606	gi|1050633914|ref|XP_017639949.1|	PREDICTED: metacaspase-1-like [Gossypium arboreum]	At1g02170	[DO] KOG1546 Metacaspase involved in regulation of apoptosis	sp|Q7XJE6|MCA1_ARATH	Metacaspase-1 OS=Arabidopsis thaliana GN=AMC1 PE=1 SV=1	IPR029030	Caspase-like domain	NA	NA
Ga01g00125.P4	AT1G02170.1	| metacaspase 1 | Chr1:411883-413426 FORWARD LENGTH=367 | 201606	gi|1050633914|ref|XP_017639949.1|	PREDICTED: metacaspase-1-like [Gossypium arboreum]	At1g02170	[DO] KOG1546 Metacaspase involved in regulation of apoptosis	sp|Q7XJE6|MCA1_ARATH	Metacaspase-1 OS=Arabidopsis thaliana GN=AMC1 PE=1 SV=1	IPR029030	Caspase-like domain	NA	NA
Ga01g00126.N1	AT5G64240.1	| metacaspase 3 | Chr5:25695836-25696923 FORWARD LENGTH=305 | 201606	gi|1050633912|ref|XP_017639947.1|	PREDICTED: metacaspase-1-like [Gossypium arboreum]	At5g64240	[DO] KOG1546 Metacaspase involved in regulation of apoptosis	sp|Q9FMG1|MCA3_ARATH	Metacaspase-3 OS=Arabidopsis thaliana GN=AMC3 PE=2 SV=1	IPR005735	Zinc finger, LSD1-type	NA	NA
Ga01g00126.N2	AT1G02170.1	| metacaspase 1 | Chr1:411883-413426 FORWARD LENGTH=367 | 201606	gi|1050633912|ref|XP_017639947.1|	PREDICTED: metacaspase-1-like [Gossypium arboreum]	At1g02170	[DO] KOG1546 Metacaspase involved in regulation of apoptosis	sp|Q7XJE6|MCA1_ARATH	Metacaspase-1 OS=Arabidopsis thaliana GN=AMC1 PE=1 SV=1	IPR029030	Caspase-like domain	NA	NA
Ga01g00126.N3	AT1G02170.1	| metacaspase 1 | Chr1:411883-413426 FORWARD LENGTH=367 | 201606	gi|1028944685|ref|XP_016715602.1|	PREDICTED: metacaspase-1-like [Gossypium hirsutum]	At1g02170	[DO] KOG1546 Metacaspase involved in regulation of apoptosis	sp|Q7XJE6|MCA1_ARATH	Metacaspase-1 OS=Arabidopsis thaliana GN=AMC1 PE=1 SV=1	IPR029030	Caspase-like domain	NA	K22684
Ga01g00126.N4	AT1G02170.1	| metacaspase 1 | Chr1:411883-413426 FORWARD LENGTH=367 | 201606	gi|1050633912|ref|XP_017639947.1|	PREDICTED: metacaspase-1-like [Gossypium arboreum]	At1g02170	[DO] KOG1546 Metacaspase involved in regulation of apoptosis	sp|Q7XJE6|MCA1_ARATH	Metacaspase-1 OS=Arabidopsis thaliana GN=AMC1 PE=1 SV=1	IPR029030	Caspase-like domain	NA	NA
Ga01g00126.N5	AT1G02170.1	| metacaspase 1 | Chr1:411883-413426 FORWARD LENGTH=367 | 201606	gi|1050633912|ref|XP_017639947.1|	PREDICTED: metacaspase-1-like [Gossypium arboreum]	At1g02170	[DO] KOG1546 Metacaspase involved in regulation of apoptosis	sp|Q7XJE6|MCA1_ARATH	Metacaspase-1 OS=Arabidopsis thaliana GN=AMC1 PE=1 SV=1	IPR029030	Caspase-like domain	NA	K22684
Ga01g00127.F1	AT5G64240.2	| metacaspase 3 | Chr5:25695836-25697249 FORWARD LENGTH=362 | 201606	gi|1050635124|ref|XP_017640619.1|	PREDICTED: metacaspase-3-like [Gossypium arboreum]	At5g64240	[DO] KOG1546 Metacaspase involved in regulation of apoptosis	sp|Q9FMG1|MCA3_ARATH	Metacaspase-3 OS=Arabidopsis thaliana GN=AMC3 PE=2 SV=1	IPR033180	Metacaspase type I, plant	NA	K22684
Ga01g00127.F2	AT5G64240.2	| metacaspase 3 | Chr5:25695836-25697249 FORWARD LENGTH=362 | 201606	gi|1050635124|ref|XP_017640619.1|	PREDICTED: metacaspase-3-like [Gossypium arboreum]	At5g64240	[DO] KOG1546 Metacaspase involved in regulation of apoptosis	sp|Q9FMG1|MCA3_ARATH	Metacaspase-3 OS=Arabidopsis thaliana GN=AMC3 PE=2 SV=1	IPR033180	Metacaspase type I, plant	NA	K22684
Ga01g00128.F1	AT1G78160.2	| pumilio 7 | Chr1:29407894-29410184 FORWARD LENGTH=652 | 201606	gi|1050639537|ref|XP_017642896.1|	PREDICTED: putative pumilio homolog 7, chloroplastic [Gossypium arboreum] >gi|1050639539|ref|XP_017642897.1| PREDICTED: putative pumilio homolog 7, chloroplastic [Gossypium arboreum] >gi|728840246|gb|KHG19689.1| Putative pumilio, chloroplastic -like protein [Gossypium arboreum]	At1g22240	[J] KOG2049 Translational repressor MPT5/PUF4 and related RNA-binding proteins (Puf superfamily)	sp|Q9C9R6|PUM7_ARATH	Putative pumilio homolog 7, chloroplastic OS=Arabidopsis thaliana GN=APUM7 PE=3 SV=2	IPR001313	Pumilio RNA-binding repeat	0003723|0005488	NA
Ga01g00128.F2	AT1G78160.2	| pumilio 7 | Chr1:29407894-29410184 FORWARD LENGTH=652 | 201606	gi|1050639537|ref|XP_017642896.1|	PREDICTED: putative pumilio homolog 7, chloroplastic [Gossypium arboreum] >gi|1050639539|ref|XP_017642897.1| PREDICTED: putative pumilio homolog 7, chloroplastic [Gossypium arboreum] >gi|728840246|gb|KHG19689.1| Putative pumilio, chloroplastic -like protein [Gossypium arboreum]	At1g22240	[J] KOG2049 Translational repressor MPT5/PUF4 and related RNA-binding proteins (Puf superfamily)	sp|Q9C9R6|PUM7_ARATH	Putative pumilio homolog 7, chloroplastic OS=Arabidopsis thaliana GN=APUM7 PE=3 SV=2	IPR001313	Pumilio RNA-binding repeat	0003723|0005488	NA
Ga01g00129.N1	AT5G64120.1	| Peroxidase superfamily protein | Chr5:25659551-25660946 REVERSE LENGTH=328 | 201606	gi|1050635697|ref|XP_017640910.1|	PREDICTED: peroxidase N1-like [Gossypium arboreum]	At5g64120	[R] TWOG0189 Peroxidase	sp|Q9XIV8|PERN1_TOBAC	Peroxidase N1 OS=Nicotiana tabacum GN=poxN1 PE=1 SV=1	IPR002016	Haem peroxidase, plant/fungal/bacterial	0004601|0006979|0020037|0042744|0055114	K00430
Ga01g00130.N1	AT5G48905.1	| low-molecular-weight cysteine-rich 12 | Chr5:19831284-19831787 FORWARD LENGTH=84 | 201606	gi|1050636641|ref|XP_017641395.1|	PREDICTED: defensin-like protein 155 [Gossypium arboreum] >gi|728842748|gb|KHG22191.1| Defensin-like protein [Gossypium arboreum]	At4g29280	low-molecular-weight cysteine-rich 22	sp|P82727|DF165_ARATH	Putative defensin-like protein 165 OS=Arabidopsis thaliana GN=LCR12 PE=3 SV=1	IPR010851	S locus-related glycoprotein 1 binding pollen coat protein	NA	NA
Ga01g00131.N1	AT4G29280.1	| low-molecular-weight cysteine-rich 22 | Chr4:14427901-14428265 REVERSE LENGTH=77 | 201606	gi|1028957037|ref|XP_016721972.1|	PREDICTED: putative defensin-like protein 165 [Gossypium hirsutum] >gi|728846271|gb|KHG25714.1| Defensin-like protein [Gossypium arboreum]	At4g29280	low-molecular-weight cysteine-rich 22	sp|Q9M0F3|DF157_ARATH	Putative defensin-like protein 157 OS=Arabidopsis thaliana GN=LCR22 PE=3 SV=1	IPR010851	S locus-related glycoprotein 1 binding pollen coat protein	NA	NA
Ga01g00132.N1	AT5G48905.1	| low-molecular-weight cysteine-rich 12 | Chr5:19831284-19831787 FORWARD LENGTH=84 | 201606	gi|728824758|gb|KHG05935.1|	Defensin-like protein [Gossypium arboreum]	At4g29280	low-molecular-weight cysteine-rich 22	sp|P82727|DF165_ARATH	Putative defensin-like protein 165 OS=Arabidopsis thaliana GN=LCR12 PE=3 SV=1	IPR010851	S locus-related glycoprotein 1 binding pollen coat protein	NA	NA
Ga01g00133.F1	AT5G64090.1	| hyccin | Chr5:25648069-25649415 FORWARD LENGTH=448 | 201606	gi|1050631003|ref|XP_017638441.1|	PREDICTED: uncharacterized protein LOC108480098 [Gossypium arboreum]	At5g64090	[T] KOG4688 Putative beta-catenin-Tcf/Lef signaling pathway component DRCTNNB1A	sp|Q8IXS8|F126B_HUMAN	Protein FAM126B OS=Homo sapiens GN=FAM126B PE=1 SV=1	IPR018619	Hyccin	NA	K21844
Ga01g00134.F1	AT1G03050.1	| ENTH/ANTH/VHS superfamily protein | Chr1:707726-709860 FORWARD LENGTH=599 | 201606	gi|1050633910|ref|XP_017639946.1|	PREDICTED: putative clathrin assembly protein At1g03050 [Gossypium arboreum]	At1g03050	[TU] KOG0251 Clathrin assembly protein AP180 and related proteins, contain ENTH domain	sp|Q9SA65|CAP4_ARATH	Putative clathrin assembly protein At1g03050 OS=Arabidopsis thaliana GN=At1g03050 PE=2 SV=1	IPR011417	AP180 N-terminal homology (ANTH) domain	0005543|0005545|0030136|0030276|0048268	NA
Ga01g00135.F1	AT3G43660.1	| Vacuolar iron transporter (VIT) family protein | Chr3:15565332-15565928 FORWARD LENGTH=198 | 201606	gi|1050636217|ref|XP_017641181.1|	PREDICTED: vacuolar iron transporter homolog 2-like [Gossypium arboreum]	At3g43660	[S] KOG4473 Uncharacterized membrane protein	sp|Q9M2C0|VITH4_ARATH	Vacuolar iron transporter homolog 4 OS=Arabidopsis thaliana GN=At3g43660 PE=2 SV=1	IPR008217	Ccc1 family	NA	K22736
Ga01g00136.N1	AT4G38270.2	| galacturonosyltransferase 3 | Chr4:17938433-17941410 FORWARD LENGTH=676 | 201606	gi|1050633908|ref|XP_017639945.1|	PREDICTED: probable galacturonosyltransferase 3 [Gossypium arboreum]	At4g38270	galacturonosyltransferase 3	sp|Q0WQD2|GAUT3_ARATH	Probable galacturonosyltransferase 3 OS=Arabidopsis thaliana GN=GAUT3 PE=2 SV=2	IPR002495	Glycosyl transferase, family 8	0016757|0047262	K13648
Ga01g00137.N1	AT2G23240.1	| Plant EC metallothionein-like protein%2C family 15 | Chr2:9895995-9896325 REVERSE LENGTH=85 | 201606	gi|763744880|gb|KJB12319.1|	hypothetical protein B456_002G013700 [Gossypium raimondii]	At2g23240	Arabidopsis thaliana Plant EC metallothionein-like protein, family 15	sp|Q42377|MT4B_ARATH	Metallothionein-like protein 4B OS=Arabidopsis thaliana GN=MT4B PE=2 SV=2	IPR000316	Plant EC metallothionein-like protein, family 15	0008270	NA
Ga01g00138.F1	NA	NA	gi|823129988|ref|XP_012451343.1|	PREDICTED: uncharacterized protein LOC105773766 isoform X3 [Gossypium raimondii]	NA	NA	NA	NA	NA	NA	NA	NA
Ga01g00139.F1	NA	NA	gi|763744911|gb|KJB12350.1|	hypothetical protein B456_002G014300 [Gossypium raimondii]	NA	NA	NA	NA	NA	NA	NA	NA
Ga01g00140.F1	NA	NA	gi|823129984|ref|XP_012451327.1|	PREDICTED: uncharacterized protein LOC105773766 isoform X1 [Gossypium raimondii]	NA	NA	NA	NA	NA	NA	NA	NA
Ga01g00141.F1	NA	NA	gi|823129988|ref|XP_012451343.1|	PREDICTED: uncharacterized protein LOC105773766 isoform X3 [Gossypium raimondii]	NA	NA	NA	NA	NA	NA	NA	NA
Ga01g00142.F1	NA	NA	gi|763744740|gb|KJB12179.1|	hypothetical protein B456_002G014000 [Gossypium raimondii]	NA	NA	NA	NA	NA	NA	NA	NA
Ga01g00143.F1	NA	NA	gi|763744740|gb|KJB12179.1|	hypothetical protein B456_002G014000 [Gossypium raimondii]	NA	NA	NA	NA	NA	NA	NA	NA
Ga01g00144.N1	NA	NA	gi|763744740|gb|KJB12179.1|	hypothetical protein B456_002G014000 [Gossypium raimondii]	NA	NA	NA	NA	NA	NA	NA	NA
Ga01g00145.N1	NA	NA	gi|763744740|gb|KJB12179.1|	hypothetical protein B456_002G014000 [Gossypium raimondii]	NA	NA	NA	NA	NA	NA	NA	NA
Ga01g00146.F1	NA	NA	gi|1028957017|ref|XP_016721962.1|	PREDICTED: uncharacterized protein LOC107934120 [Gossypium hirsutum]	NA	NA	NA	NA	NA	NA	NA	NA
Ga01g00147.N1	NA	NA	gi|763744740|gb|KJB12179.1|	hypothetical protein B456_002G014000 [Gossypium raimondii]	NA	NA	NA	NA	NA	NA	NA	NA
Ga01g00148.F1	NA	NA	gi|763744740|gb|KJB12179.1|	hypothetical protein B456_002G014000 [Gossypium raimondii]	NA	NA	NA	NA	NA	NA	NA	NA
Ga01g00149.F1	NA	NA	gi|763744911|gb|KJB12350.1|	hypothetical protein B456_002G014300 [Gossypium raimondii]	NA	NA	NA	NA	NA	NA	NA	NA
Ga01g00150.F1	NA	NA	gi|763744740|gb|KJB12179.1|	hypothetical protein B456_002G014000 [Gossypium raimondii]	NA	NA	NA	NA	NA	NA	NA	NA
Ga01g00151.F1	AT4G35300.8	| tonoplast monosaccharide transporter2 | Chr4:16796432-16799071 REVERSE LENGTH=739 | 201606	gi|1050632162|ref|XP_017639030.1|	PREDICTED: monosaccharide-sensing protein 2-like [Gossypium arboreum]	At4g35300	[R] KOG0254 Predicted transporter (major facilitator superfamily)	sp|Q8LPQ8|MSSP2_ARATH	Monosaccharide-sensing protein 2 OS=Arabidopsis thaliana GN=MSSP2 PE=1 SV=2	IPR005828	Major facilitator, sugar transporter-like	0005215|0016020|0016021|0022857|0022891|0055085	NA
Ga01g00152.F1	AT4G38225.1	| glycerol kinase | Chr4:17927230-17928613 FORWARD LENGTH=363 | 201606	gi|1050632052|ref|XP_017638974.1|	PREDICTED: uncharacterized protein LOC108480469 [Gossypium arboreum] >gi|728812258|gb|KHG00736.1| Glycerol kinase [Gossypium arboreum]	At4g38220	[E] KOG2275 Aminoacylase ACY1 and related metalloexopeptidases	NA	NA	NA	NA	NA	NA
Ga01g00153.F1	AT5G64050.1	| glutamate tRNA synthetase | Chr5:25630196-25633099 REVERSE LENGTH=570 | 201606	gi|1050631296|ref|XP_017638585.1|	PREDICTED: glutamate--tRNA ligase, chloroplastic/mitochondrial [Gossypium arboreum]	At5g64050	[J] KOG1149 Glutamyl-tRNA synthetase (mitochondrial)	sp|Q9FEA2|SYEM_ARATH	Glutamate--tRNA ligase, chloroplastic/mitochondrial OS=Arabidopsis thaliana GN=OVA3 PE=1 SV=1	IPR020058	Glutamyl/glutaminyl-tRNA synthetase, class Ib, catalytic domain	0000049|0000166|0004812|0004818|0005524|0005737|0006418|0006424|0008270|0016876|0043039	K01885
Ga01g00153.F2	AT5G64050.1	| glutamate tRNA synthetase | Chr5:25630196-25633099 REVERSE LENGTH=570 | 201606	gi|1050631296|ref|XP_017638585.1|	PREDICTED: glutamate--tRNA ligase, chloroplastic/mitochondrial [Gossypium arboreum]	At5g64050	[J] KOG1149 Glutamyl-tRNA synthetase (mitochondrial)	sp|Q9FEA2|SYEM_ARATH	Glutamate--tRNA ligase, chloroplastic/mitochondrial OS=Arabidopsis thaliana GN=OVA3 PE=1 SV=1	IPR020058	Glutamyl/glutaminyl-tRNA synthetase, class Ib, catalytic domain	0000049|0000166|0004812|0004818|0005524|0005737|0006418|0006424|0008270|0016876|0043039	K01885
Ga01g00154.F1	AT1G76490.1	| hydroxy methylglutaryl CoA reductase 1 | Chr1:28695801-28698206 FORWARD LENGTH=642 | 201606	gi|1050638057|ref|XP_017642135.1|	PREDICTED: 3-hydroxy-3-methylglutaryl-coenzyme A reductase 1 [Gossypium arboreum] >gi|728812255|gb|KHG00733.1| 3-hydroxy-3-methylglutaryl-coenzyme A reductase 1 [Gossypium arboreum]	At1g76490	[I] KOG2480 3-hydroxy-3-methylglutaryl-CoA (HMG-CoA) reductase	sp|O64966|HMDH1_GOSHI	3-hydroxy-3-methylglutaryl-coenzyme A reductase 1 OS=Gossypium hirsutum GN=HMG1 PE=3 SV=1	IPR002202	Hydroxymethylglutaryl-CoA reductase, class I/II	0004420|0008299|0015936|0016021|0016616|0050661|0050662|0055114	K00021
Ga01g00154.R1	AT1G76490.1	| hydroxy methylglutaryl CoA reductase 1 | Chr1:28695801-28698206 FORWARD LENGTH=642 | 201606	gi|1050638057|ref|XP_017642135.1|	PREDICTED: 3-hydroxy-3-methylglutaryl-coenzyme A reductase 1 [Gossypium arboreum] >gi|728812255|gb|KHG00733.1| 3-hydroxy-3-methylglutaryl-coenzyme A reductase 1 [Gossypium arboreum]	At1g76490	[I] KOG2480 3-hydroxy-3-methylglutaryl-CoA (HMG-CoA) reductase	sp|O64966|HMDH1_GOSHI	3-hydroxy-3-methylglutaryl-coenzyme A reductase 1 OS=Gossypium hirsutum GN=HMG1 PE=3 SV=1	IPR002202	Hydroxymethylglutaryl-CoA reductase, class I/II	0004420|0008299|0015936|0016021|0016616|0050661|0050662|0055114	NA
Ga01g00155.F1	AT4G38130.1	| histone deacetylase 1 | Chr4:17896493-17899057 REVERSE LENGTH=501 | 201606	gi|823129998|ref|XP_012451399.1|	PREDICTED: histone deacetylase 19 [Gossypium raimondii] >gi|823130000|ref|XP_012451406.1| PREDICTED: histone deacetylase 19 [Gossypium raimondii] >gi|763744927|gb|KJB12366.1| hypothetical protein B456_002G014800 [Gossypium raimondii]	At4g38130	[B] KOG1342 Histone deacetylase complex, catalytic component RPD3	sp|O22446|HDA19_ARATH	Histone deacetylase 19 OS=Arabidopsis thaliana GN=HDA19 PE=1 SV=2	IPR023801	Histone deacetylase domain	0004407|0016575	K06067
Ga01g00155.F2	AT4G38130.1	| histone deacetylase 1 | Chr4:17896493-17899057 REVERSE LENGTH=501 | 201606	gi|1029036953|ref|XP_016682268.1|	PREDICTED: histone deacetylase 19-like [Gossypium hirsutum] >gi|1029036955|ref|XP_016682269.1| PREDICTED: histone deacetylase 19-like [Gossypium hirsutum] >gi|1050638619|ref|XP_017642414.1| PREDICTED: histone deacetylase 19 [Gossypium arboreum] >gi|1050638621|ref|XP_017642415.1| PREDICTED: histone deacetylase 19 [Gossypium arboreum] >gi|728812251|gb|KHG00729.1| Histone deacetylase 19 -like protei…	At4g38130	[B] KOG1342 Histone deacetylase complex, catalytic component RPD3	sp|O22446|HDA19_ARATH	Histone deacetylase 19 OS=Arabidopsis thaliana GN=HDA19 PE=1 SV=2	IPR023801	Histone deacetylase domain	0004407|0016575	K06067
Ga01g00155.F3	AT4G38130.1	| histone deacetylase 1 | Chr4:17896493-17899057 REVERSE LENGTH=501 | 201606	gi|1029036953|ref|XP_016682268.1|	PREDICTED: histone deacetylase 19-like [Gossypium hirsutum] >gi|1029036955|ref|XP_016682269.1| PREDICTED: histone deacetylase 19-like [Gossypium hirsutum] >gi|1050638619|ref|XP_017642414.1| PREDICTED: histone deacetylase 19 [Gossypium arboreum] >gi|1050638621|ref|XP_017642415.1| PREDICTED: histone deacetylase 19 [Gossypium arboreum] >gi|728812251|gb|KHG00729.1| Histone deacetylase 19 -like protei…	At4g38130	[B] KOG1342 Histone deacetylase complex, catalytic component RPD3	sp|O22446|HDA19_ARATH	Histone deacetylase 19 OS=Arabidopsis thaliana GN=HDA19 PE=1 SV=2	IPR023801	Histone deacetylase domain	0004407|0016575	K06067
Ga01g00156.F1	AT5G08390.1	| Transducin/WD40 repeat-like superfamily protein | Chr5:2701448-2706910 FORWARD LENGTH=839 | 201606	gi|1050638890|ref|XP_017642557.1|	PREDICTED: katanin p80 WD40 repeat-containing subunit B1 homolog isoform X1 [Gossypium arboreum] >gi|1050638892|ref|XP_017642558.1| PREDICTED: katanin p80 WD40 repeat-containing subunit B1 homolog isoform X1 [Gossypium arboreum] >gi|728812257|gb|KHG00735.1| hypothetical protein F383_07474 [Gossypium arboreum]	At5g23430	[D] KOG0267 Microtubule severing protein katanin p80 subunit B (contains WD40 repeats)	sp|Q8H0T9|KTNB1_ARATH	Katanin p80 WD40 repeat-containing subunit B1 homolog OS=Arabidopsis thaliana GN=At5g23430 PE=2 SV=3	IPR028021	Katanin p80 subunit, C-terminal	0005515|0008017|0008352|0051013	K18643
Ga01g00156.F10	AT5G08390.1	| Transducin/WD40 repeat-like superfamily protein | Chr5:2701448-2706910 FORWARD LENGTH=839 | 201606	gi|1050638890|ref|XP_017642557.1|	PREDICTED: katanin p80 WD40 repeat-containing subunit B1 homolog isoform X1 [Gossypium arboreum] >gi|1050638892|ref|XP_017642558.1| PREDICTED: katanin p80 WD40 repeat-containing subunit B1 homolog isoform X1 [Gossypium arboreum] >gi|728812257|gb|KHG00735.1| hypothetical protein F383_07474 [Gossypium arboreum]	At5g23430	[D] KOG0267 Microtubule severing protein katanin p80 subunit B (contains WD40 repeats)	sp|Q8H0T9|KTNB1_ARATH	Katanin p80 WD40 repeat-containing subunit B1 homolog OS=Arabidopsis thaliana GN=At5g23430 PE=2 SV=3	IPR028021	Katanin p80 subunit, C-terminal	NA	NA
Ga01g00156.F2	AT5G23430.3	| Transducin/WD40 repeat-like superfamily protein | Chr5:7894073-7899862 REVERSE LENGTH=836 | 201606	gi|1050638894|ref|XP_017642559.1|	PREDICTED: katanin p80 WD40 repeat-containing subunit B1 homolog isoform X2 [Gossypium arboreum]	At5g23430	[D] KOG0267 Microtubule severing protein katanin p80 subunit B (contains WD40 repeats)	sp|Q8H0T9|KTNB1_ARATH	Katanin p80 WD40 repeat-containing subunit B1 homolog OS=Arabidopsis thaliana GN=At5g23430 PE=2 SV=3	IPR028021	Katanin p80 subunit, C-terminal	0005515|0008017|0008352|0051013	K18643
Ga01g00156.F3	AT5G08390.1	| Transducin/WD40 repeat-like superfamily protein | Chr5:2701448-2706910 FORWARD LENGTH=839 | 201606	gi|1050638896|ref|XP_017642560.1|	PREDICTED: katanin p80 WD40 repeat-containing subunit B1 homolog isoform X3 [Gossypium arboreum]	At5g23430	[D] KOG0267 Microtubule severing protein katanin p80 subunit B (contains WD40 repeats)	sp|Q8H0T9|KTNB1_ARATH	Katanin p80 WD40 repeat-containing subunit B1 homolog OS=Arabidopsis thaliana GN=At5g23430 PE=2 SV=3	IPR001680	WD40 repeat	0005515|0008017|0008352|0051013	K18643
Ga01g00156.F4	AT5G08390.1	| Transducin/WD40 repeat-like superfamily protein | Chr5:2701448-2706910 FORWARD LENGTH=839 | 201606	gi|1050638894|ref|XP_017642559.1|	PREDICTED: katanin p80 WD40 repeat-containing subunit B1 homolog isoform X2 [Gossypium arboreum]	At5g23430	[D] KOG0267 Microtubule severing protein katanin p80 subunit B (contains WD40 repeats)	sp|Q8H0T9|KTNB1_ARATH	Katanin p80 WD40 repeat-containing subunit B1 homolog OS=Arabidopsis thaliana GN=At5g23430 PE=2 SV=3	IPR028021	Katanin p80 subunit, C-terminal	0005515|0008017|0008352|0051013	K18643
Ga01g00156.F5	AT5G08390.1	| Transducin/WD40 repeat-like superfamily protein | Chr5:2701448-2706910 FORWARD LENGTH=839 | 201606	gi|1050638890|ref|XP_017642557.1|	PREDICTED: katanin p80 WD40 repeat-containing subunit B1 homolog isoform X1 [Gossypium arboreum] >gi|1050638892|ref|XP_017642558.1| PREDICTED: katanin p80 WD40 repeat-containing subunit B1 homolog isoform X1 [Gossypium arboreum] >gi|728812257|gb|KHG00735.1| hypothetical protein F383_07474 [Gossypium arboreum]	At5g23430	[D] KOG0267 Microtubule severing protein katanin p80 subunit B (contains WD40 repeats)	sp|Q8H0T9|KTNB1_ARATH	Katanin p80 WD40 repeat-containing subunit B1 homolog OS=Arabidopsis thaliana GN=At5g23430 PE=2 SV=3	IPR028021	Katanin p80 subunit, C-terminal	0005515|0008017|0008352|0051013	K18643
Ga01g00156.F6	AT5G23430.3	| Transducin/WD40 repeat-like superfamily protein | Chr5:7894073-7899862 REVERSE LENGTH=836 | 201606	gi|1050638896|ref|XP_017642560.1|	PREDICTED: katanin p80 WD40 repeat-containing subunit B1 homolog isoform X3 [Gossypium arboreum]	At5g23430	[D] KOG0267 Microtubule severing protein katanin p80 subunit B (contains WD40 repeats)	sp|Q8H0T9|KTNB1_ARATH	Katanin p80 WD40 repeat-containing subunit B1 homolog OS=Arabidopsis thaliana GN=At5g23430 PE=2 SV=3	IPR028021	Katanin p80 subunit, C-terminal	0005515|0008017|0008352|0051013	K18643
Ga01g00156.F7	AT5G08390.1	| Transducin/WD40 repeat-like superfamily protein | Chr5:2701448-2706910 FORWARD LENGTH=839 | 201606	gi|1050638894|ref|XP_017642559.1|	PREDICTED: katanin p80 WD40 repeat-containing subunit B1 homolog isoform X2 [Gossypium arboreum]	At5g23430	[D] KOG0267 Microtubule severing protein katanin p80 subunit B (contains WD40 repeats)	sp|Q8H0T9|KTNB1_ARATH	Katanin p80 WD40 repeat-containing subunit B1 homolog OS=Arabidopsis thaliana GN=At5g23430 PE=2 SV=3	IPR028021	Katanin p80 subunit, C-terminal	NA	NA
Ga01g00156.F8	AT5G08390.1	| Transducin/WD40 repeat-like superfamily protein | Chr5:2701448-2706910 FORWARD LENGTH=839 | 201606	gi|1050638896|ref|XP_017642560.1|	PREDICTED: katanin p80 WD40 repeat-containing subunit B1 homolog isoform X3 [Gossypium arboreum]	At5g23430	[D] KOG0267 Microtubule severing protein katanin p80 subunit B (contains WD40 repeats)	sp|Q8H0T9|KTNB1_ARATH	Katanin p80 WD40 repeat-containing subunit B1 homolog OS=Arabidopsis thaliana GN=At5g23430 PE=2 SV=3	IPR028021	Katanin p80 subunit, C-terminal	NA	NA
Ga01g00156.F9	AT5G08390.1	| Transducin/WD40 repeat-like superfamily protein | Chr5:2701448-2706910 FORWARD LENGTH=839 | 201606	gi|1050638896|ref|XP_017642560.1|	PREDICTED: katanin p80 WD40 repeat-containing subunit B1 homolog isoform X3 [Gossypium arboreum]	At5g23430	[D] KOG0267 Microtubule severing protein katanin p80 subunit B (contains WD40 repeats)	sp|Q8H0T9|KTNB1_ARATH	Katanin p80 WD40 repeat-containing subunit B1 homolog OS=Arabidopsis thaliana GN=At5g23430 PE=2 SV=3	IPR001680	WD40 repeat	0005515|0008017|0008352|0051013	K18643
Ga01g00157.F1	AT1G50370.1	| Calcineurin-like metallo-phosphoesterase superfamily protein | Chr1:18658894-18661672 FORWARD LENGTH=303 | 201606	gi|1137201623|gb|OMO72179.1|	hypothetical protein CCACVL1_17896 [Corchorus capsularis]	At1g50370	[DT] KOG0373 Serine/threonine specific protein phosphatase involved in cell cycle control, PP2A-related	sp|Q8LSN3|FYPP_PEA	Phytochrome-associated serine/threonine-protein phosphatase OS=Pisum sativum GN=FYPP PE=1 SV=1	IPR004843	Calcineurin-like phosphoesterase domain, ApaH type	0016787	K15498
Ga01g00157.F2	AT3G19980.1	| flower-specific%2C phytochrome-associated protein phosphatase 3 | Chr3:6962008-6964761 FORWARD LENGTH=303 | 201606	gi|1102702830|gb|OIW01894.1|	hypothetical protein TanjilG_25693 [Lupinus angustifolius]	At3g19980	[DT] KOG0373 Serine/threonine specific protein phosphatase involved in cell cycle control, PP2A-related	sp|Q8LSN3|FYPP_PEA	Phytochrome-associated serine/threonine-protein phosphatase OS=Pisum sativum GN=FYPP PE=1 SV=1	IPR004843	Calcineurin-like phosphoesterase domain, ApaH type	0016787	NA
Ga01g00158.F1	AT3G20000.1	| translocase of the outer mitochondrial membrane 40 | Chr3:6967685-6970247 FORWARD LENGTH=309 | 201606	gi|1050632460|ref|XP_017639174.1|	PREDICTED: mitochondrial import receptor subunit TOM40-1-like [Gossypium arboreum]	At3g20000	[U] KOG3296 Translocase of outer mitochondrial membrane complex, subunit TOM40	sp|Q9LHE5|TO401_ARATH	Mitochondrial import receptor subunit TOM40-1 OS=Arabidopsis thaliana GN=TOM40-1 PE=1 SV=3	IPR027246	Eukaryotic porin/Tom40	0005741|0055085	K11518
Ga01g00159.F1	AT1G05460.2	| P-loop containing nucleoside triphosphate hydrolases superfamily protein | Chr1:1601357-1604658 REVERSE LENGTH=922 | 201606	gi|1050639363|ref|XP_017642803.1|	PREDICTED: probable RNA helicase SDE3 [Gossypium arboreum] >gi|728828531|gb|KHG07974.1| putative RNA helicase SDE3 -like protein [Gossypium arboreum]	At1g05460	[A] KOG1804 RNA helicase	sp|Q8GYD9|SDE3_ARATH	Probable RNA helicase SDE3 OS=Arabidopsis thaliana GN=SDE3 PE=1 SV=1	IPR026127	Probable RNA helicase SDE3	NA	K18422
Ga01g00159.F2	AT1G05460.2	| P-loop containing nucleoside triphosphate hydrolases superfamily protein | Chr1:1601357-1604658 REVERSE LENGTH=922 | 201606	gi|1050639363|ref|XP_017642803.1|	PREDICTED: probable RNA helicase SDE3 [Gossypium arboreum] >gi|728828531|gb|KHG07974.1| putative RNA helicase SDE3 -like protein [Gossypium arboreum]	At1g05460	[A] KOG1804 RNA helicase	sp|Q8GYD9|SDE3_ARATH	Probable RNA helicase SDE3 OS=Arabidopsis thaliana GN=SDE3 PE=1 SV=1	IPR026127	Probable RNA helicase SDE3	NA	K18422
Ga01g00159.F3	AT1G05460.1	| P-loop containing nucleoside triphosphate hydrolases superfamily protein | Chr1:1601357-1604658 REVERSE LENGTH=1002 | 201606	gi|1050639363|ref|XP_017642803.1|	PREDICTED: probable RNA helicase SDE3 [Gossypium arboreum] >gi|728828531|gb|KHG07974.1| putative RNA helicase SDE3 -like protein [Gossypium arboreum]	At1g05460	[A] KOG1804 RNA helicase	sp|Q8GYD9|SDE3_ARATH	Probable RNA helicase SDE3 OS=Arabidopsis thaliana GN=SDE3 PE=1 SV=1	IPR026127	Probable RNA helicase SDE3	NA	K18422
Ga01g00160.F1	AT3G26410.1	| tRNA modification 11 protein | Chr3:9669508-9671273 REVERSE LENGTH=477 | 201606	gi|1050637949|ref|XP_017642075.1|	PREDICTED: tRNA (guanine(10)-N2)-methyltransferase homolog [Gossypium arboreum]	At3g26410	[L] KOG2671 Putative RNA methylase	sp|Q6YJI5|TRM11_CHICK	tRNA (guanine(10)-N2)-methyltransferase homolog OS=Gallus gallus GN=TRMT11 PE=2 SV=1	IPR000241	Putative RNA methylase domain	0003676|0008168|0032259	K15430
Ga01g00161.F1	AT5G23290.1	| prefoldin 5 | Chr5:7846144-7847428 FORWARD LENGTH=151 | 201606	gi|1050637951|ref|XP_017642076.1|	PREDICTED: probable prefoldin subunit 5 isoform X1 [Gossypium arboreum] >gi|1050637953|ref|XP_017642077.1| PREDICTED: probable prefoldin subunit 5 isoform X2 [Gossypium arboreum] >gi|728828527|gb|KHG07970.1| hypothetical protein F383_16051 [Gossypium arboreum]	At5g23290	[O] KOG3048 Molecular chaperone Prefoldin, subunit 5	sp|P57742|PFD5_ARATH	Probable prefoldin subunit 5 OS=Arabidopsis thaliana GN=At5g23290 PE=2 SV=1	IPR004127	Prefoldin alpha-like	0006457|0016272|0051082	K04797
Ga01g00161.F2	AT5G23290.1	| prefoldin 5 | Chr5:7846144-7847428 FORWARD LENGTH=151 | 201606	gi|1050637951|ref|XP_017642076.1|	PREDICTED: probable prefoldin subunit 5 isoform X1 [Gossypium arboreum] >gi|1050637953|ref|XP_017642077.1| PREDICTED: probable prefoldin subunit 5 isoform X2 [Gossypium arboreum] >gi|728828527|gb|KHG07970.1| hypothetical protein F383_16051 [Gossypium arboreum]	At5g23290	[O] KOG3048 Molecular chaperone Prefoldin, subunit 5	sp|P57742|PFD5_ARATH	Probable prefoldin subunit 5 OS=Arabidopsis thaliana GN=At5g23290 PE=2 SV=1	IPR004127	Prefoldin alpha-like	0006457|0016272|0051082	K04797
Ga01g00162.F1	AT3G19910.1	| RING/U-box superfamily protein | Chr3:6926497-6929324 FORWARD LENGTH=340 | 201606	gi|1050639469|ref|XP_017642860.1|	PREDICTED: E3 ubiquitin ligase BIG BROTHER-related-like [Gossypium arboreum]	At3g19910	[O] KOG0800 FOG: Predicted E3 ubiquitin ligase	sp|Q9LT17|BBR_ARATH	E3 ubiquitin ligase BIG BROTHER-related OS=Arabidopsis thaliana GN=BBR PE=2 SV=1	IPR001841	Zinc finger, RING-type	NA	K19045
Ga01g00162.F2	AT3G19910.2	| RING/U-box superfamily protein | Chr3:6926497-6928005 FORWARD LENGTH=241 | 201606	gi|1050639469|ref|XP_017642860.1|	PREDICTED: E3 ubiquitin ligase BIG BROTHER-related-like [Gossypium arboreum]	At3g19910	[O] KOG0800 FOG: Predicted E3 ubiquitin ligase	sp|Q9LT17|BBR_ARATH	E3 ubiquitin ligase BIG BROTHER-related OS=Arabidopsis thaliana GN=BBR PE=2 SV=1	NA	NA	NA	NA
Ga01g00162.F3	AT3G19910.1	| RING/U-box superfamily protein | Chr3:6926497-6929324 FORWARD LENGTH=340 | 201606	gi|1050639469|ref|XP_017642860.1|	PREDICTED: E3 ubiquitin ligase BIG BROTHER-related-like [Gossypium arboreum]	At3g19910	[O] KOG0800 FOG: Predicted E3 ubiquitin ligase	sp|Q9LT17|BBR_ARATH	E3 ubiquitin ligase BIG BROTHER-related OS=Arabidopsis thaliana GN=BBR PE=2 SV=1	IPR001841	Zinc finger, RING-type	NA	K19045
Ga01g00163.F1	AT5G23240.1	| DNAJ heat shock N-terminal domain-containing protein | Chr5:7826857-7828534 REVERSE LENGTH=465 | 201606	gi|1050635984|ref|XP_017641059.1|	PREDICTED: uncharacterized protein LOC108482438 [Gossypium arboreum]	At5g23240	[O] KOG0716 Molecular chaperone (DnaJ superfamily)	sp|Q9FMX6|DJC76_ARATH	Chaperone protein dnaJ C76, chloroplastic OS=Arabidopsis thaliana GN=DJC76 PE=2 SV=1	IPR001623	DnaJ domain	NA	NA
Ga01g00164.N1	AT5G08290.1	| mRNA splicing factor%2C thioredoxin-like U5 snRNP | Chr5:2666043-2666936 FORWARD LENGTH=142 | 201606	gi|1050636615|ref|XP_017641384.1|	PREDICTED: thioredoxin-like protein YLS8 [Gossypium arboreum]	At5g08290	[AD] KOG3414 Component of the U4/U6.U5 snRNP/mitosis protein DIM1	sp|Q9FE62|YLS8_ARATH	Thioredoxin-like protein YLS8 OS=Arabidopsis thaliana GN=YLS8 PE=2 SV=1	IPR004123	Dim1 family	0000398|0005681	K12859
Ga01g00164.N2	AT5G08290.1	| mRNA splicing factor%2C thioredoxin-like U5 snRNP | Chr5:2666043-2666936 FORWARD LENGTH=142 | 201606	gi|1050636615|ref|XP_017641384.1|	PREDICTED: thioredoxin-like protein YLS8 [Gossypium arboreum]	At5g08290	[AD] KOG3414 Component of the U4/U6.U5 snRNP/mitosis protein DIM1	sp|Q9FE62|YLS8_ARATH	Thioredoxin-like protein YLS8 OS=Arabidopsis thaliana GN=YLS8 PE=2 SV=1	IPR004123	Dim1 family	0000398|0005681	K12859
Ga01g00164.N3	AT5G08290.1	| mRNA splicing factor%2C thioredoxin-like U5 snRNP | Chr5:2666043-2666936 FORWARD LENGTH=142 | 201606	gi|1050636615|ref|XP_017641384.1|	PREDICTED: thioredoxin-like protein YLS8 [Gossypium arboreum]	At5g08290	[AD] KOG3414 Component of the U4/U6.U5 snRNP/mitosis protein DIM1	sp|Q9FE62|YLS8_ARATH	Thioredoxin-like protein YLS8 OS=Arabidopsis thaliana GN=YLS8 PE=2 SV=1	IPR004123	Dim1 family	0000398|0005681	K12859
Ga01g00165.F1	AT5G08200.1	| peptidoglycan-binding LysM domain-containing protein | Chr5:2638385-2640508 FORWARD LENGTH=409 | 201606	gi|1050636168|ref|XP_017641156.1|	PREDICTED: uncharacterized protein LOC108482534 [Gossypium arboreum]	At5g08200_1	[R] KOG2850 Predicted peptidoglycan-binding protein, contains LysM domain	NA	NA	NA	NA	NA	NA
Ga01g00166.N1	AT5G08200.1	| peptidoglycan-binding LysM domain-containing protein | Chr5:2638385-2640508 FORWARD LENGTH=409 | 201606	gi|1050636168|ref|XP_017641156.1|	PREDICTED: uncharacterized protein LOC108482534 [Gossypium arboreum]	At5g08200_1	[R] KOG2850 Predicted peptidoglycan-binding protein, contains LysM domain	NA	NA	NA	NA	NA	NA
Ga01g00167.F1	AT3G18610.3	| nucleolin like 2 | Chr3:6404270-6407822 REVERSE LENGTH=606 | 201606	gi|728828528|gb|KHG07971.1|	Protein gar2 [Gossypium arboreum]	At3g18610	[K] KOG4210 Nuclear localization sequence binding protein	sp|Q7XTT4|NUCL2_ORYSJ	Nucleolin 2 OS=Oryza sativa subsp. japonica GN=Os04g0620700 PE=2 SV=2	IPR000504	RNA recognition motif domain	0003676	K11294
Ga01g00167.F2	AT3G18610.3	| nucleolin like 2 | Chr3:6404270-6407822 REVERSE LENGTH=606 | 201606	gi|1050638407|ref|XP_017642313.1|	PREDICTED: nucleolin 1-like [Gossypium arboreum]	At3g18610	[K] KOG4210 Nuclear localization sequence binding protein	sp|Q7XTT4|NUCL2_ORYSJ	Nucleolin 2 OS=Oryza sativa subsp. japonica GN=Os04g0620700 PE=2 SV=2	IPR000504	RNA recognition motif domain	0003676	K11294
Ga01g00170.F1	AT3G13530.1	| mitogen-activated protein kinase kinase kinase 7 | Chr3:4411934-4419320 REVERSE LENGTH=1368 | 201606	gi|1050637571|ref|XP_017641876.1|	PREDICTED: MAP3K epsilon protein kinase 1-like [Gossypium arboreum]	At3g13530	[T] KOG0198 MEKK and related serine/threonine protein kinases	sp|Q9LJD8|M3KE1_ARATH	MAP3K epsilon protein kinase 1 OS=Arabidopsis thaliana GN=M3KE1 PE=1 SV=1	IPR011989	Armadillo-like helical	0005488	NA
Ga01g00170.F2	AT3G13530.1	| mitogen-activated protein kinase kinase kinase 7 | Chr3:4411934-4419320 REVERSE LENGTH=1368 | 201606	gi|1050637571|ref|XP_017641876.1|	PREDICTED: MAP3K epsilon protein kinase 1-like [Gossypium arboreum]	At3g13530	[T] KOG0198 MEKK and related serine/threonine protein kinases	sp|Q9LJD8|M3KE1_ARATH	MAP3K epsilon protein kinase 1 OS=Arabidopsis thaliana GN=M3KE1 PE=1 SV=1	IPR011989	Armadillo-like helical	0005488	NA
Ga01g00170.F3	AT3G13530.1	| mitogen-activated protein kinase kinase kinase 7 | Chr3:4411934-4419320 REVERSE LENGTH=1368 | 201606	gi|728830526|gb|KHG09969.1|	Serine/threonine-protein kinase sepA [Gossypium arboreum]	At3g13530	[T] KOG0198 MEKK and related serine/threonine protein kinases	sp|Q9LJD8|M3KE1_ARATH	MAP3K epsilon protein kinase 1 OS=Arabidopsis thaliana GN=M3KE1 PE=1 SV=1	IPR000719	Protein kinase domain	0004672|0005488|0005515|0005524|0006468	NA
Ga01g00170.F4	AT3G13530.1	| mitogen-activated protein kinase kinase kinase 7 | Chr3:4411934-4419320 REVERSE LENGTH=1368 | 201606	gi|728830526|gb|KHG09969.1|	Serine/threonine-protein kinase sepA [Gossypium arboreum]	At3g13530	[T] KOG0198 MEKK and related serine/threonine protein kinases	sp|Q9LJD8|M3KE1_ARATH	MAP3K epsilon protein kinase 1 OS=Arabidopsis thaliana GN=M3KE1 PE=1 SV=1	IPR000225	Armadillo	0005488|0005515	NA
Ga01g00170.F5	AT3G13530.1	| mitogen-activated protein kinase kinase kinase 7 | Chr3:4411934-4419320 REVERSE LENGTH=1368 | 201606	gi|1050637571|ref|XP_017641876.1|	PREDICTED: MAP3K epsilon protein kinase 1-like [Gossypium arboreum]	At3g13530	[T] KOG0198 MEKK and related serine/threonine protein kinases	sp|Q9LJD8|M3KE1_ARATH	MAP3K epsilon protein kinase 1 OS=Arabidopsis thaliana GN=M3KE1 PE=1 SV=1	IPR011989	Armadillo-like helical	0005488	NA
Ga01g00170.F6	AT3G13530.1	| mitogen-activated protein kinase kinase kinase 7 | Chr3:4411934-4419320 REVERSE LENGTH=1368 | 201606	gi|1050637571|ref|XP_017641876.1|	PREDICTED: MAP3K epsilon protein kinase 1-like [Gossypium arboreum]	At3g13530	[T] KOG0198 MEKK and related serine/threonine protein kinases	sp|Q9LJD8|M3KE1_ARATH	MAP3K epsilon protein kinase 1 OS=Arabidopsis thaliana GN=M3KE1 PE=1 SV=1	IPR011989	Armadillo-like helical	0005488	NA
Ga01g00170.F7	AT3G13530.1	| mitogen-activated protein kinase kinase kinase 7 | Chr3:4411934-4419320 REVERSE LENGTH=1368 | 201606	gi|1050637571|ref|XP_017641876.1|	PREDICTED: MAP3K epsilon protein kinase 1-like [Gossypium arboreum]	At3g13530	[T] KOG0198 MEKK and related serine/threonine protein kinases	sp|Q9LJD8|M3KE1_ARATH	MAP3K epsilon protein kinase 1 OS=Arabidopsis thaliana GN=M3KE1 PE=1 SV=1	IPR011989	Armadillo-like helical	0005488	NA
Ga01g00170.F8	AT3G13530.1	| mitogen-activated protein kinase kinase kinase 7 | Chr3:4411934-4419320 REVERSE LENGTH=1368 | 201606	gi|1050637571|ref|XP_017641876.1|	PREDICTED: MAP3K epsilon protein kinase 1-like [Gossypium arboreum]	At3g13530	[T] KOG0198 MEKK and related serine/threonine protein kinases	sp|Q9LJD8|M3KE1_ARATH	MAP3K epsilon protein kinase 1 OS=Arabidopsis thaliana GN=M3KE1 PE=1 SV=1	IPR011989	Armadillo-like helical	0005488	NA
Ga01g00170.F9	AT3G13530.1	| mitogen-activated protein kinase kinase kinase 7 | Chr3:4411934-4419320 REVERSE LENGTH=1368 | 201606	gi|1050637571|ref|XP_017641876.1|	PREDICTED: MAP3K epsilon protein kinase 1-like [Gossypium arboreum]	At3g13530	[T] KOG0198 MEKK and related serine/threonine protein kinases	sp|Q9LJD8|M3KE1_ARATH	MAP3K epsilon protein kinase 1 OS=Arabidopsis thaliana GN=M3KE1 PE=1 SV=1	IPR000719	Protein kinase domain	0004672|0005488|0005515|0005524|0006468	NA
Ga01g00170.M1	AT3G13530.1	| mitogen-activated protein kinase kinase kinase 7 | Chr3:4411934-4419320 REVERSE LENGTH=1368 | 201606	gi|1050637571|ref|XP_017641876.1|	PREDICTED: MAP3K epsilon protein kinase 1-like [Gossypium arboreum]	At3g13530	[T] KOG0198 MEKK and related serine/threonine protein kinases	sp|Q9LJD8|M3KE1_ARATH	MAP3K epsilon protein kinase 1 OS=Arabidopsis thaliana GN=M3KE1 PE=1 SV=1	IPR011989	Armadillo-like helical	0005488	NA
Ga01g00171.F1	AT3G19760.1	| eukaryotic initiation factor 4A-III | Chr3:6863790-6866242 FORWARD LENGTH=408 | 201606	gi|1028944772|ref|XP_016715648.1|	PREDICTED: eukaryotic initiation factor 4A-3-like [Gossypium hirsutum] >gi|1050631308|ref|XP_017638591.1| PREDICTED: eukaryotic initiation factor 4A-3-like [Gossypium arboreum]	At3g19760	[J] KOG0328 Predicted ATP-dependent RNA helicase FAL1, involved in rRNA maturation, DEAD-box superfamily	sp|Q5VNM3|IF43A_ORYSJ	Eukaryotic initiation factor 4A-III homolog A OS=Oryza sativa subsp. japonica GN=EIF4A3A PE=1 SV=1	IPR011545	DEAD/DEAH box helicase domain	0003676|0005524	K13025
Ga01g00172.F1	AT4G23140.1	| cysteine-rich RLK (RECEPTOR-like protein kinase) 6 | Chr4:12121397-12124037 FORWARD LENGTH=674 | 201606	gi|1050635004|ref|XP_017640558.1|	PREDICTED: cysteine-rich receptor-like protein kinase 6 [Gossypium arboreum] >gi|728817527|gb|KHG02489.1| Cysteine-rich receptor-like protein kinase 6 [Gossypium arboreum]	At4g23140	cysteine-rich RLK (RECEPTOR-like protein kinase) 6	sp|Q9C5S9|CRK6_ARATH	Cysteine-rich receptor-like protein kinase 6 OS=Arabidopsis thaliana GN=CRK6 PE=1 SV=1	IPR001245	Serine-threonine/tyrosine-protein kinase, catalytic domain	0004672|0005524|0006468	NA
Ga01g00173.F1	AT3G21820.1	| histone-lysine N-methyltransferase ATXR2 | Chr3:7688629-7691444 REVERSE LENGTH=473 | 201606	gi|1050631839|ref|XP_017638860.1|	PREDICTED: histone-lysine N-methyltransferase ATXR2 [Gossypium arboreum]	At3g21820	[B] KOG2084 Predicted histone tail methylase containing SET domain	sp|Q5PP37|ATXR2_ARATH	Histone-lysine N-methyltransferase ATXR2 OS=Arabidopsis thaliana GN=ATXR2 PE=2 SV=1	IPR001214	SET domain	0005515	NA
Ga01g00173.F2	AT3G21820.1	| histone-lysine N-methyltransferase ATXR2 | Chr3:7688629-7691444 REVERSE LENGTH=473 | 201606	gi|1050631839|ref|XP_017638860.1|	PREDICTED: histone-lysine N-methyltransferase ATXR2 [Gossypium arboreum]	At3g21820	[B] KOG2084 Predicted histone tail methylase containing SET domain	sp|Q5PP37|ATXR2_ARATH	Histone-lysine N-methyltransferase ATXR2 OS=Arabidopsis thaliana GN=ATXR2 PE=2 SV=1	IPR001214	SET domain	0005515	NA
Ga01g00174.F1	AT5G35730.1	| EXS (ERD1/XPR1/SYG1) family protein | Chr5:13893941-13896821 FORWARD LENGTH=457 | 201606	gi|1050631974|ref|XP_017638934.1|	PREDICTED: SPX and EXS domain-containing protein 1-like isoform X2 [Gossypium arboreum]	At5g35730	[U] KOG1162 Predicted small molecule transporter	sp|Q55B06|SPXS1_DICDI	SPX and EXS domain-containing protein 1 OS=Dictyostelium discoideum GN=DDB_G0271664 PE=3 SV=2	IPR004342	EXS, C-terminal	0016021	NA
Ga01g00174.F2	AT5G35730.1	| EXS (ERD1/XPR1/SYG1) family protein | Chr5:13893941-13896821 FORWARD LENGTH=457 | 201606	gi|1050631974|ref|XP_017638934.1|	PREDICTED: SPX and EXS domain-containing protein 1-like isoform X2 [Gossypium arboreum]	At5g35730	[U] KOG1162 Predicted small molecule transporter	sp|Q55B06|SPXS1_DICDI	SPX and EXS domain-containing protein 1 OS=Dictyostelium discoideum GN=DDB_G0271664 PE=3 SV=2	IPR004342	EXS, C-terminal	0016021	NA
Ga01g00175.F1	AT5G54680.1	| basic helix-loop-helix (bHLH) DNA-binding superfamily protein | Chr5:22217270-22218993 FORWARD LENGTH=234 | 201606	gi|1050635293|ref|XP_017640702.1|	PREDICTED: transcription factor ILR3-like [Gossypium arboreum]	At5g54680	Arabidopsis thaliana Unknown protein	sp|Q9FH37|ILR3_ARATH	Transcription factor ILR3 OS=Arabidopsis thaliana GN=ILR3 PE=1 SV=1	IPR011598	Myc-type, basic helix-loop-helix (bHLH) domain	0046983	NA
Ga01g00175.F2	AT5G54680.1	| basic helix-loop-helix (bHLH) DNA-binding superfamily protein | Chr5:22217270-22218993 FORWARD LENGTH=234 | 201606	gi|1050635293|ref|XP_017640702.1|	PREDICTED: transcription factor ILR3-like [Gossypium arboreum]	At5g54680	Arabidopsis thaliana Unknown protein	sp|Q9FH37|ILR3_ARATH	Transcription factor ILR3 OS=Arabidopsis thaliana GN=ILR3 PE=1 SV=1	IPR011598	Myc-type, basic helix-loop-helix (bHLH) domain	0046983	NA
Ga01g00176.F1	AT5G13270.1	| Pentatricopeptide repeat (PPR) superfamily protein | Chr5:4246954-4249212 REVERSE LENGTH=752 | 201606	gi|1050633466|ref|XP_017639689.1|	PREDICTED: pentatricopeptide repeat-containing protein At5g13270, chloroplastic [Gossypium arboreum]	At5g13270	[R] KOG4197 FOG: PPR repeat	sp|Q9LYU9|PP378_ARATH	Pentatricopeptide repeat-containing protein At5g13270, chloroplastic OS=Arabidopsis thaliana GN=PCMP-H90 PE=2 SV=1	IPR032867	DYW domain	0005515|0008270	NA
Ga01g00177.F1	NA	NA	gi|1050635790|ref|XP_017640958.1|	PREDICTED: uncharacterized protein LOC108482346 [Gossypium arboreum]	NA	NA	NA	NA	NA	NA	NA	NA
Ga01g00178.N1	AT3G48920.1	| myb domain protein 45 | Chr3:18139392-18140561 FORWARD LENGTH=261 | 201606	gi|1050633904|ref|XP_017639943.1|	PREDICTED: myb-related protein Myb4-like [Gossypium arboreum]	At3g48920	[K] KOG0048 Transcription factor, Myb superfamily	NA	NA	IPR017930	Myb domain	0003677	NA
Ga01g00179.F1	AT2G20340.1	| Pyridoxal phosphate (PLP)-dependent transferases superfamily protein | Chr2:8779804-8782490 FORWARD LENGTH=490 | 201606	gi|1050635730|ref|XP_017640928.1|	PREDICTED: aromatic-L-amino-acid decarboxylase-like [Gossypium arboreum]	At2g20340	[E] KOG0628 Aromatic-L-amino-acid/L-histidine decarboxylase	sp|P17770|DDC_CATRO	Aromatic-L-amino-acid decarboxylase OS=Catharanthus roseus GN=TDC PE=2 SV=1	IPR002129	Pyridoxal phosphate-dependent decarboxylase	0003824|0006520|0016831|0019752|0030170	K01593
Ga01g00180.F1	AT4G28240.1	| Wound-responsive family protein | Chr4:13997979-13998239 REVERSE LENGTH=86 | 201606	gi|763744981|gb|KJB12420.1|	hypothetical protein B456_002G017000 [Gossypium raimondii]	At4g28240	Arabidopsis thaliana putative wound-induced protein	NA	NA	IPR022251	Protein of unknown function wound-induced	NA	NA
Ga01g00181.F1	AT1G12470.1	| zinc ion binding protein | Chr1:4251359-4257201 FORWARD LENGTH=988 | 201606	gi|1050638906|ref|XP_017642565.1|	PREDICTED: vacuolar protein sorting-associated protein 18 homolog [Gossypium arboreum]	At1g12470	[U] KOG2034 Vacuolar sorting protein PEP3/VPS18	sp|P59015|VPS18_DANRE	Vacuolar protein sorting-associated protein 18 homolog OS=Danio rerio GN=vps18 PE=2 SV=2	IPR007810	Pep3/Vps18/deep orange	0005515	K20181
Ga01g00181.F2	AT1G12470.1	| zinc ion binding protein | Chr1:4251359-4257201 FORWARD LENGTH=988 | 201606	gi|1050638906|ref|XP_017642565.1|	PREDICTED: vacuolar protein sorting-associated protein 18 homolog [Gossypium arboreum]	At1g12470	[U] KOG2034 Vacuolar sorting protein PEP3/VPS18	sp|P59015|VPS18_DANRE	Vacuolar protein sorting-associated protein 18 homolog OS=Danio rerio GN=vps18 PE=2 SV=2	IPR007810	Pep3/Vps18/deep orange	0005515|0006886|0016192	K20181
Ga01g00182.F1	AT4G03340.1	| Core-2/I-branching beta-1%2C6-N-acetylglucosaminyltransferase family protein | Chr4:1467865-1469465 REVERSE LENGTH=448 | 201606	gi|1050631811|ref|XP_017638845.1|	PREDICTED: beta-glucuronosyltransferase GlcAT14A-like [Gossypium arboreum] >gi|728809294|gb|KHF98898.1| Xylosyltransferase 1 [Gossypium arboreum]	At4g03340	[G] KOG0799 Branching enzyme	sp|Q9LFQ0|GT14B_ARATH	Beta-glucuronosyltransferase GlcAT14B OS=Arabidopsis thaliana GN=GLCAT14B PE=2 SV=1	IPR003406	Glycosyl transferase, family 14	0008375|0016020	NA
Ga01g00182.F2	AT1G03520.1	| Core-2/I-branching beta-1%2C6-N-acetylglucosaminyltransferase family protein | Chr1:877948-879553 REVERSE LENGTH=447 | 201606	gi|1050631811|ref|XP_017638845.1|	PREDICTED: beta-glucuronosyltransferase GlcAT14A-like [Gossypium arboreum] >gi|728809294|gb|KHF98898.1| Xylosyltransferase 1 [Gossypium arboreum]	At1g03520	[G] KOG0799 Branching enzyme	sp|Q9FLD7|GT14A_ARATH	Beta-glucuronosyltransferase GlcAT14A OS=Arabidopsis thaliana GN=GLCAT14A PE=2 SV=1	IPR003406	Glycosyl transferase, family 14	0008375|0016020	NA
Ga01g00183.N1	AT3G15534.1	| hypothetical protein | Chr3:5258876-5259082 FORWARD LENGTH=68 | 201606	gi|823138331|ref|XP_012469034.1|	PREDICTED: uncharacterized protein LOC105787140 [Gossypium raimondii] >gi|1028944707|ref|XP_016715614.1| PREDICTED: uncharacterized protein LOC107928851 [Gossypium hirsutum] >gi|1050636426|ref|XP_017641287.1| PREDICTED: uncharacterized protein LOC108482677 [Gossypium arboreum] >gi|763744986|gb|KJB12425.1| hypothetical protein B456_002G017300 [Gossypium raimondii]	At2g20835	unknown protein	NA	NA	NA	NA	NA	NA
Ga01g00184.F1	AT2G20840.1	| Secretory carrier membrane protein (SCAMP) family protein | Chr2:8971925-8974400 REVERSE LENGTH=282 | 201606	gi|1050636247|ref|XP_017641197.1|	PREDICTED: secretory carrier-associated membrane protein 1-like isoform X1 [Gossypium arboreum] >gi|728819790|gb|KHG03403.1| Secretory carrier-associated membrane 1 -like protein [Gossypium arboreum]	At2g20840	[U] KOG3088 Secretory carrier membrane protein	sp|Q9SKT3|SCAM1_ARATH	Secretory carrier-associated membrane protein 1 OS=Arabidopsis thaliana GN=SCAMP1 PE=2 SV=1	IPR007273	SCAMP	0015031|0016021	K19995
Ga01g00185.F1	AT4G03400.2	| Auxin-responsive GH3 family protein | Chr4:1497675-1499729 REVERSE LENGTH=591 | 201606	gi|1050636172|ref|XP_017641158.1|	PREDICTED: jasmonic acid-amido synthetase JAR1-like [Gossypium arboreum]	At4g03400	[R] TWOG0166 Auxin-responsive GH3 protein and related proteins	sp|Q9ZNS2|GH310_ARATH	Indole-3-acetic acid-amido synthetase GH3.10 OS=Arabidopsis thaliana GN=GH3.10 PE=2 SV=1	IPR004993	GH3 family	NA	K14487
Ga01g00186.F1	AT1G03600.1	| photosystem II family protein | Chr1:898916-899440 FORWARD LENGTH=174 | 201606	gi|1050635701|ref|XP_017640912.1|	PREDICTED: photosystem II repair protein PSB27-H1, chloroplastic-like [Gossypium arboreum]	At1g03600	photosystem II family protein	sp|Q9LR64|PB27A_ARATH	Photosystem II repair protein PSB27-H1, chloroplastic OS=Arabidopsis thaliana GN=PSB27-1 PE=1 SV=1	IPR025585	Photosystem II Pbs27	0010207	NA
Ga01g00187.F1	AT4G03420.1	| hypothetical protein (DUF789) | Chr4:1512226-1513594 FORWARD LENGTH=310 | 201606	gi|1050631568|ref|XP_017638720.1|	PREDICTED: uncharacterized protein LOC108480292 [Gossypium arboreum]	At4g03420	Arabidopsis thaliana uncharacterized protein	NA	NA	IPR008507	Protein of unknown function DUF789	NA	NA
Ga01g00187.F2	AT4G03420.1	| hypothetical protein (DUF789) | Chr4:1512226-1513594 FORWARD LENGTH=310 | 201606	gi|1050631568|ref|XP_017638720.1|	PREDICTED: uncharacterized protein LOC108480292 [Gossypium arboreum]	At4g03420	Arabidopsis thaliana uncharacterized protein	NA	NA	IPR008507	Protein of unknown function DUF789	NA	NA
Ga01g00188.F1	AT1G03620.9	| ELMO/CED-12 family protein | Chr1:904319-906013 REVERSE LENGTH=265 | 201606	gi|1050636449|ref|XP_017641299.1|	PREDICTED: ELMO domain-containing protein A [Gossypium arboreum]	At1g03620	[S] KOG2998 Uncharacterized conserved protein	sp|Q54YW1|ELMOA_DICDI	ELMO domain-containing protein A OS=Dictyostelium discoideum GN=elmoA PE=1 SV=1	IPR006816	ELMO domain	NA	NA
Ga01g00189.F1	AT2G20880.1	| Integrase-type DNA-binding superfamily protein | Chr2:8986053-8987063 FORWARD LENGTH=336 | 201606	gi|1050635380|ref|XP_017640747.1|	PREDICTED: ethylene-responsive transcription factor ERF053-like [Gossypium arboreum]	At2g20880	Arabidopsis thaliana AP2 domain transcription factor	sp|Q9SKT1|ERF53_ARATH	Ethylene-responsive transcription factor ERF053 OS=Arabidopsis thaliana GN=ERF053 PE=1 SV=1	IPR001471	AP2/ERF domain	0003677|0003700|0006355	NA
Ga01g00189.F2	AT2G20880.1	| Integrase-type DNA-binding superfamily protein | Chr2:8986053-8987063 FORWARD LENGTH=336 | 201606	gi|1050635380|ref|XP_017640747.1|	PREDICTED: ethylene-responsive transcription factor ERF053-like [Gossypium arboreum]	At2g20880	Arabidopsis thaliana AP2 domain transcription factor	sp|Q9SKT1|ERF53_ARATH	Ethylene-responsive transcription factor ERF053 OS=Arabidopsis thaliana GN=ERF053 PE=1 SV=1	IPR001471	AP2/ERF domain	0003677|0003700|0006355	NA
Ga01g00190.F1	AT4G03510.4	| RING membrane-anchor 1 | Chr4:1557905-1558654 REVERSE LENGTH=249 | 201606	gi|1050632760|ref|XP_017639329.1|	PREDICTED: E3 ubiquitin-protein ligase RMA1H1-like [Gossypium arboreum]	At4g03510	[O] KOG0823 Predicted E3 ubiquitin ligase	sp|Q6R567|RMA1_CAPAN	E3 ubiquitin-protein ligase RMA1H1 OS=Capsicum annuum GN=RMA1H1 PE=1 SV=1	IPR018957	Zinc finger, C3HC4 RING-type	0046872	K10666
Ga01g00191.F1	AT1G53025.1	| Ubiquitin-conjugating enzyme family protein | Chr1:19757072-19759474 REVERSE LENGTH=543 | 201606	gi|1050635538|ref|XP_017640826.1|	PREDICTED: putative ubiquitin-conjugating enzyme E2 38 [Gossypium arboreum]	At3g15355	[O] KOG0895 Ubiquitin-conjugating enzyme	sp|Q9C918|UBC38_ARATH	Putative ubiquitin-conjugating enzyme E2 38 OS=Arabidopsis thaliana GN=UBC38 PE=3 SV=2	IPR000608	Ubiquitin-conjugating enzyme E2	NA	K10581
Ga01g00191.F2	AT1G53025.1	| Ubiquitin-conjugating enzyme family protein | Chr1:19757072-19759474 REVERSE LENGTH=543 | 201606	gi|1050635538|ref|XP_017640826.1|	PREDICTED: putative ubiquitin-conjugating enzyme E2 38 [Gossypium arboreum]	At3g15355	[O] KOG0895 Ubiquitin-conjugating enzyme	sp|Q9C918|UBC38_ARATH	Putative ubiquitin-conjugating enzyme E2 38 OS=Arabidopsis thaliana GN=UBC38 PE=3 SV=2	IPR000608	Ubiquitin-conjugating enzyme E2	NA	K10581
Ga01g00191.P1	AT1G53025.1	| Ubiquitin-conjugating enzyme family protein | Chr1:19757072-19759474 REVERSE LENGTH=543 | 201606	gi|1050635538|ref|XP_017640826.1|	PREDICTED: putative ubiquitin-conjugating enzyme E2 38 [Gossypium arboreum]	At3g15355	[O] KOG0895 Ubiquitin-conjugating enzyme	sp|Q9C918|UBC38_ARATH	Putative ubiquitin-conjugating enzyme E2 38 OS=Arabidopsis thaliana GN=UBC38 PE=3 SV=2	IPR000608	Ubiquitin-conjugating enzyme E2	NA	K10581
Ga01g00192.F1	AT4G03600.1	| pyrroline-5-carboxylate reductase | Chr4:1603820-1604308 REVERSE LENGTH=162 | 201606	gi|1050636350|ref|XP_017641248.1|	PREDICTED: uncharacterized protein LOC108482637 [Gossypium arboreum]	At4g03600	Arabidopsis thaliana clone pENTR221-At4g03600 unknown	NA	NA	NA	NA	NA	NA
Ga01g00193.F1	AT1G51130.1	| Nse4%2C component of Smc5/6 DNA repair complex | Chr1:18939480-18941560 REVERSE LENGTH=403 | 201606	gi|1050636223|ref|XP_017641185.1|	PREDICTED: non-structural maintenance of chromosomes element 4 homolog A-like [Gossypium arboreum] >gi|728809935|gb|KHF99343.1| Non-structural maintenance of chromosome element 4 [Gossypium arboreum]	At1g51130	[S] KOG2866 Uncharacterized conserved protein	sp|Q9C689|NSE4A_ARATH	Non-structural maintenance of chromosomes element 4 homolog A OS=Arabidopsis thaliana GN=NSE4A PE=2 SV=1	IPR014854	Non-structural maintenance of chromosome element 4, C-terminal	0005634|0006281|0030915	K22825
Ga01g00194.N1	AT1G12220.2	| Disease resistance protein (CC-NBS-LRR class) family | Chr1:4145011-4147680 FORWARD LENGTH=889 | 201606	gi|1028975744|ref|XP_016731310.1|	PREDICTED: probable disease resistance protein At1g12280 [Gossypium hirsutum]	At1g12220	[T] KOG4658 Apoptotic ATPase	sp|O64973|RPS5_ARATH	Disease resistance protein RPS5 OS=Arabidopsis thaliana GN=RPS5 PE=1 SV=2	IPR002182	NB-ARC	0005515|0043531	K13459
Ga01g00195.N1	AT5G63020.1	| Disease resistance protein (CC-NBS-LRR class) family | Chr5:25283252-25286002 REVERSE LENGTH=888 | 201606	gi|1050633898|ref|XP_017639940.1|	PREDICTED: probable disease resistance protein At5g63020 [Gossypium arboreum]	At5g63020	[T] KOG4658 Apoptotic ATPase	sp|Q8RXS5|DRL40_ARATH	Probable disease resistance protein At5g63020 OS=Arabidopsis thaliana GN=At5g63020 PE=2 SV=2	IPR001611	Leucine-rich repeat	0005515|0043531	K13459
Ga01g00196.N1	AT5G63020.1	| Disease resistance protein (CC-NBS-LRR class) family | Chr5:25283252-25286002 REVERSE LENGTH=888 | 201606	gi|1050637815|ref|XP_017642004.1|	PREDICTED: probable disease resistance protein At5g63020 [Gossypium arboreum]	At5g63020	[T] KOG4658 Apoptotic ATPase	sp|Q8RXS5|DRL40_ARATH	Probable disease resistance protein At5g63020 OS=Arabidopsis thaliana GN=At5g63020 PE=2 SV=2	IPR002182	NB-ARC	0005515|0043531	NA
Ga01g00197.N1	AT5G63020.1	| Disease resistance protein (CC-NBS-LRR class) family | Chr5:25283252-25286002 REVERSE LENGTH=888 | 201606	gi|1050637815|ref|XP_017642004.1|	PREDICTED: probable disease resistance protein At5g63020 [Gossypium arboreum]	At5g63020	[T] KOG4658 Apoptotic ATPase	sp|Q8RXS5|DRL40_ARATH	Probable disease resistance protein At5g63020 OS=Arabidopsis thaliana GN=At5g63020 PE=2 SV=2	IPR002182	NB-ARC	0005515|0043531	K13459
Ga01g00198.F1	AT5G63020.1	| Disease resistance protein (CC-NBS-LRR class) family | Chr5:25283252-25286002 REVERSE LENGTH=888 | 201606	gi|1028975756|ref|XP_016731316.1|	PREDICTED: probable disease resistance protein At5g63020 [Gossypium hirsutum]	At5g63020	[T] KOG4658 Apoptotic ATPase	sp|Q8RXS5|DRL40_ARATH	Probable disease resistance protein At5g63020 OS=Arabidopsis thaliana GN=At5g63020 PE=2 SV=2	IPR001611	Leucine-rich repeat	0005515|0043531	K13459
Ga01g00199.F1	AT5G63020.1	| Disease resistance protein (CC-NBS-LRR class) family | Chr5:25283252-25286002 REVERSE LENGTH=888 | 201606	gi|1028975758|ref|XP_016731317.1|	PREDICTED: probable disease resistance protein At5g63020 [Gossypium hirsutum]	At5g63020	[T] KOG4658 Apoptotic ATPase	sp|Q8RXS5|DRL40_ARATH	Probable disease resistance protein At5g63020 OS=Arabidopsis thaliana GN=At5g63020 PE=2 SV=2	IPR001611	Leucine-rich repeat	0005515|0043531	NA
Ga01g00199.F2	AT5G63020.1	| Disease resistance protein (CC-NBS-LRR class) family | Chr5:25283252-25286002 REVERSE LENGTH=888 | 201606	gi|1028975758|ref|XP_016731317.1|	PREDICTED: probable disease resistance protein At5g63020 [Gossypium hirsutum]	At5g63020	[T] KOG4658 Apoptotic ATPase	sp|Q8RXS5|DRL40_ARATH	Probable disease resistance protein At5g63020 OS=Arabidopsis thaliana GN=At5g63020 PE=2 SV=2	IPR001611	Leucine-rich repeat	0005515|0043531	NA
Ga01g00200.F1	AT1G12280.1	| LRR and NB-ARC domains-containing disease resistance protein | Chr1:4174875-4177559 REVERSE LENGTH=894 | 201606	gi|823130088|ref|XP_012451875.1|	PREDICTED: probable disease resistance protein At1g12280 [Gossypium raimondii]	At1g12280	[T] KOG4658 Apoptotic ATPase	sp|P60838|DRL1_ARATH	Probable disease resistance protein At1g12280 OS=Arabidopsis thaliana GN=At1g12280 PE=3 SV=1	IPR002182	NB-ARC	0005515|0043531	NA
Ga01g00201.F1	AT5G63020.1	| Disease resistance protein (CC-NBS-LRR class) family | Chr5:25283252-25286002 REVERSE LENGTH=888 | 201606	gi|1050637817|ref|XP_017642006.1|	PREDICTED: probable disease resistance protein At1g15890 [Gossypium arboreum]	At5g63020	[T] KOG4658 Apoptotic ATPase	sp|Q8RXS5|DRL40_ARATH	Probable disease resistance protein At5g63020 OS=Arabidopsis thaliana GN=At5g63020 PE=2 SV=2	IPR002182	NB-ARC	0005515|0043531	NA
Ga01g00202.N1	AT5G05400.1	| LRR and NB-ARC domains-containing disease resistance protein | Chr5:1597745-1600369 REVERSE LENGTH=874 | 201606	gi|1050637815|ref|XP_017642004.1|	PREDICTED: probable disease resistance protein At5g63020 [Gossypium arboreum]	At5g05400	[T] KOG4658 Apoptotic ATPase	sp|Q9FLB4|DRL31_ARATH	Putative disease resistance protein At5g05400 OS=Arabidopsis thaliana GN=At5g05400 PE=3 SV=1	IPR002182	NB-ARC	0043531	NA
Ga01g00202.N2	AT5G05400.1	| LRR and NB-ARC domains-containing disease resistance protein | Chr5:1597745-1600369 REVERSE LENGTH=874 | 201606	gi|1050637815|ref|XP_017642004.1|	PREDICTED: probable disease resistance protein At5g63020 [Gossypium arboreum]	At5g05400	[T] KOG4658 Apoptotic ATPase	sp|Q9FLB4|DRL31_ARATH	Putative disease resistance protein At5g05400 OS=Arabidopsis thaliana GN=At5g05400 PE=3 SV=1	IPR002182	NB-ARC	0043531	NA
Ga01g00203.F1	AT5G63020.1	| Disease resistance protein (CC-NBS-LRR class) family | Chr5:25283252-25286002 REVERSE LENGTH=888 | 201606	gi|1050637815|ref|XP_017642004.1|	PREDICTED: probable disease resistance protein At5g63020 [Gossypium arboreum]	At5g63020	[T] KOG4658 Apoptotic ATPase	sp|Q8RXS5|DRL40_ARATH	Probable disease resistance protein At5g63020 OS=Arabidopsis thaliana GN=At5g63020 PE=2 SV=2	IPR002182	NB-ARC	0005515|0043531	K13459
Ga01g00204.F1	AT1G03760.1	| Prefoldin chaperone subunit family protein | Chr1:941211-943320 REVERSE LENGTH=391 | 201606	gi|1050637819|ref|XP_017642007.1|	PREDICTED: RNA polymerase II subunit 5-mediating protein homolog [Gossypium arboreum]	At1g03760	[S] KOG3130 Uncharacterized conserved protein	sp|Q54HG4|RMP_DICDI	RNA polymerase II subunit 5-mediating protein homolog OS=Dictyostelium discoideum GN=rmp PE=3 SV=2	IPR004127	Prefoldin alpha-like	NA	K17560
Ga01g00205.F1	AT4G28380.1	| Leucine-rich repeat (LRR) family protein | Chr4:14039756-14040931 REVERSE LENGTH=391 | 201606	gi|1050635607|ref|XP_017640862.1|	PREDICTED: leucine-rich repeat extensin-like protein 4 [Gossypium arboreum]	At4g28380	Arabidopsis thaliana leucine-rich repeat-containing protein	sp|Q9LHF1|LRX4_ARATH	Leucine-rich repeat extensin-like protein 4 OS=Arabidopsis thaliana GN=LRX4 PE=1 SV=1	IPR001611	Leucine-rich repeat	0005515	NA
Ga01g00206.F1	AT1G03780.3	| targeting protein for XKLP2 | Chr1:947555-951696 REVERSE LENGTH=790 | 201606	gi|1050639207|ref|XP_017642717.1|	PREDICTED: protein TPX2-like isoform X2 [Gossypium arboreum]	At1g03780	[X] TWOG0233 Unnamed protein	sp|F4I2H7|TPX2_ARATH	Protein TPX2 OS=Arabidopsis thaliana GN=TPX2 PE=1 SV=1	IPR027329	TPX2, C-terminal	0005819|0005874|0032147|0060236	K16812
Ga01g00207.F1	AT1G03790.1	| Zinc finger C-x8-C-x5-C-x3-H type family protein | Chr1:954589-955770 FORWARD LENGTH=393 | 201606	gi|1050632490|ref|XP_017639190.1|	PREDICTED: zinc finger CCCH domain-containing protein 2-like isoform X1 [Gossypium arboreum]	At1g03790	[R] KOG1595 CCCH-type Zn-finger protein	sp|Q9ZWA1|C3H2_ARATH	Zinc finger CCCH domain-containing protein 2 OS=Arabidopsis thaliana GN=At1g03790 PE=2 SV=1	IPR000571	Zinc finger, CCCH-type	0046872	NA
Ga01g00207.F2	AT1G03790.1	| Zinc finger C-x8-C-x5-C-x3-H type family protein | Chr1:954589-955770 FORWARD LENGTH=393 | 201606	gi|1050632492|ref|XP_017639191.1|	PREDICTED: zinc finger CCCH domain-containing protein 2-like isoform X2 [Gossypium arboreum]	At1g03790	[R] KOG1595 CCCH-type Zn-finger protein	sp|Q9ZWA1|C3H2_ARATH	Zinc finger CCCH domain-containing protein 2 OS=Arabidopsis thaliana GN=At1g03790 PE=2 SV=1	IPR000571	Zinc finger, CCCH-type	0046872	NA
Ga01g00208.F1	AT1G03790.1	| Zinc finger C-x8-C-x5-C-x3-H type family protein | Chr1:954589-955770 FORWARD LENGTH=393 | 201606	gi|1050635021|ref|XP_017640565.1|	PREDICTED: zinc finger CCCH domain-containing protein 2-like [Gossypium arboreum]	At1g03790	[R] KOG1595 CCCH-type Zn-finger protein	sp|Q9ZWA1|C3H2_ARATH	Zinc finger CCCH domain-containing protein 2 OS=Arabidopsis thaliana GN=At1g03790 PE=2 SV=1	IPR000571	Zinc finger, CCCH-type	0046872	NA
Ga01g00209.F1	AT1G04945.2	| HIT-type Zinc finger family protein | Chr1:1400969-1402651 FORWARD LENGTH=392 | 201606	gi|1028967238|ref|XP_016727137.1|	PREDICTED: putative box C/D snoRNA protein SPCC613.07 [Gossypium hirsutum] >gi|1028967240|ref|XP_016727138.1| PREDICTED: putative box C/D snoRNA protein SPCC613.07 [Gossypium hirsutum] >gi|1028967242|ref|XP_016727139.1| PREDICTED: putative box C/D snoRNA protein SPCC613.07 [Gossypium hirsutum]	At1g04940	unknown protein	sp|Q3UFB2|BCD1_MOUSE	Box C/D snoRNA protein 1 OS=Mus musculus GN=Znhit6 PE=1 SV=2	IPR007529	Zinc finger, HIT-type	NA	NA
Ga01g00210.F1	AT2G20580.1	| 26S proteasome regulatory subunit S2 1A | Chr2:8859211-8864699 FORWARD LENGTH=891 | 201606	gi|1050637703|ref|XP_017641947.1|	PREDICTED: 26S proteasome non-ATPase regulatory subunit 2 homolog A [Gossypium arboreum]	At2g20580	[O] KOG2005 26S proteasome regulatory complex, subunit RPN1/PSMD2	sp|Q9SIV2|PSD2A_ARATH	26S proteasome non-ATPase regulatory subunit 2 homolog A OS=Arabidopsis thaliana GN=RPN1A PE=1 SV=2	IPR002015	Proteasome/cyclosome repeat	0000502|0005488|0030234|0042176	K03028
Ga01g00210.F2	AT2G20580.1	| 26S proteasome regulatory subunit S2 1A | Chr2:8859211-8864699 FORWARD LENGTH=891 | 201606	gi|728820905|gb|KHG03998.1|	26S proteasome non-ATPase regulatory subunit 2 1A -like protein [Gossypium arboreum]	At2g20580	[O] KOG2005 26S proteasome regulatory complex, subunit RPN1/PSMD2	sp|Q9SIV2|PSD2A_ARATH	26S proteasome non-ATPase regulatory subunit 2 homolog A OS=Arabidopsis thaliana GN=RPN1A PE=1 SV=2	IPR002015	Proteasome/cyclosome repeat	0000502|0005488|0030234|0042176	K03028
Ga01g00210.F3	AT2G20580.1	| 26S proteasome regulatory subunit S2 1A | Chr2:8859211-8864699 FORWARD LENGTH=891 | 201606	gi|1050637703|ref|XP_017641947.1|	PREDICTED: 26S proteasome non-ATPase regulatory subunit 2 homolog A [Gossypium arboreum]	At2g20580	[O] KOG2005 26S proteasome regulatory complex, subunit RPN1/PSMD2	sp|Q9SIV2|PSD2A_ARATH	26S proteasome non-ATPase regulatory subunit 2 homolog A OS=Arabidopsis thaliana GN=RPN1A PE=1 SV=2	IPR002015	Proteasome/cyclosome repeat	0000502|0005488|0030234|0042176	K03028
Ga01g00210.F4	AT2G20580.1	| 26S proteasome regulatory subunit S2 1A | Chr2:8859211-8864699 FORWARD LENGTH=891 | 201606	gi|728820905|gb|KHG03998.1|	26S proteasome non-ATPase regulatory subunit 2 1A -like protein [Gossypium arboreum]	At2g20580	[O] KOG2005 26S proteasome regulatory complex, subunit RPN1/PSMD2	sp|Q9SIV2|PSD2A_ARATH	26S proteasome non-ATPase regulatory subunit 2 homolog A OS=Arabidopsis thaliana GN=RPN1A PE=1 SV=2	IPR002015	Proteasome/cyclosome repeat	0000502|0005488|0030234|0042176	K03028
Ga01g00210.F5	AT2G20580.1	| 26S proteasome regulatory subunit S2 1A | Chr2:8859211-8864699 FORWARD LENGTH=891 | 201606	gi|728820905|gb|KHG03998.1|	26S proteasome non-ATPase regulatory subunit 2 1A -like protein [Gossypium arboreum]	At2g20580	[O] KOG2005 26S proteasome regulatory complex, subunit RPN1/PSMD2	sp|Q9SIV2|PSD2A_ARATH	26S proteasome non-ATPase regulatory subunit 2 homolog A OS=Arabidopsis thaliana GN=RPN1A PE=1 SV=2	IPR002015	Proteasome/cyclosome repeat	0000502|0005488|0030234|0042176	K03028
Ga01g00210.M1	AT2G20580.1	| 26S proteasome regulatory subunit S2 1A | Chr2:8859211-8864699 FORWARD LENGTH=891 | 201606	gi|1050637703|ref|XP_017641947.1|	PREDICTED: 26S proteasome non-ATPase regulatory subunit 2 homolog A [Gossypium arboreum]	At2g20580	[O] KOG2005 26S proteasome regulatory complex, subunit RPN1/PSMD2	sp|Q9SIV2|PSD2A_ARATH	26S proteasome non-ATPase regulatory subunit 2 homolog A OS=Arabidopsis thaliana GN=RPN1A PE=1 SV=2	IPR002015	Proteasome/cyclosome repeat	0000502|0005488|0030234|0042176	K03028
Ga01g00211.F1	AT2G20570.1	| GBF's pro-rich region-interacting factor 1 | Chr2:8855486-8857522 FORWARD LENGTH=420 | 201606	gi|1050632922|ref|XP_017639413.1|	PREDICTED: transcription activator GLK1 [Gossypium arboreum] >gi|1050633058|ref|XP_017639481.1| PREDICTED: transcription activator GLK1-like [Gossypium arboreum]	At2g20570	Arabidopsis thaliana unknown protein	sp|Q9SIV3|GLK1_ARATH	Transcription activator GLK1 OS=Arabidopsis thaliana GN=GLK1 PE=1 SV=2	IPR001005	SANT/Myb domain	0003677	NA
Ga01g00211.F2	AT2G20570.1	| GBF's pro-rich region-interacting factor 1 | Chr2:8855486-8857522 FORWARD LENGTH=420 | 201606	gi|1050632922|ref|XP_017639413.1|	PREDICTED: transcription activator GLK1 [Gossypium arboreum] >gi|1050633058|ref|XP_017639481.1| PREDICTED: transcription activator GLK1-like [Gossypium arboreum]	At2g20570	Arabidopsis thaliana unknown protein	sp|Q9SIV3|GLK1_ARATH	Transcription activator GLK1 OS=Arabidopsis thaliana GN=GLK1 PE=1 SV=2	IPR001005	SANT/Myb domain	0003677	NA
Ga01g00212.N1	AT2G20562.1	| taximin | Chr2:8850367-8850835 REVERSE LENGTH=73 | 201606	gi|1028954549|ref|XP_016720712.1|	PREDICTED: uncharacterized protein LOC107933072 [Gossypium hirsutum] >gi|1028967221|ref|XP_016727130.1| PREDICTED: uncharacterized protein LOC107938472 [Gossypium hirsutum] >gi|1050636119|ref|XP_017641129.1| PREDICTED: uncharacterized protein LOC108482506 [Gossypium arboreum] >gi|728834168|gb|KHG13611.1| hypothetical protein F383_16970 [Gossypium arboreum]	NA	NA	NA	NA	NA	NA	NA	NA
Ga01g00213.F1	AT2G20560.1	| DNAJ heat shock family protein | Chr2:8848353-8849815 REVERSE LENGTH=337 | 201606	gi|1028967219|ref|XP_016727129.1|	PREDICTED: dnaJ homolog subfamily B member 13-like [Gossypium hirsutum] >gi|1050638344|ref|XP_017642286.1| PREDICTED: dnaJ homolog subfamily B member 13-like [Gossypium arboreum] >gi|728847388|gb|KHG26831.1| DnaJ subfamily B member 13 [Gossypium arboreum]	At2g20560	[O] KOG0714 Molecular chaperone (DnaJ superfamily)	sp|Q80Y75|DJB13_MOUSE	DnaJ homolog subfamily B member 13 OS=Mus musculus GN=Dnajb13 PE=1 SV=1	IPR001623	DnaJ domain	0006457|0051082	K09510
Ga01g00214.F1	AT1G06290.1	| acyl-CoA oxidase 3 | Chr1:1922423-1926002 FORWARD LENGTH=675 | 201606	gi|1050638342|ref|XP_017642285.1|	PREDICTED: acyl-coenzyme A oxidase 3, peroxisomal-like [Gossypium arboreum]	At1g06290	[IQ] KOG0135 Pristanoyl-CoA/acyl-CoA oxidase	sp|P0CZ23|ACOX3_ARATH	Acyl-coenzyme A oxidase 3, peroxisomal OS=Arabidopsis thaliana GN=ACX3 PE=1 SV=1	IPR002655	Acyl-CoA oxidase, C-terminal	0003997|0005777|0006635|0016627|0055114	NA
Ga01g00214.F2	AT1G06290.1	| acyl-CoA oxidase 3 | Chr1:1922423-1926002 FORWARD LENGTH=675 | 201606	gi|1050638342|ref|XP_017642285.1|	PREDICTED: acyl-coenzyme A oxidase 3, peroxisomal-like [Gossypium arboreum]	At1g06290	[IQ] KOG0135 Pristanoyl-CoA/acyl-CoA oxidase	sp|P0CZ23|ACOX3_ARATH	Acyl-coenzyme A oxidase 3, peroxisomal OS=Arabidopsis thaliana GN=ACX3 PE=1 SV=1	IPR002655	Acyl-CoA oxidase, C-terminal	0003997|0005777|0006635|0016627|0055114	NA
Ga01g00214.F3	AT1G06290.1	| acyl-CoA oxidase 3 | Chr1:1922423-1926002 FORWARD LENGTH=675 | 201606	gi|1050638342|ref|XP_017642285.1|	PREDICTED: acyl-coenzyme A oxidase 3, peroxisomal-like [Gossypium arboreum]	At1g06290	[IQ] KOG0135 Pristanoyl-CoA/acyl-CoA oxidase	sp|P0CZ23|ACOX3_ARATH	Acyl-coenzyme A oxidase 3, peroxisomal OS=Arabidopsis thaliana GN=ACX3 PE=1 SV=1	IPR006091	Acyl-CoA oxidase/dehydrogenase, central domain	0003997|0005777|0006631|0006635|0008152|0016627|0050660|0055114|0071949	K00232
Ga01g00215.N1	AT3G06690.1	| putative acyl-coenzyme A oxidase | Chr3:2115589-2116825 REVERSE LENGTH=187 | 201606	gi|1050636055|ref|XP_017641096.1|	PREDICTED: acyl-coenzyme A oxidase 3, peroxisomal-like [Gossypium arboreum] >gi|1050636057|ref|XP_017641097.1| PREDICTED: acyl-coenzyme A oxidase 3, peroxisomal-like [Gossypium arboreum]	At1g06290	[IQ] KOG0135 Pristanoyl-CoA/acyl-CoA oxidase	sp|P0CZ24|Y3669_ARATH	Putative acyl-coenzyme A oxidase At3g06690 OS=Arabidopsis thaliana GN=At3g06690 PE=3 SV=1	IPR009075	Acyl-CoA dehydrogenase/oxidase C-terminal	0016627|0055114	NA
Ga01g00217.N1	AT1G06290.1	| acyl-CoA oxidase 3 | Chr1:1922423-1926002 FORWARD LENGTH=675 | 201606	gi|1050636055|ref|XP_017641096.1|	PREDICTED: acyl-coenzyme A oxidase 3, peroxisomal-like [Gossypium arboreum] >gi|1050636057|ref|XP_017641097.1| PREDICTED: acyl-coenzyme A oxidase 3, peroxisomal-like [Gossypium arboreum]	At1g06290	[IQ] KOG0135 Pristanoyl-CoA/acyl-CoA oxidase	sp|P0CZ23|ACOX3_ARATH	Acyl-coenzyme A oxidase 3, peroxisomal OS=Arabidopsis thaliana GN=ACX3 PE=1 SV=1	IPR006091	Acyl-CoA oxidase/dehydrogenase, central domain	0008152|0016627|0050660|0055114	NA
Ga01g00217.N2	AT1G06290.1	| acyl-CoA oxidase 3 | Chr1:1922423-1926002 FORWARD LENGTH=675 | 201606	gi|1050636055|ref|XP_017641096.1|	PREDICTED: acyl-coenzyme A oxidase 3, peroxisomal-like [Gossypium arboreum] >gi|1050636057|ref|XP_017641097.1| PREDICTED: acyl-coenzyme A oxidase 3, peroxisomal-like [Gossypium arboreum]	At1g06290	[IQ] KOG0135 Pristanoyl-CoA/acyl-CoA oxidase	sp|P0CZ23|ACOX3_ARATH	Acyl-coenzyme A oxidase 3, peroxisomal OS=Arabidopsis thaliana GN=ACX3 PE=1 SV=1	IPR006091	Acyl-CoA oxidase/dehydrogenase, central domain	0008152|0016627|0050660|0055114	NA
Ga01g00219.F1	AT1G68940.1	| Armadillo/beta-catenin-like repeat family protein | Chr1:25922001-25925665 REVERSE LENGTH=1086 | 201606	gi|1050633415|ref|XP_017639664.1|	PREDICTED: U-box domain-containing protein 44-like [Gossypium arboreum]	At1g68940	[S] KOG0167 FOG: Armadillo/beta-catenin-like repeats	sp|Q9CAA7|PUB42_ARATH	Putative U-box domain-containing protein 42 OS=Arabidopsis thaliana GN=PUB42 PE=2 SV=1	IPR011989	Armadillo-like helical	0005488	NA
Ga01g00219.F2	AT1G68940.1	| Armadillo/beta-catenin-like repeat family protein | Chr1:25922001-25925665 REVERSE LENGTH=1086 | 201606	gi|1050633415|ref|XP_017639664.1|	PREDICTED: U-box domain-containing protein 44-like [Gossypium arboreum]	At1g68940	[S] KOG0167 FOG: Armadillo/beta-catenin-like repeats	sp|Q9CAA7|PUB42_ARATH	Putative U-box domain-containing protein 42 OS=Arabidopsis thaliana GN=PUB42 PE=2 SV=1	IPR011989	Armadillo-like helical	0005488	NA
Ga01g00219.F3	AT1G20780.3	| senescence-associated E3 ubiquitin ligase 1 | Chr1:7217812-7220609 FORWARD LENGTH=801 | 201606	gi|1050633415|ref|XP_017639664.1|	PREDICTED: U-box domain-containing protein 44-like [Gossypium arboreum]	At1g20780	[S] KOG0167 FOG: Armadillo/beta-catenin-like repeats	sp|Q9LM76|PUB44_ARATH	U-box domain-containing protein 44 OS=Arabidopsis thaliana GN=PUB44 PE=1 SV=1	IPR003613	U box domain	0004842|0005488|0005515|0016567	NA
Ga01g00219.F4	AT1G76390.2	| ARM repeat superfamily protein | Chr1:28655914-28658531 FORWARD LENGTH=811 | 201606	gi|1050633415|ref|XP_017639664.1|	PREDICTED: U-box domain-containing protein 44-like [Gossypium arboreum]	At1g76390	[S] KOG0167 FOG: Armadillo/beta-catenin-like repeats	sp|Q9SFX2|PUB43_ARATH	U-box domain-containing protein 43 OS=Arabidopsis thaliana GN=PUB43 PE=2 SV=1	IPR003613	U box domain	0004842|0005488|0005515|0016567	NA
Ga01g00220.N1	AT4G21065.1	| Tetratricopeptide repeat (TPR)-like superfamily protein | Chr4:11245976-11247763 FORWARD LENGTH=595 | 201606	gi|1050635605|ref|XP_017640860.1|	PREDICTED: pentatricopeptide repeat-containing protein At4g21065-like [Gossypium arboreum]	At4g21070_1	[R] KOG4197 FOG: PPR repeat	sp|A8MQA3|PP330_ARATH	Pentatricopeptide repeat-containing protein At4g21065 OS=Arabidopsis thaliana GN=PCMP-H28 PE=2 SV=2	IPR002885	Pentatricopeptide repeat	0005515|0008270	NA
Ga01g00221.F1	AT5G13390.1	| no exine formation 1 | Chr5:4292809-4296572 FORWARD LENGTH=1123 | 201606	gi|1050637903|ref|XP_017642049.1|	PREDICTED: uncharacterized protein LOC108483275 [Gossypium arboreum]	At5g13390	no exine formation 1	NA	NA	NA	NA	NA	NA
Ga01g00222.F1	AT5G64680.2	| mediator-associated protein | Chr5:25854433-25855331 FORWARD LENGTH=203 | 201606	gi|1050638828|ref|XP_017642523.1|	PREDICTED: mediator-associated protein 2 [Gossypium arboreum] >gi|728832510|gb|KHG11953.1| Transcription factor AP-2-beta [Gossypium arboreum]	At5g64680	Arabidopsis thaliana clone U51292 unknown protein	sp|F4KF27|MDA2_ARATH	Mediator-associated protein 2 OS=Arabidopsis thaliana GN=At5g64680 PE=1 SV=1	NA	NA	NA	NA
Ga01g00223.F1	AT1G01630.1	| Sec14p-like phosphatidylinositol transfer family protein | Chr1:229206-230675 FORWARD LENGTH=255 | 201606	gi|1050638824|ref|XP_017642521.1|	PREDICTED: random slug protein 5-like [Gossypium arboreum] >gi|1050638826|ref|XP_017642522.1| PREDICTED: random slug protein 5-like [Gossypium arboreum]	At1g01630	[I] KOG1470 Phosphatidylinositol transfer protein PDR16 and related proteins	sp|Q55CU8|RSC5_DICDI	Random slug protein 5 OS=Dictyostelium discoideum GN=rsc5 PE=2 SV=1	IPR001251	CRAL-TRIO lipid binding domain	NA	NA
Ga01g00224.C1	AT5G13430.1	| Ubiquinol-cytochrome C reductase iron-sulfur subunit | Chr5:4305414-4307399 REVERSE LENGTH=272 | 201606	gi|1050639435|ref|XP_017642843.1|	PREDICTED: cytochrome b-c1 complex subunit Rieske-4, mitochondrial-like [Gossypium arboreum] >gi|728832513|gb|KHG11956.1| Cytochrome b-c1 complex subunit Rieske-2, mitochondrial [Gossypium arboreum]	At5g13430	[C] KOG1671 Ubiquinol cytochrome c reductase, subunit RIP1	sp|P51132|UCRI2_TOBAC	Cytochrome b-c1 complex subunit Rieske-2, mitochondrial OS=Nicotiana tabacum PE=2 SV=1	IPR017941	Rieske [2Fe-2S] iron-sulphur domain	0008121|0016020|0016491|0016679|0051537|0055114	NA
Ga01g00224.F1	AT5G13430.1	| Ubiquinol-cytochrome C reductase iron-sulfur subunit | Chr5:4305414-4307399 REVERSE LENGTH=272 | 201606	gi|1050639435|ref|XP_017642843.1|	PREDICTED: cytochrome b-c1 complex subunit Rieske-4, mitochondrial-like [Gossypium arboreum] >gi|728832513|gb|KHG11956.1| Cytochrome b-c1 complex subunit Rieske-2, mitochondrial [Gossypium arboreum]	At5g13430	[C] KOG1671 Ubiquinol cytochrome c reductase, subunit RIP1	sp|P51132|UCRI2_TOBAC	Cytochrome b-c1 complex subunit Rieske-2, mitochondrial OS=Nicotiana tabacum PE=2 SV=1	IPR017941	Rieske [2Fe-2S] iron-sulphur domain	0008121|0016020|0016491|0016679|0051537|0055114	K00411
Ga01g00226.F1	AT1G28140.1	| integral membrane family protein | Chr1:9833029-9834390 REVERSE LENGTH=280 | 201606	gi|1050632551|ref|XP_017639221.1|	PREDICTED: uncharacterized protein LOC108480665 isoform X2 [Gossypium arboreum]	At1g28140	Arabidopsis thaliana unknown protein	NA	NA	IPR019275	Protein of unknown function DUF2301	NA	NA
Ga01g00226.F2	AT1G28140.1	| integral membrane family protein | Chr1:9833029-9834390 REVERSE LENGTH=280 | 201606	gi|1050632549|ref|XP_017639220.1|	PREDICTED: uncharacterized protein LOC108480665 isoform X1 [Gossypium arboreum] >gi|728832514|gb|KHG11957.1| Perilipin-3 [Gossypium arboreum]	At1g28140	Arabidopsis thaliana unknown protein	NA	NA	IPR019275	Protein of unknown function DUF2301	NA	NA
Ga01g00227.C1	AT5G61960.3	| MEI2-like protein 1 | Chr5:24879001-24883483 REVERSE LENGTH=915 | 201606	gi|1050639373|ref|XP_017642809.1|	PREDICTED: protein MEI2-like 4 [Gossypium arboreum]	At5g07290	[D] KOG4660 Protein Mei2, essential for commitment to meiosis, and related proteins	sp|Q64M78|OML4_ORYSJ	Protein MEI2-like 4 OS=Oryza sativa subsp. japonica GN=ML4 PE=2 SV=1	IPR000504	RNA recognition motif domain	0003676	NA
Ga01g00227.C2	AT5G61960.3	| MEI2-like protein 1 | Chr5:24879001-24883483 REVERSE LENGTH=915 | 201606	gi|1050639373|ref|XP_017642809.1|	PREDICTED: protein MEI2-like 4 [Gossypium arboreum]	At5g07290	[D] KOG4660 Protein Mei2, essential for commitment to meiosis, and related proteins	sp|Q64M78|OML4_ORYSJ	Protein MEI2-like 4 OS=Oryza sativa subsp. japonica GN=ML4 PE=2 SV=1	IPR007201	Mei2/Mei2-like, C-terminal RNA recognition motif	0003676	NA
Ga01g00227.C3	AT5G61960.3	| MEI2-like protein 1 | Chr5:24879001-24883483 REVERSE LENGTH=915 | 201606	gi|1050639373|ref|XP_017642809.1|	PREDICTED: protein MEI2-like 4 [Gossypium arboreum]	At5g07290	[D] KOG4660 Protein Mei2, essential for commitment to meiosis, and related proteins	sp|Q64M78|OML4_ORYSJ	Protein MEI2-like 4 OS=Oryza sativa subsp. japonica GN=ML4 PE=2 SV=1	IPR000504	RNA recognition motif domain	0003676	NA
Ga01g00227.C4	AT5G61960.3	| MEI2-like protein 1 | Chr5:24879001-24883483 REVERSE LENGTH=915 | 201606	gi|1050639373|ref|XP_017642809.1|	PREDICTED: protein MEI2-like 4 [Gossypium arboreum]	At5g07290	[D] KOG4660 Protein Mei2, essential for commitment to meiosis, and related proteins	sp|Q64M78|OML4_ORYSJ	Protein MEI2-like 4 OS=Oryza sativa subsp. japonica GN=ML4 PE=2 SV=1	IPR000504	RNA recognition motif domain	0003676	NA
Ga01g00227.F1	AT5G61960.3	| MEI2-like protein 1 | Chr5:24879001-24883483 REVERSE LENGTH=915 | 201606	gi|1050639373|ref|XP_017642809.1|	PREDICTED: protein MEI2-like 4 [Gossypium arboreum]	At5g07290	[D] KOG4660 Protein Mei2, essential for commitment to meiosis, and related proteins	sp|Q64M78|OML4_ORYSJ	Protein MEI2-like 4 OS=Oryza sativa subsp. japonica GN=ML4 PE=2 SV=1	IPR007201	Mei2/Mei2-like, C-terminal RNA recognition motif	0003676	NA
Ga01g00227.F10	AT5G61960.3	| MEI2-like protein 1 | Chr5:24879001-24883483 REVERSE LENGTH=915 | 201606	gi|1050639373|ref|XP_017642809.1|	PREDICTED: protein MEI2-like 4 [Gossypium arboreum]	At5g07290	[D] KOG4660 Protein Mei2, essential for commitment to meiosis, and related proteins	sp|Q64M78|OML4_ORYSJ	Protein MEI2-like 4 OS=Oryza sativa subsp. japonica GN=ML4 PE=2 SV=1	IPR000504	RNA recognition motif domain	0003676	NA
Ga01g00227.F11	AT5G61960.3	| MEI2-like protein 1 | Chr5:24879001-24883483 REVERSE LENGTH=915 | 201606	gi|1050639373|ref|XP_017642809.1|	PREDICTED: protein MEI2-like 4 [Gossypium arboreum]	At5g07290	[D] KOG4660 Protein Mei2, essential for commitment to meiosis, and related proteins	sp|Q64M78|OML4_ORYSJ	Protein MEI2-like 4 OS=Oryza sativa subsp. japonica GN=ML4 PE=2 SV=1	IPR000504	RNA recognition motif domain	0003676	NA
Ga01g00227.F12	AT5G61960.3	| MEI2-like protein 1 | Chr5:24879001-24883483 REVERSE LENGTH=915 | 201606	gi|1050639373|ref|XP_017642809.1|	PREDICTED: protein MEI2-like 4 [Gossypium arboreum]	At5g07290	[D] KOG4660 Protein Mei2, essential for commitment to meiosis, and related proteins	sp|Q64M78|OML4_ORYSJ	Protein MEI2-like 4 OS=Oryza sativa subsp. japonica GN=ML4 PE=2 SV=1	IPR000504	RNA recognition motif domain	0003676	NA
Ga01g00227.F13	AT5G61960.3	| MEI2-like protein 1 | Chr5:24879001-24883483 REVERSE LENGTH=915 | 201606	gi|1050639373|ref|XP_017642809.1|	PREDICTED: protein MEI2-like 4 [Gossypium arboreum]	At5g07290	[D] KOG4660 Protein Mei2, essential for commitment to meiosis, and related proteins	sp|Q64M78|OML4_ORYSJ	Protein MEI2-like 4 OS=Oryza sativa subsp. japonica GN=ML4 PE=2 SV=1	IPR000504	RNA recognition motif domain	0003676	NA
Ga01g00227.F14	AT5G61960.3	| MEI2-like protein 1 | Chr5:24879001-24883483 REVERSE LENGTH=915 | 201606	gi|1050639373|ref|XP_017642809.1|	PREDICTED: protein MEI2-like 4 [Gossypium arboreum]	At5g07290	[D] KOG4660 Protein Mei2, essential for commitment to meiosis, and related proteins	sp|Q64M78|OML4_ORYSJ	Protein MEI2-like 4 OS=Oryza sativa subsp. japonica GN=ML4 PE=2 SV=1	IPR007201	Mei2/Mei2-like, C-terminal RNA recognition motif	0003676	NA
Ga01g00227.F15	AT5G61960.3	| MEI2-like protein 1 | Chr5:24879001-24883483 REVERSE LENGTH=915 | 201606	gi|1050639373|ref|XP_017642809.1|	PREDICTED: protein MEI2-like 4 [Gossypium arboreum]	At5g07290	[D] KOG4660 Protein Mei2, essential for commitment to meiosis, and related proteins	sp|Q64M78|OML4_ORYSJ	Protein MEI2-like 4 OS=Oryza sativa subsp. japonica GN=ML4 PE=2 SV=1	IPR007201	Mei2/Mei2-like, C-terminal RNA recognition motif	0003676	NA
Ga01g00227.F16	AT5G61960.3	| MEI2-like protein 1 | Chr5:24879001-24883483 REVERSE LENGTH=915 | 201606	gi|1050639373|ref|XP_017642809.1|	PREDICTED: protein MEI2-like 4 [Gossypium arboreum]	At5g07290	[D] KOG4660 Protein Mei2, essential for commitment to meiosis, and related proteins	sp|Q64M78|OML4_ORYSJ	Protein MEI2-like 4 OS=Oryza sativa subsp. japonica GN=ML4 PE=2 SV=1	IPR007201	Mei2/Mei2-like, C-terminal RNA recognition motif	0003676	NA
Ga01g00227.F17	AT5G07290.1	| MEI2-like 4 | Chr5:2294248-2298491 FORWARD LENGTH=907 | 201606	gi|1050639373|ref|XP_017642809.1|	PREDICTED: protein MEI2-like 4 [Gossypium arboreum]	At5g07290	[D] KOG4660 Protein Mei2, essential for commitment to meiosis, and related proteins	sp|Q64M78|OML4_ORYSJ	Protein MEI2-like 4 OS=Oryza sativa subsp. japonica GN=ML4 PE=2 SV=1	IPR007201	Mei2/Mei2-like, C-terminal RNA recognition motif	0003676	NA
Ga01g00227.F2	AT5G61960.3	| MEI2-like protein 1 | Chr5:24879001-24883483 REVERSE LENGTH=915 | 201606	gi|1050639373|ref|XP_017642809.1|	PREDICTED: protein MEI2-like 4 [Gossypium arboreum]	At5g07290	[D] KOG4660 Protein Mei2, essential for commitment to meiosis, and related proteins	sp|Q64M78|OML4_ORYSJ	Protein MEI2-like 4 OS=Oryza sativa subsp. japonica GN=ML4 PE=2 SV=1	IPR007201	Mei2/Mei2-like, C-terminal RNA recognition motif	0003676	NA
Ga01g00227.F3	AT5G61960.3	| MEI2-like protein 1 | Chr5:24879001-24883483 REVERSE LENGTH=915 | 201606	gi|1050639373|ref|XP_017642809.1|	PREDICTED: protein MEI2-like 4 [Gossypium arboreum]	At5g07290	[D] KOG4660 Protein Mei2, essential for commitment to meiosis, and related proteins	sp|Q64M78|OML4_ORYSJ	Protein MEI2-like 4 OS=Oryza sativa subsp. japonica GN=ML4 PE=2 SV=1	IPR000504	RNA recognition motif domain	0003676	NA
Ga01g00227.F4	AT5G61960.3	| MEI2-like protein 1 | Chr5:24879001-24883483 REVERSE LENGTH=915 | 201606	gi|1050639373|ref|XP_017642809.1|	PREDICTED: protein MEI2-like 4 [Gossypium arboreum]	At5g07290	[D] KOG4660 Protein Mei2, essential for commitment to meiosis, and related proteins	sp|Q64M78|OML4_ORYSJ	Protein MEI2-like 4 OS=Oryza sativa subsp. japonica GN=ML4 PE=2 SV=1	IPR000504	RNA recognition motif domain	0003676	NA
Ga01g00227.F5	AT5G61960.3	| MEI2-like protein 1 | Chr5:24879001-24883483 REVERSE LENGTH=915 | 201606	gi|1050639373|ref|XP_017642809.1|	PREDICTED: protein MEI2-like 4 [Gossypium arboreum]	At5g07290	[D] KOG4660 Protein Mei2, essential for commitment to meiosis, and related proteins	sp|Q64M78|OML4_ORYSJ	Protein MEI2-like 4 OS=Oryza sativa subsp. japonica GN=ML4 PE=2 SV=1	IPR000504	RNA recognition motif domain	0003676	NA
Ga01g00227.F6	AT5G61960.3	| MEI2-like protein 1 | Chr5:24879001-24883483 REVERSE LENGTH=915 | 201606	gi|1050639373|ref|XP_017642809.1|	PREDICTED: protein MEI2-like 4 [Gossypium arboreum]	At5g07290	[D] KOG4660 Protein Mei2, essential for commitment to meiosis, and related proteins	sp|Q64M78|OML4_ORYSJ	Protein MEI2-like 4 OS=Oryza sativa subsp. japonica GN=ML4 PE=2 SV=1	IPR007201	Mei2/Mei2-like, C-terminal RNA recognition motif	0003676	NA
Ga01g00227.F7	AT5G61960.3	| MEI2-like protein 1 | Chr5:24879001-24883483 REVERSE LENGTH=915 | 201606	gi|1050639373|ref|XP_017642809.1|	PREDICTED: protein MEI2-like 4 [Gossypium arboreum]	At5g07290	[D] KOG4660 Protein Mei2, essential for commitment to meiosis, and related proteins	sp|Q64M78|OML4_ORYSJ	Protein MEI2-like 4 OS=Oryza sativa subsp. japonica GN=ML4 PE=2 SV=1	IPR007201	Mei2/Mei2-like, C-terminal RNA recognition motif	0003676	NA
Ga01g00227.F8	AT5G07290.1	| MEI2-like 4 | Chr5:2294248-2298491 FORWARD LENGTH=907 | 201606	gi|1050639373|ref|XP_017642809.1|	PREDICTED: protein MEI2-like 4 [Gossypium arboreum]	At5g07290	[D] KOG4660 Protein Mei2, essential for commitment to meiosis, and related proteins	sp|Q64M78|OML4_ORYSJ	Protein MEI2-like 4 OS=Oryza sativa subsp. japonica GN=ML4 PE=2 SV=1	IPR007201	Mei2/Mei2-like, C-terminal RNA recognition motif	0003676	NA
Ga01g00227.F9	AT5G61960.3	| MEI2-like protein 1 | Chr5:24879001-24883483 REVERSE LENGTH=915 | 201606	gi|1050639373|ref|XP_017642809.1|	PREDICTED: protein MEI2-like 4 [Gossypium arboreum]	At5g07290	[D] KOG4660 Protein Mei2, essential for commitment to meiosis, and related proteins	sp|Q64M78|OML4_ORYSJ	Protein MEI2-like 4 OS=Oryza sativa subsp. japonica GN=ML4 PE=2 SV=1	IPR000504	RNA recognition motif domain	0003676	NA
Ga01g00227.M1	AT5G61960.3	| MEI2-like protein 1 | Chr5:24879001-24883483 REVERSE LENGTH=915 | 201606	gi|1050639373|ref|XP_017642809.1|	PREDICTED: protein MEI2-like 4 [Gossypium arboreum]	At5g07290	[D] KOG4660 Protein Mei2, essential for commitment to meiosis, and related proteins	sp|Q64M78|OML4_ORYSJ	Protein MEI2-like 4 OS=Oryza sativa subsp. japonica GN=ML4 PE=2 SV=1	IPR000504	RNA recognition motif domain	0003676	NA
Ga01g00228.F1	AT2G33550.1	| Homeodomain-like superfamily protein | Chr2:14210180-14211487 REVERSE LENGTH=314 | 201606	gi|1050632058|ref|XP_017638976.1|	PREDICTED: trihelix transcription factor ASR3 [Gossypium arboreum] >gi|728834331|gb|KHG13774.1| Trihelix transcription factor GTL1 -like protein [Gossypium arboreum]	At2g33550	Arabidopsis thaliana trihelix	sp|Q8VZ20|ASR3_ARATH	Trihelix transcription factor ASR3 OS=Arabidopsis thaliana GN=ASR3 PE=1 SV=1	NA	NA	NA	NA
Ga01g00228.P1	AT2G33550.1	| Homeodomain-like superfamily protein | Chr2:14210180-14211487 REVERSE LENGTH=314 | 201606	gi|1028967202|ref|XP_016727120.1|	PREDICTED: trihelix transcription factor ASR3-like, partial [Gossypium hirsutum]	At2g33550	Arabidopsis thaliana trihelix	sp|Q8VZ20|ASR3_ARATH	Trihelix transcription factor ASR3 OS=Arabidopsis thaliana GN=ASR3 PE=1 SV=1	NA	NA	NA	NA
Ga01g00229.F1	AT5G13300.1	| ARF GTPase-activating protein | Chr5:4255923-4262018 REVERSE LENGTH=827 | 201606	gi|1050638656|ref|XP_017642433.1|	PREDICTED: ADP-ribosylation factor GTPase-activating protein AGD3 isoform X2 [Gossypium arboreum]	At5g13300	[T] KOG0521 Putative GTPase activating proteins (GAPs)	sp|Q5W7F2|AGD3_ARATH	ADP-ribosylation factor GTPase-activating protein AGD3 OS=Arabidopsis thaliana GN=AGD3 PE=1 SV=1	IPR001164	Arf GTPase activating protein	0005096|0005515	K12489
Ga01g00229.F2	AT5G13300.1	| ARF GTPase-activating protein | Chr5:4255923-4262018 REVERSE LENGTH=827 | 201606	gi|1050638654|ref|XP_017642432.1|	PREDICTED: ADP-ribosylation factor GTPase-activating protein AGD3 isoform X1 [Gossypium arboreum] >gi|728819792|gb|KHG03404.1| ADP-ribosylation factor GTPase-activating AGD3 -like protein [Gossypium arboreum]	At5g13300	[T] KOG0521 Putative GTPase activating proteins (GAPs)	sp|Q5W7F2|AGD3_ARATH	ADP-ribosylation factor GTPase-activating protein AGD3 OS=Arabidopsis thaliana GN=AGD3 PE=1 SV=1	IPR020683	Ankyrin repeat-containing domain	0005096|0005515|0005737	K12489
Ga01g00229.F3	AT5G13300.1	| ARF GTPase-activating protein | Chr5:4255923-4262018 REVERSE LENGTH=827 | 201606	gi|1050638656|ref|XP_017642433.1|	PREDICTED: ADP-ribosylation factor GTPase-activating protein AGD3 isoform X2 [Gossypium arboreum]	At5g13300	[T] KOG0521 Putative GTPase activating proteins (GAPs)	sp|Q5W7F2|AGD3_ARATH	ADP-ribosylation factor GTPase-activating protein AGD3 OS=Arabidopsis thaliana GN=AGD3 PE=1 SV=1	IPR001164	Arf GTPase activating protein	0005096|0005515	K12489
Ga01g00229.F4	AT5G13300.1	| ARF GTPase-activating protein | Chr5:4255923-4262018 REVERSE LENGTH=827 | 201606	gi|1050638656|ref|XP_017642433.1|	PREDICTED: ADP-ribosylation factor GTPase-activating protein AGD3 isoform X2 [Gossypium arboreum]	At5g13300	[T] KOG0521 Putative GTPase activating proteins (GAPs)	sp|Q5W7F2|AGD3_ARATH	ADP-ribosylation factor GTPase-activating protein AGD3 OS=Arabidopsis thaliana GN=AGD3 PE=1 SV=1	IPR020683	Ankyrin repeat-containing domain	0005096|0005515|0005737	K12489
Ga01g00230.F1	AT5G13220.1	| jasmonate-zim-domain protein 10 | Chr5:4219001-4220502 FORWARD LENGTH=197 | 201606	gi|1050635674|ref|XP_017640898.1|	PREDICTED: protein TIFY 9 [Gossypium arboreum] >gi|728842652|gb|KHG22095.1| Protein TIFY 9 -like protein [Gossypium arboreum]	At5g13220	jasmonate-zim-domain protein 10	sp|Q93ZM9|TIF9_ARATH	Protein TIFY 9 OS=Arabidopsis thaliana GN=TIFY9 PE=1 SV=1	IPR018467	CO/COL/TOC1, conserved site	NA	K13464
Ga01g00231.F1	AT5G13200.1	| GRAM domain family protein | Chr5:4207081-4208079 FORWARD LENGTH=272 | 201606	gi|1050635941|ref|XP_017641036.1|	PREDICTED: GEM-like protein 5 [Gossypium arboreum]	At5g13200	Arabidopsis thaliana GEM-like protein 5	sp|Q9LYV6|GEML5_ARATH	GEM-like protein 5 OS=Arabidopsis thaliana GN=At5g13200 PE=1 SV=1	IPR004182	GRAM domain	NA	NA
Ga01g00231.P1	AT5G13200.2	| GRAM domain family protein | Chr5:4207081-4207812 FORWARD LENGTH=213 | 201606	gi|1050635941|ref|XP_017641036.1|	PREDICTED: GEM-like protein 5 [Gossypium arboreum]	At5g13200	Arabidopsis thaliana GEM-like protein 5	sp|Q9LYV6|GEML5_ARATH	GEM-like protein 5 OS=Arabidopsis thaliana GN=At5g13200 PE=1 SV=1	IPR004182	GRAM domain	NA	NA
Ga01g00232.F1	AT1G28070.1	| ATP-dependent RNA helicase | Chr1:9783082-9783864 FORWARD LENGTH=176 | 201606	gi|1050636152|ref|XP_017641146.1|	PREDICTED: uncharacterized protein LOC108482525 [Gossypium arboreum]	At1g28070	Arabidopsis thaliana uncharacterized protein	NA	NA	NA	NA	NA	NA
Ga01g00233.N1	AT5G13190.2	| GSH-induced LITAF domain protein | Chr5:4205063-4206205 REVERSE LENGTH=141 | 201606	gi|1028967208|ref|XP_016727124.1|	PREDICTED: uncharacterized protein LOC107938465 [Gossypium hirsutum] >gi|1050636590|ref|XP_017641371.1| PREDICTED: uncharacterized protein LOC108482772 [Gossypium arboreum]	At5g13190	Arabidopsis thaliana unknown protein	sp|Q94CD4|GILP_ARATH	GSH-induced LITAF domain protein OS=Arabidopsis thaliana GN=GILP PE=1 SV=1	NA	NA	NA	NA
Ga01g00233.N2	AT5G13190.1	| GSH-induced LITAF domain protein | Chr5:4204987-4206205 REVERSE LENGTH=134 | 201606	gi|1028967208|ref|XP_016727124.1|	PREDICTED: uncharacterized protein LOC107938465 [Gossypium hirsutum] >gi|1050636590|ref|XP_017641371.1| PREDICTED: uncharacterized protein LOC108482772 [Gossypium arboreum]	At5g13190	Arabidopsis thaliana unknown protein	sp|Q94CD4|GILP_ARATH	GSH-induced LITAF domain protein OS=Arabidopsis thaliana GN=GILP PE=1 SV=1	IPR006629	LPS-induced tumour necrosis factor alpha factor	NA	NA
Ga01g00234.F1	AT2G33500.1	| B-box type zinc finger protein with CCT domain-containing protein | Chr2:14188159-14190046 REVERSE LENGTH=402 | 201606	gi|1050631988|ref|XP_017638941.1|	PREDICTED: zinc finger protein CONSTANS-LIKE 14-like [Gossypium arboreum] >gi|728842653|gb|KHG22096.1| Zinc finger CONSTANS-LIKE 14 -like protein [Gossypium arboreum]	At2g33500	Arabidopsis thaliana putative CONSTANS-like B-box zinc finger protein	sp|O22800|COL14_ARATH	Zinc finger protein CONSTANS-LIKE 14 OS=Arabidopsis thaliana GN=COL14 PE=2 SV=2	IPR000315	B-box-type zinc finger	0005622|0008270	NA
Ga01g00235.N1	AT5G21090.1	| Leucine-rich repeat (LRR) family protein | Chr5:7164758-7166904 FORWARD LENGTH=218 | 201606	gi|1050635566|ref|XP_017640841.1|	PREDICTED: somatic embryogenesis receptor kinase 2-like [Gossypium arboreum] >gi|728831201|gb|KHG10644.1| Somatic embryogenesis receptor kinase 1 -like protein [Gossypium arboreum]	At5g21090	[R] KOG0619 FOG: Leucine rich repeat	sp|Q9FPJ5|LRR1_ARATH	Leucine-rich repeat protein 1 OS=Arabidopsis thaliana GN=LRR1 PE=1 SV=1	IPR013210	Leucine-rich repeat-containing N-terminal, plant-type	0005515	NA
Ga01g00236.F1	AT5G50850.1	| Transketolase family protein | Chr5:20689671-20692976 FORWARD LENGTH=363 | 201606	gi|1050631497|ref|XP_017638685.1|	PREDICTED: pyruvate dehydrogenase E1 component subunit beta-2, mitochondrial-like [Gossypium arboreum] >gi|728838357|gb|KHG17800.1| Pyruvate dehydrogenase E1 component subunit beta, mitochondrial -like protein [Gossypium arboreum]	At5g50850	[C] KOG0524 Pyruvate dehydrogenase E1, beta subunit	sp|Q38799|ODPB1_ARATH	Pyruvate dehydrogenase E1 component subunit beta-1, mitochondrial OS=Arabidopsis thaliana GN=PDH2 PE=1 SV=2	IPR005475	Transketolase-like, pyrimidine-binding domain	0003824|0004739|0006086|0008152	K00162
Ga01g00237.F1	AT5G13170.1	| senescence-associated gene 29 | Chr5:4181331-4183171 REVERSE LENGTH=292 | 201606	gi|1050638171|ref|XP_017642196.1|	PREDICTED: bidirectional sugar transporter SWEET15-like [Gossypium arboreum]	At5g13170	[R] KOG1623 Multitransmembrane protein	sp|Q9FY94|SWT15_ARATH	Bidirectional sugar transporter SWEET15 OS=Arabidopsis thaliana GN=SWEET15 PE=1 SV=1	IPR004316	SWEET sugar transporter	0016021	K15382
Ga01g00238.F1	AT5G13160.1	| Protein kinase superfamily protein | Chr5:4176854-4179682 FORWARD LENGTH=456 | 201606	gi|1050638169|ref|XP_017642195.1|	PREDICTED: serine/threonine-protein kinase PBS1-like [Gossypium arboreum] >gi|728838356|gb|KHG17799.1| Serine/threonine-protein kinase PBS1 [Gossypium arboreum]	At5g13160	[T] KOG1187 Serine/threonine protein kinase	sp|Q9FE20|PBS1_ARATH	Serine/threonine-protein kinase PBS1 OS=Arabidopsis thaliana GN=PBS1 PE=1 SV=1	IPR000719	Protein kinase domain	0004672|0005524|0006468	NA
Ga01g00238.F2	AT5G13160.1	| Protein kinase superfamily protein | Chr5:4176854-4179682 FORWARD LENGTH=456 | 201606	gi|1050638169|ref|XP_017642195.1|	PREDICTED: serine/threonine-protein kinase PBS1-like [Gossypium arboreum] >gi|728838356|gb|KHG17799.1| Serine/threonine-protein kinase PBS1 [Gossypium arboreum]	At5g13160	[T] KOG1187 Serine/threonine protein kinase	sp|Q9FE20|PBS1_ARATH	Serine/threonine-protein kinase PBS1 OS=Arabidopsis thaliana GN=PBS1 PE=1 SV=1	IPR000719	Protein kinase domain	0004672|0005524|0006468	K13430
Ga01g00238.F3	AT5G13160.1	| Protein kinase superfamily protein | Chr5:4176854-4179682 FORWARD LENGTH=456 | 201606	gi|1050638169|ref|XP_017642195.1|	PREDICTED: serine/threonine-protein kinase PBS1-like [Gossypium arboreum] >gi|728838356|gb|KHG17799.1| Serine/threonine-protein kinase PBS1 [Gossypium arboreum]	At5g13160	[T] KOG1187 Serine/threonine protein kinase	sp|Q9FE20|PBS1_ARATH	Serine/threonine-protein kinase PBS1 OS=Arabidopsis thaliana GN=PBS1 PE=1 SV=1	IPR000719	Protein kinase domain	0004672|0005524|0006468	K13430
Ga01g00239.F1	AT5G13160.1	| Protein kinase superfamily protein | Chr5:4176854-4179682 FORWARD LENGTH=456 | 201606	gi|1050631869|ref|XP_017638877.1|	PREDICTED: serine/threonine-protein kinase PBS1-like isoform X2 [Gossypium arboreum] >gi|728838358|gb|KHG17801.1| Serine/threonine-protein kinase PBS1 [Gossypium arboreum]	At5g13160	[T] KOG1187 Serine/threonine protein kinase	sp|Q9FE20|PBS1_ARATH	Serine/threonine-protein kinase PBS1 OS=Arabidopsis thaliana GN=PBS1 PE=1 SV=1	IPR000719	Protein kinase domain	0004672|0005524|0006468	K13430
Ga01g00239.F2	AT5G13160.1	| Protein kinase superfamily protein | Chr5:4176854-4179682 FORWARD LENGTH=456 | 201606	gi|1050631869|ref|XP_017638877.1|	PREDICTED: serine/threonine-protein kinase PBS1-like isoform X2 [Gossypium arboreum] >gi|728838358|gb|KHG17801.1| Serine/threonine-protein kinase PBS1 [Gossypium arboreum]	At5g13160	[T] KOG1187 Serine/threonine protein kinase	sp|Q9FE20|PBS1_ARATH	Serine/threonine-protein kinase PBS1 OS=Arabidopsis thaliana GN=PBS1 PE=1 SV=1	IPR000719	Protein kinase domain	0004672|0005524|0006468	K13430
Ga01g00239.F3	AT5G13160.1	| Protein kinase superfamily protein | Chr5:4176854-4179682 FORWARD LENGTH=456 | 201606	gi|1050631867|ref|XP_017638876.1|	PREDICTED: serine/threonine-protein kinase PBS1-like isoform X1 [Gossypium arboreum]	At5g13160	[T] KOG1187 Serine/threonine protein kinase	sp|Q9FE20|PBS1_ARATH	Serine/threonine-protein kinase PBS1 OS=Arabidopsis thaliana GN=PBS1 PE=1 SV=1	IPR001245	Serine-threonine/tyrosine-protein kinase, catalytic domain	0004672|0005524|0006468	K13430
Ga01g00239.F4	AT5G13160.1	| Protein kinase superfamily protein | Chr5:4176854-4179682 FORWARD LENGTH=456 | 201606	gi|1050631867|ref|XP_017638876.1|	PREDICTED: serine/threonine-protein kinase PBS1-like isoform X1 [Gossypium arboreum]	At5g13160	[T] KOG1187 Serine/threonine protein kinase	sp|Q9FE20|PBS1_ARATH	Serine/threonine-protein kinase PBS1 OS=Arabidopsis thaliana GN=PBS1 PE=1 SV=1	IPR001245	Serine-threonine/tyrosine-protein kinase, catalytic domain	0004672|0005524|0006468	K13430
Ga01g00239.F5	AT5G13160.1	| Protein kinase superfamily protein | Chr5:4176854-4179682 FORWARD LENGTH=456 | 201606	gi|1050631869|ref|XP_017638877.1|	PREDICTED: serine/threonine-protein kinase PBS1-like isoform X2 [Gossypium arboreum] >gi|728838358|gb|KHG17801.1| Serine/threonine-protein kinase PBS1 [Gossypium arboreum]	At5g13160	[T] KOG1187 Serine/threonine protein kinase	sp|Q9FE20|PBS1_ARATH	Serine/threonine-protein kinase PBS1 OS=Arabidopsis thaliana GN=PBS1 PE=1 SV=1	IPR000719	Protein kinase domain	0004672|0005524|0006468	K13430
Ga01g00240.F1	NA	NA	gi|1050632072|ref|XP_017638984.1|	PREDICTED: 5-methylthioadenosine/S-adenosylhomocysteine deaminase-like isoform X1 [Gossypium arboreum]	SPAC1F8.04c	[FQ] KOG3968 Atrazine chlorohydrolase/guanine deaminase	sp|A5UMN6|DADD_METS3	5'-deoxyadenosine deaminase OS=Methanobrevibacter smithii (strain ATCC 35061 / DSM 861 / OCM 144 / PS) GN=dadD PE=3 SV=1	IPR006680	Amidohydrolase-related	0016787|0016810	NA
Ga01g00240.F2	NA	NA	gi|1050632072|ref|XP_017638984.1|	PREDICTED: 5-methylthioadenosine/S-adenosylhomocysteine deaminase-like isoform X1 [Gossypium arboreum]	SPAC1F8.04c	[FQ] KOG3968 Atrazine chlorohydrolase/guanine deaminase	sp|A5UMN6|DADD_METS3	5'-deoxyadenosine deaminase OS=Methanobrevibacter smithii (strain ATCC 35061 / DSM 861 / OCM 144 / PS) GN=dadD PE=3 SV=1	IPR006680	Amidohydrolase-related	0016787|0016810	NA
Ga01g00240.F3	NA	NA	gi|1050632072|ref|XP_017638984.1|	PREDICTED: 5-methylthioadenosine/S-adenosylhomocysteine deaminase-like isoform X1 [Gossypium arboreum]	SPAC1F8.04c	[FQ] KOG3968 Atrazine chlorohydrolase/guanine deaminase	sp|A5UMN6|DADD_METS3	5'-deoxyadenosine deaminase OS=Methanobrevibacter smithii (strain ATCC 35061 / DSM 861 / OCM 144 / PS) GN=dadD PE=3 SV=1	IPR006680	Amidohydrolase-related	0016787|0016810	NA
Ga01g00240.F4	NA	NA	gi|1050632072|ref|XP_017638984.1|	PREDICTED: 5-methylthioadenosine/S-adenosylhomocysteine deaminase-like isoform X1 [Gossypium arboreum]	SPAC1F8.04c	[FQ] KOG3968 Atrazine chlorohydrolase/guanine deaminase	sp|A5UMN6|DADD_METS3	5'-deoxyadenosine deaminase OS=Methanobrevibacter smithii (strain ATCC 35061 / DSM 861 / OCM 144 / PS) GN=dadD PE=3 SV=1	IPR006680	Amidohydrolase-related	0016787|0016810	NA
Ga01g00240.F5	NA	NA	gi|1050632072|ref|XP_017638984.1|	PREDICTED: 5-methylthioadenosine/S-adenosylhomocysteine deaminase-like isoform X1 [Gossypium arboreum]	SPAC1F8.04c	[FQ] KOG3968 Atrazine chlorohydrolase/guanine deaminase	sp|A5UMN6|DADD_METS3	5'-deoxyadenosine deaminase OS=Methanobrevibacter smithii (strain ATCC 35061 / DSM 861 / OCM 144 / PS) GN=dadD PE=3 SV=1	IPR006680	Amidohydrolase-related	0016787|0016810	NA
Ga01g00240.F6	NA	NA	gi|1050632072|ref|XP_017638984.1|	PREDICTED: 5-methylthioadenosine/S-adenosylhomocysteine deaminase-like isoform X1 [Gossypium arboreum]	SPAC1F8.04c	[FQ] KOG3968 Atrazine chlorohydrolase/guanine deaminase	sp|A5UMN6|DADD_METS3	5'-deoxyadenosine deaminase OS=Methanobrevibacter smithii (strain ATCC 35061 / DSM 861 / OCM 144 / PS) GN=dadD PE=3 SV=1	IPR006680	Amidohydrolase-related	0016787|0016810	NA
Ga01g00241.F1	AT5G13120.1	| cyclophilin 20-2 | Chr5:4162714-4164720 REVERSE LENGTH=259 | 201606	gi|1050631649|ref|XP_017638761.1|	PREDICTED: photosynthetic NDH subunit of lumenal location 5, chloroplastic [Gossypium arboreum] >gi|728838352|gb|KHG17795.1| Peptidyl-prolyl cis-trans isomerase CYP20-2, chloroplastic -like protein [Gossypium arboreum]	At5g13120	[O] KOG0880 Peptidyl-prolyl cis-trans isomerase	sp|Q9ASS6|PNSL5_ARATH	Photosynthetic NDH subunit of lumenal location 5, chloroplastic OS=Arabidopsis thaliana GN=PNSL5 PE=1 SV=1	IPR002130	Cyclophilin-type peptidyl-prolyl cis-trans isomerase domain	0000413|0003755|0006457	K03768
Ga01g00242.F1	AT1G69040.2	| ACT domain repeat 4 | Chr1:25957843-25960079 FORWARD LENGTH=455 | 201606	gi|1050632089|ref|XP_017638992.1|	PREDICTED: ACT domain-containing protein ACR4-like [Gossypium arboreum] >gi|728838354|gb|KHG17797.1| [Protein-PII] uridylyltransferase [Gossypium arboreum]	At1g69040	unknown protein	sp|Q8LJW3|ACR4_ARATH	ACT domain-containing protein ACR4 OS=Arabidopsis thaliana GN=ACR4 PE=2 SV=1	IPR002912	ACT domain	NA	NA
Ga01g00243.F1	AT5G13110.1	| glucose-6-phosphate dehydrogenase 2 | Chr5:4158952-4161640 FORWARD LENGTH=596 | 201606	gi|1050639311|ref|XP_017642775.1|	PREDICTED: glucose-6-phosphate 1-dehydrogenase, chloroplastic-like [Gossypium arboreum] >gi|728838355|gb|KHG17798.1| Glucose-6-phosphate 1-dehydrogenase-2C chloroplastic [Gossypium arboreum]	At5g13110	[G] KOG0563 Glucose-6-phosphate 1-dehydrogenase	sp|Q43793|G6PDC_TOBAC	Glucose-6-phosphate 1-dehydrogenase, chloroplastic OS=Nicotiana tabacum PE=2 SV=1	IPR022674	Glucose-6-phosphate dehydrogenase, NAD-binding	0004345|0006006|0050661|0055114	K00036
Ga01g00244.F1	NA	NA	gi|1050636146|ref|XP_017641144.1|	PREDICTED: uncharacterized protein LOC108482521 [Gossypium arboreum]	NA	NA	NA	NA	IPR025520	Domain of unknown function DUF4408	NA	NA
Ga01g00245.F1	AT2G30950.3	| FtsH extracellular protease family | Chr2:13174692-13177064 FORWARD LENGTH=695 | 201606	gi|728846922|gb|KHG26365.1|	ATP-dependent zinc metalloprotease FTSH 2, chloroplastic -like protein [Gossypium arboreum]	At2g30950	[O] KOG0731 AAA+-type ATPase containing the peptidase M41 domain	sp|O80860|FTSH2_ARATH	ATP-dependent zinc metalloprotease FTSH 2, chloroplastic OS=Arabidopsis thaliana GN=FTSH2 PE=1 SV=1	IPR003959	ATPase, AAA-type, core	0004222|0005524|0006508|0016020	K03798
Ga01g00245.F2	AT2G30950.3	| FtsH extracellular protease family | Chr2:13174692-13177064 FORWARD LENGTH=695 | 201606	gi|728846922|gb|KHG26365.1|	ATP-dependent zinc metalloprotease FTSH 2, chloroplastic -like protein [Gossypium arboreum]	At2g30950	[O] KOG0731 AAA+-type ATPase containing the peptidase M41 domain	sp|O80860|FTSH2_ARATH	ATP-dependent zinc metalloprotease FTSH 2, chloroplastic OS=Arabidopsis thaliana GN=FTSH2 PE=1 SV=1	IPR003959	ATPase, AAA-type, core	0004222|0005524|0006508|0016020	K03798
Ga01g00246.F1	AT1G54350.1	| ABC transporter family protein | Chr1:20286917-20290245 FORWARD LENGTH=706 | 201606	gi|1050631435|ref|XP_017638655.1|	PREDICTED: ABC transporter D family member 2, chloroplastic [Gossypium arboreum] >gi|728846923|gb|KHG26366.1| ABC transporter D family member 2, chloroplastic [Gossypium arboreum]	At1g54350	[IR] KOG0060 Long-chain acyl-CoA transporter, ABC superfamily (involved in peroxisome organization and biogenesis)	sp|Q6NLC1|AB2D_ARATH	ABC transporter D family member 2, chloroplastic OS=Arabidopsis thaliana GN=ABCC2 PE=1 SV=1	IPR003439	ABC transporter-like	0005524|0006810|0016021|0016887|0042626|0055085	NA
Ga01g00246.F2	AT1G54350.1	| ABC transporter family protein | Chr1:20286917-20290245 FORWARD LENGTH=706 | 201606	gi|1050631435|ref|XP_017638655.1|	PREDICTED: ABC transporter D family member 2, chloroplastic [Gossypium arboreum] >gi|728846923|gb|KHG26366.1| ABC transporter D family member 2, chloroplastic [Gossypium arboreum]	At1g54350	[IR] KOG0060 Long-chain acyl-CoA transporter, ABC superfamily (involved in peroxisome organization and biogenesis)	sp|Q6NLC1|AB2D_ARATH	ABC transporter D family member 2, chloroplastic OS=Arabidopsis thaliana GN=ABCC2 PE=1 SV=1	IPR011527	ABC transporter type 1, transmembrane domain	0005524|0006810|0016021|0016887|0042626|0055085	NA
Ga01g00246.F3	AT1G54350.1	| ABC transporter family protein | Chr1:20286917-20290245 FORWARD LENGTH=706 | 201606	gi|1050631435|ref|XP_017638655.1|	PREDICTED: ABC transporter D family member 2, chloroplastic [Gossypium arboreum] >gi|728846923|gb|KHG26366.1| ABC transporter D family member 2, chloroplastic [Gossypium arboreum]	At1g54350	[IR] KOG0060 Long-chain acyl-CoA transporter, ABC superfamily (involved in peroxisome organization and biogenesis)	sp|Q6NLC1|AB2D_ARATH	ABC transporter D family member 2, chloroplastic OS=Arabidopsis thaliana GN=ABCC2 PE=1 SV=1	IPR003439	ABC transporter-like	0005524|0006810|0016021|0016887|0042626|0055085	NA
Ga01g00246.F4	AT1G54350.1	| ABC transporter family protein | Chr1:20286917-20290245 FORWARD LENGTH=706 | 201606	gi|1050631435|ref|XP_017638655.1|	PREDICTED: ABC transporter D family member 2, chloroplastic [Gossypium arboreum] >gi|728846923|gb|KHG26366.1| ABC transporter D family member 2, chloroplastic [Gossypium arboreum]	At1g54350	[IR] KOG0060 Long-chain acyl-CoA transporter, ABC superfamily (involved in peroxisome organization and biogenesis)	sp|Q6NLC1|AB2D_ARATH	ABC transporter D family member 2, chloroplastic OS=Arabidopsis thaliana GN=ABCC2 PE=1 SV=1	IPR003439	ABC transporter-like	0005524|0006810|0016021|0016887|0042626|0055085	NA
Ga01g00246.F5	AT1G54350.1	| ABC transporter family protein | Chr1:20286917-20290245 FORWARD LENGTH=706 | 201606	gi|1050631435|ref|XP_017638655.1|	PREDICTED: ABC transporter D family member 2, chloroplastic [Gossypium arboreum] >gi|728846923|gb|KHG26366.1| ABC transporter D family member 2, chloroplastic [Gossypium arboreum]	At1g54350	[IR] KOG0060 Long-chain acyl-CoA transporter, ABC superfamily (involved in peroxisome organization and biogenesis)	sp|Q6NLC1|AB2D_ARATH	ABC transporter D family member 2, chloroplastic OS=Arabidopsis thaliana GN=ABCC2 PE=1 SV=1	IPR003439	ABC transporter-like	0005524|0006810|0016021|0016887|0042626|0055085	NA
Ga01g00246.F6	AT1G54350.1	| ABC transporter family protein | Chr1:20286917-20290245 FORWARD LENGTH=706 | 201606	gi|1050631435|ref|XP_017638655.1|	PREDICTED: ABC transporter D family member 2, chloroplastic [Gossypium arboreum] >gi|728846923|gb|KHG26366.1| ABC transporter D family member 2, chloroplastic [Gossypium arboreum]	At1g54350	[IR] KOG0060 Long-chain acyl-CoA transporter, ABC superfamily (involved in peroxisome organization and biogenesis)	sp|Q6NLC1|AB2D_ARATH	ABC transporter D family member 2, chloroplastic OS=Arabidopsis thaliana GN=ABCC2 PE=1 SV=1	IPR011527	ABC transporter type 1, transmembrane domain	0005524|0006810|0016021|0016887|0042626|0055085	NA
Ga01g00247.C1	AT3G05990.1	| Leucine-rich repeat (LRR) family protein | Chr3:1797116-1799732 REVERSE LENGTH=517 | 201606	gi|1050632926|ref|XP_017639415.1|	PREDICTED: leucine-rich repeat receptor-like serine/threonine-protein kinase At2g14510 [Gossypium arboreum]	At3g05990	[R] KOG0619 FOG: Leucine rich repeat	sp|Q9ZQQ7|Y2144_ARATH	Putative leucine-rich repeat receptor-like serine/threonine-protein kinase At2g14440 OS=Arabidopsis thaliana GN=At2g14440 PE=3 SV=1	IPR024788	Malectin-like carbohydrate-binding domain	NA	NA
Ga01g00247.F1	AT3G05990.1	| Leucine-rich repeat (LRR) family protein | Chr3:1797116-1799732 REVERSE LENGTH=517 | 201606	gi|1050632926|ref|XP_017639415.1|	PREDICTED: leucine-rich repeat receptor-like serine/threonine-protein kinase At2g14510 [Gossypium arboreum]	At3g05990	[R] KOG0619 FOG: Leucine rich repeat	sp|Q9ZQQ7|Y2144_ARATH	Putative leucine-rich repeat receptor-like serine/threonine-protein kinase At2g14440 OS=Arabidopsis thaliana GN=At2g14440 PE=3 SV=1	IPR013210	Leucine-rich repeat-containing N-terminal, plant-type	NA	NA
Ga01g00248.F1	AT4G19600.1	| Cyclin family protein | Chr4:10673619-10676532 FORWARD LENGTH=541 | 201606	gi|1050637308|ref|XP_017641738.1|	PREDICTED: cyclin-T1-4-like [Gossypium arboreum]	At5g45190	[D] KOG0834 CDK9 kinase-activating protein cyclin T	sp|Q8GYM6|CCT14_ARATH	Cyclin-T1-4 OS=Arabidopsis thaliana GN=CYCT1-4 PE=1 SV=1	IPR006671	Cyclin, N-terminal	NA	K15188
Ga01g00248.F2	AT4G19600.1	| Cyclin family protein | Chr4:10673619-10676532 FORWARD LENGTH=541 | 201606	gi|1050637308|ref|XP_017641738.1|	PREDICTED: cyclin-T1-4-like [Gossypium arboreum]	At5g45190	[D] KOG0834 CDK9 kinase-activating protein cyclin T	sp|Q2RAC5|CCT13_ORYSJ	Cyclin-T1-3 OS=Oryza sativa subsp. japonica GN=CYCT1-3 PE=3 SV=2	IPR006671	Cyclin, N-terminal	NA	K15188
Ga01g00248.F3	AT4G19600.1	| Cyclin family protein | Chr4:10673619-10676532 FORWARD LENGTH=541 | 201606	gi|1050637308|ref|XP_017641738.1|	PREDICTED: cyclin-T1-4-like [Gossypium arboreum]	At5g45190	[D] KOG0834 CDK9 kinase-activating protein cyclin T	sp|Q2RAC5|CCT13_ORYSJ	Cyclin-T1-3 OS=Oryza sativa subsp. japonica GN=CYCT1-3 PE=3 SV=2	IPR006671	Cyclin, N-terminal	NA	K15188
Ga01g00248.F4	AT4G19600.1	| Cyclin family protein | Chr4:10673619-10676532 FORWARD LENGTH=541 | 201606	gi|1050637308|ref|XP_017641738.1|	PREDICTED: cyclin-T1-4-like [Gossypium arboreum]	At5g45190	[D] KOG0834 CDK9 kinase-activating protein cyclin T	sp|Q2RAC5|CCT13_ORYSJ	Cyclin-T1-3 OS=Oryza sativa subsp. japonica GN=CYCT1-3 PE=3 SV=2	IPR006671	Cyclin, N-terminal	NA	K15188
Ga01g00248.F5	AT4G19600.1	| Cyclin family protein | Chr4:10673619-10676532 FORWARD LENGTH=541 | 201606	gi|1050637308|ref|XP_017641738.1|	PREDICTED: cyclin-T1-4-like [Gossypium arboreum]	At5g45190	[D] KOG0834 CDK9 kinase-activating protein cyclin T	sp|Q2RAC5|CCT13_ORYSJ	Cyclin-T1-3 OS=Oryza sativa subsp. japonica GN=CYCT1-3 PE=3 SV=2	IPR006671	Cyclin, N-terminal	NA	K15188
Ga01g00248.F6	AT4G19600.1	| Cyclin family protein | Chr4:10673619-10676532 FORWARD LENGTH=541 | 201606	gi|1050637308|ref|XP_017641738.1|	PREDICTED: cyclin-T1-4-like [Gossypium arboreum]	At5g45190	[D] KOG0834 CDK9 kinase-activating protein cyclin T	sp|Q2RAC5|CCT13_ORYSJ	Cyclin-T1-3 OS=Oryza sativa subsp. japonica GN=CYCT1-3 PE=3 SV=2	IPR006671	Cyclin, N-terminal	NA	K15188
Ga01g00249.N1	AT3G05970.1	| long-chain acyl-CoA synthetase 6 | Chr3:1786510-1791746 REVERSE LENGTH=701 | 201606	gi|1050636207|ref|XP_017641176.1|	PREDICTED: long chain acyl-CoA synthetase 6, peroxisomal-like [Gossypium arboreum]	At3g05970	[I] KOG1256 Long-chain acyl-CoA synthetases (AMP-forming)	sp|Q8LPS1|LACS6_ARATH	Long chain acyl-CoA synthetase 6, peroxisomal OS=Arabidopsis thaliana GN=LACS6 PE=1 SV=1	IPR000873	AMP-dependent synthetase/ligase	0003824|0008152	NA
Ga01g00250.N1	AT3G05970.1	| long-chain acyl-CoA synthetase 6 | Chr3:1786510-1791746 REVERSE LENGTH=701 | 201606	gi|1050636207|ref|XP_017641176.1|	PREDICTED: long chain acyl-CoA synthetase 6, peroxisomal-like [Gossypium arboreum]	At5g27600	[I] KOG1256 Long-chain acyl-CoA synthetases (AMP-forming)	sp|Q8LPS1|LACS6_ARATH	Long chain acyl-CoA synthetase 6, peroxisomal OS=Arabidopsis thaliana GN=LACS6 PE=1 SV=1	IPR000873	AMP-dependent synthetase/ligase	0003824|0008152	NA
Ga01g00251.F1	AT3G05970.1	| long-chain acyl-CoA synthetase 6 | Chr3:1786510-1791746 REVERSE LENGTH=701 | 201606	gi|1050638888|ref|XP_017642556.1|	PREDICTED: long chain acyl-CoA synthetase 6, peroxisomal-like [Gossypium arboreum]	At5g27600	[I] KOG1256 Long-chain acyl-CoA synthetases (AMP-forming)	sp|Q8LPS1|LACS6_ARATH	Long chain acyl-CoA synthetase 6, peroxisomal OS=Arabidopsis thaliana GN=LACS6 PE=1 SV=1	IPR000873	AMP-dependent synthetase/ligase	0003824|0008152	K01897
Ga01g00251.F2	AT5G27600.1	| long-chain acyl-CoA synthetase 7 | Chr5:9742616-9746795 FORWARD LENGTH=700 | 201606	gi|1050638888|ref|XP_017642556.1|	PREDICTED: long chain acyl-CoA synthetase 6, peroxisomal-like [Gossypium arboreum]	At5g27600	[I] KOG1256 Long-chain acyl-CoA synthetases (AMP-forming)	sp|Q8LKS5|LACS7_ARATH	Long chain acyl-CoA synthetase 7, peroxisomal OS=Arabidopsis thaliana GN=LACS7 PE=1 SV=2	IPR000873	AMP-dependent synthetase/ligase	0003824|0008152	K01897
Ga01g00251.F3	AT5G27600.1	| long-chain acyl-CoA synthetase 7 | Chr5:9742616-9746795 FORWARD LENGTH=700 | 201606	gi|1050638888|ref|XP_017642556.1|	PREDICTED: long chain acyl-CoA synthetase 6, peroxisomal-like [Gossypium arboreum]	At5g27600	[I] KOG1256 Long-chain acyl-CoA synthetases (AMP-forming)	sp|Q8LKS5|LACS7_ARATH	Long chain acyl-CoA synthetase 7, peroxisomal OS=Arabidopsis thaliana GN=LACS7 PE=1 SV=2	IPR000873	AMP-dependent synthetase/ligase	0003824|0008152	K01897
Ga01g00251.M1	AT5G27600.1	| long-chain acyl-CoA synthetase 7 | Chr5:9742616-9746795 FORWARD LENGTH=700 | 201606	gi|1050638888|ref|XP_017642556.1|	PREDICTED: long chain acyl-CoA synthetase 6, peroxisomal-like [Gossypium arboreum]	At3g05970	[I] KOG1256 Long-chain acyl-CoA synthetases (AMP-forming)	sp|Q8LKS5|LACS7_ARATH	Long chain acyl-CoA synthetase 7, peroxisomal OS=Arabidopsis thaliana GN=LACS7 PE=1 SV=2	IPR000873	AMP-dependent synthetase/ligase	0003824|0008152	NA
Ga01g00251.M2	AT5G27600.1	| long-chain acyl-CoA synthetase 7 | Chr5:9742616-9746795 FORWARD LENGTH=700 | 201606	gi|1050638888|ref|XP_017642556.1|	PREDICTED: long chain acyl-CoA synthetase 6, peroxisomal-like [Gossypium arboreum]	At5g27600	[I] KOG1256 Long-chain acyl-CoA synthetases (AMP-forming)	sp|Q8LKS5|LACS7_ARATH	Long chain acyl-CoA synthetase 7, peroxisomal OS=Arabidopsis thaliana GN=LACS7 PE=1 SV=2	IPR000873	AMP-dependent synthetase/ligase	0003824|0008152	K01897
Ga01g00251.M3	AT5G27600.1	| long-chain acyl-CoA synthetase 7 | Chr5:9742616-9746795 FORWARD LENGTH=700 | 201606	gi|1050638888|ref|XP_017642556.1|	PREDICTED: long chain acyl-CoA synthetase 6, peroxisomal-like [Gossypium arboreum]	At3g05970	[I] KOG1256 Long-chain acyl-CoA synthetases (AMP-forming)	sp|Q8LKS5|LACS7_ARATH	Long chain acyl-CoA synthetase 7, peroxisomal OS=Arabidopsis thaliana GN=LACS7 PE=1 SV=2	IPR000873	AMP-dependent synthetase/ligase	0003824|0008152	NA
Ga01g00251.M4	AT5G27600.1	| long-chain acyl-CoA synthetase 7 | Chr5:9742616-9746795 FORWARD LENGTH=700 | 201606	gi|1050638888|ref|XP_017642556.1|	PREDICTED: long chain acyl-CoA synthetase 6, peroxisomal-like [Gossypium arboreum]	At5g27600	[I] KOG1256 Long-chain acyl-CoA synthetases (AMP-forming)	sp|Q8LKS5|LACS7_ARATH	Long chain acyl-CoA synthetase 7, peroxisomal OS=Arabidopsis thaliana GN=LACS7 PE=1 SV=2	IPR000873	AMP-dependent synthetase/ligase	0003824|0008152	K01897
Ga01g00253.F1	AT5G26240.1	| chloride channel D | Chr5:9189622-9194347 FORWARD LENGTH=792 | 201606	gi|1050638444|ref|XP_017642328.1|	PREDICTED: chloride channel protein CLC-d-like isoform X3 [Gossypium arboreum]	At5g26240	[P] KOG0474 Cl- channel CLC-7 and related proteins (CLC superfamily)	sp|P92943|CLCD_ARATH	Chloride channel protein CLC-d OS=Arabidopsis thaliana GN=CLC-D PE=1 SV=2	IPR001807	Chloride channel, voltage gated	0005216|0005247|0006821|0016020|0055085	K05016
Ga01g00253.F10	AT5G26240.1	| chloride channel D | Chr5:9189622-9194347 FORWARD LENGTH=792 | 201606	gi|1050638446|ref|XP_017642329.1|	PREDICTED: chloride channel protein CLC-d-like isoform X4 [Gossypium arboreum]	At5g26240	[P] KOG0474 Cl- channel CLC-7 and related proteins (CLC superfamily)	sp|P92943|CLCD_ARATH	Chloride channel protein CLC-d OS=Arabidopsis thaliana GN=CLC-D PE=1 SV=2	IPR001807	Chloride channel, voltage gated	0005216|0005247|0006821|0016020|0055085	NA
Ga01g00253.F11	AT5G26240.2	| chloride channel D | Chr5:9189622-9194292 FORWARD LENGTH=772 | 201606	gi|1050638448|ref|XP_017642330.1|	PREDICTED: chloride channel protein CLC-d-like isoform X5 [Gossypium arboreum]	At5g26240	[P] KOG0474 Cl- channel CLC-7 and related proteins (CLC superfamily)	sp|P92943|CLCD_ARATH	Chloride channel protein CLC-d OS=Arabidopsis thaliana GN=CLC-D PE=1 SV=2	IPR000644	CBS domain	0005216|0005247|0006821|0016020|0055085	K05016
Ga01g00253.F12	AT5G26240.1	| chloride channel D | Chr5:9189622-9194347 FORWARD LENGTH=792 | 201606	gi|1050638446|ref|XP_017642329.1|	PREDICTED: chloride channel protein CLC-d-like isoform X4 [Gossypium arboreum]	At5g26240	[P] KOG0474 Cl- channel CLC-7 and related proteins (CLC superfamily)	sp|P92943|CLCD_ARATH	Chloride channel protein CLC-d OS=Arabidopsis thaliana GN=CLC-D PE=1 SV=2	IPR001807	Chloride channel, voltage gated	0005216|0005247|0006821|0016020|0055085	NA
Ga01g00253.F13	AT5G26240.2	| chloride channel D | Chr5:9189622-9194292 FORWARD LENGTH=772 | 201606	gi|1050638448|ref|XP_017642330.1|	PREDICTED: chloride channel protein CLC-d-like isoform X5 [Gossypium arboreum]	At5g26240	[P] KOG0474 Cl- channel CLC-7 and related proteins (CLC superfamily)	sp|P92943|CLCD_ARATH	Chloride channel protein CLC-d OS=Arabidopsis thaliana GN=CLC-D PE=1 SV=2	IPR000644	CBS domain	0005216|0005247|0006821|0016020|0055085	K05016
Ga01g00253.F14	AT5G26240.1	| chloride channel D | Chr5:9189622-9194347 FORWARD LENGTH=792 | 201606	gi|1050638446|ref|XP_017642329.1|	PREDICTED: chloride channel protein CLC-d-like isoform X4 [Gossypium arboreum]	At5g26240	[P] KOG0474 Cl- channel CLC-7 and related proteins (CLC superfamily)	sp|P92943|CLCD_ARATH	Chloride channel protein CLC-d OS=Arabidopsis thaliana GN=CLC-D PE=1 SV=2	IPR001807	Chloride channel, voltage gated	0005216|0005247|0006821|0016020|0055085	NA
Ga01g00253.F15	AT5G26240.2	| chloride channel D | Chr5:9189622-9194292 FORWARD LENGTH=772 | 201606	gi|1050638448|ref|XP_017642330.1|	PREDICTED: chloride channel protein CLC-d-like isoform X5 [Gossypium arboreum]	At5g26240	[P] KOG0474 Cl- channel CLC-7 and related proteins (CLC superfamily)	sp|P92943|CLCD_ARATH	Chloride channel protein CLC-d OS=Arabidopsis thaliana GN=CLC-D PE=1 SV=2	IPR000644	CBS domain	0005216|0005247|0006821|0016020|0055085	K05016
Ga01g00253.F16	AT5G26240.1	| chloride channel D | Chr5:9189622-9194347 FORWARD LENGTH=792 | 201606	gi|1050638444|ref|XP_017642328.1|	PREDICTED: chloride channel protein CLC-d-like isoform X3 [Gossypium arboreum]	At5g26240	[P] KOG0474 Cl- channel CLC-7 and related proteins (CLC superfamily)	sp|P92943|CLCD_ARATH	Chloride channel protein CLC-d OS=Arabidopsis thaliana GN=CLC-D PE=1 SV=2	IPR000644	CBS domain	0005216|0005247|0006821|0016020|0055085	K05016
Ga01g00253.F17	AT5G26240.2	| chloride channel D | Chr5:9189622-9194292 FORWARD LENGTH=772 | 201606	gi|1050638448|ref|XP_017642330.1|	PREDICTED: chloride channel protein CLC-d-like isoform X5 [Gossypium arboreum]	At5g26240	[P] KOG0474 Cl- channel CLC-7 and related proteins (CLC superfamily)	sp|P92943|CLCD_ARATH	Chloride channel protein CLC-d OS=Arabidopsis thaliana GN=CLC-D PE=1 SV=2	IPR000644	CBS domain	0005216|0005247|0006821|0016020|0055085	K05016
Ga01g00253.F18	AT5G26240.2	| chloride channel D | Chr5:9189622-9194292 FORWARD LENGTH=772 | 201606	gi|1050638448|ref|XP_017642330.1|	PREDICTED: chloride channel protein CLC-d-like isoform X5 [Gossypium arboreum]	At5g26240	[P] KOG0474 Cl- channel CLC-7 and related proteins (CLC superfamily)	sp|P92943|CLCD_ARATH	Chloride channel protein CLC-d OS=Arabidopsis thaliana GN=CLC-D PE=1 SV=2	IPR000644	CBS domain	0005216|0005247|0006821|0016020|0055085	K05016
Ga01g00253.F19	AT5G26240.1	| chloride channel D | Chr5:9189622-9194347 FORWARD LENGTH=792 | 201606	gi|1050638440|ref|XP_017642326.1|	PREDICTED: chloride channel protein CLC-d-like isoform X1 [Gossypium arboreum]	At5g26240	[P] KOG0474 Cl- channel CLC-7 and related proteins (CLC superfamily)	sp|P92943|CLCD_ARATH	Chloride channel protein CLC-d OS=Arabidopsis thaliana GN=CLC-D PE=1 SV=2	IPR001807	Chloride channel, voltage gated	0005216|0005247|0006821|0016020|0055085	K05016
Ga01g00253.F2	AT5G26240.2	| chloride channel D | Chr5:9189622-9194292 FORWARD LENGTH=772 | 201606	gi|1050638448|ref|XP_017642330.1|	PREDICTED: chloride channel protein CLC-d-like isoform X5 [Gossypium arboreum]	At5g26240	[P] KOG0474 Cl- channel CLC-7 and related proteins (CLC superfamily)	sp|P92943|CLCD_ARATH	Chloride channel protein CLC-d OS=Arabidopsis thaliana GN=CLC-D PE=1 SV=2	IPR000644	CBS domain	0005216|0005247|0006821|0016020|0055085	K05016
Ga01g00253.F3	AT5G26240.2	| chloride channel D | Chr5:9189622-9194292 FORWARD LENGTH=772 | 201606	gi|1050638448|ref|XP_017642330.1|	PREDICTED: chloride channel protein CLC-d-like isoform X5 [Gossypium arboreum]	At5g26240	[P] KOG0474 Cl- channel CLC-7 and related proteins (CLC superfamily)	sp|P92943|CLCD_ARATH	Chloride channel protein CLC-d OS=Arabidopsis thaliana GN=CLC-D PE=1 SV=2	IPR001807	Chloride channel, voltage gated	0005216|0005247|0006821|0016020|0055085	NA
Ga01g00253.F4	AT5G26240.2	| chloride channel D | Chr5:9189622-9194292 FORWARD LENGTH=772 | 201606	gi|1050638446|ref|XP_017642329.1|	PREDICTED: chloride channel protein CLC-d-like isoform X4 [Gossypium arboreum]	At5g26240	[P] KOG0474 Cl- channel CLC-7 and related proteins (CLC superfamily)	sp|P92943|CLCD_ARATH	Chloride channel protein CLC-d OS=Arabidopsis thaliana GN=CLC-D PE=1 SV=2	IPR001807	Chloride channel, voltage gated	0005216|0005247|0006821|0016020|0055085	NA
Ga01g00253.F5	AT5G26240.2	| chloride channel D | Chr5:9189622-9194292 FORWARD LENGTH=772 | 201606	gi|1050638448|ref|XP_017642330.1|	PREDICTED: chloride channel protein CLC-d-like isoform X5 [Gossypium arboreum]	At5g26240	[P] KOG0474 Cl- channel CLC-7 and related proteins (CLC superfamily)	sp|P92943|CLCD_ARATH	Chloride channel protein CLC-d OS=Arabidopsis thaliana GN=CLC-D PE=1 SV=2	IPR000644	CBS domain	0005216|0005247|0006821|0016020|0055085	K05016
Ga01g00253.F6	AT5G26240.2	| chloride channel D | Chr5:9189622-9194292 FORWARD LENGTH=772 | 201606	gi|1050638446|ref|XP_017642329.1|	PREDICTED: chloride channel protein CLC-d-like isoform X4 [Gossypium arboreum]	At5g26240	[P] KOG0474 Cl- channel CLC-7 and related proteins (CLC superfamily)	sp|P92943|CLCD_ARATH	Chloride channel protein CLC-d OS=Arabidopsis thaliana GN=CLC-D PE=1 SV=2	IPR001807	Chloride channel, voltage gated	0005216|0005247|0006821|0016020|0055085	NA
Ga01g00253.F7	AT5G26240.1	| chloride channel D | Chr5:9189622-9194347 FORWARD LENGTH=792 | 201606	gi|1050638446|ref|XP_017642329.1|	PREDICTED: chloride channel protein CLC-d-like isoform X4 [Gossypium arboreum]	At5g26240	[P] KOG0474 Cl- channel CLC-7 and related proteins (CLC superfamily)	sp|P92943|CLCD_ARATH	Chloride channel protein CLC-d OS=Arabidopsis thaliana GN=CLC-D PE=1 SV=2	IPR001807	Chloride channel, voltage gated	0005216|0005247|0006821|0016020|0055085	K05016
Ga01g00253.F8	AT5G26240.1	| chloride channel D | Chr5:9189622-9194347 FORWARD LENGTH=792 | 201606	gi|1050638444|ref|XP_017642328.1|	PREDICTED: chloride channel protein CLC-d-like isoform X3 [Gossypium arboreum]	At5g26240	[P] KOG0474 Cl- channel CLC-7 and related proteins (CLC superfamily)	sp|P92943|CLCD_ARATH	Chloride channel protein CLC-d OS=Arabidopsis thaliana GN=CLC-D PE=1 SV=2	IPR001807	Chloride channel, voltage gated	0005216|0005247|0006821|0016020|0055085	K05016
Ga01g00253.F9	AT5G26240.2	| chloride channel D | Chr5:9189622-9194292 FORWARD LENGTH=772 | 201606	gi|1050638448|ref|XP_017642330.1|	PREDICTED: chloride channel protein CLC-d-like isoform X5 [Gossypium arboreum]	At5g26240	[P] KOG0474 Cl- channel CLC-7 and related proteins (CLC superfamily)	sp|P92943|CLCD_ARATH	Chloride channel protein CLC-d OS=Arabidopsis thaliana GN=CLC-D PE=1 SV=2	IPR000644	CBS domain	0005216|0005247|0006821|0016020|0055085	K05016
Ga01g00254.F1	AT5G19300.1	| methyltransferase C9orf114 protein | Chr5:6495593-6497987 FORWARD LENGTH=398 | 201606	gi|1050632871|ref|XP_017639385.1|	PREDICTED: putative methyltransferase C9orf114 homolog isoform X2 [Gossypium arboreum]	At5g19300	[S] KOG3925 Uncharacterized conserved protein	sp|Q3UHX9|CI114_MOUSE	Putative methyltransferase C9orf114 homolog OS=Mus musculus GN=Spout1 PE=1 SV=1	IPR003750	Putative RNA methyltransferase	NA	NA
Ga01g00254.F2	AT5G19300.1	| methyltransferase C9orf114 protein | Chr5:6495593-6497987 FORWARD LENGTH=398 | 201606	gi|1050632869|ref|XP_017639384.1|	PREDICTED: putative methyltransferase C9orf114 homolog isoform X1 [Gossypium arboreum] >gi|728832599|gb|KHG12042.1| Uncharacterized protein F383_17657 [Gossypium arboreum]	At5g19300	[S] KOG3925 Uncharacterized conserved protein	sp|Q3UHX9|CI114_MOUSE	Putative methyltransferase C9orf114 homolog OS=Mus musculus GN=Spout1 PE=1 SV=1	IPR003750	Putative RNA methyltransferase	NA	K09142
Ga01g00254.F3	AT5G19300.1	| methyltransferase C9orf114 protein | Chr5:6495593-6497987 FORWARD LENGTH=398 | 201606	gi|1050632869|ref|XP_017639384.1|	PREDICTED: putative methyltransferase C9orf114 homolog isoform X1 [Gossypium arboreum] >gi|728832599|gb|KHG12042.1| Uncharacterized protein F383_17657 [Gossypium arboreum]	At5g19300	[S] KOG3925 Uncharacterized conserved protein	sp|Q3UHX9|CI114_MOUSE	Putative methyltransferase C9orf114 homolog OS=Mus musculus GN=Spout1 PE=1 SV=1	IPR003750	Putative RNA methyltransferase	NA	K09142
Ga01g00255.F1	AT2G32090.1	| Lactoylglutathione lyase / glyoxalase I family protein | Chr2:13644500-13645608 FORWARD LENGTH=135 | 201606	gi|1050633346|ref|XP_017639628.1|	PREDICTED: uncharacterized protein LOC108480980 [Gossypium arboreum] >gi|728832600|gb|KHG12043.1| Lactoylglutathione lyase [Gossypium arboreum]	At2g32090	[G] KOG2944 Glyoxalase	sp|Q09751|LGUL_SCHPO	Lactoylglutathione lyase OS=Schizosaccharomyces pombe (strain 972 / ATCC 24843) GN=glo1 PE=1 SV=1	IPR004360	Glyoxalase/fosfomycin resistance/dioxygenase domain	NA	NA
Ga01g00256.F1	AT4G14830.1	| 17.6 kDa class II heat shock protein | Chr4:8510983-8511441 FORWARD LENGTH=152 | 201606	gi|1050633894|ref|XP_017639937.1|	PREDICTED: uncharacterized protein LOC108481295 [Gossypium arboreum]	At4g14830	Arabidopsis thaliana uncharacterized protein	NA	NA	IPR008978	HSP20-like chaperone	NA	NA
Ga01g00257.F1	AT1G04190.1	| Tetratricopeptide repeat (TPR)-like superfamily protein | Chr1:1106617-1108557 REVERSE LENGTH=328 | 201606	gi|1050639339|ref|XP_017642790.1|	PREDICTED: stress-induced-phosphoprotein 1 [Gossypium arboreum] >gi|728829707|gb|KHG09150.1| Heat shock STI [Gossypium arboreum] >gi|728844672|gb|KHG24115.1| Heat shock STI [Gossypium arboreum]	At1g04190_3	[EG] KOG2449 Methylmalonate semialdehyde dehydrogenase	sp|Q5XEP2|HSOP2_ARATH	Hsp70-Hsp90 organizing protein 2 OS=Arabidopsis thaliana GN=HOP2 PE=1 SV=1	IPR013105	Tetratricopeptide repeat 2	0005515	NA
Ga01g00257.F2	AT1G04190.1	| Tetratricopeptide repeat (TPR)-like superfamily protein | Chr1:1106617-1108557 REVERSE LENGTH=328 | 201606	gi|1050639339|ref|XP_017642790.1|	PREDICTED: stress-induced-phosphoprotein 1 [Gossypium arboreum] >gi|728829707|gb|KHG09150.1| Heat shock STI [Gossypium arboreum] >gi|728844672|gb|KHG24115.1| Heat shock STI [Gossypium arboreum]	At1g04190_3	[EG] KOG2449 Methylmalonate semialdehyde dehydrogenase	sp|Q5XEP2|HSOP2_ARATH	Hsp70-Hsp90 organizing protein 2 OS=Arabidopsis thaliana GN=HOP2 PE=1 SV=1	IPR013105	Tetratricopeptide repeat 2	0005515	NA
Ga01g00259.F1	AT5G43830.1	| aluminum induced protein with YGL and LRDR motifs | Chr5:17622593-17624239 REVERSE LENGTH=251 | 201606	gi|1050633169|ref|XP_017639535.1|	PREDICTED: stem-specific protein TSJT1-like [Gossypium arboreum] >gi|728829708|gb|KHG09151.1| Stem-specific TSJT1 [Gossypium arboreum] >gi|728844673|gb|KHG24116.1| Stem-specific TSJT1 [Gossypium arboreum]	At5g43830	Arabidopsis thaliana putative aluminum-induced protein	sp|P24805|TSJT1_TOBAC	Stem-specific protein TSJT1 OS=Nicotiana tabacum GN=TSJT1 PE=2 SV=1	IPR024286	Domain of unknown function DUF3700	NA	NA
Ga01g00260.F1	AT4G14500.1	| Polyketide cyclase/dehydrase and lipid transport superfamily protein | Chr4:8334391-8337022 FORWARD LENGTH=433 | 201606	gi|1050632806|ref|XP_017639350.1|	PREDICTED: uncharacterized protein LOC108480764 [Gossypium arboreum]	At3g23080	[I] KOG2761 START domain-containing proteins involved in steroidogenesis/phosphatidylcholine transfer	sp|Q8R1R3|STAR7_MOUSE	StAR-related lipid transfer protein 7, mitochondrial OS=Mus musculus GN=Stard7 PE=1 SV=2	IPR002913	START domain	0008289	NA
Ga01g00261.F1	AT5G64560.1	| magnesium transporter 9 | Chr5:25807025-25809395 REVERSE LENGTH=394 | 201606	gi|1050635648|ref|XP_017640883.1|	PREDICTED: magnesium transporter MRS2-2-like isoform X1 [Gossypium arboreum]	At5g64560	[P] KOG2662 Magnesium transporters: CorA family	sp|Q9FLG2|MRS22_ARATH	Magnesium transporter MRS2-2 OS=Arabidopsis thaliana GN=MRS2-2 PE=2 SV=1	IPR002523	Mg2+ transporter protein, CorA-like/Zinc transport protein ZntB	0016020|0030001|0046873|0055085	K16075
Ga01g00262.C1	AT1G04300.1	| TRAF-like superfamily protein | Chr1:1148818-1153895 REVERSE LENGTH=1074 | 201606	gi|763745141|gb|KJB12580.1|	hypothetical protein B456_002G024900 [Gossypium raimondii]	At1g04300	Arabidopsis thaliana MATH domain-containing protein	sp|Q8RY18|Y5436_ARATH	MATH domain-containing protein At5g43560 OS=Arabidopsis thaliana GN=At5g43560 PE=1 SV=1	IPR002083	MATH/TRAF domain	0005515	NA
Ga01g00262.F1	AT1G04300.1	| TRAF-like superfamily protein | Chr1:1148818-1153895 REVERSE LENGTH=1074 | 201606	gi|1050638011|ref|XP_017642110.1|	PREDICTED: MATH domain-containing protein At5g43560-like isoform X3 [Gossypium arboreum]	At1g04300	Arabidopsis thaliana MATH domain-containing protein	sp|Q8RY18|Y5436_ARATH	MATH domain-containing protein At5g43560 OS=Arabidopsis thaliana GN=At5g43560 PE=1 SV=1	IPR002083	MATH/TRAF domain	0005515	NA
Ga01g00262.F2	AT1G04300.1	| TRAF-like superfamily protein | Chr1:1148818-1153895 REVERSE LENGTH=1074 | 201606	gi|1050638009|ref|XP_017642109.1|	PREDICTED: MATH domain-containing protein At5g43560-like isoform X2 [Gossypium arboreum]	At1g04300	Arabidopsis thaliana MATH domain-containing protein	sp|Q8RY18|Y5436_ARATH	MATH domain-containing protein At5g43560 OS=Arabidopsis thaliana GN=At5g43560 PE=1 SV=1	IPR002083	MATH/TRAF domain	0005515	NA
Ga01g00262.F3	AT1G04300.1	| TRAF-like superfamily protein | Chr1:1148818-1153895 REVERSE LENGTH=1074 | 201606	gi|1050638009|ref|XP_017642109.1|	PREDICTED: MATH domain-containing protein At5g43560-like isoform X2 [Gossypium arboreum]	At1g04300	Arabidopsis thaliana MATH domain-containing protein	sp|Q8RY18|Y5436_ARATH	MATH domain-containing protein At5g43560 OS=Arabidopsis thaliana GN=At5g43560 PE=1 SV=1	IPR002083	MATH/TRAF domain	0005515	NA
Ga01g00263.F1	AT1G04340.1	| HR-like lesion-inducing protein-like protein | Chr1:1163345-1164737 REVERSE LENGTH=159 | 201606	gi|1050635090|ref|XP_017640602.1|	PREDICTED: uncharacterized protein LOC108482008 isoform X1 [Gossypium arboreum]	At1g04340	Arabidopsis thaliana HR-like lesion-inducing protein-like protein	NA	NA	IPR008637	HR-like lesion-inducer	NA	NA
Ga01g00263.F2	AT1G04340.1	| HR-like lesion-inducing protein-like protein | Chr1:1163345-1164737 REVERSE LENGTH=159 | 201606	gi|763744390|gb|KJB11829.1|	hypothetical protein B456_002G025000 [Gossypium raimondii]	At1g04340	Arabidopsis thaliana HR-like lesion-inducing protein-like protein	NA	NA	IPR008637	HR-like lesion-inducer	NA	NA
Ga01g00264.F1	AT4G14440.1	| 3-hydroxyacyl-CoA dehydratase 1 | Chr4:8306946-8307662 REVERSE LENGTH=238 | 201606	gi|1050636184|ref|XP_017641164.1|	PREDICTED: enoyl-CoA delta isomerase 2, peroxisomal-like [Gossypium arboreum]	At4g14440	Arabidopsis thaliana carnitine racemase like protein	sp|O23300|ECI3_ARATH	Enoyl-CoA delta isomerase 3 OS=Arabidopsis thaliana GN=ECI3 PE=1 SV=1	IPR001753	Crotonase superfamily	0003824|0008152	K07517
Ga01g00265.F1	AT4G14440.1	| 3-hydroxyacyl-CoA dehydratase 1 | Chr4:8306946-8307662 REVERSE LENGTH=238 | 201606	gi|1050631001|ref|XP_017638440.1|	PREDICTED: enoyl-CoA delta isomerase 2, peroxisomal-like [Gossypium arboreum]	At4g14440	Arabidopsis thaliana carnitine racemase like protein	sp|O23300|ECI3_ARATH	Enoyl-CoA delta isomerase 3 OS=Arabidopsis thaliana GN=ECI3 PE=1 SV=1	IPR001753	Crotonase superfamily	0003824|0008152	K07517
Ga01g00265.F2	AT4G14440.1	| 3-hydroxyacyl-CoA dehydratase 1 | Chr4:8306946-8307662 REVERSE LENGTH=238 | 201606	gi|1050631001|ref|XP_017638440.1|	PREDICTED: enoyl-CoA delta isomerase 2, peroxisomal-like [Gossypium arboreum]	At4g14440	Arabidopsis thaliana carnitine racemase like protein	sp|O23300|ECI3_ARATH	Enoyl-CoA delta isomerase 3 OS=Arabidopsis thaliana GN=ECI3 PE=1 SV=1	IPR001753	Crotonase superfamily	0003824|0008152	K07517
Ga01g00266.F1	AT3G23130.1	| C2H2 and C2HC zinc fingers superfamily protein | Chr3:8242504-8243118 FORWARD LENGTH=204 | 201606	gi|1050636431|ref|XP_017641289.1|	PREDICTED: transcriptional regulator SUPERMAN-like [Gossypium arboreum] >gi|728846874|gb|KHG26317.1| Transcriptional regulator SUPERMAN -like protein [Gossypium arboreum]	At3g23130	hypothetical protein	sp|Q38895|SUP_ARATH	Transcriptional regulator SUPERMAN OS=Arabidopsis thaliana GN=SUP PE=1 SV=1	IPR013087	Zinc finger C2H2-type	0003676	NA
Ga01g00267.F1	AT1G04420.1	| NAD(P)-linked oxidoreductase superfamily protein | Chr1:1191634-1193699 FORWARD LENGTH=412 | 201606	gi|1050632379|ref|XP_017639135.1|	PREDICTED: protein tas-like [Gossypium arboreum]	At1g04420	[C] KOG1575 Voltage-gated shaker-like K+ channel, subunit beta/KCNAB	sp|P0A9T5|TAS_SHIFL	Protein tas OS=Shigella flexneri GN=tas PE=3 SV=1	IPR023210	NADP-dependent oxidoreductase domain	0016491|0055114	NA
Ga01g00268.F1	AT4G14368.2	| Regulator of chromosome condensation (RCC1) family protein | Chr4:8274313-8278810 REVERSE LENGTH=1089 | 201606	gi|1050637104|ref|XP_017641635.1|	PREDICTED: uncharacterized protein LOC108482992 [Gossypium arboreum]	At3g23270	Arabidopsis thaliana regulator of chromosome condensation-like protein with FYVE zinc finger domain	sp|Q15751|HERC1_HUMAN	Probable E3 ubiquitin-protein ligase HERC1 OS=Homo sapiens GN=HERC1 PE=1 SV=2	IPR000408	Regulator of chromosome condensation, RCC1	0046872	NA
Ga01g00268.F2	AT3G23270.2	| Regulator of chromosome condensation (RCC1) family with FYVE zinc finger domain-containing protein | Chr3:8316436-8320337 FORWARD LENGTH=1054 | 201606	gi|1050637104|ref|XP_017641635.1|	PREDICTED: uncharacterized protein LOC108482992 [Gossypium arboreum]	At3g23270	Arabidopsis thaliana regulator of chromosome condensation-like protein with FYVE zinc finger domain	sp|Q15751|HERC1_HUMAN	Probable E3 ubiquitin-protein ligase HERC1 OS=Homo sapiens GN=HERC1 PE=1 SV=2	IPR000306	FYVE zinc finger	0046872	NA
Ga01g00268.F3	AT3G23270.2	| Regulator of chromosome condensation (RCC1) family with FYVE zinc finger domain-containing protein | Chr3:8316436-8320337 FORWARD LENGTH=1054 | 201606	gi|1050637104|ref|XP_017641635.1|	PREDICTED: uncharacterized protein LOC108482992 [Gossypium arboreum]	At3g23270	Arabidopsis thaliana regulator of chromosome condensation-like protein with FYVE zinc finger domain	sp|Q15751|HERC1_HUMAN	Probable E3 ubiquitin-protein ligase HERC1 OS=Homo sapiens GN=HERC1 PE=1 SV=2	IPR013591	Brevis radix (BRX) domain	0046872	NA
Ga01g00268.F4	AT4G14368.2	| Regulator of chromosome condensation (RCC1) family protein | Chr4:8274313-8278810 REVERSE LENGTH=1089 | 201606	gi|1050637104|ref|XP_017641635.1|	PREDICTED: uncharacterized protein LOC108482992 [Gossypium arboreum]	At3g23270	Arabidopsis thaliana regulator of chromosome condensation-like protein with FYVE zinc finger domain	sp|Q15751|HERC1_HUMAN	Probable E3 ubiquitin-protein ligase HERC1 OS=Homo sapiens GN=HERC1 PE=1 SV=2	IPR001849	Pleckstrin homology domain	0046872	NA
Ga01g00269.F1	AT4G27090.1	| Ribosomal protein L14 | Chr4:13594104-13595187 REVERSE LENGTH=134 | 201606	gi|1050637108|ref|XP_017641637.1|	PREDICTED: 60S ribosomal protein L14-1-like [Gossypium arboreum]	At4g27090	[J] KOG3421 60S ribosomal protein L14	sp|Q9T043|RL142_ARATH	60S ribosomal protein L14-2 OS=Arabidopsis thaliana GN=RPL14B PE=1 SV=1	IPR002784	Ribosomal protein L14e domain	0003735|0005622|0005840|0006412	K02875
Ga01g00270.F1	AT3G23510.1	| Cyclopropane-fatty-acyl-phospholipid synthase | Chr3:8428071-8433159 FORWARD LENGTH=867 | 201606	gi|1050637106|ref|XP_017641636.1|	PREDICTED: uncharacterized protein LOC108482993 [Gossypium arboreum]	At3g23510	[R] TWOG0003 Methyltransferases	sp|O53732|UFAA1_MYCTU	Tuberculostearic acid methyltransferase UfaA1 OS=Mycobacterium tuberculosis (strain ATCC 25618 / H37Rv) GN=ufaA1 PE=1 SV=3	IPR029063	S-adenosyl-L-methionine-dependent methyltransferase	0016491|0055114	K00574
Ga01g00270.F10	AT3G23510.1	| Cyclopropane-fatty-acyl-phospholipid synthase | Chr3:8428071-8433159 FORWARD LENGTH=867 | 201606	gi|1050637106|ref|XP_017641636.1|	PREDICTED: uncharacterized protein LOC108482993 [Gossypium arboreum]	At3g23510	[R] TWOG0003 Methyltransferases	sp|O53732|UFAA1_MYCTU	Tuberculostearic acid methyltransferase UfaA1 OS=Mycobacterium tuberculosis (strain ATCC 25618 / H37Rv) GN=ufaA1 PE=1 SV=3	IPR002937	Amine oxidase	0016491|0055114	NA
Ga01g00270.F11	AT3G23510.1	| Cyclopropane-fatty-acyl-phospholipid synthase | Chr3:8428071-8433159 FORWARD LENGTH=867 | 201606	gi|1050637106|ref|XP_017641636.1|	PREDICTED: uncharacterized protein LOC108482993 [Gossypium arboreum]	At3g23520	[R] TWOG0003 Methyltransferases	sp|P05410|YNI2_METTL	Uncharacterized protein in nifH2 3'region (Fragment) OS=Methanothermococcus thermolithotrophicus PE=4 SV=1	IPR002937	Amine oxidase	0016491|0055114	NA
Ga01g00270.F2	AT3G23510.1	| Cyclopropane-fatty-acyl-phospholipid synthase | Chr3:8428071-8433159 FORWARD LENGTH=867 | 201606	gi|1050637106|ref|XP_017641636.1|	PREDICTED: uncharacterized protein LOC108482993 [Gossypium arboreum]	At3g23520	[R] TWOG0003 Methyltransferases	sp|P05410|YNI2_METTL	Uncharacterized protein in nifH2 3'region (Fragment) OS=Methanothermococcus thermolithotrophicus PE=4 SV=1	IPR002937	Amine oxidase	0016491|0055114	NA
Ga01g00270.F3	AT3G23510.1	| Cyclopropane-fatty-acyl-phospholipid synthase | Chr3:8428071-8433159 FORWARD LENGTH=867 | 201606	gi|1050637106|ref|XP_017641636.1|	PREDICTED: uncharacterized protein LOC108482993 [Gossypium arboreum]	At3g23510	[R] TWOG0003 Methyltransferases	sp|O53732|UFAA1_MYCTU	Tuberculostearic acid methyltransferase UfaA1 OS=Mycobacterium tuberculosis (strain ATCC 25618 / H37Rv) GN=ufaA1 PE=1 SV=3	IPR029063	S-adenosyl-L-methionine-dependent methyltransferase	0016491|0055114	K00574
Ga01g00270.F4	AT3G23510.1	| Cyclopropane-fatty-acyl-phospholipid synthase | Chr3:8428071-8433159 FORWARD LENGTH=867 | 201606	gi|1050637106|ref|XP_017641636.1|	PREDICTED: uncharacterized protein LOC108482993 [Gossypium arboreum]	At3g23510	[R] TWOG0003 Methyltransferases	sp|P0A9H7|CFA_ECOLI	Cyclopropane-fatty-acyl-phospholipid synthase OS=Escherichia coli (strain K12) GN=cfa PE=1 SV=2	IPR002937	Amine oxidase	0016491|0055114	NA
Ga01g00270.F5	AT3G23510.1	| Cyclopropane-fatty-acyl-phospholipid synthase | Chr3:8428071-8433159 FORWARD LENGTH=867 | 201606	gi|1050637106|ref|XP_017641636.1|	PREDICTED: uncharacterized protein LOC108482993 [Gossypium arboreum]	At3g23510	[R] TWOG0003 Methyltransferases	NA	NA	NA	NA	NA	NA
Ga01g00270.F6	AT3G23510.1	| Cyclopropane-fatty-acyl-phospholipid synthase | Chr3:8428071-8433159 FORWARD LENGTH=867 | 201606	gi|1050637106|ref|XP_017641636.1|	PREDICTED: uncharacterized protein LOC108482993 [Gossypium arboreum]	At3g23510	[R] TWOG0003 Methyltransferases	sp|P05410|YNI2_METTL	Uncharacterized protein in nifH2 3'region (Fragment) OS=Methanothermococcus thermolithotrophicus PE=4 SV=1	IPR002937	Amine oxidase	0016491|0055114	NA
Ga01g00270.F7	AT3G23510.1	| Cyclopropane-fatty-acyl-phospholipid synthase | Chr3:8428071-8433159 FORWARD LENGTH=867 | 201606	gi|1050637106|ref|XP_017641636.1|	PREDICTED: uncharacterized protein LOC108482993 [Gossypium arboreum]	At3g23510	[R] TWOG0003 Methyltransferases	sp|P05410|YNI2_METTL	Uncharacterized protein in nifH2 3'region (Fragment) OS=Methanothermococcus thermolithotrophicus PE=4 SV=1	IPR002937	Amine oxidase	0016491|0055114	NA
Ga01g00270.F8	AT3G23510.1	| Cyclopropane-fatty-acyl-phospholipid synthase | Chr3:8428071-8433159 FORWARD LENGTH=867 | 201606	gi|1050637106|ref|XP_017641636.1|	PREDICTED: uncharacterized protein LOC108482993 [Gossypium arboreum]	At3g23510	[R] TWOG0003 Methyltransferases	sp|P05410|YNI2_METTL	Uncharacterized protein in nifH2 3'region (Fragment) OS=Methanothermococcus thermolithotrophicus PE=4 SV=1	IPR002937	Amine oxidase	0016491|0055114	NA
Ga01g00270.F9	AT3G23510.1	| Cyclopropane-fatty-acyl-phospholipid synthase | Chr3:8428071-8433159 FORWARD LENGTH=867 | 201606	gi|1050637106|ref|XP_017641636.1|	PREDICTED: uncharacterized protein LOC108482993 [Gossypium arboreum]	At3g23510	[R] TWOG0003 Methyltransferases	sp|P05410|YNI2_METTL	Uncharacterized protein in nifH2 3'region (Fragment) OS=Methanothermococcus thermolithotrophicus PE=4 SV=1	IPR002937	Amine oxidase	0016491|0055114	NA
Ga01g00271.F1	AT2G33420.1	| hypothetical protein (DUF810) | Chr2:14158782-14162304 FORWARD LENGTH=1039 | 201606	gi|1050633892|ref|XP_017639936.1|	PREDICTED: uncharacterized protein LOC108481291 [Gossypium arboreum]	At2g33420	unknown protein	NA	NA	IPR008528	Protein of unknown function DUF810	NA	NA
Ga01g00272.F1	AT2G33460.1	| ROP-interactive CRIB motif-containing protein 1 | Chr2:14174590-14175561 REVERSE LENGTH=224 | 201606	gi|1028954512|ref|XP_016720691.1|	PREDICTED: CRIB domain-containing protein RIC7-like isoform X1 [Gossypium hirsutum] >gi|1028954514|ref|XP_016720692.1| PREDICTED: CRIB domain-containing protein RIC7-like isoform X1 [Gossypium hirsutum] >gi|1028954516|ref|XP_016720694.1| PREDICTED: CRIB domain-containing protein RIC7-like isoform X1 [Gossypium hirsutum]	At1g04450	ROP-interactive CRIB motif-containing protein 3	sp|F4IVV0|RIC1_ARATH	CRIB domain-containing protein RIC1 OS=Arabidopsis thaliana GN=RIC1 PE=1 SV=1	IPR000095	CRIB domain	NA	NA
Ga01g00272.F2	AT2G33460.1	| ROP-interactive CRIB motif-containing protein 1 | Chr2:14174590-14175561 REVERSE LENGTH=224 | 201606	gi|728836734|gb|KHG16177.1|	Uridylate kinase [Gossypium arboreum]	At1g04450	ROP-interactive CRIB motif-containing protein 3	sp|F4IVV0|RIC1_ARATH	CRIB domain-containing protein RIC1 OS=Arabidopsis thaliana GN=RIC1 PE=1 SV=1	IPR000095	CRIB domain	NA	NA
Ga01g00273.F1	AT3G23510.1	| Cyclopropane-fatty-acyl-phospholipid synthase | Chr3:8428071-8433159 FORWARD LENGTH=867 | 201606	gi|823130324|ref|XP_012452921.1|	PREDICTED: uncharacterized protein LOC105774895 [Gossypium raimondii] >gi|763745156|gb|KJB12595.1| hypothetical protein B456_002G026100 [Gossypium raimondii]	At3g23510	[R] TWOG0003 Methyltransferases	sp|O53732|UFAA1_MYCTU	Tuberculostearic acid methyltransferase UfaA1 OS=Mycobacterium tuberculosis (strain ATCC 25618 / H37Rv) GN=ufaA1 PE=1 SV=3	IPR029063	S-adenosyl-L-methionine-dependent methyltransferase	0016491|0055114	K00574
Ga01g00274.F1	AT5G13890.3	| plant viral-response family protein (DUF716) | Chr5:4479940-4480872 REVERSE LENGTH=310 | 201606	gi|1050637977|ref|XP_017642090.1|	PREDICTED: uncharacterized protein LOC108483297 [Gossypium arboreum]	At5g13890	[S] TWOG0183 Uncharacterized conserved protein	NA	NA	IPR006904	Protein of unknown function DUF716 (TMEM45)	NA	NA
Ga01g00275.F1	AT2G05620.2	| proton gradient regulation 5 | Chr2:2081204-2081687 REVERSE LENGTH=133 | 201606	gi|1050636382|ref|XP_017641266.1|	PREDICTED: protein PROTON GRADIENT REGULATION 5, chloroplastic-like isoform X1 [Gossypium arboreum]	At2g05620	proton gradient regulation 5	sp|Q9SL05|PGR5_ARATH	Protein PROTON GRADIENT REGULATION 5, chloroplastic OS=Arabidopsis thaliana GN=PGR5 PE=1 SV=1	NA	NA	NA	NA
Ga01g00276.F1	AT1G04510.1	| MOS4-associated complex 3A | Chr1:1226749-1230592 FORWARD LENGTH=523 | 201606	gi|1050633062|ref|XP_017639483.1|	PREDICTED: pre-mRNA-processing factor 19 homolog 1-like isoform X1 [Gossypium arboreum] >gi|1050633064|ref|XP_017639484.1| PREDICTED: pre-mRNA-processing factor 19 homolog 1-like isoform X1 [Gossypium arboreum]	At1g04510	[R] KOG0289 mRNA splicing factor	sp|Q94BR4|PR19A_ARATH	Pre-mRNA-processing factor 19 homolog 1 OS=Arabidopsis thaliana GN=PRP19A PE=1 SV=1	IPR001680	WD40 repeat	0005515	K10599
Ga01g00277.F1	AT5G18910.1	| Protein kinase superfamily protein | Chr5:6306994-6309396 REVERSE LENGTH=511 | 201606	gi|1050634582|ref|XP_017640339.1|	PREDICTED: receptor-like cytosolic serine/threonine-protein kinase RBK2 [Gossypium arboreum]	At5g18910	[T] KOG1187 Serine/threonine protein kinase	sp|Q8RXC8|RBK2_ARATH	Receptor-like cytosolic serine/threonine-protein kinase RBK2 OS=Arabidopsis thaliana GN=RBK2 PE=1 SV=1	IPR000719	Protein kinase domain	0004672|0005524|0006468	NA
Ga01g00278.F1	AT3G06330.3	| RING/U-box superfamily protein | Chr3:1917334-1919330 FORWARD LENGTH=363 | 201606	gi|1050637100|ref|XP_017641633.1|	PREDICTED: uncharacterized protein LOC108482991 isoform X1 [Gossypium arboreum]	At3g06330	[A] KOG1609 Protein involved in mRNA turnover and stability	sp|F4JKK0|SUD1_ARATH	Probable E3 ubiquitin ligase SUD1 OS=Arabidopsis thaliana GN=SUD1 PE=1 SV=1	IPR011016	Zinc finger, RING-CH-type	0008270	NA
Ga01g00278.F2	AT3G06330.3	| RING/U-box superfamily protein | Chr3:1917334-1919330 FORWARD LENGTH=363 | 201606	gi|1050637100|ref|XP_017641633.1|	PREDICTED: uncharacterized protein LOC108482991 isoform X1 [Gossypium arboreum]	At3g06330	[A] KOG1609 Protein involved in mRNA turnover and stability	sp|F4JKK0|SUD1_ARATH	Probable E3 ubiquitin ligase SUD1 OS=Arabidopsis thaliana GN=SUD1 PE=1 SV=1	IPR011016	Zinc finger, RING-CH-type	0008270	NA
Ga01g00278.F3	AT3G06330.1	| RING/U-box superfamily protein | Chr3:1917334-1919709 FORWARD LENGTH=426 | 201606	gi|1050637100|ref|XP_017641633.1|	PREDICTED: uncharacterized protein LOC108482991 isoform X1 [Gossypium arboreum]	At3g06330	[A] KOG1609 Protein involved in mRNA turnover and stability	sp|Q9DBD2|MARH8_MOUSE	E3 ubiquitin-protein ligase MARCH8 OS=Mus musculus GN=March8 PE=2 SV=1	IPR011016	Zinc finger, RING-CH-type	0008270	NA
Ga01g00278.F4	AT3G06330.3	| RING/U-box superfamily protein | Chr3:1917334-1919330 FORWARD LENGTH=363 | 201606	gi|1050637100|ref|XP_017641633.1|	PREDICTED: uncharacterized protein LOC108482991 isoform X1 [Gossypium arboreum]	At3g06330	[A] KOG1609 Protein involved in mRNA turnover and stability	NA	NA	IPR033275	E3 ubiquitin-protein ligase MARCH-like	NA	NA
Ga01g00278.F5	AT3G06330.3	| RING/U-box superfamily protein | Chr3:1917334-1919330 FORWARD LENGTH=363 | 201606	gi|1050637100|ref|XP_017641633.1|	PREDICTED: uncharacterized protein LOC108482991 isoform X1 [Gossypium arboreum]	At3g06330	[A] KOG1609 Protein involved in mRNA turnover and stability	sp|F4JKK0|SUD1_ARATH	Probable E3 ubiquitin ligase SUD1 OS=Arabidopsis thaliana GN=SUD1 PE=1 SV=1	IPR011016	Zinc finger, RING-CH-type	0008270	NA
Ga01g00280.F1	AT5G18610.3	| Protein kinase superfamily protein | Chr5:6192736-6195371 FORWARD LENGTH=513 | 201606	gi|1050637098|ref|XP_017641632.1|	PREDICTED: serine/threonine-protein kinase CDL1-like [Gossypium arboreum] >gi|728817910|gb|KHG02623.1| Serine/threonine-protein kinase PBS1 [Gossypium arboreum]	At5g18610	[T] KOG1187 Serine/threonine protein kinase	sp|Q1PDV6|PBL27_ARATH	Serine/threonine-protein kinase PBL27 OS=Arabidopsis thaliana GN=PBL27 PE=1 SV=1	IPR000719	Protein kinase domain	0004672|0005524|0006468	NA
Ga01g00281.F1	AT5G18550.1	| Zinc finger C-x8-C-x5-C-x3-H type family protein | Chr5:6160515-6162729 FORWARD LENGTH=465 | 201606	gi|1050639146|ref|XP_017642683.1|	PREDICTED: zinc finger CCCH domain-containing protein 34-like [Gossypium arboreum]	At5g18550	[R] KOG1677 CCCH-type Zn-finger protein	sp|Q6NPN3|C3H58_ARATH	Zinc finger CCCH domain-containing protein 58 OS=Arabidopsis thaliana GN=At5g18550 PE=2 SV=1	IPR000571	Zinc finger, CCCH-type	0046872	NA
Ga01g00282.F1	AT5G07900.1	| Mitochondrial transcription termination factor family protein | Chr5:2520188-2521405 FORWARD LENGTH=405 | 201606	gi|823130349|ref|XP_012453017.1|	PREDICTED: uncharacterized protein LOC105775014 [Gossypium raimondii] >gi|763745176|gb|KJB12615.1| hypothetical protein B456_002G027100 [Gossypium raimondii]	At5g07900	[KR] KOG1267 Mitochondrial transcription termination factor, mTERF	sp|Q9SZL6|MTEF6_ARATH	Transcription termination factor MTERF6, chloroplastic/mitochondrial OS=Arabidopsis thaliana GN=MTERF6 PE=2 SV=1	IPR003690	Transcription termination factor, mitochondrial/chloroplastic	0003690|0006355	K15032
Ga01g00283.F1	AT5G07900.1	| Mitochondrial transcription termination factor family protein | Chr5:2520188-2521405 FORWARD LENGTH=405 | 201606	gi|1050639393|ref|XP_017642818.1|	PREDICTED: transcription termination factor MTERF15, mitochondrial-like isoform X1 [Gossypium arboreum]	At5g07900	[KR] KOG1267 Mitochondrial transcription termination factor, mTERF	sp|Q9C6A1|MTEFE_ARATH	Transcription termination factor MTERF15, mitochondrial OS=Arabidopsis thaliana GN=MTERF15 PE=2 SV=1	IPR003690	Transcription termination factor, mitochondrial/chloroplastic	0003690|0006355	K15032
Ga01g00284.N1	AT5G07900.1	| Mitochondrial transcription termination factor family protein | Chr5:2520188-2521405 FORWARD LENGTH=405 | 201606	gi|823130359|ref|XP_012453054.1|	PREDICTED: transcription termination factor 1, mitochondrial-like [Gossypium raimondii] >gi|763745180|gb|KJB12619.1| hypothetical protein B456_002G027500 [Gossypium raimondii]	At5g07900	[KR] KOG1267 Mitochondrial transcription termination factor, mTERF	sp|Q9SZL6|MTEF6_ARATH	Transcription termination factor MTERF6, chloroplastic/mitochondrial OS=Arabidopsis thaliana GN=MTERF6 PE=2 SV=1	IPR003690	Transcription termination factor, mitochondrial/chloroplastic	0003690|0006355	NA
Ga01g00285.F1	AT5G07900.1	| Mitochondrial transcription termination factor family protein | Chr5:2520188-2521405 FORWARD LENGTH=405 | 201606	gi|1050639395|ref|XP_017642820.1|	PREDICTED: transcription termination factor MTERF15, mitochondrial-like isoform X2 [Gossypium arboreum] >gi|1050639397|ref|XP_017642821.1| PREDICTED: transcription termination factor MTERF15, mitochondrial-like isoform X3 [Gossypium arboreum]	At5g07900	[KR] KOG1267 Mitochondrial transcription termination factor, mTERF	sp|Q9C6A1|MTEFE_ARATH	Transcription termination factor MTERF15, mitochondrial OS=Arabidopsis thaliana GN=MTERF15 PE=2 SV=1	IPR003690	Transcription termination factor, mitochondrial/chloroplastic	0003690|0006355	NA
Ga01g00286.F1	AT5G07900.1	| Mitochondrial transcription termination factor family protein | Chr5:2520188-2521405 FORWARD LENGTH=405 | 201606	gi|1050633389|ref|XP_017639650.1|	PREDICTED: transcription termination factor MTERF15, mitochondrial-like [Gossypium arboreum]	At5g07900	[KR] KOG1267 Mitochondrial transcription termination factor, mTERF	sp|Q9ZT96|MTEF4_ARATH	Transcription termination factor MTERF4, chloroplastic OS=Arabidopsis thaliana GN=MTERF4 PE=1 SV=1	IPR003690	Transcription termination factor, mitochondrial/chloroplastic	0003690|0006355	K15032
Ga01g00287.F1	AT5G07900.1	| Mitochondrial transcription termination factor family protein | Chr5:2520188-2521405 FORWARD LENGTH=405 | 201606	gi|1050634919|ref|XP_017640515.1|	PREDICTED: uncharacterized protein LOC108481933 [Gossypium arboreum]	At5g07900	[KR] KOG1267 Mitochondrial transcription termination factor, mTERF	sp|Q84X53|MTEF1_ARATH	Transcription termination factor MTEF1, chloroplastic OS=Arabidopsis thaliana GN=MTERF1 PE=2 SV=2	IPR003690	Transcription termination factor, mitochondrial/chloroplastic	0003690|0006355	K15032
Ga01g00287.M1	AT5G07900.1	| Mitochondrial transcription termination factor family protein | Chr5:2520188-2521405 FORWARD LENGTH=405 | 201606	gi|1050634919|ref|XP_017640515.1|	PREDICTED: uncharacterized protein LOC108481933 [Gossypium arboreum]	At5g07900	[KR] KOG1267 Mitochondrial transcription termination factor, mTERF	sp|Q84X53|MTEF1_ARATH	Transcription termination factor MTEF1, chloroplastic OS=Arabidopsis thaliana GN=MTERF1 PE=2 SV=2	IPR003690	Transcription termination factor, mitochondrial/chloroplastic	0003690|0006355	K15032
Ga01g00288.F1	AT5G07900.1	| Mitochondrial transcription termination factor family protein | Chr5:2520188-2521405 FORWARD LENGTH=405 | 201606	gi|1050633462|ref|XP_017639687.1|	PREDICTED: transcription termination factor MTERF15, mitochondrial-like [Gossypium arboreum]	At5g07900	[KR] KOG1267 Mitochondrial transcription termination factor, mTERF	sp|F4JVI3|MTEF5_ARATH	Transcription termination factor MTERF5, chloroplastic OS=Arabidopsis thaliana GN=MTERF5 PE=2 SV=1	IPR003690	Transcription termination factor, mitochondrial/chloroplastic	0003690|0006355	K15032
Ga01g00289.F1	AT5G07900.1	| Mitochondrial transcription termination factor family protein | Chr5:2520188-2521405 FORWARD LENGTH=405 | 201606	gi|1050632850|ref|XP_017639374.1|	PREDICTED: transcription termination factor MTERF8, chloroplastic-like [Gossypium arboreum]	At5g07900	[KR] KOG1267 Mitochondrial transcription termination factor, mTERF	sp|Q84X53|MTEF1_ARATH	Transcription termination factor MTEF1, chloroplastic OS=Arabidopsis thaliana GN=MTERF1 PE=2 SV=2	IPR003690	Transcription termination factor, mitochondrial/chloroplastic	0003690|0006355	K15032
Ga01g00290.F1	AT5G07900.1	| Mitochondrial transcription termination factor family protein | Chr5:2520188-2521405 FORWARD LENGTH=405 | 201606	gi|1050635050|ref|XP_017640581.1|	PREDICTED: transcription termination factor MTERF6, chloroplastic/mitochondrial-like [Gossypium arboreum]	At5g07900	[KR] KOG1267 Mitochondrial transcription termination factor, mTERF	sp|Q84X53|MTEF1_ARATH	Transcription termination factor MTEF1, chloroplastic OS=Arabidopsis thaliana GN=MTERF1 PE=2 SV=2	IPR003690	Transcription termination factor, mitochondrial/chloroplastic	0003690|0006355	K15032
Ga01g00291.F1	AT4G02570.4	| cullin 1 | Chr4:1129315-1133435 FORWARD LENGTH=738 | 201606	gi|1050638707|ref|XP_017642461.1|	PREDICTED: cullin-1-like [Gossypium arboreum] >gi|1050638709|ref|XP_017642462.1| PREDICTED: cullin-1-like [Gossypium arboreum]	At4g02570	[D] KOG2166 Cullins	sp|Q94AH6|CUL1_ARATH	Cullin-1 OS=Arabidopsis thaliana GN=CUL1 PE=1 SV=1	IPR001373	Cullin, N-terminal	0006511|0031461|0031625	K03347
Ga01g00291.F2	AT4G02570.4	| cullin 1 | Chr4:1129315-1133435 FORWARD LENGTH=738 | 201606	gi|728835824|gb|KHG15267.1|	Cullin-1 -like protein [Gossypium arboreum]	At4g02570	[D] KOG2166 Cullins	sp|Q94AH6|CUL1_ARATH	Cullin-1 OS=Arabidopsis thaliana GN=CUL1 PE=1 SV=1	IPR001373	Cullin, N-terminal	0006511|0031625	NA
Ga01g00291.F3	AT4G02570.4	| cullin 1 | Chr4:1129315-1133435 FORWARD LENGTH=738 | 201606	gi|1050638707|ref|XP_017642461.1|	PREDICTED: cullin-1-like [Gossypium arboreum] >gi|1050638709|ref|XP_017642462.1| PREDICTED: cullin-1-like [Gossypium arboreum]	At1g43140	[D] KOG2166 Cullins	sp|Q94AH6|CUL1_ARATH	Cullin-1 OS=Arabidopsis thaliana GN=CUL1 PE=1 SV=1	IPR001373	Cullin, N-terminal	0006511|0031625	NA
Ga01g00291.F4	AT4G02570.4	| cullin 1 | Chr4:1129315-1133435 FORWARD LENGTH=738 | 201606	gi|1050638707|ref|XP_017642461.1|	PREDICTED: cullin-1-like [Gossypium arboreum] >gi|1050638709|ref|XP_017642462.1| PREDICTED: cullin-1-like [Gossypium arboreum]	At1g43140	[D] KOG2166 Cullins	sp|Q94AH6|CUL1_ARATH	Cullin-1 OS=Arabidopsis thaliana GN=CUL1 PE=1 SV=1	IPR001373	Cullin, N-terminal	0006511|0031625	NA
Ga01g00291.F5	AT4G02570.4	| cullin 1 | Chr4:1129315-1133435 FORWARD LENGTH=738 | 201606	gi|1050638707|ref|XP_017642461.1|	PREDICTED: cullin-1-like [Gossypium arboreum] >gi|1050638709|ref|XP_017642462.1| PREDICTED: cullin-1-like [Gossypium arboreum]	At4g02570	[D] KOG2166 Cullins	sp|Q94AH6|CUL1_ARATH	Cullin-1 OS=Arabidopsis thaliana GN=CUL1 PE=1 SV=1	IPR001373	Cullin, N-terminal	0006511|0031461|0031625	K03347
Ga01g00292.F1	AT4G15770.1	| RNA binding protein | Chr4:8978060-8978623 FORWARD LENGTH=187 | 201606	gi|1050631751|ref|XP_017638817.1|	PREDICTED: 60S ribosome subunit biogenesis protein NIP7 homolog [Gossypium arboreum] >gi|1050631753|ref|XP_017638818.1| PREDICTED: 60S ribosome subunit biogenesis protein NIP7 homolog [Gossypium arboreum] >gi|1050631755|ref|XP_017638819.1| PREDICTED: 60S ribosome subunit biogenesis protein NIP7 homolog [Gossypium arboreum] >gi|1050631757|ref|XP_017638820.1| PREDICTED: 60S ribosome subunit biogene…	Hs7705437	[J] KOG3492 Ribosome biogenesis protein NIP7	sp|A4QND5|NIP7_XENTR	60S ribosome subunit biogenesis protein NIP7 homolog OS=Xenopus tropicalis GN=nip7 PE=2 SV=1	IPR005155	Ribosome biogenesis factor NIP7-like	0003723|0005634|0042255	K07565
Ga01g00292.F2	AT4G15770.1	| RNA binding protein | Chr4:8978060-8978623 FORWARD LENGTH=187 | 201606	gi|1050631751|ref|XP_017638817.1|	PREDICTED: 60S ribosome subunit biogenesis protein NIP7 homolog [Gossypium arboreum] >gi|1050631753|ref|XP_017638818.1| PREDICTED: 60S ribosome subunit biogenesis protein NIP7 homolog [Gossypium arboreum] >gi|1050631755|ref|XP_017638819.1| PREDICTED: 60S ribosome subunit biogenesis protein NIP7 homolog [Gossypium arboreum] >gi|1050631757|ref|XP_017638820.1| PREDICTED: 60S ribosome subunit biogene…	Hs7705437	[J] KOG3492 Ribosome biogenesis protein NIP7	sp|A4QND5|NIP7_XENTR	60S ribosome subunit biogenesis protein NIP7 homolog OS=Xenopus tropicalis GN=nip7 PE=2 SV=1	IPR005155	Ribosome biogenesis factor NIP7-like	0003723|0005634|0042255	K07565
Ga01g00292.F3	AT4G15770.1	| RNA binding protein | Chr4:8978060-8978623 FORWARD LENGTH=187 | 201606	gi|1050631751|ref|XP_017638817.1|	PREDICTED: 60S ribosome subunit biogenesis protein NIP7 homolog [Gossypium arboreum] >gi|1050631753|ref|XP_017638818.1| PREDICTED: 60S ribosome subunit biogenesis protein NIP7 homolog [Gossypium arboreum] >gi|1050631755|ref|XP_017638819.1| PREDICTED: 60S ribosome subunit biogenesis protein NIP7 homolog [Gossypium arboreum] >gi|1050631757|ref|XP_017638820.1| PREDICTED: 60S ribosome subunit biogene…	Hs7705437	[J] KOG3492 Ribosome biogenesis protein NIP7	sp|A4QND5|NIP7_XENTR	60S ribosome subunit biogenesis protein NIP7 homolog OS=Xenopus tropicalis GN=nip7 PE=2 SV=1	IPR005155	Ribosome biogenesis factor NIP7-like	0003723|0005634|0042255	K07565
Ga01g00293.N1	AT5G24860.1	| flowering promoting factor 1 | Chr5:8541822-8542154 FORWARD LENGTH=110 | 201606	gi|1050631759|ref|XP_017638821.1|	PREDICTED: flowering-promoting factor 1-like protein 3 [Gossypium arboreum]	At5g24860	flowering promoting factor 1	sp|Q0E1D7|FLP3_ORYSJ	Flowering-promoting factor 1-like protein 3 OS=Oryza sativa subsp. japonica GN=Os02g0460200 PE=2 SV=1	NA	NA	NA	NA
Ga01g00294.F1	AT4G15780.1	| vesicle-associated membrane protein 724 | Chr4:8980197-8981697 REVERSE LENGTH=184 | 201606	gi|1050631449|ref|XP_017638661.1|	PREDICTED: vesicle-associated membrane protein 724 [Gossypium arboreum] >gi|728835825|gb|KHG15268.1| Vesicle-associated membrane protein [Gossypium arboreum]	At1g04760	[U] KOG0859 Synaptobrevin/VAMP-like protein	sp|O23429|VA724_ARATH	Vesicle-associated membrane protein 724 OS=Arabidopsis thaliana GN=VAMP724 PE=2 SV=2	IPR001388	Synaptobrevin	0006810|0016021|0016192	K08511
Ga01g00295.F1	AT4G15800.1	| ralf-like 33 | Chr4:8984915-8985265 FORWARD LENGTH=116 | 201606	gi|1050635332|ref|XP_017640723.1|	PREDICTED: protein RALF-like 33 [Gossypium arboreum]	At3g16570	rapid alkalinization factor 23	sp|Q8L9P8|RLF33_ARATH	Protein RALF-like 33 OS=Arabidopsis thaliana GN=RALFL33 PE=2 SV=1	IPR008801	Rapid ALkalinization Factor	NA	NA
Ga01g00296.F1	AT4G15880.1	| Cysteine proteinases superfamily protein | Chr4:9012769-9015797 FORWARD LENGTH=489 | 201606	gi|1050638513|ref|XP_017642359.1|	PREDICTED: ubiquitin-like-specific protease ESD4 [Gossypium arboreum]	At3g06910	[O] KOG0778 Protease, Ulp1 family	sp|Q94F30|ESD4_ARATH	Ubiquitin-like-specific protease ESD4 OS=Arabidopsis thaliana GN=ESD4 PE=1 SV=1	IPR003653	Ulp1 protease family, C-terminal catalytic domain	0006508|0008234	K08592
Ga01g00296.F2	AT4G15880.2	| Cysteine proteinases superfamily protein | Chr4:9012769-9015091 FORWARD LENGTH=411 | 201606	gi|1050638513|ref|XP_017642359.1|	PREDICTED: ubiquitin-like-specific protease ESD4 [Gossypium arboreum]	At4g15880	[O] KOG0778 Protease, Ulp1 family	sp|Q94F30|ESD4_ARATH	Ubiquitin-like-specific protease ESD4 OS=Arabidopsis thaliana GN=ESD4 PE=1 SV=1	NA	NA	NA	NA
Ga01g00296.F3	AT4G15880.2	| Cysteine proteinases superfamily protein | Chr4:9012769-9015091 FORWARD LENGTH=411 | 201606	gi|1050638513|ref|XP_017642359.1|	PREDICTED: ubiquitin-like-specific protease ESD4 [Gossypium arboreum]	At4g15880	[O] KOG0778 Protease, Ulp1 family	sp|Q94F30|ESD4_ARATH	Ubiquitin-like-specific protease ESD4 OS=Arabidopsis thaliana GN=ESD4 PE=1 SV=1	IPR003653	Ulp1 protease family, C-terminal catalytic domain	0006508|0008234	NA
Ga01g00297.F1	AT1G04170.2	| eukaryotic translation initiation factor 2 gamma subunit | Chr1:1097423-1099702 FORWARD LENGTH=465 | 201606	gi|1050638507|ref|XP_017642356.1|	PREDICTED: eukaryotic translation initiation factor 2 subunit 3-like [Gossypium arboreum] >gi|1050638509|ref|XP_017642357.1| PREDICTED: eukaryotic translation initiation factor 2 subunit 3-like [Gossypium arboreum] >gi|1050638511|ref|XP_017642358.1| PREDICTED: eukaryotic translation initiation factor 2 subunit 3-like [Gossypium arboreum]	At1g04170	[J] KOG0466 Translation initiation factor 2, gamma subunit (eIF-2gamma; GTPase)	sp|Q24208|IF2G_DROME	Eukaryotic translation initiation factor 2 subunit 3 OS=Drosophila melanogaster GN=eIF2gamma PE=2 SV=1	IPR004161	Translation elongation factor EFTu-like, domain 2	0003924|0005525	K03242
Ga01g00298.F1	AT4G15940.1	| Fumarylacetoacetate (FAA) hydrolase family | Chr4:9038361-9040163 FORWARD LENGTH=222 | 201606	gi|1050632722|ref|XP_017639309.1|	PREDICTED: acylpyruvase FAHD1, mitochondrial-like [Gossypium arboreum]	At4g15940	[R] KOG1535 Predicted fumarylacetoacetate hydralase	sp|Q86I22|FAHD1_DICDI	Acylpyruvase FAHD1, mitochondrial OS=Dictyostelium discoideum GN=fahd1 PE=3 SV=1	IPR011234	Fumarylacetoacetase, C-terminal-related	0003824|0008152	K01557
Ga01g00299.F1	AT3G16720.1	| TOXICOS EN LEVADURA 2 | Chr3:5692880-5693794 FORWARD LENGTH=304 | 201606	gi|1050635139|ref|XP_017640627.1|	PREDICTED: RING-H2 finger protein ATL2-like [Gossypium arboreum]	At3g16720	[O] KOG0800 FOG: Predicted E3 ubiquitin ligase	sp|Q8L9T5|ATL2_ARATH	RING-H2 finger protein ATL2 OS=Arabidopsis thaliana GN=ATL2 PE=2 SV=2	IPR001841	Zinc finger, RING-type	NA	NA
Ga01g00300.F1	AT3G16785.1	| phospholipase D P1 | Chr3:5711329-5718696 FORWARD LENGTH=1096 | 201606	gi|1050631290|ref|XP_017638582.1|	PREDICTED: phospholipase D zeta 1-like isoform X1 [Gossypium arboreum]	At3g05630	[I] KOG1329 Phospholipase D1	sp|Q9LRZ5|PLDZ1_ARATH	Phospholipase D zeta 1 OS=Arabidopsis thaliana GN=PLDZETA1 PE=1 SV=1	IPR025202	Phospholipase D-like domain	0003824	NA
Ga01g00300.F10	AT3G16785.1	| phospholipase D P1 | Chr3:5711329-5718696 FORWARD LENGTH=1096 | 201606	gi|1050631290|ref|XP_017638582.1|	PREDICTED: phospholipase D zeta 1-like isoform X1 [Gossypium arboreum]	At3g16785	[I] KOG1329 Phospholipase D1	sp|Q9LRZ5|PLDZ1_ARATH	Phospholipase D zeta 1 OS=Arabidopsis thaliana GN=PLDZETA1 PE=1 SV=1	IPR001736	Phospholipase D/Transphosphatidylase	0003824	NA
Ga01g00300.F11	AT3G16785.1	| phospholipase D P1 | Chr3:5711329-5718696 FORWARD LENGTH=1096 | 201606	gi|1050631290|ref|XP_017638582.1|	PREDICTED: phospholipase D zeta 1-like isoform X1 [Gossypium arboreum]	At3g05630	[I] KOG1329 Phospholipase D1	sp|Q9LRZ5|PLDZ1_ARATH	Phospholipase D zeta 1 OS=Arabidopsis thaliana GN=PLDZETA1 PE=1 SV=1	IPR025202	Phospholipase D-like domain	0003824	NA
Ga01g00300.F12	AT3G16785.1	| phospholipase D P1 | Chr3:5711329-5718696 FORWARD LENGTH=1096 | 201606	gi|1050631290|ref|XP_017638582.1|	PREDICTED: phospholipase D zeta 1-like isoform X1 [Gossypium arboreum]	At3g05630	[I] KOG1329 Phospholipase D1	sp|Q9LRZ5|PLDZ1_ARATH	Phospholipase D zeta 1 OS=Arabidopsis thaliana GN=PLDZETA1 PE=1 SV=1	IPR001736	Phospholipase D/Transphosphatidylase	0003824|0035091	K01115
Ga01g00300.F13	AT3G16785.1	| phospholipase D P1 | Chr3:5711329-5718696 FORWARD LENGTH=1096 | 201606	gi|1050631290|ref|XP_017638582.1|	PREDICTED: phospholipase D zeta 1-like isoform X1 [Gossypium arboreum]	At3g16785	[I] KOG1329 Phospholipase D1	sp|Q9LRZ5|PLDZ1_ARATH	Phospholipase D zeta 1 OS=Arabidopsis thaliana GN=PLDZETA1 PE=1 SV=1	IPR001736	Phospholipase D/Transphosphatidylase	0003824	NA
Ga01g00300.F14	AT3G16785.1	| phospholipase D P1 | Chr3:5711329-5718696 FORWARD LENGTH=1096 | 201606	gi|1050631290|ref|XP_017638582.1|	PREDICTED: phospholipase D zeta 1-like isoform X1 [Gossypium arboreum]	At3g05630	[I] KOG1329 Phospholipase D1	sp|Q9LRZ5|PLDZ1_ARATH	Phospholipase D zeta 1 OS=Arabidopsis thaliana GN=PLDZETA1 PE=1 SV=1	IPR025202	Phospholipase D-like domain	0003824	NA
Ga01g00300.F15	AT3G16785.1	| phospholipase D P1 | Chr3:5711329-5718696 FORWARD LENGTH=1096 | 201606	gi|1050631290|ref|XP_017638582.1|	PREDICTED: phospholipase D zeta 1-like isoform X1 [Gossypium arboreum]	At3g05630	[I] KOG1329 Phospholipase D1	sp|Q9LRZ5|PLDZ1_ARATH	Phospholipase D zeta 1 OS=Arabidopsis thaliana GN=PLDZETA1 PE=1 SV=1	IPR001736	Phospholipase D/Transphosphatidylase	0003824|0035091	K01115
Ga01g00300.F16	AT3G16785.1	| phospholipase D P1 | Chr3:5711329-5718696 FORWARD LENGTH=1096 | 201606	gi|1050631290|ref|XP_017638582.1|	PREDICTED: phospholipase D zeta 1-like isoform X1 [Gossypium arboreum]	At3g05630	[I] KOG1329 Phospholipase D1	sp|Q9LRZ5|PLDZ1_ARATH	Phospholipase D zeta 1 OS=Arabidopsis thaliana GN=PLDZETA1 PE=1 SV=1	IPR001736	Phospholipase D/Transphosphatidylase	0003824|0035091	NA
Ga01g00300.F17	AT3G16785.1	| phospholipase D P1 | Chr3:5711329-5718696 FORWARD LENGTH=1096 | 201606	gi|1050631290|ref|XP_017638582.1|	PREDICTED: phospholipase D zeta 1-like isoform X1 [Gossypium arboreum]	At3g16785	[I] KOG1329 Phospholipase D1	sp|Q9LRZ5|PLDZ1_ARATH	Phospholipase D zeta 1 OS=Arabidopsis thaliana GN=PLDZETA1 PE=1 SV=1	IPR001736	Phospholipase D/Transphosphatidylase	0003824	NA
Ga01g00300.F2	AT3G16785.1	| phospholipase D P1 | Chr3:5711329-5718696 FORWARD LENGTH=1096 | 201606	gi|1050631290|ref|XP_017638582.1|	PREDICTED: phospholipase D zeta 1-like isoform X1 [Gossypium arboreum]	At3g05630	[I] KOG1329 Phospholipase D1	sp|Q9LRZ5|PLDZ1_ARATH	Phospholipase D zeta 1 OS=Arabidopsis thaliana GN=PLDZETA1 PE=1 SV=1	IPR025202	Phospholipase D-like domain	0003824	NA
Ga01g00300.F3	AT3G16785.1	| phospholipase D P1 | Chr3:5711329-5718696 FORWARD LENGTH=1096 | 201606	gi|1050631290|ref|XP_017638582.1|	PREDICTED: phospholipase D zeta 1-like isoform X1 [Gossypium arboreum]	At3g16785	[I] KOG1329 Phospholipase D1	sp|Q9LRZ5|PLDZ1_ARATH	Phospholipase D zeta 1 OS=Arabidopsis thaliana GN=PLDZETA1 PE=1 SV=1	IPR001736	Phospholipase D/Transphosphatidylase	0003824	NA
Ga01g00300.F4	AT3G16785.1	| phospholipase D P1 | Chr3:5711329-5718696 FORWARD LENGTH=1096 | 201606	gi|1050631290|ref|XP_017638582.1|	PREDICTED: phospholipase D zeta 1-like isoform X1 [Gossypium arboreum]	At3g05630	[I] KOG1329 Phospholipase D1	sp|Q9LRZ5|PLDZ1_ARATH	Phospholipase D zeta 1 OS=Arabidopsis thaliana GN=PLDZETA1 PE=1 SV=1	IPR001736	Phospholipase D/Transphosphatidylase	0003824	NA
Ga01g00300.F5	AT3G16785.1	| phospholipase D P1 | Chr3:5711329-5718696 FORWARD LENGTH=1096 | 201606	gi|1050631290|ref|XP_017638582.1|	PREDICTED: phospholipase D zeta 1-like isoform X1 [Gossypium arboreum]	At3g05630	[I] KOG1329 Phospholipase D1	sp|Q9LRZ5|PLDZ1_ARATH	Phospholipase D zeta 1 OS=Arabidopsis thaliana GN=PLDZETA1 PE=1 SV=1	IPR025202	Phospholipase D-like domain	0003824	NA
Ga01g00300.F6	AT3G16785.1	| phospholipase D P1 | Chr3:5711329-5718696 FORWARD LENGTH=1096 | 201606	gi|1050631290|ref|XP_017638582.1|	PREDICTED: phospholipase D zeta 1-like isoform X1 [Gossypium arboreum]	At3g16785	[I] KOG1329 Phospholipase D1	sp|Q9LRZ5|PLDZ1_ARATH	Phospholipase D zeta 1 OS=Arabidopsis thaliana GN=PLDZETA1 PE=1 SV=1	IPR001736	Phospholipase D/Transphosphatidylase	0003824	NA
Ga01g00300.F7	AT3G16785.1	| phospholipase D P1 | Chr3:5711329-5718696 FORWARD LENGTH=1096 | 201606	gi|1050631290|ref|XP_017638582.1|	PREDICTED: phospholipase D zeta 1-like isoform X1 [Gossypium arboreum]	At3g05630	[I] KOG1329 Phospholipase D1	sp|Q9LRZ5|PLDZ1_ARATH	Phospholipase D zeta 1 OS=Arabidopsis thaliana GN=PLDZETA1 PE=1 SV=1	IPR001736	Phospholipase D/Transphosphatidylase	0003824|0035091	NA
Ga01g00300.F8	AT3G16785.1	| phospholipase D P1 | Chr3:5711329-5718696 FORWARD LENGTH=1096 | 201606	gi|1050631290|ref|XP_017638582.1|	PREDICTED: phospholipase D zeta 1-like isoform X1 [Gossypium arboreum]	At3g16785	[I] KOG1329 Phospholipase D1	sp|Q9LRZ5|PLDZ1_ARATH	Phospholipase D zeta 1 OS=Arabidopsis thaliana GN=PLDZETA1 PE=1 SV=1	IPR001736	Phospholipase D/Transphosphatidylase	0003824	NA
Ga01g00300.F9	AT3G16785.1	| phospholipase D P1 | Chr3:5711329-5718696 FORWARD LENGTH=1096 | 201606	gi|1050631290|ref|XP_017638582.1|	PREDICTED: phospholipase D zeta 1-like isoform X1 [Gossypium arboreum]	At3g16785	[I] KOG1329 Phospholipase D1	sp|Q9LRZ5|PLDZ1_ARATH	Phospholipase D zeta 1 OS=Arabidopsis thaliana GN=PLDZETA1 PE=1 SV=1	IPR001736	Phospholipase D/Transphosphatidylase	0003824	NA
Ga01g00301.F1	AT4G16060.1	| hypothetical protein | Chr4:9094424-9096147 FORWARD LENGTH=289 | 201606	gi|1050638175|ref|XP_017642198.1|	PREDICTED: uncharacterized protein LOC108483357 [Gossypium arboreum] >gi|1050638177|ref|XP_017642199.1| PREDICTED: uncharacterized protein LOC108483357 [Gossypium arboreum]	At4g16060	unknown protein	NA	NA	NA	NA	NA	NA
Ga01g00301.F2	AT4G16060.1	| hypothetical protein | Chr4:9094424-9096147 FORWARD LENGTH=289 | 201606	gi|1050638175|ref|XP_017642198.1|	PREDICTED: uncharacterized protein LOC108483357 [Gossypium arboreum] >gi|1050638177|ref|XP_017642199.1| PREDICTED: uncharacterized protein LOC108483357 [Gossypium arboreum]	At4g16060	unknown protein	NA	NA	NA	NA	NA	NA
Ga01g00302.F1	AT4G16070.1	| lipase class 3 family protein | Chr4:9096808-9100596 REVERSE LENGTH=654 | 201606	gi|1050638173|ref|XP_017642197.1|	PREDICTED: uncharacterized protein LOC108483356 [Gossypium arboreum]	At4g16070	[IOT] KOG2088 Predicted lipase/calmodulin-binding heat-shock protein	NA	NA	IPR029058	Alpha/Beta hydrolase fold	NA	NA
Ga01g00302.F2	AT4G16070.1	| lipase class 3 family protein | Chr4:9096808-9100596 REVERSE LENGTH=654 | 201606	gi|1050638173|ref|XP_017642197.1|	PREDICTED: uncharacterized protein LOC108483356 [Gossypium arboreum]	At4g16070	[IOT] KOG2088 Predicted lipase/calmodulin-binding heat-shock protein	sp|Q9Y4D2|DGLA_HUMAN	Sn1-specific diacylglycerol lipase alpha OS=Homo sapiens GN=DAGLA PE=1 SV=3	IPR002921	Fungal lipase-like domain	0006629|0016042	NA
Ga01g00302.F3	AT4G16070.1	| lipase class 3 family protein | Chr4:9096808-9100596 REVERSE LENGTH=654 | 201606	gi|1050638173|ref|XP_017642197.1|	PREDICTED: uncharacterized protein LOC108483356 [Gossypium arboreum]	At4g16070	[IOT] KOG2088 Predicted lipase/calmodulin-binding heat-shock protein	sp|Q9Y4D2|DGLA_HUMAN	Sn1-specific diacylglycerol lipase alpha OS=Homo sapiens GN=DAGLA PE=1 SV=3	IPR002921	Fungal lipase-like domain	0006629	NA
Ga01g00302.F4	AT4G16070.1	| lipase class 3 family protein | Chr4:9096808-9100596 REVERSE LENGTH=654 | 201606	gi|1050638173|ref|XP_017642197.1|	PREDICTED: uncharacterized protein LOC108483356 [Gossypium arboreum]	At4g16070	[IOT] KOG2088 Predicted lipase/calmodulin-binding heat-shock protein	sp|Q9Y4D2|DGLA_HUMAN	Sn1-specific diacylglycerol lipase alpha OS=Homo sapiens GN=DAGLA PE=1 SV=3	IPR002921	Fungal lipase-like domain	0006629	NA
Ga01g00302.F5	AT4G16070.1	| lipase class 3 family protein | Chr4:9096808-9100596 REVERSE LENGTH=654 | 201606	gi|1050638173|ref|XP_017642197.1|	PREDICTED: uncharacterized protein LOC108483356 [Gossypium arboreum]	At4g16070	[IOT] KOG2088 Predicted lipase/calmodulin-binding heat-shock protein	NA	NA	IPR029058	Alpha/Beta hydrolase fold	NA	NA
Ga01g00303.F1	AT3G06778.1	| Chaperone DnaJ-domain superfamily protein | Chr3:2140249-2141437 REVERSE LENGTH=229 | 201606	gi|1050636049|ref|XP_017641094.1|	PREDICTED: meiotically up-regulated gene 184 protein-like [Gossypium arboreum]	At4g19570	Arabidopsis thaliana clone C103277 unknown protein	sp|Q8TQR1|DNAJ_METAC	Chaperone protein DnaJ OS=Methanosarcina acetivorans (strain ATCC 35395 / DSM 2834 / JCM 12185 / C2A) GN=dnaJ PE=3 SV=1	IPR001623	DnaJ domain	NA	NA
Ga01g00304.F1	AT3G16857.2	| response regulator 1 | Chr3:5756113-5759139 FORWARD LENGTH=690 | 201606	gi|1050639305|ref|XP_017642772.1|	PREDICTED: two-component response regulator ARR2 [Gossypium arboreum] >gi|728808166|gb|KHF98092.1| Two-component response regulator ARR1 -like protein [Gossypium arboreum]	At3g16857	[K] KOG1601 GATA-4/5/6 transcription factors	sp|Q940D0|ARR1_ARATH	Two-component response regulator ARR1 OS=Arabidopsis thaliana GN=ARR1 PE=1 SV=2	IPR001005	SANT/Myb domain	0000160|0003677|0003700|0007165	K14491
Ga01g00304.R1	AT3G16857.2	| response regulator 1 | Chr3:5756113-5759139 FORWARD LENGTH=690 | 201606	gi|1050639305|ref|XP_017642772.1|	PREDICTED: two-component response regulator ARR2 [Gossypium arboreum] >gi|728808166|gb|KHF98092.1| Two-component response regulator ARR1 -like protein [Gossypium arboreum]	At3g16857	[K] KOG1601 GATA-4/5/6 transcription factors	sp|Q940D0|ARR1_ARATH	Two-component response regulator ARR1 OS=Arabidopsis thaliana GN=ARR1 PE=1 SV=2	IPR001005	SANT/Myb domain	0000160|0003677|0003700|0007165	K14491
Ga01g00305.N1	AT4G16110.1	| response regulator 2 | Chr4:9112979-9115785 FORWARD LENGTH=664 | 201606	gi|1050636196|ref|XP_017641170.1|	PREDICTED: two-component response regulator ARR2-like [Gossypium arboreum] >gi|728808164|gb|KHF98090.1| Two-component response regulator ARR2 -like protein [Gossypium arboreum]	At2g25180	[K] KOG1601 GATA-4/5/6 transcription factors	sp|Q9ZWJ9|ARR2_ARATH	Two-component response regulator ARR2 OS=Arabidopsis thaliana GN=ARR2 PE=1 SV=1	IPR001789	Signal transduction response regulator, receiver domain	0000160	K14491
Ga01g00305.N2	AT4G16110.1	| response regulator 2 | Chr4:9112979-9115785 FORWARD LENGTH=664 | 201606	gi|763744470|gb|KJB11909.1|	hypothetical protein B456_002G029300 [Gossypium raimondii]	At4g31920	[K] KOG1601 GATA-4/5/6 transcription factors	sp|Q9ZWJ9|ARR2_ARATH	Two-component response regulator ARR2 OS=Arabidopsis thaliana GN=ARR2 PE=1 SV=1	IPR001789	Signal transduction response regulator, receiver domain	0000160	NA
Ga01g00305.N3	AT4G16110.1	| response regulator 2 | Chr4:9112979-9115785 FORWARD LENGTH=664 | 201606	gi|1050636196|ref|XP_017641170.1|	PREDICTED: two-component response regulator ARR2-like [Gossypium arboreum] >gi|728808164|gb|KHF98090.1| Two-component response regulator ARR2 -like protein [Gossypium arboreum]	At2g25180	[K] KOG1601 GATA-4/5/6 transcription factors	sp|Q9ZWJ9|ARR2_ARATH	Two-component response regulator ARR2 OS=Arabidopsis thaliana GN=ARR2 PE=1 SV=1	IPR001789	Signal transduction response regulator, receiver domain	0000160	K14491
Ga01g00305.N4	AT4G16110.1	| response regulator 2 | Chr4:9112979-9115785 FORWARD LENGTH=664 | 201606	gi|763744470|gb|KJB11909.1|	hypothetical protein B456_002G029300 [Gossypium raimondii]	At4g31920	[K] KOG1601 GATA-4/5/6 transcription factors	sp|Q9ZWJ9|ARR2_ARATH	Two-component response regulator ARR2 OS=Arabidopsis thaliana GN=ARR2 PE=1 SV=1	IPR001789	Signal transduction response regulator, receiver domain	0000160	NA
Ga01g00307.N1	AT2G02120.1	| Scorpion toxin-like knottin superfamily protein | Chr2:538319-538842 FORWARD LENGTH=77 | 201606	gi|1028980846|ref|XP_016733843.1|	PREDICTED: defensin D2-like [Gossypium hirsutum]	At2g02120	putative protease inhibitor II	sp|Q41914|DEF04_ARATH	Defensin-like protein 4 OS=Arabidopsis thaliana GN=PDF2.1 PE=2 SV=2	IPR003614	Knottin, scorpion toxin-like	0006952	NA
Ga01g00308.N1	AT2G02120.1	| Scorpion toxin-like knottin superfamily protein | Chr2:538319-538842 FORWARD LENGTH=77 | 201606	gi|763744473|gb|KJB11912.1|	hypothetical protein B456_002G029600 [Gossypium raimondii]	At2g02120	putative protease inhibitor II	sp|Q41914|DEF04_ARATH	Defensin-like protein 4 OS=Arabidopsis thaliana GN=PDF2.1 PE=2 SV=2	IPR003614	Knottin, scorpion toxin-like	0006952	NA
Ga01g00309.N1	AT2G02120.1	| Scorpion toxin-like knottin superfamily protein | Chr2:538319-538842 FORWARD LENGTH=77 | 201606	gi|823130424|ref|XP_012453279.1|	PREDICTED: defensin D2-like [Gossypium raimondii]	At2g02120	putative protease inhibitor II	sp|Q41914|DEF04_ARATH	Defensin-like protein 4 OS=Arabidopsis thaliana GN=PDF2.1 PE=2 SV=2	IPR003614	Knottin, scorpion toxin-like	0006952	NA
Ga01g00310.F1	AT3G06720.2	| importin alpha isoform 1 | Chr3:2120559-2123555 FORWARD LENGTH=532 | 201606	gi|823130427|ref|XP_012453283.1|	PREDICTED: importin subunit alpha-2-like isoform X1 [Gossypium raimondii] >gi|1050639235|ref|XP_017642734.1| PREDICTED: importin subunit alpha-2-like isoform X1 [Gossypium arboreum] >gi|1050639237|ref|XP_017642735.1| PREDICTED: importin subunit alpha-2-like isoform X1 [Gossypium arboreum] >gi|763745216|gb|KJB12655.1| hypothetical protein B456_002G029800 [Gossypium raimondii]	At3g06720	[U] KOG0166 Karyopherin (importin) alpha	sp|Q96321|IMPA1_ARATH	Importin subunit alpha-1 OS=Arabidopsis thaliana GN=IMPA1 PE=1 SV=2	IPR000225	Armadillo	0005488|0005515|0005634|0005737|0006606|0008565	NA
Ga01g00310.F2	AT3G06720.2	| importin alpha isoform 1 | Chr3:2120559-2123555 FORWARD LENGTH=532 | 201606	gi|823130429|ref|XP_012453286.1|	PREDICTED: importin subunit alpha-2-like isoform X2 [Gossypium raimondii] >gi|1050639239|ref|XP_017642736.1| PREDICTED: importin subunit alpha-2-like isoform X2 [Gossypium arboreum] >gi|763745214|gb|KJB12653.1| hypothetical protein B456_002G029800 [Gossypium raimondii] >gi|763745215|gb|KJB12654.1| hypothetical protein B456_002G029800 [Gossypium raimondii]	At3g06720	[U] KOG0166 Karyopherin (importin) alpha	sp|Q96321|IMPA1_ARATH	Importin subunit alpha-1 OS=Arabidopsis thaliana GN=IMPA1 PE=1 SV=2	IPR002652	Importin-alpha, importin-beta-binding domain	0005488|0005515|0005634|0005737|0006606|0008565	NA
Ga01g00310.F3	AT3G06720.2	| importin alpha isoform 1 | Chr3:2120559-2123555 FORWARD LENGTH=532 | 201606	gi|823130429|ref|XP_012453286.1|	PREDICTED: importin subunit alpha-2-like isoform X2 [Gossypium raimondii] >gi|1050639239|ref|XP_017642736.1| PREDICTED: importin subunit alpha-2-like isoform X2 [Gossypium arboreum] >gi|763745214|gb|KJB12653.1| hypothetical protein B456_002G029800 [Gossypium raimondii] >gi|763745215|gb|KJB12654.1| hypothetical protein B456_002G029800 [Gossypium raimondii]	At3g06720	[U] KOG0166 Karyopherin (importin) alpha	sp|Q96321|IMPA1_ARATH	Importin subunit alpha-1 OS=Arabidopsis thaliana GN=IMPA1 PE=1 SV=2	IPR002652	Importin-alpha, importin-beta-binding domain	0005488|0005515|0005634|0005737|0006606|0008565	NA
Ga01g00310.F4	AT3G06720.2	| importin alpha isoform 1 | Chr3:2120559-2123555 FORWARD LENGTH=532 | 201606	gi|823130427|ref|XP_012453283.1|	PREDICTED: importin subunit alpha-2-like isoform X1 [Gossypium raimondii] >gi|1050639235|ref|XP_017642734.1| PREDICTED: importin subunit alpha-2-like isoform X1 [Gossypium arboreum] >gi|1050639237|ref|XP_017642735.1| PREDICTED: importin subunit alpha-2-like isoform X1 [Gossypium arboreum] >gi|763745216|gb|KJB12655.1| hypothetical protein B456_002G029800 [Gossypium raimondii]	At3g06720	[U] KOG0166 Karyopherin (importin) alpha	sp|Q9SLX0|IMA1B_ORYSJ	Importin subunit alpha-1b OS=Oryza sativa subsp. japonica GN=Os05g0155601 PE=1 SV=2	IPR000225	Armadillo	0005488|0005515	NA
Ga01g00310.F5	AT3G06720.2	| importin alpha isoform 1 | Chr3:2120559-2123555 FORWARD LENGTH=532 | 201606	gi|1028961616|ref|XP_016724293.1|	PREDICTED: importin subunit alpha-2-like isoform X1 [Gossypium hirsutum]	At3g06720	[U] KOG0166 Karyopherin (importin) alpha	sp|Q9SLX0|IMA1B_ORYSJ	Importin subunit alpha-1b OS=Oryza sativa subsp. japonica GN=Os05g0155601 PE=1 SV=2	IPR000225	Armadillo	0005488|0005515	NA
Ga01g00310.F6	AT3G06720.2	| importin alpha isoform 1 | Chr3:2120559-2123555 FORWARD LENGTH=532 | 201606	gi|823130429|ref|XP_012453286.1|	PREDICTED: importin subunit alpha-2-like isoform X2 [Gossypium raimondii] >gi|1050639239|ref|XP_017642736.1| PREDICTED: importin subunit alpha-2-like isoform X2 [Gossypium arboreum] >gi|763745214|gb|KJB12653.1| hypothetical protein B456_002G029800 [Gossypium raimondii] >gi|763745215|gb|KJB12654.1| hypothetical protein B456_002G029800 [Gossypium raimondii]	At3g06720	[U] KOG0166 Karyopherin (importin) alpha	sp|Q96321|IMPA1_ARATH	Importin subunit alpha-1 OS=Arabidopsis thaliana GN=IMPA1 PE=1 SV=2	IPR002652	Importin-alpha, importin-beta-binding domain	0005488|0005515|0005634|0005737|0006606|0008565	NA
Ga01g00311.N1	AT2G47480.1	| DUF3511 domain protein%2C putative (DUF3511) | Chr2:19484207-19484539 REVERSE LENGTH=110 | 201606	gi|763745223|gb|KJB12662.1|	hypothetical protein B456_002G029900 [Gossypium raimondii]	At2g47480	Arabidopsis thaliana hypothetical protein	NA	NA	IPR021899	Protein of unknown function DUF3511	NA	NA
Ga01g00311.N2	AT2G47480.1	| DUF3511 domain protein%2C putative (DUF3511) | Chr2:19484207-19484539 REVERSE LENGTH=110 | 201606	gi|763745223|gb|KJB12662.1|	hypothetical protein B456_002G029900 [Gossypium raimondii]	At2g47480	Arabidopsis thaliana hypothetical protein	NA	NA	IPR021899	Protein of unknown function DUF3511	NA	NA
Ga01g00312.F1	AT3G16980.1	| RNA polymerases M/15 Kd subunit | Chr3:5794526-5795699 FORWARD LENGTH=114 | 201606	gi|823130431|ref|XP_012453290.1|	PREDICTED: DNA-directed RNA polymerases II, IV and V subunit 9A [Gossypium raimondii] >gi|1028961510|ref|XP_016724235.1| PREDICTED: DNA-directed RNA polymerases II, IV and V subunit 9A [Gossypium hirsutum] >gi|1050635192|ref|XP_017640653.1| PREDICTED: DNA-directed RNA polymerases II, IV and V subunit 9A [Gossypium arboreum] >gi|763745224|gb|KJB12663.1| hypothetical protein B456_002G030000 [Gossyp…	At3g16980	[K] KOG2691 RNA polymerase II subunit 9	sp|Q6NLH0|RPB9A_ARATH	DNA-directed RNA polymerases II, IV and V subunit 9A OS=Arabidopsis thaliana GN=NRPB9A PE=1 SV=1	IPR001529	DNA-directed RNA polymerase, M/15kDa subunit	0003676|0006351|0006379|0008270	K03017
Ga01g00313.F1	NA	NA	gi|1050633399|ref|XP_017639655.1|	PREDICTED: uncharacterized protein LOC108481006 isoform X2 [Gossypium arboreum]	NA	NA	NA	NA	IPR021039	Iron-sulphur binding protein LdpA, C-terminal	NA	NA
Ga01g00313.F2	NA	NA	gi|1050633399|ref|XP_017639655.1|	PREDICTED: uncharacterized protein LOC108481006 isoform X2 [Gossypium arboreum]	NA	NA	NA	NA	IPR017896	4Fe-4S ferredoxin-type, iron-sulphur binding domain	NA	NA
Ga01g00313.F3	NA	NA	gi|1050633399|ref|XP_017639655.1|	PREDICTED: uncharacterized protein LOC108481006 isoform X2 [Gossypium arboreum]	NA	NA	NA	NA	IPR017896	4Fe-4S ferredoxin-type, iron-sulphur binding domain	NA	NA
Ga01g00314.F1	AT5G49460.2	| ATP citrate lyase subunit B 2 | Chr5:20055048-20058195 FORWARD LENGTH=608 | 201606	gi|1050631153|ref|XP_017638510.1|	PREDICTED: ATP-citrate synthase beta chain protein 2 [Gossypium arboreum] >gi|1050631155|ref|XP_017638511.1| PREDICTED: ATP-citrate synthase beta chain protein 2 [Gossypium arboreum]	At5g49460	[C] KOG1254 ATP-citrate lyase	sp|Q93VT8|ACLB1_ORYSJ	ATP-citrate synthase beta chain protein 1 OS=Oryza sativa subsp. japonica GN=ACLB-1 PE=2 SV=1	IPR005811	ATP-citrate lyase/succinyl-CoA ligase	0003824|0008152|0046912	K01648
Ga01g00314.F2	AT5G49460.2	| ATP citrate lyase subunit B 2 | Chr5:20055048-20058195 FORWARD LENGTH=608 | 201606	gi|1050631153|ref|XP_017638510.1|	PREDICTED: ATP-citrate synthase beta chain protein 2 [Gossypium arboreum] >gi|1050631155|ref|XP_017638511.1| PREDICTED: ATP-citrate synthase beta chain protein 2 [Gossypium arboreum]	At5g49460	[C] KOG1254 ATP-citrate lyase	sp|Q93VT8|ACLB1_ORYSJ	ATP-citrate synthase beta chain protein 1 OS=Oryza sativa subsp. japonica GN=ACLB-1 PE=2 SV=1	IPR005811	ATP-citrate lyase/succinyl-CoA ligase	0003824|0008152|0046912	K01648
Ga01g00314.F3	AT5G49460.2	| ATP citrate lyase subunit B 2 | Chr5:20055048-20058195 FORWARD LENGTH=608 | 201606	gi|1050631153|ref|XP_017638510.1|	PREDICTED: ATP-citrate synthase beta chain protein 2 [Gossypium arboreum] >gi|1050631155|ref|XP_017638511.1| PREDICTED: ATP-citrate synthase beta chain protein 2 [Gossypium arboreum]	At5g49460	[C] KOG1254 ATP-citrate lyase	sp|Q9FGX1|ACLB2_ARATH	ATP-citrate synthase beta chain protein 2 OS=Arabidopsis thaliana GN=ACLB-2 PE=1 SV=1	IPR005811	ATP-citrate lyase/succinyl-CoA ligase	0003824|0008152|0046912	NA
Ga01g00315.F1	AT3G06610.1	| DNA-binding enhancer protein-like protein | Chr3:2060837-2061845 FORWARD LENGTH=115 | 201606	gi|1050635065|ref|XP_017640589.1|	PREDICTED: huntingtin-interacting protein K-like [Gossypium arboreum] >gi|728810362|gb|KHF99580.1| Huntingtin-interacting K [Gossypium arboreum] >gi|728831807|gb|KHG11250.1| Huntingtin-interacting K [Gossypium arboreum]	At3g06610	[R] KOG3450 Huntingtin interacting protein HYPK	sp|Q9CR41|HYPK_MOUSE	Huntingtin-interacting protein K OS=Mus musculus GN=Hypk PE=1 SV=2	NA	NA	NA	NA
Ga01g00316.F1	AT3G17060.1	| Pectin lyase-like superfamily protein | Chr3:5816953-5818458 REVERSE LENGTH=344 | 201606	gi|1050634584|ref|XP_017640340.1|	PREDICTED: probable pectinesterase 67 [Gossypium arboreum] >gi|728810363|gb|KHF99581.1| putative pectinesterase 67 -like protein [Gossypium arboreum] >gi|728831808|gb|KHG11251.1| putative pectinesterase 67 -like protein [Gossypium arboreum]	At3g17060	Arabidopsis thaliana clone U50785 putative pectinesterase	sp|Q9LSP1|PME67_ARATH	Probable pectinesterase 67 OS=Arabidopsis thaliana GN=PME67 PE=2 SV=1	IPR000070	Pectinesterase, catalytic	0005618|0030599|0042545	NA
Ga01g00317.N1	AT4G16210.1	| enoyl-CoA hydratase/isomerase A | Chr4:9176864-9177978 REVERSE LENGTH=265 | 201606	gi|1050636516|ref|XP_017641335.1|	PREDICTED: probable enoyl-CoA hydratase 1, peroxisomal [Gossypium arboreum]	At4g16210	[I] KOG1680 Enoyl-CoA hydratase	sp|Q6NL24|ECH1P_ARATH	Probable enoyl-CoA hydratase 1, peroxisomal OS=Arabidopsis thaliana GN=ECHIA PE=1 SV=1	IPR001753	Crotonase superfamily	0003824|0008152	NA
Ga01g00317.N2	AT4G16210.1	| enoyl-CoA hydratase/isomerase A | Chr4:9176864-9177978 REVERSE LENGTH=265 | 201606	gi|1050636516|ref|XP_017641335.1|	PREDICTED: probable enoyl-CoA hydratase 1, peroxisomal [Gossypium arboreum]	At4g16210	[I] KOG1680 Enoyl-CoA hydratase	sp|Q6NL24|ECH1P_ARATH	Probable enoyl-CoA hydratase 1, peroxisomal OS=Arabidopsis thaliana GN=ECHIA PE=1 SV=1	IPR001753	Crotonase superfamily	0003824|0008152	NA
Ga01g00317.N3	AT4G16210.1	| enoyl-CoA hydratase/isomerase A | Chr4:9176864-9177978 REVERSE LENGTH=265 | 201606	gi|1050636516|ref|XP_017641335.1|	PREDICTED: probable enoyl-CoA hydratase 1, peroxisomal [Gossypium arboreum]	At4g16210	[I] KOG1680 Enoyl-CoA hydratase	sp|Q6NL24|ECH1P_ARATH	Probable enoyl-CoA hydratase 1, peroxisomal OS=Arabidopsis thaliana GN=ECHIA PE=1 SV=1	IPR001753	Crotonase superfamily	0003824|0008152	NA
Ga01g00317.N4	AT4G16210.1	| enoyl-CoA hydratase/isomerase A | Chr4:9176864-9177978 REVERSE LENGTH=265 | 201606	gi|1050636516|ref|XP_017641335.1|	PREDICTED: probable enoyl-CoA hydratase 1, peroxisomal [Gossypium arboreum]	At4g16210	[I] KOG1680 Enoyl-CoA hydratase	sp|Q6NL24|ECH1P_ARATH	Probable enoyl-CoA hydratase 1, peroxisomal OS=Arabidopsis thaliana GN=ECHIA PE=1 SV=1	IPR001753	Crotonase superfamily	0003824|0008152	NA
Ga01g00319.F1	AT5G49510.2	| prefoldin 3 | Chr5:20080729-20082456 FORWARD LENGTH=195 | 201606	gi|1050631745|ref|XP_017638814.1|	PREDICTED: probable prefoldin subunit 3 [Gossypium arboreum] >gi|1050631747|ref|XP_017638815.1| PREDICTED: probable prefoldin subunit 3 [Gossypium arboreum] >gi|728831810|gb|KHG11253.1| hypothetical protein F383_01255 [Gossypium arboreum]	At5g49510	[O] KOG3313 Molecular chaperone Prefoldin, subunit 3	sp|P57741|PFD3_ARATH	Probable prefoldin subunit 3 OS=Arabidopsis thaliana GN=At5g49510 PE=1 SV=1	IPR004127	Prefoldin alpha-like	0006457|0016272	NA
Ga01g00319.F2	AT5G49510.2	| prefoldin 3 | Chr5:20080729-20082456 FORWARD LENGTH=195 | 201606	gi|1050631745|ref|XP_017638814.1|	PREDICTED: probable prefoldin subunit 3 [Gossypium arboreum] >gi|1050631747|ref|XP_017638815.1| PREDICTED: probable prefoldin subunit 3 [Gossypium arboreum] >gi|728831810|gb|KHG11253.1| hypothetical protein F383_01255 [Gossypium arboreum]	At5g49510	[O] KOG3313 Molecular chaperone Prefoldin, subunit 3	sp|P57741|PFD3_ARATH	Probable prefoldin subunit 3 OS=Arabidopsis thaliana GN=At5g49510 PE=1 SV=1	IPR004127	Prefoldin alpha-like	0006457|0016272	NA
Ga01g00320.F1	AT3G06580.1	| Mevalonate/galactokinase family protein | Chr3:2049141-2051867 REVERSE LENGTH=496 | 201606	gi|1050632438|ref|XP_017639164.1|	PREDICTED: galactokinase-like [Gossypium arboreum] >gi|728831812|gb|KHG11255.1| Galactokinase -like protein [Gossypium arboreum]	At3g06580	[G] KOG0631 Galactokinase	sp|Q9SEE5|GALK1_ARATH	Galactokinase OS=Arabidopsis thaliana GN=GAL1 PE=1 SV=2	IPR019539	Galactokinase galactose-binding domain	0004335|0005524|0005534|0005737|0006012|0008152|0016301|0016773|0046835	K18674
Ga01g00321.F1	AT3G17120.5	| transmembrane protein | Chr3:5842410-5843246 FORWARD LENGTH=219 | 201606	gi|1050633033|ref|XP_017639467.1|	PREDICTED: uncharacterized protein LOC108480856 [Gossypium arboreum] >gi|728831809|gb|KHG11252.1| hypothetical protein F383_01254 [Gossypium arboreum]	At3g17120	Arabidopsis thaliana uncharacterized protein	NA	NA	NA	NA	NA	NA
Ga01g00322.F1	AT3G17130.1	| Plant invertase/pectin methylesterase inhibitor superfamily protein | Chr3:5844495-5845046 REVERSE LENGTH=183 | 201606	gi|1050635227|ref|XP_017640671.1|	PREDICTED: cell wall / vacuolar inhibitor of fructosidase 1 [Gossypium arboreum]	At3g17130	Arabidopsis thaliana plant invertase/pectin methylesterase inhibitor domain-containing protein	sp|F4HWQ8|CVIF1_ARATH	Cell wall / vacuolar inhibitor of fructosidase 1 OS=Arabidopsis thaliana GN=C/VIF1 PE=1 SV=1	IPR006501	Pectinesterase inhibitor domain	0004857|0043086	NA
Ga01g00324.F1	AT1G47970.1	| nucleolin | Chr1:17687342-17688562 FORWARD LENGTH=198 | 201606	gi|1050631249|ref|XP_017638560.1|	PREDICTED: prostatic spermine-binding protein [Gossypium arboreum]	At1g47970	Arabidopsis thaliana uncharacterized protein	NA	NA	NA	NA	NA	NA
Ga01g00324.F2	NA	NA	gi|1050631249|ref|XP_017638560.1|	PREDICTED: prostatic spermine-binding protein [Gossypium arboreum]	NA	NA	NA	NA	NA	NA	NA	NA
Ga01g00325.F1	AT3G48810.1	| Pentatricopeptide repeat (PPR) superfamily protein | Chr3:18097048-18099027 FORWARD LENGTH=659 | 201606	gi|1050634945|ref|XP_017640529.1|	PREDICTED: pentatricopeptide repeat-containing protein At3g48810 [Gossypium arboreum]	At3g48810	[R] KOG4197 FOG: PPR repeat	sp|Q9M302|PP270_ARATH	Pentatricopeptide repeat-containing protein At3g48810 OS=Arabidopsis thaliana GN=At3g48810 PE=2 SV=1	IPR002885	Pentatricopeptide repeat	NA	NA
Ga01g00326.N1	AT5G49610.1	| F-box family protein | Chr5:20131448-20132527 REVERSE LENGTH=359 | 201606	gi|1050634586|ref|XP_017640341.1|	PREDICTED: F-box protein At5g49610-like [Gossypium arboreum]	At5g49610	Arabidopsis thaliana F-box protein	sp|Q9FGY4|FB341_ARATH	F-box protein At5g49610 OS=Arabidopsis thaliana GN=At5g49610 PE=1 SV=1	IPR001810	F-box domain	0005515	NA
Ga01g00327.F1	AT3G06520.2	| agenet domain-containing protein | Chr3:2020284-2021955 FORWARD LENGTH=466 | 201606	gi|1050633515|ref|XP_017639715.1|	PREDICTED: DUF724 domain-containing protein 3 [Gossypium arboreum] >gi|728827706|gb|KHG07312.1| Adenine deaminase [Gossypium arboreum]	At3g06520	Arabidopsis thaliana agenet domain-containing protein	sp|Q9FZD9|DUF3_ARATH	DUF724 domain-containing protein 3 OS=Arabidopsis thaliana GN=DUF3 PE=1 SV=1	IPR008395	Agenet-like domain	NA	NA
Ga01g00328.F1	AT1G47990.1	| gibberellin 2-oxidase 4 | Chr1:17698655-17700834 FORWARD LENGTH=321 | 201606	gi|1050633385|ref|XP_017639647.1|	PREDICTED: gibberellin 2-beta-dioxygenase 2-like [Gossypium arboreum]	At1g47990	[QR] KOG0143 Iron/ascorbate family oxidoreductases	sp|Q9XHM5|G2OX2_PEA	Gibberellin 2-beta-dioxygenase 2 OS=Pisum sativum GN=GA2OX2 PE=2 SV=1	IPR026992	Non-haem dioxygenase N-terminal domain	0016491|0055114	K04125
Ga01g00329.N1	NA	NA	gi|823130482|ref|XP_012453428.1|	PREDICTED: uncharacterized protein LOC105775456 isoform X2 [Gossypium raimondii] >gi|763745257|gb|KJB12696.1| hypothetical protein B456_002G031800 [Gossypium raimondii]	NA	NA	NA	NA	NA	NA	NA	NA
Ga01g00330.F1	AT1G48110.2	| evolutionarily conserved C-terminal region 7 | Chr1:17770339-17772806 REVERSE LENGTH=639 | 201606	gi|1050639504|ref|XP_017642879.1|	PREDICTED: uncharacterized protein LOC108483802 [Gossypium arboreum] >gi|1050639506|ref|XP_017642880.1| PREDICTED: uncharacterized protein LOC108483802 [Gossypium arboreum]	At1g48110	[R] KOG1901 Uncharacterized high-glucose-regulated protein	sp|Q91YT7|YTHD2_MOUSE	YTH domain-containing family protein 2 OS=Mus musculus GN=Ythdf2 PE=1 SV=1	IPR007275	YTH domain	0003723	K20102
Ga01g00331.F1	AT5G18500.6	| Protein kinase superfamily protein | Chr5:6139263-6141283 FORWARD LENGTH=484 | 201606	gi|1050639074|ref|XP_017642646.1|	PREDICTED: probable receptor-like protein kinase At5g18500 [Gossypium arboreum] >gi|1050639076|ref|XP_017642647.1| PREDICTED: probable receptor-like protein kinase At5g18500 [Gossypium arboreum]	At5g18500	[T] KOG1187 Serine/threonine protein kinase	sp|Q8LEB6|Y5185_ARATH	Probable receptor-like protein kinase At5g18500 OS=Arabidopsis thaliana GN=At5g18500 PE=2 SV=1	IPR000719	Protein kinase domain	0004672|0005524|0006468	NA
Ga01g00331.F2	AT5G18500.6	| Protein kinase superfamily protein | Chr5:6139263-6141283 FORWARD LENGTH=484 | 201606	gi|1050639074|ref|XP_017642646.1|	PREDICTED: probable receptor-like protein kinase At5g18500 [Gossypium arboreum] >gi|1050639076|ref|XP_017642647.1| PREDICTED: probable receptor-like protein kinase At5g18500 [Gossypium arboreum]	At5g18500	[T] KOG1187 Serine/threonine protein kinase	sp|Q8LEB6|Y5185_ARATH	Probable receptor-like protein kinase At5g18500 OS=Arabidopsis thaliana GN=At5g18500 PE=2 SV=1	IPR000719	Protein kinase domain	0004672|0005524|0006468	NA
Ga01g00331.F3	AT5G18500.6	| Protein kinase superfamily protein | Chr5:6139263-6141283 FORWARD LENGTH=484 | 201606	gi|1050639074|ref|XP_017642646.1|	PREDICTED: probable receptor-like protein kinase At5g18500 [Gossypium arboreum] >gi|1050639076|ref|XP_017642647.1| PREDICTED: probable receptor-like protein kinase At5g18500 [Gossypium arboreum]	At5g18500	[T] KOG1187 Serine/threonine protein kinase	sp|Q8LEB6|Y5185_ARATH	Probable receptor-like protein kinase At5g18500 OS=Arabidopsis thaliana GN=At5g18500 PE=2 SV=1	IPR000719	Protein kinase domain	0004672|0005524|0006468	NA
Ga01g00332.F1	AT3G17430.2	| Nucleotide-sugar transporter family protein | Chr3:5966597-5968962 FORWARD LENGTH=375 | 201606	gi|1050631157|ref|XP_017638512.1|	PREDICTED: probable sugar phosphate/phosphate translocator At3g17430 [Gossypium arboreum] >gi|1050631159|ref|XP_017638513.1| PREDICTED: probable sugar phosphate/phosphate translocator At3g17430 [Gossypium arboreum] >gi|728827710|gb|KHG07316.1| hypothetical protein F383_05448 [Gossypium arboreum]	At3g17430	[GE] KOG1441 Glucose-6-phosphate/phosphate and phosphoenolpyruvate/phosphate antiporter	sp|Q9LRP2|PT317_ARATH	Probable sugar phosphate/phosphate translocator At3g17430 OS=Arabidopsis thaliana GN=At3g17430 PE=1 SV=1	IPR004853	Sugar phosphate transporter domain	NA	NA
Ga01g00332.F2	AT3G17430.2	| Nucleotide-sugar transporter family protein | Chr3:5966597-5968962 FORWARD LENGTH=375 | 201606	gi|1050631157|ref|XP_017638512.1|	PREDICTED: probable sugar phosphate/phosphate translocator At3g17430 [Gossypium arboreum] >gi|1050631159|ref|XP_017638513.1| PREDICTED: probable sugar phosphate/phosphate translocator At3g17430 [Gossypium arboreum] >gi|728827710|gb|KHG07316.1| hypothetical protein F383_05448 [Gossypium arboreum]	At3g17430	[GE] KOG1441 Glucose-6-phosphate/phosphate and phosphoenolpyruvate/phosphate antiporter	sp|Q9LRP2|PT317_ARATH	Probable sugar phosphate/phosphate translocator At3g17430 OS=Arabidopsis thaliana GN=At3g17430 PE=1 SV=1	IPR004853	Sugar phosphate transporter domain	NA	NA
Ga01g00333.F1	AT3G06483.1	| pyruvate dehydrogenase kinase | Chr3:1990727-1992581 REVERSE LENGTH=366 | 201606	gi|508715011|gb|EOY06908.1|	Pyruvate dehydrogenase kinase isoform 2 [Theobroma cacao]	At3g06483	[T] KOG0787 Dehydrogenase kinase	sp|Q9SBJ1|PDK_ARATH	[Pyruvate dehydrogenase (acetyl-transferring)] kinase, mitochondrial OS=Arabidopsis thaliana GN=PDK PE=1 SV=1	IPR018955	Branched-chain alpha-ketoacid dehydrogenase kinase/Pyruvate dehydrogenase kinase, N-terminal	NA	NA
Ga01g00334.N1	AT1G48330.1	| SsrA-binding protein | Chr1:17863897-17864124 FORWARD LENGTH=75 | 201606	gi|1050635326|ref|XP_017640719.1|	PREDICTED: uncharacterized protein LOC108482123 [Gossypium arboreum] >gi|728818135|gb|KHG02701.1| SsrA-binding [Gossypium arboreum]	At1g48330	Arabidopsis thaliana uncharacterized protein	NA	NA	NA	NA	NA	NA
Ga01g00334.N2	AT1G48330.1	| SsrA-binding protein | Chr1:17863897-17864124 FORWARD LENGTH=75 | 201606	gi|1050635326|ref|XP_017640719.1|	PREDICTED: uncharacterized protein LOC108482123 [Gossypium arboreum] >gi|728818135|gb|KHG02701.1| SsrA-binding [Gossypium arboreum]	At1g48330	Arabidopsis thaliana uncharacterized protein	NA	NA	NA	NA	NA	NA
Ga01g00334.N3	AT1G48330.1	| SsrA-binding protein | Chr1:17863897-17864124 FORWARD LENGTH=75 | 201606	gi|1050635326|ref|XP_017640719.1|	PREDICTED: uncharacterized protein LOC108482123 [Gossypium arboreum] >gi|728818135|gb|KHG02701.1| SsrA-binding [Gossypium arboreum]	At1g48330	Arabidopsis thaliana uncharacterized protein	NA	NA	NA	NA	NA	NA
Ga01g00335.F1	AT1G79610.1	| Na+/H+ antiporter 6 | Chr1:29953089-29957070 REVERSE LENGTH=535 | 201606	gi|1050633371|ref|XP_017639640.1|	PREDICTED: sodium/hydrogen exchanger 6-like [Gossypium arboreum]	At1g54370	[P] KOG1965 Sodium/hydrogen exchanger protein	sp|Q8RWU6|NHX6_ARATH	Sodium/hydrogen exchanger 6 OS=Arabidopsis thaliana GN=NHX6 PE=1 SV=3	IPR006153	Cation/H+ exchanger	0006812|0015299|0016021|0055085	NA
Ga01g00336.F1	AT3G24000.1	| Tetratricopeptide repeat (TPR)-like superfamily protein | Chr3:8672774-8674675 FORWARD LENGTH=633 | 201606	gi|1050632982|ref|XP_017639442.1|	PREDICTED: pentatricopeptide repeat-containing protein At3g24000, mitochondrial-like [Gossypium arboreum]	At3g24000	[R] KOG4197 FOG: PPR repeat	sp|Q9LIQ7|PP252_ARATH	Pentatricopeptide repeat-containing protein At3g24000, mitochondrial OS=Arabidopsis thaliana GN=PCMP-H87 PE=3 SV=1	IPR002885	Pentatricopeptide repeat	0005515|0008270	NA
Ga01g00337.F1	AT1G72250.4	| Di-glucose binding protein with Kinesin motor domain-containing protein | Chr1:27192902-27198118 FORWARD LENGTH=1215 | 201606	gi|1050631721|ref|XP_017638801.1|	PREDICTED: uncharacterized protein LOC108480349 isoform X1 [Gossypium arboreum]	At1g72250	[Z] KOG0239 Kinesin (KAR3 subfamily)	sp|F4IBQ9|KN14Q_ARATH	Kinesin-like protein KIN-14Q OS=Arabidopsis thaliana GN=KIN14Q PE=3 SV=1	IPR001752	Kinesin motor domain	0003777|0005524|0007018|0008017	K10406
Ga01g00337.F2	AT1G72250.4	| Di-glucose binding protein with Kinesin motor domain-containing protein | Chr1:27192902-27198118 FORWARD LENGTH=1215 | 201606	gi|1050631723|ref|XP_017638802.1|	PREDICTED: uncharacterized protein LOC108480349 isoform X2 [Gossypium arboreum]	At1g72250	[Z] KOG0239 Kinesin (KAR3 subfamily)	sp|F4IBQ9|KN14Q_ARATH	Kinesin-like protein KIN-14Q OS=Arabidopsis thaliana GN=KIN14Q PE=3 SV=1	IPR021720	Malectin	0003777|0005524|0007018|0008017	K10406
Ga01g00338.F1	AT3G14370.1	| Protein kinase superfamily protein | Chr3:4798026-4799468 REVERSE LENGTH=480 | 201606	gi|1050636164|ref|XP_017641154.1|	PREDICTED: serine/threonine-protein kinase WAG1-like [Gossypium arboreum]	At3g14370	[R] KOG0610 Putative serine/threonine protein kinase	sp|Q9LUL2|WAG2_ARATH	Serine/threonine-protein kinase WAG2 OS=Arabidopsis thaliana GN=WAG2 PE=2 SV=1	IPR000719	Protein kinase domain	0004672|0005524|0006468	NA
Ga01g00339.F1	AT1G79030.1	| Chaperone DnaJ-domain superfamily protein | Chr1:29730922-29733570 REVERSE LENGTH=561 | 201606	gi|1050639405|ref|XP_017642825.1|	PREDICTED: uncharacterized protein LOC108483763 isoform X2 [Gossypium arboreum]	At1g16680	[O] KOG0720 Molecular chaperone (DnaJ superfamily)	sp|Q6Y2X3|DJC14_HUMAN	DnaJ homolog subfamily C member 14 OS=Homo sapiens GN=DNAJC14 PE=2 SV=2	IPR001623	DnaJ domain	NA	K09534
Ga01g00339.F2	AT1G79030.1	| Chaperone DnaJ-domain superfamily protein | Chr1:29730922-29733570 REVERSE LENGTH=561 | 201606	gi|1050639403|ref|XP_017642824.1|	PREDICTED: uncharacterized protein LOC108483763 isoform X1 [Gossypium arboreum] >gi|728844118|gb|KHG23561.1| DnaJ subfamily C member 14 [Gossypium arboreum]	At1g16680	[O] KOG0720 Molecular chaperone (DnaJ superfamily)	sp|Q6Y2X3|DJC14_HUMAN	DnaJ homolog subfamily C member 14 OS=Homo sapiens GN=DNAJC14 PE=2 SV=2	IPR001623	DnaJ domain	NA	K09534
Ga01g00339.F3	AT1G16680.1	| Chaperone DnaJ-domain superfamily protein | Chr1:5702930-5705537 FORWARD LENGTH=554 | 201606	gi|1050639405|ref|XP_017642825.1|	PREDICTED: uncharacterized protein LOC108483763 isoform X2 [Gossypium arboreum]	At1g79030	[O] KOG0720 Molecular chaperone (DnaJ superfamily)	sp|Q3ZBA6|DJB11_BOVIN	DnaJ homolog subfamily B member 11 OS=Bos taurus GN=DNAJB11 PE=2 SV=1	IPR001623	DnaJ domain	NA	K09534
Ga01g00339.F4	AT1G79030.1	| Chaperone DnaJ-domain superfamily protein | Chr1:29730922-29733570 REVERSE LENGTH=561 | 201606	gi|1050639403|ref|XP_017642824.1|	PREDICTED: uncharacterized protein LOC108483763 isoform X1 [Gossypium arboreum] >gi|728844118|gb|KHG23561.1| DnaJ subfamily C member 14 [Gossypium arboreum]	At1g16680	[O] KOG0720 Molecular chaperone (DnaJ superfamily)	sp|Q6Y2X3|DJC14_HUMAN	DnaJ homolog subfamily C member 14 OS=Homo sapiens GN=DNAJC14 PE=2 SV=2	IPR001623	DnaJ domain	NA	K09534
Ga01g00339.F5	AT1G79030.1	| Chaperone DnaJ-domain superfamily protein | Chr1:29730922-29733570 REVERSE LENGTH=561 | 201606	gi|1050639405|ref|XP_017642825.1|	PREDICTED: uncharacterized protein LOC108483763 isoform X2 [Gossypium arboreum]	At1g16680	[O] KOG0720 Molecular chaperone (DnaJ superfamily)	sp|Q6Y2X3|DJC14_HUMAN	DnaJ homolog subfamily C member 14 OS=Homo sapiens GN=DNAJC14 PE=2 SV=2	IPR001623	DnaJ domain	NA	K09534
Ga01g00339.F6	AT1G79030.1	| Chaperone DnaJ-domain superfamily protein | Chr1:29730922-29733570 REVERSE LENGTH=561 | 201606	gi|1050639405|ref|XP_017642825.1|	PREDICTED: uncharacterized protein LOC108483763 isoform X2 [Gossypium arboreum]	At1g16680	[O] KOG0720 Molecular chaperone (DnaJ superfamily)	sp|Q6Y2X3|DJC14_HUMAN	DnaJ homolog subfamily C member 14 OS=Homo sapiens GN=DNAJC14 PE=2 SV=2	IPR001623	DnaJ domain	NA	K09534
Ga01g00340.F1	AT1G16670.1	| Protein kinase superfamily protein | Chr1:5697846-5699492 FORWARD LENGTH=390 | 201606	gi|1050632030|ref|XP_017638963.1|	PREDICTED: putative serine/threonine-protein kinase [Gossypium arboreum]	At1g16670	[T] KOG1187 Serine/threonine protein kinase	sp|Q93YN1|CRPK1_ARATH	Cold-responsive protein kinase 1 OS=Arabidopsis thaliana GN=CRPK1 PE=1 SV=1	IPR000719	Protein kinase domain	0004672|0005524|0006468	NA
Ga01g00340.F2	AT1G16670.1	| Protein kinase superfamily protein | Chr1:5697846-5699492 FORWARD LENGTH=390 | 201606	gi|1050632030|ref|XP_017638963.1|	PREDICTED: putative serine/threonine-protein kinase [Gossypium arboreum]	At1g16670	[T] KOG1187 Serine/threonine protein kinase	sp|Q93YN1|CRPK1_ARATH	Cold-responsive protein kinase 1 OS=Arabidopsis thaliana GN=CRPK1 PE=1 SV=1	IPR000719	Protein kinase domain	0004672|0005524|0006468	NA
Ga01g00340.F3	AT1G16670.1	| Protein kinase superfamily protein | Chr1:5697846-5699492 FORWARD LENGTH=390 | 201606	gi|1050632030|ref|XP_017638963.1|	PREDICTED: putative serine/threonine-protein kinase [Gossypium arboreum]	At1g16670	[T] KOG1187 Serine/threonine protein kinase	sp|Q93YN1|CRPK1_ARATH	Cold-responsive protein kinase 1 OS=Arabidopsis thaliana GN=CRPK1 PE=1 SV=1	IPR000719	Protein kinase domain	0004672|0005524|0006468	NA
Ga01g00340.F4	AT1G16670.1	| Protein kinase superfamily protein | Chr1:5697846-5699492 FORWARD LENGTH=390 | 201606	gi|1050632030|ref|XP_017638963.1|	PREDICTED: putative serine/threonine-protein kinase [Gossypium arboreum]	At1g16670	[T] KOG1187 Serine/threonine protein kinase	sp|Q93YN1|CRPK1_ARATH	Cold-responsive protein kinase 1 OS=Arabidopsis thaliana GN=CRPK1 PE=1 SV=1	IPR000719	Protein kinase domain	0004672|0005524|0006468	NA
Ga01g00341.N1	AT1G79040.1	| photosystem II subunit R | Chr1:29736085-29736781 FORWARD LENGTH=140 | 201606	gi|1050639465|ref|XP_017642858.1|	PREDICTED: photosystem II 10 kDa polypeptide, chloroplastic-like isoform X1 [Gossypium arboreum]	At1g79040	Arabidopsis thaliana putative photosystem II polypeptide	sp|P06183|PSBR_SOLTU	Photosystem II 10 kDa polypeptide, chloroplastic OS=Solanum tuberosum GN=PSBR PE=2 SV=1	IPR006814	Photosystem II PsbR	0009523|0009654|0015979|0042651	K03541
Ga01g00341.N2	AT1G79040.1	| photosystem II subunit R | Chr1:29736085-29736781 FORWARD LENGTH=140 | 201606	gi|1050639465|ref|XP_017642858.1|	PREDICTED: photosystem II 10 kDa polypeptide, chloroplastic-like isoform X1 [Gossypium arboreum]	At1g79040	Arabidopsis thaliana putative photosystem II polypeptide	sp|P06183|PSBR_SOLTU	Photosystem II 10 kDa polypeptide, chloroplastic OS=Solanum tuberosum GN=PSBR PE=2 SV=1	IPR006814	Photosystem II PsbR	0009523|0009654|0015979|0042651	K03541
Ga01g00341.N3	AT1G79040.1	| photosystem II subunit R | Chr1:29736085-29736781 FORWARD LENGTH=140 | 201606	gi|1050639465|ref|XP_017642858.1|	PREDICTED: photosystem II 10 kDa polypeptide, chloroplastic-like isoform X1 [Gossypium arboreum]	At1g79040	Arabidopsis thaliana putative photosystem II polypeptide	sp|P06183|PSBR_SOLTU	Photosystem II 10 kDa polypeptide, chloroplastic OS=Solanum tuberosum GN=PSBR PE=2 SV=1	IPR006814	Photosystem II PsbR	0009523|0009654|0015979|0042651	K03541
Ga01g00341.N4	AT1G79040.1	| photosystem II subunit R | Chr1:29736085-29736781 FORWARD LENGTH=140 | 201606	gi|1050639465|ref|XP_017642858.1|	PREDICTED: photosystem II 10 kDa polypeptide, chloroplastic-like isoform X1 [Gossypium arboreum]	At1g79040	Arabidopsis thaliana putative photosystem II polypeptide	sp|P06183|PSBR_SOLTU	Photosystem II 10 kDa polypeptide, chloroplastic OS=Solanum tuberosum GN=PSBR PE=2 SV=1	IPR006814	Photosystem II PsbR	0009523|0009654|0015979|0042651	K03541
Ga01g00341.N5	AT1G79040.1	| photosystem II subunit R | Chr1:29736085-29736781 FORWARD LENGTH=140 | 201606	gi|1050639465|ref|XP_017642858.1|	PREDICTED: photosystem II 10 kDa polypeptide, chloroplastic-like isoform X1 [Gossypium arboreum]	At1g79040	Arabidopsis thaliana putative photosystem II polypeptide	sp|P06183|PSBR_SOLTU	Photosystem II 10 kDa polypeptide, chloroplastic OS=Solanum tuberosum GN=PSBR PE=2 SV=1	IPR006814	Photosystem II PsbR	0009523|0009654|0015979|0042651	K03541
Ga01g00341.N6	AT1G79040.1	| photosystem II subunit R | Chr1:29736085-29736781 FORWARD LENGTH=140 | 201606	gi|1050639465|ref|XP_017642858.1|	PREDICTED: photosystem II 10 kDa polypeptide, chloroplastic-like isoform X1 [Gossypium arboreum]	At1g79040	Arabidopsis thaliana putative photosystem II polypeptide	sp|P06183|PSBR_SOLTU	Photosystem II 10 kDa polypeptide, chloroplastic OS=Solanum tuberosum GN=PSBR PE=2 SV=1	IPR006814	Photosystem II PsbR	0009523|0009654|0015979|0042651	K03541
Ga01g00341.N7	AT1G79040.1	| photosystem II subunit R | Chr1:29736085-29736781 FORWARD LENGTH=140 | 201606	gi|1050639465|ref|XP_017642858.1|	PREDICTED: photosystem II 10 kDa polypeptide, chloroplastic-like isoform X1 [Gossypium arboreum]	At1g79040	Arabidopsis thaliana putative photosystem II polypeptide	sp|P06183|PSBR_SOLTU	Photosystem II 10 kDa polypeptide, chloroplastic OS=Solanum tuberosum GN=PSBR PE=2 SV=1	IPR006814	Photosystem II PsbR	0009523|0009654|0015979|0042651	K03541
Ga01g00341.N8	AT1G79040.1	| photosystem II subunit R | Chr1:29736085-29736781 FORWARD LENGTH=140 | 201606	gi|1050639465|ref|XP_017642858.1|	PREDICTED: photosystem II 10 kDa polypeptide, chloroplastic-like isoform X1 [Gossypium arboreum]	At1g79040	Arabidopsis thaliana putative photosystem II polypeptide	sp|P06183|PSBR_SOLTU	Photosystem II 10 kDa polypeptide, chloroplastic OS=Solanum tuberosum GN=PSBR PE=2 SV=1	IPR006814	Photosystem II PsbR	0009523|0009654|0015979|0042651	K03541
Ga01g00342.F1	AT1G79050.1	| recA DNA recombination family protein | Chr1:29737084-29740140 REVERSE LENGTH=439 | 201606	gi|1050639463|ref|XP_017642857.1|	PREDICTED: DNA repair protein recA homolog 1, chloroplastic [Gossypium arboreum] >gi|728851104|gb|KHG30547.1| DNA repair protein recA 1, chloroplastic [Gossypium arboreum]	At1g79050	[L] KOG1433 DNA repair protein RAD51/RHP55	sp|Q39199|RECAC_ARATH	DNA repair protein recA homolog 1, chloroplastic OS=Arabidopsis thaliana GN=RECA PE=2 SV=1	IPR013765	DNA recombination and repair protein RecA	0003677|0003697|0005524|0006259|0006281|0008094	K03553
Ga01g00343.F1	AT1G56010.2	| NAC domain containing protein 1 | Chr1:20946852-20949144 REVERSE LENGTH=324 | 201606	gi|1050635246|ref|XP_017640681.1|	PREDICTED: NAC domain-containing protein 21/22-like [Gossypium arboreum] >gi|728851105|gb|KHG30548.1| NAC domain-containing 21/22 -like protein [Gossypium arboreum]	At1g56010	NAC domain containing protein 1	sp|Q84TE6|NAC22_ARATH	NAC domain-containing protein 21/22 OS=Arabidopsis thaliana GN=NAC021 PE=1 SV=2	IPR003441	NAC domain	0003677|0006355	NA
Ga01g00344.F1	AT1G56020.1	| serine/arginine repetitive matrix-like protein | Chr1:20952216-20953412 FORWARD LENGTH=398 | 201606	gi|1050631433|ref|XP_017638654.1|	PREDICTED: transcription activator MSS11 [Gossypium arboreum]	At1g56020	Arabidopsis thaliana uncharacterized protein	NA	NA	NA	NA	NA	NA
Ga01g00345.F1	AT1G71490.1	| Tetratricopeptide repeat (TPR)-like superfamily protein | Chr1:26933326-26935371 REVERSE LENGTH=681 | 201606	gi|1050637697|ref|XP_017641943.1|	PREDICTED: pentatricopeptide repeat-containing protein At1g71490-like [Gossypium arboreum]	At1g71490	[R] KOG4197 FOG: PPR repeat	sp|Q9C9I6|PP116_ARATH	Pentatricopeptide repeat-containing protein At1g71490 OS=Arabidopsis thaliana GN=PCMP-E67 PE=2 SV=1	IPR002885	Pentatricopeptide repeat	0005515	NA
Ga01g00345.F2	AT1G71490.1	| Tetratricopeptide repeat (TPR)-like superfamily protein | Chr1:26933326-26935371 REVERSE LENGTH=681 | 201606	gi|1050637697|ref|XP_017641943.1|	PREDICTED: pentatricopeptide repeat-containing protein At1g71490-like [Gossypium arboreum]	At1g71490	[R] KOG4197 FOG: PPR repeat	sp|Q9C9I6|PP116_ARATH	Pentatricopeptide repeat-containing protein At1g71490 OS=Arabidopsis thaliana GN=PCMP-E67 PE=2 SV=1	IPR002885	Pentatricopeptide repeat	0005515	NA
Ga01g00346.F1	AT1G11330.3	| S-locus lectin protein kinase family protein | Chr1:3810372-3813053 FORWARD LENGTH=748 | 201606	gi|1050634568|ref|XP_017640330.1|	PREDICTED: G-type lectin S-receptor-like serine/threonine-protein kinase At1g11330 [Gossypium arboreum]	At1g11330	Arabidopsis thaliana putative receptor-like protein kinase	sp|Q9SXB8|Y1133_ARATH	G-type lectin S-receptor-like serine/threonine-protein kinase At1g11330 OS=Arabidopsis thaliana GN=At1g11330 PE=2 SV=3	IPR003609	PAN/Apple domain	0004672|0004713|0005524|0006468|0048544	NA
Ga01g00347.F1	AT1G11330.1	| S-locus lectin protein kinase family protein | Chr1:3810372-3813416 FORWARD LENGTH=840 | 201606	gi|1050634572|ref|XP_017640333.1|	PREDICTED: G-type lectin S-receptor-like serine/threonine-protein kinase At1g11330 [Gossypium arboreum]	At1g11330	Arabidopsis thaliana putative receptor-like protein kinase	sp|Q9SXB8|Y1133_ARATH	G-type lectin S-receptor-like serine/threonine-protein kinase At1g11330 OS=Arabidopsis thaliana GN=At1g11330 PE=2 SV=3	IPR001245	Serine-threonine/tyrosine-protein kinase, catalytic domain	0004672|0005524|0006468	NA
Ga01g00347.F2	AT1G11330.1	| S-locus lectin protein kinase family protein | Chr1:3810372-3813416 FORWARD LENGTH=840 | 201606	gi|1050634572|ref|XP_017640333.1|	PREDICTED: G-type lectin S-receptor-like serine/threonine-protein kinase At1g11330 [Gossypium arboreum]	At1g11330	Arabidopsis thaliana putative receptor-like protein kinase	sp|Q9SXB8|Y1133_ARATH	G-type lectin S-receptor-like serine/threonine-protein kinase At1g11330 OS=Arabidopsis thaliana GN=At1g11330 PE=2 SV=3	IPR001245	Serine-threonine/tyrosine-protein kinase, catalytic domain	0004672|0005524|0006468	NA
Ga01g00348.N1	AT1G11330.1	| S-locus lectin protein kinase family protein | Chr1:3810372-3813416 FORWARD LENGTH=840 | 201606	gi|1050634574|ref|XP_017640334.1|	PREDICTED: G-type lectin S-receptor-like serine/threonine-protein kinase At1g11330 [Gossypium arboreum]	At1g11330	Arabidopsis thaliana putative receptor-like protein kinase	sp|Q9SXB8|Y1133_ARATH	G-type lectin S-receptor-like serine/threonine-protein kinase At1g11330 OS=Arabidopsis thaliana GN=At1g11330 PE=2 SV=3	IPR001480	Bulb-type lectin domain	0004672|0004713|0005524|0006468|0048544	NA
Ga01g00349.F1	AT1G11330.3	| S-locus lectin protein kinase family protein | Chr1:3810372-3813053 FORWARD LENGTH=748 | 201606	gi|1028978283|ref|XP_016732569.1|	PREDICTED: G-type lectin S-receptor-like serine/threonine-protein kinase At1g11330 [Gossypium hirsutum]	At1g11330	Arabidopsis thaliana putative receptor-like protein kinase	sp|Q9SXB8|Y1133_ARATH	G-type lectin S-receptor-like serine/threonine-protein kinase At1g11330 OS=Arabidopsis thaliana GN=At1g11330 PE=2 SV=3	IPR001480	Bulb-type lectin domain	0048544	NA
Ga01g00349.F2	AT1G11330.3	| S-locus lectin protein kinase family protein | Chr1:3810372-3813053 FORWARD LENGTH=748 | 201606	gi|1028978283|ref|XP_016732569.1|	PREDICTED: G-type lectin S-receptor-like serine/threonine-protein kinase At1g11330 [Gossypium hirsutum]	At1g11330	Arabidopsis thaliana putative receptor-like protein kinase	sp|Q9SXB8|Y1133_ARATH	G-type lectin S-receptor-like serine/threonine-protein kinase At1g11330 OS=Arabidopsis thaliana GN=At1g11330 PE=2 SV=3	IPR001480	Bulb-type lectin domain	0048544	NA
Ga01g00349.F3	AT1G11330.3	| S-locus lectin protein kinase family protein | Chr1:3810372-3813053 FORWARD LENGTH=748 | 201606	gi|1028978283|ref|XP_016732569.1|	PREDICTED: G-type lectin S-receptor-like serine/threonine-protein kinase At1g11330 [Gossypium hirsutum]	At1g11330	Arabidopsis thaliana putative receptor-like protein kinase	sp|Q9SXB8|Y1133_ARATH	G-type lectin S-receptor-like serine/threonine-protein kinase At1g11330 OS=Arabidopsis thaliana GN=At1g11330 PE=2 SV=3	IPR001480	Bulb-type lectin domain	0048544	NA
Ga01g00350.N1	AT1G11350.1	| S-domain-1 13 | Chr1:3817725-3820752 REVERSE LENGTH=830 | 201606	gi|1050634576|ref|XP_017640335.1|	PREDICTED: G-type lectin S-receptor-like serine/threonine-protein kinase At1g11330 [Gossypium arboreum]	At1g11350	S-domain-1 13	sp|Q9LPZ9|SD113_ARATH	G-type lectin S-receptor-like serine/threonine-protein kinase SD1-13 OS=Arabidopsis thaliana GN=SD113 PE=1 SV=2	IPR001245	Serine-threonine/tyrosine-protein kinase, catalytic domain	0004672|0005524|0006468	NA
Ga01g00351.F1	AT1G11330.1	| S-locus lectin protein kinase family protein | Chr1:3810372-3813416 FORWARD LENGTH=840 | 201606	gi|1050634576|ref|XP_017640335.1|	PREDICTED: G-type lectin S-receptor-like serine/threonine-protein kinase At1g11330 [Gossypium arboreum]	At1g11330	Arabidopsis thaliana putative receptor-like protein kinase	sp|Q9SXB8|Y1133_ARATH	G-type lectin S-receptor-like serine/threonine-protein kinase At1g11330 OS=Arabidopsis thaliana GN=At1g11330 PE=2 SV=3	IPR000858	S-locus glycoprotein domain	0004672|0005524|0006468|0048544	K04733
Ga01g00351.F2	AT1G11330.1	| S-locus lectin protein kinase family protein | Chr1:3810372-3813416 FORWARD LENGTH=840 | 201606	gi|1050634576|ref|XP_017640335.1|	PREDICTED: G-type lectin S-receptor-like serine/threonine-protein kinase At1g11330 [Gossypium arboreum]	At1g11330	Arabidopsis thaliana putative receptor-like protein kinase	sp|Q9SXB8|Y1133_ARATH	G-type lectin S-receptor-like serine/threonine-protein kinase At1g11330 OS=Arabidopsis thaliana GN=At1g11330 PE=2 SV=3	IPR003609	PAN/Apple domain	0004672|0004674|0005524|0006468|0048544	NA
Ga01g00352.P1	AT1G11330.2	| S-locus lectin protein kinase family protein | Chr1:3810372-3813416 FORWARD LENGTH=842 | 201606	gi|1050634578|ref|XP_017640336.1|	PREDICTED: G-type lectin S-receptor-like serine/threonine-protein kinase At1g11300 [Gossypium arboreum]	At1g11330	Arabidopsis thaliana putative receptor-like protein kinase	sp|Q9SXB8|Y1133_ARATH	G-type lectin S-receptor-like serine/threonine-protein kinase At1g11330 OS=Arabidopsis thaliana GN=At1g11330 PE=2 SV=3	IPR001245	Serine-threonine/tyrosine-protein kinase, catalytic domain	0004672|0004674|0005524|0006468	NA
Ga01g00353.N1	AT1G11330.1	| S-locus lectin protein kinase family protein | Chr1:3810372-3813416 FORWARD LENGTH=840 | 201606	gi|1050592724|ref|XP_017617739.1|	PREDICTED: G-type lectin S-receptor-like serine/threonine-protein kinase At1g11330 [Gossypium arboreum]	At1g11330	Arabidopsis thaliana putative receptor-like protein kinase	sp|Q9SXB8|Y1133_ARATH	G-type lectin S-receptor-like serine/threonine-protein kinase At1g11330 OS=Arabidopsis thaliana GN=At1g11330 PE=2 SV=3	IPR000858	S-locus glycoprotein domain	0004672|0005524|0006468|0048544	NA
Ga01g00353.N2	AT1G11330.1	| S-locus lectin protein kinase family protein | Chr1:3810372-3813416 FORWARD LENGTH=840 | 201606	gi|1028978289|ref|XP_016732572.1|	PREDICTED: G-type lectin S-receptor-like serine/threonine-protein kinase At1g11300 [Gossypium hirsutum]	At1g11330	Arabidopsis thaliana putative receptor-like protein kinase	sp|Q9SXB8|Y1133_ARATH	G-type lectin S-receptor-like serine/threonine-protein kinase At1g11330 OS=Arabidopsis thaliana GN=At1g11330 PE=2 SV=3	IPR003609	PAN/Apple domain	0048544	NA
Ga01g00354.N1	AT1G11330.3	| S-locus lectin protein kinase family protein | Chr1:3810372-3813053 FORWARD LENGTH=748 | 201606	gi|1050592724|ref|XP_017617739.1|	PREDICTED: G-type lectin S-receptor-like serine/threonine-protein kinase At1g11330 [Gossypium arboreum]	At1g11330	Arabidopsis thaliana putative receptor-like protein kinase	sp|Q9SXB8|Y1133_ARATH	G-type lectin S-receptor-like serine/threonine-protein kinase At1g11330 OS=Arabidopsis thaliana GN=At1g11330 PE=2 SV=3	IPR001245	Serine-threonine/tyrosine-protein kinase, catalytic domain	0004672|0005524|0006468	NA
Ga01g00355.N1	AT1G11330.3	| S-locus lectin protein kinase family protein | Chr1:3810372-3813053 FORWARD LENGTH=748 | 201606	gi|1050592726|ref|XP_017617740.1|	PREDICTED: G-type lectin S-receptor-like serine/threonine-protein kinase At1g11330 [Gossypium arboreum]	At1g11330	Arabidopsis thaliana putative receptor-like protein kinase	sp|Q9SXB8|Y1133_ARATH	G-type lectin S-receptor-like serine/threonine-protein kinase At1g11330 OS=Arabidopsis thaliana GN=At1g11330 PE=2 SV=3	IPR000858	S-locus glycoprotein domain	0048544	NA
Ga01g00357.N1	AT1G11350.1	| S-domain-1 13 | Chr1:3817725-3820752 REVERSE LENGTH=830 | 201606	gi|1028973775|ref|XP_016730355.1|	PREDICTED: G-type lectin S-receptor-like serine/threonine-protein kinase At1g11330 [Gossypium hirsutum]	At1g11350	S-domain-1 13	sp|Q9LPZ9|SD113_ARATH	G-type lectin S-receptor-like serine/threonine-protein kinase SD1-13 OS=Arabidopsis thaliana GN=SD113 PE=1 SV=2	IPR001480	Bulb-type lectin domain	0048544	NA
Ga01g00357.N2	AT1G11350.1	| S-domain-1 13 | Chr1:3817725-3820752 REVERSE LENGTH=830 | 201606	gi|1028973775|ref|XP_016730355.1|	PREDICTED: G-type lectin S-receptor-like serine/threonine-protein kinase At1g11330 [Gossypium hirsutum]	At1g11350	S-domain-1 13	sp|Q9LPZ9|SD113_ARATH	G-type lectin S-receptor-like serine/threonine-protein kinase SD1-13 OS=Arabidopsis thaliana GN=SD113 PE=1 SV=2	IPR001480	Bulb-type lectin domain	0048544	NA
Ga01g00358.F1	AT1G11330.3	| S-locus lectin protein kinase family protein | Chr1:3810372-3813053 FORWARD LENGTH=748 | 201606	gi|1050592728|ref|XP_017617741.1|	PREDICTED: LOW QUALITY PROTEIN: G-type lectin S-receptor-like serine/threonine-protein kinase SD1-13 [Gossypium arboreum]	At1g11330	Arabidopsis thaliana putative receptor-like protein kinase	sp|Q9SXB8|Y1133_ARATH	G-type lectin S-receptor-like serine/threonine-protein kinase At1g11330 OS=Arabidopsis thaliana GN=At1g11330 PE=2 SV=3	IPR003609	PAN/Apple domain	0048544	NA
Ga01g00359.F1	AT1G11330.3	| S-locus lectin protein kinase family protein | Chr1:3810372-3813053 FORWARD LENGTH=748 | 201606	gi|1050592728|ref|XP_017617741.1|	PREDICTED: LOW QUALITY PROTEIN: G-type lectin S-receptor-like serine/threonine-protein kinase SD1-13 [Gossypium arboreum]	At1g11330	Arabidopsis thaliana putative receptor-like protein kinase	sp|Q9SXB8|Y1133_ARATH	G-type lectin S-receptor-like serine/threonine-protein kinase At1g11330 OS=Arabidopsis thaliana GN=At1g11330 PE=2 SV=3	IPR000858	S-locus glycoprotein domain	0004672|0005524|0006468|0048544	NA
Ga01g00359.F2	AT1G11330.2	| S-locus lectin protein kinase family protein | Chr1:3810372-3813416 FORWARD LENGTH=842 | 201606	gi|1050592728|ref|XP_017617741.1|	PREDICTED: LOW QUALITY PROTEIN: G-type lectin S-receptor-like serine/threonine-protein kinase SD1-13 [Gossypium arboreum]	At1g11330	Arabidopsis thaliana putative receptor-like protein kinase	sp|Q9SXB8|Y1133_ARATH	G-type lectin S-receptor-like serine/threonine-protein kinase At1g11330 OS=Arabidopsis thaliana GN=At1g11330 PE=2 SV=3	IPR000858	S-locus glycoprotein domain	0004672|0005524|0006468|0048544	NA
Ga01g00359.F3	AT1G11330.3	| S-locus lectin protein kinase family protein | Chr1:3810372-3813053 FORWARD LENGTH=748 | 201606	gi|1050592728|ref|XP_017617741.1|	PREDICTED: LOW QUALITY PROTEIN: G-type lectin S-receptor-like serine/threonine-protein kinase SD1-13 [Gossypium arboreum]	At1g11330	Arabidopsis thaliana putative receptor-like protein kinase	sp|Q9SXB8|Y1133_ARATH	G-type lectin S-receptor-like serine/threonine-protein kinase At1g11330 OS=Arabidopsis thaliana GN=At1g11330 PE=2 SV=3	IPR000858	S-locus glycoprotein domain	0004672|0005524|0006468|0048544	NA
Ga01g00359.F4	AT1G11330.2	| S-locus lectin protein kinase family protein | Chr1:3810372-3813416 FORWARD LENGTH=842 | 201606	gi|1050592728|ref|XP_017617741.1|	PREDICTED: LOW QUALITY PROTEIN: G-type lectin S-receptor-like serine/threonine-protein kinase SD1-13 [Gossypium arboreum]	At1g11330	Arabidopsis thaliana putative receptor-like protein kinase	sp|Q9SXB8|Y1133_ARATH	G-type lectin S-receptor-like serine/threonine-protein kinase At1g11330 OS=Arabidopsis thaliana GN=At1g11330 PE=2 SV=3	IPR003609	PAN/Apple domain	0004672|0004674|0005524|0006468|0048544	NA
Ga01g00359.F5	AT1G11330.3	| S-locus lectin protein kinase family protein | Chr1:3810372-3813053 FORWARD LENGTH=748 | 201606	gi|1050592728|ref|XP_017617741.1|	PREDICTED: LOW QUALITY PROTEIN: G-type lectin S-receptor-like serine/threonine-protein kinase SD1-13 [Gossypium arboreum]	At1g11330	Arabidopsis thaliana putative receptor-like protein kinase	sp|Q9SXB8|Y1133_ARATH	G-type lectin S-receptor-like serine/threonine-protein kinase At1g11330 OS=Arabidopsis thaliana GN=At1g11330 PE=2 SV=3	IPR003609	PAN/Apple domain	0004672|0005524|0006468	NA
Ga01g00360.F1	AT1G79090.3	| topoisomerase II-associated protein | Chr1:29749551-29752945 REVERSE LENGTH=793 | 201606	gi|1050596038|ref|XP_017619486.1|	PREDICTED: uncharacterized protein LOC108463965 isoform X1 [Gossypium arboreum]	At1g79090	Arabidopsis thaliana DNA topoisomerase 2-associated protein PAT1	sp|A2RRV3|PATL1_DANRE	Protein PAT1 homolog 1 OS=Danio rerio GN=patl1 PE=1 SV=1	NA	NA	NA	K12617
Ga01g00360.F2	AT1G79090.3	| topoisomerase II-associated protein | Chr1:29749551-29752945 REVERSE LENGTH=793 | 201606	gi|1050596040|ref|XP_017619487.1|	PREDICTED: uncharacterized protein LOC108463965 isoform X2 [Gossypium arboreum]	At1g79090	Arabidopsis thaliana DNA topoisomerase 2-associated protein PAT1	sp|A2RRV3|PATL1_DANRE	Protein PAT1 homolog 1 OS=Danio rerio GN=patl1 PE=1 SV=1	NA	NA	NA	K12617
Ga01g00360.F3	AT1G79090.3	| topoisomerase II-associated protein | Chr1:29749551-29752945 REVERSE LENGTH=793 | 201606	gi|1050596040|ref|XP_017619487.1|	PREDICTED: uncharacterized protein LOC108463965 isoform X2 [Gossypium arboreum]	At1g79090	Arabidopsis thaliana DNA topoisomerase 2-associated protein PAT1	sp|A2RRV3|PATL1_DANRE	Protein PAT1 homolog 1 OS=Danio rerio GN=patl1 PE=1 SV=1	NA	NA	NA	K12617
Ga01g00360.F4	AT1G79090.3	| topoisomerase II-associated protein | Chr1:29749551-29752945 REVERSE LENGTH=793 | 201606	gi|1050596038|ref|XP_017619486.1|	PREDICTED: uncharacterized protein LOC108463965 isoform X1 [Gossypium arboreum]	At1g79090	Arabidopsis thaliana DNA topoisomerase 2-associated protein PAT1	sp|A2RRV3|PATL1_DANRE	Protein PAT1 homolog 1 OS=Danio rerio GN=patl1 PE=1 SV=1	NA	NA	NA	K12617
Ga01g00360.F5	AT1G79090.3	| topoisomerase II-associated protein | Chr1:29749551-29752945 REVERSE LENGTH=793 | 201606	gi|1050596038|ref|XP_017619486.1|	PREDICTED: uncharacterized protein LOC108463965 isoform X1 [Gossypium arboreum]	At1g79090	Arabidopsis thaliana DNA topoisomerase 2-associated protein PAT1	sp|A2RRV3|PATL1_DANRE	Protein PAT1 homolog 1 OS=Danio rerio GN=patl1 PE=1 SV=1	NA	NA	NA	K12617
Ga01g00361.F1	AT1G56200.1	| embryo defective 1303 | Chr1:21030852-21031886 FORWARD LENGTH=154 | 201606	gi|1050593718|ref|XP_017618305.1|	PREDICTED: uncharacterized protein LOC108462906 isoform X1 [Gossypium arboreum]	At1g56200	embryo defective 1303	NA	NA	NA	NA	NA	NA
Ga01g00361.F2	AT1G56200.1	| embryo defective 1303 | Chr1:21030852-21031886 FORWARD LENGTH=154 | 201606	gi|1050593720|ref|XP_017618306.1|	PREDICTED: uncharacterized protein LOC108462906 isoform X2 [Gossypium arboreum]	At1g56200	embryo defective 1303	NA	NA	NA	NA	NA	NA
Ga01g00362.N1	AT1G56200.2	| embryo defective 1303 | Chr1:21030852-21031886 FORWARD LENGTH=151 | 201606	gi|1050594586|ref|XP_017618751.1|	PREDICTED: uncharacterized protein LOC108463313 isoform X1 [Gossypium arboreum]	At1g56200	embryo defective 1303	NA	NA	NA	NA	NA	NA
Ga01g00362.N2	AT1G56200.2	| embryo defective 1303 | Chr1:21030852-21031886 FORWARD LENGTH=151 | 201606	gi|1050594588|ref|XP_017618752.1|	PREDICTED: uncharacterized protein LOC108463313 isoform X2 [Gossypium arboreum]	At1g56200	embryo defective 1303	NA	NA	NA	NA	NA	NA
Ga01g00362.N3	AT1G56200.2	| embryo defective 1303 | Chr1:21030852-21031886 FORWARD LENGTH=151 | 201606	gi|1050594586|ref|XP_017618751.1|	PREDICTED: uncharacterized protein LOC108463313 isoform X1 [Gossypium arboreum]	At1g56200	embryo defective 1303	NA	NA	NA	NA	NA	NA
Ga01g00362.N4	AT1G56200.2	| embryo defective 1303 | Chr1:21030852-21031886 FORWARD LENGTH=151 | 201606	gi|1050594588|ref|XP_017618752.1|	PREDICTED: uncharacterized protein LOC108463313 isoform X2 [Gossypium arboreum]	At1g56200	embryo defective 1303	NA	NA	NA	NA	NA	NA
Ga01g00365.N1	AT3G12955.1	| SAUR-like auxin-responsive protein family | Chr3:4135659-4136078 REVERSE LENGTH=139 | 201606	gi|1050594310|ref|XP_017618610.1|	PREDICTED: uncharacterized protein LOC108463177 [Gossypium arboreum]	At5g20820	Arabidopsis thaliana SAUR-like auxin-responsive protein family	sp|Q9LTV3|SAU72_ARATH	Auxin-responsive protein SAUR72 OS=Arabidopsis thaliana GN=SAUR72 PE=2 SV=1	IPR003676	Small auxin-up RNA	0009733	NA
Ga01g00365.N2	AT3G12955.1	| SAUR-like auxin-responsive protein family | Chr3:4135659-4136078 REVERSE LENGTH=139 | 201606	gi|1050594310|ref|XP_017618610.1|	PREDICTED: uncharacterized protein LOC108463177 [Gossypium arboreum]	At5g20820	Arabidopsis thaliana SAUR-like auxin-responsive protein family	sp|Q9LTV3|SAU72_ARATH	Auxin-responsive protein SAUR72 OS=Arabidopsis thaliana GN=SAUR72 PE=2 SV=1	IPR003676	Small auxin-up RNA	0009733	NA
Ga01g00366.F1	AT3G59600.1	| RNA polymerase Rpb8 | Chr3:22016629-22017923 FORWARD LENGTH=146 | 201606	gi|1028953537|ref|XP_016720188.1|	PREDICTED: DNA-directed RNA polymerases II, IV and V subunit 8B-like [Gossypium hirsutum] >gi|1028973773|ref|XP_016730354.1| PREDICTED: DNA-directed RNA polymerases II, IV and V subunit 8B-like [Gossypium hirsutum] >gi|1050590728|ref|XP_017616707.1| PREDICTED: DNA-directed RNA polymerases II, IV and V subunit 8B-like [Gossypium arboreum]	At3g59600	[K] KOG3400 RNA polymerase subunit 8	sp|Q9M1A8|RPB8B_ARATH	DNA-directed RNA polymerases II, IV and V subunit 8B OS=Arabidopsis thaliana GN=NRPB8B PE=1 SV=1	IPR005570	RNA polymerase, Rpb8	0006351	K03016
Ga01g00367.F1	AT1G16610.7	| arginine/serine-rich 45 | Chr1:5676278-5678686 REVERSE LENGTH=388 | 201606	gi|1050597895|ref|XP_017620441.1|	PREDICTED: LOW QUALITY PROTEIN: serine/arginine-rich splicing factor SR45-like [Gossypium arboreum]	At1g16610	[R] KOG0118 FOG: RRM domain	sp|Q9SEE9|SR45_ARATH	Serine/arginine-rich splicing factor SR45 OS=Arabidopsis thaliana GN=SR45 PE=1 SV=1	IPR000504	RNA recognition motif domain	0003676	K14325
Ga01g00367.F2	AT1G16610.7	| arginine/serine-rich 45 | Chr1:5676278-5678686 REVERSE LENGTH=388 | 201606	gi|728834663|gb|KHG14106.1|	RNA-binding with serine-rich domain 1 [Gossypium arboreum]	At1g16610	[R] KOG0118 FOG: RRM domain	sp|Q9SEE9|SR45_ARATH	Serine/arginine-rich splicing factor SR45 OS=Arabidopsis thaliana GN=SR45 PE=1 SV=1	IPR000504	RNA recognition motif domain	0003676	K14325
Ga01g00367.F3	AT1G16610.7	| arginine/serine-rich 45 | Chr1:5676278-5678686 REVERSE LENGTH=388 | 201606	gi|1050597895|ref|XP_017620441.1|	PREDICTED: LOW QUALITY PROTEIN: serine/arginine-rich splicing factor SR45-like [Gossypium arboreum]	At1g16610	[R] KOG0118 FOG: RRM domain	sp|Q9SEE9|SR45_ARATH	Serine/arginine-rich splicing factor SR45 OS=Arabidopsis thaliana GN=SR45 PE=1 SV=1	IPR000504	RNA recognition motif domain	0003676	K14325
Ga01g00367.F4	AT1G16610.7	| arginine/serine-rich 45 | Chr1:5676278-5678686 REVERSE LENGTH=388 | 201606	gi|1050597895|ref|XP_017620441.1|	PREDICTED: LOW QUALITY PROTEIN: serine/arginine-rich splicing factor SR45-like [Gossypium arboreum]	At1g16610	[R] KOG0118 FOG: RRM domain	sp|Q9SEE9|SR45_ARATH	Serine/arginine-rich splicing factor SR45 OS=Arabidopsis thaliana GN=SR45 PE=1 SV=1	IPR000504	RNA recognition motif domain	0003676	K14325
Ga01g00368.F1	AT5G45030.2	| Trypsin family protein | Chr5:18172981-18175238 FORWARD LENGTH=607 | 201606	gi|1050590165|ref|XP_017616405.1|	PREDICTED: uncharacterized protein LOC108461182 [Gossypium arboreum] >gi|728834662|gb|KHG14105.1| Metal-dependent hydrolase [Gossypium arboreum]	At5g45030	Arabidopsis thaliana putative protein	NA	NA	IPR009003	Peptidase S1, PA clan	NA	NA
Ga01g00369.F1	AT3G12940.1	| 2-oxoglutarate (2OG) and Fe(II)-dependent oxygenase superfamily protein | Chr3:4130242-4131912 REVERSE LENGTH=474 | 201606	gi|763745312|gb|KJB12751.1|	hypothetical protein B456_002G036400 [Gossypium raimondii]	At3g12940	Arabidopsis thaliana dioxygenase-like protein	NA	NA	IPR027443	Isopenicillin N synthase-like	NA	NA
Ga01g00369.F2	AT3G12940.2	| 2-oxoglutarate (2OG) and Fe(II)-dependent oxygenase superfamily protein | Chr3:4130278-4131912 REVERSE LENGTH=490 | 201606	gi|1050590740|ref|XP_017616714.1|	PREDICTED: uncharacterized protein LOC108461387 isoform X1 [Gossypium arboreum] >gi|728834664|gb|KHG14107.1| hypothetical protein F383_17856 [Gossypium arboreum]	At3g12940	Arabidopsis thaliana dioxygenase-like protein	NA	NA	IPR027443	Isopenicillin N synthase-like	NA	NA
Ga01g00369.P1	AT3G12940.1	| 2-oxoglutarate (2OG) and Fe(II)-dependent oxygenase superfamily protein | Chr3:4130242-4131912 REVERSE LENGTH=474 | 201606	gi|1050590740|ref|XP_017616714.1|	PREDICTED: uncharacterized protein LOC108461387 isoform X1 [Gossypium arboreum] >gi|728834664|gb|KHG14107.1| hypothetical protein F383_17856 [Gossypium arboreum]	At3g12940	Arabidopsis thaliana dioxygenase-like protein	NA	NA	IPR027443	Isopenicillin N synthase-like	NA	NA
Ga01g00369.P2	AT3G12940.1	| 2-oxoglutarate (2OG) and Fe(II)-dependent oxygenase superfamily protein | Chr3:4130242-4131912 REVERSE LENGTH=474 | 201606	gi|1050590740|ref|XP_017616714.1|	PREDICTED: uncharacterized protein LOC108461387 isoform X1 [Gossypium arboreum] >gi|728834664|gb|KHG14107.1| hypothetical protein F383_17856 [Gossypium arboreum]	At3g12940	Arabidopsis thaliana dioxygenase-like protein	NA	NA	IPR027443	Isopenicillin N synthase-like	NA	NA
Ga01g00369.R1	AT3G12940.2	| 2-oxoglutarate (2OG) and Fe(II)-dependent oxygenase superfamily protein | Chr3:4130278-4131912 REVERSE LENGTH=490 | 201606	gi|1050590742|ref|XP_017616715.1|	PREDICTED: uncharacterized protein LOC108461387 isoform X2 [Gossypium arboreum]	At3g12940	Arabidopsis thaliana dioxygenase-like protein	NA	NA	IPR027443	Isopenicillin N synthase-like	NA	NA
Ga01g00370.F1	AT3G12920.1	| SBP (S-ribonuclease binding protein) family protein | Chr3:4122127-4123323 REVERSE LENGTH=335 | 201606	gi|1050591328|ref|XP_017617008.1|	PREDICTED: probable BOI-related E3 ubiquitin-protein ligase 3 [Gossypium arboreum]	At3g12920	[O] KOG1100 Predicted E3 ubiquitin ligase	sp|Q9LDD1|BRG3_ARATH	Probable BOI-related E3 ubiquitin-protein ligase 3 OS=Arabidopsis thaliana GN=BRG3 PE=1 SV=1	IPR001841	Zinc finger, RING-type	NA	K19042
Ga01g00371.F1	AT1G56070.3	| Ribosomal protein S5/Elongation factor G/III/V family protein | Chr1:20968245-20971077 REVERSE LENGTH=843 | 201606	gi|1050595379|ref|XP_017619158.1|	PREDICTED: elongation factor 2 [Gossypium arboreum] >gi|728813961|gb|KHG01390.1| Elongation factor 2 [Gossypium arboreum]	At1g56075	[J] KOG0469 Elongation factor 2	sp|Q9ASR1|EF2_ARATH	Elongation factor 2 OS=Arabidopsis thaliana GN=LOS1 PE=1 SV=1	IPR005517	Translation elongation factor EFG/EF2, domain IV	0003924|0005525	K03234
Ga01g00371.F2	AT1G56070.3	| Ribosomal protein S5/Elongation factor G/III/V family protein | Chr1:20968245-20971077 REVERSE LENGTH=843 | 201606	gi|1050595379|ref|XP_017619158.1|	PREDICTED: elongation factor 2 [Gossypium arboreum] >gi|728813961|gb|KHG01390.1| Elongation factor 2 [Gossypium arboreum]	At1g56075	[J] KOG0469 Elongation factor 2	sp|Q9ASR1|EF2_ARATH	Elongation factor 2 OS=Arabidopsis thaliana GN=LOS1 PE=1 SV=1	IPR005517	Translation elongation factor EFG/EF2, domain IV	0003924|0005525	K03234
Ga01g00373.P1	AT3G12910.1	| NAC (No Apical Meristem) domain transcriptional regulator superfamily protein | Chr3:4109417-4110648 FORWARD LENGTH=303 | 201606	gi|1028953556|ref|XP_016720197.1|	PREDICTED: transcription factor JUNGBRUNNEN 1-like [Gossypium hirsutum] >gi|1050594084|ref|XP_017618496.1| PREDICTED: transcription factor JUNGBRUNNEN 1 [Gossypium arboreum]	At2g43000	hypothetical protein	sp|Q9SK55|NAC42_ARATH	Transcription factor JUNGBRUNNEN 1 OS=Arabidopsis thaliana GN=JUB1 PE=1 SV=1	IPR003441	NAC domain	0003677|0006355	NA
Ga01g00374.F1	AT1G16540.1	| molybdenum cofactor sulfurase (LOS5) (ABA3) | Chr1:5659465-5665201 FORWARD LENGTH=819 | 201606	gi|1050639407|ref|XP_017642826.1|	PREDICTED: molybdenum cofactor sulfurase isoform X1 [Gossypium arboreum]	At1g16540	[H] KOG2142 Molybdenum cofactor sulfurase	sp|Q9C5X8|MOCOS_ARATH	Molybdenum cofactor sulfurase OS=Arabidopsis thaliana GN=ABA3 PE=1 SV=1	IPR000192	Aminotransferase class V domain	0003824|0030151|0030170	K15631
Ga01g00374.F2	AT1G16540.2	| molybdenum cofactor sulfurase (LOS5) (ABA3) | Chr1:5659465-5664649 FORWARD LENGTH=724 | 201606	gi|1050639407|ref|XP_017642826.1|	PREDICTED: molybdenum cofactor sulfurase isoform X1 [Gossypium arboreum]	At1g16540	[H] KOG2142 Molybdenum cofactor sulfurase	sp|Q9C5X8|MOCOS_ARATH	Molybdenum cofactor sulfurase OS=Arabidopsis thaliana GN=ABA3 PE=1 SV=1	IPR000192	Aminotransferase class V domain	0003824	K15631
Ga01g00374.F3	AT1G16540.1	| molybdenum cofactor sulfurase (LOS5) (ABA3) | Chr1:5659465-5665201 FORWARD LENGTH=819 | 201606	gi|1050639407|ref|XP_017642826.1|	PREDICTED: molybdenum cofactor sulfurase isoform X1 [Gossypium arboreum]	At1g16540	[H] KOG2142 Molybdenum cofactor sulfurase	sp|Q9C5X8|MOCOS_ARATH	Molybdenum cofactor sulfurase OS=Arabidopsis thaliana GN=ABA3 PE=1 SV=1	IPR005302	Molybdenum cofactor sulfurase, C-terminal	0003824|0006777|0008265|0030151|0030170	K15631
Ga01g00374.F4	AT1G16540.1	| molybdenum cofactor sulfurase (LOS5) (ABA3) | Chr1:5659465-5665201 FORWARD LENGTH=819 | 201606	gi|1050639407|ref|XP_017642826.1|	PREDICTED: molybdenum cofactor sulfurase isoform X1 [Gossypium arboreum]	At1g16540	[H] KOG2142 Molybdenum cofactor sulfurase	sp|Q9C5X8|MOCOS_ARATH	Molybdenum cofactor sulfurase OS=Arabidopsis thaliana GN=ABA3 PE=1 SV=1	IPR005303	MOSC, N-terminal beta barrel	0003824|0030151|0030170	K15631
Ga01g00374.F5	AT1G16540.1	| molybdenum cofactor sulfurase (LOS5) (ABA3) | Chr1:5659465-5665201 FORWARD LENGTH=819 | 201606	gi|1050639407|ref|XP_017642826.1|	PREDICTED: molybdenum cofactor sulfurase isoform X1 [Gossypium arboreum]	At1g16540	[H] KOG2142 Molybdenum cofactor sulfurase	sp|Q9C5X8|MOCOS_ARATH	Molybdenum cofactor sulfurase OS=Arabidopsis thaliana GN=ABA3 PE=1 SV=1	IPR000192	Aminotransferase class V domain	0003824|0030151|0030170	K15631
Ga01g00374.F6	AT1G16540.1	| molybdenum cofactor sulfurase (LOS5) (ABA3) | Chr1:5659465-5665201 FORWARD LENGTH=819 | 201606	gi|1050639407|ref|XP_017642826.1|	PREDICTED: molybdenum cofactor sulfurase isoform X1 [Gossypium arboreum]	At1g16540	[H] KOG2142 Molybdenum cofactor sulfurase	sp|Q9C5X8|MOCOS_ARATH	Molybdenum cofactor sulfurase OS=Arabidopsis thaliana GN=ABA3 PE=1 SV=1	IPR000192	Aminotransferase class V domain	0003824|0030151|0030170	K15631
Ga01g00374.F7	AT1G16540.1	| molybdenum cofactor sulfurase (LOS5) (ABA3) | Chr1:5659465-5665201 FORWARD LENGTH=819 | 201606	gi|1050639407|ref|XP_017642826.1|	PREDICTED: molybdenum cofactor sulfurase isoform X1 [Gossypium arboreum]	At1g16540	[H] KOG2142 Molybdenum cofactor sulfurase	sp|Q8LGM7|MOCOS_SOLLC	Molybdenum cofactor sulfurase OS=Solanum lycopersicum GN=FLACCA PE=2 SV=1	IPR005302	Molybdenum cofactor sulfurase, C-terminal	0003824|0030151|0030170	NA
Ga01g00374.R1	AT1G16540.1	| molybdenum cofactor sulfurase (LOS5) (ABA3) | Chr1:5659465-5665201 FORWARD LENGTH=819 | 201606	gi|1050639407|ref|XP_017642826.1|	PREDICTED: molybdenum cofactor sulfurase isoform X1 [Gossypium arboreum]	At1g16540	[H] KOG2142 Molybdenum cofactor sulfurase	sp|Q8LGM7|MOCOS_SOLLC	Molybdenum cofactor sulfurase OS=Solanum lycopersicum GN=FLACCA PE=2 SV=1	IPR005302	Molybdenum cofactor sulfurase, C-terminal	0003824|0030151|0030170	NA
Ga01g00374.R2	AT1G16540.2	| molybdenum cofactor sulfurase (LOS5) (ABA3) | Chr1:5659465-5664649 FORWARD LENGTH=724 | 201606	gi|1050639407|ref|XP_017642826.1|	PREDICTED: molybdenum cofactor sulfurase isoform X1 [Gossypium arboreum]	At1g16540	[H] KOG2142 Molybdenum cofactor sulfurase	sp|Q9C5X8|MOCOS_ARATH	Molybdenum cofactor sulfurase OS=Arabidopsis thaliana GN=ABA3 PE=1 SV=1	IPR000192	Aminotransferase class V domain	0003824	K15631
Ga01g00375.F1	AT3G12900.1	| 2-oxoglutarate (2OG) and Fe(II)-dependent oxygenase superfamily protein | Chr3:4104576-4106112 FORWARD LENGTH=357 | 201606	gi|1050636016|ref|XP_017641077.1|	PREDICTED: feruloyl CoA ortho-hydroxylase 2-like [Gossypium arboreum]	At3g12900	[QR] KOG0143 Iron/ascorbate family oxidoreductases	sp|Q9C899|F6H2_ARATH	Feruloyl CoA ortho-hydroxylase 2 OS=Arabidopsis thaliana GN=F6'H2 PE=1 SV=1	IPR026992	Non-haem dioxygenase N-terminal domain	0016491|0055114	K06892
Ga01g00376.F1	AT3G12900.1	| 2-oxoglutarate (2OG) and Fe(II)-dependent oxygenase superfamily protein | Chr3:4104576-4106112 FORWARD LENGTH=357 | 201606	gi|1050632111|ref|XP_017639002.1|	PREDICTED: feruloyl CoA ortho-hydroxylase 1-like [Gossypium arboreum]	At3g12900	[QR] KOG0143 Iron/ascorbate family oxidoreductases	sp|Q9LHN8|F6H1_ARATH	Feruloyl CoA ortho-hydroxylase 1 OS=Arabidopsis thaliana GN=F6'H1 PE=1 SV=1	IPR005123	Oxoglutarate/iron-dependent dioxygenase	0016491|0055114	K06892
Ga01g00377.N1	AT3G12900.1	| 2-oxoglutarate (2OG) and Fe(II)-dependent oxygenase superfamily protein | Chr3:4104576-4106112 FORWARD LENGTH=357 | 201606	gi|1050632113|ref|XP_017639003.1|	PREDICTED: feruloyl CoA ortho-hydroxylase 1-like [Gossypium arboreum]	At3g12900	[QR] KOG0143 Iron/ascorbate family oxidoreductases	sp|Q9LHN8|F6H1_ARATH	Feruloyl CoA ortho-hydroxylase 1 OS=Arabidopsis thaliana GN=F6'H1 PE=1 SV=1	IPR005123	Oxoglutarate/iron-dependent dioxygenase	0016491|0055114	K06892
Ga01g00378.F1	NA	NA	gi|1050632108|ref|XP_017639001.1|	PREDICTED: UDP-N-acetylmuramoylalanine--D-glutamate ligase-like isoform X2 [Gossypium arboreum] >gi|728820764|gb|KHG03925.1| UDP-N-acetylmuramoylalanine--D-glutamate ligase [Gossypium arboreum]	NA	NA	sp|Q1IKG8|MURD_KORVE	UDP-N-acetylmuramoylalanine--D-glutamate ligase OS=Koribacter versatilis (strain Ellin345) GN=murD PE=3 SV=1	IPR013221	Mur ligase, central	0005524|0005737|0008360|0008764|0009058|0016874|0051301	NA
Ga01g00379.N1	AT3G12900.1	| 2-oxoglutarate (2OG) and Fe(II)-dependent oxygenase superfamily protein | Chr3:4104576-4106112 FORWARD LENGTH=357 | 201606	gi|1050632117|ref|XP_017639005.1|	PREDICTED: feruloyl CoA ortho-hydroxylase 1-like [Gossypium arboreum]	At3g12900	[QR] KOG0143 Iron/ascorbate family oxidoreductases	sp|Q9LHN8|F6H1_ARATH	Feruloyl CoA ortho-hydroxylase 1 OS=Arabidopsis thaliana GN=F6'H1 PE=1 SV=1	IPR005123	Oxoglutarate/iron-dependent dioxygenase	0016491|0055114	K06892
Ga01g00380.F1	AT3G12900.1	| 2-oxoglutarate (2OG) and Fe(II)-dependent oxygenase superfamily protein | Chr3:4104576-4106112 FORWARD LENGTH=357 | 201606	gi|1050636346|ref|XP_017641246.1|	PREDICTED: feruloyl CoA ortho-hydroxylase 1-like [Gossypium arboreum]	At3g12900	[QR] KOG0143 Iron/ascorbate family oxidoreductases	sp|Q9LHN8|F6H1_ARATH	Feruloyl CoA ortho-hydroxylase 1 OS=Arabidopsis thaliana GN=F6'H1 PE=1 SV=1	IPR026992	Non-haem dioxygenase N-terminal domain	0016491|0055114	K06892
Ga01g00382.F1	AT1G17200.1	| Uncharacterized protein family (UPF0497) | Chr1:5878493-5879871 FORWARD LENGTH=204 | 201606	gi|1050630987|ref|XP_017638433.1|	PREDICTED: CASP-like protein F16 [Gossypium arboreum] >gi|1050639508|ref|XP_017642881.1| PREDICTED: CASP-like protein F16 [Gossypium arboreum] >gi|728825498|gb|KHG06274.1| CASP-like protein F16 [Gossypium arboreum]	At1g17200	Arabidopsis thaliana unknown protein	sp|Q8W4Z5|CSPL1_GOSHI	CASP-like protein F16 OS=Gossypium hirsutum GN=F16 PE=2 SV=1	IPR006702	Domain of unknown function DUF588	NA	NA
Ga01g00382.F2	AT1G17200.1	| Uncharacterized protein family (UPF0497) | Chr1:5878493-5879871 FORWARD LENGTH=204 | 201606	gi|763745363|gb|KJB12802.1|	hypothetical protein B456_002G037500 [Gossypium raimondii]	At1g17200	Arabidopsis thaliana unknown protein	sp|Q8W4Z5|CSPL1_GOSHI	CASP-like protein F16 OS=Gossypium hirsutum GN=F16 PE=2 SV=1	IPR006702	Domain of unknown function DUF588	NA	NA
Ga01g00383.F1	AT4G09650.1	| F-type H+-transporting ATPase subunit delta | Chr4:6100799-6101503 FORWARD LENGTH=234 | 201606	gi|1028953630|ref|XP_016720234.1|	PREDICTED: ATP synthase subunit delta, chloroplastic-like [Gossypium hirsutum] >gi|1050631471|ref|XP_017638672.1| PREDICTED: ATP synthase subunit delta, chloroplastic-like [Gossypium arboreum] >gi|1050631503|ref|XP_017638689.1| PREDICTED: ATP synthase subunit delta, chloroplastic-like [Gossypium arboreum]	At4g09650	[C] KOG1662 Mitochondrial F1F0-ATP synthase, subunit OSCP/ATP5	sp|Q9SSS9|ATPD_ARATH	ATP synthase subunit delta, chloroplastic OS=Arabidopsis thaliana GN=ATPD PE=1 SV=1	IPR000711	ATPase, OSCP/delta subunit	0015986|0016020|0046933	K02113
Ga01g00384.N1	AT3G14395.1	| hypothetical protein | Chr3:4811044-4811271 FORWARD LENGTH=75 | 201606	gi|763745365|gb|KJB12804.1|	hypothetical protein B456_002G037700 [Gossypium raimondii]	NA	NA	NA	NA	NA	NA	NA	NA
Ga01g00385.F1	NA	NA	gi|1050638477|ref|XP_017642340.1|	PREDICTED: mediator-associated protein 1-like [Gossypium arboreum] >gi|1050638524|ref|XP_017642364.1| PREDICTED: mediator-associated protein 1-like [Gossypium arboreum]	NA	NA	NA	NA	NA	NA	NA	NA
Ga01g00385.F2	AT4G25210.1	| DNA-binding storekeeper protein-related transcriptional regulator | Chr4:12918446-12919552 FORWARD LENGTH=368 | 201606	gi|1050638477|ref|XP_017642340.1|	PREDICTED: mediator-associated protein 1-like [Gossypium arboreum] >gi|1050638524|ref|XP_017642364.1| PREDICTED: mediator-associated protein 1-like [Gossypium arboreum]	At4g25210	Arabidopsis thaliana putative protein	sp|Q9SB42|STKLS_ARATH	GLABROUS1 enhancer-binding protein-like OS=Arabidopsis thaliana GN=GEBPL PE=1 SV=1	IPR007592	GLABROUS1 enhancer-binding protein family	0006355	NA
Ga01g00386.F1	AT3G14420.4	| Aldolase-type TIM barrel family protein | Chr3:4821861-4823899 FORWARD LENGTH=348 | 201606	gi|1050632638|ref|XP_017639265.1|	PREDICTED: peroxisomal (S)-2-hydroxy-acid oxidase GLO1-like [Gossypium arboreum]	At3g14420	[C] KOG0538 Glycolate oxidase	sp|Q9LRR9|GLO1_ARATH	Peroxisomal (S)-2-hydroxy-acid oxidase GLO1 OS=Arabidopsis thaliana GN=GLO1 PE=1 SV=1	IPR000262	FMN-dependent dehydrogenase	0003824|0010181|0016491|0055114	NA
Ga01g00386.F2	AT3G14420.2	| Aldolase-type TIM barrel family protein | Chr3:4821804-4823899 FORWARD LENGTH=367 | 201606	gi|1050632638|ref|XP_017639265.1|	PREDICTED: peroxisomal (S)-2-hydroxy-acid oxidase GLO1-like [Gossypium arboreum]	At3g14420	[C] KOG0538 Glycolate oxidase	sp|Q9LRR9|GLO1_ARATH	Peroxisomal (S)-2-hydroxy-acid oxidase GLO1 OS=Arabidopsis thaliana GN=GLO1 PE=1 SV=1	IPR000262	FMN-dependent dehydrogenase	0003824|0010181|0016491|0055114	K11517
Ga01g00386.F3	AT3G14420.2	| Aldolase-type TIM barrel family protein | Chr3:4821804-4823899 FORWARD LENGTH=367 | 201606	gi|1050632638|ref|XP_017639265.1|	PREDICTED: peroxisomal (S)-2-hydroxy-acid oxidase GLO1-like [Gossypium arboreum]	At3g14420	[C] KOG0538 Glycolate oxidase	sp|Q9LRR9|GLO1_ARATH	Peroxisomal (S)-2-hydroxy-acid oxidase GLO1 OS=Arabidopsis thaliana GN=GLO1 PE=1 SV=1	IPR000262	FMN-dependent dehydrogenase	0003824|0010181|0016491|0055114	K11517
Ga01g00387.F1	AT3G14420.2	| Aldolase-type TIM barrel family protein | Chr3:4821804-4823899 FORWARD LENGTH=367 | 201606	gi|1050632298|ref|XP_017639092.1|	PREDICTED: peroxisomal (S)-2-hydroxy-acid oxidase GLO1-like [Gossypium arboreum]	At3g14420	[C] KOG0538 Glycolate oxidase	sp|Q9LRR9|GLO1_ARATH	Peroxisomal (S)-2-hydroxy-acid oxidase GLO1 OS=Arabidopsis thaliana GN=GLO1 PE=1 SV=1	IPR000262	FMN-dependent dehydrogenase	0003824|0010181|0016491|0055114	K11517
Ga01g00387.F2	AT3G14420.5	| Aldolase-type TIM barrel family protein | Chr3:4821829-4823899 FORWARD LENGTH=360 | 201606	gi|728843012|gb|KHG22455.1|	Peroxisomal (S)-2-hydroxy-acid oxidase [Gossypium arboreum]	At3g14420	[C] KOG0538 Glycolate oxidase	sp|P05414|GOX_SPIOL	Peroxisomal (S)-2-hydroxy-acid oxidase OS=Spinacia oleracea PE=1 SV=1	IPR000262	FMN-dependent dehydrogenase	0003824|0010181|0016491|0055114	NA
Ga01g00387.F3	AT3G14420.2	| Aldolase-type TIM barrel family protein | Chr3:4821804-4823899 FORWARD LENGTH=367 | 201606	gi|1050632298|ref|XP_017639092.1|	PREDICTED: peroxisomal (S)-2-hydroxy-acid oxidase GLO1-like [Gossypium arboreum]	At3g14420	[C] KOG0538 Glycolate oxidase	sp|Q9LRR9|GLO1_ARATH	Peroxisomal (S)-2-hydroxy-acid oxidase GLO1 OS=Arabidopsis thaliana GN=GLO1 PE=1 SV=1	IPR000262	FMN-dependent dehydrogenase	0003824|0010181|0016491|0055114	K11517
Ga01g00387.F4	AT3G14420.2	| Aldolase-type TIM barrel family protein | Chr3:4821804-4823899 FORWARD LENGTH=367 | 201606	gi|1050632298|ref|XP_017639092.1|	PREDICTED: peroxisomal (S)-2-hydroxy-acid oxidase GLO1-like [Gossypium arboreum]	At3g14420	[C] KOG0538 Glycolate oxidase	sp|Q9LRR9|GLO1_ARATH	Peroxisomal (S)-2-hydroxy-acid oxidase GLO1 OS=Arabidopsis thaliana GN=GLO1 PE=1 SV=1	IPR000262	FMN-dependent dehydrogenase	0003824|0010181|0016491|0055114	K11517
Ga01g00387.F5	AT3G14420.2	| Aldolase-type TIM barrel family protein | Chr3:4821804-4823899 FORWARD LENGTH=367 | 201606	gi|1050632298|ref|XP_017639092.1|	PREDICTED: peroxisomal (S)-2-hydroxy-acid oxidase GLO1-like [Gossypium arboreum]	At3g14420	[C] KOG0538 Glycolate oxidase	sp|Q9LRR9|GLO1_ARATH	Peroxisomal (S)-2-hydroxy-acid oxidase GLO1 OS=Arabidopsis thaliana GN=GLO1 PE=1 SV=1	IPR000262	FMN-dependent dehydrogenase	0003824|0010181|0016491|0055114	K11517
Ga01g00387.F6	AT3G14420.2	| Aldolase-type TIM barrel family protein | Chr3:4821804-4823899 FORWARD LENGTH=367 | 201606	gi|1050632298|ref|XP_017639092.1|	PREDICTED: peroxisomal (S)-2-hydroxy-acid oxidase GLO1-like [Gossypium arboreum]	At3g14420	[C] KOG0538 Glycolate oxidase	sp|Q9LRR9|GLO1_ARATH	Peroxisomal (S)-2-hydroxy-acid oxidase GLO1 OS=Arabidopsis thaliana GN=GLO1 PE=1 SV=1	IPR000262	FMN-dependent dehydrogenase	0003824|0010181|0016491|0055114	K11517
Ga01g00387.F7	AT3G14420.2	| Aldolase-type TIM barrel family protein | Chr3:4821804-4823899 FORWARD LENGTH=367 | 201606	gi|1050632298|ref|XP_017639092.1|	PREDICTED: peroxisomal (S)-2-hydroxy-acid oxidase GLO1-like [Gossypium arboreum]	At3g14420	[C] KOG0538 Glycolate oxidase	sp|Q9LRR9|GLO1_ARATH	Peroxisomal (S)-2-hydroxy-acid oxidase GLO1 OS=Arabidopsis thaliana GN=GLO1 PE=1 SV=1	IPR000262	FMN-dependent dehydrogenase	0003824|0010181|0016491|0055114	K11517
Ga01g00387.F8	AT3G14420.2	| Aldolase-type TIM barrel family protein | Chr3:4821804-4823899 FORWARD LENGTH=367 | 201606	gi|1050632298|ref|XP_017639092.1|	PREDICTED: peroxisomal (S)-2-hydroxy-acid oxidase GLO1-like [Gossypium arboreum]	At3g14420	[C] KOG0538 Glycolate oxidase	sp|Q9LRR9|GLO1_ARATH	Peroxisomal (S)-2-hydroxy-acid oxidase GLO1 OS=Arabidopsis thaliana GN=GLO1 PE=1 SV=1	IPR000262	FMN-dependent dehydrogenase	0003824|0010181|0016491|0055114	K11517
Ga01g00388.F1	AT3G14440.1	| nine-cis-epoxycarotenoid dioxygenase 3 | Chr3:4831678-4833477 REVERSE LENGTH=599 | 201606	gi|1050633547|ref|XP_017639735.1|	PREDICTED: 9-cis-epoxycarotenoid dioxygenase NCED3, chloroplastic-like [Gossypium arboreum]	At3g14440	[Q] KOG1285 Beta, beta-carotene 15,15'-dioxygenase and related enzymes	sp|Q9M6E8|NCED1_PHAVU	9-cis-epoxycarotenoid dioxygenase NCED1, chloroplastic OS=Phaseolus vulgaris GN=NCED1 PE=2 SV=1	IPR004294	Carotenoid oxygenase	0016702|0055114	K09840
Ga01g00388.F2	AT3G14440.1	| nine-cis-epoxycarotenoid dioxygenase 3 | Chr3:4831678-4833477 REVERSE LENGTH=599 | 201606	gi|1050633547|ref|XP_017639735.1|	PREDICTED: 9-cis-epoxycarotenoid dioxygenase NCED3, chloroplastic-like [Gossypium arboreum]	At3g14440	[Q] KOG1285 Beta, beta-carotene 15,15'-dioxygenase and related enzymes	sp|Q9M6E8|NCED1_PHAVU	9-cis-epoxycarotenoid dioxygenase NCED1, chloroplastic OS=Phaseolus vulgaris GN=NCED1 PE=2 SV=1	IPR004294	Carotenoid oxygenase	0016702|0055114	K09840
Ga01g00388.F3	AT3G14440.1	| nine-cis-epoxycarotenoid dioxygenase 3 | Chr3:4831678-4833477 REVERSE LENGTH=599 | 201606	gi|1050633547|ref|XP_017639735.1|	PREDICTED: 9-cis-epoxycarotenoid dioxygenase NCED3, chloroplastic-like [Gossypium arboreum]	At3g14440	[Q] KOG1285 Beta, beta-carotene 15,15'-dioxygenase and related enzymes	sp|Q9M6E8|NCED1_PHAVU	9-cis-epoxycarotenoid dioxygenase NCED1, chloroplastic OS=Phaseolus vulgaris GN=NCED1 PE=2 SV=1	IPR004294	Carotenoid oxygenase	0016702|0055114	K09840
Ga01g00389.F1	AT1G66340.1	| Signal transduction histidine kinase%2C hybrid-type%2C ethylene sensor | Chr1:24734698-24737366 FORWARD LENGTH=738 | 201606	gi|728828428|gb|KHG07871.1|	Ethylene receptor [Gossypium arboreum]	At1g66340	[T] KOG0519 Sensory transduction histidine kinase	sp|Q9M7M1|ETR1_PRUPE	Ethylene receptor OS=Prunus persica GN=ETR1 PE=2 SV=1	NA	NA	NA	NA
Ga01g00390.F1	AT1G66340.1	| Signal transduction histidine kinase%2C hybrid-type%2C ethylene sensor | Chr1:24734698-24737366 FORWARD LENGTH=738 | 201606	gi|1050637608|ref|XP_017641897.1|	PREDICTED: ethylene receptor [Gossypium arboreum] >gi|728828429|gb|KHG07872.1| Ethylene receptor [Gossypium arboreum]	At1g66340	[T] KOG0519 Sensory transduction histidine kinase	sp|Q9M7M1|ETR1_PRUPE	Ethylene receptor OS=Prunus persica GN=ETR1 PE=2 SV=1	IPR003661	Signal transduction histidine kinase, dimerisation/phosphoacceptor domain	0000155|0000160|0004673|0005515|0005789|0007165|0010105|0016310|0016772|0038199|0050896|0051740	K14509
Ga01g00390.F2	AT1G66340.1	| Signal transduction histidine kinase%2C hybrid-type%2C ethylene sensor | Chr1:24734698-24737366 FORWARD LENGTH=738 | 201606	gi|1050637608|ref|XP_017641897.1|	PREDICTED: ethylene receptor [Gossypium arboreum] >gi|728828429|gb|KHG07872.1| Ethylene receptor [Gossypium arboreum]	At1g66340	[T] KOG0519 Sensory transduction histidine kinase	sp|Q9M7M1|ETR1_PRUPE	Ethylene receptor OS=Prunus persica GN=ETR1 PE=2 SV=1	IPR003661	Signal transduction histidine kinase, dimerisation/phosphoacceptor domain	0000155|0000160|0004673|0005515|0005789|0007165|0010105|0016310|0016772|0038199|0050896|0051740	K14509
Ga01g00390.F3	AT1G66340.1	| Signal transduction histidine kinase%2C hybrid-type%2C ethylene sensor | Chr1:24734698-24737366 FORWARD LENGTH=738 | 201606	gi|763745396|gb|KJB12835.1|	hypothetical protein B456_002G038300 [Gossypium raimondii]	At1g66340	[T] KOG0519 Sensory transduction histidine kinase	sp|Q9M7M1|ETR1_PRUPE	Ethylene receptor OS=Prunus persica GN=ETR1 PE=2 SV=1	IPR003661	Signal transduction histidine kinase, dimerisation/phosphoacceptor domain	0000155|0005515|0007165|0016310|0016772	K14509
Ga01g00391.F1	AT3G14450.1	| CTC-interacting domain 9 | Chr3:4849788-4851601 FORWARD LENGTH=327 | 201606	gi|1050636713|ref|XP_017641429.1|	PREDICTED: polyadenylate-binding protein-interacting protein 9-like isoform X1 [Gossypium arboreum]	At3g14450	[R] KOG0118 FOG: RRM domain	sp|Q9LRR6|CID9_ARATH	Polyadenylate-binding protein-interacting protein 9 OS=Arabidopsis thaliana GN=CID9 PE=4 SV=1	IPR000504	RNA recognition motif domain	0003676	NA
Ga01g00391.F2	AT3G14450.1	| CTC-interacting domain 9 | Chr3:4849788-4851601 FORWARD LENGTH=327 | 201606	gi|1050636715|ref|XP_017641430.1|	PREDICTED: polyadenylate-binding protein-interacting protein 9-like isoform X2 [Gossypium arboreum]	At3g14450	[R] KOG0118 FOG: RRM domain	sp|Q9LRR6|CID9_ARATH	Polyadenylate-binding protein-interacting protein 9 OS=Arabidopsis thaliana GN=CID9 PE=4 SV=1	IPR009818	Ataxin-2, C-terminal	0003676	NA
Ga01g00391.F3	AT3G14450.1	| CTC-interacting domain 9 | Chr3:4849788-4851601 FORWARD LENGTH=327 | 201606	gi|1050636713|ref|XP_017641429.1|	PREDICTED: polyadenylate-binding protein-interacting protein 9-like isoform X1 [Gossypium arboreum]	At3g14450	[R] KOG0118 FOG: RRM domain	sp|Q9LRR6|CID9_ARATH	Polyadenylate-binding protein-interacting protein 9 OS=Arabidopsis thaliana GN=CID9 PE=4 SV=1	IPR000504	RNA recognition motif domain	0003676	NA
Ga01g00393.N1	AT1G17147.1	| VQ motif-containing protein | Chr1:5863654-5863950 REVERSE LENGTH=98 | 201606	gi|1050599356|ref|XP_017622019.1|	PREDICTED: VQ motif-containing protein 1-like [Gossypium arboreum] >gi|1050634442|ref|XP_017640259.1| PREDICTED: VQ motif-containing protein 1-like [Gossypium arboreum]	At1g78410	Arabidopsis thaliana VQ motif-containing protein	sp|Q1G3U8|VQ1_ARATH	VQ motif-containing protein 1 OS=Arabidopsis thaliana GN=VQ1 PE=1 SV=1	IPR008889	VQ	NA	NA
Ga01g00393.N2	AT1G17147.1	| VQ motif-containing protein | Chr1:5863654-5863950 REVERSE LENGTH=98 | 201606	gi|1050599356|ref|XP_017622019.1|	PREDICTED: VQ motif-containing protein 1-like [Gossypium arboreum] >gi|1050634442|ref|XP_017640259.1| PREDICTED: VQ motif-containing protein 1-like [Gossypium arboreum]	At1g78410	Arabidopsis thaliana VQ motif-containing protein	sp|Q1G3U8|VQ1_ARATH	VQ motif-containing protein 1 OS=Arabidopsis thaliana GN=VQ1 PE=1 SV=1	IPR008889	VQ	NA	NA
Ga01g00394.F1	AT1G78420.2	| RING/U-box superfamily protein | Chr1:29505278-29507272 FORWARD LENGTH=401 | 201606	gi|1050636703|ref|XP_017641424.1|	PREDICTED: uncharacterized protein LOC108482851 [Gossypium arboreum] >gi|1050636705|ref|XP_017641425.1| PREDICTED: uncharacterized protein LOC108482851 [Gossypium arboreum] >gi|728820800|gb|KHG03942.1| Protein SIP5 [Gossypium arboreum]	At1g78420	[R] KOG2789 Putative Zn-finger protein	NA	NA	NA	NA	NA	NA
Ga01g00394.F2	AT1G78420.2	| RING/U-box superfamily protein | Chr1:29505278-29507272 FORWARD LENGTH=401 | 201606	gi|1050636703|ref|XP_017641424.1|	PREDICTED: uncharacterized protein LOC108482851 [Gossypium arboreum] >gi|1050636705|ref|XP_017641425.1| PREDICTED: uncharacterized protein LOC108482851 [Gossypium arboreum] >gi|728820800|gb|KHG03942.1| Protein SIP5 [Gossypium arboreum]	At1g78420	[R] KOG2789 Putative Zn-finger protein	sp|A7TL97|SIP5_VANPO	Protein SIP5 OS=Vanderwaltozyma polyspora (strain ATCC 22028 / DSM 70294) GN=SIP5 PE=3 SV=1	IPR001841	Zinc finger, RING-type	NA	NA
Ga01g00395.F1	AT1G78430.1	| ROP interactive partner 2 | Chr1:29509605-29510679 FORWARD LENGTH=324 | 201606	gi|1050636707|ref|XP_017641426.1|	PREDICTED: interactor of constitutive active ROPs 4 [Gossypium arboreum] >gi|1050636709|ref|XP_017641427.1| PREDICTED: interactor of constitutive active ROPs 4 [Gossypium arboreum]	At1g78430	ROP interactive partner 2	sp|Q9M9F9|ICR4_ARATH	Interactor of constitutive active ROPs 4 OS=Arabidopsis thaliana GN=ICR4 PE=1 SV=2	IPR029688	Interactor of constitutive active ROPs	NA	NA
Ga01g00395.F2	AT1G78430.1	| ROP interactive partner 2 | Chr1:29509605-29510679 FORWARD LENGTH=324 | 201606	gi|1050636707|ref|XP_017641426.1|	PREDICTED: interactor of constitutive active ROPs 4 [Gossypium arboreum] >gi|1050636709|ref|XP_017641427.1| PREDICTED: interactor of constitutive active ROPs 4 [Gossypium arboreum]	At1g78430	ROP interactive partner 2	sp|Q9M9F9|ICR4_ARATH	Interactor of constitutive active ROPs 4 OS=Arabidopsis thaliana GN=ICR4 PE=1 SV=2	IPR029688	Interactor of constitutive active ROPs	NA	NA
Ga01g00397.F1	AT1G78440.1	| gibberellin 2-beta-dioxygenase | Chr1:29511772-29512990 REVERSE LENGTH=329 | 201606	gi|1050636711|ref|XP_017641428.1|	PREDICTED: gibberellin 2-beta-dioxygenase 1-like [Gossypium arboreum]	At1g78440	[QR] KOG0143 Iron/ascorbate family oxidoreductases	sp|Q9SQ80|G2OX1_PEA	Gibberellin 2-beta-dioxygenase 1 OS=Pisum sativum GN=GA2OX1 PE=1 SV=1	IPR026992	Non-haem dioxygenase N-terminal domain	0016491|0055114	K04125
Ga01g00398.F1	AT2G15042.1	| Leucine-rich repeat (LRR) family protein | Chr2:6511058-6512335 FORWARD LENGTH=425 | 201606	gi|1050634440|ref|XP_017640258.1|	PREDICTED: receptor-like protein kinase 2 [Gossypium arboreum]	At2g15040_3	[R] KOG0619 FOG: Leucine rich repeat	sp|Q9C9H7|RLP12_ARATH	Receptor-like protein 12 OS=Arabidopsis thaliana GN=RLP12 PE=2 SV=2	IPR001611	Leucine-rich repeat	0005515	NA
Ga01g00399.F1	NA	NA	gi|728807902|gb|KHF97894.1|	Root meristem growth factor 9 -like protein [Gossypium arboreum]	NA	NA	NA	NA	NA	NA	NA	NA
Ga01g00400.C1	AT1G17110.3	| ubiquitin-specific protease 15 | Chr1:5845816-5849889 REVERSE LENGTH=924 | 201606	gi|1028963433|ref|XP_016725216.1|	PREDICTED: ubiquitin carboxyl-terminal hydrolase 15-like isoform X2 [Gossypium hirsutum]	At1g17110	[O] KOG1865 Ubiquitin carboxyl-terminal hydrolase	sp|Q9FPS9|UBP15_ARATH	Ubiquitin carboxyl-terminal hydrolase 15 OS=Arabidopsis thaliana GN=UBP15 PE=2 SV=2	IPR002893	Zinc finger, MYND-type	0006511|0016579|0036459	NA
Ga01g00400.F1	AT1G17110.3	| ubiquitin-specific protease 15 | Chr1:5845816-5849889 REVERSE LENGTH=924 | 201606	gi|1050638249|ref|XP_017642238.1|	PREDICTED: ubiquitin carboxyl-terminal hydrolase 15-like [Gossypium arboreum]	At1g17110	[O] KOG1865 Ubiquitin carboxyl-terminal hydrolase	sp|Q9FPS9|UBP15_ARATH	Ubiquitin carboxyl-terminal hydrolase 15 OS=Arabidopsis thaliana GN=UBP15 PE=2 SV=2	IPR002893	Zinc finger, MYND-type	0006511|0016579|0036459	NA
Ga01g00400.F10	AT1G17110.3	| ubiquitin-specific protease 15 | Chr1:5845816-5849889 REVERSE LENGTH=924 | 201606	gi|1050638249|ref|XP_017642238.1|	PREDICTED: ubiquitin carboxyl-terminal hydrolase 15-like [Gossypium arboreum]	At1g17110	[O] KOG1865 Ubiquitin carboxyl-terminal hydrolase	sp|Q9FPS9|UBP15_ARATH	Ubiquitin carboxyl-terminal hydrolase 15 OS=Arabidopsis thaliana GN=UBP15 PE=2 SV=2	IPR002893	Zinc finger, MYND-type	0006511|0016579|0036459	NA
Ga01g00400.F11	AT1G17110.3	| ubiquitin-specific protease 15 | Chr1:5845816-5849889 REVERSE LENGTH=924 | 201606	gi|1050638249|ref|XP_017642238.1|	PREDICTED: ubiquitin carboxyl-terminal hydrolase 15-like [Gossypium arboreum]	At1g17110	[O] KOG1865 Ubiquitin carboxyl-terminal hydrolase	sp|Q9FPS9|UBP15_ARATH	Ubiquitin carboxyl-terminal hydrolase 15 OS=Arabidopsis thaliana GN=UBP15 PE=2 SV=2	IPR002893	Zinc finger, MYND-type	0006511|0016579|0036459	NA
Ga01g00400.F12	AT1G17110.3	| ubiquitin-specific protease 15 | Chr1:5845816-5849889 REVERSE LENGTH=924 | 201606	gi|1050638249|ref|XP_017642238.1|	PREDICTED: ubiquitin carboxyl-terminal hydrolase 15-like [Gossypium arboreum]	At1g17110	[O] KOG1865 Ubiquitin carboxyl-terminal hydrolase	sp|Q9FPS9|UBP15_ARATH	Ubiquitin carboxyl-terminal hydrolase 15 OS=Arabidopsis thaliana GN=UBP15 PE=2 SV=2	IPR002893	Zinc finger, MYND-type	0006511|0016579|0036459	NA
Ga01g00400.F13	AT1G17110.3	| ubiquitin-specific protease 15 | Chr1:5845816-5849889 REVERSE LENGTH=924 | 201606	gi|1050638249|ref|XP_017642238.1|	PREDICTED: ubiquitin carboxyl-terminal hydrolase 15-like [Gossypium arboreum]	At1g17110	[O] KOG1865 Ubiquitin carboxyl-terminal hydrolase	sp|Q9FPS9|UBP15_ARATH	Ubiquitin carboxyl-terminal hydrolase 15 OS=Arabidopsis thaliana GN=UBP15 PE=2 SV=2	IPR002893	Zinc finger, MYND-type	0006511|0016579|0036459	NA
Ga01g00400.F14	AT1G17110.3	| ubiquitin-specific protease 15 | Chr1:5845816-5849889 REVERSE LENGTH=924 | 201606	gi|1050638249|ref|XP_017642238.1|	PREDICTED: ubiquitin carboxyl-terminal hydrolase 15-like [Gossypium arboreum]	At1g17110	[O] KOG1865 Ubiquitin carboxyl-terminal hydrolase	sp|Q9FPS9|UBP15_ARATH	Ubiquitin carboxyl-terminal hydrolase 15 OS=Arabidopsis thaliana GN=UBP15 PE=2 SV=2	IPR002893	Zinc finger, MYND-type	0006511|0016579|0036459	NA
Ga01g00400.F15	AT1G17110.3	| ubiquitin-specific protease 15 | Chr1:5845816-5849889 REVERSE LENGTH=924 | 201606	gi|1050638249|ref|XP_017642238.1|	PREDICTED: ubiquitin carboxyl-terminal hydrolase 15-like [Gossypium arboreum]	At1g17110	[O] KOG1865 Ubiquitin carboxyl-terminal hydrolase	sp|Q9FPS9|UBP15_ARATH	Ubiquitin carboxyl-terminal hydrolase 15 OS=Arabidopsis thaliana GN=UBP15 PE=2 SV=2	IPR001394	Peptidase C19, ubiquitin carboxyl-terminal hydrolase	0006511|0016579|0036459	NA
Ga01g00400.F16	AT1G17110.3	| ubiquitin-specific protease 15 | Chr1:5845816-5849889 REVERSE LENGTH=924 | 201606	gi|1050638249|ref|XP_017642238.1|	PREDICTED: ubiquitin carboxyl-terminal hydrolase 15-like [Gossypium arboreum]	At1g17110	[O] KOG1865 Ubiquitin carboxyl-terminal hydrolase	sp|Q9FPS9|UBP15_ARATH	Ubiquitin carboxyl-terminal hydrolase 15 OS=Arabidopsis thaliana GN=UBP15 PE=2 SV=2	IPR002893	Zinc finger, MYND-type	0006511|0016579|0036459	NA
Ga01g00400.F17	AT1G17110.3	| ubiquitin-specific protease 15 | Chr1:5845816-5849889 REVERSE LENGTH=924 | 201606	gi|1050638249|ref|XP_017642238.1|	PREDICTED: ubiquitin carboxyl-terminal hydrolase 15-like [Gossypium arboreum]	At1g17110	[O] KOG1865 Ubiquitin carboxyl-terminal hydrolase	sp|Q9FPS9|UBP15_ARATH	Ubiquitin carboxyl-terminal hydrolase 15 OS=Arabidopsis thaliana GN=UBP15 PE=2 SV=2	IPR001394	Peptidase C19, ubiquitin carboxyl-terminal hydrolase	0006511|0016579|0036459	NA
Ga01g00400.F18	AT1G17110.3	| ubiquitin-specific protease 15 | Chr1:5845816-5849889 REVERSE LENGTH=924 | 201606	gi|1050638249|ref|XP_017642238.1|	PREDICTED: ubiquitin carboxyl-terminal hydrolase 15-like [Gossypium arboreum]	At1g17110	[O] KOG1865 Ubiquitin carboxyl-terminal hydrolase	sp|Q9FPS9|UBP15_ARATH	Ubiquitin carboxyl-terminal hydrolase 15 OS=Arabidopsis thaliana GN=UBP15 PE=2 SV=2	IPR002893	Zinc finger, MYND-type	0006511|0016579|0036459	NA
Ga01g00400.F19	AT1G17110.3	| ubiquitin-specific protease 15 | Chr1:5845816-5849889 REVERSE LENGTH=924 | 201606	gi|1050638249|ref|XP_017642238.1|	PREDICTED: ubiquitin carboxyl-terminal hydrolase 15-like [Gossypium arboreum]	At1g17110	[O] KOG1865 Ubiquitin carboxyl-terminal hydrolase	sp|Q9FPS9|UBP15_ARATH	Ubiquitin carboxyl-terminal hydrolase 15 OS=Arabidopsis thaliana GN=UBP15 PE=2 SV=2	IPR002893	Zinc finger, MYND-type	0006511|0016579|0036459	NA
Ga01g00400.F2	AT1G17110.3	| ubiquitin-specific protease 15 | Chr1:5845816-5849889 REVERSE LENGTH=924 | 201606	gi|1050638249|ref|XP_017642238.1|	PREDICTED: ubiquitin carboxyl-terminal hydrolase 15-like [Gossypium arboreum]	At1g17110	[O] KOG1865 Ubiquitin carboxyl-terminal hydrolase	sp|Q9FPS9|UBP15_ARATH	Ubiquitin carboxyl-terminal hydrolase 15 OS=Arabidopsis thaliana GN=UBP15 PE=2 SV=2	IPR001394	Peptidase C19, ubiquitin carboxyl-terminal hydrolase	0006511|0016579|0036459	NA
Ga01g00400.F20	AT1G17110.3	| ubiquitin-specific protease 15 | Chr1:5845816-5849889 REVERSE LENGTH=924 | 201606	gi|1050638249|ref|XP_017642238.1|	PREDICTED: ubiquitin carboxyl-terminal hydrolase 15-like [Gossypium arboreum]	At1g17110	[O] KOG1865 Ubiquitin carboxyl-terminal hydrolase	sp|Q9FPS9|UBP15_ARATH	Ubiquitin carboxyl-terminal hydrolase 15 OS=Arabidopsis thaliana GN=UBP15 PE=2 SV=2	IPR001394	Peptidase C19, ubiquitin carboxyl-terminal hydrolase	0006511|0016579|0036459	K11855
Ga01g00400.F21	AT1G17110.3	| ubiquitin-specific protease 15 | Chr1:5845816-5849889 REVERSE LENGTH=924 | 201606	gi|1050638249|ref|XP_017642238.1|	PREDICTED: ubiquitin carboxyl-terminal hydrolase 15-like [Gossypium arboreum]	At1g17110	[O] KOG1865 Ubiquitin carboxyl-terminal hydrolase	sp|Q9FPS9|UBP15_ARATH	Ubiquitin carboxyl-terminal hydrolase 15 OS=Arabidopsis thaliana GN=UBP15 PE=2 SV=2	IPR002893	Zinc finger, MYND-type	0006511|0016579|0036459	NA
Ga01g00400.F22	AT1G17110.3	| ubiquitin-specific protease 15 | Chr1:5845816-5849889 REVERSE LENGTH=924 | 201606	gi|1028963433|ref|XP_016725216.1|	PREDICTED: ubiquitin carboxyl-terminal hydrolase 15-like isoform X2 [Gossypium hirsutum]	At1g17110	[O] KOG1865 Ubiquitin carboxyl-terminal hydrolase	sp|Q9FPS9|UBP15_ARATH	Ubiquitin carboxyl-terminal hydrolase 15 OS=Arabidopsis thaliana GN=UBP15 PE=2 SV=2	IPR002893	Zinc finger, MYND-type	0006511|0016579|0036459	NA
Ga01g00400.F23	AT1G17110.3	| ubiquitin-specific protease 15 | Chr1:5845816-5849889 REVERSE LENGTH=924 | 201606	gi|1050638249|ref|XP_017642238.1|	PREDICTED: ubiquitin carboxyl-terminal hydrolase 15-like [Gossypium arboreum]	At1g17110	[O] KOG1865 Ubiquitin carboxyl-terminal hydrolase	sp|Q9FPS9|UBP15_ARATH	Ubiquitin carboxyl-terminal hydrolase 15 OS=Arabidopsis thaliana GN=UBP15 PE=2 SV=2	IPR001394	Peptidase C19, ubiquitin carboxyl-terminal hydrolase	0006511|0016579|0036459	NA
Ga01g00400.F24	AT1G17110.3	| ubiquitin-specific protease 15 | Chr1:5845816-5849889 REVERSE LENGTH=924 | 201606	gi|1050638249|ref|XP_017642238.1|	PREDICTED: ubiquitin carboxyl-terminal hydrolase 15-like [Gossypium arboreum]	At1g17110	[O] KOG1865 Ubiquitin carboxyl-terminal hydrolase	sp|Q9FPS9|UBP15_ARATH	Ubiquitin carboxyl-terminal hydrolase 15 OS=Arabidopsis thaliana GN=UBP15 PE=2 SV=2	IPR002893	Zinc finger, MYND-type	0006511|0016579|0036459	NA
Ga01g00400.F25	AT1G17110.3	| ubiquitin-specific protease 15 | Chr1:5845816-5849889 REVERSE LENGTH=924 | 201606	gi|1050638249|ref|XP_017642238.1|	PREDICTED: ubiquitin carboxyl-terminal hydrolase 15-like [Gossypium arboreum]	At1g17110	[O] KOG1865 Ubiquitin carboxyl-terminal hydrolase	sp|Q9FPS9|UBP15_ARATH	Ubiquitin carboxyl-terminal hydrolase 15 OS=Arabidopsis thaliana GN=UBP15 PE=2 SV=2	IPR001394	Peptidase C19, ubiquitin carboxyl-terminal hydrolase	0006511|0016579|0036459	NA
Ga01g00400.F26	AT1G17110.3	| ubiquitin-specific protease 15 | Chr1:5845816-5849889 REVERSE LENGTH=924 | 201606	gi|1050638249|ref|XP_017642238.1|	PREDICTED: ubiquitin carboxyl-terminal hydrolase 15-like [Gossypium arboreum]	At1g17110	[O] KOG1865 Ubiquitin carboxyl-terminal hydrolase	sp|Q9FPS9|UBP15_ARATH	Ubiquitin carboxyl-terminal hydrolase 15 OS=Arabidopsis thaliana GN=UBP15 PE=2 SV=2	IPR001394	Peptidase C19, ubiquitin carboxyl-terminal hydrolase	0006511|0016579|0036459	NA
Ga01g00400.F27	AT1G17110.3	| ubiquitin-specific protease 15 | Chr1:5845816-5849889 REVERSE LENGTH=924 | 201606	gi|1050638249|ref|XP_017642238.1|	PREDICTED: ubiquitin carboxyl-terminal hydrolase 15-like [Gossypium arboreum]	At1g17110	[O] KOG1865 Ubiquitin carboxyl-terminal hydrolase	sp|Q9FPS9|UBP15_ARATH	Ubiquitin carboxyl-terminal hydrolase 15 OS=Arabidopsis thaliana GN=UBP15 PE=2 SV=2	IPR001394	Peptidase C19, ubiquitin carboxyl-terminal hydrolase	0006511|0016579|0036459	NA
Ga01g00400.F28	AT1G17110.3	| ubiquitin-specific protease 15 | Chr1:5845816-5849889 REVERSE LENGTH=924 | 201606	gi|1050638249|ref|XP_017642238.1|	PREDICTED: ubiquitin carboxyl-terminal hydrolase 15-like [Gossypium arboreum]	At1g17110	[O] KOG1865 Ubiquitin carboxyl-terminal hydrolase	sp|Q9FPS9|UBP15_ARATH	Ubiquitin carboxyl-terminal hydrolase 15 OS=Arabidopsis thaliana GN=UBP15 PE=2 SV=2	IPR002893	Zinc finger, MYND-type	0006511|0016579|0036459	NA
Ga01g00400.F29	AT1G17110.3	| ubiquitin-specific protease 15 | Chr1:5845816-5849889 REVERSE LENGTH=924 | 201606	gi|1050638249|ref|XP_017642238.1|	PREDICTED: ubiquitin carboxyl-terminal hydrolase 15-like [Gossypium arboreum]	At1g17110	[O] KOG1865 Ubiquitin carboxyl-terminal hydrolase	sp|Q9FPS9|UBP15_ARATH	Ubiquitin carboxyl-terminal hydrolase 15 OS=Arabidopsis thaliana GN=UBP15 PE=2 SV=2	IPR002893	Zinc finger, MYND-type	0006511|0016579|0036459	NA
Ga01g00400.F3	AT1G17110.2	| ubiquitin-specific protease 15 | Chr1:5845816-5849889 REVERSE LENGTH=928 | 201606	gi|1050638249|ref|XP_017642238.1|	PREDICTED: ubiquitin carboxyl-terminal hydrolase 15-like [Gossypium arboreum]	At1g17110	[O] KOG1865 Ubiquitin carboxyl-terminal hydrolase	sp|Q9FPS9|UBP15_ARATH	Ubiquitin carboxyl-terminal hydrolase 15 OS=Arabidopsis thaliana GN=UBP15 PE=2 SV=2	IPR001394	Peptidase C19, ubiquitin carboxyl-terminal hydrolase	0016579|0036459	NA
Ga01g00400.F30	AT1G17110.3	| ubiquitin-specific protease 15 | Chr1:5845816-5849889 REVERSE LENGTH=924 | 201606	gi|1050638249|ref|XP_017642238.1|	PREDICTED: ubiquitin carboxyl-terminal hydrolase 15-like [Gossypium arboreum]	At1g17110	[O] KOG1865 Ubiquitin carboxyl-terminal hydrolase	sp|Q9FPS9|UBP15_ARATH	Ubiquitin carboxyl-terminal hydrolase 15 OS=Arabidopsis thaliana GN=UBP15 PE=2 SV=2	IPR002893	Zinc finger, MYND-type	0006511|0016579|0036459	K11855
Ga01g00400.F31	AT1G17110.3	| ubiquitin-specific protease 15 | Chr1:5845816-5849889 REVERSE LENGTH=924 | 201606	gi|1050638249|ref|XP_017642238.1|	PREDICTED: ubiquitin carboxyl-terminal hydrolase 15-like [Gossypium arboreum]	At1g17110	[O] KOG1865 Ubiquitin carboxyl-terminal hydrolase	sp|Q9FPS9|UBP15_ARATH	Ubiquitin carboxyl-terminal hydrolase 15 OS=Arabidopsis thaliana GN=UBP15 PE=2 SV=2	IPR002893	Zinc finger, MYND-type	0006511|0016579|0036459	NA
Ga01g00400.F32	AT1G17110.2	| ubiquitin-specific protease 15 | Chr1:5845816-5849889 REVERSE LENGTH=928 | 201606	gi|1050638249|ref|XP_017642238.1|	PREDICTED: ubiquitin carboxyl-terminal hydrolase 15-like [Gossypium arboreum]	At1g17110	[O] KOG1865 Ubiquitin carboxyl-terminal hydrolase	sp|Q9FPS9|UBP15_ARATH	Ubiquitin carboxyl-terminal hydrolase 15 OS=Arabidopsis thaliana GN=UBP15 PE=2 SV=2	IPR001394	Peptidase C19, ubiquitin carboxyl-terminal hydrolase	0016579|0036459	NA
Ga01g00400.F33	AT1G17110.3	| ubiquitin-specific protease 15 | Chr1:5845816-5849889 REVERSE LENGTH=924 | 201606	gi|1050638249|ref|XP_017642238.1|	PREDICTED: ubiquitin carboxyl-terminal hydrolase 15-like [Gossypium arboreum]	At1g17110	[O] KOG1865 Ubiquitin carboxyl-terminal hydrolase	sp|Q9FPS9|UBP15_ARATH	Ubiquitin carboxyl-terminal hydrolase 15 OS=Arabidopsis thaliana GN=UBP15 PE=2 SV=2	IPR002893	Zinc finger, MYND-type	0006511|0016579|0036459	K11855
Ga01g00400.F4	AT1G17110.3	| ubiquitin-specific protease 15 | Chr1:5845816-5849889 REVERSE LENGTH=924 | 201606	gi|1050638249|ref|XP_017642238.1|	PREDICTED: ubiquitin carboxyl-terminal hydrolase 15-like [Gossypium arboreum]	At1g17110	[O] KOG1865 Ubiquitin carboxyl-terminal hydrolase	sp|Q9FPS9|UBP15_ARATH	Ubiquitin carboxyl-terminal hydrolase 15 OS=Arabidopsis thaliana GN=UBP15 PE=2 SV=2	IPR002893	Zinc finger, MYND-type	0006511|0016579|0036459	NA
Ga01g00400.F5	AT1G17110.3	| ubiquitin-specific protease 15 | Chr1:5845816-5849889 REVERSE LENGTH=924 | 201606	gi|1050638249|ref|XP_017642238.1|	PREDICTED: ubiquitin carboxyl-terminal hydrolase 15-like [Gossypium arboreum]	At1g17110	[O] KOG1865 Ubiquitin carboxyl-terminal hydrolase	sp|Q9FPS9|UBP15_ARATH	Ubiquitin carboxyl-terminal hydrolase 15 OS=Arabidopsis thaliana GN=UBP15 PE=2 SV=2	IPR002893	Zinc finger, MYND-type	0006511|0016579|0036459	K11855
Ga01g00400.F6	AT1G17110.3	| ubiquitin-specific protease 15 | Chr1:5845816-5849889 REVERSE LENGTH=924 | 201606	gi|1050638249|ref|XP_017642238.1|	PREDICTED: ubiquitin carboxyl-terminal hydrolase 15-like [Gossypium arboreum]	At1g17110	[O] KOG1865 Ubiquitin carboxyl-terminal hydrolase	sp|Q9FPS9|UBP15_ARATH	Ubiquitin carboxyl-terminal hydrolase 15 OS=Arabidopsis thaliana GN=UBP15 PE=2 SV=2	IPR002893	Zinc finger, MYND-type	0006511|0016579|0036459	NA
Ga01g00400.F7	AT1G17110.3	| ubiquitin-specific protease 15 | Chr1:5845816-5849889 REVERSE LENGTH=924 | 201606	gi|1050638249|ref|XP_017642238.1|	PREDICTED: ubiquitin carboxyl-terminal hydrolase 15-like [Gossypium arboreum]	At1g17110	[O] KOG1865 Ubiquitin carboxyl-terminal hydrolase	sp|Q9FPS9|UBP15_ARATH	Ubiquitin carboxyl-terminal hydrolase 15 OS=Arabidopsis thaliana GN=UBP15 PE=2 SV=2	IPR002893	Zinc finger, MYND-type	0006511|0016579|0036459	NA
Ga01g00400.F8	AT1G17110.3	| ubiquitin-specific protease 15 | Chr1:5845816-5849889 REVERSE LENGTH=924 | 201606	gi|1050638249|ref|XP_017642238.1|	PREDICTED: ubiquitin carboxyl-terminal hydrolase 15-like [Gossypium arboreum]	At1g17110	[O] KOG1865 Ubiquitin carboxyl-terminal hydrolase	sp|Q9FPS9|UBP15_ARATH	Ubiquitin carboxyl-terminal hydrolase 15 OS=Arabidopsis thaliana GN=UBP15 PE=2 SV=2	IPR001394	Peptidase C19, ubiquitin carboxyl-terminal hydrolase	0006511|0016579|0036459	K11855
Ga01g00400.F9	AT1G17110.3	| ubiquitin-specific protease 15 | Chr1:5845816-5849889 REVERSE LENGTH=924 | 201606	gi|1050638249|ref|XP_017642238.1|	PREDICTED: ubiquitin carboxyl-terminal hydrolase 15-like [Gossypium arboreum]	At1g17110	[O] KOG1865 Ubiquitin carboxyl-terminal hydrolase	sp|Q9FPS9|UBP15_ARATH	Ubiquitin carboxyl-terminal hydrolase 15 OS=Arabidopsis thaliana GN=UBP15 PE=2 SV=2	IPR002893	Zinc finger, MYND-type	0006511|0016579|0036459	NA
Ga01g00400.M1	AT1G17110.3	| ubiquitin-specific protease 15 | Chr1:5845816-5849889 REVERSE LENGTH=924 | 201606	gi|1050638249|ref|XP_017642238.1|	PREDICTED: ubiquitin carboxyl-terminal hydrolase 15-like [Gossypium arboreum]	At1g17110	[O] KOG1865 Ubiquitin carboxyl-terminal hydrolase	sp|Q9FPS9|UBP15_ARATH	Ubiquitin carboxyl-terminal hydrolase 15 OS=Arabidopsis thaliana GN=UBP15 PE=2 SV=2	IPR002893	Zinc finger, MYND-type	0006511|0016579|0036459	NA
Ga01g00400.M2	AT1G17110.3	| ubiquitin-specific protease 15 | Chr1:5845816-5849889 REVERSE LENGTH=924 | 201606	gi|1050638249|ref|XP_017642238.1|	PREDICTED: ubiquitin carboxyl-terminal hydrolase 15-like [Gossypium arboreum]	At1g17110	[O] KOG1865 Ubiquitin carboxyl-terminal hydrolase	sp|Q9FPS9|UBP15_ARATH	Ubiquitin carboxyl-terminal hydrolase 15 OS=Arabidopsis thaliana GN=UBP15 PE=2 SV=2	IPR002893	Zinc finger, MYND-type	0006511|0016579|0036459	NA
Ga01g00400.M3	AT1G17110.3	| ubiquitin-specific protease 15 | Chr1:5845816-5849889 REVERSE LENGTH=924 | 201606	gi|1050638249|ref|XP_017642238.1|	PREDICTED: ubiquitin carboxyl-terminal hydrolase 15-like [Gossypium arboreum]	At1g17110	[O] KOG1865 Ubiquitin carboxyl-terminal hydrolase	sp|Q9FPS9|UBP15_ARATH	Ubiquitin carboxyl-terminal hydrolase 15 OS=Arabidopsis thaliana GN=UBP15 PE=2 SV=2	IPR002893	Zinc finger, MYND-type	0006511|0016579|0036459	NA
Ga01g00400.M4	AT1G17110.3	| ubiquitin-specific protease 15 | Chr1:5845816-5849889 REVERSE LENGTH=924 | 201606	gi|1050638249|ref|XP_017642238.1|	PREDICTED: ubiquitin carboxyl-terminal hydrolase 15-like [Gossypium arboreum]	At1g17110	[O] KOG1865 Ubiquitin carboxyl-terminal hydrolase	sp|Q9FPS9|UBP15_ARATH	Ubiquitin carboxyl-terminal hydrolase 15 OS=Arabidopsis thaliana GN=UBP15 PE=2 SV=2	IPR001394	Peptidase C19, ubiquitin carboxyl-terminal hydrolase	0006511|0016579|0036459	K11855
Ga01g00400.M5	AT1G17110.3	| ubiquitin-specific protease 15 | Chr1:5845816-5849889 REVERSE LENGTH=924 | 201606	gi|1050638249|ref|XP_017642238.1|	PREDICTED: ubiquitin carboxyl-terminal hydrolase 15-like [Gossypium arboreum]	At1g17110	[O] KOG1865 Ubiquitin carboxyl-terminal hydrolase	sp|Q9FPS9|UBP15_ARATH	Ubiquitin carboxyl-terminal hydrolase 15 OS=Arabidopsis thaliana GN=UBP15 PE=2 SV=2	IPR001394	Peptidase C19, ubiquitin carboxyl-terminal hydrolase	0006511|0016579|0036459	NA
Ga01g00400.M6	AT1G17110.3	| ubiquitin-specific protease 15 | Chr1:5845816-5849889 REVERSE LENGTH=924 | 201606	gi|1050638249|ref|XP_017642238.1|	PREDICTED: ubiquitin carboxyl-terminal hydrolase 15-like [Gossypium arboreum]	At1g17110	[O] KOG1865 Ubiquitin carboxyl-terminal hydrolase	sp|Q9FPS9|UBP15_ARATH	Ubiquitin carboxyl-terminal hydrolase 15 OS=Arabidopsis thaliana GN=UBP15 PE=2 SV=2	IPR002893	Zinc finger, MYND-type	0006511|0016579|0036459	K11855
Ga01g00401.F1	AT1G17100.1	| SOUL heme-binding family protein | Chr1:5844766-5845539 FORWARD LENGTH=232 | 201606	gi|1050633081|ref|XP_017639492.1|	PREDICTED: heme-binding protein 2 [Gossypium arboreum]	At1g17100	[R] TWOG0242 Heme-binding protein	sp|Q9Y5Z4|HEBP2_HUMAN	Heme-binding protein 2 OS=Homo sapiens GN=HEBP2 PE=1 SV=1	IPR006917	SOUL haem-binding protein	NA	NA
Ga01g00401.F2	AT1G17100.1	| SOUL heme-binding family protein | Chr1:5844766-5845539 FORWARD LENGTH=232 | 201606	gi|1050633081|ref|XP_017639492.1|	PREDICTED: heme-binding protein 2 [Gossypium arboreum]	At1g17100	[R] TWOG0242 Heme-binding protein	sp|Q9Y5Z4|HEBP2_HUMAN	Heme-binding protein 2 OS=Homo sapiens GN=HEBP2 PE=1 SV=1	IPR006917	SOUL haem-binding protein	NA	NA
Ga01g00402.N1	AT1G67025.1	| wall-associated receptor kinase carboxy-terminal protein | Chr1:25013344-25014435 REVERSE LENGTH=221 | 201606	gi|823267139|ref|XP_012466246.1|	PREDICTED: probable receptor-like protein kinase At1g67000 [Gossypium raimondii]	NA	NA	NA	NA	IPR025287	Wall-associated receptor kinase, galacturonan-binding domain	0030247	NA
Ga01g00403.F1	AT1G67025.1	| wall-associated receptor kinase carboxy-terminal protein | Chr1:25013344-25014435 REVERSE LENGTH=221 | 201606	gi|1029030989|ref|XP_016679283.1|	PREDICTED: LEAF RUST 10 DISEASE-RESISTANCE LOCUS RECEPTOR-LIKE PROTEIN KINASE-like 2.8, partial [Gossypium hirsutum]	At1g66940	[T] KOG1187 Serine/threonine protein kinase	NA	NA	IPR025287	Wall-associated receptor kinase, galacturonan-binding domain	0030247	NA
Ga01g00404.N1	AT5G38240.2	| Protein kinase family protein | Chr5:15277239-15279317 REVERSE LENGTH=624 | 201606	gi|1028963400|ref|XP_016725198.1|	PREDICTED: LEAF RUST 10 DISEASE-RESISTANCE LOCUS RECEPTOR-LIKE PROTEIN KINASE-like 2.8 [Gossypium hirsutum]	At1g66980_2	[T] KOG1187 Serine/threonine protein kinase	sp|P93604|LRK10_WHEAT	Rust resistance kinase Lr10 OS=Triticum aestivum GN=LRK10 PE=2 SV=1	IPR000719	Protein kinase domain	0004672|0005524|0006468|0030247	K04733
[truncated: 79,602 more rows]
