# Supplementary material for: Multi-strategic RNA-seq analysis reveals a high-resolution transcriptional landscape in cotton
Source: Nat Commun. 2019 Oct 17;10:4714. doi: 10.1038/s41467-019-12575-x (PMC6797763; doi:10.1038/s41467-019-12575-x)
Supplement: Supplementary file 5 — Supplementary Dataset 1-39 [file 41467_2019_12575_MOESM5_ESM.zip › SupplementaryDataset/SuppData30.xlsx]

## Sheet: SE
The effects of SE on protein features
Name	CDD	pfam	VSL2	anchor	iupred	signalp	TMHMM
Ga01g00229	Y	Y	Y	Y	Y	N	N
Ga01g00300	Y	N	Y	N	Y	N	N
Ga01g00347	Y	Y	Y	N	Y	N	N
Ga01g00359	Y	Y	N	N	N	N	N
Ga01g00400	Y	Y	Y	N	Y	N	N
Ga01g00494	Y	N	N	N	N	N	N
Ga01g00533	Y	Y	N	N	N	N	N
Ga01g00536	Y	Y	N	N	N	N	N
Ga01g00689	Y	Y	N	N	N	N	N
Ga01g00806	Y	N	Y	Y	Y	N	N
Ga01g01174	Y	Y	Y	N	Y	N	N
Ga01g01264	Y	Y	Y	N	Y	N	N
Ga01g01449	Y	N	Y	Y	Y	N	N
Ga01g01481	Y	Y	Y	N	N	N	N
Ga01g01543	Y	Y	Y	Y	N	N	N
Ga01g01667	Y	Y	Y	Y	Y	N	N
Ga01g01702	Y	Y	Y	N	N	N	N
Ga01g01886	Y	Y	Y	Y	Y	N	N
Ga01g01890	Y	Y	Y	N	Y	N	N
Ga01g01952	Y	N	Y	N	Y	N	N
Ga01g02062	Y	N	Y	N	Y	N	N
Ga01g02145	Y	Y	Y	Y	Y	N	N
Ga01g02401	Y	Y	Y	Y	Y	N	N
Ga02g00007	Y	Y	N	N	N	N	N
Ga02g00051	Y	Y	Y	N	Y	N	N
Ga02g00053	Y	Y	Y	Y	Y	N	N
Ga02g00080	Y	Y	N	N	N	N	N
Ga02g00257	Y	Y	Y	N	N	N	N
Ga02g00269	Y	Y	Y	N	N	N	N
Ga02g00310	Y	Y	Y	Y	Y	N	N
Ga02g00412	Y	Y	Y	N	Y	N	N
Ga02g00464	Y	Y	N	N	N	N	N
Ga02g00499	Y	Y	Y	N	N	N	N
Ga02g00507	Y	Y	Y	N	Y	N	Y
Ga02g00542	Y	N	Y	N	Y	N	Y
Ga02g00588	Y	Y	Y	N	Y	N	N
Ga02g00780	Y	Y	Y	N	Y	N	N
Ga02g00875	Y	Y	Y	N	N	N	N
Ga02g01044	Y	Y	Y	Y	Y	N	N
Ga02g01137	Y	Y	N	N	N	N	Y
Ga02g01193	Y	Y	N	N	N	N	N
Ga02g01357	Y	N	Y	N	N	N	N
Ga02g01414	Y	Y	N	N	N	N	N
Ga03g00316	Y	Y	Y	Y	Y	N	N
Ga03g00421	Y	N	N	N	N	N	N
Ga03g00584	Y	Y	Y	N	Y	N	N
Ga03g00622	Y	N	Y	Y	Y	N	N
Ga03g00677	Y	Y	Y	N	N	N	N
Ga03g00749	Y	Y	Y	N	N	N	N
Ga03g00758	Y	Y	N	N	N	N	N
Ga03g00851	Y	Y	Y	N	Y	N	N
Ga03g00854	Y	Y	N	N	N	N	N
Ga03g00912	Y	Y	Y	N	N	N	N
Ga03g00916	Y	N	Y	N	Y	N	Y
Ga03g00945	Y	Y	Y	N	Y	N	N
Ga03g01101	Y	N	Y	N	Y	N	N
Ga03g01192	Y	Y	Y	N	Y	N	N
Ga03g01220	Y	N	N	N	N	N	N
Ga03g01297	Y	Y	Y	Y	Y	N	N
Ga03g01454	Y	Y	N	N	N	N	N
Ga03g01774	Y	Y	N	N	N	N	Y
Ga03g01775	Y	Y	Y	N	N	N	Y
Ga03g01819	Y	N	Y	N	Y	N	N
Ga03g02005	Y	Y	Y	Y	N	N	N
Ga03g02034	Y	Y	Y	N	Y	N	N
Ga03g02103	Y	Y	Y	Y	Y	N	N
Ga03g02384	Y	Y	Y	Y	Y	N	N
Ga03g02490	Y	Y	Y	Y	Y	N	N
Ga04g00520	Y	Y	Y	N	Y	N	N
Ga04g00880	Y	N	Y	N	N	N	N
Ga04g00977	Y	Y	Y	N	N	N	N
Ga04g01011	Y	Y	N	N	N	N	N
Ga04g01160	Y	Y	Y	N	Y	N	N
Ga04g01254	Y	Y	N	N	N	N	N
Ga04g01436	Y	Y	Y	N	Y	N	N
Ga04g01561	Y	Y	Y	N	Y	N	N
Ga04g01593	Y	Y	N	N	N	N	N
Ga04g01624	Y	N	Y	N	Y	N	N
Ga04g01751	Y	Y	Y	N	Y	N	N
Ga04g01758	Y	Y	Y	N	Y	N	N
Ga05g00235	Y	Y	Y	N	Y	N	N
Ga05g00499	Y	Y	Y	N	Y	N	N
Ga05g00503	Y	Y	Y	N	Y	N	Y
Ga05g00536	Y	Y	Y	Y	Y	N	N
Ga05g00602	Y	Y	Y	Y	Y	N	N
Ga05g00637	Y	Y	Y	N	Y	N	N
Ga05g00666	Y	Y	Y	N	Y	N	N
Ga05g00667	Y	Y	N	N	N	N	N
Ga05g00677	Y	Y	Y	N	Y	N	N
Ga05g00744	Y	Y	Y	N	Y	N	N
Ga05g00849	Y	Y	Y	Y	N	N	N
Ga05g00910	Y	Y	Y	N	Y	N	N
Ga05g00996	Y	Y	Y	N	Y	N	N
Ga05g01029	Y	Y	Y	Y	Y	N	N
Ga05g01046	Y	Y	N	N	N	N	Y
Ga05g01094	Y	Y	Y	N	Y	N	N
Ga05g01126	Y	N	Y	N	N	N	N
Ga05g01146	Y	Y	Y	N	Y	N	N
Ga05g01147	Y	Y	Y	N	Y	N	N
Ga05g01198	Y	Y	N	N	N	N	N
Ga05g01311	Y	Y	N	N	N	N	N
Ga05g01318	Y	Y	Y	N	Y	N	N
Ga05g01770	Y	N	N	N	N	N	N
Ga05g02290	Y	Y	Y	Y	Y	N	N
Ga05g02367	Y	N	Y	Y	Y	N	N
Ga05g02406	Y	Y	Y	Y	Y	N	N
Ga05g02431	Y	Y	Y	N	Y	N	N
Ga05g02471	Y	N	Y	Y	Y	N	N
Ga05g02496	Y	Y	Y	N	Y	N	N
Ga05g02539	Y	Y	Y	N	Y	N	N
Ga05g02549	Y	Y	Y	N	Y	N	N
Ga05g02586	Y	N	Y	Y	Y	N	N
Ga05g02615	Y	Y	Y	N	Y	N	N
Ga05g02703	Y	Y	Y	Y	Y	N	N
Ga05g03020	Y	Y	Y	N	Y	N	N
Ga05g03077	Y	Y	Y	N	Y	N	N
Ga05g03922	Y	Y	Y	N	Y	N	N
Ga06g00125	Y	Y	Y	N	Y	N	Y
Ga06g00246	Y	Y	Y	N	Y	N	N
Ga06g00269	Y	Y	Y	Y	N	N	N
Ga06g00290	Y	Y	Y	N	Y	N	N
Ga06g00377	Y	Y	Y	Y	Y	N	N
Ga06g00473	Y	Y	N	N	N	N	N
Ga06g00604	Y	Y	Y	N	N	N	N
Ga06g00755	Y	N	Y	Y	N	N	Y
Ga06g00923	Y	Y	Y	N	Y	N	N
Ga06g00970	Y	N	Y	N	Y	N	N
Ga06g01028	Y	N	Y	N	Y	N	N
Ga06g01033	Y	Y	Y	Y	Y	N	N
Ga06g01186	Y	Y	Y	N	N	N	N
Ga06g01200	Y	Y	Y	Y	Y	N	N
Ga06g01432	Y	Y	Y	N	N	N	N
Ga06g01470	Y	Y	Y	N	Y	N	N
Ga06g01533	Y	N	N	N	N	N	N
Ga06g01879	Y	N	Y	Y	Y	N	N
Ga06g01914	Y	Y	Y	N	Y	N	N
Ga06g01994	Y	N	Y	N	N	N	N
Ga06g02234	Y	N	N	N	N	N	N
Ga07g00171	Y	Y	N	N	N	N	N
Ga07g00486	Y	N	Y	N	Y	N	Y
Ga07g00505	Y	Y	N	N	N	N	N
Ga07g00511	Y	Y	Y	Y	Y	N	N
Ga07g00566	Y	Y	Y	N	Y	N	Y
Ga07g00635	Y	Y	Y	Y	Y	N	Y
Ga07g00794	Y	Y	Y	N	N	N	N
Ga07g00796	Y	Y	Y	N	Y	N	Y
Ga07g01393	Y	Y	Y	N	Y	N	N
Ga07g01461	Y	Y	Y	N	Y	N	N
Ga07g01584	Y	N	Y	N	N	N	N
Ga07g01607	Y	Y	Y	N	Y	N	N
Ga07g01669	Y	Y	N	N	N	N	Y
Ga07g01672	Y	N	Y	N	N	N	N
Ga07g02082	Y	Y	Y	N	N	N	N
Ga07g02100	Y	N	Y	N	Y	N	N
Ga07g02333	Y	Y	Y	N	Y	N	Y
Ga08g00265	Y	N	Y	Y	Y	N	N
Ga08g00433	Y	Y	Y	N	Y	N	N
Ga08g00444	Y	Y	Y	N	Y	N	N
Ga08g00446	Y	Y	Y	Y	Y	N	N
Ga08g00508	Y	Y	Y	N	Y	N	Y
Ga08g00515	Y	N	Y	N	Y	N	N
Ga08g00533	Y	N	Y	Y	Y	N	N
Ga08g00561	Y	Y	N	N	N	N	N
Ga08g00960	Y	Y	Y	N	Y	N	N
Ga08g01033	Y	Y	Y	N	Y	N	N
Ga08g01075	Y	Y	Y	N	N	N	N
Ga08g01156	Y	N	Y	N	Y	N	N
Ga08g01360	Y	Y	Y	Y	Y	N	N
Ga08g01509	Y	Y	N	N	N	N	N
Ga08g01636	Y	Y	Y	N	Y	N	N
Ga08g01648	Y	Y	N	N	N	N	N
Ga08g01660	Y	Y	Y	N	N	N	N
Ga08g01900	Y	Y	N	N	N	N	N
Ga08g01983	Y	N	Y	Y	Y	N	N
Ga08g02075	Y	Y	Y	Y	Y	N	N
Ga08g02320	Y	Y	Y	N	Y	N	N
Ga09g00208	Y	Y	Y	N	Y	N	Y
Ga09g00310	Y	N	N	N	N	N	N
Ga09g00339	Y	Y	Y	Y	Y	N	N
Ga09g00660	Y	Y	Y	N	N	N	N
Ga09g00776	Y	N	Y	N	Y	N	N
Ga09g00778	Y	Y	Y	N	N	Y	N
Ga09g00785	Y	Y	Y	N	N	N	N
Ga09g00942	Y	N	Y	Y	Y	N	N
Ga09g01066	Y	Y	Y	N	N	N	N
Ga09g01159	Y	N	Y	N	Y	N	Y
Ga09g01322	Y	Y	Y	Y	Y	N	N
Ga09g01394	Y	Y	N	N	N	N	N
Ga09g01524	Y	Y	Y	N	N	N	N
Ga09g01670	Y	Y	N	N	N	N	N
Ga09g01918	Y	Y	Y	Y	Y	N	N
Ga09g02012	Y	Y	N	N	N	N	N
Ga09g02114	Y	Y	N	N	N	N	N
Ga09g02225	Y	Y	Y	N	N	N	N
Ga09g02261	Y	Y	N	N	N	N	N
Ga09g02298	Y	Y	Y	N	Y	N	N
Ga09g02564	Y	Y	Y	Y	Y	N	N
Ga09g02589	Y	Y	Y	N	Y	N	N
Ga10g00126	Y	N	Y	N	Y	N	N
Ga10g00432	Y	Y	Y	N	N	N	Y
Ga10g00488	Y	Y	Y	N	N	N	N
Ga10g00497	Y	Y	Y	N	Y	N	N
Ga10g00519	Y	N	Y	N	Y	N	N
Ga10g00526	Y	Y	Y	N	Y	N	N
Ga10g00756	Y	Y	Y	Y	Y	N	N
Ga10g00841	Y	N	Y	Y	Y	N	N
Ga10g01081	Y	N	Y	Y	Y	N	N
Ga10g01085	Y	N	Y	N	Y	N	N
Ga10g01412	Y	Y	Y	N	Y	N	Y
Ga10g01612	Y	Y	Y	N	N	N	N
Ga10g01841	Y	Y	Y	N	Y	N	Y
Ga10g01977	Y	Y	Y	Y	Y	N	N
Ga10g02066	Y	Y	N	N	N	N	N
Ga10g02077	Y	Y	Y	N	Y	N	N
Ga10g02132	Y	Y	Y	Y	Y	Y	N
Ga10g02187	Y	Y	N	N	N	N	N
Ga10g02297	Y	Y	Y	N	N	N	N
Ga10g02298	Y	N	Y	N	N	N	N
Ga10g02338	Y	Y	Y	N	Y	N	N
Ga10g02486	Y	Y	Y	N	N	N	N
Ga10g02672	Y	Y	Y	N	Y	N	Y
Ga10g02770	Y	Y	Y	Y	Y	N	N
Ga11g00017	Y	Y	Y	Y	Y	N	N
Ga11g00099	Y	N	N	N	N	N	N
Ga11g00522	Y	Y	N	N	N	N	N
Ga11g00735	Y	N	Y	Y	Y	N	N
Ga11g00737	Y	Y	Y	N	N	N	Y
Ga11g00933	Y	Y	Y	N	Y	N	N
Ga11g01019	Y	N	Y	N	Y	N	N
Ga11g01281	Y	Y	Y	Y	Y	N	N
Ga11g01332	Y	Y	Y	N	N	N	N
Ga11g01354	Y	Y	Y	Y	Y	N	N
Ga11g01426	Y	Y	Y	Y	Y	N	N
Ga11g01450	Y	N	Y	Y	N	N	N
Ga11g01480	Y	Y	N	N	N	N	N
Ga11g01527	Y	Y	Y	N	N	N	N
Ga11g01690	Y	N	Y	Y	Y	N	N
Ga11g01793	Y	Y	Y	N	Y	N	N
Ga11g01862	Y	Y	N	N	N	N	N
Ga11g01986	Y	Y	Y	N	N	N	N
Ga11g02122	Y	Y	Y	N	Y	N	N
Ga11g02210	Y	Y	Y	N	Y	N	N
Ga11g02222	Y	N	Y	N	Y	N	N
Ga11g02318	Y	Y	Y	N	Y	N	N
Ga11g02473	Y	Y	Y	N	N	N	N
Ga11g02491	Y	Y	Y	N	N	N	N
Ga11g02637	Y	Y	N	N	N	N	N
Ga11g02769	Y	Y	Y	Y	Y	N	N
Ga11g02882	Y	N	Y	N	Y	N	N
Ga11g02940	Y	Y	Y	Y	Y	N	N
Ga11g03333	Y	Y	Y	N	Y	N	N
Ga11g03480	Y	Y	Y	N	N	N	N
Ga11g03639	Y	Y	Y	Y	Y	N	N
Ga11g03768	Y	N	Y	Y	Y	N	N
Ga12g00103	Y	Y	Y	N	Y	N	Y
Ga12g00131	Y	Y	N	N	N	N	N
Ga12g00181	Y	Y	N	Y	N	N	N
Ga12g00223	Y	Y	N	N	N	N	N
Ga12g00269	Y	Y	Y	N	N	N	Y
Ga12g00320	Y	Y	N	N	N	N	N
Ga12g00379	Y	Y	Y	N	Y	N	N
Ga12g00487	Y	Y	Y	N	N	N	N
Ga12g00564	Y	Y	N	N	N	N	N
Ga12g00679	Y	Y	Y	N	Y	N	N
Ga12g01067	Y	Y	Y	N	Y	N	N
Ga12g01538	Y	Y	N	N	N	N	N
Ga12g01733	Y	Y	Y	N	Y	N	N
Ga12g01856	Y	Y	N	N	N	N	N
Ga12g02104	Y	Y	Y	N	Y	N	N
Ga12g02485	Y	Y	Y	N	Y	N	Y
Ga12g02602	Y	Y	Y	N	Y	N	N
Ga12g02769	Y	N	Y	N	Y	N	N
Ga13g00005	Y	Y	Y	Y	Y	N	N
Ga13g00226	Y	Y	Y	N	Y	N	N
Ga13g00286	Y	Y	Y	N	N	N	N
Ga13g00563	Y	Y	Y	Y	Y	N	N
Ga13g00597	Y	Y	Y	N	Y	N	N
Ga13g00606	Y	Y	Y	N	Y	N	N
Ga13g00625	Y	Y	Y	Y	Y	N	N
Ga13g00722	Y	N	Y	N	Y	N	N
Ga13g00836	Y	Y	Y	N	Y	N	N
Ga13g01017	Y	Y	Y	Y	Y	N	N
Ga13g01089	Y	N	Y	N	Y	N	N
Ga13g01219	Y	Y	Y	N	N	N	N
Ga13g01235	Y	Y	Y	Y	Y	N	N
Ga13g01264	Y	N	Y	N	Y	N	N
Ga13g01292	Y	Y	Y	N	Y	N	N
Ga13g01354	Y	Y	Y	Y	Y	N	N
Ga13g01400	Y	Y	Y	N	Y	N	Y
Ga13g01455	Y	Y	Y	N	N	N	N
Ga13g01481	Y	Y	Y	N	Y	N	N
Ga13g01548	Y	Y	Y	Y	Y	N	N
Ga13g01588	Y	Y	Y	Y	Y	N	N
Ga13g01784	Y	Y	Y	N	Y	N	N
Ga13g01863	Y	Y	Y	N	N	N	N
Ga13g01976	Y	Y	Y	N	Y	N	N
Ga13g02205	Y	N	N	N	N	N	N
Ga13g02279	Y	Y	Y	N	N	N	N
Ga13g02339	Y	Y	Y	N	N	N	N
Ga13g02370	Y	Y	N	N	N	N	Y
Ga13g02402	Y	Y	Y	Y	Y	N	N
Ga13g02465	Y	N	N	N	N	N	N
Ga13g02548	Y	Y	Y	Y	Y	N	N
Ga14g00162	Y	N	Y	N	Y	N	N
Ga14g00171	Y	Y	Y	Y	Y	N	N
Ga14g00218	Y	Y	Y	N	Y	N	N
Ga14g00587	Y	Y	Y	Y	Y	N	N
Ga14g00634	Y	Y	Y	Y	Y	N	N
Ga14g00898	Y	Y	Y	N	Y	N	N
Ga14g00960	Y	Y	Y	N	N	N	Y
Ga01g00010	N	Y	N	N	N	N	N
Ga01g00091	N	Y	Y	N	Y	N	N
Ga01g00182	N	Y	N	N	N	N	Y
Ga01g00254	N	Y	Y	N	Y	N	N
Ga01g00662	N	Y	N	N	N	N	N
Ga01g00836	N	Y	Y	Y	Y	N	N
Ga01g00860	N	Y	Y	N	Y	N	N
Ga01g01044	N	Y	Y	N	Y	Y	N
Ga01g01178	N	Y	Y	N	Y	N	N
Ga01g01207	N	Y	Y	N	Y	Y	N
Ga01g01208	N	Y	N	N	N	N	N
Ga01g01235	N	Y	Y	N	N	N	N
Ga01g01522	N	Y	Y	N	Y	N	N
Ga01g01820	N	Y	Y	N	Y	N	N
Ga01g02253	N	Y	Y	Y	Y	N	N
Ga01g02267	N	Y	Y	Y	Y	N	N
Ga01g02323	N	Y	Y	N	N	N	N
Ga02g00174	N	Y	Y	N	Y	N	N
Ga02g00597	N	Y	Y	N	N	N	N
Ga02g00611	N	Y	Y	N	Y	N	N
Ga02g00718	N	Y	Y	N	N	N	N
Ga02g00856	N	Y	Y	N	Y	N	N
Ga02g01081	N	Y	Y	N	Y	N	Y
Ga02g01092	N	Y	Y	Y	Y	N	N
Ga02g01233	N	Y	Y	N	N	N	Y
Ga02g01478	N	Y	N	N	N	N	N
Ga02g01574	N	Y	Y	N	N	N	N
Ga03g00518	N	Y	Y	N	Y	N	Y
Ga03g00752	N	Y	Y	N	Y	N	N
Ga03g00986	N	Y	Y	N	N	N	N
Ga03g01008	N	Y	N	N	N	N	N
Ga03g01030	N	Y	Y	N	N	N	N
Ga03g01081	N	Y	Y	N	Y	Y	N
Ga03g01120	N	Y	N	N	N	N	N
Ga03g01140	N	Y	Y	Y	Y	N	N
Ga03g01196	N	Y	Y	N	Y	N	N
Ga03g01212	N	Y	Y	N	Y	N	Y
Ga03g01371	N	Y	Y	N	Y	N	N
Ga03g01406	N	Y	Y	Y	Y	N	N
Ga03g01558	N	Y	Y	Y	Y	N	N
Ga03g01673	N	Y	Y	N	Y	N	N
Ga03g01821	N	Y	Y	Y	Y	N	N
Ga03g02119	N	Y	N	N	N	N	N
Ga03g02213	N	Y	Y	N	Y	N	N
Ga03g02315	N	Y	Y	N	Y	N	N
Ga03g02498	N	Y	Y	N	Y	N	N
Ga04g00052	N	Y	Y	Y	Y	N	N
Ga04g00166	N	Y	Y	Y	Y	N	N
Ga04g00364	N	Y	Y	N	N	N	N
Ga04g00472	N	Y	Y	N	Y	N	N
Ga04g00829	N	Y	Y	N	Y	N	N
Ga04g00910	N	Y	Y	N	Y	N	Y
Ga04g00939	N	Y	Y	N	Y	N	N
Ga04g01247	N	Y	N	N	N	N	Y
Ga04g01293	N	Y	Y	Y	Y	N	N
Ga04g01313	N	Y	Y	N	Y	N	N
Ga04g01525	N	Y	Y	N	Y	N	N
Ga04g01560	N	Y	N	N	N	N	N
Ga04g01761	N	Y	N	N	N	N	N
Ga04g01850	N	Y	Y	N	N	N	N
Ga04g01876	N	Y	Y	N	N	N	N
Ga05g00019	N	Y	Y	N	N	N	Y
Ga05g00030	N	Y	Y	N	Y	N	N
Ga05g00144	N	Y	N	N	N	N	Y
Ga05g00164	N	Y	N	N	N	N	N
Ga05g00242	N	Y	Y	N	Y	N	N
Ga05g00676	N	Y	N	N	N	N	N
Ga05g00681	N	Y	Y	N	Y	N	N
Ga05g00727	N	Y	Y	Y	N	N	N
Ga05g00790	N	Y	Y	N	Y	N	N
Ga05g00843	N	Y	Y	N	Y	N	Y
Ga05g01385	N	Y	Y	N	Y	N	N
Ga05g01670	N	Y	Y	Y	Y	N	N
Ga05g01850	N	Y	Y	N	Y	N	N
Ga05g02105	N	Y	Y	N	N	N	N
Ga05g02456	N	Y	Y	N	N	N	Y
Ga05g02520	N	Y	Y	N	N	N	N
Ga05g02614	N	Y	Y	N	N	N	N
Ga05g02747	N	Y	Y	N	Y	N	N
Ga05g03039	N	Y	Y	N	Y	N	N
Ga05g03127	N	Y	Y	N	Y	N	N
Ga05g03188	N	Y	Y	N	Y	N	N
Ga05g03394	N	Y	Y	N	Y	N	N
Ga05g03668	N	Y	N	N	N	N	N
Ga06g00470	N	Y	Y	N	Y	N	N
Ga06g00585	N	Y	Y	N	Y	N	N
Ga06g00671	N	Y	Y	N	Y	N	N
Ga06g00684	N	Y	Y	N	Y	N	N
Ga06g00726	N	Y	N	N	N	N	N
Ga06g00895	N	Y	Y	Y	Y	N	N
Ga06g01122	N	Y	Y	Y	Y	N	N
Ga06g01128	N	Y	Y	N	Y	N	Y
Ga06g01165	N	Y	N	N	N	N	N
Ga06g01295	N	Y	Y	N	Y	N	N
Ga06g01455	N	Y	Y	Y	Y	N	N
Ga06g01524	N	Y	Y	N	Y	N	N
Ga06g01567	N	Y	N	N	N	N	N
Ga06g02157	N	Y	N	N	N	N	N
Ga07g00363	N	Y	N	N	N	N	N
Ga07g00565	N	Y	Y	N	Y	N	N
Ga07g00590	N	Y	Y	N	Y	N	N
Ga07g00624	N	Y	Y	N	N	N	N
Ga07g00675	N	Y	N	N	N	N	N
Ga07g00727	N	Y	Y	N	Y	N	N
Ga07g00784	N	Y	Y	N	Y	N	N
Ga07g00798	N	Y	Y	N	Y	N	N
Ga07g01776	N	Y	Y	N	Y	N	N
Ga07g01813	N	Y	Y	Y	Y	N	Y
Ga07g01820	N	Y	N	N	N	N	N
Ga07g01909	N	Y	N	N	N	N	N
Ga07g02243	N	Y	Y	Y	Y	N	N
Ga07g02351	N	Y	N	N	N	N	N
Ga08g00243	N	Y	N	N	N	N	N
Ga08g00335	N	Y	Y	Y	Y	N	N
Ga08g00527	N	Y	Y	N	Y	N	N
Ga08g00562	N	Y	Y	N	N	N	N
Ga08g00617	N	Y	Y	N	Y	N	Y
Ga08g00704	N	Y	Y	N	Y	N	N
Ga08g00767	N	Y	Y	N	N	N	N
Ga08g00832	N	Y	Y	N	N	N	N
Ga08g01004	N	Y	Y	N	Y	N	N
Ga08g01084	N	Y	Y	Y	Y	N	N
Ga08g01119	N	Y	Y	N	Y	N	N
Ga08g01294	N	Y	Y	Y	Y	N	N
Ga08g01426	N	Y	Y	N	N	N	Y
Ga08g01695	N	Y	Y	N	N	N	N
Ga08g01819	N	Y	Y	Y	Y	N	N
Ga08g01992	N	Y	Y	N	Y	N	N
Ga08g02002	N	Y	Y	N	Y	N	N
Ga08g02158	N	Y	Y	N	Y	N	N
Ga08g02310	N	Y	Y	N	Y	N	N
Ga08g02451	N	Y	Y	N	N	N	N
Ga08g02452	N	Y	Y	N	Y	N	N
Ga08g02503	N	Y	N	N	N	N	N
Ga08g02507	N	Y	Y	N	Y	N	Y
Ga08g02549	N	Y	Y	N	N	N	N
Ga08g02702	N	Y	Y	N	Y	N	N
Ga09g00051	N	Y	Y	N	Y	N	N
Ga09g00192	N	Y	Y	Y	Y	N	N
Ga09g00205	N	Y	N	N	N	N	N
Ga09g00232	N	Y	Y	N	Y	N	N
Ga09g00269	N	Y	Y	N	Y	N	N
Ga09g00324	N	Y	N	N	N	N	N
Ga09g00518	N	Y	Y	N	Y	N	N
Ga09g00537	N	Y	Y	N	Y	N	Y
Ga09g00602	N	Y	Y	N	Y	N	Y
Ga09g00674	N	Y	N	N	N	N	N
Ga09g00804	N	Y	Y	N	N	N	N
Ga09g00841	N	Y	N	N	N	N	N
Ga09g01052	N	Y	N	N	N	N	N
Ga09g01100	N	Y	Y	N	Y	N	Y
Ga09g01142	N	Y	Y	N	Y	N	N
Ga09g01276	N	Y	Y	Y	Y	N	N
Ga09g01295	N	Y	Y	Y	Y	N	N
Ga09g01332	N	Y	Y	N	Y	N	N
Ga09g01712	N	Y	Y	N	Y	N	N
Ga09g02032	N	Y	Y	Y	Y	N	N
Ga09g02372	N	Y	Y	N	N	N	N
Ga09g02522	N	Y	Y	N	Y	N	N
Ga09g02593	N	Y	Y	N	N	N	N
Ga10g00056	N	Y	Y	N	Y	N	N
Ga10g00091	N	Y	N	N	N	N	Y
Ga10g00139	N	Y	Y	N	Y	N	N
Ga10g00143	N	Y	Y	N	N	N	N
Ga10g00148	N	Y	Y	N	Y	N	N
Ga10g00153	N	Y	Y	N	N	N	N
Ga10g00282	N	Y	Y	N	Y	N	N
Ga10g00568	N	Y	Y	N	Y	N	N
Ga10g00626	N	Y	Y	Y	Y	N	N
Ga10g00705	N	Y	Y	N	Y	N	N
Ga10g00861	N	Y	Y	N	N	N	Y
Ga10g00936	N	Y	Y	Y	Y	N	N
Ga10g00977	N	Y	N	N	N	N	N
Ga10g01140	N	Y	Y	Y	Y	N	N
Ga10g01215	N	Y	Y	Y	Y	N	N
Ga10g01234	N	Y	Y	Y	Y	N	N
Ga10g01272	N	Y	Y	N	Y	N	N
Ga10g01298	N	Y	Y	N	Y	N	N
Ga10g01328	N	Y	Y	N	N	N	N
Ga10g01367	N	Y	Y	N	Y	N	N
Ga10g01477	N	Y	Y	N	N	N	N
Ga10g01690	N	Y	N	N	N	N	N
Ga10g01742	N	Y	Y	N	Y	N	Y
Ga10g01824	N	Y	N	N	N	N	N
Ga10g01885	N	Y	N	N	N	N	N
Ga10g02303	N	Y	Y	N	Y	N	Y
Ga10g02530	N	Y	Y	N	N	N	N
Ga10g02666	N	Y	Y	N	Y	N	N
Ga10g02719	N	Y	Y	N	Y	N	N
Ga10g02743	N	Y	Y	N	N	N	N
Ga10g02769	N	Y	Y	N	N	N	N
Ga10g02771	N	Y	Y	Y	N	N	N
Ga10g02782	N	Y	Y	N	Y	N	Y
Ga11g00393	N	Y	N	N	N	N	N
Ga11g00811	N	Y	Y	N	N	N	N
Ga11g01420	N	Y	N	N	N	N	Y
Ga11g01458	N	Y	Y	Y	Y	N	N
Ga11g01633	N	Y	Y	N	Y	N	N
Ga11g01830	N	Y	Y	N	N	N	N
Ga11g01868	N	Y	Y	N	N	N	N
Ga11g02015	N	Y	Y	Y	Y	N	Y
Ga11g02064	N	Y	Y	N	Y	N	N
Ga11g02134	N	Y	Y	N	N	N	N
Ga11g02262	N	Y	N	N	N	N	N
Ga11g02289	N	Y	Y	Y	Y	N	N
Ga11g02470	N	Y	N	N	N	N	N
Ga11g02586	N	Y	Y	N	N	N	N
Ga11g02666	N	Y	Y	N	N	N	N
Ga11g02670	N	Y	N	N	N	N	N
Ga11g02829	N	Y	N	N	N	N	N
Ga11g03105	N	Y	Y	N	Y	N	Y
Ga11g03204	N	Y	N	N	N	N	Y
Ga11g03239	N	Y	Y	N	Y	N	N
Ga11g03395	N	Y	Y	N	N	N	N
Ga11g03771	N	Y	N	N	N	N	Y
Ga12g00184	N	Y	Y	N	Y	N	N
Ga12g00212	N	Y	Y	N	Y	Y	Y
Ga12g00276	N	Y	Y	N	Y	N	N
Ga12g00678	N	Y	Y	N	Y	N	Y
Ga12g00689	N	Y	Y	N	Y	N	Y
Ga12g00716	N	Y	Y	Y	Y	N	N
Ga12g00784	N	Y	Y	N	N	N	N
Ga12g01327	N	Y	Y	N	Y	N	N
Ga12g01330	N	Y	Y	N	N	N	Y
Ga12g01346	N	Y	Y	N	Y	N	N
Ga12g01364	N	Y	Y	N	N	N	N
Ga12g01520	N	Y	Y	N	Y	N	N
Ga12g01543	N	Y	Y	N	Y	N	N
Ga12g01847	N	Y	Y	N	N	N	N
Ga12g01950	N	Y	Y	Y	Y	N	N
Ga12g02103	N	Y	Y	N	Y	N	N
Ga12g02373	N	Y	N	N	N	N	Y
Ga12g02410	N	Y	Y	N	N	N	N
Ga12g02431	N	Y	Y	Y	Y	N	N
Ga12g02521	N	Y	Y	N	N	N	N
Ga12g02588	N	Y	Y	N	Y	N	N
Ga12g02633	N	Y	N	N	N	N	N
Ga13g00021	N	Y	Y	N	Y	N	N
Ga13g00527	N	Y	Y	Y	Y	N	N
Ga13g00740	N	Y	Y	Y	Y	N	N
Ga13g00760	N	Y	Y	N	N	N	N
Ga13g01181	N	Y	Y	N	N	N	N
Ga13g01198	N	Y	N	N	N	N	N
Ga13g01251	N	Y	N	N	N	N	N
Ga13g01294	N	Y	N	N	N	N	N
Ga13g01418	N	Y	Y	N	Y	N	N
Ga13g01730	N	Y	Y	N	Y	N	N
Ga13g01732	N	Y	Y	N	Y	N	N
Ga13g01797	N	Y	Y	N	Y	N	Y
Ga13g02302	N	Y	Y	N	Y	N	N
Ga14g00034	N	Y	Y	N	N	N	N
Ga14g00063	N	Y	Y	N	Y	N	N
Ga14g00089	N	Y	Y	N	Y	N	N
Ga14g00124	N	Y	Y	N	Y	N	Y
Ga14g00154	N	Y	Y	Y	Y	N	N
Ga14g00427	N	Y	N	N	N	N	N
Ga14g00752	N	Y	Y	Y	Y	N	N
Ga14g00840	N	Y	Y	N	Y	N	N
Ga14g01566	N	Y	N	N	N	N	Y
Ga01g00013	N	N	Y	N	Y	N	N
Ga01g00248	N	N	Y	N	Y	N	N
Ga01g00253	N	N	Y	N	Y	N	N
Ga01g00272	N	N	Y	Y	Y	N	N
Ga01g00313	N	N	Y	N	Y	N	N
Ga01g00337	N	N	Y	Y	Y	N	N
Ga01g00679	N	N	Y	Y	Y	N	N
Ga01g00782	N	N	Y	N	Y	N	N
Ga01g00809	N	N	Y	Y	Y	N	N
Ga01g01025	N	N	Y	N	Y	N	N
Ga01g01063	N	N	Y	Y	Y	N	N
Ga01g01188	N	N	Y	N	Y	N	N
Ga01g01234	N	N	Y	Y	Y	N	N
Ga01g01325	N	N	Y	N	Y	N	N
Ga01g01512	N	N	Y	N	Y	N	N
Ga01g01644	N	N	Y	Y	Y	N	N
Ga01g01661	N	N	Y	N	Y	Y	N
Ga01g01691	N	N	Y	Y	N	N	N
Ga01g02130	N	N	Y	Y	Y	N	N
Ga01g02133	N	N	Y	N	Y	N	N
Ga01g02185	N	N	Y	N	Y	N	N
Ga01g02486	N	N	Y	N	Y	N	N
Ga02g00278	N	N	Y	N	Y	N	N
Ga02g00288	N	N	Y	N	Y	N	Y
Ga02g00333	N	N	Y	N	Y	N	N
Ga02g00358	N	N	Y	N	Y	N	N
Ga02g00427	N	N	Y	N	Y	Y	N
Ga02g00591	N	N	Y	Y	Y	N	N
Ga02g00637	N	N	Y	Y	Y	N	N
Ga02g00711	N	N	Y	N	Y	N	N
Ga02g00721	N	N	Y	N	Y	N	N
Ga02g00791	N	N	Y	N	N	N	N
Ga02g01008	N	N	Y	N	Y	N	N
Ga02g01184	N	N	Y	N	N	N	N
Ga02g01191	N	N	Y	Y	Y	N	N
Ga02g01245	N	N	Y	N	Y	N	N
Ga02g01255	N	N	Y	N	Y	N	N
Ga02g01260	N	N	Y	N	Y	N	N
Ga02g01328	N	N	Y	N	N	N	N
Ga02g01331	N	N	Y	N	Y	N	N
Ga03g00029	N	N	Y	N	Y	N	N
Ga03g00159	N	N	Y	Y	Y	N	N
Ga03g00177	N	N	Y	N	Y	N	N
Ga03g00360	N	N	Y	N	Y	N	N
Ga03g00670	N	N	Y	Y	Y	N	N
Ga03g00751	N	N	Y	N	N	N	N
Ga03g00820	N	N	Y	N	Y	N	N
Ga03g00858	N	N	Y	N	Y	N	N
Ga03g00924	N	N	Y	N	N	N	N
Ga03g00926	N	N	Y	Y	Y	N	N
Ga03g01096	N	N	Y	N	Y	N	N
Ga03g01128	N	N	Y	N	Y	N	N
Ga03g01300	N	N	Y	Y	Y	N	N
Ga03g01310	N	N	Y	N	Y	N	N
Ga03g01467	N	N	Y	N	N	N	N
Ga03g01494	N	N	Y	N	Y	N	N
Ga03g01635	N	N	Y	N	Y	N	Y
Ga03g01664	N	N	Y	N	N	N	N
Ga03g01948	N	N	Y	Y	Y	N	N
Ga03g02035	N	N	Y	Y	Y	N	N
Ga03g02051	N	N	Y	N	Y	N	N
Ga03g02174	N	N	Y	N	N	N	N
Ga04g00225	N	N	Y	N	Y	N	N
Ga04g00236	N	N	Y	N	Y	N	N
Ga04g00356	N	N	Y	N	Y	N	N
Ga04g00738	N	N	Y	Y	Y	N	N
Ga04g00860	N	N	Y	N	Y	N	N
Ga04g00875	N	N	Y	Y	Y	N	N
Ga04g00933	N	N	Y	N	Y	N	N
Ga04g01008	N	N	Y	Y	Y	N	N
Ga04g01216	N	N	Y	Y	Y	N	N
Ga04g01265	N	N	Y	Y	Y	N	N
Ga04g01503	N	N	Y	Y	Y	N	N
Ga04g01739	N	N	Y	N	Y	N	N
Ga04g01747	N	N	Y	N	Y	N	N
Ga04g01886	N	N	Y	N	Y	N	N
Ga04g01916	N	N	Y	N	Y	N	N
Ga05g00009	N	N	Y	N	Y	N	N
Ga05g00103	N	N	Y	Y	Y	N	N
Ga05g00214	N	N	Y	N	N	N	N
Ga05g00218	N	N	Y	Y	Y	N	N
Ga05g00261	N	N	Y	N	Y	N	N
Ga05g00262	N	N	Y	N	N	N	N
Ga05g00569	N	N	Y	N	N	N	N
Ga05g00619	N	N	Y	N	Y	N	N
Ga05g00721	N	N	Y	N	Y	N	N
Ga05g00732	N	N	Y	Y	Y	N	N
Ga05g00767	N	N	Y	N	N	N	N
Ga05g00823	N	N	Y	Y	Y	N	N
Ga05g00974	N	N	Y	Y	Y	N	N
Ga05g01013	N	N	Y	Y	Y	N	N
Ga05g01030	N	N	Y	Y	Y	N	N
Ga05g01067	N	N	Y	N	N	N	N
Ga05g01077	N	N	Y	N	Y	N	N
Ga05g01142	N	N	Y	N	Y	N	N
Ga05g01155	N	N	Y	N	Y	N	N
Ga05g01266	N	N	Y	N	Y	N	N
Ga05g01394	N	N	Y	Y	Y	N	Y
Ga05g01440	N	N	Y	Y	Y	N	N
Ga05g01444	N	N	Y	Y	Y	N	N
Ga05g01569	N	N	Y	N	N	N	N
Ga05g02026	N	N	Y	N	Y	N	N
Ga05g02080	N	N	Y	N	Y	N	N
Ga05g02448	N	N	Y	Y	N	N	N
Ga05g02469	N	N	Y	Y	Y	N	N
Ga05g02470	N	N	Y	N	Y	N	N
Ga05g02538	N	N	Y	N	Y	N	N
Ga05g02543	N	N	Y	Y	Y	N	N
Ga05g02587	N	N	Y	N	N	N	N
Ga05g02842	N	N	Y	N	Y	N	N
Ga05g02925	N	N	Y	N	Y	N	N
Ga05g03123	N	N	Y	N	Y	N	N
Ga05g03210	N	N	Y	N	Y	N	N
Ga05g03225	N	N	Y	Y	N	N	N
Ga05g03242	N	N	Y	Y	Y	N	N
Ga05g03338	N	N	Y	N	Y	N	N
Ga05g03483	N	N	Y	Y	Y	N	N
Ga05g03947	N	N	Y	N	Y	N	N
Ga06g00254	N	N	Y	N	Y	N	N
Ga06g00304	N	N	Y	N	Y	N	N
Ga06g00510	N	N	Y	N	Y	N	N
Ga06g00769	N	N	Y	N	Y	N	N
Ga06g00783	N	N	Y	N	N	N	N
Ga06g00815	N	N	Y	N	Y	N	N
Ga06g00887	N	N	Y	Y	Y	N	N
Ga06g01024	N	N	Y	N	N	N	N
Ga06g01030	N	N	Y	N	N	N	N
Ga06g01096	N	N	Y	N	N	N	N
Ga06g01141	N	N	Y	N	N	N	N
Ga06g01185	N	N	Y	N	Y	N	N
Ga06g01207	N	N	Y	N	Y	N	N
Ga06g01219	N	N	Y	Y	Y	N	N
Ga06g01399	N	N	Y	N	Y	N	N
Ga06g01556	N	N	Y	N	N	N	N
Ga06g01584	N	N	Y	N	Y	N	N
Ga06g01618	N	N	Y	N	Y	N	N
Ga06g01862	N	N	Y	N	Y	N	N
Ga06g01893	N	N	Y	N	Y	N	N
Ga06g02113	N	N	Y	N	Y	N	N
Ga07g00003	N	N	Y	N	N	N	N
Ga07g00054	N	N	Y	N	Y	N	N
Ga07g00213	N	N	Y	N	Y	N	N
Ga07g00243	N	N	Y	Y	Y	N	N
Ga07g00251	N	N	Y	N	N	N	Y
Ga07g00277	N	N	Y	Y	Y	N	N
Ga07g00357	N	N	Y	Y	Y	N	N
Ga07g00377	N	N	Y	N	N	N	N
Ga07g00455	N	N	Y	Y	Y	N	N
Ga07g00456	N	N	Y	Y	Y	N	N
Ga07g00510	N	N	Y	N	N	N	N
Ga07g01087	N	N	Y	N	Y	N	N
Ga07g01286	N	N	Y	N	Y	N	N
Ga07g01495	N	N	Y	N	N	N	N
Ga07g01524	N	N	Y	Y	Y	N	N
Ga07g01549	N	N	Y	N	Y	N	N
Ga07g01558	N	N	Y	Y	Y	N	N
Ga07g01574	N	N	Y	N	Y	Y	N
Ga07g01583	N	N	Y	N	Y	N	N
Ga07g01782	N	N	Y	N	N	N	N
Ga07g02040	N	N	Y	Y	Y	N	N
Ga07g02049	N	N	Y	N	Y	N	N
Ga07g02118	N	N	Y	N	Y	N	N
Ga07g02146	N	N	Y	N	Y	N	N
Ga07g02224	N	N	Y	Y	N	N	N
Ga08g00002	N	N	Y	Y	Y	N	N
Ga08g00051	N	N	Y	Y	Y	N	N
Ga08g00215	N	N	Y	Y	N	N	N
Ga08g00314	N	N	Y	N	Y	N	N
Ga08g00323	N	N	Y	N	N	N	N
Ga08g00377	N	N	Y	Y	Y	N	N
Ga08g00440	N	N	Y	N	Y	N	N
Ga08g00538	N	N	Y	N	N	N	Y
Ga08g00654	N	N	Y	Y	Y	N	N
Ga08g00665	N	N	Y	N	Y	N	N
Ga08g00745	N	N	Y	N	N	Y	N
Ga08g00772	N	N	Y	N	N	N	N
Ga08g00823	N	N	Y	N	Y	N	N
Ga08g00824	N	N	Y	N	N	N	N
Ga08g00881	N	N	Y	Y	Y	N	N
Ga08g00917	N	N	Y	Y	Y	N	N
Ga08g00994	N	N	Y	N	N	N	N
Ga08g01011	N	N	Y	N	Y	N	Y
Ga08g01056	N	N	Y	Y	Y	N	N
Ga08g01068	N	N	Y	N	Y	N	N
Ga08g01111	N	N	Y	N	Y	N	N
Ga08g01126	N	N	Y	Y	Y	N	N
Ga08g01152	N	N	Y	Y	Y	N	N
Ga08g01259	N	N	Y	Y	Y	N	N
Ga08g01459	N	N	Y	N	N	Y	Y
Ga08g01555	N	N	Y	N	Y	N	N
Ga08g01820	N	N	Y	N	Y	N	N
Ga08g01834	N	N	Y	N	Y	N	N
Ga08g01835	N	N	Y	N	N	N	N
Ga08g02049	N	N	Y	Y	Y	N	N
Ga08g02113	N	N	Y	N	Y	N	N
Ga08g02135	N	N	Y	Y	Y	N	N
Ga08g02440	N	N	Y	N	Y	N	N
Ga08g02619	N	N	Y	Y	Y	N	N
Ga08g02694	N	N	Y	N	N	Y	N
Ga09g00273	N	N	Y	Y	Y	N	N
Ga09g00514	N	N	Y	N	Y	N	N
Ga09g00573	N	N	Y	N	Y	N	Y
Ga09g00617	N	N	Y	N	Y	N	N
Ga09g00895	N	N	Y	Y	Y	N	N
Ga09g01013	N	N	Y	N	Y	N	N
Ga09g01116	N	N	Y	N	Y	N	N
Ga09g01232	N	N	Y	Y	Y	N	N
Ga09g01257	N	N	Y	N	Y	N	N
Ga09g01401	N	N	Y	N	Y	N	N
Ga09g01404	N	N	Y	N	Y	N	N
Ga09g01679	N	N	Y	N	Y	N	N
Ga09g01718	N	N	Y	Y	Y	N	N
Ga09g01956	N	N	Y	Y	Y	N	N
Ga09g02187	N	N	Y	N	Y	N	N
Ga09g02188	N	N	Y	Y	Y	N	N
Ga09g02338	N	N	Y	Y	N	N	N
Ga09g02402	N	N	Y	N	Y	N	N
Ga09g02423	N	N	Y	N	Y	N	N
Ga09g02456	N	N	Y	Y	Y	N	N
Ga09g02547	N	N	Y	Y	Y	N	N
Ga10g00119	N	N	Y	N	Y	N	N
Ga10g00225	N	N	Y	N	Y	N	N
Ga10g00539	N	N	Y	N	Y	N	N
Ga10g00550	N	N	Y	N	Y	N	N
Ga10g00556	N	N	Y	N	Y	Y	Y
Ga10g00818	N	N	Y	N	Y	N	N
Ga10g01190	N	N	Y	Y	Y	N	Y
Ga10g01200	N	N	Y	Y	Y	N	N
Ga10g01251	N	N	Y	Y	Y	N	N
Ga10g01280	N	N	Y	N	Y	N	N
Ga10g01622	N	N	Y	N	Y	N	N
Ga10g01660	N	N	Y	N	Y	N	Y
Ga10g01773	N	N	Y	N	Y	N	N
Ga10g01822	N	N	Y	N	Y	N	N
Ga10g01967	N	N	Y	Y	Y	N	N
Ga10g01970	N	N	Y	N	Y	N	N
Ga10g02156	N	N	Y	Y	Y	N	N
Ga10g02174	N	N	Y	N	Y	N	N
Ga10g02232	N	N	Y	N	Y	N	N
Ga10g02335	N	N	Y	N	N	N	N
Ga10g02675	N	N	Y	Y	N	N	N
Ga10g02721	N	N	Y	Y	Y	N	N
Ga10g02753	N	N	Y	N	Y	N	N
Ga10g02794	N	N	Y	Y	Y	N	N
Ga11g00058	N	N	Y	Y	Y	N	N
Ga11g00061	N	N	Y	Y	Y	N	N
Ga11g00093	N	N	Y	N	Y	N	N
Ga11g00205	N	N	Y	N	Y	N	N
Ga11g00320	N	N	Y	N	Y	N	N
Ga11g00330	N	N	Y	Y	Y	N	N
Ga11g00438	N	N	Y	N	Y	Y	N
Ga11g00441	N	N	Y	N	Y	N	N
Ga11g00528	N	N	Y	N	Y	N	N
Ga11g00560	N	N	Y	N	Y	N	N
Ga11g00666	N	N	Y	N	Y	N	N
Ga11g00865	N	N	Y	Y	Y	N	N
Ga11g00868	N	N	Y	N	Y	N	N
Ga11g01211	N	N	Y	N	Y	N	N
Ga11g01335	N	N	Y	Y	Y	N	N
Ga11g01499	N	N	Y	N	Y	N	N
Ga11g01722	N	N	Y	N	Y	N	N
Ga11g01774	N	N	Y	Y	Y	N	N
Ga11g01975	N	N	Y	N	Y	N	N
Ga11g01982	N	N	Y	Y	Y	N	N
Ga11g01984	N	N	Y	N	Y	N	N
Ga11g02017	N	N	Y	Y	Y	N	N
Ga11g02297	N	N	Y	N	Y	N	Y
Ga11g02330	N	N	Y	N	Y	N	N
Ga11g02337	N	N	Y	N	Y	N	N
Ga11g02401	N	N	Y	Y	Y	N	N
Ga11g02445	N	N	Y	N	Y	N	N
Ga11g02453	N	N	Y	N	Y	N	N
Ga11g02472	N	N	Y	N	Y	N	N
Ga11g02611	N	N	Y	Y	Y	N	Y
Ga11g02636	N	N	Y	Y	Y	N	N
Ga11g02677	N	N	Y	N	Y	N	N
Ga11g02807	N	N	Y	N	N	N	N
Ga11g02810	N	N	Y	N	Y	N	N
Ga11g02863	N	N	Y	N	Y	N	N
Ga11g03053	N	N	Y	N	Y	N	N
Ga11g03070	N	N	Y	Y	Y	N	N
Ga11g03125	N	N	Y	N	Y	N	N
Ga11g03404	N	N	Y	N	N	N	N
Ga11g03543	N	N	Y	Y	Y	N	N
Ga11g03617	N	N	Y	N	Y	N	N
Ga11g03790	N	N	Y	N	Y	N	N
Ga12g00008	N	N	Y	N	Y	Y	N
Ga12g00051	N	N	Y	N	Y	N	N
Ga12g00096	N	N	Y	N	Y	N	Y
Ga12g00198	N	N	Y	Y	Y	N	N
Ga12g00246	N	N	Y	N	Y	N	N
Ga12g00341	N	N	Y	Y	Y	N	N
Ga12g00349	N	N	Y	N	N	N	N
Ga12g00402	N	N	Y	Y	Y	N	N
Ga12g00475	N	N	Y	Y	Y	N	N
Ga12g00651	N	N	Y	N	Y	N	N
Ga12g00674	N	N	Y	N	N	N	N
Ga12g00722	N	N	Y	N	Y	N	N
Ga12g00767	N	N	Y	N	N	N	N
Ga12g00805	N	N	Y	Y	Y	N	N
Ga12g00807	N	N	Y	N	Y	N	N
Ga12g00851	N	N	Y	Y	Y	N	N
Ga12g00853	N	N	Y	N	N	N	N
Ga12g00920	N	N	Y	Y	Y	N	N
Ga12g00923	N	N	Y	N	Y	N	N
Ga12g00966	N	N	Y	Y	Y	N	N
Ga12g00976	N	N	Y	N	N	N	N
Ga12g01092	N	N	Y	N	Y	N	N
Ga12g01166	N	N	Y	Y	Y	N	N
Ga12g01372	N	N	Y	N	Y	N	N
Ga12g01377	N	N	Y	N	Y	N	N
Ga12g01463	N	N	Y	N	Y	N	N
Ga12g01518	N	N	Y	Y	Y	N	N
Ga12g01519	N	N	Y	N	Y	N	N
Ga12g01541	N	N	Y	Y	Y	N	N
Ga12g01586	N	N	Y	N	Y	N	Y
Ga12g01689	N	N	Y	Y	Y	N	N
Ga12g01879	N	N	Y	N	N	N	N
Ga12g02011	N	N	Y	Y	Y	N	N
Ga12g02037	N	N	Y	N	Y	N	N
Ga12g02076	N	N	Y	Y	Y	N	N
Ga12g02085	N	N	Y	N	Y	N	N
Ga12g02094	N	N	Y	N	Y	N	N
Ga12g02147	N	N	Y	Y	Y	N	N
Ga12g02401	N	N	Y	N	Y	N	N
Ga12g02511	N	N	Y	Y	Y	N	N
Ga12g02531	N	N	Y	N	Y	N	N
Ga12g02768	N	N	Y	Y	Y	N	N
Ga13g00123	N	N	Y	N	Y	N	N
Ga13g00228	N	N	Y	Y	Y	N	N
Ga13g00480	N	N	Y	N	Y	N	N
Ga13g00626	N	N	Y	Y	Y	N	N
Ga13g00662	N	N	Y	Y	Y	N	N
Ga13g00707	N	N	Y	N	Y	N	N
Ga13g00884	N	N	Y	N	N	N	Y
Ga13g01006	N	N	Y	N	Y	N	N
Ga13g01056	N	N	Y	N	Y	N	N
Ga13g01153	N	N	Y	Y	Y	N	N
Ga13g01193	N	N	Y	N	Y	N	N
Ga13g01245	N	N	Y	Y	Y	N	N
Ga13g01302	N	N	Y	Y	Y	N	N
Ga13g01434	N	N	Y	Y	Y	N	N
Ga13g01620	N	N	Y	N	Y	N	N
Ga13g01694	N	N	Y	Y	Y	N	N
Ga13g01763	N	N	Y	N	N	N	N
Ga13g01764	N	N	Y	N	Y	N	N
Ga13g01826	N	N	Y	N	N	N	Y
Ga13g02021	N	N	Y	N	N	N	N
Ga13g02051	N	N	Y	N	Y	N	N
Ga13g02263	N	N	Y	N	Y	N	N
Ga13g02374	N	N	Y	N	Y	N	N
Ga13g02382	N	N	Y	N	Y	N	N
Ga13g02513	N	N	Y	N	N	N	N
Ga14g00026	N	N	Y	N	Y	N	N
Ga14g00131	N	N	Y	N	Y	N	N
Ga14g00132	N	N	Y	N	Y	N	N
Ga14g00255	N	N	Y	N	Y	N	N
Ga14g00276	N	N	Y	Y	Y	N	N
Ga14g00470	N	N	Y	N	Y	N	N
Ga14g00490	N	N	Y	N	N	N	N
Ga14g00625	N	N	Y	Y	Y	N	N
Ga14g00769	N	N	Y	N	Y	N	N
Ga14g00882	N	N	Y	N	Y	N	N
Ga14g00905	N	N	Y	Y	Y	N	N
Ga14g00926	N	N	Y	Y	Y	N	N
Ga14g01041	N	N	Y	N	N	N	N
Ga14g01207	N	N	Y	N	Y	N	N
Ga14g01751	N	N	Y	N	Y	N	N
Ga14g01880	N	N	Y	N	Y	N	N
Ga05g02627	N	N	N	Y	N	N	N
Ga13g01431	N	N	N	Y	N	N	N
Ga02g00128	N	N	N	N	Y	N	N
Ga12g02009	N	N	N	N	N	Y	N
Ga05g03597	N	N	N	N	N	N	Y
Ga06g00962	N	N	N	N	N	N	Y
Ga12g01081	N	N	N	N	N	N	Y
