# Supplementary material for: Multi-strategic RNA-seq analysis reveals a high-resolution transcriptional landscape in cotton
Source: Nat Commun. 2019 Oct 17;10:4714. doi: 10.1038/s41467-019-12575-x (PMC6797763; doi:10.1038/s41467-019-12575-x)
Supplement: Supplementary file 5 — Supplementary Dataset 1-39 [file 41467_2019_12575_MOESM5_ESM.zip › SupplementaryDataset/SuppData26.xlsx]

## Sheet: SE
The genomic coordinates and quantification of SE events
Name	Chrom	Strand	AsExonStart	AsExonEnd	UpStreamExonStart	UpStreamExonEnd	downstreamExonStart	downstreamExonEnd	Anther	Bract	Cotyledon	Flower	Ovule-0DPA	Ovule-10DPA	Ovule-20DPA	Ovule-5DPA	Petal	Leaf	Phloem	Seed	Seedling root	Seedling stem	Sepal	Stigma
Ga01g00010	Chr01	+	89010	89140	88782	88883	89208	89293	0.412,0.394	0.49,0.714	0.333,0.8	0.345,0.259	0.348,0.345	0.342,0.341	0.263,0.372	0.358,0.383	0.727,0.51	0.467,0.364	0.503,0.339	0.255,0.254	0.318,0.333	0.212,0.351	0.333,0.313	0.472,0.45
Ga01g00013	Chr01	-	103961	104070	102975	103160	104819	104876	NA,NA	1.0,1.0	0.6,1.0	1.0,1.0	1.0,0.6	0.2,0.0	0.818,0.556	0.5,1.0	0.5,1.0	1.0,0.833	0.739,0.2	0.913,1.0	1.0,0.882	0.0,1.0	0.778,0.4	1.0,1.0
Ga01g00091	Chr01	+	644643	644791	644273	644381	644882	645127	0.632,0.709	0.231,0.5	0.333,0.323	0.415,0.541	0.324,0.465	0.2,0.296	0.394,0.449	0.259,0.3	0.298,0.386	0.375,0.105	0.397,0.476	0.457,0.73	0.304,0.365	0.291,0.212	0.383,0.733	0.619,0.575
Ga01g00098	Chr01	-	681479	681523	681206	681380	682247	682339	0.0,0.582	0.0,NA	0.0,0.807	0.358,0.0	0.218,0.097	0.047,0.062	0.252,0.143	0.208,0.0	0.0,0.343	0.091,0.258	0.0,0.076	0.423,0.793	0.23,0.108	0.303,0.055	0.367,0.0	0.0,0.218
Ga01g00182	Chr01	-	1328753	1328829	1328546	1328662	1329716	1330782	0.851,1.0	0.829,NA	1.0,0.851	0.773,0.915	0.827,0.854	1.0,1.0	0.929,0.662	0.862,0.958	1.0,1.0	1.0,0.831	0.898,1.0	0.773,0.363	0.919,0.904	0.862,0.799	0.807,1.0	1.0,1.0
Ga01g00218	Chr01	+	1632312	1632467	1632021	1632184	1632540	1634687	NA,NA	0.0,NA	1.0,NA	NA,1.0	0.375,NA	1.0,1.0	1.0,1.0	0.429,NA	NA,1.0	NA,NA	1.0,0.5	NA,1.0	1.0,NA	NA,0.333	NA,NA	NA,1.0
Ga01g00218	Chr01	+	1632312	1632445	1632021	1632184	1632540	1634687	NA,NA	0.0,NA	1.0,NA	NA,1.0	0.333,1.0	1.0,NA	NA,1.0	0.556,NA	NA,NA	NA,NA	NA,0.5	NA,NA	1.0,1.0	NA,0.333	1.0,NA	NA,NA
Ga01g00227	Chr01	-	1681456	1681514	1680143	1680314	1681601	1681969	0.099,0.045	0.083,0.0	0.559,NA	0.241,0.137	0.322,0.613	0.241,0.0	0.16,0.0	0.266,0.0	0.131,0.196	0.322,0.041	0.29,0.297	0.337,0.0	0.175,0.388	0.078,0.255	0.148,0.0	0.337,0.322
Ga01g00229	Chr01	+	1727527	1727752	1727284	1727416	1727931	1728018	1.0,1.0	1.0,1.0	1.0,1.0	0.543,1.0	0.929,0.833	0.923,1.0	0.939,0.868	0.974,0.957	0.6,0.778	0.905,0.805	1.0,0.704	0.733,1.0	0.854,0.842	0.829,1.0	0.838,1.0	1.0,0.774
Ga01g00248	Chr01	+	1915096	1915356	1914718	1914894	1915490	1918444	0.351,0.833	0.2,NA	NA,0.6	0.6,0.467	0.143,0.2	1.0,0.385	0.375,0.083	0.467,0.158	0.273,0.257	0.2,1.0	0.143,0.286	0.444,0.4	0.077,1.0	1.0,0.333	0.2,0.0	0.8,0.481
Ga01g00248	Chr01	+	1915096	1918444	1914718	1914894	1918702	1918848	0.465,0.284	0.469,0.467	0.12,0.063	0.397,0.333	0.278,0.274	0.351,0.266	0.318,0.319	0.167,0.204	0.233,0.221	0.579,0.56	0.472,0.36	0.684,0.432	0.38,0.277	0.063,0.133	0.082,0.358	0.462,0.413
Ga01g00248	Chr01	+	1915490	1918444	1914718	1914894	1918702	1918848	0.486,0.272	0.507,0.467	0.12,0.091	0.387,0.32	0.297,0.295	0.314,0.259	0.31,0.361	0.143,0.26	0.282,0.239	0.619,0.551	0.537,0.377	0.676,0.425	0.421,0.259	0.032,0.133	0.093,0.404	0.438,0.395
Ga01g00248	Chr01	+	1915096	1915364	1914718	1914894	1915490	1918444	0.478,0.875	0.158,NA	1.0,0.0	0.667,0.529	0.333,0.238	1.0,0.467	0.444,0.241	0.5,0.158	0.273,0.257	0.273,1.0	0.111,0.333	0.663,0.647	0.143,1.0	1.0,0.385	0.5,0.0	0.8,0.576
Ga01g00253	Chr01	+	1968124	1968181	1967338	1967428	1968278	1968869	0.581,0.406	0.242,NA	NA,NA	0.46,0.39	1.0,NA	NA,1.0	0.657,0.893	0.561,0.242	0.242,0.59	1.0,1.0	0.176,0.188	0.46,NA	0.641,0.68	0.324,0.615	0.338,0.0	0.422,0.469
Ga01g00254	Chr01	-	1975409	1975586	1975220	1975287	1975982	1976030	1.0,0.6	1.0,1.0	1.0,1.0	0.846,0.583	0.976,0.925	0.867,0.951	0.952,0.932	0.957,0.895	1.0,1.0	0.714,1.0	0.87,0.783	0.762,0.714	0.926,0.892	0.909,1.0	1.0,1.0	1.0,1.0
Ga01g00272	Chr01	-	2113545	2113710	2113279	2113380	2114393	2114709	0.695,0.796	NA,0.0	NA,1.0	0.81,0.789	0.0,NA	NA,NA	NA,NA	NA,NA	0.789,1.0	NA,NA	NA,1.0	NA,1.0	NA,1.0	NA,1.0	0.158,0.625	0.681,0.69
Ga01g00300	Chr01	+	2331511	2331627	2331277	2331379	2332223	2332365	0.81,0.895	1.0,0.286	1.0,0.818	0.5,0.59	0.538,0.526	1.0,0.704	0.68,0.7	0.565,0.8	0.538,0.758	0.75,0.622	0.6,0.571	0.753,0.882	0.818,0.6	0.833,0.628	0.857,0.6	0.833,0.88
Ga01g00313	Chr01	+	2408247	2408296	2407996	2408142	2409105	2409252	0.574,0.0	0.91,0.574	1.0,0.802	1.0,0.611	0.89,1.0	0.402,0.669	0.649,1.0	0.503,0.574	1.0,0.802	0.729,0.503	0.818,0.642	0.5,0.497	0.669,0.692	0.858,0.35	0.402,0.825	0.144,0.541
Ga01g00313	Chr01	+	2408247	2408352	2407996	2408142	2409105	2409252	0.0,0.667	0.846,0.429	1.0,0.714	1.0,0.538	0.909,1.0	0.6,0.75	0.826,1.0	0.692,0.636	1.0,0.857	0.714,0.556	0.786,0.667	0.48,0.455	0.667,0.571	0.75,0.565	0.286,0.8	0.385,0.529
Ga01g00337	Chr01	+	2653773	2653842	2653581	2653659	2654234	2654833	NA,0.0	1.0,1.0	1.0,1.0	1.0,1.0	0.708,0.748	0.748,0.914	0.713,0.339	0.648,0.693	NA,NA	0.703,0.0	0.542,0.0	NA,NA	0.58,0.165	0.106,0.64	0.372,NA	NA,NA
Ga01g00347	Chr01	+	2779908	2780218	2779401	2779612	2781431	2781669	0.818,0.69	0.75,NA	NA,NA	NA,NA	NA,NA	NA,NA	1.0,NA	NA,NA	1.0,NA	1.0,NA	0.625,0.8	1.0,NA	NA,NA	NA,NA	0.778,1.0	NA,0.667
Ga01g00359	Chr01	+	3020113	3020264	3019136	3019374	3020617	3020925	1.0,NA	0.529,1.0	0.36,0.417	0.636,0.333	NA,1.0	NA,NA	NA,NA	1.0,NA	1.0,1.0	0.4,0.474	0.493,0.55	1.0,NA	0.538,0.091	0.5,0.75	0.548,0.778	0.5,0.6
Ga01g00400	Chr01	+	3680421	3680634	3679957	3680042	3680837	3680899	0.333,0.6	0.667,0.6	0.333,0.9	0.706,0.667	0.817,0.841	0.697,0.904	0.827,0.73	0.799,0.839	0.833,0.852	0.9,0.524	0.833,0.684	0.111,NA	1.0,0.929	0.8,0.849	0.6,1.0	1.0,1.0
Ga01g00494	Chr01	+	5526770	5526835	5525321	5526290	5530040	5530112	NA,NA	0.375,0.288	0.233,0.233	0.241,0.432	NA,NA	1.0,0.108	0.477,0.275	0.0,1.0	NA,0.233	0.26,0.515	0.421,0.236	0.132,1.0	0.378,0.327	0.267,0.099	0.375,0.24	0.646,0.132
Ga01g00528	Chr01	-	6459533	6459604	6458223	6458884	6459706	6461046	1.0,0.578	0.468,1.0	NA,0.0	0.369,NA	NA,NA	NA,0.0	0.0,NA	1.0,NA	0.0,0.0	NA,0.0	1.0,0.804	1.0,1.0	NA,0.0	NA,NA	NA,NA	0.0,NA
Ga01g00533	Chr01	+	6509238	6509274	6508636	6508736	6509482	6509713	1.0,1.0	1.0,1.0	1.0,0.747	1.0,1.0	0.832,0.971	0.847,0.855	0.876,0.902	0.975,0.917	1.0,1.0	1.0,0.906	0.762,0.948	1.0,1.0	0.711,0.869	0.906,0.967	1.0,1.0	1.0,0.937
Ga01g00536	Chr01	-	6527796	6527944	6527507	6527647	6528046	6528152	0.6,0.821	1.0,0.833	1.0,0.304	0.917,0.892	0.697,0.849	0.9,0.951	0.655,0.837	0.898,0.953	0.923,0.886	0.5,0.647	0.86,0.95	0.458,0.381	0.594,0.878	0.702,0.824	0.719,0.667	0.867,1.0
Ga01g00662	Chr01	+	8943828	8943865	8943041	8943704	8944286	8944933	NA,NA	0.268,NA	NA,NA	NA,1.0	NA,0.0	1.0,0.423	NA,0.0	0.268,0.595	NA,1.0	0.0,0.786	0.0,0.246	NA,NA	0.423,0.328	NA,0.328	NA,NA	NA,NA
Ga01g00679	Chr01	-	9343798	9343878	9342637	9343615	9343957	9344051	0.028,0.019	0.044,0.122	0.0,0.1	0.041,0.0	0.18,0.153	0.0,0.075	0.094,0.083	0.056,0.043	0.0,0.218	0.0,0.0	0.092,0.141	0.254,0.0	0.085,0.036	0.0,0.055	0.0,0.122	0.0,0.046
Ga01g00689	Chr01	+	9592520	9592610	9591795	9592036	9592783	9592828	1.0,0.787	1.0,1.0	1.0,0.345	1.0,1.0	0.48,0.808	0.551,0.725	0.699,0.474	1.0,1.0	0.568,0.9	0.703,0.612	1.0,0.525	0.721,0.542	0.648,1.0	0.412,1.0	1.0,1.0	0.703,0.84
Ga01g00776	Chr01	-	12192062	12192096	12191654	12191758	12192277	12192372	0.529,0.389	0.429,0.75	1.0,1.0	0.429,1.0	1.0,1.0	0.429,0.429	0.923,0.652	0.529,0.0	0.0,NA	0.75,1.0	0.051,0.2	NA,NA	0.0,1.0	1.0,0.273	NA,NA	0.857,0.652
Ga01g00782	Chr01	-	12356163	12356252	12355787	12355879	12356515	12356559	0.873,1.0	1.0,1.0	0.761,1.0	1.0,0.903	0.974,1.0	1.0,0.815	0.897,0.954	1.0,1.0	0.853,1.0	1.0,1.0	1.0,1.0	0.414,0.209	0.955,0.93	0.937,1.0	1.0,1.0	0.85,1.0
Ga01g00806	Chr01	+	12783575	12783658	12782751	12783226	12785160	12785216	0.117,0.067	0.171,0.103	0.168,0.094	0.046,0.049	0.071,0.043	0.036,0.038	0.055,0.027	0.048,0.028	0.057,0.066	0.064,0.051	0.053,0.056	0.157,0.101	0.043,0.027	0.064,0.047	0.061,0.049	0.046,0.074
Ga01g00809	Chr01	+	12838969	12839098	12837573	12838253	12839789	12841681	1.0,1.0	1.0,1.0	0.5,0.8	1.0,1.0	1.0,1.0	1.0,0.895	0.886,0.949	0.824,0.867	1.0,0.636	1.0,0.778	0.75,1.0	0.908,1.0	1.0,0.846	0.529,0.739	0.619,1.0	1.0,1.0
Ga01g00809	Chr01	+	12838969	12839355	12837573	12838253	12839789	12841681	1.0,1.0	1.0,1.0	0.333,0.5	1.0,1.0	1.0,1.0	1.0,0.882	0.789,0.913	0.667,0.75	1.0,0.429	1.0,0.667	0.429,1.0	0.869,1.0	1.0,0.875	0.467,0.478	0.385,1.0	1.0,1.0
Ga01g00836	Chr01	-	13229133	13229298	13228114	13228189	13229414	13229502	0.158,0.04	0.081,0.0	0.231,0.103	0.16,0.143	0.244,0.151	0.111,0.0	0.217,0.096	0.266,0.106	0.0,0.12	0.143,0.118	0.047,0.286	0.263,0.818	0.184,0.111	0.156,0.102	0.208,0.143	0.059,0.261
Ga01g00836	Chr01	-	13229133	13229293	13228114	13228189	13229414	13229502	0.111,0.04	0.081,0.0	0.259,0.103	0.106,0.143	0.235,0.184	0.111,0.0	0.156,0.096	0.194,0.125	0.0,0.12	0.2,0.143	0.035,0.273	0.14,0.833	0.091,0.2	0.174,0.102	0.192,0.1	0.04,0.171
Ga01g00836	Chr01	-	13232106	13232184	13231539	13231683	13232366	13232456	0.797,1.0	1.0,1.0	0.643,0.894	0.885,0.934	0.978,0.871	0.884,0.667	0.823,0.916	0.88,0.934	1.0,0.831	0.805,0.797	0.788,0.853	0.367,0.42	0.897,0.897	1.0,0.553	0.808,0.692	0.726,0.795
Ga01g00860	Chr01	-	13746029	13746079	13745838	13745949	13746401	13746443	0.0,0.073	0.0,0.0	NA,1.0	0.0,0.0	0.067,0.046	0.0,0.0	0.031,0.047	0.063,0.108	0.401,0.0	0.108,0.16	0.0,0.0	0.055,0.0	0.0,0.0	0.182,0.0	0.171,0.0	0.0,0.182
Ga01g00921	Chr01	+	15037426	15037468	15033966	15037291	15037705	15038135	NA,NA	NA,NA	1.0,NA	1.0,NA	0.414,1.0	NA,NA	0.414,0.586	NA,NA	NA,NA	NA,NA	NA,1.0	1.0,NA	0.0,1.0	NA,NA	NA,NA	NA,NA
Ga01g00950	Chr01	+	15489363	15489387	15488118	15488253	15489854	15489907	1.0,1.0	0.0,NA	0.0,NA	1.0,0.619	0.928,0.791	1.0,0.448	0.942,0.52	0.549,0.448	NA,0.0	1.0,0.764	1.0,0.504	1.0,1.0	0.448,0.709	0.448,0.169	1.0,1.0	NA,0.213
Ga01g01025	Chr01	+	20121217	20121275	20120026	20120150	20121585	20121622	0.241,0.0	0.388,0.0	0.0,0.0	0.148,0.0	0.108,0.113	0.055,0.078	0.153,0.137	0.083,0.322	0.0,0.029	0.224,0.22	0.0,0.202	0.706,0.69	0.089,0.041	0.076,0.0	0.089,0.322	0.047,0.066
Ga01g01044	Chr01	-	20610154	20610206	20609988	20610013	20610694	20610752	1.0,0.856	1.0,0.879	0.941,0.959	0.902,0.941	0.987,0.955	0.977,0.91	0.918,0.964	0.928,1.0	0.725,0.896	1.0,1.0	0.882,0.92	0.676,0.579	1.0,0.941	0.972,0.918	1.0,1.0	0.908,0.933
Ga01g01063	Chr01	+	21158804	21158861	21158396	21158532	21158953	21158999	1.0,1.0	NA,NA	NA,0.0	1.0,0.719	0.74,0.787	0.561,0.489	0.722,0.862	0.643,0.885	NA,NA	1.0,0.719	NA,1.0	NA,NA	0.865,0.535	0.332,0.615	NA,NA	1.0,1.0
Ga01g01174	Chr01	-	28679604	28679744	28678671	28678800	28680641	28680706	0.2,0.667	0.412,0.556	0.538,0.5	0.787,0.586	0.527,0.518	0.467,0.505	0.385,0.296	0.649,0.688	0.333,1.0	0.688,0.552	0.512,0.528	0.257,0.5	0.667,0.613	0.371,0.704	0.469,0.429	0.385,0.048
Ga01g01174	Chr01	-	28675521	28676133	28675049	28675246	28676254	28676520	0.8,1.0	1.0,1.0	0.667,0.818	0.97,1.0	0.955,0.872	0.729,0.941	0.786,0.953	0.959,0.977	1.0,1.0	0.935,0.824	0.91,0.86	1.0,1.0	0.889,0.844	0.677,0.938	1.0,1.0	1.0,0.929
Ga01g01178	Chr01	+	28850321	28850466	28849479	28849900	28851339	28851455	0.872,0.905	0.956,1.0	0.869,1.0	1.0,0.974	0.957,0.926	1.0,0.926	0.979,1.0	0.922,1.0	1.0,0.718	1.0,0.938	0.947,1.0	0.976,1.0	0.859,0.889	0.843,0.888	0.841,0.905	0.76,0.938
Ga01g01188	Chr01	-	29733643	29733686	29732812	29733182	29733806	29734029	NA,0.0	0.0,0.0	0.0,0.0	0.105,0.024	0.042,0.126	0.04,0.06	0.174,0.043	0.091,0.084	0.091,0.584	0.072,0.105	0.055,0.028	0.312,0.0	0.0,0.0	0.0,0.081	0.123,0.0	0.083,0.108
Ga01g01207	Chr01	+	31051220	31051307	31050064	31050150	31054872	31054976	1.0,1.0	0.592,0.263	0.616,0.865	0.682,0.882	1.0,1.0	1.0,1.0	1.0,1.0	1.0,1.0	0.616,0.616	0.728,0.855	0.77,0.577	0.906,1.0	0.882,0.928	0.828,0.797	0.792,0.882	0.922,1.0
Ga01g01208	Chr01	+	31098226	31098330	31091895	31091982	31098818	31098921	0.884,0.784	0.874,0.882	0.924,0.927	0.92,0.943	1.0,0.944	0.909,0.946	0.914,0.931	0.982,0.959	0.88,0.882	0.914,0.987	0.883,0.831	0.901,0.868	0.968,1.0	0.939,0.908	0.888,0.947	0.684,0.852
Ga01g01234	Chr01	+	35164402	35164444	35164207	35164249	35164606	35164648	0.702,0.809	0.22,1.0	0.68,NA	0.8,0.68	0.414,0.515	0.68,0.32	0.261,0.639	0.639,0.414	0.382,0.347	0.32,1.0	0.531,0.739	0.586,1.0	0.414,1.0	1.0,0.586	0.347,0.0	0.68,0.515
Ga01g01235	Chr01	+	35800728	35800819	35798821	35798915	35801453	35801573	1.0,1.0	1.0,1.0	1.0,1.0	1.0,1.0	0.96,1.0	1.0,0.937	1.0,0.947	1.0,0.872	0.909,0.885	1.0,1.0	1.0,0.957	0.979,1.0	0.902,0.942	1.0,1.0	0.962,1.0	0.802,0.92
Ga01g01260	Chr01	+	39125457	39125618	39123751	39123778	39125706	39126381	0.249,0.223	0.091,0.0	0.063,0.034	0.203,0.119	0.095,0.165	0.128,0.16	0.087,0.171	0.134,0.143	0.304,0.323	0.116,0.048	0.101,0.114	0.0,0.032	0.143,0.154	0.06,0.102	0.065,0.139	0.19,0.183
Ga01g01264	Chr01	+	39198712	39198778	39197960	39198067	39198982	39199270	0.454,0.342	0.091,1.0	0.131,0.259	0.168,0.349	0.24,0.324	0.269,0.255	0.253,0.415	0.22,0.292	0.0,0.168	0.144,0.187	0.26,0.16	0.271,0.502	0.32,0.307	0.317,0.197	0.263,0.057	0.312,0.287
Ga01g01321	Chr01	+	46591798	46591953	46587468	46591158	46592028	46592773	NA,NA	1.0,NA	NA,1.0	NA,1.0	1.0,1.0	NA,1.0	1.0,NA	1.0,0.0	NA,NA	1.0,1.0	1.0,1.0	1.0,1.0	1.0,0.333	1.0,NA	NA,NA	NA,1.0
Ga01g01321	Chr01	+	46591246	46591953	46587468	46591158	46592028	46592773	NA,NA	1.0,NA	1.0,1.0	1.0,1.0	1.0,1.0	NA,NA	1.0,NA	1.0,0.0	NA,1.0	1.0,NA	1.0,1.0	1.0,1.0	1.0,0.0	1.0,NA	1.0,NA	NA,1.0
Ga01g01325	Chr01	+	46726559	46726730	46726347	46726487	46726840	46727152	0.556,0.667	1.0,1.0	1.0,1.0	1.0,1.0	1.0,1.0	0.667,1.0	0.907,0.826	1.0,1.0	0.8,0.857	1.0,1.0	0.9,0.636	0.862,0.636	0.636,1.0	0.818,1.0	0.867,1.0	1.0,1.0
Ga01g01388	Chr01	-	52611697	52611868	52610994	52611504	52612405	52612602	0.636,0.364	0.765,1.0	1.0,0.5	0.9,0.75	0.912,0.636	1.0,0.818	0.917,0.733	0.882,1.0	0.333,1.0	0.867,1.0	0.922,0.767	0.414,0.565	0.867,0.659	1.0,0.867	1.0,0.867	0.704,0.8
Ga01g01388	Chr01	-	52611650	52611868	52610994	52611504	52612405	52612602	0.5,0.222	0.636,NA	1.0,0.333	0.818,0.538	0.838,0.515	1.0,0.714	0.867,0.579	0.81,1.0	0.5,1.0	0.6,1.0	0.833,0.667	0.228,0.545	0.5,0.462	1.0,0.714	1.0,0.818	0.467,0.143
Ga01g01424	Chr01	-	58564528	58564609	58561707	58562557	58564722	58565329	1.0,1.0	0.93,1.0	1.0,0.833	1.0,0.833	0.919,0.875	0.825,0.659	0.902,0.978	0.876,0.789	1.0,0.89	1.0,0.924	0.936,0.675	0.838,1.0	0.945,0.872	0.489,0.84	0.938,0.827	0.822,1.0
Ga01g01449	Chr01	+	66180518	66180630	66179840	66179941	66180770	66181277	0.625,0.627	1.0,1.0	0.9,1.0	1.0,1.0	1.0,0.965	1.0,0.935	0.964,0.934	0.946,0.955	0.778,0.684	1.0,1.0	1.0,1.0	1.0,1.0	0.818,0.941	0.556,0.902	1.0,0.556	0.889,0.77
Ga01g01481	Chr01	+	72615557	72615623	72612899	72613252	72616853	72616915	0.911,1.0	0.935,1.0	0.866,0.887	1.0,1.0	0.957,0.983	0.958,0.923	0.918,0.88	1.0,0.976	0.984,1.0	0.93,1.0	0.976,0.988	0.986,1.0	0.933,0.904	0.941,0.939	0.927,0.977	1.0,0.973
Ga01g01496	Chr01	+	74643754	74643827	74642957	74643010	74643912	74644014	0.082,0.136	0.095,0.0	0.194,0.427	0.148,0.317	0.178,0.31	0.367,0.303	0.289,0.224	0.367,0.427	0.258,0.183	0.296,0.271	0.153,0.093	0.441,0.537	0.343,0.27	0.403,0.255	0.155,0.162	0.42,0.175
Ga01g01512	Chr01	+	76811953	76812398	76811711	76811868	76812496	76812692	0.429,0.128	0.333,NA	0.818,0.875	0.818,0.5	0.92,0.7	0.913,0.696	0.697,0.818	0.633,0.524	NA,NA	1.0,0.667	1.0,0.6	1.0,NA	0.778,0.867	0.778,0.655	0.625,1.0	1.0,0.385
Ga01g01512	Chr01	+	76811711	76811868	76811253	76811629	76812496	76812692	0.44,0.773	0.667,1.0	0.556,1.0	1.0,1.0	0.938,0.964	1.0,0.962	1.0,0.86	1.0,1.0	NA,NA	1.0,1.0	0.818,1.0	0.0,1.0	0.727,0.75	0.895,0.905	1.0,1.0	1.0,0.714
Ga01g01512	Chr01	+	76811953	76812101	76811711	76811868	76812496	76812692	0.429,0.128	0.333,NA	0.778,0.857	0.818,0.667	0.92,0.684	0.92,0.689	0.697,0.81	0.625,0.474	NA,NA	1.0,0.643	1.0,0.6	1.0,NA	0.733,0.867	0.8,0.655	0.571,1.0	1.0,0.385
Ga01g01512	Chr01	+	76811953	76812072	76811711	76811868	76812496	76812692	0.429,0.171	0.333,NA	0.778,0.857	0.818,0.5	0.92,0.684	0.909,0.708	0.722,0.818	0.64,0.474	NA,NA	1.0,0.615	1.0,0.6	1.0,NA	0.714,0.867	0.789,0.688	0.6,1.0	1.0,0.429
Ga01g01522	Chr01	-	77982217	77982266	77980986	77982078	77982382	77982441	0.019,0.0	0.017,0.101	0.03,0.053	0.0,0.091	0.03,0.03	0.028,0.011	0.038,0.066	0.027,0.006	0.0,0.037	0.086,0.083	0.012,0.07	0.094,0.041	0.047,0.017	0.138,0.021	0.012,0.044	0.028,0.016
Ga01g01543	Chr01	-	79236554	79236841	79236115	79236259	79236931	79237287	1.0,1.0	1.0,1.0	0.375,0.429	0.818,0.0	0.68,0.684	1.0,0.5	0.714,0.778	1.0,1.0	1.0,0.778	0.75,0.667	1.0,0.81	0.833,0.909	0.727,1.0	1.0,1.0	1.0,1.0	1.0,1.0
Ga01g01618	Chr01	+	84834071	84834189	84832574	84833178	84838809	84839037	NA,NA	1.0,NA	1.0,NA	1.0,NA	1.0,0.867	NA,0.385	0.167,0.8	0.261,0.185	NA,NA	NA,0.0	1.0,1.0	NA,NA	0.5,0.5	0.0,NA	NA,0.333	NA,NA
Ga01g01644	Chr01	+	86576880	86576922	86576023	86576201	86578713	86579546	0.78,0.862	0.937,1.0	0.94,1.0	1.0,1.0	1.0,1.0	0.832,1.0	0.977,0.966	0.883,1.0	0.927,0.972	1.0,1.0	0.886,1.0	1.0,1.0	0.97,0.938	0.955,0.947	0.844,1.0	0.87,1.0
Ga01g01661	Chr01	+	89163943	89164147	89163375	89163488	89164323	89164594	0.088,0.083	0.222,0.043	0.024,0.128	0.158,0.07	0.081,0.1	0.05,0.099	0.039,0.027	0.078,0.08	0.333,0.169	0.179,0.091	0.139,0.107	0.07,0.128	0.131,0.078	0.085,0.094	0.152,0.152	0.089,0.176
Ga01g01667	Chr01	+	89213660	89213877	89212861	89213102	89214467	89214494	0.874,0.803	0.836,1.0	0.89,0.778	0.878,0.865	0.807,0.895	0.686,0.787	0.761,0.773	0.873,0.866	0.714,0.804	0.92,0.922	0.853,0.829	0.945,0.873	0.904,0.92	0.941,0.949	0.92,0.767	0.813,0.832
Ga01g01667	Chr01	+	89215796	89215861	89215564	89215718	89215952	89216050	0.777,0.815	0.919,0.916	0.848,0.922	0.96,0.922	0.937,0.923	0.938,0.922	0.922,0.869	0.909,0.844	0.912,0.879	0.757,0.799	0.847,0.903	0.868,0.843	0.809,0.888	0.755,0.836	0.937,0.93	0.891,0.898
Ga01g01667	Chr01	+	89214875	89215134	89214604	89214758	89215311	89215403	0.841,0.868	0.935,1.0	0.619,0.887	0.893,0.863	0.832,0.81	0.708,0.81	0.72,0.739	0.677,0.783	0.902,0.919	0.846,0.75	0.679,0.901	0.959,0.901	0.658,0.595	0.477,0.655	0.899,0.962	0.801,0.83
Ga01g01681	Chr01	-	90400661	90400755	90400508	90400574	90401623	90401713	NA,NA	NA,NA	NA,NA	NA,1.0	0.0,0.205	0.0,0.171	0.103,0.031	0.0,0.0	NA,0.0	0.0,NA	0.0,NA	0.079,NA	0.0,0.0	NA,0.0	0.205,NA	NA,0.34
Ga01g01691	Chr01	+	91114211	91114253	91113109	91114006	91114428	91114923	1.0,NA	0.586,1.0	NA,0.261	0.261,0.414	0.414,0.32	1.0,0.586	NA,0.261	1.0,0.191	0.0,1.0	NA,0.0	NA,NA	NA,NA	NA,NA	NA,NA	0.32,NA	NA,0.0
Ga01g01702	Chr01	-	92433675	92433775	92433275	92433317	92433857	92433922	NA,1.0	0.826,NA	1.0,1.0	1.0,1.0	1.0,1.0	1.0,1.0	1.0,1.0	1.0,1.0	1.0,1.0	1.0,0.968	0.882,0.892	NA,1.0	NA,NA	NA,NA	NA,NA	NA,NA
Ga01g01721	Chr01	+	93153031	93153090	93149648	93149778	93153197	93153446	0.831,0.806	0.695,1.0	1.0,0.495	0.703,0.572	0.711,0.761	0.584,0.603	0.567,0.694	0.869,0.802	0.746,0.603	0.654,0.42	0.69,0.852	0.816,0.755	0.734,0.566	0.387,0.424	0.787,0.784	0.535,0.621
Ga01g01731	Chr01	-	93616680	93616747	93613638	93616530	93617269	93617318	0.75,0.77	NA,NA	NA,1.0	1.0,1.0	0.545,0.0	NA,NA	0.231,NA	NA,NA	NA,NA	1.0,NA	NA,0.643	NA,NA	NA,0.474	1.0,1.0	NA,NA	0.808,1.0
Ga01g01731	Chr01	-	93616627	93616747	93613638	93616530	93617269	93617318	0.944,0.948	1.0,NA	1.0,1.0	1.0,1.0	0.667,0.0	NA,NA	0.2,1.0	NA,NA	1.0,1.0	1.0,NA	1.0,0.8	NA,NA	1.0,0.333	NA,1.0	NA,NA	0.889,1.0
Ga01g01733	Chr01	-	93635432	93635511	93634874	93635206	93636920	93637135	0.0,0.0	0.0,0.0	0.0,0.0	0.0,0.0	0.02,0.0	0.111,0.0	0.027,0.032	0.0,0.0	0.183,0.0	0.0,0.0	0.0,0.173	0.0,NA	0.0,0.0	0.0,0.032	0.074,0.0	0.0,0.0
Ga01g01787	Chr01	-	96512970	96513050	96512428	96512698	96513153	96513248	1.0,0.218	1.0,1.0	0.582,0.55	0.625,0.455	0.766,0.909	0.796,0.775	0.71,0.809	0.836,0.825	1.0,0.724	0.715,0.284	0.762,0.725	0.82,0.722	0.464,0.597	0.527,0.398	1.0,0.426	1.0,1.0
Ga01g01820	Chr01	+	98236675	98236742	98236298	98236347	98238745	98238829	0.0,0.028	0.286,0.0	0.13,0.0	0.153,0.146	0.288,0.246	0.158,0.241	0.13,0.298	0.134,0.162	0.167,0.122	0.194,0.076	0.136,0.057	0.033,0.029	0.038,0.0	0.0,0.057	0.07,0.545	0.286,0.249
Ga01g01886	Chr01	-	100759952	100760012	100758921	100759113	100760242	100760299	0.556,1.0	0.082,0.295	0.485,0.538	0.385,0.111	0.073,0.135	0.0,0.0	0.073,0.135	0.239,0.173	0.385,0.0	0.173,0.556	0.173,0.095	0.485,1.0	0.385,0.0	0.385,0.258	0.239,0.653	0.0,0.135
Ga01g01890	Chr01	-	100907723	100907824	100907370	100907458	100908323	100908401	0.867,1.0	0.714,1.0	0.8,0.926	0.745,0.617	0.591,0.606	0.5,0.704	0.667,0.574	0.789,0.765	0.727,0.8	0.684,0.6	0.774,0.767	0.538,0.404	0.875,0.714	0.7,0.714	0.818,0.571	0.733,0.701
Ga01g01952	Chr01	+	102843493	102843600	102843206	102843356	102843795	102843859	0.132,0.102	0.253,1.0	0.459,0.7	0.241,0.544	0.491,0.486	0.533,0.658	0.625,0.56	0.533,0.451	0.115,0.244	0.625,0.744	0.17,0.465	0.849,0.911	0.681,0.621	0.677,0.346	0.364,0.273	0.303,0.355
Ga01g01952	Chr01	+	102843508	102843600	102843206	102843356	102843795	102843859	0.065,0.078	0.119,1.0	0.294,0.61	0.135,0.258	0.212,0.326	0.373,0.443	0.32,0.321	0.211,0.324	0.04,0.125	0.489,0.534	0.085,0.343	0.8,0.865	0.431,0.343	0.484,0.187	0.216,0.14	0.131,0.172
Ga01g02010	Chr01	-	104102016	104102082	104101521	104101678	104102917	104103041	0.0,0.0	0.0,0.0	0.066,0.085	0.044,0.028	0.056,0.152	0.0,0.215	0.035,0.083	0.0,0.031	0.0,0.082	0.054,0.134	0.096,0.084	0.142,0.099	0.0,0.085	0.0,0.018	0.022,0.136	0.064,0.033
Ga01g02062	Chr01	-	105233693	105233731	105232383	105232471	105233806	105233901	1.0,1.0	1.0,NA	NA,1.0	1.0,1.0	1.0,NA	NA,1.0	0.267,1.0	0.522,NA	1.0,1.0	NA,0.421	NA,NA	1.0,NA	0.0,1.0	0.0,1.0	1.0,NA	NA,1.0
Ga01g02130	Chr01	-	106746234	106746307	106746062	106746153	106746639	106746919	NA,NA	1.0,0.743	1.0,1.0	0.776,0.859	1.0,NA	0.0,0.537	1.0,NA	NA,1.0	NA,1.0	0.743,0.755	0.94,0.95	0.448,NA	0.885,0.725	0.659,0.799	0.706,1.0	NA,1.0
Ga01g02133	Chr01	+	106781318	106781420	106780970	106781037	106782126	106782231	0.235,0.378	0.022,0.053	0.0,0.035	0.039,0.03	0.023,0.012	0.024,0.011	0.006,0.009	0.0,0.007	0.0,0.078	0.024,0.039	0.011,0.004	0.539,0.452	0.018,0.026	0.0,0.009	0.043,0.042	0.032,0.089
Ga01g02145	Chr01	-	106900261	106900306	106900043	106900147	106900572	106900718	0.0,0.0	0.179,NA	0.086,0.048	0.188,0.201	0.0,0.257	NA,0.0	0.0,0.675	0.0,1.0	0.257,0.201	0.0,0.0	0.074,0.247	0.356,0.133	0.133,0.075	0.109,0.193	0.0,1.0	0.11,0.152
Ga01g02150	Chr01	+	107025230	107025263	107025108	107025143	107026147	107026867	0.904,0.929	1.0,1.0	1.0,0.905	0.964,0.947	1.0,1.0	0.694,1.0	0.935,1.0	0.0,1.0	1.0,0.893	0.863,0.936	0.925,1.0	1.0,1.0	1.0,1.0	0.928,0.98	0.852,0.914	0.889,0.92
Ga01g02155	Chr01	+	107196423	107196480	107195284	107195479	107196724	107196816	NA,0.0	0.39,1.0	0.691,0.827	1.0,0.472	0.865,0.817	0.893,0.919	0.584,0.68	1.0,0.39	0.489,0.793	0.561,0.945	1.0,1.0	1.0,1.0	0.593,0.824	0.742,0.757	0.39,0.221	0.39,1.0
Ga01g02166	Chr01	+	107503681	107503779	107503357	107503435	107507892	107508021	0.371,0.78	0.541,0.336	0.694,0.716	0.469,0.901	0.53,0.855	0.694,0.621	0.708,0.657	0.945,0.484	0.802,0.686	1.0,1.0	0.855,1.0	1.0,0.883	1.0,0.876	1.0,0.952	0.586,1.0	0.858,0.563
Ga01g02166	Chr01	+	107503704	107503779	107503357	107503435	107507892	107508021	0.433,0.8	0.572,0.364	0.759,0.774	0.563,0.929	0.696,0.873	0.741,0.675	0.809,0.701	0.951,0.632	0.821,0.741	1.0,1.0	0.851,1.0	1.0,0.882	1.0,0.904	1.0,0.96	0.557,1.0	0.8,0.663
Ga01g02171	Chr01	-	107603900	107603924	107603165	107603817	107604490	107604569	NA,NA	0.351,0.0	0.0,0.0	NA,0.196	0.358,0.233	0.092,0.213	0.104,0.153	0.14,0.169	NA,1.0	0.378,0.083	0.362,0.0	0.341,0.213	0.092,0.169	0.048,0.178	0.265,0.448	0.0,NA
Ga01g02185	Chr01	+	107934759	107934869	107934386	107934508	107934999	107935087	0.833,0.706	1.0,1.0	0.812,1.0	0.6,1.0	0.957,0.928	0.75,0.917	0.865,0.914	0.968,0.857	1.0,0.714	0.5,1.0	1.0,0.882	1.0,NA	0.861,0.83	1.0,0.882	0.556,NA	1.0,1.0
Ga01g02214	Chr01	+	108315653	108315724	108315422	108315516	108315807	108316050	NA,NA	NA,NA	0.0,0.0	NA,0.128	0.5,0.506	NA,0.513	0.311,0.3	0.468,0.19	NA,NA	NA,0.077	0.281,0.54	0.369,0.227	0.089,0.281	0.439,0.281	1.0,0.0	NA,NA
Ga01g02253	Chr01	-	108778432	108778539	108778236	108778329	108778700	108778827	0.143,0.231	0.455,1.0	1.0,0.647	0.692,0.533	0.423,0.641	0.733,0.909	0.579,0.676	0.714,0.481	0.692,0.765	0.714,0.143	0.75,0.5	0.1,NA	0.5,0.5	0.667,0.7	0.75,1.0	0.429,0.391
Ga01g02267	Chr01	-	109025952	109026042	109025641	109025739	109026260	109026308	0.105,0.093	0.109,0.345	0.04,0.101	0.136,0.211	0.048,0.122	0.07,0.126	0.034,0.029	0.226,0.095	0.126,0.081	0.192,0.083	0.149,0.192	0.26,0.254	0.19,0.028	0.037,0.081	0.182,0.072	0.101,0.13
Ga01g02323	Chr01	+	109827572	109827656	109827373	109827433	109827737	109827880	0.728,0.765	0.807,0.731	0.792,0.62	0.781,0.708	0.779,0.742	0.812,0.752	0.768,0.701	0.658,0.738	0.624,0.728	0.641,0.697	0.628,0.813	0.962,0.765	0.729,0.792	0.604,0.739	0.803,0.62	0.713,0.715
Ga01g02401	Chr01	+	110929340	110933038	110928922	110929240	110933616	110934024	1.0,NA	NA,NA	1.0,NA	0.455,0.25	NA,NA	NA,NA	NA,1.0	NA,NA	0.0,0.091	0.273,0.182	0.484,0.417	0.0,NA	1.0,0.304	0.158,0.321	0.429,NA	0.429,0.455
Ga01g02486	Chr01	+	112055856	112056076	112055617	112055774	112056329	112056383	0.957,0.89	1.0,1.0	1.0,0.882	1.0,1.0	1.0,1.0	1.0,1.0	1.0,0.969	1.0,1.0	0.867,0.898	1.0,1.0	1.0,1.0	0.8,1.0	0.976,0.935	0.971,0.909	0.8,1.0	0.988,0.986
Ga01g02518	Chr01	+	112270698	112270835	112269493	112269583	112270941	112271117	0.0,0.0	0.037,0.0	0.077,0.0	0.059,0.082	0.046,0.081	0.2,0.054	0.157,0.099	0.149,0.043	0.0,0.292	0.0,0.2	0.016,0.038	0.076,0.045	0.1,0.167	0.2,0.128	0.051,0.059	0.13,0.126
Ga01g02518	Chr01	+	112271685	112271828	112270941	112271117	112271929	112272123	0.5,0.455	0.053,1.0	0.273,0.111	0.118,0.158	0.156,0.325	0.118,0.195	0.143,0.255	0.123,0.262	0.0,0.364	0.043,0.333	0.381,0.353	0.286,0.216	0.273,0.394	0.273,0.333	0.212,0.2	0.52,0.35
Ga01g02566	Chr01	+	113019981	113021125	113018786	113019300	113021216	113021567	NA,NA	0.0,0.0	0.333,1.0	1.0,0.0	NA,NA	0.0,NA	NA,NA	NA,NA	NA,0.429	0.667,NA	0.263,0.273	NA,NA	1.0,NA	0.333,0.0	0.818,1.0	NA,1.0
Ga02g00007	Chr02	+	186842	186911	186663	186714	187004	187097	0.176,0.044	0.245,0.372	0.246,0.16	0.262,0.171	0.269,0.226	0.279,0.22	0.266,0.231	0.184,0.187	0.384,0.221	0.143,0.204	0.313,0.218	0.357,0.312	0.337,0.229	0.246,0.158	0.212,0.331	0.197,0.346
Ga02g00051	Chr02	-	416299	416437	416003	416179	416568	416642	0.111,0.2	0.176,0.0	0.3,0.08	0.081,0.0	0.235,0.321	0.152,0.268	0.152,0.188	0.104,0.217	0.375,0.429	0.2,0.056	0.211,0.104	0.208,0.111	0.113,0.304	0.068,0.196	0.164,0.0	0.778,0.259
Ga02g00053	Chr02	-	440259	440494	439913	439983	440580	440730	0.366,0.348	0.146,0.111	0.267,0.095	0.168,0.082	0.073,0.122	0.141,0.101	0.097,0.171	0.175,0.146	0.148,0.177	0.088,0.214	0.101,0.17	0.577,0.455	0.092,0.173	0.078,0.112	0.179,0.134	0.325,0.251
Ga02g00056	Chr02	-	453983	454128	453234	453496	454214	454373	0.222,0.917	0.0,0.0	0.0,0.0	0.2,0.385	0.108,0.0	0.059,0.0	0.017,0.0	0.091,0.2	0.0,0.167	0.0,0.063	0.053,0.167	0.021,1.0	0.0,0.045	0.0,0.098	0.0,0.0	0.067,0.185
Ga02g00080	Chr02	-	608527	608592	608175	608241	609161	609225	1.0,1.0	NA,NA	1.0,1.0	0.0,1.0	1.0,0.81	NA,0.548	1.0,0.477	0.548,0.646	NA,NA	1.0,0.0	1.0,1.0	NA,NA	1.0,NA	NA,1.0	NA,1.0	NA,NA
Ga02g00128	Chr02	-	965509	965562	965365	965429	965654	965711	0.039,0.23	NA,NA	NA,NA	NA,NA	NA,NA	NA,NA	0.0,NA	NA,NA	NA,NA	NA,NA	NA,NA	NA,NA	NA,NA	NA,0.0	0.141,NA	NA,0.663
Ga02g00174	Chr02	+	1495845	1495878	1494863	1495553	1496982	1497585	0.17,0.494	0.679,0.602	0.602,0.841	0.451,0.487	0.591,0.735	0.566,0.771	0.343,0.555	0.414,0.491	0.403,0.438	0.841,0.833	0.961,0.971	0.0,0.0	0.576,0.55	0.405,0.41	0.256,0.405	0.416,0.528
Ga02g00177	Chr02	+	1529176	1529257	1527514	1528208	1529410	1529829	0.24,0.129	NA,NA	0.356,NA	0.0,0.0	NA,NA	NA,0.0	1.0,NA	0.0,NA	0.0,0.0	NA,NA	NA,NA	0.084,NA	0.0,1.0	NA,0.0	0.0,0.0	0.0,0.279
Ga02g00186	Chr02	+	1694119	1694274	1693963	1693992	1694390	1694469	NA,NA	0.556,0.5	1.0,1.0	1.0,0.333	0.905,0.571	1.0,0.818	0.889,1.0	0.789,0.625	0.0,1.0	0.667,1.0	0.647,0.714	NA,NA	0.692,0.857	0.333,0.636	1.0,1.0	1.0,1.0
Ga02g00257	Chr02	+	2580928	2581075	2580194	2580267	2581693	2581759	0.412,0.391	0.2,0.429	0.667,0.463	0.429,0.244	0.457,0.357	0.22,0.316	0.345,0.358	0.584,0.541	0.714,0.515	0.615,0.121	0.346,0.289	0.86,0.9	0.361,0.5	0.571,0.437	0.297,0.6	0.353,0.458
Ga02g00269	Chr02	-	2687254	2687406	2686336	2686760	2687617	2687826	0.81,0.959	0.951,1.0	0.86,1.0	0.934,0.94	1.0,1.0	1.0,0.978	1.0,1.0	1.0,1.0	0.925,1.0	0.957,1.0	0.966,1.0	0.969,1.0	1.0,0.964	1.0,1.0	0.765,1.0	1.0,1.0
Ga02g00278	Chr02	-	2900582	2900628	2899671	2899786	2901223	2901720	0.657,0.851	0.407,NA	NA,NA	1.0,0.478	NA,NA	NA,NA	NA,NA	NA,NA	NA,NA	NA,0.0	NA,NA	0.834,0.462	1.0,1.0	NA,NA	NA,1.0	0.376,0.307
Ga02g00288	Chr02	+	3156273	3156450	3155900	3156147	3156557	3156597	0.0,NA	0.143,0.0	0.5,0.227	0.333,0.091	0.4,0.388	0.444,0.35	0.417,0.325	0.343,0.667	NA,1.0	0.4,0.476	0.667,0.538	0.1,0.0	0.593,0.5	0.565,0.455	0.143,0.0	1.0,0.8
Ga02g00310	Chr02	-	3553314	3553613	3553004	3553178	3553839	3553940	1.0,0.973	0.927,1.0	0.809,0.891	0.989,0.957	0.913,0.906	0.952,0.908	0.956,0.955	0.9,0.903	0.976,0.97	0.878,0.902	0.879,0.817	0.995,1.0	0.851,0.847	0.923,0.841	0.912,0.986	0.884,0.936
Ga02g00312	Chr02	+	3608602	3608678	3606987	3607030	3608777	3610226	0.662,0.663	0.856,0.82	0.857,0.84	0.918,0.793	0.848,0.948	0.848,0.884	0.816,0.908	0.881,0.881	0.793,0.837	0.919,0.866	0.853,0.896	0.704,1.0	0.824,0.906	0.913,0.853	0.896,0.553	0.773,0.811
Ga02g00333	Chr02	-	4142225	4142367	4141042	4141359	4142511	4143736	0.283,0.373	0.2,0.241	0.184,0.238	0.181,0.364	0.297,0.364	0.269,0.569	0.094,0.2	0.319,0.49	0.25,0.375	0.244,0.32	0.29,0.241	0.195,0.212	0.28,0.205	0.211,0.404	0.286,0.1	0.374,0.51
Ga02g00358	Chr02	-	4634410	4634481	4634179	4634322	4635501	4635613	0.0,0.163	1.0,NA	0.0,0.0	0.105,0.0	0.369,0.0	0.369,0.305	0.105,0.26	0.0,0.0	0.369,0.112	1.0,0.163	0.149,0.149	0.506,0.54	NA,0.077	1.0,0.143	0.295,0.281	0.0,0.369
Ga02g00372	Chr02	+	5234942	5235016	5234562	5234618	5235274	5235582	1.0,0.418	0.932,1.0	0.0,0.882	0.763,0.519	0.619,0.558	0.472,0.59	0.653,0.774	0.751,0.446	0.782,0.769	0.726,0.697	0.711,0.585	0.831,0.397	0.752,0.665	0.679,0.733	0.692,0.721	0.57,0.575
Ga02g00412	Chr02	+	6439230	6439327	6438597	6438729	6439833	6440059	1.0,1.0	1.0,NA	0.78,1.0	0.753,1.0	1.0,0.757	1.0,0.927	0.905,0.842	0.619,0.688	1.0,0.542	1.0,0.696	0.874,1.0	0.745,1.0	0.877,0.717	1.0,0.717	0.67,1.0	0.717,0.873
Ga02g00412	Chr02	+	6435792	6435895	6434206	6434259	6438597	6438729	0.2,0.667	0.692,1.0	1.0,1.0	0.63,0.714	0.722,0.745	0.833,0.556	0.822,0.737	0.708,0.769	0.778,0.73	1.0,0.75	0.877,0.88	0.8,0.647	1.0,0.724	1.0,1.0	0.833,0.692	0.744,0.765
Ga02g00427	Chr02	+	6902204	6902340	6899556	6899649	6902457	6902825	NA,0.0	NA,0.0	0.459,0.647	1.0,0.0	NA,NA	NA,NA	NA,NA	NA,NA	NA,0.2	NA,NA	NA,NA	NA,NA	NA,NA	NA,NA	NA,NA	NA,NA
Ga02g00433	Chr02	-	7089605	7089663	7087910	7089299	7089903	7090268	0.06,0.117	0.16,0.0	0.357,0.068	0.038,0.121	0.194,0.076	0.037,0.059	0.117,0.065	0.07,0.094	0.096,0.103	0.096,0.156	0.047,0.097	0.204,0.153	0.148,0.144	0.253,0.124	0.061,0.202	0.042,0.175
Ga02g00464	Chr02	-	7867697	7867769	7867483	7867539	7868090	7868147	0.163,0.0	0.061,0.0	0.0,0.0	0.0,0.0	0.0,0.068	0.0,0.031	0.0,0.026	0.0,0.0	0.0,0.0	0.0,0.226	0.0,0.0	0.164,0.237	0.0,0.0	0.0,0.0	0.0,0.163	0.0,0.028
Ga02g00464	Chr02	-	7867302	7867371	7866386	7866618	7867483	7867539	0.0,NA	0.372,NA	1.0,NA	0.0,0.129	0.192,0.426	0.542,0.203	0.229,0.283	0.322,0.0	NA,1.0	1.0,0.597	0.372,0.145	0.658,0.229	1.0,0.826	0.165,0.471	0.308,0.0	0.0,0.308
Ga02g00499	Chr02	+	9562572	9562625	9562137	9562266	9562998	9563194	1.0,0.936	0.932,1.0	0.923,0.929	0.957,0.945	0.966,0.858	1.0,1.0	0.951,0.956	0.987,0.949	1.0,1.0	1.0,0.924	0.892,0.91	0.929,0.918	0.84,0.924	0.78,0.852	0.944,1.0	1.0,0.921
Ga02g00507	Chr02	-	9833746	9834255	9833576	9833635	9834806	9835042	0.6,1.0	0.926,1.0	0.684,0.926	0.846,0.697	0.955,0.792	1.0,0.963	0.934,0.913	0.912,0.964	1.0,0.857	1.0,0.882	0.788,0.946	0.182,0.25	0.846,0.796	0.923,0.94	0.889,1.0	0.818,0.793
Ga02g00542	Chr02	+	14225445	14225494	14225129	14225192	14225610	14225753	0.574,NA	0.488,0.402	0.645,0.473	0.197,0.611	0.514,0.302	0.649,0.336	0.574,0.669	0.493,0.172	0.669,0.431	0.606,0.843	0.55,0.525	1.0,1.0	0.639,0.529	1.0,0.862	0.35,1.0	1.0,0.402
Ga02g00588	Chr02	-	21287884	21287973	21287470	21287576	21288281	21288397	0.0,0.0	0.0,NA	0.0,0.056	0.081,0.107	0.105,0.047	0.0,0.139	0.075,0.156	0.117,0.117	0.0,0.0	0.209,0.092	0.067,0.029	0.155,0.141	0.0,0.047	0.022,0.0	0.15,0.15	0.0,0.196
Ga02g00588	Chr02	-	21282166	21282236	21281845	21282076	21282366	21282495	1.0,0.805	1.0,1.0	1.0,1.0	1.0,0.759	1.0,0.955	1.0,1.0	1.0,1.0	1.0,0.914	0.541,1.0	1.0,1.0	1.0,1.0	0.598,0.534	0.88,0.805	0.922,1.0	1.0,1.0	1.0,1.0
Ga02g00588	Chr02	-	21282166	21282249	21281845	21282076	21282366	21282495	1.0,0.884	1.0,1.0	1.0,1.0	1.0,0.785	1.0,0.965	1.0,1.0	1.0,1.0	1.0,0.916	0.522,1.0	1.0,1.0	1.0,1.0	0.674,0.612	0.931,0.905	0.952,1.0	1.0,1.0	1.0,1.0
Ga02g00588	Chr02	-	21284082	21284155	21283891	21283969	21284862	21284995	NA,0.0	0.126,0.0	0.0,0.0	0.11,0.211	0.104,0.101	0.0,0.048	0.016,0.066	0.079,0.215	0.0,0.224	0.072,0.04	0.263,0.028	0.328,0.476	0.08,0.052	0.0,0.0	0.42,0.853	0.162,0.076
Ga02g00591	Chr02	-	21582194	21582274	21581376	21581463	21582355	21582426	1.0,0.911	1.0,1.0	0.1,0.122	1.0,0.848	0.777,1.0	0.769,0.893	0.745,0.545	0.838,0.878	0.86,0.803	0.455,0.69	1.0,0.918	1.0,1.0	0.736,0.385	0.357,0.497	0.754,1.0	1.0,0.777
Ga02g00591	Chr02	-	21584170	21584237	21583893	21584008	21584498	21585316	0.44,0.359	0.457,0.0	0.0,0.0	0.07,0.0	0.059,0.049	0.063,0.098	0.058,0.04	0.038,0.0	0.545,0.048	0.101,0.211	0.247,0.208	0.346,0.0	0.0,0.0	0.041,0.0	0.0,0.231	0.25,0.205
Ga02g00591	Chr02	-	21582173	21582274	21581376	21581463	21582355	21582426	1.0,0.84	1.0,1.0	0.375,0.385	1.0,0.818	0.778,1.0	0.5,0.862	0.704,0.519	0.793,0.818	0.714,0.684	0.2,0.619	1.0,0.913	1.0,1.0	0.667,0.429	0.417,0.5	0.5,1.0	1.0,0.75
Ga02g00597	Chr02	-	21811106	21811233	21810524	21810723	21811696	21812397	0.6,0.733	0.765,1.0	0.517,0.733	1.0,0.822	0.906,1.0	0.922,0.836	0.942,1.0	0.895,0.951	0.909,0.821	0.857,0.75	0.957,0.95	0.714,0.757	0.88,1.0	0.65,0.714	0.724,1.0	0.75,0.694
Ga02g00611	Chr02	-	22502809	22502833	22502590	22502659	22502959	22503104	0.0,0.046	0.051,0.213	0.0,0.289	0.0,0.225	0.053,0.057	0.0,0.066	0.043,0.029	0.156,0.1	0.0,0.136	0.0,0.2	0.043,0.0	0.188,NA	0.069,0.223	0.0,0.0	0.087,0.0	0.0,0.031
Ga02g00625	Chr02	+	23809476	23809540	23809056	23809109	23810361	23810502	0.379,1.0	0.196,0.786	0.647,0.149	1.0,0.404	0.534,0.362	0.328,0.355	0.472,0.283	0.443,0.252	0.517,0.253	0.297,0.494	0.332,0.328	0.561,0.811	0.379,0.505	0.44,0.681	0.478,0.423	0.753,0.498
Ga02g00637	Chr02	+	25645581	25645701	25644451	25644756	25646827	25646962	NA,1.0	1.0,NA	1.0,0.5	NA,1.0	0.538,1.0	1.0,0.692	0.778,1.0	1.0,1.0	1.0,1.0	1.0,NA	1.0,0.333	1.0,NA	1.0,1.0	NA,1.0	NA,NA	NA,NA
Ga02g00642	Chr02	+	25981083	25981129	25980196	25980295	25981226	25981322	1.0,0.873	0.706,0.0	0.256,0.524	0.805,0.663	0.456,0.636	0.186,0.524	0.296,0.452	0.49,0.619	0.407,0.663	0.34,0.168	0.369,0.455	0.722,0.883	0.289,0.457	0.387,0.311	0.458,0.579	0.579,0.725
Ga02g00642	Chr02	+	25980396	25980459	25980196	25980295	25981083	25981129	0.0,0.0	1.0,NA	0.0,0.27	0.235,0.309	0.031,0.064	0.606,0.133	0.197,0.187	0.133,0.126	0.381,0.291	0.648,0.0	0.251,0.409	0.129,0.071	0.552,0.275	0.0,0.0	0.264,0.037	0.291,0.12
Ga02g00711	Chr02	-	37246196	37246270	37245802	37246132	37246714	37247346	0.0,0.874	0.076,NA	0.0,0.0	0.136,0.113	0.134,0.103	0.033,0.033	0.046,0.178	0.069,0.302	0.463,0.204	0.037,0.0	0.074,0.019	0.099,0.242	0.092,0.046	0.0,0.167	0.257,0.381	0.291,0.502
Ga02g00718	Chr02	-	38638950	38639078	38638014	38638297	38639193	38639294	1.0,0.333	0.0,1.0	NA,0.6	0.333,0.143	1.0,0.429	1.0,1.0	0.5,0.579	0.429,0.6	1.0,0.5	0.0,0.0	1.0,0.0	NA,NA	1.0,0.556	1.0,0.333	0.167,1.0	0.538,0.6
Ga02g00718	Chr02	-	38634563	38634656	38633552	38633981	38635095	38635228	0.341,0.871	0.722,0.806	0.873,0.972	0.958,0.875	0.953,0.921	0.931,0.931	0.943,0.975	0.806,0.949	0.547,0.901	0.871,0.953	1.0,0.939	0.926,0.938	0.879,0.91	1.0,0.868	0.842,1.0	0.933,0.961
Ga02g00721	Chr02	+	39871760	39871795	39870996	39871288	39871966	39872074	0.672,0.886	1.0,1.0	0.856,1.0	0.931,1.0	1.0,1.0	1.0,0.974	1.0,0.908	0.906,0.918	0.808,0.94	0.87,1.0	0.912,0.923	1.0,1.0	0.891,1.0	1.0,0.887	0.949,1.0	0.975,0.952
Ga02g00780	Chr02	+	53532875	53533205	53532156	53532222	53534156	53534505	1.0,0.829	0.538,1.0	1.0,0.882	0.625,0.514	0.833,0.852	0.879,0.833	1.0,0.867	0.857,0.786	0.625,0.719	1.0,1.0	0.538,1.0	1.0,1.0	1.0,1.0	0.571,0.538	0.451,0.818	0.52,0.857
Ga02g00780	Chr02	+	53535013	53535094	53534585	53534727	53535211	53535704	0.217,0.1	0.091,0.0	1.0,0.121	0.217,0.307	0.277,0.1	0.172,0.156	0.244,0.301	0.596,0.525	0.326,0.279	0.156,0.624	0.156,0.084	0.319,0.378	0.307,0.156	0.217,0.073	0.1,0.217	0.0,0.409
Ga02g00787	Chr02	-	54298469	54298539	54294086	54297091	54298645	54298771	0.0,0.081	0.164,1.0	NA,1.0	0.089,0.138	0.029,0.029	0.0,0.0	0.081,0.0	0.0,0.047	0.228,0.282	0.0,0.296	0.026,0.069	0.449,0.282	0.078,0.164	0.089,0.164	0.0,0.371	0.0,0.0
Ga02g00791	Chr02	+	54740085	54740154	54737512	54737578	54748961	54749021	1.0,1.0	0.748,1.0	1.0,0.877	0.847,1.0	1.0,0.95	0.849,0.885	0.971,0.851	0.798,0.856	1.0,0.924	1.0,1.0	0.932,0.934	0.851,0.941	0.781,0.806	1.0,0.932	1.0,1.0	0.932,0.88
Ga02g00807	Chr02	+	57723272	57723319	57722399	57722558	57724737	57725257	0.254,0.631	0.18,0.089	0.263,0.169	0.166,0.328	0.24,0.221	0.112,0.089	0.162,0.129	0.116,0.18	0.12,0.132	0.193,0.169	0.191,0.198	0.14,0.138	0.103,0.096	0.307,0.118	0.169,0.181	0.138,0.144
Ga02g00847	Chr02	-	61458236	61458350	61458054	61458115	61458559	61458633	0.628,0.689	0.529,0.5	1.0,1.0	0.625,0.643	0.0,1.0	NA,1.0	1.0,NA	0.333,1.0	0.538,0.455	0.714,0.333	0.744,0.756	0.571,0.455	0.556,1.0	0.857,1.0	0.613,0.84	0.692,0.512
Ga02g00856	Chr02	+	61884655	61884695	61882683	61883075	61885242	61885318	0.371,0.377	0.138,0.0	0.152,0.0	0.119,0.232	0.156,0.076	0.0,0.056	0.158,0.078	0.026,0.12	0.082,0.0	0.264,0.142	0.051,0.069	0.811,0.164	0.052,0.026	0.023,0.093	0.162,0.242	0.076,0.063
Ga02g00875	Chr02	-	67316085	67316133	67315837	67315905	67316998	67317068	0.0,0.068	0.0,NA	0.119,0.0	0.131,0.119	0.0,0.0	0.025,0.027	0.034,0.0	0.0,0.0	0.0,0.0	0.0,0.0	0.0,0.0	0.92,0.404	0.0,0.097	0.05,0.0	0.253,0.0	0.0,0.114
Ga02g00942	Chr02	-	81420390	81420541	81420196	81420230	81422403	81422697	NA,NA	0.714,NA	0.25,0.0	1.0,1.0	0.522,0.353	0.308,0.481	0.778,0.6	0.345,0.44	0.333,1.0	1.0,0.231	0.478,0.733	0.556,0.0	0.667,0.75	0.6,0.474	0.6,NA	NA,0.2
Ga02g00942	Chr02	-	81420373	81420541	81420196	81420230	81422403	81422697	NA,NA	0.8,NA	0.0,0.0	1.0,1.0	0.542,0.522	0.217,0.548	0.714,0.6	0.357,0.481	0.0,1.0	1.0,0.286	0.455,0.826	0.636,0.0	0.714,0.714	0.667,0.565	0.538,1.0	NA,0.2
Ga02g01008	Chr02	-	86074778	86074941	86073445	86073952	86075693	86076425	1.0,0.5	1.0,1.0	NA,1.0	0.375,0.4	0.556,0.385	0.13,0.467	0.52,0.167	0.667,0.529	NA,0.0	0.167,0.333	0.36,0.667	0.333,NA	0.333,0.333	0.2,0.31	0.556,1.0	1.0,0.5
Ga02g01044	Chr02	-	87499957	87500068	87499559	87499610	87500419	87500474	0.75,0.476	0.931,1.0	1.0,1.0	0.857,0.81	1.0,1.0	1.0,1.0	0.909,0.932	1.0,1.0	0.881,0.89	1.0,0.92	1.0,0.972	0.889,NA	1.0,1.0	0.984,0.938	1.0,0.556	0.939,0.813
Ga02g01076	Chr02	+	88625986	88626035	88624987	88625065	88626875	88626925	1.0,1.0	0.503,1.0	0.503,NA	0.825,0.904	0.876,1.0	0.669,1.0	0.669,0.708	1.0,1.0	0.627,0.915	1.0,1.0	0.574,1.0	0.851,1.0	1.0,1.0	0.0,0.669	0.729,NA	0.729,1.0
Ga02g01076	Chr02	+	88625948	88626035	88624987	88625065	88626875	88626925	1.0,1.0	0.517,1.0	0.349,NA	0.616,0.874	0.728,1.0	0.517,1.0	0.728,0.541	NA,1.0	0.616,0.901	1.0,1.0	0.484,1.0	0.572,1.0	1.0,1.0	0.616,0.652	0.682,1.0	0.517,1.0
Ga02g01081	Chr02	-	88688939	88689187	88688572	88688761	88689909	88690060	1.0,1.0	0.789,0.75	1.0,0.953	0.922,0.881	0.919,0.881	0.721,0.918	0.887,0.925	1.0,0.905	0.636,0.8	0.943,1.0	0.846,0.868	0.984,1.0	0.928,0.973	1.0,0.976	0.896,0.854	0.857,1.0
Ga02g01092	Chr02	-	88994898	88995137	88994312	88994459	88995248	88995495	NA,NA	NA,NA	NA,NA	0.0,NA	0.137,0.161	NA,0.0	0.0,0.2	0.0,0.077	NA,NA	0.0,0.0	NA,NA	NA,NA	0.0,0.0	0.0,0.0	NA,NA	NA,NA
Ga02g01100	Chr02	+	89087501	89087757	89085964	89086222	89087900	89088026	0.3,0.306	0.686,0.412	1.0,0.862	0.415,0.683	0.515,0.5	0.488,0.577	0.622,0.607	0.446,0.382	0.636,0.475	0.846,0.77	0.608,0.944	0.249,0.277	0.6,0.588	0.931,0.795	0.345,0.259	0.655,0.783
Ga02g01117	Chr02	+	89286468	89286731	89286150	89286313	89287182	89287279	1.0,1.0	0.5,1.0	0.5,0.636	0.515,0.407	0.388,0.39	0.429,0.348	0.333,0.4	0.429,0.44	0.333,0.429	0.467,0.6	0.412,0.185	0.355,0.6	0.333,0.143	0.0,0.571	0.6,0.25	1.0,0.5
Ga02g01137	Chr02	+	89697158	89697234	89696942	89697047	89697963	89698038	1.0,1.0	1.0,1.0	0.752,1.0	0.962,0.964	0.974,0.96	1.0,0.975	0.969,0.894	0.961,0.983	0.947,0.957	0.926,0.807	0.862,0.816	1.0,1.0	0.844,0.886	1.0,0.755	0.891,1.0	0.932,0.933
Ga02g01184	Chr02	+	90891857	90891877	90891476	90891599	90891949	90892040	0.0,0.0	0.0,NA	0.0,0.0	0.0,0.0	0.0,0.0	0.0,0.0	0.0,0.0	0.0,0.0	0.0,0.0	NA,0.0	0.0,0.0	0.449,0.423	0.0,0.0	0.0,0.0	0.0,0.0	0.0,0.0
Ga02g01191	Chr02	+	91077223	91077406	91076645	91076876	91077760	91078167	1.0,1.0	1.0,1.0	0.846,0.429	0.704,0.8	0.746,0.674	0.5,0.556	0.457,0.636	0.66,0.842	0.75,0.571	0.769,0.784	0.641,0.75	1.0,1.0	0.84,0.75	0.474,0.758	1.0,0.667	1.0,0.657
Ga02g01191	Chr02	+	91077196	91077406	91076282	91076876	91077760	91078167	1.0,1.0	1.0,1.0	0.857,0.619	0.818,0.86	0.828,0.786	0.579,0.692	0.639,0.75	0.765,0.898	0.846,0.782	0.806,0.795	0.745,0.831	1.0,1.0	0.897,0.867	0.63,0.818	1.0,0.857	1.0,0.745
Ga02g01193	Chr02	-	91110670	91110753	91109977	91110077	91110918	91110972	1.0,0.0	1.0,1.0	1.0,1.0	0.621,1.0	0.914,0.925	0.884,0.884	0.726,0.793	0.782,0.891	1.0,0.793	0.657,0.793	0.552,0.852	0.884,0.451	0.788,0.719	0.621,0.929	1.0,0.522	1.0,1.0
Ga02g01201	Chr02	+	91400903	91400945	91399161	91399633	91402509	91402560	0.614,1.0	0.876,NA	1.0,1.0	1.0,0.697	0.951,0.935	0.586,1.0	0.922,0.961	0.792,1.0	0.586,1.0	1.0,1.0	0.817,1.0	0.586,1.0	1.0,1.0	1.0,1.0	1.0,0.78	0.761,0.85
Ga02g01233	Chr02	+	92284265	92284353	92283848	92284188	92286671	92286824	0.598,0.387	0.383,NA	1.0,0.516	0.81,0.745	0.648,0.842	1.0,0.77	0.651,0.63	0.945,0.571	0.874,0.622	1.0,0.935	0.769,0.717	0.656,0.477	0.878,0.769	0.819,0.924	0.751,0.347	0.788,0.889
Ga02g01245	Chr02	+	92715672	92715759	92715203	92715255	92716254	92716301	1.0,1.0	1.0,NA	1.0,1.0	1.0,1.0	0.792,0.855	1.0,0.707	0.878,1.0	0.711,1.0	NA,1.0	1.0,0.349	1.0,0.0	1.0,1.0	1.0,1.0	1.0,1.0	NA,1.0	1.0,0.211
Ga02g01254	Chr02	-	92885283	92885362	92884304	92884591	92887195	92887366	0.0,0.111	0.092,1.0	0.456,0.716	0.359,0.205	0.285,0.244	0.662,0.268	0.272,0.391	0.642,0.173	0.0,0.346	0.359,0.677	0.085,0.118	0.627,0.583	0.557,0.545	0.914,0.573	0.324,0.219	0.552,0.048
Ga02g01255	Chr02	+	92896627	92896801	92894410	92894463	92899551	92899959	NA,NA	0.943,0.684	0.931,0.647	0.6,0.652	0.692,0.692	1.0,0.8	0.769,0.524	0.6,0.714	0.429,0.5	0.793,0.889	0.784,0.68	1.0,NA	1.0,1.0	0.583,0.9	0.913,1.0	NA,0.333
Ga02g01260	Chr02	-	93011266	93011323	93011114	93011163	93011411	93011575	0.299,0.176	0.501,1.0	0.324,0.657	0.68,0.43	0.855,0.784	0.852,0.742	0.624,0.695	0.746,0.762	0.615,0.523	0.59,0.489	0.59,0.477	0.685,0.735	0.528,0.455	0.444,0.405	0.539,0.793	0.289,0.335
Ga02g01260	Chr02	-	93011863	93011954	93011411	93011575	93012392	93012770	0.868,1.0	0.852,1.0	0.71,0.636	0.876,0.965	0.943,0.963	1.0,0.954	0.942,0.868	0.883,0.807	1.0,1.0	1.0,0.891	0.929,1.0	1.0,1.0	0.911,0.84	0.729,0.84	0.906,1.0	0.811,1.0
Ga02g01328	Chr02	-	94537797	94538000	94537562	94537706	94538200	94538374	1.0,1.0	0.2,1.0	1.0,1.0	1.0,0.889	0.73,0.887	0.655,0.953	0.803,0.848	0.836,0.911	1.0,0.8	0.684,1.0	0.73,0.895	0.968,1.0	0.846,0.739	1.0,0.84	1.0,1.0	1.0,0.838
Ga02g01331	Chr02	+	94600820	94601228	94600576	94600726	94601315	94601465	1.0,1.0	1.0,NA	1.0,1.0	1.0,1.0	1.0,1.0	1.0,1.0	1.0,1.0	1.0,1.0	1.0,0.538	NA,1.0	1.0,1.0	1.0,NA	1.0,0.765	1.0,1.0	1.0,1.0	1.0,0.957
Ga02g01357	Chr02	+	95027289	95027538	95027050	95027121	95027660	95027896	NA,NA	0.29,0.25	0.324,0.6	0.25,0.474	NA,NA	NA,0.333	NA,0.2	NA,NA	NA,1.0	0.443,0.424	0.432,0.475	0.3,0.0	0.256,0.418	0.207,0.185	0.571,0.2	1.0,0.333
Ga02g01414	Chr02	-	96363516	96363613	96362859	96363248	96363703	96363942	NA,NA	NA,NA	NA,1.0	1.0,NA	0.774,1.0	0.82,1.0	0.337,0.82	0.945,1.0	NA,1.0	1.0,1.0	1.0,NA	1.0,NA	1.0,1.0	NA,0.504	NA,NA	1.0,0.0
Ga02g01478	Chr02	+	97449255	97449315	97449095	97449177	97449396	97449449	1.0,0.828	0.852,0.873	1.0,0.83	1.0,0.949	0.927,0.942	1.0,0.97	NA,0.947	0.885,0.883	0.938,0.881	1.0,0.709	0.955,0.846	0.899,0.79	0.879,0.87	0.942,0.881	0.911,1.0	0.834,0.973
Ga02g01574	Chr02	+	98363296	98363467	98362397	98362763	98363763	98363857	NA,NA	0.788,0.75	0.619,0.697	0.5,0.826	NA,NA	NA,NA	NA,NA	NA,NA	0.714,0.918	0.545,0.6	0.787,0.784	0.333,NA	1.0,0.962	1.0,1.0	0.699,0.718	NA,NA
Ga03g00029	Chr03	+	166151	166276	165984	166056	166661	166896	NA,NA	NA,NA	1.0,NA	1.0,1.0	0.059,0.436	NA,1.0	0.5,0.556	0.286,0.048	NA,NA	NA,1.0	1.0,NA	0.0,NA	0.0,NA	0.429,0.0	NA,NA	NA,NA
Ga03g00080	Chr03	-	554863	554968	554542	554701	555684	555711	0.28,0.478	0.385,0.273	0.133,0.325	0.4,0.594	0.25,0.258	0.448,0.295	NA,0.356	0.134,0.211	0.263,0.326	0.31,0.248	0.22,0.65	0.119,0.13	0.27,0.233	0.323,0.291	0.341,0.6	0.42,0.301
Ga03g00112	Chr03	+	906791	906968	906511	906585	908016	911885	NA,1.0	NA,NA	NA,NA	0.0,0.0	0.0,NA	NA,0.0	NA,1.0	0.143,0.5	NA,NA	0.0,0.0	1.0,NA	0.455,1.0	1.0,1.0	0.143,0.143	0.0,NA	1.0,0.25
Ga03g00112	Chr03	+	906791	906968	906511	906625	908016	911885	0.067,0.067	0.286,0.0	0.2,0.267	0.2,0.188	0.333,0.097	0.0,0.478	NA,0.448	0.143,0.333	0.273,0.0	0.04,0.059	0.156,0.2	0.167,0.217	0.214,0.128	0.143,0.143	0.1,0.053	0.313,0.105
Ga03g00116	Chr03	-	937530	937622	937350	937410	937768	937808	1.0,1.0	0.281,NA	0.61,0.422	1.0,0.271	1.0,0.343	1.0,1.0	NA,1.0	1.0,0.61	0.258,1.0	0.207,0.723	0.357,0.427	0.159,0.0	0.51,0.148	0.566,0.534	1.0,1.0	1.0,0.629
Ga03g00116	Chr03	-	937534	937622	937350	937410	937768	937808	NA,1.0	0.482,NA	0.842,0.669	1.0,0.275	1.0,0.571	1.0,1.0	NA,1.0	1.0,0.762	0.347,1.0	0.347,0.827	0.403,0.455	0.0,0.0	0.8,0.4	0.705,0.71	1.0,1.0	1.0,0.788
Ga03g00159	Chr03	+	1437504	1437546	1435826	1437116	1437797	1437893	0.457,0.568	0.427,0.876	0.406,0.529	0.53,0.397	0.576,0.515	0.445,0.409	NA,0.452	0.527,0.489	0.496,0.487	0.571,0.468	0.505,0.466	0.579,0.786	0.345,0.382	0.426,0.451	0.5,0.633	0.423,0.546
Ga03g00177	Chr03	+	1660794	1660927	1659720	1659960	1661457	1661702	1.0,1.0	0.818,1.0	1.0,0.429	1.0,0.818	0.455,0.613	1.0,0.652	NA,0.619	0.5,0.789	0.714,1.0	0.286,0.882	0.548,1.0	0.615,0.923	0.789,0.429	0.875,0.818	0.75,1.0	0.778,1.0
Ga03g00316	Chr03	-	3436954	3437279	3436505	3436782	3437423	3437505	0.103,0.053	1.0,NA	0.0,NA	0.692,0.8	1.0,1.0	1.0,0.778	NA,1.0	0.5,0.5	0.333,0.478	1.0,NA	1.0,0.5	0.974,0.938	0.5,1.0	1.0,0.143	0.455,0.111	0.467,0.709
Ga03g00316	Chr03	-	3436954	3437505	3436505	3436782	3438479	3438828	0.28,0.144	0.343,0.333	0.176,0.12	0.341,0.233	0.473,0.721	0.405,0.534	NA,0.479	0.263,0.294	0.143,0.286	0.459,0.172	0.339,0.206	0.877,0.821	0.303,0.394	0.2,0.149	0.146,0.25	0.362,0.453
Ga03g00316	Chr03	-	3436954	3437116	3436505	3436782	3437423	3437505	0.133,0.115	1.0,NA	0.0,1.0	0.692,0.778	1.0,1.0	1.0,0.778	NA,1.0	0.25,0.2	0.2,0.455	1.0,NA	1.0,0.5	0.957,0.905	0.5,1.0	1.0,0.143	0.25,0.111	0.5,0.673
Ga03g00316	Chr03	-	3437423	3437505	3436505	3436782	3438479	3438828	0.361,0.221	0.259,0.0	0.261,0.0	0.279,0.167	0.405,0.641	0.412,0.457	NA,0.385	0.25,0.268	0.119,0.231	0.331,0.171	0.268,0.182	0.817,0.725	0.161,0.292	0.151,0.161	0.17,0.323	0.322,0.362
Ga03g00360	Chr03	+	3952084	3952135	3950914	3951197	3952954	3953144	0.157,0.051	0.27,NA	0.093,0.26	0.272,0.278	0.161,0.018	0.199,0.108	NA,0.038	0.225,0.181	0.249,0.191	0.399,0.117	0.129,0.189	0.328,0.329	0.146,0.293	0.399,0.278	0.249,0.444	0.344,0.217
Ga03g00369	Chr03	+	4084792	4084830	4084473	4084693	4084912	4085140	0.672,0.576	0.885,0.929	0.881,0.807	0.815,0.893	0.935,0.958	1.0,0.972	NA,0.981	1.0,1.0	0.86,0.921	1.0,1.0	1.0,0.962	0.919,1.0	0.946,0.872	1.0,0.897	0.789,0.726	0.834,0.892
Ga03g00421	Chr03	+	4624642	4624765	4624412	4624542	4625125	4625284	0.167,0.113	0.07,0.0	0.0,0.023	0.077,0.16	0.026,0.051	0.0,0.014	NA,0.079	0.111,0.038	0.103,0.126	0.0,0.05	0.011,0.038	0.0,0.0	0.111,0.055	0.059,0.057	0.0,0.03	0.214,0.266
Ga03g00481	Chr03	+	5899038	5899141	5898443	5898592	5899439	5899535	NA,NA	0.86,1.0	1.0,0.901	0.81,0.75	1.0,1.0	NA,NA	NA,0.636	NA,NA	1.0,1.0	1.0,1.0	0.897,0.948	0.575,0.633	1.0,1.0	0.808,1.0	1.0,1.0	NA,1.0
Ga03g00507	Chr03	+	6678506	6678552	6678214	6678256	6678775	6680957	1.0,0.976	1.0,1.0	1.0,1.0	0.935,0.929	1.0,1.0	1.0,0.966	NA,0.738	1.0,1.0	0.888,0.954	1.0,1.0	0.851,0.918	1.0,NA	0.88,0.921	0.943,1.0	0.745,0.921	1.0,0.987
Ga03g00518	Chr03	-	6784972	6785309	6784781	6784900	6785631	6785776	0.619,0.833	0.972,0.972	1.0,1.0	0.933,0.966	0.881,0.805	1.0,0.936	NA,0.962	0.975,0.945	0.935,0.912	1.0,0.994	0.944,0.989	1.0,1.0	0.973,0.933	0.949,0.97	0.941,0.843	1.0,1.0
Ga03g00584	Chr03	-	8715953	8716015	8715727	8715865	8716835	8716921	NA,0.134	1.0,NA	0.382,0.65	0.382,0.317	0.637,0.872	0.812,0.481	NA,0.426	0.322,0.712	0.292,1.0	0.236,0.553	0.684,1.0	0.171,1.0	0.271,0.481	1.0,0.436	0.331,0.11	0.756,0.236
Ga03g00622	Chr03	-	9537593	9537838	9537181	9537451	9537972	9538041	0.0,0.128	0.429,0.273	0.077,0.455	0.333,0.18	0.172,0.161	0.333,0.149	NA,0.244	0.277,0.143	0.417,0.133	0.412,0.353	0.211,0.412	0.07,0.043	0.391,0.238	0.259,0.128	0.2,0.056	0.296,0.283
Ga03g00670	Chr03	-	10903942	10904040	10903650	10903720	10904442	10904536	0.985,0.956	0.953,0.78	0.927,1.0	0.976,0.94	0.967,0.948	0.916,0.955	NA,0.938	0.943,0.968	0.977,0.961	0.804,0.852	0.954,0.894	0.9,0.74	0.926,0.928	0.739,0.988	0.95,0.938	0.896,0.934
Ga03g00677	Chr03	-	11104010	11104107	11103738	11103799	11105050	11105138	NA,1.0	1.0,1.0	1.0,1.0	0.337,0.868	0.542,0.623	0.717,1.0	NA,0.745	0.742,0.835	1.0,NA	0.629,0.868	0.91,0.78	0.415,1.0	1.0,1.0	0.604,0.914	1.0,1.0	0.753,0.802
Ga03g00678	Chr03	+	11119377	11119435	11118776	11118869	11119635	11120038	0.936,0.792	NA,NA	NA,0.488	0.388,1.0	0.442,0.202	0.297,0.388	NA,0.538	1.0,0.388	1.0,0.717	NA,NA	NA,0.0	1.0,1.0	NA,0.0	1.0,0.0	1.0,1.0	1.0,0.948
Ga03g00678	Chr03	+	11122688	11122734	11120617	11122456	11122839	11123189	0.0,0.103	0.0,NA	NA,0.0	1.0,0.579	0.0,0.0	0.0,0.0	NA,0.0	0.0,NA	0.0,0.0	NA,NA	0.0,NA	0.0,NA	NA,NA	0.0,0.0	0.0,NA	1.0,0.084
Ga03g00678	Chr03	+	11122680	11122734	11120617	11122456	11122839	11123189	0.62,0.339	0.394,NA	NA,0.0	1.0,0.494	0.0,0.0	0.0,0.0	NA,0.0	0.115,NA	0.0,0.14	NA,1.0	0.0,NA	0.246,NA	NA,NA	0.394,0.566	0.0,NA	1.0,0.178
Ga03g00678	Chr03	+	11119373	11119435	11118776	11118869	11119635	11120038	0.848,0.469	NA,1.0	NA,0.0	0.0,1.0	0.236,0.198	0.382,0.0	NA,0.34	1.0,0.382	1.0,0.801	NA,NA	1.0,0.0	1.0,NA	NA,0.382	1.0,0.382	1.0,NA	1.0,0.929
Ga03g00727	Chr03	-	12528032	12528137	12527241	12527907	12528225	12528366	0.667,0.36	0.902,0.804	0.727,1.0	0.933,0.799	NA,NA	1.0,NA	NA,1.0	NA,NA	1.0,0.967	0.969,1.0	0.93,0.82	1.0,1.0	0.818,0.444	1.0,1.0	0.813,0.631	0.887,0.967
Ga03g00727	Chr03	-	12528004	12528137	12527241	12527907	12528225	12528366	0.6,0.448	0.916,0.828	0.733,1.0	0.944,0.805	NA,NA	1.0,NA	NA,1.0	NA,NA	1.0,0.97	0.976,1.0	0.947,0.841	1.0,1.0	0.846,0.583	1.0,1.0	0.82,0.696	0.915,0.971
Ga03g00749	Chr03	+	13229151	13229214	13228959	13229047	13229305	13229542	1.0,1.0	1.0,1.0	0.641,0.889	1.0,1.0	NA,NA	NA,NA	NA,NA	NA,NA	NA,1.0	0.693,1.0	1.0,1.0	NA,NA	0.381,NA	0.648,0.529	1.0,1.0	1.0,1.0
Ga03g00751	Chr03	+	13236405	13236548	13236225	13236335	13237021	13237141	0.0,0.042	0.333,0.333	0.083,0.0	0.571,0.158	0.212,0.297	0.091,0.059	NA,0.345	0.174,0.244	0.2,0.36	0.636,0.0	0.273,0.304	0.138,0.2	0.25,0.176	0.105,0.1	0.214,0.0	0.5,0.158
Ga03g00752	Chr03	-	13242993	13243055	13242097	13242410	13243481	13243530	0.36,0.382	0.236,0.553	0.271,0.481	0.247,0.259	0.333,0.481	0.222,0.127	NA,0.206	0.11,0.317	0.222,0.246	0.15,0.0	0.178,0.274	0.77,0.716	0.382,0.344	0.194,0.093	0.295,0.3	0.283,0.31
Ga03g00758	Chr03	+	13417440	13417506	13416879	13416948	13418915	13419037	1.0,1.0	0.707,0.644	0.879,1.0	0.858,1.0	0.916,0.937	0.916,0.983	NA,0.896	0.963,0.962	1.0,0.969	0.778,0.826	0.831,1.0	0.859,0.84	0.836,0.944	0.835,0.901	0.906,0.889	0.916,0.879
Ga03g00761	Chr03	-	13434942	13434972	13434188	13434522	13435108	13435164	0.459,0.473	1.0,NA	0.0,NA	0.26,1.0	0.481,0.317	0.399,0.436	NA,0.451	0.659,0.756	0.436,0.367	NA,1.0	0.279,NA	1.0,NA	0.436,0.162	NA,0.0	NA,NA	0.263,0.468
Ga03g00820	Chr03	-	16440295	16440446	16440104	16440161	16440663	16440782	0.0,1.0	0.0,NA	NA,NA	0.0,0.0	0.0,0.143	0.0,0.2	NA,0.088	0.091,NA	1.0,0.385	NA,0.0	0.0,0.0	0.018,0.067	0.0,0.143	0.25,0.091	0.0,NA	0.0,0.2
Ga03g00829	Chr03	-	16844795	16844858	16844236	16844306	16845044	16845185	NA,0.381	0.133,NA	NA,0.235	0.0,0.187	NA,0.0	NA,0.0	NA,0.0	0.0,NA	0.055,0.041	0.197,0.0	0.48,0.381	NA,NA	0.48,NA	0.552,0.0	0.309,0.11	0.076,0.154
Ga03g00831	Chr03	+	16900475	16900638	16899018	16899246	16901171	16901372	0.938,0.79	0.529,0.25	0.333,0.5	0.574,0.475	0.636,0.5	0.667,0.6	NA,0.542	NA,0.6	0.676,0.607	0.667,0.524	0.415,0.512	0.167,0.0	0.629,0.482	0.6,0.398	0.375,0.769	0.525,0.591
Ga03g00851	Chr03	-	18730389	18730482	18730160	18730234	18731301	18731565	0.121,0.036	0.172,0.675	0.086,0.115	0.025,0.0	0.056,0.015	0.094,0.0	NA,0.129	0.075,0.176	0.493,0.129	0.0,0.0	0.077,0.088	0.019,0.0	0.0,0.049	0.341,0.163	0.165,0.115	0.153,0.096
Ga03g00854	Chr03	+	19387179	19387241	19386338	19386551	19387319	19388080	0.846,0.878	0.881,0.607	0.832,0.726	1.0,0.979	0.951,1.0	0.954,0.968	NA,0.945	0.958,0.891	1.0,0.884	0.957,0.861	0.917,0.83	1.0,1.0	0.938,0.869	0.922,0.783	0.832,1.0	0.902,0.992
Ga03g00858	Chr03	+	20011580	20011645	20011225	20011461	20011758	20011884	1.0,1.0	0.0,1.0	1.0,1.0	0.233,1.0	1.0,1.0	0.87,1.0	NA,1.0	0.901,1.0	0.752,1.0	1.0,1.0	NA,1.0	1.0,NA	NA,1.0	0.708,1.0	1.0,1.0	0.732,0.924
Ga03g00858	Chr03	+	20011594	20011645	20011225	20011461	20011758	20011884	1.0,1.0	0.0,NA	1.0,1.0	0.249,1.0	1.0,1.0	0.727,1.0	NA,1.0	0.823,1.0	0.666,1.0	1.0,1.0	NA,1.0	1.0,NA	NA,NA	0.666,1.0	1.0,1.0	0.666,0.869
Ga03g00859	Chr03	-	20046219	20046261	20045185	20045331	20049083	20049210	0.0,0.0	0.191,NA	0.21,0.38	0.298,0.414	0.351,0.133	0.066,0.261	NA,0.349	0.309,0.191	0.288,0.136	0.66,0.614	0.546,0.441	0.653,0.586	0.298,0.25	0.386,0.344	0.307,0.515	0.105,0.124
Ga03g00877	Chr03	-	21420613	21420754	21420437	21420523	21421227	21421623	0.2,0.2	0.368,0.0	1.0,0.143	0.182,0.429	0.357,0.371	0.6,0.6	NA,0.438	0.447,0.692	1.0,0.867	1.0,0.077	0.273,0.294	0.489,0.429	0.556,0.273	0.091,0.143	0.2,0.636	0.4,0.724
Ga03g00877	Chr03	-	21420651	21420754	21420437	21420523	21421227	21421623	0.0,0.333	0.368,0.0	1.0,0.0	0.143,0.5	0.25,0.405	0.667,0.5	NA,0.438	0.447,0.704	1.0,0.905	1.0,0.143	0.273,0.25	0.489,0.333	0.333,0.294	0.167,0.25	0.286,0.6	0.571,0.742
Ga03g00912	Chr03	+	27615403	27615455	27614918	27615202	27615928	27616179	NA,0.0	0.588,1.0	0.569,NA	0.638,1.0	0.918,0.601	0.822,0.789	NA,0.569	0.76,0.913	0.664,0.767	1.0,0.688	0.497,0.677	1.0,1.0	0.376,0.685	0.209,0.569	0.708,0.606	0.497,0.248
Ga03g00916	Chr03	+	27989240	27989281	27988890	27989034	27989491	27989804	0.045,0.0	0.0,0.0	0.115,0.0	0.033,0.0	0.0,0.0	0.048,0.0	NA,0.012	0.011,0.0	0.0,0.044	0.0,0.048	0.027,0.0	0.579,0.352	0.0,0.033	0.034,0.07	0.0,0.0	0.026,0.0
Ga03g00924	Chr03	-	30179325	30179374	30179107	30179151	30179455	30179516	1.0,0.0	1.0,NA	0.402,NA	0.825,1.0	0.424,0.545	1.0,0.669	NA,0.451	0.447,1.0	0.0,0.183	0.802,1.0	0.0,1.0	0.402,1.0	0.183,1.0	1.0,0.802	1.0,1.0	1.0,0.669
Ga03g00926	Chr03	-	30520862	30520951	30519843	30520782	30521095	30521218	0.891,1.0	0.827,1.0	1.0,0.853	0.873,1.0	0.937,0.841	0.827,0.853	NA,0.832	1.0,1.0	1.0,0.96	0.841,0.704	0.891,0.726	0.947,1.0	0.787,0.744	1.0,1.0	0.864,0.841	0.685,0.891
Ga03g00927	Chr03	+	30544169	30544194	30543908	30544041	30544521	30544584	1.0,0.668	0.446,1.0	1.0,1.0	1.0,0.547	1.0,NA	NA,NA	NA,0.0	NA,NA	NA,1.0	0.446,1.0	0.0,0.747	1.0,1.0	1.0,1.0	1.0,1.0	0.518,0.0	1.0,0.0
Ga03g00945	Chr03	-	31867697	31867751	31866037	31866165	31869966	31869985	1.0,0.661	0.765,0.246	0.54,0.899	0.867,0.833	0.628,0.839	0.635,0.367	NA,0.494	0.614,0.594	1.0,1.0	0.82,0.825	0.486,0.701	0.162,0.246	0.796,0.465	1.0,0.921	0.867,0.566	1.0,0.589
Ga03g00986	Chr03	-	38589516	38589561	38588773	38589408	38589772	38589886	0.893,1.0	0.938,0.926	0.699,0.838	0.954,0.938	0.941,0.957	0.905,0.939	NA,0.949	0.978,0.978	1.0,0.923	0.876,0.864	0.954,0.956	0.885,0.906	0.919,0.903	0.655,0.878	0.904,0.97	0.92,0.981
Ga03g01008	Chr03	-	41482082	41482159	41481362	41481670	41482350	41482605	1.0,1.0	1.0,1.0	0.0,1.0	1.0,1.0	0.88,1.0	0.794,0.944	NA,0.832	0.844,0.807	1.0,0.531	1.0,1.0	0.658,1.0	1.0,1.0	0.888,0.772	1.0,0.505	1.0,0.629	0.706,0.862
Ga03g01029	Chr03	+	49055999	49056079	49055747	49055857	49056196	49057898	0.1,0.4	0.455,0.357	0.41,0.493	0.357,0.357	0.546,0.069	0.122,0.357	NA,0.38	0.488,0.455	0.527,0.56	0.0,0.357	0.41,0.236	0.103,0.0	0.218,0.527	0.0,0.0	0.736,0.0	0.481,0.582
Ga03g01030	Chr03	+	49072423	49072494	49072254	49072331	49073243	49073301	1.0,1.0	1.0,NA	1.0,0.227	1.0,1.0	1.0,NA	0.423,0.833	NA,0.722	0.701,1.0	NA,0.637	0.0,NA	1.0,0.54	1.0,1.0	NA,1.0	1.0,NA	1.0,1.0	1.0,1.0
Ga03g01081	Chr03	-	60334518	60334562	60333906	60334035	60335378	60335451	0.907,0.972	1.0,NA	NA,1.0	0.777,0.677	0.736,1.0	0.863,1.0	NA,0.951	0.918,0.0	0.677,1.0	1.0,0.777	1.0,0.777	0.933,1.0	1.0,0.411	0.677,1.0	1.0,1.0	0.611,0.875
Ga03g01082	Chr03	+	60759677	60759878	60758912	60758980	60760420	60761534	0.667,1.0	0.846,1.0	0.692,1.0	1.0,1.0	0.806,1.0	1.0,0.5	NA,0.857	0.789,0.636	1.0,0.571	1.0,0.895	0.84,0.733	0.148,0.333	0.846,1.0	0.867,0.882	0.647,1.0	0.727,0.84
Ga03g01082	Chr03	+	60759668	60759921	60758912	60758980	60760420	60761534	0.905,1.0	0.846,1.0	0.818,1.0	1.0,1.0	0.842,1.0	1.0,0.704	NA,0.918	0.692,0.75	1.0,0.88	1.0,0.941	0.927,0.871	0.365,0.532	0.931,1.0	0.917,0.941	0.586,1.0	0.667,0.925
Ga03g01082	Chr03	+	60759677	60759921	60758912	60758980	60760420	60761534	0.867,1.0	0.913,1.0	0.852,1.0	1.0,1.0	0.895,1.0	1.0,0.771	NA,0.93	0.852,0.778	1.0,0.857	1.0,0.953	0.943,0.889	0.368,0.577	0.938,1.0	0.933,0.947	0.739,1.0	0.797,0.937
Ga03g01096	Chr03	+	63233210	63233294	63232991	63233094	63233617	63233703	0.414,0.361	0.583,0.912	0.803,0.666	0.629,0.464	0.7,0.633	0.493,0.462	NA,0.402	0.48,0.685	0.341,0.539	0.702,0.709	0.482,0.488	0.515,0.484	0.517,0.488	0.672,0.548	0.612,0.504	0.458,0.463
Ga03g01101	Chr03	+	63878463	63878527	63873237	63873432	63879298	63879549	NA,NA	NA,0.169	0.517,0.505	NA,0.55	NA,NA	1.0,1.0	NA,1.0	NA,1.0	NA,NA	0.234,0.55	NA,1.0	0.736,1.0	NA,0.234	0.753,0.494	1.0,NA	NA,NA
Ga03g01120	Chr03	-	65176814	65176868	65176455	65176540	65177254	65177371	NA,NA	NA,NA	NA,0.51	0.394,0.0	0.591,0.702	0.695,0.533	0.328,0.566	0.695,0.42	NA,NA	0.566,0.912	NA,1.0	1.0,NA	0.246,0.126	NA,0.14	NA,NA	NA,NA
Ga03g01128	Chr03	-	66275975	66276013	66275705	66275862	66277739	66278843	0.916,0.805	1.0,1.0	1.0,0.548	1.0,0.636	0.593,0.853	1.0,0.66	NA,0.56	0.784,1.0	NA,0.874	0.195,0.853	0.686,0.267	0.945,0.814	1.0,0.593	1.0,0.868	0.154,1.0	0.621,0.916
Ga03g01139	Chr03	-	69658227	69658344	69656598	69657844	69658577	69658743	0.033,0.0	0.143,0.0	0.0,0.0	0.0,0.073	0.004,0.0	0.0,0.036	NA,0.031	0.02,0.0	0.0,0.067	0.037,0.012	0.026,0.0	0.0,0.0	0.0,0.011	0.0,0.011	0.026,0.0	0.048,0.022
Ga03g01140	Chr03	+	69698299	69698918	69696861	69697630	69700923	69701095	1.0,1.0	1.0,1.0	1.0,0.867	0.929,1.0	0.93,0.938	1.0,0.871	NA,1.0	0.919,1.0	0.875,1.0	1.0,0.862	0.726,0.833	1.0,1.0	0.926,1.0	1.0,1.0	1.0,1.0	1.0,0.862
Ga03g01178	Chr03	+	74116323	74116373	74116119	74116228	74116587	74116830	0.834,NA	0.648,0.843	1.0,0.77	0.801,0.939	1.0,0.907	0.746,0.877	NA,0.791	0.886,0.777	1.0,1.0	0.786,1.0	0.889,0.713	0.97,1.0	0.721,0.875	0.889,0.955	0.889,1.0	0.915,0.917
Ga03g01192	Chr03	+	75456520	75456596	75453545	75456334	75458755	75459227	0.0,0.159	0.363,0.0	1.0,0.46	0.254,0.532	0.029,0.266	0.159,0.185	NA,0.168	0.318,0.211	0.0,0.285	0.087,0.202	0.196,0.431	0.136,0.159	0.14,0.199	0.394,0.171	0.552,0.221	0.399,0.441
Ga03g01196	Chr03	+	75711139	75711202	75710489	75710662	75711318	75711400	0.11,0.381	0.086,0.0	0.0,0.011	0.036,0.083	0.026,0.041	0.01,0.012	NA,0.007	0.0,0.006	0.101,0.033	0.021,0.028	0.008,0.008	0.235,0.101	0.019,0.037	0.0,0.036	0.051,0.062	0.069,0.062
Ga03g01212	Chr03	+	78697712	78697808	78697416	78697590	78698170	78698308	1.0,0.987	0.978,1.0	0.902,0.948	1.0,0.972	0.983,1.0	0.948,0.925	NA,1.0	1.0,0.942	0.976,0.978	1.0,0.824	1.0,0.979	0.946,1.0	1.0,0.918	0.849,0.89	0.99,1.0	0.966,0.969
Ga03g01220	Chr03	-	81649345	81649414	81648847	81648920	81649499	81649592	0.0,0.145	0.165,0.0	0.0,0.0	0.106,0.0	0.094,0.034	0.137,0.0	NA,0.021	0.084,0.139	0.497,0.106	0.0,0.0	0.156,0.196	0.507,0.58	0.209,0.051	0.044,0.0	0.145,0.283	0.322,0.12
Ga03g01287	Chr03	+	91617018	91617140	91615482	91616477	91617267	91617745	0.042,0.14	0.25,0.0	0.111,0.091	0.2,0.091	0.091,0.152	0.083,0.083	NA,0.057	0.106,0.073	0.263,0.161	0.2,0.0	0.04,0.143	0.262,0.12	0.102,0.105	0.059,0.067	0.105,0.25	0.077,0.103
Ga03g01297	Chr03	+	92298029	92298118	92297065	92297862	92298209	92298317	1.0,1.0	1.0,NA	1.0,1.0	0.57,0.937	0.753,0.951	1.0,1.0	NA,1.0	0.956,1.0	1.0,1.0	1.0,0.779	1.0,0.96	0.761,0.841	1.0,0.873	0.841,0.851	1.0,0.585	1.0,1.0
Ga03g01300	Chr03	-	92628905	92628944	92628218	92628793	92630979	92631161	NA,NA	0.591,1.0	0.0,0.419	0.107,0.224	0.178,0.306	0.419,0.049	NA,0.116	0.142,0.228	0.0,0.546	0.419,0.126	0.08,0.308	0.497,0.591	0.201,0.25	0.306,0.118	0.0,0.366	0.0,0.0
Ga03g01310	Chr03	+	94291757	94291837	94290752	94290809	94292066	94292995	0.32,0.47	0.65,NA	0.471,1.0	0.841,0.406	0.568,0.722	0.218,0.816	NA,0.582	0.448,0.625	0.833,0.56	0.556,0.754	0.668,0.461	0.394,0.192	0.455,0.397	0.41,0.671	0.816,0.565	0.685,0.664
Ga03g01323	Chr03	-	94610661	94610825	94609435	94610418	94611098	94611371	0.0,1.0	0.0,1.0	0.2,0.25	0.333,0.0	0.132,0.194	0.048,0.125	NA,0.192	0.048,0.143	NA,NA	0.556,0.263	0.111,0.143	0.269,0.333	0.167,0.091	0.1,0.571	0.5,0.5	0.353,0.269
Ga03g01371	Chr03	-	98466705	98466744	98466487	98466597	98466843	98467027	0.023,0.014	0.055,0.0	0.047,0.041	0.08,0.107	0.054,0.059	0.095,0.091	0.154,0.081	0.074,0.094	0.011,0.04	0.071,0.103	0.082,0.013	0.059,0.053	0.086,0.059	0.084,0.049	0.045,0.029	0.031,0.064
Ga03g01406	Chr03	+	103134969	103136145	103133304	103133381	103136747	103137240	1.0,1.0	0.976,0.692	0.882,0.822	0.898,0.965	0.966,0.942	0.95,1.0	0.974,0.941	0.95,0.913	1.0,0.915	1.0,1.0	0.826,0.96	0.706,0.714	0.976,0.896	0.818,0.95	0.964,0.931	0.5,0.893
Ga03g01438	Chr03	+	104656522	104656583	104655407	104655643	104660054	104660929	0.0,0.217	0.054,1.0	0.161,0.087	0.024,0.044	0.165,0.208	0.308,0.262	0.167,0.314	0.067,0.338	0.221,0.164	0.155,0.102	0.111,0.108	0.555,0.0	0.293,0.072	0.065,0.065	0.111,0.403	0.237,0.087
Ga03g01438	Chr03	+	104659445	104659520	104658743	104658862	104660054	104660929	0.0,NA	NA,NA	NA,1.0	0.364,0.462	0.45,0.3	0.276,0.534	0.319,0.392	0.186,0.462	NA,0.667	0.0,0.696	1.0,NA	0.619,0.194	0.364,1.0	0.16,1.0	0.774,0.364	0.364,0.417
Ga03g01454	Chr03	+	107393445	107393505	107393216	107393344	107393885	107394035	0.966,0.917	0.948,1.0	0.89,0.856	0.917,0.927	1.0,1.0	0.878,0.731	0.878,0.932	0.885,0.962	0.922,0.892	1.0,0.938	0.883,0.952	1.0,1.0	0.975,0.821	0.889,0.956	0.969,0.936	0.932,0.886
Ga03g01467	Chr03	+	108064033	108064088	108063457	108063650	108070334	108070553	NA,NA	NA,NA	NA,NA	1.0,NA	0.0,1.0	0.493,1.0	0.829,0.886	0.564,0.393	1.0,NA	0.694,NA	0.244,1.0	NA,NA	0.564,0.744	0.493,0.244	1.0,NA	NA,NA
Ga03g01467	Chr03	+	108064033	108064088	108063457	108063650	108070271	108070553	NA,0.0	1.0,NA	NA,NA	0.66,0.0	0.618,1.0	0.463,1.0	0.593,0.475	1.0,1.0	1.0,NA	0.66,0.177	NA,0.564	0.0,NA	0.471,0.43	1.0,0.195	1.0,NA	NA,NA
Ga03g01494	Chr03	+	109487807	109487910	109487519	109487579	109488047	109488113	0.0,0.0	0.1,0.0	0.143,0.2	0.097,0.055	0.0,0.108	0.2,0.032	0.115,0.175	0.139,0.137	0.167,0.313	0.1,0.357	0.051,0.139	0.034,0.08	0.13,0.321	0.455,0.133	0.2,0.13	0.071,0.143
Ga03g01531	Chr03	+	113856486	113856594	113856105	113856291	113856868	113858049	1.0,1.0	1.0,1.0	0.929,1.0	0.931,0.944	1.0,1.0	1.0,1.0	0.905,0.952	1.0,1.0	1.0,1.0	1.0,0.935	0.961,1.0	0.981,1.0	1.0,0.918	0.946,0.811	1.0,1.0	1.0,1.0
Ga03g01558	Chr03	+	114789047	114790728	114788668	114788863	114792508	114793275	0.778,0.565	0.882,0.778	0.895,0.938	0.855,0.895	0.976,0.939	1.0,0.94	0.915,0.952	0.952,0.873	0.943,0.877	0.943,0.925	0.895,0.903	0.796,0.7	0.93,0.923	0.881,0.905	0.929,0.953	0.859,0.924
Ga03g01596	Chr03	-	117323267	117323450	117323070	117323157	117323684	117324352	NA,NA	1.0,NA	NA,NA	1.0,1.0	0.953,1.0	1.0,1.0	1.0,0.805	1.0,1.0	1.0,NA	1.0,1.0	1.0,0.667	0.333,NA	0.556,1.0	0.333,0.895	1.0,1.0	1.0,1.0
Ga03g01597	Chr03	-	117324666	117324888	117323684	117324352	117324968	117326683	NA,0.0	1.0,NA	NA,0.6	0.0,0.5	0.409,0.385	0.25,0.0	0.355,0.389	0.12,0.4	NA,NA	1.0,1.0	0.333,1.0	0.067,1.0	0.0,0.429	0.0,1.0	0.429,0.5	NA,1.0
Ga03g01597	Chr03	-	117324666	117324867	117323684	117324352	117324968	117326683	NA,0.0	1.0,NA	NA,0.333	0.333,0.5	0.519,0.529	0.538,0.333	0.355,0.551	0.333,0.368	NA,NA	1.0,1.0	0.25,1.0	0.176,1.0	0.333,0.429	0.333,1.0	0.5,0.6	1.0,1.0
Ga03g01604	Chr03	+	117782152	117782218	117781047	117781958	117782327	117782396	0.769,0.864	0.949,1.0	1.0,0.946	1.0,0.874	0.975,0.935	1.0,1.0	0.837,0.901	1.0,1.0	0.784,0.956	0.828,1.0	0.928,0.979	1.0,1.0	1.0,1.0	1.0,0.824	0.918,1.0	0.879,0.824
Ga03g01635	Chr03	-	120126115	120126205	120125285	120125351	120126379	120126607	0.947,1.0	0.798,1.0	0.955,1.0	1.0,1.0	1.0,0.826	1.0,1.0	0.888,0.936	1.0,1.0	1.0,1.0	1.0,0.769	0.944,0.913	0.752,0.808	1.0,1.0	0.949,1.0	0.9,1.0	1.0,0.911
Ga03g01635	Chr03	-	120125819	120125993	120125285	120125351	120126115	120126205	0.053,0.016	0.059,0.2	0.211,0.143	0.0,0.0	0.429,0.222	0.0,0.043	0.029,0.053	0.0,0.0	NA,0.077	0.0,0.167	0.091,0.111	0.095,0.059	0.152,0.353	0.083,0.0	0.152,0.048	0.2,0.143
Ga03g01645	Chr03	-	120397775	120397835	120397606	120397690	120398029	120398149	0.385,0.329	NA,NA	NA,NA	NA,NA	1.0,NA	NA,NA	0.239,NA	NA,NA	1.0,0.385	NA,NA	NA,0.0	NA,NA	NA,NA	NA,NA	1.0,NA	1.0,0.0
Ga03g01664	Chr03	+	120797574	120797622	120796370	120796981	120798126	120798374	0.311,0.188	0.404,NA	0.0,0.0	0.145,0.175	0.209,0.123	0.102,0.576	0.18,0.128	0.097,0.24	0.213,0.088	0.162,0.0	0.184,0.404	1.0,1.0	0.203,0.322	0.083,0.475	0.043,0.0	0.088,0.064
Ga03g01673	Chr03	+	121152591	121152680	121152076	121152172	121152942	121153070	1.0,0.443	0.501,1.0	0.252,0.469	0.363,0.474	0.33,0.492	0.188,0.401	0.312,0.44	0.452,0.414	0.679,0.656	0.117,0.464	0.375,0.243	0.726,0.346	0.382,0.261	0.514,0.251	0.494,0.632	0.379,0.385
Ga03g01673	Chr03	+	121152591	121152635	121152076	121152172	121152942	121153070	1.0,0.0	0.358,1.0	0.16,0.279	0.211,0.328	0.091,0.377	0.042,0.394	0.183,0.305	0.235,0.289	0.411,0.494	0.065,0.487	0.204,0.113	0.466,0.411	0.258,0.148	0.358,0.173	0.411,0.258	0.177,0.241
Ga03g01774	Chr03	-	125571830	125571887	125571481	125571720	125572025	125572112	NA,NA	NA,NA	NA,NA	1.0,1.0	1.0,1.0	0.948,0.711	1.0,0.793	1.0,0.489	NA,NA	NA,1.0	NA,0.39	1.0,1.0	1.0,1.0	NA,1.0	NA,NA	1.0,1.0
Ga03g01775	Chr03	-	125580866	125581411	125580693	125580780	125582842	125583169	0.985,1.0	0.935,1.0	1.0,0.75	0.937,1.0	1.0,1.0	NA,1.0	1.0,NA	1.0,NA	1.0,1.0	1.0,0.949	1.0,1.0	0.484,0.333	1.0,1.0	1.0,1.0	0.955,1.0	1.0,1.0
Ga03g01785	Chr03	+	125723245	125723295	125720424	125720563	125731730	125731909	NA,NA	NA,1.0	1.0,1.0	1.0,1.0	1.0,0.501	1.0,1.0	1.0,1.0	0.471,1.0	0.626,0.813	0.572,0.401	0.334,0.334	0.757,1.0	1.0,1.0	0.501,0.77	0.401,NA	1.0,0.744
Ga03g01819	Chr03	-	126646779	126647319	126645773	126645850	126647474	126647689	1.0,1.0	0.745,0.75	0.744,0.869	0.926,0.906	1.0,0.968	0.857,0.835	0.925,0.892	0.972,0.893	0.778,0.709	0.913,0.783	0.654,0.766	0.941,1.0	0.871,0.904	0.926,0.871	0.887,0.778	0.647,0.818
Ga03g01821	Chr03	-	126820158	126820208	126819133	126819293	126820642	126820744	NA,1.0	1.0,1.0	1.0,NA	1.0,0.667	0.904,0.854	0.501,0.889	0.809,0.88	1.0,1.0	NA,1.0	1.0,0.501	1.0,1.0	1.0,NA	1.0,1.0	0.334,0.308	0.0,NA	1.0,0.858
Ga03g01821	Chr03	-	126819955	126820041	126819133	126819293	126820158	126820208	1.0,NA	0.518,NA	NA,1.0	1.0,0.79	0.908,0.94	1.0,1.0	0.948,0.978	0.893,0.735	1.0,1.0	1.0,1.0	1.0,1.0	1.0,1.0	0.805,0.719	0.896,1.0	1.0,1.0	0.683,1.0
Ga03g01821	Chr03	-	126819955	126820208	126819133	126819293	126820642	126820744	1.0,1.0	1.0,1.0	1.0,1.0	1.0,0.75	0.932,0.897	0.714,0.913	0.902,0.938	1.0,1.0	1.0,1.0	1.0,0.714	1.0,1.0	1.0,NA	1.0,1.0	0.619,0.786	0.4,1.0	1.0,0.895
Ga03g01862	Chr03	-	127609529	127609629	127609168	127609334	127609787	127609893	0.565,0.596	0.389,1.0	0.268,0.782	0.641,0.792	0.722,0.576	0.472,0.56	0.446,0.702	0.55,0.73	0.259,0.484	0.647,0.7	0.388,0.662	0.962,0.935	0.531,0.514	0.279,0.553	0.784,0.625	0.525,0.552
Ga03g01883	Chr03	+	128197272	128197332	128196442	128196532	128197718	128198200	NA,NA	NA,0.0	0.0,0.834	0.186,0.207	0.191,0.194	0.135,0.089	0.102,0.142	0.173,0.089	NA,NA	0.556,0.284	0.585,0.653	0.0,NA	0.385,0.455	0.653,0.34	0.0,0.0	0.0,0.556
Ga03g01948	Chr03	-	129484865	129485504	129484648	129484759	129486483	129486756	0.143,0.064	0.273,0.059	0.459,0.412	0.259,0.567	0.169,0.322	0.25,0.432	0.255,0.268	0.397,0.39	0.263,0.2	0.244,0.234	0.354,0.226	0.062,0.07	0.333,0.5	0.277,0.433	0.25,0.154	0.421,0.378
Ga03g02005	Chr03	-	130200573	130200633	130200076	130200298	130200737	130200810	0.0,0.385	0.295,0.122	0.455,0.142	0.2,0.725	0.451,0.135	0.328,0.203	0.368,0.385	0.323,0.385	0.61,0.406	0.212,0.135	1.0,0.173	0.0,0.0	0.128,0.212	0.32,0.126	NA,0.0	0.245,0.351
Ga03g02023	Chr03	+	130617477	130617658	130615998	130616224	130617822	130617890	0.077,0.857	0.367,0.086	0.0,NA	0.091,0.4	NA,NA	NA,NA	NA,NA	NA,NA	0.333,0.429	1.0,NA	0.222,0.219	0.0,NA	0.6,0.579	NA,NA	0.333,0.0	0.0,0.0
Ga03g02023	Chr03	+	130619443	130619505	130619186	130619314	130619586	130619618	0.0,0.087	0.271,0.0	0.198,0.017	0.042,0.042	0.066,0.058	0.044,0.038	0.032,0.072	0.04,0.113	0.032,0.099	0.0,0.048	0.0,0.0	0.072,NA	0.0,0.076	0.0,0.0	0.068,0.064	0.051,0.115
Ga03g02034	Chr03	-	130830213	130830276	130830005	130830106	130830817	130830878	NA,NA	0.777,0.48	0.723,0.825	0.648,0.769	0.913,0.818	0.871,0.902	0.717,0.913	0.843,0.896	1.0,0.755	0.937,0.949	0.857,0.923	0.621,NA	0.952,0.913	0.78,0.674	0.759,0.766	1.0,1.0
Ga03g02035	Chr03	-	130847239	130849959	130846278	130846687	130850478	130850625	0.846,0.854	1.0,1.0	1.0,1.0	1.0,1.0	0.692,1.0	1.0,1.0	1.0,1.0	0.765,1.0	0.4,0.81	0.5,0.778	1.0,0.733	0.467,NA	1.0,1.0	1.0,0.92	0.81,1.0	0.8,0.953
Ga03g02042	Chr03	-	130968807	130968922	130966754	130968502	130969666	130969757	0.571,0.17	0.156,0.091	0.091,0.143	0.057,0.117	0.13,0.032	0.217,0.083	0.082,0.077	0.034,0.154	0.136,0.091	0.021,0.111	0.148,0.068	0.125,0.07	0.137,0.067	0.158,0.08	0.077,0.143	0.238,0.157
Ga03g02051	Chr03	-	131070753	131070811	131069466	131069552	131071178	131071288	0.629,0.207	0.113,1.0	0.175,0.0	0.227,0.202	0.71,0.533	0.826,0.361	0.423,0.15	0.559,0.816	0.266,0.096	0.559,0.514	0.255,0.342	1.0,0.76	0.202,0.369	0.322,0.388	1.0,0.047	0.816,0.559
Ga03g02084	Chr03	-	131445774	131445980	131445325	131445679	131446639	131446807	1.0,0.0	0.111,0.0	0.0,0.143	0.077,0.0	0.143,0.25	0.6,0.429	0.217,0.188	0.3,0.333	0.0,0.667	0.143,0.091	0.1,0.0	0.519,0.478	0.067,0.217	0.222,0.071	0.091,0.0	0.091,0.091
Ga03g02103	Chr03	-	132006562	132006737	132005448	132006180	132006832	132006911	0.667,0.619	0.81,1.0	1.0,0.667	1.0,0.8	1.0,1.0	1.0,1.0	1.0,0.805	0.611,1.0	1.0,1.0	1.0,0.882	0.875,1.0	0.5,1.0	0.8,0.8	0.5,0.714	1.0,1.0	1.0,0.692
Ga03g02103	Chr03	-	132006562	132006717	132006116	132006180	132006832	132006911	0.692,0.68	0.818,1.0	1.0,0.667	1.0,0.867	1.0,1.0	1.0,1.0	1.0,0.869	0.682,1.0	1.0,1.0	1.0,0.905	0.913,1.0	0.583,1.0	0.889,0.81	0.6,0.778	1.0,1.0	1.0,0.879
Ga03g02103	Chr03	-	132006562	132006715	132005448	132006180	132006832	132006911	0.556,0.619	0.826,1.0	1.0,0.75	1.0,0.833	1.0,1.0	1.0,1.0	1.0,0.852	0.622,1.0	1.0,1.0	1.0,0.867	0.9,1.0	0.643,1.0	0.846,0.818	0.625,0.692	1.0,1.0	1.0,0.84
Ga03g02119	Chr03	+	132267570	132267634	132267184	132267236	132267845	132267941	1.0,1.0	1.0,1.0	0.941,0.88	0.867,1.0	0.917,1.0	1.0,0.949	0.914,0.894	0.841,0.865	0.859,1.0	0.871,0.939	0.893,1.0	0.841,0.753	0.974,0.883	0.778,0.868	0.771,0.83	0.776,1.0
Ga03g02174	Chr03	-	132801290	132801337	132800319	132800689	132801592	132801910	0.79,0.283	0.645,1.0	1.0,0.406	0.406,0.406	0.715,0.64	0.6,0.353	0.434,0.506	0.624,0.406	0.0,0.406	0.86,0.577	0.672,0.773	0.871,0.732	0.291,0.532	0.705,0.891	0.489,0.339	0.385,0.441
Ga03g02213	Chr03	+	133201383	133202477	133200396	133200941	133202881	133203030	0.976,0.869	1.0,1.0	0.846,1.0	0.872,1.0	0.975,0.933	0.909,0.873	0.956,0.901	0.951,0.926	0.826,0.857	1.0,0.955	0.981,0.976	0.931,1.0	0.955,0.967	0.771,0.976	0.833,0.938	0.933,0.941
Ga03g02240	Chr03	+	133547286	133547402	133546183	133546598	133547522	133547740	0.5,0.692	1.0,0.667	0.556,0.538	0.333,0.333	0.469,0.442	0.273,0.308	0.443,0.458	0.538,0.333	0.6,0.385	0.0,0.68	0.367,0.556	0.415,0.355	0.231,0.25	0.357,0.547	0.385,0.2	0.7,0.632
Ga03g02315	Chr03	-	134171849	134171865	134170568	134170775	134173057	134173119	0.635,0.656	0.503,0.0	0.566,0.802	0.635,0.738	0.471,0.64	0.554,0.51	0.271,0.485	0.436,0.361	0.443,0.258	0.693,0.383	0.356,0.445	0.652,0.624	0.334,0.427	0.541,0.296	0.498,0.61	0.465,0.321
Ga03g02315	Chr03	-	134171826	134171865	134170568	134170775	134173057	134173119	0.546,0.565	0.265,0.743	0.419,0.591	0.57,0.448	0.252,0.503	0.171,0.556	0.199,0.316	0.214,0.351	0.265,0.126	0.536,0.382	0.441,0.526	0.28,0.239	0.2,0.275	0.171,0.235	0.292,0.419	0.194,0.384
Ga03g02315	Chr03	-	134170568	134170775	134169542	134169635	134171849	134171865	0.895,0.968	1.0,1.0	1.0,0.938	0.949,0.91	0.946,0.864	0.814,0.756	0.952,0.932	0.903,0.914	0.833,1.0	0.818,0.911	0.781,0.839	1.0,1.0	0.895,1.0	0.97,0.971	0.701,0.838	0.871,0.923
Ga03g02384	Chr03	-	134647923	134648027	134647202	134647286	134648121	134648347	0.0,0.0	0.0,0.0	0.043,0.0	0.103,0.0	0.028,0.071	0.024,0.027	0.053,0.065	0.092,0.083	0.5,0.0	0.0,0.0	0.038,0.031	0.014,0.0	0.024,0.023	0.0,0.05	0.034,0.0	0.111,0.081
Ga03g02384	Chr03	-	134650191	134650295	134649222	134650044	134651377	134651942	1.0,NA	0.0,0.0	NA,0.0	0.0,0.2	0.154,0.667	0.6,0.2	0.167,0.31	0.273,0.538	0.0,0.714	1.0,NA	0.259,0.034	0.701,0.738	0.818,0.364	1.0,0.667	0.1,0.667	0.4,0.143
Ga03g02490	Chr03	-	135415518	135415594	135415193	135415300	135415946	135416283	0.0,0.221	0.075,0.363	0.0,0.275	0.146,0.0	0.275,0.2	0.066,0.0	0.116,0.0	0.118,0.042	0.0,0.221	0.087,0.202	0.204,0.132	0.221,NA	0.0,0.0	0.14,0.0	0.149,0.0	0.112,0.245
Ga03g02490	Chr03	-	135413167	135413247	135412347	135412789	135413419	135413567	0.833,0.954	1.0,1.0	0.86,0.769	1.0,0.785	0.953,0.961	0.833,0.947	0.979,0.954	0.93,1.0	0.769,0.926	0.933,0.843	0.968,0.886	1.0,1.0	1.0,1.0	0.644,0.954	0.796,1.0	0.907,0.906
Ga03g02498	Chr03	-	135455216	135455441	135454854	135454969	135455602	135455664	1.0,1.0	NA,NA	1.0,NA	1.0,1.0	0.556,1.0	0.5,0.25	1.0,1.0	1.0,1.0	NA,NA	NA,NA	NA,NA	NA,NA	1.0,NA	NA,NA	1.0,NA	1.0,1.0
Ga03g02498	Chr03	-	135455216	135455509	135454854	135454969	135455602	135455664	1.0,1.0	NA,NA	NA,NA	1.0,1.0	0.6,NA	0.6,0.25	1.0,1.0	1.0,1.0	NA,NA	NA,NA	NA,NA	NA,NA	NA,NA	NA,NA	NA,NA	1.0,1.0
Ga04g00039	Chr04	-	385234	385363	384575	384677	385921	387551	NA,NA	1.0,NA	NA,0.818	NA,1.0	1.0,1.0	NA,0.273	1.0,0.429	0.8,0.6	1.0,NA	1.0,1.0	0.846,1.0	0.609,1.0	0.333,1.0	0.182,0.6	0.5,1.0	1.0,NA
Ga04g00052	Chr04	+	501631	501771	501297	501505	502760	504608	NA,0.0	0.0,NA	NA,0.068	0.0,0.04	0.098,0.066	0.01,0.03	0.167,0.106	0.082,0.071	NA,NA	0.0,0.0	0.0,NA	NA,NA	0.059,0.024	NA,0.034	NA,NA	NA,NA
Ga04g00166	Chr04	-	1965525	1965690	1965269	1965401	1966013	1966079	NA,0.0	0.333,NA	0.2,0.143	0.4,0.2	0.4,0.238	0.0,0.25	0.5,0.143	0.429,0.0	0.333,1.0	0.0,0.0	0.077,0.0	0.171,0.0	0.053,0.286	0.429,0.167	0.231,0.429	0.429,0.333
Ga04g00166	Chr04	-	1964422	1964478	1964240	1964334	1964574	1964775	0.563,0.837	1.0,1.0	0.391,1.0	0.659,1.0	0.865,1.0	1.0,1.0	0.639,0.837	1.0,1.0	1.0,0.563	1.0,1.0	0.659,1.0	0.547,0.743	0.591,1.0	1.0,0.865	0.818,NA	0.563,0.659
Ga04g00204	Chr04	-	2642446	2642493	2641965	2642169	2642647	2642708	0.45,0.226	0.152,0.215	0.185,0.196	0.387,0.081	0.105,0.229	0.146,0.241	0.303,0.223	0.308,0.378	0.054,0.199	0.108,0.434	0.018,0.038	0.605,0.353	0.146,0.093	0.339,0.14	0.24,0.211	0.294,0.293
Ga04g00204	Chr04	-	2642262	2642351	2641965	2642169	2642446	2642493	0.493,0.852	0.346,0.614	0.346,0.0	0.236,0.715	0.261,0.346	0.346,0.423	0.075,0.317	0.096,0.249	0.944,0.74	0.209,0.323	0.873,0.614	0.114,0.0	0.493,0.553	0.209,0.298	0.459,0.5	0.621,0.601
Ga04g00225	Chr04	-	2896660	2896684	2895895	2896288	2896784	2896822	0.289,1.0	0.83,0.289	1.0,0.709	0.493,0.448	0.448,0.269	0.448,0.67	0.785,0.513	0.228,1.0	0.802,1.0	0.0,0.764	0.594,1.0	0.67,1.0	0.85,0.867	1.0,1.0	0.764,0.764	0.594,0.81
Ga04g00225	Chr04	-	2891010	2891062	2889731	2889975	2891692	2891745	1.0,0.789	0.93,1.0	NA,1.0	1.0,0.899	1.0,1.0	0.868,0.902	0.928,0.933	1.0,0.892	0.708,1.0	1.0,1.0	1.0,1.0	1.0,1.0	1.0,1.0	0.856,0.95	1.0,1.0	0.868,0.886
Ga04g00236	Chr04	+	3108764	3108889	3106976	3107711	3109038	3109459	0.03,0.048	0.056,0.0	0.176,0.355	0.143,0.161	0.183,0.262	0.278,0.2	0.1,0.197	0.116,0.062	0.138,0.119	0.064,0.172	0.016,0.241	0.135,0.333	0.169,0.063	0.229,0.097	0.105,0.064	0.238,0.057
Ga04g00312	Chr04	-	3877787	3877915	3876822	3876903	3878006	3878089	NA,0.333	0.0,1.0	1.0,0.2	0.0,0.263	0.278,0.2	0.053,0.571	0.607,0.294	0.286,0.486	1.0,0.429	0.6,0.143	0.13,0.143	0.061,0.0	0.4,0.529	0.5,0.579	0.0,0.0	0.368,0.304
Ga04g00327	Chr04	-	4159840	4159920	4159611	4159680	4160208	4160288	NA,0.431	0.715,1.0	0.471,0.572	0.788,0.69	0.923,0.766	0.945,0.553	0.778,0.826	0.713,0.575	0.0,0.614	0.69,0.874	0.507,0.781	0.401,0.848	0.742,0.683	0.809,0.823	0.565,0.466	0.609,0.943
Ga04g00327	Chr04	-	4160208	4160288	4159840	4159920	4161252	4161395	NA,0.69	0.878,1.0	1.0,1.0	0.816,1.0	0.813,0.744	0.924,0.911	0.979,0.978	0.78,0.914	NA,1.0	1.0,0.942	0.938,1.0	0.911,1.0	1.0,0.927	1.0,0.614	0.722,0.833	1.0,0.825
Ga04g00356	Chr04	-	4567133	4567188	4566269	4566949	4567290	4567441	NA,0.75	0.729,0.538	0.795,0.421	0.768,0.6	0.562,0.751	0.353,0.603	0.559,0.502	0.574,0.764	0.66,0.655	0.55,0.387	0.719,0.739	0.55,0.391	0.646,0.611	0.516,0.514	0.66,0.759	0.812,0.831
Ga04g00364	Chr04	-	4653697	4653754	4653206	4653287	4653918	4653987	NA,0.657	1.0,NA	0.742,0.905	0.836,0.728	0.847,0.605	0.793,1.0	0.641,0.784	0.605,1.0	0.719,0.82	1.0,0.924	0.77,0.824	0.806,1.0	0.817,0.434	0.827,1.0	0.754,1.0	0.786,0.497
Ga04g00380	Chr04	-	4855192	4855273	4854897	4855009	4855798	4855825	NA,0.402	0.0,NA	0.0,0.356	0.0,0.409	0.249,1.0	0.453,0.424	0.0,0.0	0.596,0.315	0.424,0.453	0.0,0.0	0.269,0.409	0.269,NA	0.525,0.554	0.217,0.181	0.0,NA	0.453,0.624
Ga04g00437	Chr04	-	6317296	6317454	6316915	6317045	6317776	6318110	NA,0.459	0.5,1.0	0.267,0.179	0.231,0.259	0.351,0.321	0.478,0.422	0.319,0.239	0.26,0.524	0.385,0.154	0.241,0.206	0.378,0.36	0.421,NA	0.245,0.451	0.333,0.308	0.3,0.091	0.267,0.429
Ga04g00437	Chr04	-	6317296	6317496	6316915	6317045	6317776	6318110	NA,0.459	0.583,1.0	0.29,0.22	0.2,0.333	0.422,0.438	0.586,0.544	0.492,0.271	0.333,0.63	0.467,0.185	0.267,0.242	0.462,0.467	0.5,1.0	0.444,0.5	0.333,0.426	0.404,0.474	0.29,0.556
Ga04g00472	Chr04	-	7342372	7342453	7342241	7342286	7342584	7342634	NA,0.776	0.891,1.0	0.946,0.847	0.947,0.946	1.0,1.0	1.0,1.0	0.898,0.95	1.0,1.0	0.881,0.942	0.782,0.624	0.806,0.862	0.785,0.804	0.833,1.0	0.8,1.0	0.935,0.921	0.92,0.936
Ga04g00520	Chr04	-	9585218	9585371	9584879	9585113	9585521	9585659	NA,0.086	0.048,0.095	0.046,0.008	0.068,0.081	0.057,0.039	0.051,0.07	0.053,0.052	0.11,0.083	0.067,0.044	0.093,0.084	0.059,0.069	0.037,0.0	0.061,0.032	0.0,0.029	0.095,0.156	0.063,0.071
Ga04g00567	Chr04	-	10820207	10820263	10819659	10819733	10820593	10820815	NA,0.589	0.916,1.0	NA,NA	1.0,1.0	0.763,0.837	1.0,1.0	1.0,1.0	1.0,0.659	0.889,0.869	1.0,NA	1.0,1.0	0.834,0.876	1.0,1.0	1.0,0.0	1.0,NA	NA,1.0
Ga04g00738	Chr04	-	20175058	20175180	20174677	20174888	20175517	20175615	NA,1.0	0.111,0.0	0.016,0.026	0.059,0.0	0.021,0.154	0.0,0.0	0.176,0.0	0.05,0.333	0.0,0.0	0.0,0.0	0.077,0.012	0.167,0.0	0.0,0.0	0.063,0.097	0.071,0.111	0.0,0.1
Ga04g00797	Chr04	-	24117176	24117532	24116882	24117075	24118352	24118454	NA,0.233	0.308,0.0	0.333,0.032	0.073,0.149	0.114,0.082	0.103,0.143	0.033,0.101	0.243,0.073	0.217,0.214	0.083,0.429	0.042,0.217	0.146,0.2	0.133,0.212	0.04,0.1	0.167,0.043	0.219,0.289
Ga04g00797	Chr04	-	24117176	24117365	24116882	24117075	24118352	24118454	NA,0.207	0.25,0.333	0.333,0.0	0.05,0.111	0.127,0.082	0.103,0.182	0.049,0.151	0.2,0.073	0.333,0.241	0.214,0.333	0.042,0.2	0.163,0.2	0.037,0.212	0.04,0.217	0.189,0.12	0.315,0.273
Ga04g00797	Chr04	-	24117176	24117310	24116882	24117075	24118352	24118454	NA,0.258	0.357,0.0	0.429,0.063	0.073,0.07	0.088,0.082	0.103,0.143	0.079,0.139	0.243,0.073	0.217,0.267	0.083,0.429	0.08,0.182	0.18,0.2	0.037,0.235	0.04,0.217	0.211,0.0	0.296,0.347
Ga04g00829	Chr04	-	25436701	25436774	25434832	25435296	25440931	25441088	NA,0.053	0.0,0.0	0.0,0.0	0.019,0.0	0.0,0.0	0.0,0.0	0.0,0.007	0.055,0.0	0.0,0.0	0.0,0.0	0.018,0.026	0.079,0.028	0.0,0.066	0.0,0.0	0.0,0.114	0.012,0.007
Ga04g00860	Chr04	-	29570760	29570888	29570266	29570424	29571084	29571155	NA,0.0	0.333,NA	1.0,1.0	0.2,0.4	0.2,0.455	0.1,0.297	0.235,0.438	0.333,0.091	NA,0.25	0.0,0.385	0.368,0.5	0.5,0.5	0.231,0.143	0.0,NA	0.25,0.6	0.0,0.111
Ga04g00867	Chr04	+	30894310	30894416	30893999	30894072	30894503	30895105	NA,0.605	0.505,0.355	0.5,0.408	0.561,0.362	0.375,0.442	0.457,0.622	0.491,0.449	0.48,0.481	0.391,0.483	0.455,0.548	0.458,0.529	0.647,0.2	0.495,0.477	0.29,0.407	0.449,0.278	0.496,0.485
Ga04g00869	Chr04	-	30914043	30914942	30913652	30913711	30915035	30915113	NA,1.0	0.5,0.5	0.4,0.238	0.778,0.571	0.504,0.467	0.487,0.5	0.439,0.382	0.286,0.714	1.0,0.75	0.579,0.4	0.512,0.765	0.125,0.385	0.429,0.727	0.571,0.667	0.429,0.714	0.333,0.6
Ga04g00875	Chr04	-	31826162	31826249	31824533	31824620	31829568	31829652	NA,NA	NA,NA	NA,NA	1.0,NA	NA,NA	NA,NA	NA,0.0	NA,NA	1.0,NA	NA,0.349	NA,NA	1.0,NA	NA,NA	NA,1.0	NA,NA	NA,0.0
Ga04g00875	Chr04	-	31824533	31824620	31823715	31823933	31829568	31829652	NA,NA	NA,NA	NA,NA	NA,NA	NA,NA	NA,0.0	0.616,0.811	NA,NA	1.0,1.0	NA,1.0	NA,NA	NA,NA	NA,NA	NA,1.0	NA,NA	NA,1.0
Ga04g00875	Chr04	-	31832469	31832541	31831952	31832312	31832873	31833140	NA,0.195	0.853,1.0	1.0,0.671	1.0,0.946	0.905,1.0	1.0,0.933	1.0,0.845	0.952,0.814	1.0,0.762	1.0,1.0	0.865,0.964	0.957,0.608	0.883,0.803	0.853,1.0	1.0,1.0	0.875,0.823
Ga04g00880	Chr04	-	33998408	33998512	33998145	33998290	33999398	33999527	NA,1.0	1.0,1.0	1.0,1.0	1.0,0.789	0.944,0.935	1.0,1.0	1.0,0.909	0.556,0.636	1.0,0.714	1.0,1.0	1.0,1.0	1.0,1.0	1.0,1.0	1.0,1.0	1.0,NA	1.0,0.556
Ga04g00910	Chr04	-	39738178	39738391	39737771	39737883	39738508	39738568	NA,0.273	1.0,NA	0.818,1.0	0.882,0.882	0.853,0.788	0.786,0.787	0.802,0.785	0.914,0.733	0.778,0.846	0.706,0.704	0.958,0.73	0.062,0.111	0.87,0.96	0.92,0.588	0.833,1.0	1.0,1.0
Ga04g00933	Chr04	-	44537086	44537476	44536869	44537007	44537576	44537664	NA,0.066	0.214,0.0	0.078,0.074	0.114,0.092	0.067,0.172	0.0,0.135	0.071,0.154	0.106,0.097	0.3,0.157	0.164,0.073	0.229,0.163	0.286,0.2	0.286,0.057	0.054,0.088	0.156,0.227	0.136,0.182
Ga04g00939	Chr04	-	45416221	45416323	45415874	45416024	45416434	45416500	NA,NA	0.2,0.0	0.5,0.0	0.375,0.3	0.176,0.263	0.097,0.2	0.158,0.111	0.167,0.5	0.2,0.333	0.5,1.0	0.333,0.444	0.091,0.25	0.6,0.091	1.0,0.467	0.5,0.538	1.0,1.0
Ga04g00952	Chr04	-	50734274	50734541	50733545	50733771	50734868	50739413	1.0,NA	1.0,1.0	NA,1.0	0.818,1.0	1.0,0.714	1.0,0.909	1.0,1.0	0.556,0.474	1.0,0.846	1.0,1.0	1.0,1.0	1.0,1.0	1.0,0.077	NA,1.0	0.714,1.0	1.0,0.667
Ga04g00977	Chr04	+	59672902	59673023	59671456	59671642	59673228	59673372	NA,1.0	0.762,0.913	0.571,0.955	0.941,0.762	0.815,0.796	0.761,0.782	0.77,0.846	0.744,0.9	0.947,0.898	0.708,0.889	0.856,0.888	0.831,0.579	1.0,0.88	0.708,0.965	0.888,0.738	0.73,0.97
Ga04g01008	Chr04	+	67771455	67771509	67770913	67771197	67771778	67772033	NA,0.246	0.109,0.62	0.266,0.583	0.246,0.231	0.27,0.151	0.598,0.453	0.277,0.242	0.521,0.223	0.0,0.207	0.14,0.61	0.153,0.163	0.266,0.394	0.303,0.335	0.477,0.253	0.167,0.0	0.566,0.328
Ga04g01011	Chr04	+	68213575	68213787	68213327	68213405	68213982	68214147	NA,0.152	0.179,0.25	0.529,0.333	0.343,0.536	0.239,0.333	0.371,0.306	0.433,0.27	0.398,0.259	0.273,0.237	0.31,0.613	0.179,0.344	0.705,0.748	0.673,0.292	0.529,0.408	0.513,0.182	0.306,0.455
Ga04g01018	Chr04	-	69086875	69087001	69085761	69085855	69087451	69087771	NA,0.203	0.08,0.13	0.088,0.085	0.077,0.07	0.05,0.096	0.011,0.039	0.025,0.038	0.043,0.087	0.2,0.14	0.012,0.067	0.099,0.052	0.061,0.036	0.048,0.082	0.049,0.018	0.161,0.147	0.166,0.274
Ga04g01021	Chr04	-	69195520	69195553	69194838	69195291	69196302	69196348	NA,0.538	0.0,0.0	NA,NA	0.0,0.602	0.274,0.0	NA,0.0	0.602,0.335	NA,NA	NA,NA	NA,NA	NA,NA	NA,NA	0.0,NA	NA,0.602	NA,NA	NA,0.694
Ga04g01022	Chr04	-	69201604	69201656	69200618	69200997	69202531	69202769	NA,0.664	NA,NA	NA,0.0	1.0,1.0	0.725,0.524	0.248,0.725	NA,1.0	1.0,0.398	1.0,1.0	NA,NA	1.0,1.0	1.0,NA	1.0,0.748	NA,1.0	1.0,1.0	1.0,1.0
Ga04g01022	Chr04	-	69201604	69201656	69200618	69200997	69202702	69202769	NA,1.0	NA,NA	NA,NA	1.0,1.0	0.811,NA	1.0,1.0	NA,1.0	NA,1.0	1.0,1.0	NA,NA	0.524,1.0	1.0,NA	0.569,0.704	1.0,0.688	0.623,1.0	0.398,1.0
Ga04g01065	Chr04	-	74806683	74806782	74806054	74806405	74806870	74807041	NA,1.0	1.0,1.0	0.904,0.862	1.0,1.0	1.0,1.0	1.0,0.885	0.927,0.847	0.905,0.743	1.0,0.902	1.0,0.923	0.888,0.961	0.754,0.938	0.953,1.0	0.794,0.792	0.979,1.0	0.738,0.959
Ga04g01160	Chr04	+	79916242	79916306	79915410	79915518	79916383	79916496	0.0,NA	0.169,NA	0.0,0.0	0.149,1.0	0.071,0.379	1.0,0.449	0.169,0.109	0.259,0.379	0.0,0.268	0.379,0.109	0.089,0.149	0.423,0.379	0.071,0.379	0.379,0.0	0.284,0.379	0.268,0.133
Ga04g01163	Chr04	+	80129947	80130035	80129677	80129817	80130643	80130937	1.0,NA	1.0,1.0	NA,1.0	1.0,1.0	1.0,1.0	1.0,1.0	1.0,1.0	1.0,1.0	1.0,1.0	1.0,1.0	1.0,1.0	0.916,0.89	1.0,0.347	1.0,1.0	1.0,1.0	NA,1.0
Ga04g01216	Chr04	-	83452273	83452335	83451950	83452133	83453018	83453062	NA,0.166	NA,NA	0.721,NA	0.236,0.292	0.684,0.736	0.756,0.351	0.582,1.0	0.748,0.508	0.382,0.198	1.0,1.0	0.419,0.788	0.652,0.376	0.481,1.0	1.0,0.527	0.553,1.0	0.171,0.171
Ga04g01247	Chr04	+	84340112	84340175	84339753	84340025	84340449	84340566	0.959,1.0	0.847,NA	NA,NA	1.0,1.0	1.0,1.0	1.0,0.977	0.915,0.928	1.0,0.811	0.825,0.735	1.0,1.0	0.862,0.836	NA,NA	0.787,0.931	1.0,0.635	NA,NA	NA,1.0
Ga04g01254	Chr04	-	84484358	84484407	84483749	84483951	84489482	84489784	NA,NA	0.756,1.0	0.842,0.767	0.729,1.0	0.729,0.503	0.402,1.0	1.0,0.503	0.858,1.0	NA,1.0	0.802,0.956	0.934,0.883	0.402,0.729	0.642,0.745	0.864,0.76	0.851,1.0	1.0,1.0
Ga04g01256	Chr04	+	84527386	84527728	84526608	84526792	84527966	84528210	NA,0.308	0.176,0.0	0.5,0.13	0.222,0.15	0.088,0.079	0.143,0.182	0.138,0.103	0.191,0.267	0.2,0.172	0.636,0.0	0.071,0.018	0.294,0.714	0.1,0.143	0.294,0.333	0.067,0.333	0.143,0.132
Ga04g01265	Chr04	-	84744544	84744698	84743964	84744017	84744967	84745063	NA,0.077	0.114,0.0	0.0,0.137	0.056,0.033	0.123,0.126	0.053,0.22	0.1,0.116	0.116,0.072	0.111,0.04	0.19,0.057	0.072,0.006	0.074,0.063	0.099,0.057	0.116,0.099	0.056,0.034	0.273,0.194
Ga04g01293	Chr04	-	85783274	85783327	85783054	85783182	85783778	85784079	NA,0.98	0.966,1.0	0.898,1.0	0.982,1.0	0.973,1.0	0.929,0.938	0.966,0.966	0.971,0.964	0.954,0.939	0.97,0.83	0.979,1.0	0.948,1.0	0.957,1.0	1.0,0.915	0.945,0.975	0.846,0.981
Ga04g01294	Chr04	-	85788001	85788069	85786512	85786706	85788695	85788880	NA,0.041	0.749,NA	0.641,NA	0.374,0.0	0.113,0.472	0.166,0.23	0.23,0.23	0.374,0.0	0.544,0.374	0.374,0.166	1.0,0.374	0.0,0.0	0.374,0.544	0.374,0.374	1.0,1.0	0.374,0.13
Ga04g01294	Chr04	-	85788001	85788077	85786512	85786685	85788695	85788880	NA,0.042	0.275,NA	1.0,1.0	0.666,0.0	0.202,0.587	0.532,0.24	0.102,0.394	0.443,0.363	0.46,0.758	NA,0.109	0.363,1.0	0.042,0.0	0.087,0.0	0.0,0.363	0.363,0.299	0.275,0.289
Ga04g01295	Chr04	+	85798431	85798477	85798034	85798358	85798667	85800124	NA,0.084	0.0,NA	1.0,0.0	0.0,0.186	0.199,0.224	0.186,0.186	0.0,0.733	0.216,0.273	0.064,0.0	0.579,0.407	0.0,NA	0.276,0.407	1.0,0.0	NA,0.0	NA,0.0	0.205,0.231
Ga04g01313	Chr04	+	86281213	86281263	86280879	86281134	86281501	86281519	NA,1.0	1.0,NA	1.0,NA	1.0,1.0	0.944,0.858	1.0,NA	0.667,0.824	1.0,1.0	NA,NA	1.0,1.0	1.0,1.0	NA,1.0	0.308,NA	0.667,1.0	NA,NA	NA,NA
Ga04g01318	Chr04	-	86363273	86363369	86362609	86362956	86363733	86363919	NA,0.686	0.671,0.489	0.46,0.376	0.578,0.365	0.479,0.263	0.254,0.214	0.381,0.187	0.332,0.298	0.573,0.306	0.361,0.461	0.469,0.417	0.556,0.231	0.374,0.248	0.266,0.208	0.669,0.519	0.561,0.472
Ga04g01436	Chr04	-	89620281	89620334	89619333	89619391	89620489	89620585	NA,0.028	0.056,0.0	0.111,0.104	0.2,0.119	0.173,0.23	0.0,0.162	0.121,0.02	0.193,0.092	0.036,0.011	0.173,0.048	0.052,0.018	0.613,0.567	0.083,0.062	0.058,0.07	0.158,0.052	0.13,0.174
Ga04g01459	Chr04	+	90174954	90175042	90168448	90168570	90175907	90176148	NA,0.071	1.0,NA	NA,1.0	1.0,1.0	0.444,0.762	1.0,0.615	0.347,1.0	1.0,0.516	1.0,1.0	1.0,0.727	0.86,0.81	1.0,0.0	1.0,1.0	1.0,0.0	0.482,1.0	0.262,0.21
Ga04g01468	Chr04	+	90285524	90285591	90285183	90285277	90285809	90286135	NA,0.948	0.776,0.868	0.894,0.779	0.97,0.817	0.921,0.927	0.841,0.896	0.745,0.877	0.829,0.847	0.897,0.789	0.964,0.881	0.82,0.783	0.916,0.938	0.857,0.912	0.778,0.838	0.763,0.828	0.801,0.802
Ga04g01497	Chr04	-	90906652	90906852	90906044	90906498	90907106	90907183	NA,0.161	0.037,1.0	0.0,0.176	0.125,0.172	0.135,0.037	0.13,0.019	0.28,0.086	0.053,0.133	0.091,0.02	0.0,0.111	0.0,0.111	0.294,0.6	0.143,0.091	0.25,0.2	0.231,0.294	0.077,0.115
Ga04g01503	Chr04	-	91050221	91050365	91049274	91049673	91050448	91050661	NA,0.238	0.231,0.2	0.136,0.265	0.118,0.143	0.024,0.024	0.0,0.065	0.086,0.071	0.009,0.158	0.043,0.143	0.04,0.114	0.15,0.167	0.043,0.0	0.043,0.086	0.1,0.107	0.053,0.0	0.065,0.073
Ga04g01503	Chr04	-	91050221	91050365	91049274	91049673	91050445	91050661	NA,0.089	0.188,0.333	0.176,0.22	0.13,0.133	0.026,0.019	0.0,0.049	0.063,0.076	0.026,0.037	0.0,0.217	0.036,0.136	0.056,0.158	0.014,0.0	0.02,0.083	0.143,0.093	0.021,0.0	0.152,0.075
Ga04g01503	Chr04	-	91043594	91043690	91042933	91043032	91044266	91044356	NA,1.0	0.588,1.0	1.0,0.968	1.0,0.961	0.974,0.888	0.972,0.926	0.937,0.902	0.964,0.897	1.0,0.867	1.0,1.0	0.899,0.743	1.0,0.911	0.9,0.984	0.945,0.906	0.964,0.932	0.965,0.904
Ga04g01525	Chr04	+	91506886	91506910	91505668	91506198	91507034	91507428	NA,0.69	0.67,1.0	0.213,0.403	0.684,0.536	0.702,0.619	0.558,0.657	0.557,0.464	0.448,0.532	0.633,0.531	0.532,0.538	0.545,0.576	0.926,1.0	0.591,0.537	0.492,0.523	0.399,0.578	0.448,0.556
Ga04g01550	Chr04	-	92183010	92183057	92182883	92182920	92183148	92183224	NA,NA	0.163,NA	0.185,0.0	0.146,0.804	0.108,0.071	0.313,0.0	0.281,0.577	0.645,0.577	0.0,0.071	0.0,0.0	0.102,0.146	0.443,0.254	0.406,NA	0.0,0.406	0.254,0.0	1.0,1.0
Ga04g01560	Chr04	-	92461247	92461390	92460377	92460547	92461759	92462104	NA,0.579	1.0,0.5	0.0,NA	0.333,0.429	0.273,0.2	0.0,0.538	0.2,0.75	0.619,0.5	0.5,0.333	0.429,NA	1.0,0.6	NA,NA	0.333,0.2	0.0,0.111	0.143,0.333	0.6,0.507
Ga04g01561	Chr04	-	92468395	92468610	92467648	92468179	92468834	92468897	NA,0.2	0.143,0.098	0.16,0.089	0.174,0.061	0.231,0.25	0.217,0.182	0.2,0.2	0.366,0.455	0.0,0.3	0.2,0.579	0.25,0.24	0.0,0.0	0.333,0.111	0.462,0.333	0.169,0.091	0.5,0.206
Ga04g01585	Chr04	+	92722119	92722169	92721731	92721928	92722286	92722439	NA,0.438	0.373,0.349	0.77,0.461	0.371,0.349	0.572,0.559	0.728,0.63	0.521,0.619	0.518,0.637	0.527,0.323	0.314,0.501	0.353,0.354	0.419,0.391	0.432,0.362	0.217,0.385	0.341,0.319	0.619,0.675
Ga04g01593	Chr04	+	92860308	92860482	92859931	92859977	92860980	92861141	NA,1.0	0.2,NA	0.034,0.188	0.75,0.429	0.333,0.273	0.6,0.4	0.263,0.455	0.333,0.538	0.0,0.143	0.538,0.167	0.222,0.25	0.357,0.5	0.2,0.333	0.333,0.125	0.4,0.2	0.116,0.209
Ga04g01624	Chr04	-	93430743	93431016	93430433	93430605	93431583	93432005	NA,0.478	0.583,1.0	0.561,0.543	0.6,0.688	0.706,0.745	0.714,0.739	0.563,0.443	0.756,0.5	0.652,0.286	0.463,0.714	0.667,0.524	0.773,0.583	0.528,0.623	0.586,0.465	0.538,0.333	0.28,0.379
Ga04g01624	Chr04	-	93430743	93430943	93430433	93430605	93431583	93432005	NA,0.333	0.565,1.0	0.581,0.484	0.545,0.688	0.63,0.647	0.6,0.7	0.509,0.343	0.756,0.484	0.429,0.2	0.421,0.697	0.628,0.487	0.718,0.524	0.493,0.615	0.547,0.378	0.4,0.167	0.217,0.217
Ga04g01679	Chr04	-	94643828	94643913	94642283	94643170	94644218	94644368	NA,NA	NA,NA	NA,1.0	NA,0.213	0.52,0.311	0.153,1.0	1.0,0.351	0.684,1.0	NA,0.52	0.351,1.0	1.0,1.0	1.0,NA	0.0,0.73	1.0,0.387	1.0,NA	NA,0.0
Ga04g01710	Chr04	-	95054061	95054219	95053276	95053483	95056231	95056324	NA,NA	0.0,NA	NA,1.0	1.0,1.0	0.765,0.625	0.238,0.692	0.733,0.625	0.692,0.667	1.0,1.0	NA,0.0	1.0,0.556	0.154,1.0	0.111,0.429	1.0,1.0	0.125,0.333	1.0,1.0
Ga04g01739	Chr04	+	95518141	95518308	95517210	95517352	95518805	95519044	1.0,NA	NA,NA	NA,NA	0.0,NA	0.385,0.517	0.2,1.0	0.765,0.333	0.25,1.0	NA,NA	NA,0.5	NA,NA	NA,1.0	1.0,0.0	0.0,0.0	NA,1.0	NA,0.333
Ga04g01739	Chr04	+	95518141	95518244	95517210	95517352	95518805	95519044	NA,NA	NA,NA	NA,NA	0.0,NA	0.385,0.44	0.2,NA	0.556,0.125	0.294,1.0	NA,NA	NA,0.333	NA,NA	NA,1.0	1.0,0.0	0.5,0.0	NA,1.0	1.0,0.333
Ga04g01747	Chr04	+	95737763	95738293	95735789	95735841	95739078	95739463	NA,0.313	0.355,0.0	0.6,0.444	0.125,0.31	0.188,0.143	0.222,0.125	0.206,0.156	0.27,0.24	0.5,0.077	0.176,0.333	0.111,0.154	0.595,0.471	0.25,0.333	0.714,0.273	0.158,0.167	0.289,0.263
Ga04g01747	Chr04	+	95722456	95722541	95722171	95722299	95724128	95724245	NA,0.275	0.317,0.083	0.351,0.378	0.213,0.448	0.684,0.712	0.694,0.568	0.558,0.677	0.642,0.595	0.351,0.366	0.52,0.549	0.506,0.34	0.859,1.0	0.694,0.802	0.675,0.627	0.423,0.481	0.131,0.391
Ga04g01747	Chr04	+	95722512	95722541	95722171	95722299	95724128	95724245	NA,0.26	0.426,0.115	0.115,0.438	0.555,0.369	0.624,0.69	0.584,0.182	0.45,0.555	0.425,0.679	0.438,0.206	0.584,0.328	0.365,0.325	0.877,1.0	0.319,0.682	0.476,0.302	0.355,0.572	0.206,0.438
Ga04g01751	Chr04	-	95823904	95823974	95823701	95823767	95824198	95824691	NA,0.639	1.0,1.0	0.866,1.0	1.0,1.0	1.0,1.0	1.0,1.0	0.903,0.933	1.0,1.0	1.0,1.0	1.0,1.0	0.891,1.0	0.735,0.68	1.0,1.0	0.964,0.938	1.0,1.0	1.0,1.0
Ga04g01758	Chr04	+	95943103	95943172	95942162	95942243	95944060	95944165	NA,0.0	0.0,0.0	0.229,0.045	0.0,0.0	0.0,0.0	0.0,0.0	0.02,0.01	0.015,0.0	0.0,0.0	0.0,0.0	0.069,0.0	0.749,0.752	0.025,0.0	0.0,0.044	0.0,0.0	0.0,0.034
Ga04g01761	Chr04	+	96056453	96056500	96056237	96056334	96057124	96057323	NA,0.966	0.938,0.406	NA,1.0	0.959,1.0	0.986,0.981	1.0,0.956	0.951,1.0	0.981,1.0	1.0,0.961	1.0,0.932	0.926,0.932	0.915,0.886	0.918,0.964	0.928,0.951	1.0,1.0	0.878,0.947
Ga04g01773	Chr04	-	96280794	96280823	96280114	96280207	96280974	96281226	NA,0.198	0.451,NA	NA,0.0	0.438,0.369	0.603,0.476	0.0,0.384	0.189,0.305	0.591,0.522	0.396,0.258	0.206,0.28	0.438,0.778	0.764,0.453	0.483,0.115	0.494,0.08	0.0,NA	0.0,0.25
Ga04g01822	Chr04	-	96956273	96956344	96955441	96956085	96956747	96959079	0.0,1.0	0.281,1.0	0.0,NA	1.0,0.494	0.369,0.439	0.163,NA	0.369,0.369	0.745,0.369	NA,0.227	1.0,0.0	0.369,0.0	1.0,1.0	1.0,0.0	0.369,0.54	0.369,1.0	NA,1.0
Ga04g01822	Chr04	-	96956273	96956497	96955441	96956085	96956747	96959079	0.0,NA	0.25,1.0	0.0,1.0	1.0,0.4	0.25,0.333	0.333,1.0	0.167,0.333	0.778,0.143	NA,0.333	1.0,0.0	0.2,0.6	1.0,1.0	NA,0.0	0.2,0.5	0.6,NA	NA,1.0
Ga04g01822	Chr04	-	96956412	96956497	96956273	96956344	96956747	96959079	NA,0.0	0.0,NA	NA,NA	1.0,0.0	0.619,0.0	NA,1.0	0.0,NA	0.351,0.265	NA,1.0	0.0,NA	0.0,1.0	0.282,NA	0.0,NA	0.0,NA	1.0,0.0	1.0,NA
Ga04g01850	Chr04	+	97382153	97382244	97378839	97378953	97382928	97383118	NA,0.0	0.0,0.0	0.13,0.0	0.16,0.0	0.055,0.123	0.0,0.067	0.154,0.092	0.104,0.112	0.125,0.239	0.0,0.0	0.042,0.179	0.136,0.208	0.225,0.042	0.0,0.076	0.05,0.08	0.183,0.061
Ga04g01860	Chr04	+	97541030	97541083	97540603	97540865	97541967	97542032	0.0,0.0	0.024,0.0	0.0,0.013	0.032,0.092	0.08,0.03	0.032,0.027	0.016,0.031	0.004,0.06	0.0,0.0	0.023,0.042	0.031,0.05	0.427,0.155	0.009,0.039	0.0,0.01	0.041,0.0	0.0,0.0
Ga04g01876	Chr04	+	97693180	97693230	97692575	97692652	97693964	97694067	NA,0.216	0.223,0.0	0.077,0.038	0.113,0.084	0.06,0.037	0.0,0.011	0.07,0.048	0.015,0.037	0.118,0.108	0.211,0.096	0.087,0.02	0.401,0.198	0.054,0.053	0.036,0.0	0.066,0.201	0.06,0.137
Ga04g01886	Chr04	-	97833812	97833892	97832763	97833083	97834318	97834392	NA,0.09	0.105,NA	0.0,NA	0.092,0.25	0.077,0.122	0.357,0.0	0.185,0.022	0.385,0.357	0.0,0.204	0.455,0.11	0.04,0.044	0.209,0.156	0.0,0.023	0.156,0.044	0.104,0.094	0.225,0.231
Ga04g01886	Chr04	-	97831645	97831730	97831069	97831126	97832414	97832463	NA,0.952	0.712,1.0	1.0,1.0	1.0,0.974	1.0,1.0	0.701,0.764	0.946,0.979	0.83,0.926	1.0,0.673	1.0,0.931	0.903,1.0	1.0,1.0	0.864,1.0	0.619,0.844	0.951,0.86	0.948,0.972
Ga04g01887	Chr04	-	97838489	97838576	97838317	97838372	97838904	97840456	NA,1.0	1.0,NA	0.151,NA	1.0,0.234	0.801,0.906	0.855,1.0	0.763,0.55	0.895,0.234	1.0,1.0	0.0,1.0	0.428,1.0	0.349,0.445	0.445,0.682	0.0,0.349	1.0,NA	NA,0.0
Ga04g01916	Chr04	-	98129298	98129341	98128910	98129035	98129454	98129554	NA,0.0	0.0,NA	0.0,0.0	0.06,0.0	0.066,0.072	0.0,0.0	0.0,0.038	0.069,0.045	0.0,0.0	0.0,0.0	0.06,0.0	0.584,0.539	0.0,0.0	0.0,0.0	0.0,NA	0.0,0.042
Ga05g00009	Chr05	-	105067	105157	103820	104193	105277	105347	NA,0.599	0.949,1.0	0.951,0.84	0.936,1.0	0.974,0.975	0.942,0.961	0.892,0.911	0.934,1.0	0.743,0.96	1.0,0.949	1.0,0.955	0.701,0.743	0.886,0.951	0.9,0.896	0.833,1.0	0.767,0.915
Ga05g00019	Chr05	-	301732	301804	301249	301614	301898	301999	NA,1.0	0.748,0.903	0.849,0.84	0.897,0.782	0.936,0.927	0.773,0.899	0.908,0.888	0.958,0.821	1.0,0.883	0.843,0.891	0.809,0.933	0.714,0.396	0.845,0.893	0.821,0.897	0.806,0.823	0.875,0.75
Ga05g00030	Chr05	+	411063	411183	410624	410923	411252	411563	1.0,NA	0.037,0.111	0.125,0.118	0.067,0.268	0.053,0.077	0.0,0.176	0.0,0.263	0.2,0.375	0.0,0.25	0.4,0.115	0.049,0.135	0.182,1.0	0.0,0.143	0.077,0.167	0.053,0.0	0.231,0.5
Ga05g00098	Chr05	+	1131177	1131297	1130923	1131031	1132214	1132991	NA,1.0	0.5,1.0	0.5,0.111	0.0,0.333	0.243,0.273	0.333,0.556	0.333,0.333	0.12,0.333	0.333,0.25	0.333,0.0	0.25,0.667	0.091,0.0	0.091,0.125	0.5,0.333	0.067,0.077	1.0,0.0
Ga05g00098	Chr05	+	1131177	1131297	1130923	1131031	1132169	1132991	NA,1.0	0.061,1.0	0.149,0.023	0.03,0.049	0.064,0.07	0.071,0.042	0.095,0.028	0.072,0.1	0.091,0.128	0.059,0.0	0.039,0.083	0.011,0.026	0.059,0.038	0.03,0.029	0.048,0.015	0.059,0.077
Ga05g00103	Chr05	-	1196224	1196480	1195241	1195837	1197812	1198388	NA,0.977	0.929,0.846	0.873,0.929	0.883,0.918	0.935,0.918	0.956,0.95	0.966,0.938	0.946,0.972	0.906,0.945	0.927,0.926	0.897,0.971	0.891,0.861	0.901,0.925	0.785,0.835	0.869,0.957	0.853,0.948
Ga05g00144	Chr05	+	1458294	1458379	1456873	1456981	1459240	1459295	NA,0.812	0.856,1.0	0.0,0.351	0.52,0.486	0.723,0.586	0.311,0.52	0.725,0.7	0.665,0.757	1.0,0.543	0.876,0.431	0.743,0.569	0.812,1.0	0.394,0.709	1.0,0.448	0.779,0.896	0.89,0.812
Ga05g00164	Chr05	-	1630514	1630575	1630369	1630444	1630703	1630822	NA,0.0	0.151,1.0	0.0,0.0	0.217,0.0	0.145,0.108	0.237,0.199	0.266,0.159	0.128,0.135	NA,0.0	0.054,0.085	0.118,0.072	0.237,0.135	0.157,0.122	0.509,0.157	0.085,0.0	0.046,0.046
Ga05g00173	Chr05	+	1690849	1690922	1690332	1690543	1691010	1691124	NA,0.118	0.033,0.367	0.0,0.059	0.082,0.022	0.124,0.074	0.088,0.107	0.027,0.072	0.109,0.031	0.037,0.069	0.057,0.047	0.019,0.044	0.083,0.0	0.174,0.0	0.02,0.073	0.044,0.055	0.141,0.093
Ga05g00181	Chr05	+	1734921	1735069	1734032	1734288	1735650	1736782	NA,0.634	0.697,0.6	1.0,0.483	0.3,0.4	0.538,0.395	0.647,0.265	0.368,0.346	0.366,0.317	0.515,0.493	1.0,0.273	0.436,0.339	0.774,0.781	0.5,0.397	0.385,0.287	0.2,0.52	0.111,0.677
Ga05g00181	Chr05	+	1734939	1735069	1734032	1734288	1735650	1736782	NA,0.469	0.565,0.6	1.0,0.143	0.222,0.25	0.419,0.188	0.538,0.123	0.314,0.19	0.235,0.125	0.407,0.282	1.0,0.149	0.267,0.14	0.657,0.5	0.304,0.296	0.385,0.151	0.2,0.226	0.172,0.474
Ga05g00214	Chr05	-	2018559	2019010	2016241	2016881	2019434	2019504	NA,0.72	0.511,0.0	0.379,0.476	0.542,0.563	0.519,0.48	0.3,0.257	0.311,0.333	0.302,0.333	0.672,0.537	0.636,0.262	0.684,0.423	0.25,0.333	0.533,0.396	0.293,0.358	0.246,0.375	0.586,0.509
Ga05g00214	Chr05	-	2018559	2018716	2016241	2016881	2019434	2019504	NA,0.748	0.593,0.714	0.526,0.56	0.633,0.646	0.61,0.59	0.391,0.297	0.377,0.407	0.38,0.435	0.73,0.624	0.684,0.333	0.739,0.492	0.2,0.6	0.576,0.463	0.383,0.435	0.378,0.5	0.633,0.596
Ga05g00218	Chr05	+	2038487	2038571	2038295	2038400	2038840	2039016	NA,1.0	1.0,NA	0.0,1.0	0.813,0.792	0.691,0.707	0.685,0.8	0.923,0.77	0.792,0.78	1.0,0.352	0.749,0.822	0.851,0.853	0.788,0.685	0.907,0.758	1.0,0.836	0.749,0.352	1.0,0.576
Ga05g00218	Chr05	+	2038481	2038571	2038295	2038400	2038840	2039016	NA,1.0	1.0,NA	0.612,1.0	0.905,0.817	0.784,0.781	0.847,0.86	0.941,0.834	0.822,0.868	1.0,0.612	0.826,0.873	0.907,0.84	0.833,0.787	0.942,0.83	1.0,0.895	0.787,0.612	1.0,0.648
Ga05g00235	Chr05	-	2219337	2219522	2218678	2218942	2219927	2220044	1.0,1.0	1.0,1.0	0.857,0.684	0.692,0.81	0.949,0.943	NA,1.0	0.836,0.905	0.81,0.613	1.0,0.75	1.0,1.0	1.0,1.0	0.961,1.0	0.842,0.923	0.913,0.769	0.875,1.0	1.0,1.0
Ga05g00242	Chr05	-	2246808	2246859	2245450	2246381	2246960	2247055	NA,0.049	0.0,0.0	NA,NA	0.057,0.16	0.249,0.217	0.0,0.142	0.069,0.195	0.307,0.0	0.042,0.067	0.0,0.0	0.151,0.151	0.117,NA	0.0,0.049	0.0,0.062	0.133,0.16	0.087,0.0
Ga05g00242	Chr05	-	2249171	2249276	2248277	2248455	2249946	2250530	NA,1.0	1.0,1.0	1.0,0.333	0.75,0.905	0.895,1.0	1.0,0.667	0.462,0.636	0.474,0.5	1.0,0.857	1.0,0.556	0.824,0.75	0.4,0.429	1.0,0.846	1.0,0.882	0.895,0.474	0.714,0.778
Ga05g00261	Chr05	-	2487749	2487795	2487490	2487651	2487895	2488018	NA,0.867	1.0,1.0	1.0,0.932	1.0,0.868	1.0,0.96	1.0,0.882	0.987,0.957	0.895,1.0	0.977,0.925	1.0,1.0	0.95,0.924	0.849,1.0	0.958,0.861	0.892,0.793	0.94,1.0	0.937,0.953
Ga05g00262	Chr05	+	2534371	2534429	2533923	2534096	2534580	2534651	NA,0.0	0.033,0.202	0.0,0.079	0.09,0.115	0.117,0.127	0.048,0.117	0.148,0.115	0.164,0.128	0.297,0.156	0.09,0.169	0.096,0.073	0.417,0.388	0.124,0.052	0.109,0.057	0.115,0.038	0.08,0.089
Ga05g00330	Chr05	+	3148622	3148708	3148286	3148421	3148865	3151087	NA,0.5	1.0,1.0	0.94,0.925	0.948,0.778	0.949,0.942	0.933,0.966	0.942,0.9	0.898,0.892	0.862,0.871	0.936,0.925	0.934,0.93	0.869,1.0	0.85,0.96	0.941,0.861	0.915,1.0	0.853,0.92
Ga05g00334	Chr05	-	3176305	3176344	3174764	3175443	3176484	3176714	NA,0.136	0.046,0.265	0.224,0.138	0.046,0.085	0.0,0.143	0.194,0.0	0.0,0.0	0.0,0.325	0.049,0.028	0.0,0.132	0.047,0.063	0.491,0.34	0.0,0.231	0.176,0.126	0.119,0.153	0.0,0.1
Ga05g00382	Chr05	-	3643096	3643145	3641776	3642664	3643464	3643757	NA,0.031	0.03,0.0	0.0,0.0	0.0,0.0	0.047,0.0	0.0,0.0	0.051,0.007	0.017,0.056	0.0,0.041	0.0,0.032	0.007,0.0	0.019,0.14	0.019,0.0	0.0,0.006	0.0,0.029	0.032,0.02
Ga05g00499	Chr05	+	4724362	4724748	4723772	4724021	4725283	4725452	NA,1.0	0.826,1.0	1.0,1.0	1.0,0.765	0.658,0.775	0.727,0.724	0.584,0.714	0.735,0.493	1.0,1.0	0.909,0.889	0.733,0.909	0.719,0.643	0.688,0.63	1.0,0.786	0.926,0.889	0.778,0.897
Ga05g00499	Chr05	+	4724108	4724748	4723772	4724021	4725283	4725452	NA,1.0	0.778,1.0	1.0,1.0	1.0,0.556	0.54,0.661	0.538,0.529	0.429,0.547	0.5,0.306	1.0,1.0	0.75,0.833	0.556,0.818	0.571,0.63	0.583,0.412	1.0,0.636	0.889,0.875	0.6,0.806
Ga05g00503	Chr05	+	4758083	4758175	4757411	4757460	4758866	4758931	NA,1.0	0.0,NA	0.0,0.094	0.343,0.676	0.824,0.807	0.343,0.51	0.309,0.0	0.258,0.566	1.0,1.0	0.758,0.343	0.61,0.207	0.796,0.258	0.258,0.207	0.207,0.303	0.294,0.566	0.862,0.484
Ga05g00503	Chr05	+	4757808	4757923	4757411	4757460	4758083	4758175	NA,0.93	1.0,NA	1.0,0.8	0.941,0.947	0.861,0.971	0.895,0.953	0.87,0.973	1.0,1.0	0.813,0.959	0.619,0.929	1.0,1.0	0.956,0.964	1.0,0.862	0.8,0.84	0.913,0.697	0.83,0.951
Ga05g00536	Chr05	+	5102357	5102523	5102049	5102175	5102633	5103245	NA,0.133	0.055,0.143	0.222,0.297	0.111,0.253	0.121,0.054	0.127,0.098	0.167,0.132	0.113,0.104	0.143,0.097	0.208,0.299	0.117,0.127	0.033,0.016	0.304,0.107	0.263,0.161	0.3,0.035	0.4,0.083
Ga05g00569	Chr05	+	5373096	5373210	5372563	5372865	5373316	5374039	NA,0.091	0.034,0.4	0.059,0.0	0.021,0.148	0.068,0.044	0.02,0.023	0.014,0.008	0.03,0.015	0.043,0.244	0.077,0.056	0.02,0.0	0.132,0.333	0.111,0.172	0.083,0.075	0.038,0.0	0.053,0.134
Ga05g00602	Chr05	-	5612325	5612404	5612099	5612197	5612475	5612557	NA,0.627	0.797,1.0	0.834,1.0	1.0,1.0	0.851,0.931	1.0,1.0	1.0,1.0	0.894,0.566	0.583,1.0	1.0,1.0	0.879,0.677	0.205,0.141	1.0,0.662	1.0,1.0	1.0,1.0	0.359,1.0
Ga05g00619	Chr05	-	5719133	5719406	5718722	5719054	5719474	5719613	NA,0.095	0.059,0.333	0.0,0.091	0.143,0.238	0.179,0.05	0.667,0.061	0.333,0.143	0.214,0.034	0.2,0.167	0.0,0.0	0.103,0.034	0.017,0.036	0.0,0.04	0.111,0.172	0.125,0.0	0.333,0.155
Ga05g00637	Chr05	+	5843968	5844072	5843574	5843740	5844422	5844624	NA,1.0	0.704,0.0	0.467,0.333	0.5,0.667	0.52,0.867	0.667,0.742	0.41,0.333	0.5,0.882	0.25,0.2	0.667,0.364	0.434,0.471	0.733,NA	0.733,0.667	0.333,0.524	0.75,0.667	1.0,0.5
Ga05g00637	Chr05	+	5843987	5844072	5843574	5843740	5844422	5844624	NA,1.0	0.802,0.0	0.403,0.709	0.764,0.619	0.619,0.89	0.73,0.772	0.52,0.335	0.52,0.89	0.213,0.575	0.791,0.382	0.493,0.569	0.764,1.0	0.779,0.684	0.178,0.634	0.812,0.764	1.0,0.52
Ga05g00638	Chr05	+	5843968	5843987	5843582	5843740	5844422	5844624	0.0,NA	0.629,0.0	0.458,0.0	0.717,0.53	0.53,0.458	0.717,0.699	0.397,0.226	0.377,0.91	0.297,0.297	0.0,0.266	0.253,0.32	0.559,NA	0.559,0.559	0.404,0.575	0.458,0.0	NA,0.297
Ga05g00666	Chr05	-	6041670	6041892	6041363	6041441	6042211	6042367	NA,0.867	0.818,0.6	1.0,1.0	1.0,0.739	0.767,0.815	0.647,0.696	0.933,0.622	0.593,0.846	0.833,1.0	0.619,0.81	0.742,0.857	0.929,1.0	0.838,0.636	0.727,0.632	0.6,1.0	0.778,0.771
Ga05g00666	Chr05	-	6042810	6042973	6042576	6042696	6043440	6043528	NA,0.362	0.25,0.0	NA,0.647	0.467,0.667	0.108,0.25	0.185,0.122	0.167,0.139	0.2,0.294	0.182,0.171	0.176,0.3	0.236,0.349	0.067,0.043	0.385,0.5	0.167,0.565	0.125,0.111	0.471,0.415
Ga05g00667	Chr05	-	6046539	6046623	6045901	6046227	6046883	6047049	NA,1.0	0.758,0.098	0.476,0.608	0.62,0.693	0.308,1.0	0.698,0.586	0.775,0.708	0.434,0.511	0.62,0.409	0.92,0.78	0.68,0.583	1.0,1.0	0.674,0.62	0.676,0.561	0.71,0.902	1.0,0.765
Ga05g00676	Chr05	+	6124741	6124827	6124115	6124161	6125266	6125325	NA,0.35	0.518,1.0	0.435,0.48	0.636,0.447	0.44,0.568	0.377,0.683	0.594,0.413	0.896,0.601	1.0,0.447	0.683,0.617	0.498,0.898	0.439,1.0	0.418,0.601	0.406,0.925	0.735,0.683	0.574,0.843
Ga05g00677	Chr05	-	6130184	6130247	6130042	6130082	6132149	6132414	NA,0.48	0.584,0.451	0.811,1.0	0.847,0.663	0.875,0.94	1.0,0.899	0.806,1.0	1.0,0.921	1.0,0.896	1.0,1.0	0.698,0.769	1.0,1.0	0.831,0.896	1.0,1.0	0.871,0.889	0.806,0.792
Ga05g00681	Chr05	-	6176631	6176692	6172827	6173829	6178367	6178589	NA,0.964	0.859,0.438	0.946,0.926	0.973,0.849	0.952,0.966	0.898,0.877	0.978,0.989	0.942,0.949	0.903,1.0	0.929,0.942	0.879,0.977	0.638,0.683	0.976,0.955	0.857,0.942	0.978,0.922	0.932,0.981
Ga05g00721	Chr05	+	6568875	6569044	6567664	6568362	6569360	6569476	NA,0.419	0.2,0.231	0.0,0.565	0.235,0.19	0.364,0.238	0.074,0.12	0.032,0.105	0.273,0.067	0.407,0.252	0.636,0.462	0.19,0.396	0.778,1.0	0.25,0.313	0.444,0.216	0.2,0.263	0.4,0.333
Ga05g00721	Chr05	+	6569831	6569921	6569609	6569672	6570562	6570728	NA,0.678	1.0,1.0	1.0,0.648	0.513,0.612	1.0,0.345	0.695,0.725	0.826,0.612	0.424,1.0	0.888,0.502	NA,1.0	0.689,0.82	0.345,0.0	0.345,0.345	0.345,0.296	0.853,0.174	0.725,0.678
Ga05g00727	Chr05	-	6612267	6612357	6611837	6611942	6613108	6613220	NA,NA	0.695,0.513	0.83,1.0	0.796,0.701	NA,1.0	NA,NA	NA,NA	NA,NA	1.0,1.0	0.854,0.689	NA,0.513	0.513,NA	1.0,1.0	1.0,NA	0.644,1.0	0.695,0.662
Ga05g00732	Chr05	+	6653425	6653526	6652126	6652302	6653609	6654215	NA,0.791	0.873,0.733	0.897,1.0	0.957,0.793	0.824,0.843	0.955,0.908	0.985,0.943	0.983,0.881	0.875,0.942	0.721,0.855	0.887,1.0	0.833,0.852	1.0,0.903	1.0,0.975	0.849,0.854	0.97,0.953
Ga05g00744	Chr05	+	6748908	6748964	6748456	6748546	6749374	6749497	NA,0.059	0.063,0.243	0.107,0.264	0.372,0.088	0.348,0.257	0.229,0.261	0.319,0.304	0.211,0.208	0.138,0.112	0.311,0.385	0.322,0.136	0.023,0.102	0.147,0.236	0.206,0.109	0.22,0.331	0.226,0.34
Ga05g00767	Chr05	+	6947865	6947922	6947087	6947758	6948463	6948646	NA,NA	1.0,1.0	1.0,1.0	1.0,0.65	1.0,0.867	NA,NA	0.975,0.798	0.852,1.0	1.0,NA	0.911,0.921	0.934,0.827	1.0,NA	NA,1.0	0.922,1.0	1.0,0.0	1.0,NA
Ga05g00790	Chr05	+	7074336	7074453	7074060	7074253	7074538	7074780	NA,NA	0.556,NA	NA,NA	0.6,0.6	0.5,0.5	0.6,1.0	0.625,0.8	0.5,1.0	NA,1.0	1.0,1.0	0.5,1.0	1.0,1.0	1.0,1.0	1.0,1.0	1.0,0.0	0.0,1.0
Ga05g00796	Chr05	-	7159415	7159499	7159111	7159151	7160070	7160197	NA,0.29	0.093,0.165	0.0,0.13	0.014,0.108	0.053,0.068	0.072,0.052	0.103,0.146	0.094,0.052	0.083,0.06	0.117,0.066	0.124,0.068	0.172,0.124	0.101,0.135	0.083,0.174	0.036,0.106	0.041,0.08
Ga05g00796	Chr05	-	7159415	7159499	7159220	7159309	7160070	7160197	NA,0.694	0.521,1.0	NA,1.0	1.0,0.685	1.0,0.521	1.0,0.521	1.0,0.857	1.0,0.731	0.521,0.42	1.0,1.0	0.599,0.83	1.0,1.0	0.731,0.813	1.0,0.62	0.352,0.71	0.322,0.55
Ga05g00821	Chr05	-	7406476	7406513	7405893	7406072	7406603	7406799	NA,0.905	0.524,0.72	0.268,0.767	0.786,0.801	0.635,0.778	0.914,0.873	0.722,0.682	0.804,0.798	0.507,0.436	0.926,0.54	0.555,0.736	0.962,1.0	0.559,0.586	0.746,0.758	0.605,0.55	0.894,0.617
Ga05g00821	Chr05	-	7406283	7406513	7405893	7406072	7406603	7406799	NA,0.905	0.8,0.5	0.2,0.5	0.905,0.846	0.568,0.695	0.81,0.831	0.703,0.675	0.722,0.73	0.615,0.472	0.875,0.556	0.459,0.714	0.778,1.0	0.45,0.481	0.636,0.621	0.405,0.571	0.889,0.643
Ga05g00823	Chr05	-	7418701	7418809	7416868	7418342	7418896	7419753	NA,0.957	NA,NA	1.0,NA	0.882,0.8	0.893,0.928	1.0,1.0	1.0,1.0	0.85,0.786	1.0,1.0	0.333,1.0	1.0,1.0	0.2,NA	1.0,0.429	1.0,0.929	1.0,NA	0.913,0.739
Ga05g00843	Chr05	-	7630425	7630487	7629333	7629538	7631955	7632086	NA,1.0	0.576,1.0	1.0,1.0	1.0,0.848	0.982,0.955	1.0,0.875	1.0,0.947	0.968,1.0	1.0,1.0	0.756,0.746	0.9,0.908	0.955,1.0	0.767,0.872	1.0,0.897	0.756,0.823	0.861,0.607
Ga05g00843	Chr05	-	7627594	7627641	7627272	7627498	7628239	7628323	NA,0.0	0.506,1.0	0.631,0.631	0.46,0.816	0.763,0.604	0.526,0.921	0.761,0.761	0.732,0.606	1.0,1.0	0.882,1.0	0.689,0.732	0.797,0.624	0.506,0.374	0.672,0.339	0.705,1.0	1.0,1.0
Ga05g00849	Chr05	+	7663571	7663629	7663354	7663468	7663731	7663801	NA,0.559	1.0,1.0	1.0,NA	NA,1.0	1.0,1.0	1.0,1.0	1.0,1.0	1.0,1.0	1.0,NA	1.0,1.0	1.0,1.0	0.883,0.922	0.884,1.0	NA,1.0	NA,1.0	1.0,1.0
Ga05g00861	Chr05	+	7748089	7748207	7747634	7747930	7748731	7748753	NA,0.917	0.733,1.0	0.714,0.647	0.538,0.667	0.375,0.714	0.6,0.636	0.538,0.652	0.111,0.565	1.0,1.0	0.4,0.647	0.471,0.769	0.592,0.895	0.545,0.647	0.875,0.871	1.0,1.0	1.0,0.84
Ga05g00861	Chr05	+	7748089	7748184	7747634	7747942	7748731	7750768	NA,1.0	1.0,NA	NA,1.0	1.0,0.0	0.468,0.305	0.204,1.0	0.418,1.0	0.0,1.0	1.0,1.0	0.114,1.0	0.606,0.506	0.962,1.0	1.0,0.204	0.0,0.461	0.391,0.0	0.506,0.769
Ga05g00910	Chr05	-	8245821	8245873	8245157	8245298	8246023	8246171	NA,0.198	0.569,1.0	0.398,0.398	0.476,0.346	0.641,0.902	0.694,0.655	0.63,0.32	0.478,0.595	0.748,0.344	0.841,0.664	0.784,0.902	1.0,0.725	0.504,0.688	0.798,0.68	0.798,0.306	0.606,0.529
Ga05g00910	Chr05	-	8245862	8245873	8245157	8245298	8246023	8246171	NA,0.102	0.82,1.0	0.82,0.766	0.694,0.861	0.732,0.971	0.851,0.894	0.777,0.684	0.752,0.885	0.929,0.671	0.942,0.893	0.916,0.963	1.0,0.0	0.828,0.899	0.893,0.855	0.95,0.645	0.704,0.787
Ga05g00922	Chr05	-	8294586	8294665	8293735	8294059	8294802	8294928	NA,0.017	0.018,0.0	0.013,0.047	0.069,0.049	0.04,0.05	0.053,0.043	0.074,0.01	0.246,0.079	0.0,0.026	0.029,0.106	0.055,0.08	0.107,0.212	0.02,0.0	0.0,0.08	0.065,0.024	0.089,0.076
Ga05g00974	Chr05	-	8677903	8678145	8677107	8677410	8678499	8678579	NA,1.0	1.0,1.0	1.0,1.0	1.0,0.978	0.984,1.0	0.941,1.0	1.0,0.969	0.963,1.0	1.0,1.0	1.0,1.0	0.98,1.0	0.984,1.0	1.0,1.0	1.0,1.0	1.0,1.0	0.969,1.0
Ga05g00990	Chr05	+	8801020	8801446	8799819	8800202	8801646	8801763	NA,0.143	0.071,0.0	0.333,0.333	0.071,0.0	0.045,0.071	0.0,0.116	0.19,0.156	0.115,0.158	0.5,0.333	0.12,0.176	0.158,0.083	0.5,1.0	0.133,0.28	0.093,0.194	0.095,0.167	0.333,0.207
Ga05g00996	Chr05	+	8877621	8877778	8877277	8877378	8878119	8878385	NA,0.837	0.6,NA	1.0,NA	0.75,0.75	0.778,0.8	0.2,0.7	0.768,0.595	0.474,0.375	0.714,0.622	0.0,0.571	0.391,1.0	1.0,1.0	0.538,1.0	0.273,0.333	0.6,0.333	0.556,0.636
Ga05g01013	Chr05	+	9010899	9010982	9010603	9010660	9011215	9011274	NA,0.465	0.522,0.766	0.78,0.722	0.686,0.554	0.721,0.504	0.832,0.578	0.859,0.82	0.752,0.506	0.785,0.593	0.657,0.871	0.451,0.275	0.745,1.0	0.934,0.879	0.879,0.673	0.652,0.406	0.704,0.738
Ga05g01029	Chr05	+	9183442	9183487	9183048	9183194	9183600	9183704	NA,NA	0.581,1.0	NA,0.059	1.0,0.0	NA,0.0	NA,0.0	0.293,NA	1.0,NA	NA,NA	0.0,0.133	0.235,1.0	1.0,NA	0.373,0.352	0.336,0.275	NA,NA	0.0,0.675
Ga05g01029	Chr05	+	9184144	9184255	9183815	9183943	9184748	9186100	NA,NA	1.0,NA	0.81,1.0	NA,NA	NA,1.0	NA,1.0	1.0,1.0	1.0,1.0	NA,NA	1.0,0.875	1.0,1.0	NA,NA	0.98,0.978	0.957,0.971	NA,0.2	1.0,NA
Ga05g01030	Chr05	-	9196320	9196404	9196176	9196225	9196629	9196739	NA,0.867	1.0,1.0	NA,1.0	1.0,1.0	0.932,1.0	1.0,1.0	0.941,0.978	0.954,0.849	1.0,1.0	1.0,1.0	1.0,0.953	0.976,1.0	0.947,1.0	0.83,0.91	1.0,1.0	1.0,0.826
Ga05g01046	Chr05	+	9323276	9323317	9322654	9322900	9323475	9323536	NA,1.0	0.718,1.0	1.0,0.851	0.887,0.851	0.959,0.891	1.0,1.0	1.0,1.0	0.951,1.0	1.0,0.588	0.928,1.0	0.887,0.895	0.897,0.655	0.785,0.905	1.0,0.934	0.976,0.714	1.0,0.887
Ga05g01067	Chr05	+	9442687	9442753	9442208	9442288	9442829	9442933	NA,0.057	0.02,0.091	0.079,0.0	0.101,0.02	0.091,0.049	0.025,0.079	0.065,0.023	0.105,0.022	0.147,0.048	0.091,0.082	0.032,0.05	0.009,0.0	0.039,0.012	0.0,0.022	0.131,0.039	0.105,0.016
Ga05g01077	Chr05	-	9541169	9541261	9540797	9540908	9541728	9541789	1.0,NA	0.834,1.0	1.0,0.73	0.54,0.528	0.629,0.566	0.748,0.723	0.705,0.68	0.746,0.68	1.0,1.0	0.729,0.899	0.593,0.929	0.631,0.585	0.751,0.681	0.723,0.698	1.0,1.0	NA,0.61
Ga05g01094	Chr05	+	9758566	9758621	9758225	9758336	9758845	9758920	NA,NA	0.493,NA	NA,0.0	0.0,0.393	0.393,0.139	0.393,1.0	0.541,0.504	1.0,0.66	NA,NA	0.139,0.877	0.335,0.341	NA,0.628	0.309,0.28	NA,1.0	NA,NA	NA,NA
Ga05g01126	Chr05	-	10058647	10058730	10058491	10058540	10058859	10058983	NA,1.0	1.0,0.522	0.923,0.82	0.657,0.751	0.477,1.0	1.0,NA	1.0,0.732	0.766,1.0	0.0,NA	0.621,1.0	0.686,0.522	1.0,NA	0.766,1.0	0.719,0.823	0.215,NA	1.0,1.0
Ga05g01142	Chr05	+	10236189	10236239	10235826	10235931	10236795	10237176	NA,0.88	1.0,1.0	1.0,1.0	1.0,0.728	0.728,0.919	1.0,0.88	0.527,0.87	1.0,0.824	0.87,1.0	1.0,0.609	0.527,0.626	0.438,0.401	0.728,0.401	1.0,0.595	1.0,0.667	1.0,0.843
Ga05g01142	Chr05	+	10236078	10236247	10235826	10235931	10236795	10237176	NA,0.778	1.0,1.0	1.0,1.0	1.0,0.143	0.529,0.867	1.0,0.778	0.368,0.636	1.0,0.8	0.818,1.0	1.0,0.455	0.455,0.636	0.2,0.0	0.333,0.333	NA,0.231	1.0,0.5	1.0,0.8
Ga05g01142	Chr05	+	10236189	10236247	10235826	10235931	10236795	10237176	NA,0.792	1.0,1.0	1.0,NA	1.0,0.297	0.488,0.717	1.0,0.656	0.297,0.559	1.0,0.717	0.76,1.0	1.0,0.175	0.388,0.388	0.346,0.241	0.388,0.276	1.0,0.276	1.0,0.717	1.0,0.76
Ga05g01143	Chr05	+	10242584	10242642	10242217	10242321	10244013	10244100	NA,0.077	0.016,0.0	0.0,0.06	0.088,0.057	0.047,0.058	0.0,0.009	0.01,0.028	0.02,0.012	0.0,0.042	0.073,0.047	0.007,0.0	0.065,0.0	0.046,0.054	0.0,0.0	0.041,0.0	0.048,0.018
Ga05g01144	Chr05	-	10259754	10259818	10259238	10259305	10260249	10260370	NA,0.211	0.379,1.0	0.084,0.379	0.379,0.443	0.786,0.786	1.0,0.573	0.182,0.259	0.328,0.478	0.234,0.133	0.379,0.573	0.16,0.27	0.263,0.037	0.563,0.425	0.196,0.407	0.4,0.276	0.149,0.57
Ga05g01146	Chr05	+	10314607	10314724	10314070	10314206	10315486	10315582	NA,0.967	1.0,1.0	0.892,0.947	0.918,0.856	0.993,0.9	0.94,0.96	0.94,0.962	0.98,0.961	0.939,0.935	1.0,0.797	0.888,0.926	0.621,0.469	0.898,0.883	0.908,0.914	0.925,0.882	0.876,0.965
Ga05g01147	Chr05	+	10322202	10322300	10320901	10321000	10322665	10322859	1.0,1.0	0.82,0.336	0.741,0.802	0.602,0.89	0.716,0.627	1.0,1.0	0.602,0.686	0.847,1.0	NA,1.0	1.0,1.0	1.0,0.847	1.0,NA	1.0,1.0	1.0,1.0	0.602,1.0	NA,1.0
Ga05g01155	Chr05	+	10390559	10390647	10390277	10390349	10390802	10390880	NA,0.516	0.0,0.0	NA,0.0	0.056,0.347	0.013,0.113	0.151,0.068	0.086,0.042	0.085,0.027	0.516,0.347	NA,0.571	0.176,0.347	0.169,0.065	0.0,0.0	0.0,0.044	0.0,0.0	0.166,0.067
Ga05g01170	Chr05	-	10537459	10537553	10535408	10536937	10537682	10539520	NA,0.0	0.0,NA	0.0,1.0	0.0,0.256	0.508,0.721	1.0,0.147	0.673,0.279	0.256,0.407	NA,NA	NA,0.34	0.805,0.382	0.314,0.181	1.0,0.093	0.0,0.079	0.301,1.0	NA,0.783
Ga05g01185	Chr05	-	10699380	10699492	10697385	10698362	10699978	10700213	NA,1.0	0.231,0.333	0.053,0.103	0.171,0.22	0.197,0.212	0.231,0.153	0.14,0.163	0.116,0.189	0.182,0.2	0.192,0.233	0.118,0.235	0.231,0.5	0.135,0.123	0.18,0.154	0.103,0.231	0.103,0.259
Ga05g01198	Chr05	+	10785081	10785194	10784882	10784972	10785271	10785466	0.0,0.0	0.25,0.0	0.385,0.13	0.083,0.185	0.078,0.088	0.133,0.407	0.286,0.171	0.195,0.147	0.0,0.176	0.048,0.07	0.224,0.208	0.0,1.0	0.133,0.351	0.176,0.235	0.154,0.0	0.0,0.0
Ga05g01224	Chr05	+	11032920	11033035	11032695	11032817	11033517	11033637	NA,0.385	0.155,0.294	0.143,0.388	0.16,0.278	0.15,0.338	0.14,0.249	0.198,0.202	0.124,0.299	0.256,0.352	0.087,0.261	0.288,0.137	0.182,0.0	0.177,0.102	0.047,0.163	0.296,0.148	0.238,0.39
Ga05g01241	Chr05	-	11254396	11254449	11252869	11253770	11254739	11254777	1.0,1.0	1.0,NA	1.0,NA	1.0,1.0	0.977,1.0	1.0,0.977	1.0,0.984	0.967,1.0	1.0,1.0	1.0,1.0	1.0,1.0	1.0,1.0	1.0,0.935	NA,1.0	1.0,1.0	1.0,1.0
Ga05g01266	Chr05	+	11525738	11525899	11525211	11525292	11526000	11528123	NA,0.0	0.063,0.0	0.0,0.0	0.125,0.053	0.111,0.139	0.154,0.136	0.333,0.114	0.059,0.086	0.167,0.061	0.714,0.13	0.045,0.042	0.0,0.0	0.053,0.0	0.053,0.077	0.176,0.059	0.071,0.143
Ga05g01311	Chr05	-	11863244	11863339	11862605	11862665	11863691	11863820	NA,0.036	0.006,0.0	0.01,0.015	0.004,0.035	0.0,0.015	0.0,0.044	0.0,0.023	0.03,0.009	0.026,0.018	0.0,0.032	0.007,0.021	0.051,0.026	0.064,0.025	0.076,0.01	0.03,0.01	0.051,0.018
Ga05g01318	Chr05	-	11952164	11952231	11951825	11951966	11952335	11952524	NA,0.017	0.0,0.0	0.041,0.009	0.015,0.029	0.044,0.049	0.008,0.05	0.036,0.056	0.021,0.036	0.067,0.02	0.083,0.019	0.016,0.042	0.055,0.0	0.029,0.017	0.009,0.019	0.029,0.016	0.055,0.037
Ga05g01318	Chr05	-	11947488	11947678	11947211	11947278	11947803	11948021	NA,0.161	0.0,0.333	0.111,0.08	0.0,0.069	0.065,0.079	0.028,0.039	0.031,0.031	0.045,0.045	0.12,0.103	0.107,0.091	0.089,0.178	0.175,0.0	0.077,0.041	0.098,0.086	0.081,0.0	0.07,0.133
Ga05g01322	Chr05	-	12003917	12003971	12001919	12002963	12004054	12004239	0.0,NA	0.465,NA	0.394,0.494	1.0,0.0	0.378,0.089	1.0,0.231	0.37,0.383	0.614,0.0	0.0,0.178	0.0,0.163	1.0,0.246	0.207,0.465	1.0,0.394	0.328,0.465	0.661,0.246	0.723,0.521
Ga05g01322	Chr05	-	12003917	12003971	12001919	12003007	12004054	12004239	0.0,NA	1.0,0.0	0.281,0.157	0.343,0.085	0.328,0.054	0.146,0.224	0.275,0.223	0.2,0.106	1.0,0.246	0.281,0.224	0.0,0.0	0.506,0.723	0.303,0.14	1.0,0.161	0.275,0.0	1.0,0.0
Ga05g01385	Chr05	-	12535268	12535728	12533327	12534733	12536441	12537532	NA,0.21	0.071,0.077	0.0,0.036	0.231,0.067	0.031,0.053	0.019,0.0	0.014,0.016	0.031,0.012	0.0,0.056	0.231,0.063	0.036,0.073	0.079,0.143	0.061,0.095	0.081,0.045	0.0,0.026	0.235,0.32
Ga05g01394	Chr05	+	12627291	12627706	12627071	12627114	12627866	12628047	NA,1.0	NA,NA	0.0,1.0	0.4,0.529	0.447,0.412	0.52,0.333	0.163,0.548	0.304,0.375	NA,1.0	NA,NA	1.0,NA	NA,NA	0.6,0.5	NA,1.0	0.111,0.333	0.615,0.417
Ga05g01394	Chr05	+	12627181	12627382	12627071	12627114	12627866	12628047	NA,NA	NA,NA	0.0,1.0	0.571,0.579	0.318,0.341	0.333,0.385	0.143,0.263	0.368,0.444	NA,NA	NA,1.0	NA,NA	NA,NA	0.5,0.0	1.0,1.0	0.0,0.0	0.167,0.0
Ga05g01394	Chr05	+	12627282	12627706	12627071	12627114	12627866	12628047	NA,1.0	NA,NA	0.0,1.0	0.455,0.742	0.549,0.487	0.4,0.385	0.4,0.588	0.368,0.5	NA,1.0	1.0,1.0	1.0,NA	NA,NA	0.5,0.6	1.0,1.0	0.0,0.333	0.545,0.481
Ga05g01440	Chr05	+	13035762	13035819	13034001	13035397	13036031	13036453	NA,1.0	0.444,1.0	0.472,0.646	0.762,0.671	0.824,0.739	0.893,0.669	0.682,0.765	0.744,0.472	NA,0.472	0.68,0.893	0.603,0.371	1.0,NA	0.649,0.646	0.657,0.607	0.875,1.0	0.347,0.726
Ga05g01440	Chr05	+	13035765	13035819	13034001	13035397	13036031	13036453	NA,1.0	0.328,1.0	0.343,0.358	0.765,0.54	0.733,0.78	0.861,0.555	0.638,0.762	0.661,0.468	NA,0.439	0.603,0.847	0.514,0.334	1.0,NA	0.578,0.682	0.661,0.499	0.839,1.0	0.352,0.723
Ga05g01444	Chr05	-	13059654	13059716	13059172	13059275	13061106	13061374	NA,0.969	0.772,0.947	0.834,0.93	0.818,0.781	0.851,0.768	0.877,0.823	0.899,0.878	0.858,0.882	0.861,0.76	0.936,0.885	0.883,0.823	0.917,0.914	0.866,0.914	0.883,0.967	0.828,0.803	0.897,0.839
Ga05g01476	Chr05	+	13320974	13321253	13320169	13320419	13321629	13321797	NA,1.0	1.0,0.25	0.2,1.0	1.0,0.615	0.385,0.429	0.25,0.647	0.11,0.187	0.462,0.556	1.0,0.6	0.765,0.714	1.0,0.619	0.128,0.313	1.0,0.333	0.391,0.556	1.0,1.0	0.0,0.333
Ga05g01476	Chr05	+	13320974	13321263	13320169	13320419	13321629	13321797	NA,1.0	1.0,0.455	0.733,1.0	1.0,0.667	0.605,0.467	0.727,0.76	0.257,0.303	0.725,0.724	1.0,0.692	0.892,0.789	1.0,0.733	0.228,0.29	1.0,0.724	0.641,0.81	1.0,1.0	0.75,0.231
Ga05g01507	Chr05	-	13549030	13549104	13548045	13548545	13549235	13549315	NA,0.715	0.683,1.0	0.732,0.935	0.686,0.767	0.599,0.652	0.455,0.623	0.569,0.591	0.553,0.662	0.74,0.757	0.717,0.869	0.73,0.809	0.239,0.132	0.552,0.748	0.692,0.75	0.697,0.609	0.684,0.736
Ga05g01507	Chr05	-	13548753	13549104	13548045	13548545	13549235	13549315	NA,0.533	0.52,1.0	0.5,0.905	0.508,0.609	0.396,0.41	0.333,0.483	0.367,0.427	0.364,0.421	0.528,0.566	0.6,0.843	0.57,0.636	0.353,0.116	0.309,0.55	0.512,0.582	0.56,0.414	0.538,0.604
Ga05g01507	Chr05	-	13548753	13548823	13548045	13548545	13549030	13549067	NA,0.059	0.169,0.144	0.249,0.208	0.167,0.139	0.229,0.118	0.179,0.119	0.196,0.117	0.17,0.116	0.076,0.045	0.11,0.462	0.101,0.104	0.639,0.307	0.126,0.115	0.233,0.178	0.237,0.105	0.192,0.177
Ga05g01507	Chr05	-	13549030	13549067	13548045	13548545	13549235	13549315	NA,0.546	0.478,1.0	0.562,0.939	0.624,0.67	0.55,0.537	0.458,0.36	0.508,0.428	0.44,0.571	0.595,0.606	0.736,0.837	0.617,0.712	0.167,0.258	0.499,0.55	0.656,0.647	0.562,0.564	0.55,0.522
Ga05g01569	Chr05	-	14354304	14354348	14353977	14354095	14354696	14355034	NA,0.971	0.94,1.0	0.863,1.0	0.974,0.957	0.987,0.994	0.972,0.976	0.996,0.976	0.967,0.974	1.0,0.985	0.96,0.933	0.981,0.954	0.959,1.0	0.933,0.96	0.814,0.917	0.925,1.0	0.892,0.967
Ga05g01571	Chr05	+	14372490	14372571	14372285	14372402	14372811	14372955	NA,1.0	1.0,1.0	1.0,0.859	0.909,0.937	0.969,0.898	1.0,1.0	0.96,1.0	1.0,0.847	1.0,1.0	1.0,0.768	1.0,0.889	0.914,1.0	0.768,0.749	0.924,0.84	1.0,1.0	0.734,1.0
Ga05g01571	Chr05	+	14372498	14372571	14372285	14372402	14372811	14372955	NA,1.0	1.0,NA	1.0,0.537	0.802,0.874	0.946,0.846	1.0,1.0	0.921,1.0	1.0,0.68	1.0,1.0	1.0,0.537	1.0,0.813	0.839,NA	0.635,0.649	0.839,0.761	1.0,1.0	0.635,1.0
Ga05g01591	Chr05	-	14500504	14500655	14499860	14500366	14500908	14501146	NA,NA	0.5,1.0	0.619,0.571	0.867,0.273	0.684,0.909	0.818,1.0	0.879,0.739	0.619,0.429	NA,NA	1.0,0.4	0.589,0.689	1.0,1.0	0.697,0.727	0.425,0.772	1.0,1.0	NA,1.0
Ga05g01670	Chr05	-	15334565	15334676	15333973	15334327	15334946	15335157	NA,0.047	0.141,0.214	0.109,0.132	0.089,0.102	0.042,0.05	0.051,0.047	0.042,0.038	0.055,0.074	0.125,0.175	0.124,0.169	0.102,0.134	0.071,0.075	0.09,0.107	0.07,0.121	0.087,0.115	0.129,0.173
Ga05g01692	Chr05	-	15590334	15590375	15590162	15590247	15590454	15592152	NA,0.379	0.201,1.0	1.0,0.192	0.204,0.303	0.392,0.448	0.517,0.234	0.308,0.451	0.302,0.255	0.543,0.363	0.393,0.245	0.299,0.173	0.594,0.0	0.376,0.398	0.294,0.374	0.254,0.299	0.0,0.299
Ga05g01711	Chr05	+	15911655	15911748	15911150	15911266	15912624	15912702	NA,0.761	0.27,1.0	1.0,1.0	0.749,0.798	0.609,0.564	1.0,0.341	0.829,1.0	0.722,0.463	0.757,0.82	1.0,0.58	0.692,0.257	1.0,1.0	1.0,0.722	1.0,1.0	0.487,1.0	0.769,0.817
Ga05g01724	Chr05	+	15968356	15968411	15968155	15968246	15968486	15968577	NA,0.821	1.0,1.0	NA,1.0	1.0,1.0	1.0,0.901	1.0,0.894	1.0,0.79	0.846,1.0	0.955,0.856	0.493,1.0	0.764,0.786	0.795,1.0	0.907,1.0	1.0,0.931	1.0,1.0	0.898,0.911
Ga05g01770	Chr05	+	16457595	16457674	16457247	16457395	16457749	16457914	1.0,1.0	NA,NA	NA,NA	NA,1.0	0.817,0.817	1.0,1.0	1.0,1.0	1.0,1.0	NA,1.0	1.0,0.627	NA,NA	NA,NA	1.0,1.0	1.0,1.0	1.0,1.0	1.0,1.0
Ga05g01835	Chr05	-	16932423	16932547	16931932	16932155	16932712	16932871	NA,0.88	1.0,1.0	1.0,0.579	1.0,0.568	1.0,0.867	1.0,1.0	0.822,0.762	1.0,1.0	0.857,0.873	1.0,0.8	1.0,1.0	0.692,1.0	1.0,0.946	0.875,0.897	1.0,1.0	0.75,0.733
Ga05g01850	Chr05	-	17033755	17033893	17033604	17033661	17034413	17034599	NA,0.852	0.909,1.0	0.488,0.692	0.941,0.927	0.877,0.69	0.516,0.78	0.764,0.828	0.795,0.944	0.92,0.906	0.682,0.677	0.91,0.944	0.488,0.81	0.893,0.687	0.667,0.726	0.695,0.778	0.864,0.854
Ga05g01933	Chr05	+	17814315	17814398	17813530	17813829	17814597	17818025	NA,0.872	0.841,1.0	0.926,0.923	0.751,0.814	0.964,0.869	0.814,0.97	0.766,0.909	0.842,0.674	0.751,0.868	0.937,0.949	0.852,1.0	0.814,0.621	0.959,0.814	0.55,0.681	0.811,0.759	0.855,0.854
Ga05g01946	Chr05	+	18051927	18052043	18051566	18051656	18052442	18052783	NA,0.543	0.333,NA	0.0,NA	0.161,0.1	0.211,0.194	0.161,0.073	0.134,0.265	0.171,0.185	0.714,0.5	0.077,0.143	0.1,0.0	0.302,0.394	0.25,0.167	0.286,0.0	0.103,0.067	0.294,0.235
Ga05g02026	Chr05	-	18838135	18838227	18837817	18837994	18838363	18838447	NA,0.885	1.0,1.0	1.0,0.914	0.937,0.941	0.948,0.981	0.902,0.959	0.913,0.966	0.91,0.921	0.98,0.923	0.828,0.817	0.942,0.889	1.0,1.0	0.947,0.874	0.875,0.822	0.892,1.0	0.766,0.806
Ga05g02043	Chr05	+	18984394	18984460	18984109	18984171	18984557	18984635	NA,0.362	0.475,1.0	1.0,1.0	0.828,1.0	1.0,1.0	NA,1.0	1.0,1.0	0.922,1.0	1.0,0.887	0.942,0.909	1.0,1.0	0.674,0.475	0.797,0.809	0.869,0.959	0.962,1.0	1.0,1.0
Ga05g02080	Chr05	-	19559429	19559568	19559110	19559195	19559646	19560080	1.0,1.0	0.867,1.0	1.0,1.0	1.0,0.5	0.744,1.0	0.333,1.0	0.571,0.7	0.4,1.0	1.0,0.667	1.0,0.882	0.857,0.913	1.0,1.0	0.7,0.579	0.444,0.9	0.667,1.0	1.0,1.0
Ga05g02105	Chr05	+	19838795	19838891	19838574	19838703	19839184	19839324	NA,0.949	0.821,1.0	0.671,0.754	1.0,0.741	0.942,0.954	1.0,1.0	0.903,0.824	0.811,0.836	0.952,0.879	1.0,1.0	0.836,0.871	1.0,1.0	0.622,0.891	0.467,0.441	1.0,1.0	0.821,0.797
Ga05g02141	Chr05	+	20250551	20250729	20249892	20250278	20250868	20251461	NA,0.667	1.0,NA	NA,NA	NA,NA	NA,NA	NA,NA	NA,NA	NA,NA	NA,NA	NA,NA	NA,NA	NA,NA	NA,NA	NA,NA	NA,NA	0.0,1.0
Ga05g02197	Chr05	-	20839139	20839157	20838164	20838301	20839421	20839455	NA,0.943	0.867,1.0	1.0,0.9	0.885,0.789	0.954,0.984	1.0,0.87	0.926,0.831	0.906,0.94	0.837,0.831	0.932,0.976	0.798,0.879	1.0,1.0	0.878,0.864	0.892,0.936	0.758,0.719	0.652,0.739
Ga05g02290	Chr05	-	21907857	21907932	21907217	21907673	21908077	21908126	NA,0.0	NA,NA	NA,0.0	0.042,0.0	0.033,0.18	0.177,0.0	0.07,0.186	0.156,0.076	1.0,1.0	NA,0.0	0.0,0.0	NA,NA	0.0,0.0	0.0,NA	NA,0.0	NA,0.067
Ga05g02290	Chr05	-	21916528	21916578	21915478	21915549	21916700	21916777	0.0,0.0	1.0,NA	NA,NA	0.0,0.063	0.0,0.107	0.251,0.211	0.082,0.241	0.129,0.251	NA,NA	0.0,0.501	NA,NA	0.0,NA	0.401,0.0	NA,0.0	0.0,NA	0.0,0.0
Ga05g02319	Chr05	-	22236998	22237099	22236397	22236449	22237452	22237552	NA,1.0	1.0,1.0	1.0,0.957	1.0,0.881	0.94,0.937	0.86,1.0	1.0,0.904	0.927,0.935	0.818,0.875	0.931,0.579	0.915,0.95	1.0,1.0	1.0,1.0	0.846,1.0	1.0,1.0	0.882,0.938
Ga05g02331	Chr05	-	22386502	22386653	22385416	22385729	22386793	22386798	NA,0.0	1.0,1.0	NA,1.0	0.75,0.455	1.0,0.882	1.0,0.4	0.846,0.8	0.25,0.304	NA,1.0	1.0,0.684	1.0,0.867	0.053,NA	0.857,0.667	1.0,0.833	0.667,0.5	0.6,0.714
Ga05g02339	Chr05	-	22500303	22500481	22499837	22500228	22500564	22501187	NA,0.169	0.185,0.154	0.217,0.152	0.107,0.133	0.06,0.086	0.087,0.202	0.189,0.09	0.123,0.155	0.152,0.169	0.194,0.108	0.151,0.118	0.03,0.0	0.155,0.146	0.081,0.096	0.143,0.074	0.077,0.171
Ga05g02367	Chr05	-	23063546	23064468	23062199	23062334	23064769	23064856	NA,0.486	0.131,0.429	0.015,0.034	0.059,0.326	0.235,0.244	0.03,0.061	0.111,0.111	0.157,0.148	0.083,0.221	0.22,0.2	0.189,0.105	0.893,0.888	0.283,0.165	0.072,0.063	0.207,0.161	0.269,0.242
Ga05g02367	Chr05	-	23063546	23063610	23062199	23062334	23064769	23064856	NA,0.289	0.164,0.234	0.018,0.042	0.097,0.296	0.229,0.293	0.037,0.056	0.054,0.109	0.136,0.141	0.053,0.169	0.193,0.234	0.211,0.108	0.897,0.887	0.353,0.156	0.097,0.101	0.219,0.105	0.224,0.212
Ga05g02367	Chr05	-	23063546	23063635	23062199	23062334	23064769	23064856	NA,0.485	0.138,0.346	0.031,0.102	0.062,0.346	0.238,0.245	0.0,0.079	0.104,0.117	0.195,0.169	0.088,0.15	0.257,0.209	0.193,0.106	0.898,0.878	0.308,0.074	0.103,0.104	0.188,0.14	0.266,0.229
Ga05g02367	Chr05	-	23064123	23064468	23063546	23063610	23064769	23064856	NA,1.0	0.0,1.0	0.0,NA	0.111,0.778	0.692,0.167	0.333,0.0	1.0,0.167	0.0,1.0	NA,0.813	1.0,0.333	0.267,0.333	0.372,0.388	0.2,0.333	0.111,0.0	0.357,1.0	0.714,0.778
Ga05g02367	Chr05	-	23063546	23064246	23062199	23062334	23064769	23064856	NA,0.8	0.172,0.5	0.015,0.034	0.111,0.341	0.22,0.271	0.0,0.075	0.099,0.101	0.186,0.161	0.12,0.177	0.281,0.158	0.208,0.11	0.896,0.895	0.269,0.108	0.067,0.073	0.22,0.212	0.269,0.242
Ga05g02406	Chr05	-	23720625	23720873	23720329	23720497	23721403	23721559	NA,0.043	0.0,NA	1.0,NA	1.0,0.0	0.0,0.0	0.143,0.2	0.44,0.538	0.083,0.0	NA,NA	0.0,0.0	0.167,0.2	NA,NA	0.273,0.0	0.2,0.0	0.0,NA	0.176,0.174
Ga05g02431	Chr05	+	23970466	23970566	23969800	23969867	23970962	23971126	NA,0.95	0.852,1.0	0.778,1.0	1.0,1.0	0.949,0.97	0.931,1.0	0.943,0.98	0.97,1.0	1.0,0.923	0.882,0.9	0.959,0.962	0.904,0.902	1.0,0.964	0.806,0.825	0.895,1.0	0.846,0.91
Ga05g02448	Chr05	-	24214297	24214365	24213719	24213782	24214613	24214692	1.0,1.0	1.0,1.0	1.0,1.0	0.915,0.954	0.958,0.941	0.729,0.817	1.0,1.0	0.953,1.0	1.0,1.0	0.843,1.0	0.923,0.868	1.0,1.0	0.957,0.933	1.0,1.0	1.0,0.544	NA,1.0
Ga05g02456	Chr05	+	24347639	24347645	24347430	24347468	24347735	24347875	NA,NA	0.388,0.0	0.322,0.488	0.488,1.0	0.488,NA	NA,NA	0.322,0.488	0.0,NA	0.322,0.373	0.454,0.792	0.437,0.345	NA,0.0	0.192,0.588	0.625,0.452	0.0,NA	0.0,0.588
Ga05g02469	Chr05	+	24519632	24519677	24519154	24519422	24521135	24521324	0.257,NA	1.0,NA	0.0,0.509	1.0,0.581	0.356,0.649	0.257,0.293	0.217,0.188	0.847,0.366	0.581,0.555	1.0,1.0	0.409,0.257	0.851,1.0	1.0,0.675	0.257,0.115	0.059,0.0	1.0,0.521
Ga05g02469	Chr05	+	24522209	24522249	24521435	24521723	24523605	24523695	0.0,NA	0.324,NA	0.0,0.0	0.0,0.0	0.152,0.0	0.0,NA	0.0,0.0	NA,0.0	0.0,0.0	NA,0.301	0.223,0.264	0.427,0.223	0.0,0.0	0.0,0.0	0.0,0.0	0.0,0.0
Ga05g02470	Chr05	+	24531793	24531885	24531595	24531637	24532341	24533742	NA,0.0	0.566,NA	0.343,0.148	0.159,0.394	0.061,0.303	0.0,0.41	0.229,0.267	0.281,0.258	NA,0.238	0.723,0.427	0.194,0.417	0.301,0.243	0.207,0.069	0.191,0.0	0.303,0.51	0.207,0.41
Ga05g02471	Chr05	-	24537854	24537886	24537260	24537347	24538186	24538325	NA,0.516	1.0,NA	0.533,1.0	1.0,1.0	0.924,0.753	0.914,0.866	0.906,0.849	0.941,0.935	1.0,0.842	1.0,0.901	0.924,1.0	1.0,1.0	1.0,0.783	0.696,0.604	1.0,1.0	0.924,0.873
Ga05g02496	Chr05	-	25022947	25023021	25020648	25022581	25023687	25023795	NA,0.886	0.935,0.365	0.882,0.497	1.0,0.79	0.89,0.932	1.0,1.0	0.892,0.943	0.625,0.845	1.0,0.797	1.0,0.793	0.94,0.855	0.796,0.826	0.642,0.769	0.59,0.896	0.847,0.801	0.73,0.763
Ga05g02496	Chr05	-	25026034	25026212	25025429	25025502	25026317	25026437	NA,0.004	0.0,0.0	0.0,0.0	0.059,0.061	0.027,0.055	0.0,0.0	0.0,0.0	0.026,0.019	0.0,0.067	0.0,0.0	0.0,0.027	0.072,0.13	0.014,0.049	0.05,0.063	0.042,0.0	0.179,0.123
Ga05g02496	Chr05	-	25022947	25023089	25020648	25022581	25023687	25023795	NA,0.822	0.846,0.2	0.5,0.125	1.0,0.633	0.793,0.846	1.0,1.0	0.739,0.905	0.394,0.75	1.0,0.586	1.0,0.625	0.886,0.556	0.591,0.636	0.419,0.524	0.5,0.75	0.744,0.6	0.574,0.595
Ga05g02520	Chr05	+	25589334	25589443	25588481	25588657	25589741	25590236	NA,1.0	1.0,1.0	0.955,0.71	0.857,0.742	0.946,1.0	0.92,0.81	0.81,0.808	0.722,1.0	0.739,0.909	0.938,0.92	0.728,0.833	1.0,0.923	0.696,0.87	0.667,0.867	0.838,1.0	1.0,0.6
Ga05g02538	Chr05	+	26034763	26034873	26034574	26034683	26035318	26035394	NA,1.0	0.455,1.0	0.5,1.0	0.52,0.647	0.949,0.941	1.0,0.862	0.882,0.789	0.727,0.895	0.4,0.667	0.8,0.769	0.652,0.643	0.438,1.0	1.0,0.652	1.0,1.0	1.0,0.667	0.667,1.0
Ga05g02539	Chr05	-	26041177	26043594	26039684	26040606	26043955	26045027	NA,0.333	1.0,NA	NA,1.0	0.714,1.0	1.0,1.0	1.0,1.0	1.0,0.667	0.625,1.0	1.0,1.0	NA,1.0	1.0,1.0	1.0,1.0	1.0,1.0	1.0,1.0	1.0,NA	1.0,NA
Ga05g02539	Chr05	-	26041177	26043854	26039684	26040606	26043955	26045027	NA,0.333	1.0,NA	NA,1.0	0.714,1.0	1.0,1.0	1.0,1.0	1.0,0.8	0.667,1.0	1.0,1.0	NA,1.0	1.0,1.0	1.0,1.0	1.0,1.0	1.0,1.0	1.0,NA	1.0,NA
Ga05g02543	Chr05	-	26086075	26086162	26085214	26085996	26087642	26087723	NA,0.104	0.071,0.0	0.052,0.0	0.056,0.098	0.063,0.168	0.026,0.088	0.071,0.065	0.021,0.014	0.086,0.071	0.118,0.16	0.048,0.059	0.19,0.118	0.08,0.18	0.097,0.078	0.065,0.041	0.128,0.1
Ga05g02546	Chr05	-	26123425	26123582	26123128	26123313	26124002	26124143	NA,0.905	0.663,0.515	0.143,0.604	0.731,0.756	0.654,0.809	0.52,0.675	0.624,0.497	0.444,0.955	0.831,0.723	0.577,0.635	0.734,0.725	0.5,0.5	0.763,0.545	0.253,0.686	0.698,0.65	0.674,0.813
Ga05g02549	Chr05	+	26151969	26152077	26151443	26151639	26152411	26152529	NA,0.086	0.081,0.0	0.055,0.03	0.034,0.065	0.091,0.059	0.0,0.012	0.091,0.075	0.176,0.1	0.025,0.046	0.24,0.045	0.072,0.05	0.375,0.5	0.144,0.127	0.073,0.102	0.169,0.049	0.116,0.094
Ga05g02583	Chr05	-	26608980	26609225	26607830	26608283	26610069	26610169	NA,0.0	0.0,NA	0.333,0.0	0.467,0.222	0.2,0.28	0.143,0.2	0.067,0.059	0.29,0.13	0.077,0.2	1.0,0.0	0.176,0.0	0.0,NA	0.333,0.167	0.043,0.091	0.0,0.0	0.125,0.333
Ga05g02586	Chr05	-	26648696	26648749	26648447	26648576	26649760	26649874	NA,0.272	0.052,0.0	0.0,0.0	0.03,0.111	0.086,0.0	0.179,0.092	0.056,0.019	0.0,0.0	0.023,0.038	0.0,0.0	0.0,0.039	0.0,1.0	0.048,0.0	0.076,0.0	0.203,0.496	0.163,0.092
Ga05g02587	Chr05	+	26676006	26676129	26674276	26674891	26678086	26678412	NA,0.053	0.055,0.0	0.053,0.019	0.071,0.091	0.042,0.04	0.048,0.067	0.049,0.004	0.04,0.137	0.128,0.091	0.0,0.064	0.037,0.052	0.645,0.529	0.057,0.139	0.077,0.06	0.074,0.056	0.034,0.088
Ga05g02614	Chr05	+	26954800	26954894	26952846	26953005	26955951	26956022	NA,1.0	1.0,NA	1.0,0.699	0.607,1.0	0.864,1.0	1.0,0.903	1.0,1.0	1.0,0.919	NA,1.0	1.0,1.0	1.0,1.0	0.878,1.0	1.0,0.34	NA,1.0	1.0,NA	NA,1.0
Ga05g02615	Chr05	-	26962356	26962464	26962082	26962150	26962924	26962986	NA,0.778	0.0,0.0	0.0,0.059	0.0,0.2	0.18,0.333	0.091,0.143	0.167,0.294	0.6,0.053	0.0,0.0	0.0,0.15	0.045,0.08	0.333,0.5	0.182,0.0	0.053,0.212	0.154,0.0	0.2,0.556
Ga05g02627	Chr05	-	27118504	27120034	27118217	27118299	27120243	27120372	NA,0.117	0.286,0.125	0.043,0.067	0.12,0.056	0.053,0.172	0.034,0.062	0.083,0.042	0.071,0.075	0.14,0.195	0.118,0.011	0.273,0.042	0.028,0.057	0.108,0.031	0.067,0.064	0.068,0.045	0.078,0.067
Ga05g02703	Chr05	-	28281736	28281867	28281564	28281661	28281949	28282008	NA,NA	1.0,NA	0.467,0.659	0.846,0.467	0.826,1.0	1.0,0.826	0.889,0.785	1.0,1.0	1.0,1.0	0.579,0.6	0.636,0.882	0.76,1.0	1.0,1.0	0.706,0.875	1.0,0.333	1.0,0.714
Ga05g02747	Chr05	-	29064119	29064250	29062365	29062461	29064338	29064422	NA,0.688	1.0,NA	1.0,1.0	0.8,0.889	0.783,1.0	1.0,1.0	1.0,0.889	1.0,1.0	1.0,1.0	1.0,1.0	1.0,1.0	1.0,1.0	1.0,1.0	1.0,1.0	1.0,1.0	1.0,1.0
Ga05g02842	Chr05	-	31001890	31002075	31001517	31001806	31002556	31002682	NA,0.2	0.122,0.0	0.073,0.077	0.091,0.178	0.156,0.22	0.038,0.091	0.187,0.153	0.172,0.048	0.167,0.2	0.183,0.273	0.012,0.071	0.063,0.041	0.065,0.174	0.241,0.086	0.109,0.067	0.139,0.423
Ga05g02925	Chr05	+	32722749	32723053	32720730	32720885	32723377	32723757	NA,0.006	0.012,0.0	0.0,0.0	0.004,0.0	0.0,0.0	0.0,0.0	0.0,0.0	0.0,0.0	0.0,0.003	0.0,0.002	0.004,0.004	0.018,0.0	0.0,0.0	0.0,0.0	0.004,0.0	0.003,0.006
Ga05g02925	Chr05	+	32716655	32716816	32714233	32714552	32717641	32717984	NA,0.025	0.061,0.0	0.034,0.0	0.019,0.068	0.026,0.026	0.042,0.0	0.041,0.008	0.07,0.0	0.092,0.053	0.006,0.006	0.031,0.021	0.012,0.0	0.053,0.038	0.125,0.029	0.01,0.012	0.012,0.022
Ga05g03020	Chr05	+	35837935	35838006	35837376	35837427	35838873	35838966	NA,1.0	1.0,1.0	1.0,1.0	0.54,0.672	0.911,0.894	0.637,1.0	0.786,0.829	0.843,0.637	1.0,1.0	0.904,0.745	0.707,0.506	1.0,NA	1.0,0.693	1.0,1.0	0.824,0.866	1.0,0.745
Ga05g03020	Chr05	+	35832985	35833094	35832736	35832789	35833596	35833733	NA,1.0	0.867,1.0	0.692,0.902	0.931,0.947	0.957,0.932	0.911,0.86	0.882,0.75	1.0,0.927	1.0,0.84	0.895,0.909	0.882,0.846	NA,1.0	0.84,0.788	0.824,0.787	0.833,0.9	1.0,0.688
Ga05g03020	Chr05	+	35844868	35845285	35844566	35844705	35845364	35845474	0.0,NA	0.222,NA	0.111,0.25	0.259,0.156	0.188,0.2	0.167,0.174	0.243,0.111	0.244,0.086	0.2,0.6	0.111,0.5	0.45,0.273	NA,0.333	0.111,0.176	0.111,0.429	0.167,0.143	0.667,0.6
Ga05g03037	Chr05	-	36552343	36552411	36552118	36552250	36552504	36552866	NA,0.835	1.0,1.0	1.0,1.0	1.0,1.0	0.877,1.0	0.868,1.0	0.952,0.88	0.691,0.821	0.782,1.0	0.868,1.0	1.0,1.0	NA,0.599	1.0,1.0	0.498,0.877	0.749,1.0	1.0,0.544
Ga05g03039	Chr05	+	36617942	36618028	36617281	36617602	36618149	36618353	NA,0.0	0.0,0.0	0.0,0.097	0.089,0.0	0.021,0.0	0.056,0.051	0.068,0.086	0.024,0.033	0.0,0.082	0.089,0.029	0.0,0.043	NA,0.0	0.193,0.377	0.0,0.043	0.152,NA	0.043,0.082
Ga05g03077	Chr05	-	37916236	37916307	37915940	37916014	37916603	37916683	NA,0.04	0.201,0.0	0.19,0.128	0.131,0.053	0.216,0.092	0.199,0.102	0.155,0.064	0.096,0.058	0.047,0.085	0.1,0.19	0.094,0.155	NA,0.341	0.253,0.128	0.201,0.215	0.155,0.013	0.0,0.038
Ga05g03077	Chr05	-	37916241	37916307	37915940	37916014	37916603	37916683	NA,0.038	0.065,0.0	0.153,0.376	0.033,0.087	0.221,0.12	0.157,0.078	0.159,0.111	0.121,0.096	0.067,0.026	0.206,0.194	0.096,0.134	NA,0.332	0.245,0.224	0.437,0.123	0.117,0.038	0.017,0.017
Ga05g03100	Chr05	-	38841158	38841352	38839645	38839764	38841740	38845840	NA,0.0	1.0,1.0	1.0,0.333	1.0,1.0	1.0,1.0	NA,1.0	1.0,0.636	1.0,1.0	1.0,0.867	1.0,1.0	0.714,1.0	0.231,1.0	1.0,1.0	1.0,1.0	1.0,0.8	1.0,1.0
Ga05g03110	Chr05	+	39144557	39144718	39144246	39144319	39144921	39144996	NA,0.385	0.233,0.0	0.0,0.143	0.231,0.349	0.122,0.091	0.0,0.212	0.182,0.25	0.5,0.143	0.364,0.281	0.2,0.075	0.25,0.111	NA,0.333	0.154,0.158	0.053,0.267	0.316,0.222	0.436,0.484
Ga05g03123	Chr05	+	39445624	39445688	39444339	39445084	39445955	39447086	1.0,NA	NA,0.0	NA,NA	1.0,NA	0.276,0.234	NA,0.0	0.55,0.234	0.234,NA	NA,NA	1.0,0.0	0.0,0.0	NA,NA	0.0,0.379	1.0,0.0	NA,0.0	0.0,0.234
Ga05g03123	Chr05	+	39447646	39447702	39445955	39447086	39448592	39449251	NA,NA	NA,1.0	NA,1.0	1.0,NA	0.429,0.391	NA,0.278	0.391,0.226	1.0,0.659	NA,NA	0.0,0.491	0.176,0.3	NA,0.0	0.0,NA	NA,NA	1.0,0.0	0.176,0.114
Ga05g03127	Chr05	-	39474029	39474088	39473719	39473779	39474367	39474441	NA,0.473	0.0,1.0	0.0,0.24	0.815,0.558	0.8,0.891	0.387,1.0	0.387,0.804	0.506,0.627	0.716,0.612	1.0,1.0	0.387,0.387	NA,0.512	0.201,0.0	0.387,0.311	0.24,1.0	0.544,0.59
Ga05g03188	Chr05	+	43207204	43207310	43206562	43206914	43207887	43208012	NA,0.195	0.108,0.291	0.119,0.13	0.11,0.089	0.207,0.2	0.347,0.097	0.056,0.067	0.121,0.036	0.074,0.09	0.48,0.301	0.382,0.346	NA,0.287	0.209,0.227	0.346,0.236	0.143,0.096	0.103,0.1
Ga05g03210	Chr05	+	44534846	44534912	44534517	44534540	44535919	44536117	NA,NA	NA,NA	NA,1.0	1.0,NA	0.697,0.685	0.809,0.585	0.707,0.674	0.894,0.547	NA,NA	NA,1.0	NA,NA	NA,NA	1.0,0.679	0.131,1.0	NA,NA	NA,NA
Ga05g03225	Chr05	+	45142565	45142677	45141987	45142357	45143039	45143199	NA,1.0	1.0,NA	1.0,1.0	0.867,1.0	0.897,0.841	1.0,0.923	0.923,0.885	0.842,0.742	1.0,1.0	0.875,1.0	1.0,0.939	NA,1.0	0.826,1.0	1.0,0.857	0.8,0.913	1.0,0.957
Ga05g03242	Chr05	-	46226715	46226811	46226018	46226404	46226959	46227029	NA,0.827	0.891,0.652	0.544,0.731	0.95,0.658	0.816,0.899	0.725,0.807	0.785,0.791	0.733,0.874	0.798,0.656	0.851,0.828	0.909,0.793	NA,0.897	0.668,0.692	0.744,0.525	0.726,0.897	0.728,0.78
Ga05g03304	Chr05	-	52492080	52492155	52489950	52491218	52492250	52492375	NA,0.129	NA,0.0	0.0,0.267	0.125,0.256	0.407,0.16	0.774,0.177	0.696,0.087	0.0,0.323	0.276,0.572	0.222,0.407	0.16,0.364	NA,0.0	0.589,0.0	0.222,0.177	0.267,0.186	0.336,0.346
Ga05g03326	Chr05	+	56185700	56185779	56185359	56185483	56187062	56187138	NA,0.528	NA,1.0	0.456,1.0	NA,0.0	1.0,NA	NA,0.359	0.427,1.0	0.427,1.0	1.0,1.0	1.0,0.359	0.0,NA	NA,1.0	1.0,1.0	NA,1.0	1.0,0.0	1.0,0.662
Ga05g03338	Chr05	-	58595181	58595304	58593636	58593857	58595834	58595951	NA,0.04	0.188,NA	0.28,0.371	0.04,0.115	0.189,0.221	0.241,0.086	0.146,0.163	0.157,0.108	0.0,0.0	0.2,0.117	0.279,0.448	NA,0.3	0.197,0.333	0.184,0.195	0.042,0.13	0.143,0.111
Ga05g03394	Chr05	-	69398679	69398744	69398167	69398430	69398888	69398997	NA,0.378	0.895,0.548	0.907,0.695	0.93,1.0	0.892,1.0	0.952,0.878	NA,0.874	0.928,0.879	0.603,0.85	0.93,0.752	0.842,0.962	NA,0.888	0.907,0.776	0.725,0.764	0.904,0.646	0.728,0.664
Ga05g03483	Chr05	-	81672245	81672432	81670856	81670922	81673237	81673483	NA,0.927	0.793,1.0	0.333,1.0	1.0,0.731	0.938,1.0	0.857,0.83	NA,0.985	0.822,0.969	0.833,0.956	1.0,0.661	0.861,0.931	NA,1.0	1.0,0.813	0.813,0.831	0.714,0.833	0.689,0.681
Ga05g03507	Chr05	+	83133216	83133297	83132175	83132261	83133452	83134395	NA,0.503	0.331,0.525	0.492,0.511	0.748,0.671	0.394,0.473	0.572,0.42	NA,0.483	0.414,0.503	0.525,0.566	0.525,0.638	0.544,0.616	NA,0.438	0.502,0.565	0.525,0.545	0.652,0.424	0.562,0.51
Ga05g03596	Chr05	-	86850348	86850495	86849839	86850103	86850998	86851137	NA,1.0	0.636,0.2	0.846,0.429	1.0,1.0	0.75,0.826	1.0,1.0	NA,0.813	0.826,0.875	NA,1.0	1.0,0.6	0.882,0.846	NA,0.429	0.857,0.818	0.6,1.0	0.852,0.714	1.0,1.0
Ga05g03597	Chr05	-	86879849	86879883	86877749	86879606	86884865	86885009	NA,NA	0.343,NA	NA,0.0	0.75,0.429	NA,NA	0.0,NA	NA,NA	1.0,NA	NA,NA	0.158,0.429	0.298,0.291	NA,NA	NA,NA	NA,NA	0.2,0.368	NA,NA
Ga05g03668	Chr05	+	89236124	89236210	89235759	89235929	89236567	89236701	NA,1.0	0.708,NA	1.0,1.0	1.0,0.843	0.915,0.833	0.811,1.0	NA,0.708	0.664,0.915	1.0,1.0	1.0,1.0	1.0,1.0	NA,0.829	0.763,1.0	1.0,0.85	0.557,1.0	1.0,0.617
Ga05g03676	Chr05	-	89398261	89398379	89396467	89396798	89398477	89401446	NA,0.0	0.0,0.0	NA,0.0	0.333,0.0	0.333,0.429	0.294,0.25	NA,0.243	0.5,0.5	NA,0.333	0.692,0.267	0.2,0.2	1.0,NA	0.268,0.4	0.394,0.238	0.1,0.0	0.333,0.333
Ga05g03816	Chr05	+	92914573	92914596	92913676	92913787	92914692	92916703	NA,0.897	1.0,NA	0.694,0.891	1.0,0.679	0.648,0.692	1.0,0.621	NA,0.369	1.0,1.0	1.0,0.589	0.621,0.867	0.804,0.551	NA,0.551	0.934,0.789	0.785,0.796	0.831,0.45	0.804,0.957
Ga05g03918	Chr05	+	95068527	95068636	95067753	95067910	95068774	95070009	NA,0.401	0.607,0.5	0.385,0.421	0.449,0.346	0.411,0.425	0.476,0.409	NA,0.353	0.368,0.22	0.548,0.42	0.4,0.436	0.469,0.429	NA,0.358	0.449,0.544	0.396,0.354	0.547,0.522	0.374,0.486
Ga05g03918	Chr05	+	95068507	95068636	95067739	95067910	95068804	95070009	NA,0.514	0.514,1.0	0.318,0.282	0.4,0.373	0.442,0.238	0.385,0.292	NA,0.373	0.52,0.426	0.298,0.44	0.467,0.282	0.57,0.253	NA,0.655	0.439,0.291	0.333,0.3	0.35,0.5	0.489,0.395
Ga05g03918	Chr05	+	95068507	95068636	95067739	95067910	95068774	95070009	NA,0.443	0.621,0.6	0.478,0.436	0.513,0.417	0.512,0.459	0.5,0.447	NA,0.418	0.419,0.366	0.563,0.467	0.492,0.522	0.547,0.459	NA,0.46	0.513,0.639	0.458,0.36	0.551,0.543	0.44,0.531
Ga05g03918	Chr05	+	95068527	95068636	95067753	95067910	95068804	95070009	NA,0.333	0.486,1.0	0.189,0.263	0.294,0.229	0.255,0.176	0.351,0.22	NA,0.222	0.429,0.194	0.259,0.341	0.238,0.125	0.437,0.2	NA,0.474	0.37,0.179	0.263,0.291	0.333,0.429	0.36,0.29
Ga05g03922	Chr05	+	95093475	95093587	95093019	95093267	95093824	95093977	NA,0.267	0.2,0.0	0.0,0.091	0.226,0.209	0.054,0.108	0.03,0.077	NA,0.062	0.135,0.0	0.25,0.125	0.0,0.286	0.03,0.063	NA,0.52	0.063,0.063	0.0,0.125	0.067,0.667	0.167,0.344
Ga05g03947	Chr05	+	95431585	95431768	95431273	95431434	95431913	95432711	NA,0.3	0.4,1.0	0.44,0.75	0.571,0.5	0.487,0.485	0.733,0.455	NA,0.681	0.36,0.522	0.31,0.311	0.833,0.8	0.421,0.276	NA,0.886	0.5,0.458	0.563,0.245	0.591,0.636	0.284,0.394
Ga05g03947	Chr05	+	95431585	95431646	95429811	95431434	95431913	95432711	NA,0.445	0.257,1.0	0.0,0.384	0.293,0.293	0.384,0.227	0.651,0.077	NA,0.185	0.094,0.185	0.359,0.172	0.0,0.789	0.459,0.192	NA,0.873	0.418,0.135	0.211,0.157	0.409,0.555	0.177,0.232
Ga05g03947	Chr05	+	95431072	95431122	95429811	95430191	95431273	95431434	NA,0.175	0.151,0.0	0.118,0.0	0.16,0.032	0.027,0.023	0.0,0.0	NA,0.0	0.032,0.0	0.143,0.021	0.0,0.1	0.063,0.048	NA,0.88	0.027,0.122	0.0,0.0	0.223,0.0	0.207,0.115
Ga06g00009	Chr06	-	44957	45007	44061	44102	47114	47357	NA,0.955	0.71,NA	1.0,1.0	0.701,0.572	1.0,0.635	1.0,1.0	NA,1.0	0.843,1.0	0.751,0.539	0.858,NA	0.801,0.77	NA,1.0	0.701,0.801	1.0,1.0	0.682,1.0	1.0,0.56
Ga06g00099	Chr06	+	843153	843235	842783	842978	843345	843465	NA,0.452	NA,NA	NA,NA	1.0,1.0	1.0,1.0	1.0,1.0	NA,NA	1.0,1.0	NA,1.0	NA,NA	0.623,1.0	NA,NA	1.0,0.355	NA,0.623	1.0,NA	NA,1.0
Ga06g00104	Chr06	-	899525	899612	898717	899037	899823	899941	NA,0.181	0.728,1.0	0.114,0.167	0.59,0.464	0.416,0.828	0.471,0.286	NA,0.416	0.28,0.445	0.428,0.645	0.865,0.308	0.451,0.604	NA,0.0	0.616,0.517	0.416,0.616	0.637,0.728	0.491,0.707
Ga06g00107	Chr06	-	923709	923774	922749	922855	924839	924856	1.0,NA	0.82,0.0	1.0,0.447	0.548,0.46	0.785,0.708	0.378,0.378	NA,0.646	0.508,0.548	0.0,0.233	0.432,0.295	0.714,0.637	NA,0.288	0.752,0.68	0.288,0.233	0.548,0.603	0.378,1.0
Ga06g00111	Chr06	-	954248	954371	951621	953441	954524	954606	NA,NA	NA,NA	NA,1.0	1.0,0.714	0.765,0.758	0.6,0.778	0.806,0.926	0.857,0.826	0.0,NA	1.0,1.0	1.0,NA	NA,NA	1.0,0.9	NA,1.0	NA,NA	NA,NA
Ga06g00122	Chr06	+	1026540	1026663	1024188	1024222	1027034	1027081	NA,1.0	0.554,0.371	0.567,0.321	0.5,0.781	0.857,0.885	0.905,1.0	NA,0.917	0.88,0.7	1.0,1.0	0.516,0.326	0.724,0.752	NA,1.0	0.607,0.537	0.455,0.692	0.462,0.59	0.548,0.657
Ga06g00125	Chr06	-	1071301	1071953	1071008	1071139	1073766	1073965	NA,1.0	0.939,NA	1.0,1.0	0.529,1.0	1.0,1.0	0.667,0.905	NA,0.867	1.0,1.0	0.867,0.895	1.0,1.0	0.762,1.0	NA,1.0	1.0,0.89	1.0,0.889	0.765,1.0	0.918,0.898
Ga06g00246	Chr06	+	2324268	2324358	2323435	2323479	2324815	2325237	1.0,NA	0.902,0.966	0.898,0.828	0.873,0.821	0.678,0.853	0.928,0.905	NA,0.708	0.874,0.905	1.0,0.801	1.0,0.921	0.982,0.836	0.513,NA	0.94,0.903	0.725,0.936	0.769,0.765	0.934,0.902
Ga06g00246	Chr06	+	2324268	2324395	2323435	2323479	2324815	2325237	1.0,NA	0.826,0.935	0.854,0.713	0.706,0.778	0.0,0.81	0.885,0.838	NA,0.688	0.806,0.849	1.0,0.714	1.0,0.861	0.967,0.755	0.5,NA	0.882,0.838	0.591,0.898	0.687,0.556	0.889,0.839
Ga06g00254	Chr06	+	2386504	2386734	2386194	2386317	2386826	2387078	NA,0.333	0.579,1.0	0.857,0.68	0.833,0.689	0.888,0.829	0.833,0.9	NA,0.763	0.89,0.867	0.429,0.622	0.783,0.75	0.617,0.483	NA,0.786	0.852,0.813	0.765,0.645	0.787,0.63	0.68,0.95
Ga06g00269	Chr06	-	2595533	2595575	2594472	2594592	2596071	2596425	NA,1.0	0.32,NA	0.586,0.586	1.0,0.864	0.68,1.0	0.586,0.809	NA,0.469	1.0,1.0	1.0,1.0	1.0,0.586	0.809,1.0	NA,1.0	0.653,0.414	0.809,0.0	0.68,1.0	0.586,0.934
Ga06g00290	Chr06	+	3089723	3089786	3089308	3089398	3089893	3090025	0.0,NA	0.038,0.0	0.124,0.039	0.0,0.076	0.053,0.044	0.039,0.118	NA,0.0	0.043,0.097	0.0,0.081	0.027,0.084	0.066,0.102	NA,0.435	0.074,0.089	0.096,0.149	0.155,0.0	0.037,0.406
Ga06g00301	Chr06	-	3209351	3209378	3209114	3209237	3209476	3209555	NA,0.497	0.864,NA	1.0,1.0	0.581,0.569	0.835,0.864	0.798,0.543	NA,1.0	0.514,1.0	1.0,1.0	1.0,0.613	0.901,0.818	NA,0.704	0.931,1.0	1.0,1.0	0.884,0.792	0.788,0.824
Ga06g00304	Chr06	-	3230117	3230266	3228747	3228843	3230350	3230481	NA,0.2	0.556,0.2	0.0,0.391	0.0,0.111	0.076,0.017	0.222,0.146	NA,0.19	0.104,0.236	0.333,0.0	0.243,0.371	0.205,0.127	NA,0.091	0.111,0.033	0.25,0.22	0.143,0.111	0.429,0.25
Ga06g00359	Chr06	-	4364627	4364716	4364030	4364178	4365167	4365490	NA,0.649	0.649,1.0	0.841,0.787	1.0,0.818	0.625,0.618	0.641,0.82	NA,0.764	0.778,0.864	1.0,1.0	0.841,0.496	1.0,0.704	1.0,NA	0.548,0.323	0.775,0.695	1.0,1.0	0.761,0.809
Ga06g00377	Chr06	-	4682250	4682311	4680809	4680939	4683594	4683978	NA,1.0	0.841,1.0	1.0,1.0	1.0,1.0	0.958,1.0	0.833,0.796	NA,0.95	1.0,0.949	0.774,0.941	1.0,1.0	0.748,0.735	NA,1.0	0.877,1.0	1.0,0.841	0.813,1.0	0.911,0.951
Ga06g00426	Chr06	-	5828632	5828732	5828353	5828470	5828823	5828936	NA,0.131	0.12,0.0	0.087,0.098	0.094,0.049	0.117,0.116	0.412,0.018	NA,0.113	0.106,0.137	0.082,0.081	0.021,0.176	0.048,0.02	NA,0.0	0.051,0.059	0.096,0.064	0.085,0.0	0.136,0.208
Ga06g00470	Chr06	-	6832562	6832650	6832064	6832471	6832752	6832875	NA,1.0	0.486,0.615	0.151,0.285	0.745,0.347	1.0,1.0	0.516,0.347	NA,1.0	0.347,0.347	0.882,1.0	0.516,0.242	0.549,0.748	NA,0.788	0.516,0.651	0.347,0.8	0.705,1.0	0.905,0.949
Ga06g00473	Chr06	-	6850498	6850976	6850229	6850422	6852036	6852331	NA,0.112	0.197,0.056	0.041,0.148	0.193,0.127	0.081,0.12	0.116,0.277	NA,0.087	0.05,0.1	0.14,0.125	0.115,0.091	0.091,0.12	NA,0.038	0.095,0.069	0.025,0.092	0.065,0.096	0.038,0.129
Ga06g00473	Chr06	-	6850498	6851489	6849438	6850422	6852036	6852331	NA,0.073	0.091,0.056	0.048,0.088	0.14,0.065	0.064,0.043	0.0,0.261	NA,0.027	0.013,0.1	0.096,0.057	0.068,0.038	0.056,0.078	NA,0.015	0.055,0.06	0.025,0.092	0.036,0.021	0.085,0.123
Ga06g00500	Chr06	+	7699664	7699687	7699509	7699539	7700400	7700628	NA,0.078	0.559,0.29	0.424,0.229	0.562,0.402	0.434,0.386	0.235,0.283	NA,0.116	0.359,0.386	0.54,0.382	0.831,0.197	0.666,0.506	NA,0.141	0.243,0.345	0.56,0.427	0.543,0.551	0.504,0.419
Ga06g00510	Chr06	-	7939404	7939473	7939150	7939271	7940554	7941018	NA,1.0	0.078,0.372	0.145,0.4	0.153,0.135	0.077,0.095	0.018,0.0	NA,0.08	0.037,0.029	0.129,0.065	0.283,0.0	0.074,0.103	NA,0.262	0.16,0.113	0.065,0.237	0.212,0.345	0.151,0.278
Ga06g00522	Chr06	+	8424016	8424109	8423750	8423915	8424254	8424401	NA,0.847	0.969,0.838	0.936,0.928	0.86,0.955	0.993,1.0	0.977,0.99	0.96,0.964	0.965,0.96	0.931,0.968	0.838,0.985	0.904,0.957	NA,0.68	0.89,0.987	0.913,0.933	0.982,1.0	0.918,0.98
Ga06g00585	Chr06	-	10269147	10269253	10268962	10269033	10269584	10269653	NA,0.907	1.0,NA	1.0,0.636	0.8,1.0	0.688,0.862	1.0,1.0	1.0,0.813	1.0,0.778	0.791,0.68	0.8,1.0	1.0,0.852	1.0,NA	1.0,0.684	1.0,0.429	0.75,1.0	0.959,0.884
Ga06g00604	Chr06	+	10934154	10934217	10933594	10933720	10934481	10934564	NA,0.949	1.0,1.0	0.881,1.0	1.0,1.0	1.0,1.0	1.0,1.0	0.871,1.0	1.0,1.0	1.0,1.0	1.0,1.0	1.0,1.0	NA,1.0	1.0,1.0	0.963,1.0	1.0,1.0	1.0,0.766
Ga06g00671	Chr06	-	12317422	12317537	12316969	12317054	12318772	12318858	0.091,0.0	0.0,NA	0.333,0.048	0.04,0.091	0.32,0.355	0.026,0.297	0.182,0.179	0.216,0.263	0.111,0.394	0.556,0.333	0.16,0.167	NA,0.0	0.261,0.26	0.224,0.171	0.125,0.0	0.241,0.05
Ga06g00684	Chr06	-	12745852	12746158	12745695	12745763	12746440	12746719	NA,0.226	0.222,0.0	0.089,0.262	0.231,0.2	0.394,0.333	0.333,0.167	0.231,0.317	0.462,0.2	0.714,0.378	0.048,0.143	0.394,0.405	NA,0.0	1.0,0.25	0.25,0.286	0.067,0.4	0.333,0.214
Ga06g00710	Chr06	+	14150672	14150770	14149583	14149726	14151713	14152245	NA,1.0	1.0,1.0	0.868,1.0	1.0,1.0	0.948,0.926	0.887,0.971	0.852,0.806	0.97,1.0	1.0,0.972	1.0,0.858	1.0,0.977	NA,1.0	0.924,0.817	1.0,0.702	0.854,1.0	0.931,0.908
Ga06g00726	Chr06	+	14658132	14658269	14657507	14657698	14658896	14658988	NA,0.909	0.667,1.0	0.667,1.0	1.0,0.733	1.0,0.5	1.0,0.684	0.952,0.795	1.0,0.2	1.0,0.895	1.0,0.75	1.0,0.947	NA,0.6	1.0,0.684	0.25,0.455	0.8,0.833	0.8,0.786
Ga06g00755	Chr06	+	16276451	16276520	16275645	16275824	16276644	16276760	NA,0.471	1.0,NA	1.0,0.918	0.703,0.826	0.64,0.53	0.862,0.471	0.512,0.262	0.523,0.64	0.471,0.542	0.664,0.821	0.352,0.675	NA,0.283	0.447,0.441	0.58,0.597	0.322,0.542	0.675,0.926
Ga06g00755	Chr06	+	16276644	16276760	16275645	16275824	16276871	16276934	NA,0.8	0.75,1.0	0.455,0.727	0.368,0.333	0.457,0.455	0.684,0.488	0.661,0.867	0.612,0.484	0.5,0.636	0.316,0.706	0.733,0.533	NA,0.818	0.68,0.6	0.407,0.493	0.467,0.143	0.867,0.583
Ga06g00769	Chr06	+	18239286	18239367	18238882	18239083	18239606	18239674	NA,NA	1.0,NA	1.0,0.596	0.525,0.356	0.413,0.34	0.217,0.192	0.545,0.307	0.859,0.217	0.0,NA	1.0,0.0	0.525,0.249	1.0,NA	0.269,1.0	0.156,1.0	1.0,0.356	NA,1.0
Ga06g00783	Chr06	+	19622269	19622399	19621779	19621932	19622528	19622634	1.0,NA	0.935,0.5	0.667,0.929	0.86,0.947	0.977,0.983	0.852,0.977	0.959,0.839	0.902,1.0	1.0,1.0	0.826,0.81	0.967,0.923	NA,0.273	1.0,0.968	0.738,0.826	0.871,0.871	0.667,0.962
Ga06g00808	Chr06	+	23600095	23600156	23599925	23599999	23600962	23601197	NA,0.399	0.135,0.237	0.108,0.087	0.454,0.0	0.0,0.094	NA,0.0	0.0,0.0	0.0,NA	NA,0.0	0.289,0.065	0.243,0.095	0.0,NA	0.054,0.199	0.088,0.106	0.111,0.172	NA,0.0
Ga06g00812	Chr06	-	24105248	24105315	24103368	24105144	24105813	24106035	1.0,1.0	1.0,1.0	1.0,0.725	1.0,0.894	0.808,0.955	NA,1.0	0.854,0.847	0.9,0.857	NA,1.0	0.545,0.667	0.5,0.231	NA,0.375	0.73,0.652	0.762,0.915	0.75,1.0	1.0,1.0
Ga06g00815	Chr06	-	24129736	24129796	24129133	24129568	24129949	24130030	NA,0.324	0.385,NA	1.0,0.0	0.0,0.385	0.439,0.849	NA,0.239	1.0,1.0	0.273,0.0	1.0,0.653	0.556,1.0	0.385,1.0	NA,1.0	0.385,0.385	0.385,0.385	0.0,1.0	NA,0.653
Ga06g00815	Chr06	-	24129949	24130030	24129133	24129568	24130500	24130543	NA,0.366	0.409,1.0	0.269,0.356	0.525,0.257	0.329,0.501	0.283,0.322	0.196,0.029	0.235,0.492	1.0,0.734	0.409,0.624	0.387,1.0	1.0,NA	0.356,0.525	0.156,0.167	0.525,0.0	0.356,0.48
Ga06g00815	Chr06	-	24129796	24129846	24129133	24129568	24129949	24130030	NA,0.308	0.0,NA	NA,0.0	0.0,0.308	0.455,0.401	NA,0.0	1.0,1.0	0.211,0.667	NA,0.667	0.0,1.0	0.667,NA	1.0,NA	0.251,0.728	0.0,0.824	0.401,NA	NA,0.572
Ga06g00887	Chr06	-	32005626	32006496	32004163	32005414	32007209	32007326	NA,0.224	0.037,0.059	0.015,0.043	0.01,0.054	0.038,0.02	0.0,0.022	0.014,0.021	0.014,0.029	0.053,0.051	0.011,0.101	0.0,0.03	NA,0.429	0.015,0.048	0.0,0.028	0.007,0.021	0.134,0.078
Ga06g00895	Chr06	-	32445946	32446025	32445703	32445802	32446352	32446453	NA,0.272	0.359,1.0	1.0,1.0	0.528,0.662	0.552,0.573	0.737,0.502	0.406,0.418	0.545,1.0	1.0,0.383	0.0,0.502	0.797,0.528	0.427,NA	1.0,0.613	0.528,0.797	0.359,NA	1.0,0.727
Ga06g00923	Chr06	-	33581625	33581711	33581484	33581541	33582400	33582466	NA,0.0	0.152,NA	0.0,0.0	0.152,0.04	0.13,0.244	1.0,0.056	0.028,0.199	0.203,0.043	0.0,0.082	0.212,0.076	0.564,0.089	NA,1.0	0.04,0.043	0.0,0.071	0.492,0.133	0.683,0.492
Ga06g00962	Chr06	-	36346454	36346559	36345817	36346300	36347197	36347278	NA,1.0	NA,NA	0.75,1.0	0.6,1.0	0.714,1.0	1.0,1.0	NA,NA	1.0,0.478	NA,0.667	0.333,0.6	1.0,1.0	NA,NA	1.0,0.5	0.556,0.6	1.0,NA	1.0,0.778
Ga06g00970	Chr06	+	36571003	36571102	36570319	36570726	36571201	36571644	NA,0.334	1.0,0.0	1.0,0.668	1.0,1.0	0.592,0.538	0.74,0.466	0.852,0.823	0.678,0.745	NA,1.0	1.0,0.801	1.0,0.0	NA,NA	0.715,0.867	0.601,0.468	0.112,1.0	1.0,1.0
Ga06g00997	Chr06	-	38133641	38133776	38132062	38132199	38134801	38134921	NA,0.333	0.0,1.0	0.0,0.0	0.429,0.111	1.0,0.333	0.4,0.263	0.105,0.2	0.077,0.2	0.111,0.412	1.0,0.3	0.0,0.429	NA,1.0	0.273,0.333	0.0,0.143	0.5,NA	0.125,0.263
Ga06g00998	Chr06	-	38136241	38136369	38134801	38134921	38136481	38136643	NA,1.0	1.0,1.0	0.429,1.0	1.0,1.0	1.0,0.966	1.0,0.962	1.0,0.868	0.889,0.941	0.846,1.0	0.833,0.758	1.0,1.0	NA,0.867	0.833,0.905	1.0,0.892	0.882,1.0	0.882,0.872
Ga06g01024	Chr06	-	40543991	40544067	40543061	40543172	40544269	40544421	NA,0.643	0.221,1.0	0.313,0.254	1.0,0.221	0.587,0.406	0.431,0.506	0.439,0.363	0.631,0.74	0.363,0.695	1.0,0.603	0.851,0.363	NA,0.658	0.0,0.245	0.087,0.363	0.641,0.895	0.532,0.603
Ga06g01028	Chr06	+	40695183	40695240	40694898	40694961	40695729	40695876	NA,0.953	0.905,1.0	NA,1.0	1.0,1.0	0.95,1.0	0.971,0.825	0.862,0.922	0.932,0.97	1.0,1.0	1.0,0.885	0.92,0.887	1.0,NA	1.0,0.952	0.945,1.0	1.0,1.0	NA,1.0
Ga06g01030	Chr06	-	40771458	40771755	40770371	40771024	40772167	40772381	NA,0.825	0.857,0.667	0.765,0.84	0.786,0.956	0.731,0.736	0.857,0.787	0.854,0.765	0.897,0.6	1.0,0.643	1.0,0.86	0.925,0.833	NA,0.667	0.949,0.889	0.913,0.6	0.532,0.63	0.949,0.865
Ga06g01033	Chr06	-	40835049	40835126	40834757	40834951	40835197	40835318	NA,0.32	0.073,0.075	0.0,0.0	0.049,0.035	0.185,0.075	NA,0.0	0.0,0.0	0.22,0.0	0.086,0.075	0.0,0.062	0.045,0.131	NA,1.0	0.0,0.139	0.102,0.0	0.102,0.011	0.148,0.125
Ga06g01044	Chr06	-	41628299	41628367	41624705	41625047	41629186	41629359	NA,0.791	0.676,NA	0.856,0.705	0.705,0.665	NA,NA	0.0,1.0	1.0,0.374	NA,0.374	0.374,0.856	1.0,1.0	0.079,0.323	NA,NA	0.544,0.0	NA,0.374	0.697,0.827	1.0,0.729
Ga06g01096	Chr06	-	48724546	48724640	48724379	48724424	48724825	48725024	NA,0.385	0.575,1.0	0.607,1.0	0.775,0.367	0.936,0.797	1.0,0.537	0.691,0.749	1.0,0.756	1.0,0.844	0.739,0.687	0.573,0.721	NA,0.673	0.721,0.935	0.481,0.83	0.743,0.525	0.795,0.721
Ga06g01108	Chr06	-	49912218	49912419	49911965	49912067	49912781	49912825	1.0,1.0	1.0,1.0	1.0,1.0	0.871,1.0	0.946,1.0	1.0,1.0	1.0,1.0	0.954,1.0	1.0,1.0	1.0,1.0	0.926,1.0	1.0,1.0	1.0,1.0	1.0,1.0	1.0,1.0	1.0,1.0
Ga06g01122	Chr06	-	52403159	52403261	52401744	52402805	52403685	52403764	NA,0.75	0.818,1.0	1.0,0.667	1.0,1.0	0.902,0.925	NA,1.0	0.923,1.0	0.872,1.0	1.0,0.657	1.0,0.867	0.925,0.952	NA,1.0	0.935,0.935	0.818,0.68	0.755,0.846	1.0,1.0
Ga06g01122	Chr06	-	52403160	52403261	52401744	52402766	52403685	52403764	0.6,1.0	0.806,1.0	0.778,0.4	0.9,0.905	0.859,0.848	0.6,0.83	0.931,0.846	0.763,0.744	1.0,0.92	1.0,0.765	0.906,0.917	NA,1.0	1.0,0.739	1.0,0.727	0.949,1.0	1.0,1.0
Ga06g01122	Chr06	-	52401744	52403261	52400581	52400862	52403685	52403764	NA,1.0	0.862,1.0	1.0,0.789	0.875,0.741	0.894,0.976	0.838,0.71	0.81,0.765	0.864,0.909	1.0,0.946	1.0,0.625	0.857,0.97	NA,0.818	0.839,0.808	0.55,0.8	1.0,1.0	0.824,0.961
Ga06g01122	Chr06	-	52401744	52402805	52400581	52400862	52403685	52403764	NA,1.0	0.692,1.0	1.0,0.75	0.765,0.611	0.75,0.947	0.769,0.419	0.593,0.586	0.778,0.852	1.0,0.9	1.0,0.4	0.679,0.926	NA,0.4	0.706,0.583	0.438,0.744	1.0,1.0	0.4,0.882
Ga06g01122	Chr06	-	52403159	52403261	52401744	52402766	52403685	52403764	0.556,1.0	0.75,1.0	0.667,0.4	0.882,0.9	0.857,0.828	0.524,0.795	0.923,0.815	0.736,0.655	1.0,0.92	1.0,0.765	0.902,0.915	NA,1.0	1.0,0.707	1.0,0.76	0.944,1.0	1.0,1.0
Ga06g01122	Chr06	-	52403160	52403261	52401744	52402805	52403685	52403764	NA,0.76	0.826,1.0	1.0,0.75	1.0,1.0	0.902,0.931	NA,1.0	0.924,1.0	0.86,1.0	1.0,0.657	1.0,0.867	0.926,0.953	NA,1.0	0.935,0.938	0.818,0.652	0.75,0.852	1.0,1.0
Ga06g01122	Chr06	-	52401744	52402766	52400581	52400862	52403685	52403764	NA,1.0	0.714,1.0	1.0,0.778	0.778,0.622	0.76,0.951	0.806,0.486	0.593,0.619	0.793,0.875	1.0,0.867	1.0,0.429	0.684,0.929	NA,0.4	0.697,0.655	0.419,0.737	1.0,1.0	0.4,0.882
Ga06g01128	Chr06	+	53323387	53323436	53323062	53323130	53324729	53324881	NA,0.101	0.237,NA	NA,0.078	1.0,0.144	0.0,0.094	0.088,0.402	NA,0.144	0.252,0.0	0.183,0.174	0.574,0.278	0.049,0.0	NA,0.161	0.288,0.049	0.23,0.0	0.385,0.183	0.183,0.481
Ga06g01141	Chr06	+	54511890	54512070	54504324	54504366	54513108	54513231	NA,0.93	0.967,0.75	0.873,1.0	0.95,1.0	0.879,0.84	0.857,0.742	NA,1.0	0.727,0.875	0.926,1.0	0.886,0.905	0.916,0.769	NA,0.9	0.862,1.0	0.951,0.846	0.962,0.962	1.0,0.786
Ga06g01141	Chr06	+	54483114	54483153	54482202	54482247	54484588	54484759	NA,0.984	0.942,1.0	0.837,0.902	0.973,0.95	0.954,0.968	0.765,0.783	NA,0.714	1.0,0.628	1.0,0.941	1.0,0.802	1.0,0.801	NA,1.0	1.0,0.91	0.949,0.787	0.897,0.813	0.789,1.0
Ga06g01154	Chr06	+	56326569	56326688	56326088	56326367	56326771	56326868	NA,0.714	0.529,1.0	1.0,1.0	0.81,0.902	0.778,0.889	0.818,0.818	NA,0.8	0.684,0.778	0.636,0.889	0.444,0.667	0.949,0.855	NA,0.2	0.889,0.684	0.8,0.907	0.833,1.0	0.818,0.857
Ga06g01165	Chr06	-	57626814	57626955	57626386	57626629	57628276	57628984	1.0,1.0	0.964,1.0	1.0,0.849	0.926,0.824	1.0,0.931	0.786,1.0	NA,0.968	0.939,1.0	0.867,1.0	0.917,0.872	0.926,0.947	NA,0.765	0.882,0.846	0.72,0.918	0.935,1.0	1.0,1.0
Ga06g01185	Chr06	-	63990390	63990552	63989617	63989730	63990842	63990935	NA,0.36	0.2,1.0	0.238,0.208	0.419,0.257	0.293,0.418	0.417,0.435	NA,0.266	0.483,0.346	0.125,0.625	0.333,0.304	0.246,0.538	NA,0.091	0.429,0.4	0.5,0.448	0.407,0.333	0.222,0.357
Ga06g01186	Chr06	+	64280003	64280104	64279731	64279782	64280499	64280653	NA,1.0	1.0,1.0	1.0,0.789	1.0,0.706	0.951,0.924	0.765,0.695	NA,0.934	0.783,0.885	1.0,0.8	0.882,0.839	0.935,0.879	NA,0.783	0.857,0.931	1.0,0.793	0.625,0.455	0.5,0.867
Ga06g01200	Chr06	-	70502656	70502752	70501804	70501933	70502934	70505560	NA,0.047	0.03,0.0	0.01,0.027	0.047,0.022	0.027,0.026	0.016,0.016	NA,0.016	0.0,0.015	0.054,0.061	0.011,0.019	0.017,0.064	NA,0.078	0.008,0.022	0.005,0.007	0.03,0.0	0.023,0.043
Ga06g01203	Chr06	-	70897915	70898040	70896972	70897123	70898228	70898307	NA,0.918	0.818,1.0	0.917,0.853	0.87,0.924	0.752,0.8	0.907,0.906	NA,0.861	0.839,0.852	0.889,0.829	0.98,0.897	0.663,0.833	NA,0.727	0.868,0.77	0.805,0.883	0.556,1.0	0.677,0.811
Ga06g01204	Chr06	+	71112737	71112867	71111488	71111706	71112986	71113329	NA,0.2	0.182,0.0	0.2,0.2	0.4,0.097	0.024,0.111	0.111,0.176	NA,0.263	0.048,0.2	0.2,0.29	0.111,0.25	0.018,0.0	NA,0.0	0.091,0.0	0.0,0.176	0.083,0.25	0.28,0.333
Ga06g01207	Chr06	+	71647416	71647512	71645167	71646826	71649478	71650248	NA,0.179	0.29,0.0	0.078,0.122	0.06,0.122	0.134,0.054	0.0,0.124	NA,0.0	0.122,0.286	0.113,0.218	0.267,0.036	0.338,0.0	0.0,NA	0.234,0.044	0.085,0.063	0.234,0.0	0.127,0.254
Ga06g01212	Chr06	-	72235913	72235999	72235518	72235600	72236132	72236197	NA,1.0	1.0,NA	1.0,NA	1.0,0.855	0.875,0.89	1.0,0.518	NA,0.683	1.0,1.0	1.0,NA	NA,1.0	1.0,1.0	NA,1.0	1.0,1.0	1.0,NA	1.0,1.0	0.0,NA
Ga06g01219	Chr06	-	74863381	74863560	74862804	74862912	74863644	74863769	NA,0.636	0.4,1.0	0.714,0.5	0.5,0.179	0.492,0.354	0.259,0.583	NA,0.377	0.571,0.68	0.091,0.143	0.6,0.625	0.348,0.419	NA,0.6	0.385,0.75	0.4,0.273	0.636,1.0	0.4,0.182
Ga06g01250	Chr06	-	80770817	80770886	80770257	80770559	80770988	80771441	NA,0.067	0.64,1.0	0.542,0.372	0.209,0.217	0.461,0.533	0.542,0.597	NA,0.533	0.574,1.0	0.106,0.345	0.283,0.64	0.393,0.342	NA,0.905	0.64,0.566	0.372,0.372	0.372,0.078	0.471,0.0
Ga06g01295	Chr06	-	90385852	90385890	90385438	90385516	90386041	90386149	NA,0.047	0.088,0.0	0.08,0.038	0.083,0.065	0.048,0.091	0.063,0.092	NA,0.058	0.105,0.057	0.202,0.046	0.059,0.118	0.126,0.112	NA,0.26	0.075,0.054	0.033,0.023	0.121,0.029	0.116,0.035
Ga06g01389	Chr06	+	108080458	108080510	108078997	108079440	108080915	108081587	NA,0.0	0.0,0.398	0.068,0.0	0.398,0.107	0.081,0.09	0.0,0.086	NA,0.0	0.051,0.057	0.128,0.0	0.037,0.099	0.029,0.035	NA,0.346	0.0,0.074	0.0,0.024	0.18,0.148	0.035,0.318
Ga06g01399	Chr06	-	108303352	108303433	108302166	108302812	108304084	108304130	NA,0.073	0.624,NA	0.0,0.0	0.217,0.121	0.163,0.0	0.0,0.1	NA,0.069	0.181,0.269	0.356,0.293	0.197,0.293	0.0,1.0	NA,0.195	0.121,0.217	0.121,0.0	0.293,0.217	0.734,0.187
Ga06g01432	Chr06	+	111166252	111166369	111165713	111165836	111166733	111166790	1.0,1.0	NA,1.0	1.0,0.875	1.0,1.0	1.0,1.0	NA,1.0	0.952,1.0	1.0,1.0	1.0,1.0	0.929,1.0	1.0,1.0	NA,1.0	1.0,1.0	0.935,0.871	0.922,0.941	1.0,1.0
Ga06g01451	Chr06	-	112177740	112177801	112177037	112177545	112178434	112178557	NA,1.0	1.0,0.483	0.454,0.894	0.849,0.646	0.648,0.643	0.7,0.651	NA,0.402	0.666,0.474	0.692,0.678	0.692,0.587	0.769,0.555	NA,0.843	0.524,0.846	0.727,0.643	0.525,0.757	0.849,0.806
Ga06g01455	Chr06	-	112262923	112263028	112262610	112262664	112264286	112264367	NA,NA	NA,NA	NA,NA	NA,0.0	1.0,1.0	0.0,1.0	NA,1.0	NA,NA	NA,NA	NA,NA	NA,1.0	NA,NA	1.0,1.0	1.0,1.0	0.0,NA	NA,0.0
Ga06g01470	Chr06	+	113278570	113278674	113277391	113277525	113278801	113278876	NA,0.054	0.0,0.0	NA,0.143	0.2,0.086	0.19,0.117	0.097,0.083	NA,0.127	0.122,0.077	0.167,0.053	0.333,0.034	0.071,0.032	0.0,NA	0.0,0.0	0.0,0.6	0.0,0.0	0.0,0.333
Ga06g01501	Chr06	+	116104818	116104970	116103475	116103673	116105143	116105394	NA,0.545	1.0,1.0	NA,1.0	1.0,0.714	0.756,1.0	0.789,0.786	NA,0.745	0.714,0.286	1.0,1.0	1.0,1.0	0.81,0.857	NA,0.905	0.9,1.0	0.846,0.889	1.0,1.0	0.6,0.867
Ga06g01501	Chr06	+	116104897	116104970	116103475	116103673	116105143	116105394	NA,0.581	1.0,NA	NA,1.0	1.0,0.853	0.771,1.0	0.761,0.809	NA,0.737	0.663,0.367	1.0,1.0	1.0,1.0	0.761,0.853	NA,0.853	0.89,1.0	0.776,0.89	1.0,1.0	0.635,0.859
Ga06g01524	Chr06	+	117285102	117285192	117284609	117284673	117285823	117285947	NA,1.0	1.0,1.0	0.787,1.0	0.725,0.905	0.913,0.911	0.873,1.0	NA,0.769	0.891,0.909	0.894,0.513	1.0,0.94	0.909,0.678	NA,1.0	0.808,0.888	0.769,0.967	0.703,1.0	1.0,0.9
Ga06g01533	Chr06	+	118008557	118008696	118008112	118008249	118008875	118009082	NA,1.0	1.0,1.0	NA,1.0	1.0,0.852	0.904,1.0	0.867,0.943	NA,0.925	0.962,0.947	1.0,1.0	1.0,1.0	0.961,1.0	NA,0.333	0.962,0.958	0.923,1.0	1.0,1.0	0.892,0.953
Ga06g01556	Chr06	-	118638344	118638380	118637466	118637784	118638507	118639305	NA,0.212	0.235,0.596	NA,0.0	0.307,0.095	0.27,0.058	0.217,0.174	NA,0.102	0.087,0.1	0.156,0.209	0.33,0.307	0.063,0.0	NA,0.0	0.181,0.122	0.247,0.067	0.0,0.0	0.129,0.177
Ga06g01556	Chr06	-	118638313	118638380	118637466	118637784	118638507	118639305	NA,0.179	0.2,0.0	0.184,0.167	0.231,0.146	0.297,0.091	0.184,0.13	NA,0.13	0.085,0.107	0.0,0.146	0.091,0.296	0.052,0.0	NA,0.0	0.107,0.07	0.167,0.148	0.107,0.31	0.0,0.07
Ga06g01567	Chr06	+	119151279	119151296	119151020	119151138	119151389	119151452	1.0,NA	NA,0.463	NA,0.775	NA,0.721	NA,NA	NA,NA	NA,NA	NA,NA	NA,1.0	1.0,NA	NA,NA	1.0,NA	NA,NA	NA,NA	1.0,NA	NA,NA
Ga06g01584	Chr06	-	119715536	119715584	119715396	119715440	119716438	119716532	NA,0.539	1.0,NA	NA,1.0	0.337,0.713	1.0,NA	1.0,0.404	NA,1.0	0.833,0.0	0.866,0.882	1.0,0.475	1.0,1.0	NA,1.0	0.404,1.0	1.0,NA	0.311,1.0	0.435,0.713
Ga06g01617	Chr06	+	120429926	120429988	120428578	120428785	120430089	120430152	NA,1.0	0.382,NA	0.832,0.832	0.736,0.586	0.684,0.911	1.0,0.865	NA,0.775	0.801,0.676	0.553,0.426	0.925,0.801	0.788,0.746	NA,0.0	0.932,1.0	0.889,0.69	0.553,1.0	0.236,0.676
Ga06g01618	Chr06	-	120433300	120433356	120433021	120433127	120433618	120433678	NA,0.0	0.951,1.0	0.905,0.917	0.91,0.984	0.899,0.985	0.914,0.91	NA,0.831	0.913,0.93	1.0,1.0	0.934,0.95	1.0,0.837	NA,1.0	0.928,0.944	0.913,0.883	0.918,1.0	1.0,1.0
Ga06g01723	Chr06	+	123198696	123198745	123197495	123197611	123199562	123199806	NA,0.315	0.248,0.35	0.018,0.154	0.229,0.169	0.12,0.106	0.108,0.142	NA,0.169	0.243,0.129	0.222,0.151	0.169,0.208	0.254,0.182	NA,0.89	0.154,0.22	0.094,0.096	0.245,0.281	0.183,0.155
Ga06g01781	Chr06	+	124745834	124745922	124745273	124745344	124746685	124746749	NA,0.946	1.0,NA	0.842,0.937	0.615,0.86	0.75,0.756	0.598,0.871	NA,0.781	0.962,0.615	1.0,0.598	1.0,0.9	0.554,1.0	NA,0.949	0.854,0.962	0.805,0.745	0.727,1.0	0.81,1.0
Ga06g01791	Chr06	-	124971307	124971384	124966396	124970858	124971488	124971664	NA,NA	NA,NA	0.0,NA	1.0,NA	1.0,0.361	NA,0.0	NA,0.274	0.0,0.159	NA,NA	NA,0.102	NA,NA	NA,NA	NA,0.0	1.0,0.0	0.531,NA	1.0,NA
Ga06g01834	Chr06	+	126064526	126064629	126062680	126062735	126065259	126067606	NA,0.513	0.2,0.333	0.167,0.314	0.31,0.238	0.238,0.156	0.143,0.125	NA,0.255	0.129,0.158	0.278,0.179	0.273,0.193	0.161,0.082	NA,0.444	0.44,0.265	0.517,0.186	0.071,0.333	0.292,0.143
Ga06g01834	Chr06	+	126063965	126064629	126062680	126062735	126065259	126067606	NA,0.513	0.231,0.333	0.091,0.226	0.355,0.333	0.326,0.169	0.26,0.176	NA,0.293	0.162,0.304	0.257,0.158	0.351,0.148	0.235,0.06	NA,0.412	0.5,0.308	0.517,0.127	0.071,0.5	0.333,0.154
Ga06g01853	Chr06	-	126567145	126567179	126566156	126566725	126567681	126567731	NA,1.0	0.396,NA	0.429,1.0	0.652,1.0	1.0,0.818	0.826,0.889	NA,0.692	1.0,0.882	1.0,1.0	0.75,1.0	0.923,0.789	1.0,NA	1.0,1.0	0.871,0.805	0.75,0.918	0.778,0.842
Ga06g01862	Chr06	-	126724261	126724317	126723310	126724192	126724880	126725074	NA,0.707	0.563,1.0	0.563,0.391	0.491,0.325	0.536,0.595	0.446,0.72	NA,0.72	0.42,0.243	1.0,0.278	0.176,1.0	0.5,0.325	NA,0.659	0.243,0.278	0.391,0.06	0.325,0.794	0.659,0.659
Ga06g01862	Chr06	-	126724388	126724444	126724261	126724317	126724880	126725074	NA,0.632	0.0,0.0	NA,0.659	1.0,1.0	0.563,0.632	1.0,0.692	NA,0.429	0.591,1.0	0.0,0.916	1.0,0.818	0.682,0.692	NA,0.0	NA,0.72	0.763,1.0	1.0,0.692	0.0,1.0
Ga06g01862	Chr06	-	126724261	126724317	126723310	126724192	126724388	126724444	NA,0.711	0.563,0.0	0.72,1.0	1.0,0.529	0.503,0.616	0.692,0.807	NA,0.865	0.626,1.0	1.0,0.853	0.517,0.807	0.732,0.44	NA,0.125	0.391,0.616	1.0,0.78	0.446,1.0	0.391,0.462
Ga06g01862	Chr06	-	126724388	126724444	126724261	126724317	126724936	126725074	NA,0.743	1.0,NA	1.0,1.0	0.0,0.794	0.529,0.391	0.391,1.0	NA,0.876	0.391,0.659	NA,0.794	0.243,0.794	0.72,1.0	NA,0.72	1.0,0.391	0.462,1.0	0.205,1.0	0.563,1.0
Ga06g01862	Chr06	-	126724388	126724444	126721967	126724192	126724936	126725074	NA,0.333	0.794,1.0	0.391,0.563	0.0,0.72	0.446,0.507	0.563,0.278	NA,0.109	0.391,0.205	0.0,0.391	0.243,0.325	1.0,0.743	NA,0.462	1.0,0.391	0.391,0.763	0.3,0.243	0.391,0.222
Ga06g01862	Chr06	-	126724388	126724444	126721967	126724192	126724880	126725074	NA,0.529	0.391,1.0	0.391,0.0	0.391,0.446	0.563,0.503	0.243,0.391	NA,0.391	0.287,0.097	NA,0.435	0.243,1.0	0.364,0.511	NA,0.794	0.138,0.205	0.155,0.114	0.491,0.391	0.391,0.865
Ga06g01879	Chr06	-	127011920	127011993	127011026	127011149	127012210	127012362	NA,1.0	1.0,NA	1.0,1.0	1.0,1.0	0.735,1.0	0.917,1.0	NA,0.763	0.914,1.0	1.0,0.68	1.0,0.776	1.0,1.0	0.0,NA	1.0,0.591	1.0,1.0	0.864,NA	0.698,0.591
Ga06g01893	Chr06	-	127193060	127193122	127192165	127192295	127193568	127193614	NA,1.0	1.0,NA	0.684,0.773	0.889,1.0	0.894,0.775	0.823,0.843	NA,0.46	0.753,0.784	0.712,0.736	1.0,0.756	0.852,1.0	NA,0.788	0.848,0.832	0.57,0.65	0.673,0.756	0.607,0.553
Ga06g01895	Chr06	-	127195903	127195989	127195432	127195786	127196163	127196302	NA,1.0	0.922,1.0	0.89,0.942	1.0,0.829	0.977,0.976	0.747,1.0	NA,0.928	0.925,0.952	1.0,1.0	1.0,0.89	0.948,0.855	0.901,NA	0.969,0.811	0.729,0.915	0.763,0.763	1.0,0.708
Ga06g01895	Chr06	-	127197028	127197090	127196398	127196674	127197538	127197584	NA,0.591	0.481,NA	0.0,0.52	0.65,1.0	0.598,0.553	NA,0.382	0.481,0.198	0.41,0.591	1.0,0.0	0.553,0.382	1.0,1.0	1.0,1.0	0.497,0.712	1.0,0.623	0.382,NA	NA,NA
Ga06g01914	Chr06	-	127650018	127650082	127649564	127649932	127650488	127651096	NA,0.098	0.017,0.0	0.208,0.08	0.023,0.016	0.0,0.067	0.0,0.058	NA,0.0	0.129,0.0	0.0,0.033	0.092,0.031	0.0,0.043	NA,0.314	0.0,0.088	0.055,0.078	0.08,0.0	0.104,0.067
Ga06g01994	Chr06	-	129291337	129291493	129290871	129290952	129291577	129291736	NA,1.0	1.0,NA	NA,NA	1.0,1.0	NA,NA	NA,NA	NA,NA	NA,NA	NA,NA	NA,NA	1.0,0.2	1.0,NA	NA,NA	NA,1.0	0.907,0.667	NA,NA
Ga06g01999	Chr06	-	129365251	129365347	129364762	129364901	129365457	129365712	NA,0.46	0.0,0.0	0.035,0.338	0.267,0.254	0.051,0.04	0.065,0.03	NA,0.012	0.04,0.021	0.0,0.145	0.085,0.054	0.056,0.011	NA,0.221	0.049,0.038	0.0,0.021	0.093,0.0	0.267,0.187
Ga06g02113	Chr06	+	130194098	130194159	130193903	130194009	130194332	130194517	NA,0.938	NA,NA	NA,0.384	1.0,1.0	0.293,1.0	NA,1.0	NA,0.293	NA,1.0	0.609,1.0	NA,NA	NA,1.0	NA,NA	NA,NA	0.0,1.0	1.0,1.0	0.679,0.894
Ga06g02157	Chr06	+	130543324	130543443	130542612	130542704	130543549	130543685	NA,0.989	0.985,1.0	0.891,0.976	1.0,0.957	0.978,0.96	1.0,1.0	1.0,0.983	0.934,0.942	1.0,0.988	1.0,1.0	0.963,0.947	NA,0.461	0.943,0.964	0.923,0.957	0.908,0.969	0.962,0.978
Ga06g02184	Chr06	+	130753365	130753391	130753073	130753141	130753593	130753670	NA,0.151	0.528,0.762	0.138,0.8	0.347,0.294	0.672,0.563	0.056,0.193	0.093,0.117	0.371,0.285	0.297,0.366	0.477,0.367	0.317,0.31	NA,0.0	0.333,0.359	0.444,0.475	0.331,0.444	0.151,0.255
Ga06g02234	Chr06	+	131270309	131270360	131270044	131270188	131270577	131270691	NA,1.0	1.0,NA	NA,NA	1.0,1.0	NA,1.0	1.0,1.0	NA,0.0	1.0,NA	1.0,0.785	0.799,1.0	0.88,1.0	1.0,NA	0.823,0.633	NA,1.0	0.835,0.964	1.0,0.571
Ga07g00003	Chr07	-	28591	28682	28133	28487	29259	29349	NA,0.111	0.058,0.512	0.116,0.149	0.119,0.056	0.074,0.024	0.287,0.064	0.172,0.188	0.128,0.088	0.136,0.018	0.083,0.139	0.0,0.005	NA,0.212	0.214,0.239	0.218,0.145	0.146,0.036	0.185,0.027
Ga07g00003	Chr07	-	33610	33707	32719	32758	36272	36357	NA,1.0	0.89,NA	1.0,0.458	0.934,0.437	0.833,0.533	0.604,0.515	0.713,0.679	0.759,0.711	1.0,0.82	0.877,0.717	0.742,0.848	NA,0.366	0.912,0.552	0.67,0.646	0.936,0.901	0.584,0.802
Ga07g00005	Chr07	-	50898	50958	50409	50506	51471	51700	NA,0.19	0.556,NA	1.0,1.0	0.385,0.75	0.352,0.506	0.385,0.305	0.417,0.585	0.697,0.704	1.0,0.715	0.653,0.53	0.385,0.687	NA,1.0	1.0,0.687	0.697,0.715	0.671,1.0	0.467,0.701
Ga07g00005	Chr07	-	49991	50075	49066	49156	50409	50506	NA,0.805	1.0,NA	0.545,0.685	0.936,0.96	0.955,0.818	0.758,0.83	0.705,0.806	0.759,0.854	0.876,0.792	1.0,0.674	0.867,0.825	NA,0.55	0.788,0.696	0.705,0.71	0.813,0.676	0.8,0.705
Ga07g00054	Chr07	+	653765	653810	653299	653365	653983	654037	NA,0.581	1.0,NA	1.0,1.0	0.953,0.614	0.979,0.906	1.0,0.922	1.0,0.926	0.76,1.0	1.0,1.0	0.938,0.975	0.941,0.94	1.0,NA	0.859,0.906	0.887,0.828	0.804,1.0	0.893,0.938
Ga07g00064	Chr07	+	728885	728943	728068	728629	729028	730477	NA,NA	0.559,NA	0.0,0.0	0.175,0.559	0.312,0.337	0.22,0.083	0.0,0.388	0.175,0.241	1.0,NA	0.0,0.175	0.0,0.0	NA,NA	0.337,0.113	NA,0.0	NA,0.0	NA,0.0
Ga07g00171	Chr07	+	1889715	1889777	1889224	1889367	1889926	1890029	NA,0.98	1.0,0.823	0.826,1.0	0.841,0.883	0.924,0.926	0.855,1.0	0.817,0.897	0.844,0.93	0.96,0.78	0.821,0.807	0.915,0.972	NA,1.0	0.897,0.863	0.883,0.941	0.936,0.927	0.925,0.914
Ga07g00187	Chr07	+	2054564	2054670	2054250	2054313	2054840	2055544	NA,0.463	0.72,1.0	0.48,0.765	0.8,0.545	0.644,0.778	0.422,0.566	0.538,0.449	0.475,0.673	0.576,0.638	0.35,0.359	0.831,0.662	NA,0.373	0.486,0.478	0.383,0.564	0.7,0.813	0.383,0.392
Ga07g00194	Chr07	-	2123932	2123968	2123353	2123609	2124279	2124358	NA,0.902	0.904,1.0	1.0,0.941	0.914,1.0	0.955,0.932	0.89,0.888	0.951,0.878	0.944,0.874	0.964,0.904	0.935,0.877	0.845,0.872	NA,1.0	0.926,0.943	0.927,0.949	0.933,0.863	0.838,0.891
Ga07g00213	Chr07	+	2378688	2378788	2378428	2378517	2378958	2379044	NA,0.133	0.059,0.0	0.0,0.0	0.067,0.071	0.156,0.212	0.125,0.0	0.067,0.12	0.043,0.077	0.111,0.4	0.0,0.238	0.143,0.154	NA,0.167	0.125,0.172	0.034,0.07	0.19,0.429	0.111,0.143
Ga07g00243	Chr07	+	2672255	2672300	2670514	2670905	2674029	2674384	NA,0.054	0.275,0.257	0.232,0.48	0.409,0.228	0.25,0.217	0.178,0.154	0.122,0.096	0.148,0.198	0.184,0.2	0.448,0.119	0.231,0.223	NA,0.735	0.161,0.17	0.247,0.164	0.186,0.252	0.271,0.162
Ga07g00251	Chr07	+	2769710	2769839	2769384	2769471	2769947	2770086	NA,0.929	0.818,1.0	0.667,0.308	0.625,0.542	0.417,0.683	0.55,0.667	0.551,0.671	0.49,0.623	0.81,0.448	0.474,0.491	0.391,0.5	NA,0.846	0.472,0.642	0.395,0.507	0.522,0.429	0.688,0.8
Ga07g00277	Chr07	-	3049920	3050092	3048670	3049086	3051296	3051545	NA,1.0	1.0,1.0	1.0,1.0	1.0,1.0	1.0,0.951	0.889,1.0	0.935,1.0	1.0,1.0	1.0,1.0	1.0,1.0	0.778,1.0	NA,0.818	1.0,1.0	1.0,0.8	0.6,0.739	0.9,1.0
Ga07g00357	Chr07	-	3753985	3754044	3753350	3753902	3754754	3755027	NA,1.0	0.863,1.0	0.829,0.883	1.0,0.966	0.987,0.96	0.962,0.987	0.921,0.974	0.967,1.0	0.776,1.0	0.915,0.84	0.774,1.0	NA,0.923	0.941,0.969	0.94,0.958	0.716,1.0	0.939,0.935
Ga07g00363	Chr07	+	3836015	3836088	3835796	3835946	3836187	3836363	NA,0.879	0.709,1.0	0.927,1.0	0.763,0.816	0.894,0.911	0.915,1.0	0.924,0.921	0.916,0.957	0.688,0.945	1.0,0.972	0.802,0.822	NA,1.0	0.879,0.944	0.868,0.819	0.874,0.839	1.0,0.871
Ga07g00377	Chr07	+	3995471	3995598	3994975	3995157	3995678	3995873	1.0,NA	0.429,1.0	NA,1.0	0.615,0.765	0.754,0.802	1.0,0.938	0.743,0.722	0.793,0.977	NA,1.0	1.0,1.0	0.811,0.938	NA,0.231	1.0,1.0	0.75,1.0	0.688,0.714	1.0,1.0
Ga07g00422	Chr07	-	4507583	4507664	4506862	4507503	4508028	4508324	NA,0.1	0.453,1.0	0.424,0.356	0.249,0.217	0.339,0.48	0.0,0.356	0.125,0.201	0.453,0.525	1.0,0.307	1.0,0.1	0.356,0.269	NA,0.525	0.269,0.648	0.078,0.095	0.217,0.356	0.33,0.307
Ga07g00455	Chr07	-	5053874	5053936	5053647	5053750	5054432	5054455	1.0,1.0	NA,1.0	1.0,1.0	1.0,1.0	1.0,1.0	NA,1.0	1.0,1.0	1.0,0.848	1.0,0.832	1.0,1.0	1.0,1.0	NA,0.712	1.0,1.0	1.0,0.84	0.952,1.0	1.0,1.0
Ga07g00455	Chr07	-	5052419	5052469	5052270	5052295	5052573	5052662	NA,0.055	0.045,0.0	0.143,0.267	0.053,0.186	0.053,0.065	0.044,0.035	0.015,0.048	0.013,0.044	0.036,0.087	0.157,0.04	0.033,0.054	NA,0.068	0.063,0.064	0.044,0.048	0.073,0.0	0.022,0.04
Ga07g00455	Chr07	-	5053874	5053936	5053647	5053750	5054437	5054455	1.0,1.0	NA,1.0	1.0,1.0	1.0,1.0	0.96,1.0	1.0,0.945	1.0,1.0	0.879,1.0	1.0,1.0	0.756,1.0	1.0,0.903	NA,0.623	1.0,0.918	0.855,1.0	1.0,0.553	1.0,1.0
Ga07g00456	Chr07	-	5063687	5063749	5063261	5063383	5064262	5064280	NA,0.171	0.0,0.0	0.0,0.0	0.236,0.382	0.228,0.265	0.15,0.0	0.072,0.0	0.128,0.0	0.0,0.0	0.11,0.382	0.064,0.11	NA,0.0	0.21,0.064	0.134,0.0	0.21,0.382	0.072,0.171
Ga07g00456	Chr07	-	5062204	5062254	5062059	5062084	5062364	5062453	NA,0.108	0.063,0.0	0.182,0.194	0.143,0.046	0.128,0.108	0.108,0.063	0.055,0.036	0.063,0.085	0.093,0.177	0.171,0.066	0.057,0.132	NA,0.204	0.1,0.125	0.201,0.049	0.182,0.151	0.196,0.133
Ga07g00486	Chr07	-	5383731	5383806	5383288	5383658	5384383	5384578	NA,0.472	0.222,NA	1.0,0.323	0.177,0.097	0.259,0.049	0.314,0.323	0.177,0.092	0.103,0.197	0.276,0.153	0.407,0.141	0.276,0.113	NA,0.534	0.141,0.203	0.0,0.256	0.16,0.323	0.246,0.109
Ga07g00500	Chr07	+	5531234	5531309	5530910	5530959	5531405	5531642	NA,NA	NA,1.0	NA,0.462	1.0,1.0	1.0,1.0	NA,1.0	1.0,1.0	1.0,0.741	1.0,1.0	NA,1.0	1.0,1.0	1.0,NA	0.788,0.788	1.0,1.0	0.554,0.256	NA,NA
Ga07g00505	Chr07	+	5590697	5590738	5590447	5590577	5590982	5591207	NA,0.871	0.645,1.0	0.559,1.0	0.89,0.721	0.937,1.0	0.634,0.744	0.853,0.858	0.745,0.806	0.759,0.711	0.833,0.624	0.883,0.83	NA,1.0	0.764,0.721	0.247,0.729	0.819,0.912	0.511,0.82
Ga07g00510	Chr07	+	5640354	5640442	5640167	5640258	5640608	5640756	NA,0.0	0.383,NA	0.0,0.0	0.106,0.172	0.037,0.161	0.112,0.071	0.12,0.095	0.132,0.108	0.242,0.311	0.051,0.023	0.141,0.151	NA,0.096	0.121,0.058	0.051,0.072	0.188,0.25	0.042,0.255
Ga07g00511	Chr07	-	5652290	5653766	5651541	5651726	5654511	5654646	NA,1.0	1.0,0.0	1.0,0.923	1.0,1.0	0.714,1.0	1.0,0.714	1.0,0.852	0.871,0.765	1.0,NA	NA,1.0	1.0,0.5	NA,0.6	1.0,1.0	1.0,1.0	1.0,1.0	1.0,1.0
Ga07g00565	Chr07	+	6382185	6382294	6381389	6381560	6382622	6382768	0.0,NA	0.5,NA	0.0,0.0	0.0,NA	0.095,0.059	0.0,0.077	0.231,0.111	0.0,0.4	NA,NA	1.0,1.0	0.429,1.0	NA,0.714	0.158,0.333	0.0,0.0	0.0,0.111	NA,0.556
Ga07g00566	Chr07	-	6387455	6387541	6387030	6387162	6388193	6388386	1.0,NA	NA,NA	NA,NA	NA,NA	1.0,NA	NA,NA	0.841,0.848	NA,1.0	NA,1.0	NA,NA	NA,1.0	NA,0.944	NA,NA	NA,NA	NA,1.0	NA,1.0
Ga07g00590	Chr07	-	6708073	6708205	6707906	6707988	6708300	6708468	NA,1.0	0.5,0.667	0.5,0.652	0.5,0.879	0.854,0.859	0.871,0.874	0.662,0.815	0.702,0.66	0.273,1.0	0.543,0.619	0.533,0.568	NA,0.714	0.905,0.73	0.714,0.719	0.657,0.778	1.0,0.778
Ga07g00590	Chr07	-	6707700	6707814	6706663	6706977	6707906	6707988	1.0,1.0	1.0,1.0	1.0,0.733	0.913,0.818	0.914,0.902	0.935,0.957	0.778,0.932	0.663,0.897	NA,1.0	1.0,0.725	1.0,0.885	NA,0.0	0.907,0.765	0.692,0.857	1.0,1.0	NA,1.0
Ga07g00624	Chr07	-	7192241	7192375	7191133	7191437	7192475	7192639	NA,0.892	0.978,0.968	0.524,1.0	0.92,0.928	0.976,0.89	0.803,0.872	0.889,0.964	0.93,0.667	0.973,0.894	0.989,0.985	0.974,0.952	NA,1.0	0.771,0.727	0.689,0.673	0.76,0.953	0.799,0.786
Ga07g00635	Chr07	+	7420634	7420848	7419916	7420114	7421105	7421132	NA,0.941	0.827,1.0	0.808,0.958	0.848,0.858	0.716,0.779	0.839,0.796	0.691,0.721	0.817,0.851	0.827,0.914	0.949,0.857	0.896,0.926	NA,0.993	0.837,0.779	0.844,0.841	0.864,0.81	0.935,0.985
Ga07g00635	Chr07	+	7421503	7421761	7421243	7421397	7422017	7422109	NA,0.695	0.36,0.889	0.269,0.403	0.532,0.654	0.508,0.625	0.307,0.626	0.374,0.383	0.506,0.537	0.701,0.681	0.565,0.383	0.298,0.429	NA,0.83	0.505,0.475	0.252,0.359	0.655,0.567	0.432,0.554
Ga07g00675	Chr07	-	8128981	8129072	8127153	8127917	8129253	8129481	NA,0.0	0.0,0.0	0.0,0.0	0.0,0.208	0.17,0.028	0.0,0.097	0.314,0.11	0.215,0.08	0.0,0.0	0.045,0.162	0.056,0.107	NA,NA	0.149,0.038	0.328,0.097	0.289,0.23	0.13,0.091
Ga07g00727	Chr07	-	8975168	8975229	8973578	8974462	8975446	8975722	NA,0.903	0.727,1.0	0.882,0.954	0.806,0.852	0.951,0.956	0.866,0.879	NA,0.931	0.835,0.93	0.757,0.862	1.0,1.0	0.815,0.819	NA,0.442	0.926,0.89	0.901,0.884	0.951,0.853	0.816,0.731
Ga07g00731	Chr07	-	9006327	9006551	9005733	9005934	9007147	9007272	NA,0.212	0.319,0.0	0.0,0.0	0.188,0.036	0.077,0.088	0.057,0.046	NA,0.082	0.036,0.097	0.296,0.163	0.385,0.143	0.4,0.026	NA,0.0	0.137,0.161	0.158,0.106	0.117,0.412	0.184,0.192
Ga07g00784	Chr07	+	9726126	9726206	9725941	9726023	9726303	9726410	NA,0.0	0.357,0.0	0.0,0.156	0.0,0.0	0.17,0.09	0.0,0.625	NA,0.148	0.088,0.048	0.0,0.116	0.0,0.0	0.0,1.0	NA,0.0	0.0,0.0	0.11,0.024	0.284,1.0	0.146,0.105
Ga07g00794	Chr07	-	9951066	9951196	9950142	9950375	9951463	9952194	NA,0.469	0.429,NA	1.0,0.6	0.818,0.875	0.76,0.467	0.273,0.647	NA,0.75	0.778,0.636	0.6,0.5	0.667,1.0	0.81,0.267	NA,0.556	0.765,0.565	0.5,0.8	0.44,NA	0.4,0.882
Ga07g00796	Chr07	+	10010563	10010596	10009318	10010106	10010980	10011106	NA,0.017	0.068,0.159	0.036,0.102	0.0,0.041	0.027,0.012	0.063,0.008	NA,0.013	0.062,0.035	0.029,0.062	0.059,0.131	0.051,0.015	NA,0.119	0.043,0.07	0.151,0.028	0.117,0.025	0.037,0.085
Ga07g00796	Chr07	+	10007889	10008054	10005684	10005835	10008615	10008724	NA,0.4	0.467,1.0	0.833,0.294	0.385,0.486	0.398,0.333	0.235,0.182	NA,0.224	0.333,0.412	0.2,0.297	0.188,0.429	0.258,0.182	NA,0.313	0.371,0.509	0.44,0.357	0.298,0.355	0.286,0.342
Ga07g00796	Chr07	+	10008163	10008217	10007889	10008093	10008615	10008724	NA,1.0	NA,0.0	0.0,NA	0.246,1.0	0.0,0.765	1.0,0.723	NA,0.246	0.0,1.0	0.0,0.303	0.566,1.0	0.0,0.0	NA,0.0	0.303,NA	1.0,0.115	0.661,0.14	1.0,1.0
Ga07g00796	Chr07	+	10007889	10008093	10005684	10005835	10008615	10008724	NA,0.4	0.442,1.0	0.846,0.294	0.36,0.471	0.378,0.311	0.212,0.156	NA,0.23	0.347,0.394	0.2,0.288	0.188,0.412	0.258,0.194	NA,0.333	0.353,0.5	0.417,0.379	0.298,0.412	0.268,0.342
Ga07g00796	Chr07	+	10007889	10008217	10005684	10005835	10008615	10008724	NA,0.478	0.442,NA	0.818,0.294	0.333,0.493	0.351,0.333	0.235,0.194	NA,0.206	0.319,0.437	0.111,0.268	0.212,0.459	0.241,0.169	NA,0.313	0.362,0.5	0.44,0.357	0.344,0.355	0.333,0.388
Ga07g00796	Chr07	+	10013090	10013177	10012325	10012449	10013426	10013825	NA,0.0	1.0,NA	NA,NA	1.0,0.517	1.0,0.828	0.349,0.517	NA,0.874	0.211,0.211	1.0,0.211	0.517,1.0	0.91,0.488	NA,1.0	1.0,0.263	NA,1.0	1.0,0.445	1.0,0.682
Ga07g00798	Chr07	+	10055821	10055976	10054753	10054977	10058344	10058422	NA,0.046	0.0,0.0	0.158,0.023	0.067,0.024	0.032,0.054	0.032,0.033	NA,0.018	0.143,0.028	0.143,0.2	0.059,0.057	0.076,0.253	NA,0.0	0.17,0.032	0.053,0.114	0.125,0.1	0.0,0.123
Ga07g00828	Chr07	-	10868420	10868532	10868009	10868200	10870355	10870451	NA,0.143	0.067,1.0	0.238,0.0	0.25,0.077	0.464,0.213	0.083,0.111	NA,0.087	0.116,0.24	0.067,0.091	0.143,0.097	0.176,0.222	NA,0.412	0.05,0.116	0.067,0.125	0.032,0.059	0.12,0.481
Ga07g00878	Chr07	-	12120119	12120180	12119670	12120030	12120824	12120872	NA,1.0	0.774,1.0	1.0,1.0	1.0,0.737	1.0,1.0	0.669,1.0	NA,0.877	0.82,1.0	1.0,1.0	1.0,1.0	0.802,1.0	NA,0.483	1.0,1.0	1.0,1.0	0.714,1.0	1.0,0.609
Ga07g01087	Chr07	+	17408258	17408353	17407739	17407853	17408497	17408583	NA,0.053	0.09,0.506	0.128,0.076	0.104,0.077	0.031,0.049	0.089,0.0	NA,0.052	0.084,0.04	0.102,0.104	0.033,0.219	0.024,0.009	NA,0.065	0.054,0.082	0.215,0.009	0.036,0.057	0.047,0.037
Ga07g01102	Chr07	+	17738065	17738185	17736968	17737038	17738595	17738676	NA,0.5	0.106,0.0	0.0,0.0	0.0,0.13	0.0,0.043	0.077,0.0	NA,0.0	0.0,0.0	0.083,0.077	0.385,0.0	0.057,0.081	NA,0.286	0.051,0.043	0.043,0.0	0.045,0.0	0.0,0.074
Ga07g01116	Chr07	+	18006323	18006435	18004299	18005224	18006537	18006798	NA,0.794	0.636,1.0	0.81,0.778	0.655,0.657	0.583,0.63	0.6,0.575	NA,0.51	0.535,0.537	0.653,0.701	0.538,0.486	0.597,0.697	NA,0.4	0.707,0.778	0.409,0.638	0.495,0.639	0.723,0.602
Ga07g01186	Chr07	+	20222865	20222954	20222583	20222788	20223150	20223791	NA,NA	NA,0.346	NA,0.346	0.0,0.181	0.317,0.261	NA,0.122	0.293,0.362	0.288,0.382	NA,0.0	0.761,0.209	0.346,0.096	0.593,1.0	0.544,0.241	0.15,0.131	1.0,1.0	NA,NA
Ga07g01189	Chr07	-	20350354	20350415	20350178	20350260	20350701	20350751	NA,0.937	0.744,1.0	0.599,1.0	0.926,0.862	0.98,0.973	0.877,0.903	NA,0.867	1.0,0.865	0.926,0.806	0.855,1.0	0.633,0.845	NA,0.8	0.876,0.705	0.89,0.882	0.935,1.0	1.0,0.91
Ga07g01275	Chr07	+	24056555	24056616	24056012	24056099	24056830	24056912	NA,0.54	0.509,NA	1.0,0.813	0.555,0.474	0.675,0.929	0.583,0.643	NA,0.667	0.583,0.555	0.867,0.521	0.873,0.7	0.679,1.0	NA,1.0	0.521,0.757	0.483,0.492	0.635,1.0	0.789,0.599
Ga07g01284	Chr07	+	24195831	24195910	24194692	24194782	24195980	24196031	NA,0.797	1.0,1.0	0.0,0.528	0.86,1.0	0.91,0.834	0.528,1.0	NA,0.787	0.699,0.938	1.0,1.0	1.0,0.708	0.691,1.0	NA,0.199	1.0,0.808	1.0,1.0	0.627,0.359	1.0,0.737
Ga07g01285	Chr07	+	24192648	24192788	24192142	24192235	24193113	24193255	NA,1.0	0.778,1.0	0.467,0.667	0.769,0.818	0.636,0.816	0.733,0.61	NA,0.67	0.692,0.529	0.538,0.882	0.714,0.529	0.395,0.333	NA,1.0	0.548,0.714	1.0,0.789	0.357,1.0	0.714,1.0
Ga07g01286	Chr07	+	24204360	24204493	24204061	24204146	24204740	24204864	NA,NA	NA,0.0	0.35,0.27	0.6,0.3	0.6,0.0	NA,NA	NA,0.667	0.333,0.0	1.0,0.0	0.2,0.2	0.216,0.349	1.0,NA	0.333,1.0	0.407,0.2	NA,0.333	0.0,NA
Ga07g01341	Chr07	-	26649079	26649190	26648635	26648973	26649616	26649749	NA,0.017	0.048,0.091	0.2,0.13	0.02,0.036	0.029,0.09	0.03,0.054	NA,0.101	0.053,0.099	0.024,0.103	0.161,0.074	0.033,0.077	NA,0.152	0.053,0.067	0.091,0.097	0.139,0.118	0.121,0.07
Ga07g01393	Chr07	+	28471320	28471399	28471112	28471221	28471900	28472196	NA,1.0	NA,1.0	0.817,0.875	1.0,0.947	0.97,0.901	1.0,0.923	NA,0.792	0.9,0.919	1.0,0.962	1.0,1.0	1.0,1.0	NA,1.0	0.763,0.855	0.662,0.865	0.77,1.0	0.887,1.0
Ga07g01461	Chr07	-	31174028	31174197	31173813	31173903	31174318	31174551	1.0,1.0	1.0,NA	0.455,1.0	1.0,1.0	0.818,0.8	1.0,0.857	NA,0.95	1.0,1.0	NA,1.0	0.889,1.0	0.923,0.9	0.385,NA	0.882,0.956	0.765,1.0	1.0,1.0	NA,1.0
Ga07g01462	Chr07	+	31233393	31233448	31232756	31232876	31233541	31233905	NA,0.0	0.168,0.206	0.264,0.069	0.043,0.061	0.085,0.102	0.188,0.105	NA,0.043	0.151,0.118	0.031,0.024	0.102,0.318	0.082,0.053	NA,0.181	0.209,0.067	0.108,0.181	0.15,0.033	0.27,0.122
Ga07g01493	Chr07	+	33123833	33123907	33123318	33123475	33124274	33124472	NA,0.264	0.203,0.451	0.15,0.07	0.201,0.256	0.314,0.186	0.194,0.186	NA,0.188	0.292,0.228	0.123,0.186	0.33,0.416	0.232,0.173	NA,0.143	0.29,0.166	0.305,0.211	0.277,0.326	0.354,0.328
Ga07g01493	Chr07	+	33123833	33123928	33123318	33123475	33124274	33124472	NA,0.204	0.164,0.506	0.073,0.063	0.204,0.202	0.222,0.155	0.199,0.141	NA,0.207	0.269,0.165	0.14,0.177	0.293,0.334	0.179,0.132	NA,0.13	0.274,0.163	0.227,0.157	0.2,0.141	0.325,0.254
Ga07g01495	Chr07	-	33140998	33141026	33139849	33139954	33141635	33141760	NA,0.101	0.061,0.0	0.0,0.0	0.0,0.0	0.058,0.035	0.064,0.041	NA,0.026	0.203,0.116	0.0,0.0	0.217,0.0	0.077,0.0	NA,0.26	0.0,0.0	0.0,0.0	0.085,0.0	0.0,0.0
Ga07g01495	Chr07	-	33138858	33138885	33138543	33138713	33139020	33139103	NA,1.0	0.95,1.0	0.787,1.0	0.901,0.888	0.968,0.952	0.873,0.976	NA,0.923	0.888,1.0	1.0,1.0	0.943,1.0	0.969,0.777	NA,0.934	1.0,0.943	0.963,0.843	0.908,1.0	0.781,0.877
Ga07g01524	Chr07	-	35188210	35189040	35185416	35187110	35189736	35190239	NA,0.143	0.125,0.0	0.0,0.048	0.243,0.29	0.065,0.179	0.0,0.065	NA,0.045	0.111,0.185	0.048,0.053	0.152,0.063	0.095,0.019	NA,1.0	0.063,0.091	0.0,0.091	0.045,0.0	0.207,0.224
Ga07g01549	Chr07	+	37831118	37831213	37830065	37830217	37831316	37831597	NA,NA	NA,1.0	0.339,0.485	0.506,0.578	0.633,0.511	0.594,0.611	NA,0.5	0.559,0.475	0.0,0.0	0.606,0.431	0.204,0.339	NA,NA	0.316,0.804	0.451,0.545	0.0,NA	1.0,0.461
Ga07g01549	Chr07	+	37831118	37831187	37830065	37830217	37831316	37831597	NA,NA	NA,NA	0.229,0.331	0.64,0.542	0.597,0.38	0.551,0.519	NA,0.416	0.542,0.386	0.0,0.0	0.542,0.372	0.0,0.229	NA,NA	0.229,0.781	0.416,0.441	0.0,NA	1.0,0.441
Ga07g01558	Chr07	-	40180617	40180662	40180337	40180372	40180958	40181097	NA,0.829	0.943,1.0	0.649,0.874	1.0,0.9	0.913,0.929	0.928,0.895	NA,0.926	0.792,0.837	0.973,0.962	0.904,1.0	0.924,0.925	NA,1.0	0.909,0.955	1.0,0.962	0.928,1.0	0.89,0.924
Ga07g01574	Chr07	+	40938965	40939036	40938644	40938713	40939192	40939299	NA,1.0	0.604,1.0	0.401,0.444	0.672,0.406	0.512,0.659	0.677,0.763	NA,0.577	0.556,0.54	0.163,0.468	0.578,0.691	0.488,0.58	NA,1.0	0.559,0.382	0.369,0.408	0.934,1.0	0.559,0.637
Ga07g01574	Chr07	+	40951215	40951375	40950763	40951130	40951627	40951771	NA,0.615	0.311,0.2	0.259,0.5	0.414,0.463	0.349,0.229	0.318,0.423	NA,0.374	0.35,0.386	0.524,0.372	0.304,0.135	0.295,0.447	NA,0.701	0.429,0.535	0.222,0.385	0.275,0.333	0.548,0.677
Ga07g01574	Chr07	+	40951215	40951525	40950763	40951130	40951627	40951771	NA,0.592	0.288,0.2	0.231,0.462	0.382,0.41	0.272,0.198	0.318,0.391	NA,0.33	0.306,0.375	0.474,0.349	0.273,0.082	0.247,0.429	NA,0.714	0.368,0.5	0.25,0.377	0.241,0.35	0.491,0.628
Ga07g01583	Chr07	-	41096950	41097036	41096517	41096732	41097292	41097587	NA,0.124	0.043,0.152	0.0,0.063	0.0,0.086	0.076,0.028	0.067,0.076	NA,0.046	0.084,0.049	0.177,0.097	0.0,0.146	0.097,0.043	NA,0.097	0.0,0.152	0.0,0.089	0.35,0.0	0.177,0.198
Ga07g01584	Chr07	-	41222252	41222325	41221829	41222060	41222569	41222690	NA,NA	0.0,0.367	0.743,0.751	0.367,0.685	0.453,0.367	0.591,0.618	NA,0.626	0.537,0.481	0.436,1.0	1.0,0.436	0.465,0.278	NA,0.635	0.831,0.579	0.317,0.655	0.367,0.537	0.537,0.481
Ga07g01607	Chr07	-	44641592	44641656	44641360	44641418	44656383	44656554	NA,0.729	0.726,1.0	1.0,0.799	0.941,0.866	0.93,0.951	0.964,0.982	NA,0.899	0.96,1.0	0.891,0.783	1.0,0.947	0.79,0.745	NA,0.871	1.0,0.772	0.917,0.922	0.883,0.836	0.937,0.873
Ga07g01608	Chr07	+	44842607	44842734	44841913	44842123	44842878	44845667	NA,0.533	1.0,NA	0.6,NA	0.2,0.143	0.455,1.0	NA,0.111	NA,0.467	1.0,0.429	0.714,1.0	NA,0.429	0.333,0.167	NA,0.667	0.333,0.273	1.0,1.0	0.0,1.0	1.0,1.0
Ga07g01608	Chr07	+	44842236	44842372	44841913	44842123	44842607	44842734	NA,0.333	0.333,1.0	0.25,1.0	1.0,1.0	0.647,0.636	1.0,0.846	NA,0.481	0.778,0.739	0.714,0.652	1.0,1.0	0.875,0.556	1.0,NA	1.0,1.0	1.0,0.6	1.0,0.333	0.667,0.739
Ga07g01641	Chr07	-	46860107	46860180	46858227	46858613	46860677	46860761	NA,0.088	0.104,0.0	0.0,0.224	0.249,0.427	0.737,0.57	0.635,0.476	NA,0.403	0.384,0.268	0.537,0.293	0.278,0.424	0.367,0.224	NA,1.0	0.618,0.332	0.698,0.394	0.367,0.224	1.0,0.391
Ga07g01669	Chr07	-	53025792	53025881	53025469	53025584	53026455	53026529	NA,0.799	NA,1.0	0.679,0.679	1.0,1.0	1.0,1.0	0.57,1.0	NA,0.921	0.75,1.0	1.0,0.614	0.744,0.841	1.0,0.927	NA,0.625	0.712,0.538	0.553,0.496	0.57,1.0	0.809,1.0
Ga07g01672	Chr07	-	53393295	53393381	53393109	53393160	53400510	53400577	NA,0.617	0.875,1.0	1.0,1.0	0.925,1.0	0.974,1.0	1.0,0.931	NA,0.973	0.953,1.0	0.933,1.0	1.0,0.911	0.886,0.957	NA,1.0	0.747,0.805	0.617,1.0	0.901,1.0	1.0,0.901
Ga07g01672	Chr07	-	53409542	53409640	53408562	53408656	53409755	53409826	NA,0.336	0.0,NA	0.0,0.0	0.336,0.0	0.095,0.285	0.0,0.074	NA,0.0	0.017,0.059	0.0,0.126	0.0,0.336	0.202,0.0	NA,0.112	0.159,0.0	0.0,0.035	0.202,0.0	0.092,0.098
Ga07g01762	Chr07	-	70902995	70903592	70902772	70902907	70903767	70903831	NA,1.0	0.297,1.0	0.474,0.273	0.231,0.158	0.217,0.252	0.133,0.055	NA,0.099	0.074,0.185	0.333,0.375	0.5,0.615	0.153,0.044	NA,0.778	0.231,0.267	0.091,0.154	0.6,0.308	0.429,0.5
Ga07g01776	Chr07	-	73134229	73134362	73133976	73134015	73135160	73135248	NA,0.549	0.632,0.5	0.727,0.613	0.605,0.718	0.54,0.655	0.455,0.506	NA,0.582	0.618,0.566	0.557,0.59	0.64,0.618	0.423,0.467	NA,0.488	0.562,0.818	0.795,0.71	0.355,0.318	0.662,0.592
Ga07g01782	Chr07	-	73654498	73654636	73653608	73654103	73654781	73655048	NA,0.091	0.016,0.0	0.2,0.077	0.034,0.028	0.055,0.102	0.04,0.085	NA,0.041	0.126,0.04	0.086,0.175	0.059,0.111	0.018,0.043	NA,0.2	0.032,0.064	0.089,0.042	0.114,0.029	0.103,0.064
Ga07g01806	Chr07	+	77239446	77239552	77239276	77239364	77239649	77239712	NA,0.245	0.077,0.0	0.0,0.167	0.094,0.111	0.032,0.021	0.0,0.055	NA,0.052	0.0,0.091	0.2,0.404	0.045,0.009	0.075,0.143	NA,0.0	0.111,0.167	0.068,0.034	0.091,0.111	0.168,0.128
Ga07g01813	Chr07	-	78526663	78526748	78526140	78526254	78526845	78526966	NA,0.885	0.948,1.0	1.0,0.643	0.89,0.971	0.936,0.979	0.896,1.0	NA,0.88	0.871,0.979	0.881,1.0	1.0,0.914	0.981,0.955	NA,0.782	0.864,0.92	0.812,0.853	0.895,0.969	0.897,0.924
Ga07g01820	Chr07	+	78920294	78920418	78918028	78918151	78920933	78921009	NA,NA	0.077,0.0	0.0,0.0	0.018,0.0	0.039,0.048	0.158,0.182	NA,0.111	0.077,0.0	NA,NA	0.0,0.037	0.07,0.0	NA,0.0	0.111,0.073	0.024,0.16	0.056,0.6	1.0,0.0
Ga07g01909	Chr07	+	85508930	85509020	85508468	85508540	85509162	85509205	NA,NA	NA,NA	NA,NA	NA,NA	NA,1.0	0.868,0.713	0.798,0.717	0.678,0.678	NA,1.0	NA,NA	NA,0.0	NA,NA	NA,NA	NA,NA	NA,NA	NA,NA
Ga07g02034	Chr07	-	90949510	90949594	90948439	90948730	90951432	90951506	NA,0.813	0.414,0.731	0.492,0.417	0.573,0.835	0.679,0.763	0.556,0.631	0.554,0.633	0.738,0.713	0.775,0.626	0.476,0.264	0.357,0.301	NA,0.214	0.559,0.548	0.71,0.4	0.636,0.465	0.51,0.544
Ga07g02040	Chr07	-	91061707	91061759	91059620	91061340	91062783	91063676	NA,0.311	0.0,NA	0.0,0.0	0.132,0.054	0.009,0.033	0.0,0.015	0.0,0.0	0.035,0.0	0.103,0.0	0.0,0.054	0.022,0.059	NA,0.306	0.099,0.04	0.04,0.0	0.042,0.076	0.146,0.077
Ga07g02049	Chr07	+	91364343	91364422	91363968	91364084	91365173	91366231	NA,0.567	0.351,0.281	0.15,0.219	0.365,0.258	0.191,0.252	0.398,0.329	0.162,0.134	0.247,0.311	0.45,0.28	0.172,0.187	0.256,0.247	NA,0.124	0.27,0.21	0.103,0.193	0.283,0.231	0.321,0.33
Ga07g02049	Chr07	+	91364343	91364478	91363968	91364084	91365173	91366231	NA,0.329	0.135,0.091	0.073,0.148	0.127,0.105	0.072,0.092	0.083,0.111	0.05,0.062	0.08,0.088	0.115,0.125	0.075,0.122	0.138,0.147	NA,0.1	0.148,0.118	0.056,0.106	0.111,0.079	0.121,0.117
Ga07g02050	Chr07	-	91417182	91417287	91416644	91416720	91417955	91418028	NA,0.5	0.6,0.0	0.176,0.429	0.75,1.0	0.857,0.636	0.833,0.333	0.407,0.267	0.263,0.4	NA,1.0	1.0,0.455	0.0,0.385	0.508,1.0	1.0,1.0	1.0,0.917	0.474,0.25	1.0,1.0
Ga07g02050	Chr07	-	91416644	91416720	91416414	91416521	91417955	91418028	NA,1.0	1.0,1.0	1.0,1.0	0.532,1.0	1.0,0.666	0.587,0.676	0.932,0.929	1.0,0.695	1.0,1.0	1.0,1.0	1.0,0.631	NA,0.196	0.532,0.666	1.0,1.0	0.799,1.0	NA,0.363
Ga07g02050	Chr07	-	91416644	91416720	91416414	91416521	91417182	91417287	NA,1.0	0.431,NA	1.0,0.289	0.159,0.603	0.416,0.57	0.416,0.506	0.532,0.597	0.57,1.0	0.695,0.102	0.363,0.487	0.532,0.275	NA,0.431	0.561,0.82	0.532,0.328	0.511,0.0	0.0,1.0
Ga07g02050	Chr07	-	91417182	91417287	91416414	91416521	91417955	91418028	NA,1.0	1.0,NA	1.0,1.0	0.833,1.0	1.0,0.667	0.765,0.538	0.9,0.857	1.0,0.385	1.0,1.0	1.0,1.0	1.0,0.667	NA,0.576	0.8,0.667	1.0,1.0	0.765,1.0	1.0,0.667
Ga07g02082	Chr07	+	91833409	91833475	91833202	91833311	91833560	91833629	NA,1.0	1.0,1.0	0.746,1.0	0.894,1.0	0.887,1.0	0.738,1.0	0.958,0.973	0.894,1.0	0.955,0.946	1.0,0.933	0.933,0.938	NA,0.833	1.0,0.855	1.0,0.934	1.0,0.911	0.789,0.871
Ga07g02100	Chr07	+	92022374	92022485	92021748	92021814	92023367	92023445	NA,1.0	0.111,1.0	1.0,0.111	0.0,0.263	0.032,0.094	0.032,0.116	0.0,0.07	0.0,0.083	0.0,0.125	0.0,0.059	0.0,0.067	NA,0.0	0.048,0.0	0.0,0.0	0.083,0.0	0.333,0.217
Ga07g02118	Chr07	-	92277357	92278995	92276857	92277026	92280290	92280606	NA,1.0	1.0,NA	0.333,1.0	1.0,1.0	1.0,0.667	1.0,1.0	1.0,1.0	1.0,1.0	0.2,1.0	0.714,0.6	1.0,1.0	NA,1.0	0.6,1.0	1.0,0.846	0.375,NA	NA,0.333
Ga07g02118	Chr07	-	92278959	92278995	92276857	92277026	92280290	92280606	NA,1.0	1.0,NA	0.198,1.0	1.0,1.0	1.0,0.689	1.0,1.0	1.0,1.0	1.0,1.0	0.425,1.0	0.0,0.689	1.0,1.0	NA,1.0	0.425,1.0	1.0,0.816	0.425,1.0	1.0,0.596
Ga07g02146	Chr07	+	92638402	92638505	92637907	92638274	92638750	92638894	NA,0.167	0.333,1.0	0.333,0.172	0.273,0.36	0.267,0.277	0.059,0.356	0.347,0.192	0.239,0.307	0.333,0.217	0.333,0.167	0.302,0.556	NA,0.838	0.394,0.371	0.438,0.143	0.31,0.25	0.158,0.234
Ga07g02146	Chr07	+	92636632	92636958	92636272	92636502	92637106	92637274	NA,0.333	0.429,0.273	0.833,0.455	0.333,0.628	0.44,0.434	0.688,0.429	0.436,0.379	0.525,0.333	0.0,1.0	0.368,0.583	0.467,0.509	NA,0.704	0.256,0.607	0.636,0.521	0.6,1.0	0.172,0.207
Ga07g02204	Chr07	-	93671699	93671799	93671405	93671555	93672296	93672530	NA,0.064	0.111,0.0	1.0,0.333	0.308,0.3	0.308,0.2	0.143,0.231	NA,0.294	0.161,0.302	0.222,0.143	0.5,1.0	0.176,0.13	NA,1.0	0.355,0.333	0.6,0.529	0.571,0.0	0.6,0.586
Ga07g02204	Chr07	-	93671699	93671757	93671405	93671555	93672296	93672530	NA,0.273	0.322,0.0	1.0,0.559	0.261,0.352	0.429,0.375	0.175,0.337	NA,0.368	0.305,0.253	0.266,0.096	0.679,1.0	0.0,0.202	NA,1.0	0.432,0.514	0.76,0.717	0.782,0.717	0.717,0.668
Ga07g02224	Chr07	-	93970522	93970564	93970070	93970130	93970671	93970756	NA,1.0	0.639,1.0	NA,0.414	1.0,1.0	0.895,0.876	0.68,0.809	NA,1.0	0.919,0.85	1.0,0.66	1.0,1.0	0.864,1.0	NA,1.0	1.0,0.825	1.0,1.0	1.0,1.0	0.739,1.0
Ga07g02243	Chr07	-	94307640	94308922	94303313	94303385	94310726	94310826	NA,1.0	0.385,NA	1.0,0.867	0.818,0.714	0.636,0.707	1.0,0.609	NA,0.852	0.769,0.692	NA,NA	0.714,0.833	0.813,1.0	NA,0.571	1.0,0.5	1.0,0.778	0.571,1.0	0.714,0.875
Ga07g02333	Chr07	-	95684140	95684246	95682623	95683948	95684937	95685059	NA,0.407	0.0,0.143	1.0,0.4	0.429,0.316	0.862,0.76	0.63,0.674	NA,0.582	0.467,0.8	0.6,0.833	0.75,0.619	0.7,0.636	NA,1.0	0.586,0.52	0.385,0.667	0.8,0.25	0.5,0.833
Ga07g02333	Chr07	-	95680739	95680838	95680350	95680542	95681017	95681143	NA,0.903	1.0,1.0	1.0,NA	1.0,0.751	1.0,1.0	1.0,0.865	NA,0.982	0.967,0.919	1.0,0.91	1.0,1.0	1.0,1.0	1.0,1.0	1.0,0.91	1.0,1.0	1.0,1.0	1.0,1.0
Ga07g02333	Chr07	-	95684140	95684754	95682623	95683948	95684937	95685059	NA,0.429	0.0,0.143	1.0,0.4	0.429,0.316	0.862,0.76	0.63,0.674	NA,0.563	0.489,0.8	0.6,0.833	0.75,0.619	0.7,0.636	NA,1.0	0.613,0.52	0.385,0.667	0.8,0.25	0.5,0.833
Ga07g02333	Chr07	-	95684140	95684725	95682623	95683948	95684937	95685059	NA,0.385	0.0,0.333	1.0,0.4	0.5,0.316	0.857,0.769	0.643,0.682	NA,0.582	0.52,0.84	0.6,0.833	0.765,0.636	0.7,0.636	NA,1.0	0.6,0.538	0.385,0.692	0.8,0.25	0.5,0.833
Ga07g02351	Chr07	+	96006410	96006482	96006170	96006271	96007091	96007173	NA,0.807	0.917,1.0	1.0,0.853	1.0,0.924	1.0,1.0	0.956,1.0	NA,0.889	0.97,0.795	0.906,0.939	0.897,0.803	0.931,0.829	NA,1.0	0.91,0.976	0.853,0.744	0.744,1.0	0.814,1.0
Ga08g00002	Chr08	-	29276	29346	29053	29136	29430	29629	NA,0.633	0.764,0.0	0.329,1.0	0.663,0.819	0.81,0.693	0.841,0.684	NA,0.858	0.825,0.731	0.747,0.659	0.336,0.733	0.741,0.639	NA,0.463	0.667,0.57	0.371,0.719	0.639,0.469	0.829,0.671
Ga08g00002	Chr08	-	24601	24671	23680	24414	25157	25690	NA,1.0	0.371,1.0	NA,0.0	0.228,0.164	0.0,0.078	1.0,NA	NA,0.164	0.0,0.0	0.0,0.228	NA,0.0	0.061,0.307	NA,0.579	0.0,0.0	0.228,0.0	0.0,0.0	0.32,0.138
Ga08g00002	Chr08	-	23680	25690	19475	19593	29053	29136	NA,0.957	0.661,0.818	0.838,1.0	0.942,0.791	0.794,0.852	0.676,0.85	NA,0.717	0.738,0.797	0.796,0.846	0.909,0.75	0.619,0.845	NA,0.802	0.81,0.647	0.714,0.925	0.644,0.9	0.798,0.811
Ga08g00002	Chr08	-	26752	26793	25157	25690	27163	27562	NA,0.132	0.0,0.0	0.588,0.082	0.082,0.106	0.063,0.213	0.092,0.048	NA,0.141	0.092,0.0	0.0,0.249	0.0,0.101	0.055,0.125	NA,0.588	0.176,0.18	0.0,0.087	0.151,0.24	0.0,0.092
Ga08g00051	Chr08	+	380410	380443	379896	380065	380596	380691	NA,0.694	0.302,0.159	0.294,0.338	0.335,0.539	0.201,0.386	0.201,0.0	NA,0.321	0.04,0.245	0.274,0.395	0.178,0.393	0.245,0.107	NA,0.43	0.502,0.274	0.171,0.232	0.201,0.602	0.139,0.43
Ga08g00075	Chr08	-	506301	506350	506083	506226	506440	506696	NA,0.719	0.913,0.529	0.787,0.541	0.867,0.814	0.897,0.841	0.89,0.752	NA,0.665	0.835,0.745	0.503,0.137	0.729,0.82	0.912,0.778	NA,0.574	0.495,0.683	0.653,0.922	0.659,0.843	0.881,0.709
Ga08g00075	Chr08	-	502948	503020	502755	502858	503100	503146	NA,1.0	1.0,1.0	0.897,1.0	1.0,1.0	1.0,0.899	1.0,1.0	NA,0.969	0.916,1.0	1.0,1.0	0.716,0.823	0.865,1.0	NA,1.0	0.911,0.823	0.62,0.863	1.0,1.0	0.84,0.772
Ga08g00075	Chr08	-	502192	502339	501665	501945	502755	502858	NA,0.958	0.862,0.333	0.789,0.867	0.822,0.84	0.878,0.87	0.769,0.8	NA,0.797	0.814,0.902	1.0,0.714	0.933,0.714	0.811,0.768	NA,0.867	0.855,0.758	0.952,0.969	0.619,0.6	0.714,1.0
Ga08g00155	Chr08	+	1189909	1189997	1189727	1189806	1190514	1190555	NA,1.0	0.776,1.0	0.722,0.486	0.739,0.865	1.0,0.68	1.0,NA	1.0,NA	1.0,NA	1.0,NA	0.788,0.9	0.68,0.591	NA,1.0	1.0,1.0	0.347,0.805	1.0,1.0	0.889,0.68
Ga08g00215	Chr08	-	1922380	1922483	1921471	1922136	1922563	1922758	NA,1.0	NA,NA	NA,1.0	1.0,1.0	0.921,0.935	1.0,1.0	0.912,0.887	0.829,0.75	NA,NA	1.0,1.0	1.0,NA	NA,NA	1.0,0.556	0.8,1.0	1.0,NA	NA,NA
Ga08g00228	Chr08	-	2179601	2179691	2178501	2178934	2179821	2179894	NA,0.0	0.0,NA	0.0,0.208	0.174,0.081	0.0,0.345	0.095,0.0	NA,0.126	0.0,0.0	0.24,0.09	0.0,0.0	0.081,0.0	NA,0.0	0.07,0.149	0.062,0.273	0.07,0.345	0.149,0.042
Ga08g00228	Chr08	-	2179821	2179894	2178501	2178934	2180362	2180591	NA,0.853	0.828,0.367	0.429,0.723	0.57,0.598	0.73,0.607	0.848,0.758	NA,0.68	0.61,0.794	0.761,0.836	0.822,0.787	0.62,0.674	NA,0.743	0.546,0.752	0.514,0.604	0.617,0.733	0.643,0.808
Ga08g00243	Chr08	-	2371284	2371356	2371092	2371183	2371464	2371565	NA,1.0	1.0,1.0	1.0,NA	0.368,1.0	0.777,1.0	1.0,1.0	NA,1.0	0.865,1.0	NA,1.0	1.0,1.0	0.466,0.226	NA,NA	0.87,0.564	1.0,1.0	0.897,1.0	NA,0.368
Ga08g00265	Chr08	-	2604839	2604922	2603266	2603322	2605252	2605727	NA,0.045	0.123,0.038	0.108,0.028	0.104,0.082	0.11,0.125	0.068,0.042	NA,0.091	0.039,0.044	0.056,0.057	0.207,0.047	0.123,0.123	NA,0.433	0.05,0.081	0.029,0.053	0.056,0.07	0.034,0.045
Ga08g00314	Chr08	-	3173088	3173163	3172313	3172956	3173519	3174234	NA,0.598	0.741,0.364	0.572,0.753	0.534,0.756	0.848,0.733	1.0,0.821	NA,0.781	0.8,0.677	1.0,0.845	1.0,0.885	0.706,0.902	NA,1.0	0.8,1.0	0.632,0.814	0.632,1.0	0.896,0.696
Ga08g00323	Chr08	+	3291607	3291672	3291222	3291413	3292687	3292797	NA,NA	0.195,0.168	0.646,0.378	0.422,0.305	0.233,0.156	0.195,0.267	NA,0.453	0.306,0.378	1.0,1.0	0.378,0.503	0.412,0.572	NA,1.0	0.0,1.0	0.249,0.233	0.267,0.168	0.548,0.646
Ga08g00335	Chr08	+	3460004	3460055	3459734	3459899	3461144	3461222	NA,0.353	0.436,0.799	0.604,0.571	0.534,0.53	0.836,0.811	0.84,0.786	NA,0.819	0.829,0.799	0.438,0.512	0.709,0.657	0.445,0.444	NA,0.374	0.669,0.661	0.701,0.801	0.542,0.666	0.608,0.677
Ga08g00377	Chr08	-	4266312	4266717	4266066	4266179	4267750	4267901	NA,0.453	0.014,0.167	0.592,0.579	0.115,0.391	0.267,0.184	0.194,0.205	NA,0.241	0.293,0.173	0.172,0.423	0.556,0.333	0.175,0.162	NA,0.654	0.358,0.388	0.615,0.426	0.169,0.082	0.54,0.343
Ga08g00387	Chr08	+	4410565	4410627	4410001	4410200	4410783	4410964	NA,0.558	0.464,0.481	0.271,0.276	0.216,0.476	0.159,0.404	0.113,0.158	NA,0.186	0.23,0.355	0.307,0.454	0.527,0.093	0.292,0.179	NA,0.553	0.195,0.241	0.121,0.11	0.338,0.405	0.301,0.284
Ga08g00433	Chr08	-	5014387	5014588	5013206	5014295	5014750	5015089	NA,0.944	1.0,1.0	0.932,1.0	0.991,0.949	1.0,1.0	1.0,0.962	NA,1.0	0.965,1.0	0.959,0.987	1.0,1.0	1.0,0.826	NA,0.939	0.915,0.862	0.867,0.913	0.9,0.929	0.982,0.936
Ga08g00440	Chr08	+	5124639	5124679	5123150	5124379	5124872	5125266	NA,1.0	0.715,NA	0.811,1.0	0.888,1.0	0.973,1.0	1.0,1.0	NA,0.959	1.0,1.0	0.705,0.834	0.798,1.0	1.0,1.0	NA,1.0	1.0,1.0	0.945,0.964	1.0,0.852	1.0,0.912
Ga08g00444	Chr08	+	5185494	5185547	5185277	5185375	5185720	5185844	NA,1.0	NA,NA	NA,NA	NA,NA	NA,NA	NA,0.396	NA,NA	1.0,0.724	NA,0.567	NA,NA	NA,NA	NA,NA	NA,NA	NA,NA	NA,NA	NA,1.0
Ga08g00446	Chr08	+	5212395	5212481	5212001	5212151	5212907	5212956	NA,1.0	0.647,NA	1.0,0.683	1.0,0.447	0.653,0.763	0.729,1.0	NA,0.633	0.843,0.715	0.886,0.903	1.0,0.617	0.778,0.35	NA,0.624	0.79,0.901	0.328,0.782	1.0,1.0	0.763,0.729
Ga08g00446	Chr08	+	5212231	5212309	5212001	5212151	5212395	5212481	NA,0.846	0.842,1.0	1.0,0.628	1.0,1.0	1.0,1.0	1.0,0.894	NA,0.942	0.96,0.936	0.649,0.842	1.0,1.0	0.842,1.0	NA,0.711	0.842,1.0	0.944,0.924	0.0,1.0	1.0,0.88
Ga08g00508	Chr08	-	6476947	6477031	6476570	6476642	6477248	6477362	NA,0.385	0.0,NA	1.0,NA	1.0,1.0	0.662,0.639	0.576,0.944	NA,0.65	0.786,0.465	NA,NA	NA,1.0	1.0,1.0	NA,0.765	1.0,0.71	1.0,1.0	0.521,1.0	NA,0.0
Ga08g00515	Chr08	-	6538280	6538398	6536759	6536842	6538540	6538613	NA,0.067	0.25,1.0	0.0,0.0	0.2,0.167	0.244,0.415	0.0,0.0	NA,0.154	0.07,0.231	0.067,0.053	0.0,0.171	0.0,0.034	NA,0.552	0.077,0.154	0.0,0.091	0.067,0.333	0.2,0.111
Ga08g00527	Chr08	+	6816104	6816155	6814043	6814209	6816237	6818128	NA,0.571	NA,NA	NA,NA	0.0,NA	0.0,0.077	0.599,0.217	0.0,0.666	0.069,0.181	NA,NA	0.181,0.249	0.0,0.571	NA,NA	0.199,0.275	NA,0.799	NA,NA	NA,NA
Ga08g00533	Chr08	-	6869454	6869488	6869072	6869243	6869647	6869759	NA,0.08	0.111,0.273	0.0,0.333	0.0,0.023	0.0,0.0	0.0,0.0	0.034,0.014	0.0,0.045	0.0,0.0	0.0,0.0	0.0,0.059	NA,0.379	0.0,0.0	0.111,0.0	0.04,0.0	0.0,0.041
Ga08g00538	Chr08	-	6963572	6963645	6963142	6963255	6964037	6964254	NA,NA	0.938,1.0	0.924,0.912	1.0,0.537	0.776,1.0	1.0,0.776	NA,0.635	0.607,0.252	1.0,1.0	1.0,0.786	0.885,1.0	NA,NA	0.897,1.0	0.465,0.927	0.864,0.698	1.0,0.698
Ga08g00561	Chr08	+	7339448	7339612	7339295	7339336	7340124	7340224	NA,1.0	1.0,1.0	1.0,0.789	1.0,0.84	0.857,1.0	1.0,0.964	NA,0.969	0.872,1.0	1.0,0.923	0.931,0.714	0.923,1.0	NA,0.488	0.933,1.0	0.879,1.0	1.0,0.833	1.0,0.916
Ga08g00562	Chr08	+	7347493	7347616	7346964	7347096	7348358	7348762	NA,0.333	NA,1.0	0.75,1.0	0.714,1.0	1.0,0.714	NA,1.0	1.0,1.0	1.0,0.6	1.0,1.0	1.0,1.0	1.0,1.0	0.8,NA	0.867,1.0	1.0,0.684	0.739,1.0	1.0,1.0
Ga08g00590	Chr08	+	7750706	7750826	7750153	7750251	7751235	7752964	NA,0.015	0.0,0.111	0.143,0.0	0.091,0.095	0.022,0.04	0.051,0.023	NA,0.018	0.028,0.024	0.071,0.061	0.034,0.105	0.032,0.039	NA,0.0	0.037,0.038	0.032,0.04	0.049,0.02	0.071,0.075
Ga08g00610	Chr08	-	8312330	8312687	8312010	8312185	8312775	8312880	NA,0.087	0.011,0.081	0.035,0.029	0.055,0.038	0.019,0.013	0.026,0.011	NA,0.029	0.047,0.056	0.073,0.045	0.043,0.083	0.013,0.007	NA,0.0	0.036,0.039	0.049,0.047	0.014,0.053	0.051,0.035
Ga08g00610	Chr08	-	8312330	8312435	8312010	8312185	8312660	8312687	NA,0.667	0.167,0.538	0.412,0.2	0.556,0.375	0.172,0.238	0.154,0.03	NA,0.118	0.268,0.2	1.0,0.273	0.143,0.283	0.067,0.0	NA,NA	0.111,0.257	0.263,0.316	0.143,0.556	0.333,0.273
Ga08g00610	Chr08	-	8312660	8312687	8312010	8312185	8312775	8312880	NA,0.036	0.106,0.085	0.054,0.102	0.036,0.021	0.052,0.021	0.104,0.046	NA,0.075	0.05,0.052	0.04,0.048	0.11,0.14	0.033,0.031	NA,0.0	0.085,0.039	0.052,0.063	0.043,0.034	0.079,0.037
Ga08g00617	Chr08	+	8599940	8600077	8598783	8598900	8600203	8600546	NA,1.0	0.818,0.833	1.0,0.708	0.895,0.859	0.858,0.87	0.56,0.76	NA,0.903	0.976,0.95	1.0,0.925	0.613,0.812	0.861,0.868	NA,0.915	1.0,0.848	0.855,0.905	1.0,0.886	0.785,0.939
Ga08g00617	Chr08	+	8598043	8598097	8597899	8597956	8598783	8598900	NA,0.642	0.765,0.661	0.796,0.54	0.774,0.661	0.705,0.574	0.82,0.626	NA,0.58	0.894,0.603	0.932,0.554	0.394,0.898	0.685,0.796	NA,0.705	0.482,0.62	0.494,0.48	0.716,0.723	0.695,0.489
Ga08g00654	Chr08	-	9736075	9736770	9735860	9735948	9736966	9737116	NA,1.0	1.0,NA	1.0,NA	1.0,0.6	0.368,0.667	0.5,0.5	NA,0.429	0.6,1.0	NA,1.0	1.0,1.0	0.667,1.0	NA,NA	0.667,1.0	NA,1.0	1.0,1.0	1.0,1.0
Ga08g00654	Chr08	-	9738270	9738336	9738054	9738149	9738537	9738588	0.0,NA	0.547,0.376	0.0,NA	0.0,NA	0.668,0.751	0.547,0.809	NA,0.662	0.42,0.601	1.0,0.644	0.232,0.751	0.502,0.644	NA,NA	0.0,0.521	NA,1.0	1.0,NA	1.0,1.0
Ga08g00655	Chr08	-	9739012	9739121	9738537	9738588	9739217	9739277	NA,NA	0.667,0.25	0.2,NA	0.333,0.5	0.048,0.0	0.0,0.0	NA,0.0	0.091,0.0	NA,0.25	0.333,0.25	0.027,0.111	0.0,NA	0.364,0.152	1.0,0.5	0.778,NA	0.333,0.25
Ga08g00655	Chr08	-	9738328	9738336	9738054	9738149	9738537	9738588	0.0,NA	0.0,0.483	0.651,NA	0.0,1.0	0.384,0.318	0.0,0.651	NA,0.318	0.359,0.318	NA,0.0	0.189,0.483	0.0,0.483	NA,NA	0.483,0.157	NA,NA	1.0,NA	NA,1.0
Ga08g00665	Chr08	+	10116271	10116543	10115554	10115635	10116665	10117317	NA,0.8	0.935,1.0	1.0,1.0	0.765,0.714	0.821,0.938	0.68,0.818	NA,0.726	0.762,0.778	1.0,0.72	0.826,0.857	0.926,0.878	NA,0.85	0.84,0.905	0.933,0.842	0.673,0.765	0.538,0.643
Ga08g00665	Chr08	+	10115746	10116543	10115554	10115635	10116665	10117317	NA,0.75	0.895,1.0	1.0,1.0	0.619,0.417	0.613,0.857	0.385,0.688	NA,0.6	0.583,0.625	1.0,0.65	0.765,0.714	0.857,0.829	NA,0.667	0.636,0.789	0.846,0.75	0.429,0.5	0.333,0.394
Ga08g00704	Chr08	+	11578330	11578775	11577698	11577781	11579023	11580090	NA,1.0	0.75,NA	1.0,1.0	1.0,0.6	1.0,0.857	1.0,0.667	NA,0.778	0.5,1.0	1.0,1.0	1.0,1.0	0.8,1.0	1.0,1.0	1.0,0.818	1.0,0.84	0.714,0.0	1.0,1.0
Ga08g00745	Chr08	+	12963336	12963355	12963154	12963233	12964421	12966333	NA,0.035	0.108,0.0	0.0,0.0	0.029,0.059	0.04,0.035	0.051,0.077	NA,0.054	0.089,0.069	0.093,0.022	0.099,0.124	0.032,0.091	NA,0.297	0.027,0.009	0.028,0.037	0.0,0.271	0.115,0.019
Ga08g00767	Chr08	-	13538079	13538150	13537688	13537797	13538353	13538672	NA,0.921	0.967,1.0	0.907,0.891	0.983,0.887	0.98,0.938	1.0,0.824	NA,0.86	0.788,0.909	0.935,0.883	0.921,0.921	0.976,0.985	NA,0.814	0.849,0.823	0.93,0.943	0.971,0.977	0.873,0.915
Ga08g00772	Chr08	-	13932002	13932089	13931190	13931241	13932582	13932777	NA,0.0	0.969,0.855	0.733,0.876	0.637,0.782	0.755,0.845	0.641,0.783	NA,0.666	0.72,0.72	1.0,0.714	0.892,0.471	0.796,0.731	NA,0.695	0.66,0.503	0.491,0.436	0.658,0.833	1.0,0.714
Ga08g00823	Chr08	+	16792052	16792190	16791510	16791671	16792367	16792528	NA,0.055	0.125,0.0	NA,0.0	0.053,0.375	0.032,0.143	0.0,0.0	NA,0.0	0.1,0.0	0.0,0.059	0.2,0.5	0.026,0.231	NA,0.0	0.25,0.333	0.0,0.03	0.0,0.0	0.036,0.163
Ga08g00823	Chr08	+	16785810	16785915	16784743	16785296	16786021	16786094	NA,0.116	0.059,NA	0.067,0.222	0.0,0.103	0.128,0.279	0.1,0.385	NA,0.256	0.317,0.235	0.048,0.091	0.333,0.103	0.1,0.25	NA,0.0	0.103,0.0	0.0,0.103	0.077,0.182	0.22,0.197
Ga08g00824	Chr08	-	16811846	16812143	16811282	16811539	16814382	16815041	NA,0.0	0.81,1.0	NA,0.143	0.2,0.333	0.176,0.6	0.333,0.2	NA,0.333	0.6,1.0	0.0,0.8	0.625,0.5	0.786,0.667	NA,1.0	0.6,0.5	1.0,1.0	0.6,0.0	0.2,0.385
Ga08g00832	Chr08	-	16891902	16892036	16888689	16888770	16893709	16893799	NA,0.391	0.143,0.333	0.0,0.0	0.333,0.211	0.111,0.2	0.2,0.2	NA,0.436	0.333,0.273	0.4,0.219	0.273,0.077	0.278,0.333	NA,0.156	0.189,0.167	0.263,0.243	0.318,0.4	0.314,0.127
Ga08g00838	Chr08	+	17048264	17048318	17047987	17048118	17048404	17048805	NA,NA	NA,0.0	0.0,0.085	0.246,0.0	0.303,0.157	0.157,0.109	NA,0.178	0.427,0.271	0.0,0.0	0.0,0.0	0.0,0.0	NA,1.0	0.14,0.394	0.246,0.0	0.394,NA	NA,0.0
Ga08g00858	Chr08	-	17560076	17560143	17559502	17559563	17560500	17560582	NA,0.31	0.783,NA	0.474,NA	1.0,0.324	0.58,0.697	0.75,0.643	NA,0.375	0.324,0.737	0.474,0.444	1.0,0.13	0.868,0.545	NA,0.167	0.444,1.0	0.231,1.0	0.444,1.0	1.0,0.6
Ga08g00881	Chr08	-	19902563	19902746	19902072	19902192	19903424	19903499	0.0,NA	0.216,0.143	0.126,0.102	0.579,0.268	0.231,0.417	0.0,0.0	NA,0.2	0.429,0.143	NA,NA	0.484,0.163	0.32,0.35	0.0,NA	0.2,0.167	0.294,0.333	0.44,0.286	NA,0.5
Ga08g00917	Chr08	-	25361851	25362069	25361307	25361460	25362195	25362923	NA,0.867	NA,1.0	1.0,1.0	1.0,1.0	0.949,0.878	0.882,1.0	1.0,1.0	1.0,1.0	1.0,1.0	1.0,0.909	0.786,1.0	NA,0.273	1.0,1.0	0.8,1.0	0.889,1.0	1.0,1.0
Ga08g00960	Chr08	-	39448171	39448295	39447675	39447767	39449918	39450059	NA,0.167	0.082,0.143	0.263,0.135	0.2,0.195	0.167,0.077	0.027,0.099	NA,0.153	0.133,0.079	0.172,0.324	0.238,0.138	0.091,0.045	NA,0.2	0.169,0.306	0.111,0.037	0.132,0.214	0.262,0.194
Ga08g00994	Chr08	-	44939101	44939393	44938737	44938856	44943318	44943447	NA,NA	0.556,NA	1.0,0.6	1.0,1.0	0.872,0.696	1.0,0.795	NA,1.0	0.771,0.796	0.571,0.636	0.444,0.6	0.6,0.75	NA,0.517	0.875,0.692	0.375,0.5	0.758,1.0	0.273,0.882
Ga08g01004	Chr08	-	47786436	47786474	47786214	47786296	47786731	47786820	NA,0.091	0.555,0.522	0.185,0.139	0.348,0.493	0.115,0.238	0.267,0.139	NA,0.149	0.106,0.094	0.353,0.189	0.104,0.214	0.19,0.091	NA,0.342	0.154,0.251	0.195,0.272	0.342,0.645	0.335,0.179
Ga08g01004	Chr08	-	47786214	47786296	47785990	47786099	47786731	47786820	NA,0.976	0.773,1.0	0.961,0.976	0.957,0.764	0.917,0.834	0.846,0.967	NA,0.918	0.794,0.858	0.908,0.743	1.0,1.0	0.736,0.98	NA,0.932	1.0,0.978	0.962,0.984	0.965,0.717	1.0,0.961
Ga08g01007	Chr08	+	48505445	48505793	48504388	48504453	48505872	48508061	NA,0.086	0.313,0.212	0.633,0.649	0.273,0.274	0.288,0.201	0.39,0.211	NA,0.318	0.212,0.241	0.267,0.467	0.645,0.385	0.3,0.29	NA,0.037	0.481,0.411	0.54,0.477	0.37,0.121	0.306,0.309
Ga08g01011	Chr08	-	48896265	48896322	48895959	48896039	48896671	48896822	NA,0.047	0.215,0.0	0.0,0.113	0.069,0.119	0.079,0.086	0.176,0.124	NA,0.082	0.082,0.203	NA,0.0	0.096,0.034	0.089,0.024	NA,0.0	0.06,0.018	0.124,0.037	0.124,0.252	0.0,0.176
Ga08g01033	Chr08	-	52403130	52403206	52402947	52402996	52403289	52403350	NA,NA	0.0,0.773	NA,0.0	0.631,0.221	0.363,0.676	0.532,0.666	NA,0.552	0.514,0.185	NA,NA	0.532,0.773	0.285,0.363	NA,0.0	0.167,0.262	0.477,0.695	0.221,0.0	1.0,0.159
Ga08g01033	Chr08	-	52402284	52402339	52401901	52401989	52402947	52402996	NA,1.0	NA,1.0	1.0,1.0	1.0,NA	0.901,1.0	1.0,1.0	NA,0.853	0.907,0.694	NA,NA	1.0,0.721	0.764,1.0	1.0,1.0	1.0,0.853	1.0,0.853	0.819,1.0	NA,1.0
Ga08g01056	Chr08	+	59430590	59430655	59427956	59428040	59430801	59430960	NA,0.313	0.87,1.0	0.618,1.0	1.0,0.68	0.842,0.859	1.0,0.845	NA,0.969	0.884,1.0	0.732,0.852	1.0,0.777	0.87,0.946	NA,0.432	0.964,0.775	0.823,0.825	0.626,0.708	0.743,1.0
Ga08g01068	Chr08	+	62195984	62196068	62187713	62187913	62196457	62196756	NA,0.0	0.0,1.0	0.0,0.098	0.352,0.0	0.176,0.483	0.312,0.169	NA,0.108	0.229,0.072	0.521,0.521	0.0,0.189	0.266,0.0	NA,0.352	0.0,0.135	0.0,0.179	0.0,1.0	0.0,0.214
Ga08g01068	Chr08	+	62195524	62195609	62187713	62187913	62196457	62196756	NA,0.351	0.0,NA	0.0,0.153	0.213,0.351	0.162,0.351	0.498,0.289	NA,0.457	0.39,0.279	0.52,0.684	0.619,0.41	0.0,0.0	NA,0.134	0.296,0.188	0.256,0.464	0.0,NA	0.351,0.169
Ga08g01075	Chr08	+	64074794	64074856	64074417	64074627	64076437	64076500	NA,0.028	0.11,0.0	0.188,0.121	0.171,0.093	0.154,0.205	0.021,0.081	NA,0.132	0.099,0.317	0.072,0.022	0.11,0.058	0.131,0.144	NA,0.34	0.178,0.161	0.097,0.053	0.05,0.236	0.026,0.105
Ga08g01084	Chr08	-	66459521	66459589	66458435	66459069	66460183	66460445	NA,0.807	0.599,1.0	0.599,1.0	0.686,0.736	0.953,0.951	1.0,0.917	NA,0.837	0.973,0.882	0.843,0.634	1.0,1.0	0.874,0.776	NA,0.856	0.749,0.821	0.905,0.71	0.736,1.0	0.919,0.931
Ga08g01111	Chr08	-	69396635	69396685	69395631	69395846	69397037	69397476	NA,1.0	0.0,NA	0.0,0.572	0.0,0.0	0.211,0.223	0.143,0.063	NA,1.0	0.343,0.1	0.0,0.167	0.0,0.0	NA,NA	NA,1.0	0.0,0.0	1.0,0.539	0.182,NA	0.077,0.136
Ga08g01119	Chr08	+	73162136	73162312	73161908	73161964	73162486	73162905	NA,0.652	0.981,0.75	0.843,0.581	0.846,0.911	1.0,0.947	0.778,0.934	NA,0.833	0.968,0.962	0.906,0.924	0.872,0.846	0.974,0.941	NA,1.0	0.872,0.885	0.735,0.823	0.821,0.92	0.828,0.894
Ga08g01126	Chr08	-	75248090	75248160	75247786	75247982	75248260	75248721	NA,0.611	0.871,1.0	0.855,0.747	0.925,0.848	0.829,0.906	0.88,0.759	NA,0.651	0.762,0.859	0.586,0.646	0.702,0.898	0.706,0.614	NA,0.371	0.825,0.851	0.772,0.78	0.859,0.939	0.733,0.729
Ga08g01126	Chr08	-	75248127	75248160	75247786	75247982	75248260	75248721	NA,0.682	0.944,1.0	0.956,0.89	0.969,0.918	0.937,0.964	0.958,0.88	NA,0.833	0.903,0.948	0.784,0.787	0.938,0.952	0.839,0.837	NA,0.726	0.928,0.933	0.912,0.89	0.94,0.959	0.922,0.861
Ga08g01152	Chr08	+	78765342	78765451	78765140	78765182	78765559	78766538	NA,0.333	0.0,0.0	0.063,0.0	0.103,0.032	0.008,0.08	0.034,0.103	NA,0.109	0.038,0.056	0.3,0.111	0.048,0.0	0.018,0.033	NA,0.048	0.018,0.03	0.051,0.048	0.111,0.143	0.25,0.205
Ga08g01155	Chr08	+	78853077	78853107	78852945	78852982	78853688	78853758	NA,0.123	0.016,0.134	0.055,0.101	0.026,0.028	0.057,0.065	0.082,0.049	NA,0.085	0.059,0.047	0.049,0.034	0.1,0.141	0.051,0.057	NA,0.236	0.103,0.056	0.041,0.057	0.069,0.037	0.044,0.044
Ga08g01156	Chr08	+	78935801	78935860	78935600	78935695	78935952	78936040	1.0,1.0	1.0,NA	NA,1.0	1.0,1.0	0.94,1.0	1.0,0.904	NA,0.898	0.927,1.0	1.0,0.558	1.0,0.716	1.0,0.791	NA,1.0	1.0,1.0	1.0,0.502	1.0,1.0	NA,1.0
Ga08g01156	Chr08	+	78935796	78935860	78935600	78935695	78935952	78936040	1.0,1.0	1.0,NA	NA,1.0	1.0,1.0	0.963,1.0	1.0,0.945	NA,0.948	0.954,1.0	1.0,0.55	1.0,0.786	1.0,0.934	NA,1.0	1.0,1.0	1.0,0.699	1.0,1.0	NA,1.0
Ga08g01199	Chr08	+	87386423	87386465	87386189	87386301	87387412	87387557	NA,1.0	NA,1.0	1.0,0.459	1.0,0.515	0.763,0.88	0.75,1.0	NA,0.906	0.643,0.669	NA,0.0	0.712,0.68	0.479,0.515	NA,0.825	0.923,0.923	0.838,0.485	0.485,0.586	0.414,1.0
Ga08g01199	Chr08	+	87386423	87386596	87386189	87386301	87387412	87387557	NA,1.0	NA,1.0	1.0,0.375	1.0,0.529	0.6,0.824	0.619,1.0	NA,0.846	0.488,0.548	NA,0.0	0.692,0.76	0.512,0.5	NA,0.727	0.9,0.909	0.75,0.348	0.455,0.5	0.2,1.0
Ga08g01259	Chr08	+	94627410	94627632	94624569	94627308	94627707	94627792	NA,0.394	0.565,0.6	0.5,0.571	0.714,0.444	0.76,0.556	0.385,0.704	NA,0.813	0.448,0.622	1.0,0.556	0.789,0.462	0.838,0.696	NA,0.52	0.481,0.556	0.382,0.538	0.49,0.733	0.532,0.567
Ga08g01294	Chr08	-	95524959	95525064	95524355	95524487	95525144	95525241	NA,0.68	0.205,0.385	0.222,0.188	0.417,0.262	0.35,0.395	0.292,0.353	NA,0.502	0.373,0.385	0.29,0.333	0.306,0.353	0.28,0.191	NA,0.19	0.091,0.291	0.229,0.239	0.15,0.4	0.235,0.319
Ga08g01294	Chr08	-	95524974	95525064	95524355	95524487	95525144	95525241	NA,0.568	0.106,0.208	0.131,0.039	0.293,0.233	0.229,0.272	0.216,0.208	NA,0.37	0.264,0.291	0.223,0.248	0.218,0.193	0.222,0.147	NA,0.157	0.034,0.196	0.163,0.083	0.116,0.305	0.108,0.229
Ga08g01294	Chr08	-	95526178	95526229	95525952	95526064	95526706	95527162	NA,0.83	0.513,0.666	0.705,0.631	0.446,0.485	0.449,0.494	0.727,0.357	NA,0.462	0.441,0.484	0.399,0.399	0.494,0.556	0.386,0.462	NA,0.955	0.503,0.499	0.727,0.555	0.534,0.339	0.599,0.657
Ga08g01360	Chr08	-	102574674	102574875	102573612	102573731	102575265	102575455	NA,0.413	0.258,0.5	0.2,0.385	0.167,0.069	0.128,0.136	0.03,0.103	NA,0.095	0.221,0.15	0.49,0.305	0.282,0.102	0.346,0.395	NA,0.2	0.314,0.18	0.179,0.162	0.353,0.4	0.363,0.243
Ga08g01360	Chr08	-	102574674	102574875	102573612	102573751	102575265	102575455	NA,0.594	0.448,1.0	0.375,0.385	0.308,0.36	0.179,0.081	0.083,0.267	NA,0.154	0.217,0.172	0.6,0.517	0.286,0.059	0.257,0.379	NA,0.0	0.406,0.405	0.229,0.259	0.286,0.467	0.404,0.551
Ga08g01360	Chr08	-	102571913	102571962	102571397	102571600	102572118	102572167	NA,0.843	0.977,1.0	0.702,1.0	1.0,0.965	1.0,0.975	1.0,0.933	NA,1.0	0.989,1.0	0.978,0.965	1.0,0.894	1.0,1.0	NA,0.712	0.915,0.987	0.714,0.7	0.92,0.942	0.907,0.822
Ga08g01413	Chr08	-	104352904	104352946	104352270	104352718	104353510	104353821	NA,0.0	1.0,NA	1.0,0.414	0.136,0.06	0.377,0.236	0.515,0.479	NA,0.201	0.414,0.3	0.485,1.0	0.191,0.414	0.081,0.414	NA,0.0	0.136,0.282	0.0,0.469	0.092,0.0	0.191,0.414
Ga08g01413	Chr08	-	104352904	104352946	104352270	104352749	104353510	104353821	NA,0.15	1.0,NA	0.414,0.414	0.0,0.066	0.239,0.197	0.459,0.15	NA,0.175	0.184,0.282	NA,0.515	0.0,0.68	0.191,0.414	0.0,NA	0.261,0.073	0.288,0.288	0.06,0.0	1.0,0.414
Ga08g01426	Chr08	-	104725487	104725546	104725176	104725279	104726202	104726509	NA,0.966	0.813,0.791	0.387,0.296	0.634,0.607	0.835,0.752	0.946,1.0	NA,0.791	0.871,0.768	0.791,0.696	0.759,0.601	0.728,0.858	NA,1.0	0.794,0.856	0.891,0.771	0.813,0.933	0.876,1.0
Ga08g01459	Chr08	+	105533082	105533303	105532517	105532702	105533417	105533594	0.333,NA	0.556,NA	1.0,1.0	0.333,1.0	0.778,1.0	0.5,1.0	1.0,1.0	0.571,0.25	0.5,1.0	0.44,1.0	0.769,1.0	0.698,1.0	1.0,1.0	1.0,1.0	0.429,1.0	1.0,1.0
Ga08g01460	Chr08	+	105533082	105533225	105532517	105532702	105533417	105533594	0.0,NA	0.2,NA	1.0,1.0	0.0,1.0	0.556,1.0	0.333,1.0	1.0,1.0	0.4,0.333	0.5,1.0	0.067,1.0	0.4,1.0	0.5,1.0	1.0,1.0	1.0,1.0	0.333,1.0	1.0,1.0
Ga08g01509	Chr08	-	107081422	107081510	107080833	107080943	107081620	107081826	NA,NA	1.0,NA	1.0,0.727	1.0,0.516	0.665,0.831	0.78,0.701	NA,0.594	0.889,0.736	1.0,1.0	0.842,0.874	1.0,1.0	0.0,NA	0.654,0.568	0.953,0.883	0.571,1.0	0.444,0.615
Ga08g01555	Chr08	+	108268004	108268042	108267539	108267661	108268119	108268242	NA,0.498	0.286,0.378	0.518,0.421	0.393,0.406	0.427,0.503	0.368,0.271	NA,0.406	0.387,0.337	0.226,0.209	0.439,0.476	0.169,0.421	NA,0.187	0.231,0.301	0.409,0.271	0.345,0.394	0.421,0.304
Ga08g01636	Chr08	+	111274527	111274819	111274225	111274321	111275138	111275203	NA,0.052	0.089,NA	0.048,0.043	0.057,0.024	0.041,0.0	0.107,0.0	0.062,0.051	0.026,0.0	0.08,0.053	0.158,0.238	0.125,0.017	NA,0.333	0.073,0.088	0.0,0.077	0.029,0.0	0.17,0.03
Ga08g01648	Chr08	+	111682744	111682816	111682431	111682621	111682905	111683051	NA,0.0	NA,NA	NA,0.0	0.0,0.0	0.058,0.127	0.368,0.03	0.189,0.0	0.035,0.0	0.0,0.482	NA,0.0	1.0,NA	NA,0.608	0.0,0.061	0.127,0.0	0.0,NA	0.027,0.021
Ga08g01660	Chr08	+	111964712	111964812	111964365	111964612	111965004	111965213	NA,0.895	1.0,1.0	0.0,NA	0.673,0.816	1.0,0.0	1.0,0.946	0.922,0.687	0.429,0.818	0.783,0.808	1.0,1.0	0.745,0.625	NA,1.0	0.722,0.816	0.538,1.0	1.0,1.0	0.919,0.927
Ga08g01695	Chr08	-	113057316	113057526	113057038	113057157	113057926	113057999	NA,0.429	0.13,NA	0.556,0.467	0.2,0.25	0.333,0.103	0.4,0.0	0.083,0.095	0.254,0.286	0.467,0.366	0.091,0.273	0.171,0.333	NA,0.148	0.222,0.304	0.385,0.071	0.333,0.0	0.333,0.056
Ga08g01695	Chr08	-	113060444	113060529	113059753	113060356	113060793	113061048	NA,0.0	0.107,0.0	0.083,0.245	0.448,0.382	0.265,0.213	0.153,0.52	0.265,0.321	0.351,0.265	0.0,0.253	0.0,0.083	0.289,0.271	NA,0.0	0.098,0.213	0.134,0.083	0.0,0.213	0.0,0.24
Ga08g01714	Chr08	-	113412283	113412372	113411599	113412056	113413428	113413457	NA,1.0	0.712,1.0	0.712,0.514	0.864,0.643	0.914,0.93	0.649,0.941	0.924,0.902	0.614,0.841	0.95,0.791	0.927,0.66	0.932,1.0	NA,0.469	0.718,0.797	0.649,0.675	0.704,1.0	0.614,0.831
Ga08g01714	Chr08	-	113412143	113412372	113411599	113412056	113413428	113413457	NA,1.0	0.143,NA	0.455,0.2	0.2,0.231	0.667,0.8	0.429,0.667	0.571,0.727	0.091,0.75	0.667,0.44	0.5,0.538	0.636,1.0	NA,0.0	0.29,0.375	0.143,0.212	0.0,NA	0.128,0.659
Ga08g01819	Chr08	+	115606290	115606387	115604873	115605794	115606587	115606669	NA,0.854	0.901,1.0	1.0,1.0	1.0,1.0	1.0,1.0	1.0,1.0	1.0,0.989	0.982,0.972	0.959,0.96	1.0,1.0	0.972,1.0	NA,1.0	0.952,1.0	0.941,1.0	1.0,0.948	0.969,0.965
Ga08g01820	Chr08	+	115636831	115636862	115635549	115636662	115637008	115637104	NA,0.0	0.065,0.0	0.235,0.254	0.126,0.173	0.23,0.161	0.354,0.081	0.223,0.29	0.144,0.138	0.0,0.434	0.157,0.344	0.098,0.11	NA,0.535	0.135,0.219	0.506,0.161	0.153,0.099	0.0,0.049
Ga08g01834	Chr08	+	115857408	115857476	115856767	115856888	115857736	115857779	NA,1.0	0.472,NA	1.0,NA	0.599,1.0	0.953,0.819	1.0,0.899	1.0,1.0	0.835,1.0	1.0,1.0	1.0,0.782	1.0,0.544	0.856,1.0	0.843,0.729	0.323,0.472	0.729,1.0	1.0,1.0
Ga08g01835	Chr08	+	115862242	115862311	115862066	115862165	115862671	115862785	NA,0.542	0.64,NA	0.0,0.0	NA,0.229	0.186,0.056	0.0,0.0	0.09,0.244	0.0,0.0	0.0,0.09	0.0,0.372	0.0,0.0	0.331,NA	0.0,0.0	0.0,0.0	0.078,0.0	0.0,0.372
Ga08g01900	Chr08	-	118256809	118256993	118255903	118255971	118257365	118258165	NA,0.0	0.238,NA	1.0,NA	0.091,0.161	0.038,0.067	0.027,0.077	0.053,0.1	0.077,0.089	0.143,0.0	0.0,0.083	0.157,0.138	NA,0.474	0.159,0.151	0.15,0.017	0.098,0.118	0.037,0.063
Ga08g01977	Chr08	-	119919285	119919341	119915935	119919127	119920323	119920387	NA,NA	NA,NA	NA,0.0	0.0,0.391	0.363,0.176	NA,0.067	0.209,0.152	0.111,0.0	NA,NA	0.0,0.0	0.0,0.0	1.0,NA	0.391,NA	0.586,0.0	NA,NA	NA,0.682
Ga08g01983	Chr08	-	119972068	119973420	119971397	119971455	119973566	119973651	NA,0.8	NA,1.0	1.0,1.0	1.0,0.862	1.0,1.0	NA,1.0	1.0,1.0	0.8,0.778	1.0,0.769	1.0,0.8	1.0,1.0	NA,0.929	1.0,0.52	1.0,0.778	0.619,1.0	1.0,1.0
Ga08g01992	Chr08	+	120098890	120098917	120098629	120098682	120099015	120099158	NA,NA	1.0,NA	NA,NA	1.0,0.0	0.588,0.543	NA,0.0	0.0,1.0	0.704,0.346	NA,NA	1.0,1.0	1.0,0.0	1.0,NA	0.0,1.0	1.0,1.0	0.0,NA	1.0,NA
Ga08g01995	Chr08	-	120121266	120121316	120119812	120120593	120121592	120121660	NA,0.0	0.201,0.0	0.0,0.201	0.401,0.205	0.281,0.263	0.077,0.286	0.118,0.108	0.401,0.438	0.308,0.125	0.229,0.489	0.216,0.308	NA,0.182	0.384,0.201	0.111,0.108	0.129,0.143	0.211,0.229
Ga08g02002	Chr08	-	120235980	120236024	120235287	120235401	120236181	120236379	NA,0.0	0.218,0.0	0.175,0.258	0.031,0.241	0.104,0.039	0.026,0.075	0.084,0.071	0.047,0.107	0.0,0.0	0.117,0.162	0.048,0.046	NA,0.736	0.051,0.018	0.034,0.0	0.258,0.374	0.104,0.062
Ga08g02049	Chr08	-	120766991	120767101	120766274	120766874	120767194	120767441	NA,0.303	0.6,1.0	NA,1.0	1.0,0.304	0.636,0.467	0.5,0.333	0.667,0.375	0.407,0.647	0.714,1.0	0.556,0.333	0.143,0.5	NA,0.2	0.25,0.429	1.0,0.52	0.161,0.5	0.292,0.463
Ga08g02049	Chr08	-	120767194	120767441	120766274	120766874	120767559	120767685	NA,0.239	0.227,0.0	0.053,0.043	0.214,0.227	0.25,0.333	0.6,0.556	0.357,0.206	0.4,0.3	0.254,0.172	0.185,0.375	0.132,0.255	NA,0.2	0.184,0.188	0.2,0.045	0.262,0.171	0.513,0.397
Ga08g02075	Chr08	-	121226522	121226850	121226336	121226397	121227021	121227192	0.667,1.0	1.0,NA	NA,1.0	1.0,0.833	1.0,1.0	1.0,0.818	1.0,1.0	1.0,0.5	NA,NA	NA,1.0	1.0,1.0	NA,0.0	1.0,1.0	1.0,1.0	1.0,1.0	1.0,1.0
Ga08g02113	Chr08	+	121903784	121903830	121903557	121903623	121904608	121907371	NA,0.632	NA,0.0	0.0,NA	0.256,0.407	0.114,0.0	0.216,0.205	0.064,0.0	0.121,0.0	0.0,0.0	0.706,0.0	0.407,0.696	0.0,NA	0.407,0.0	0.407,0.478	NA,NA	NA,0.478
Ga08g02135	Chr08	+	122128855	122128978	122127976	122128263	122129077	122129269	0.0,NA	1.0,0.6	0.0,NA	0.333,0.7	0.6,0.333	0.429,0.524	1.0,0.333	0.833,0.333	1.0,0.692	0.294,0.333	0.391,0.459	NA,NA	0.077,0.75	0.0,1.0	0.273,1.0	0.429,0.846
Ga08g02145	Chr08	+	122290129	122290178	122289441	122289547	122290583	122290823	NA,0.884	0.863,0.922	0.881,0.943	0.917,0.882	0.882,0.902	0.759,0.816	0.832,0.835	0.824,0.881	1.0,0.916	0.891,0.934	0.945,0.918	NA,0.925	0.906,0.89	0.883,0.902	0.875,0.956	0.829,0.921
Ga08g02158	Chr08	+	122476397	122476479	122475713	122475805	122476564	122476629	NA,0.121	1.0,1.0	0.0,0.155	0.524,0.328	0.306,0.483	0.355,0.216	0.414,0.191	0.669,0.0	0.216,0.524	0.155,0.088	0.164,0.676	NA,0.0	0.306,0.248	0.688,0.268	0.216,0.216	0.502,0.497
Ga08g02310	Chr08	+	124571337	124572085	124570874	124571058	124572761	124574763	1.0,1.0	1.0,NA	1.0,1.0	1.0,1.0	1.0,1.0	NA,1.0	0.0,1.0	NA,1.0	1.0,1.0	NA,1.0	1.0,1.0	NA,0.81	1.0,1.0	1.0,1.0	NA,NA	1.0,1.0
Ga08g02320	Chr08	-	124642724	124642803	124641467	124641561	124648284	124648646	NA,0.041	0.059,0.0	0.309,0.144	0.059,0.272	0.101,0.0	0.079,0.04	NA,0.157	0.077,0.0	0.101,0.131	0.157,0.026	0.101,0.074	NA,0.272	0.038,0.036	0.324,0.183	0.138,0.0	0.157,0.081
Ga08g02361	Chr08	+	125367973	125368024	125367723	125367801	125368243	125368471	NA,1.0	1.0,1.0	1.0,0.742	1.0,0.93	1.0,1.0	1.0,1.0	NA,0.97	0.903,1.0	1.0,1.0	1.0,0.875	1.0,1.0	NA,0.444	1.0,0.947	0.889,1.0	0.939,1.0	0.833,1.0
Ga08g02435	Chr08	-	126259161	126259235	126258632	126258838	126259439	126259531	NA,NA	0.535,0.0	0.0,0.0	0.0,0.076	0.088,0.1	0.0,0.113	NA,0.052	0.088,0.06	0.126,0.136	0.0,0.103	0.247,0.223	NA,0.0	0.097,0.095	0.0,0.039	0.161,0.198	0.161,0.161
Ga08g02440	Chr08	+	126290814	126290883	126290143	126290254	126291497	126291791	NA,0.703	0.773,1.0	0.918,0.765	0.922,0.943	0.828,0.79	0.514,0.605	NA,0.716	0.777,0.628	1.0,0.713	0.716,0.929	0.809,0.587	NA,0.542	0.881,0.671	0.926,0.708	0.724,0.454	0.693,1.0
Ga08g02446	Chr08	+	126353111	126353295	126352185	126352851	126353447	126353814	NA,NA	1.0,NA	0.0,0.6	0.0,0.667	0.385,0.125	NA,0.5	1.0,1.0	0.333,0.111	0.0,NA	1.0,0.0	0.5,0.0	0.231,1.0	0.333,0.333	1.0,0.333	0.667,NA	NA,1.0
Ga08g02446	Chr08	+	126353447	126353586	126352185	126352851	126353696	126353814	NA,0.0	NA,NA	0.2,0.714	0.2,0.75	1.0,0.8	0.0,0.333	NA,1.0	1.0,1.0	1.0,1.0	NA,0.667	1.0,1.0	NA,1.0	0.6,0.556	0.0,0.333	0.25,NA	NA,0.714
Ga08g02451	Chr08	-	126406528	126406639	126406201	126406309	126407244	126407311	NA,1.0	1.0,1.0	1.0,1.0	1.0,1.0	1.0,1.0	NA,1.0	0.986,1.0	1.0,1.0	1.0,1.0	1.0,1.0	1.0,1.0	0.992,1.0	1.0,1.0	0.902,1.0	0.932,1.0	1.0,1.0
Ga08g02452	Chr08	+	126430305	126430352	126429943	126430033	126430425	126430511	NA,0.0	0.12,NA	0.0,0.102	0.0,0.027	0.015,0.0	0.095,0.028	NA,0.05	0.029,0.094	0.0,0.054	0.339,0.185	0.079,0.041	NA,0.067	0.275,0.0	0.095,0.17	0.071,0.0	0.226,0.0
Ga08g02452	Chr08	+	126431988	126432030	126431512	126431579	126432202	126432313	NA,0.0	0.15,0.15	0.0,0.124	0.0,0.075	0.023,0.067	0.0,0.0	NA,0.017	0.0,0.118	0.0,0.056	0.092,0.063	0.143,0.095	NA,0.648	0.054,0.105	0.0,0.0	0.119,0.0	0.0,0.029
Ga08g02503	Chr08	-	126929255	126929891	126928608	126928663	126929995	126930153	NA,NA	0.238,0.333	0.36,0.119	0.111,0.176	0.193,0.226	0.238,0.148	NA,0.135	0.215,0.211	0.0,0.0	0.03,0.333	0.212,0.054	NA,0.1	0.15,0.158	0.161,0.143	0.068,0.027	0.0,0.0
Ga08g02507	Chr08	-	126985909	126985987	126985516	126985561	126991579	126991636	NA,0.835	0.903,0.887	0.577,0.676	0.738,0.835	0.754,0.866	0.45,0.867	NA,0.759	0.846,0.57	0.824,0.818	0.808,0.584	0.754,0.652	NA,0.36	0.692,0.713	0.522,0.806	0.673,0.818	0.614,0.844
Ga08g02542	Chr08	-	127347219	127347322	127346879	127347098	127347752	127348170	NA,0.875	1.0,0.333	1.0,1.0	1.0,0.879	1.0,1.0	0.943,0.896	NA,0.912	0.957,0.857	1.0,0.865	1.0,0.947	0.958,0.972	NA,0.873	0.805,1.0	0.926,0.962	0.926,0.855	0.818,0.893
Ga08g02549	Chr08	-	127431015	127431039	127430319	127430402	127431176	127431235	NA,0.84	0.918,1.0	0.844,0.961	0.952,0.956	1.0,0.991	0.961,0.96	NA,0.914	0.981,0.968	0.883,0.925	0.978,0.95	0.972,0.958	NA,0.928	0.928,0.921	0.933,0.977	0.964,0.974	0.88,0.908
Ga08g02619	Chr08	+	128063003	128063084	128061958	128062357	128064245	128064305	NA,0.825	0.968,1.0	1.0,0.785	0.973,0.854	1.0,0.924	1.0,0.906	NA,0.757	0.882,0.904	0.917,0.91	1.0,0.961	0.917,0.875	NA,1.0	1.0,0.673	0.864,0.973	0.908,0.945	0.823,0.823
Ga08g02694	Chr08	-	128635791	128635856	128635623	128635710	128636333	128636378	NA,0.034	0.0,NA	0.233,0.233	0.233,0.195	0.202,0.138	0.119,0.309	NA,0.076	0.144,0.123	0.0,0.092	0.0,0.572	0.0,0.0	NA,1.0	0.08,0.132	0.415,0.186	0.477,1.0	0.378,0.216
Ga08g02702	Chr08	-	128716632	128716787	128716304	128716527	128717291	128718063	NA,0.05	0.041,0.0	0.0,0.0	0.103,0.04	0.082,0.012	0.034,0.053	NA,0.111	0.043,0.086	0.065,0.058	0.2,0.034	0.13,0.077	NA,0.059	0.077,0.07	0.038,0.158	0.109,0.094	0.08,0.092
Ga09g00006	Chr09	+	107490	107559	107044	107179	107947	108035	NA,0.942	0.907,0.806	0.57,0.891	0.739,0.74	0.818,0.914	0.838,0.795	NA,0.831	0.833,0.885	0.721,0.788	0.845,0.911	0.914,0.832	NA,0.801	0.703,0.809	0.584,0.698	0.833,0.887	0.801,0.902
Ga09g00051	Chr09	-	1179398	1179479	1174408	1174627	1180405	1180585	NA,1.0	0.882,1.0	0.922,0.883	1.0,0.956	0.904,0.966	1.0,0.955	NA,0.906	0.917,0.874	1.0,0.866	1.0,0.955	0.966,0.966	NA,0.927	0.816,0.947	0.816,0.926	0.95,0.874	1.0,0.919
Ga09g00082	Chr09	-	1807168	1807236	1804012	1804903	1807366	1807578	NA,0.67	0.795,1.0	1.0,0.614	0.943,0.656	0.641,0.641	1.0,0.618	NA,0.641	0.877,0.817	0.89,0.691	1.0,0.592	0.896,0.795	NA,0.665	0.749,0.705	0.782,0.552	0.868,0.641	0.593,0.619
Ga09g00082	Chr09	-	1807366	1807389	1807168	1807236	1807517	1807578	NA,0.492	0.0,0.45	NA,1.0	0.45,0.621	0.711,0.214	0.0,NA	NA,0.621	1.0,NA	0.621,0.925	1.0,NA	0.766,1.0	NA,0.851	1.0,1.0	1.0,1.0	1.0,0.0	1.0,0.804
Ga09g00082	Chr09	-	1807168	1807236	1804012	1804903	1807517	1807578	NA,0.535	0.437,0.284	0.264,0.152	0.447,0.253	0.125,0.184	0.23,0.104	NA,0.333	0.107,0.149	0.551,0.644	0.303,0.526	0.317,0.383	NA,0.599	0.291,0.374	0.142,0.364	0.155,0.166	0.23,0.3
Ga09g00107	Chr09	+	2379712	2379815	2378184	2378263	2379908	2379997	NA,0.321	0.152,0.2	0.2,0.154	0.286,0.067	0.266,0.393	0.313,0.115	NA,0.314	0.111,0.273	0.214,0.155	0.125,0.063	0.099,0.29	NA,0.775	0.231,0.208	0.226,0.03	0.077,0.04	0.107,0.286
Ga09g00123	Chr09	+	3073954	3073997	3072905	3072996	3074221	3074435	NA,0.74	0.637,NA	0.808,0.484	0.701,0.519	0.601,0.621	0.33,0.474	NA,0.577	0.429,0.648	0.82,0.63	0.345,0.715	0.695,0.513	NA,0.831	0.539,0.539	0.539,0.397	0.82,0.219	0.345,0.412
Ga09g00154	Chr09	+	3551056	3551124	3550601	3550877	3551359	3551653	NA,0.107	0.166,0.0	0.443,0.41	0.284,0.314	0.022,0.374	0.074,0.084	NA,0.063	0.247,0.079	0.0,0.388	0.0,0.124	0.204,0.187	NA,0.405	0.187,0.23	0.455,0.23	0.212,0.284	0.26,0.185
Ga09g00166	Chr09	+	3760187	3760217	3759964	3760061	3760701	3760946	NA,0.0	0.0,NA	1.0,0.0	0.607,1.0	0.659,0.699	NA,1.0	NA,0.563	1.0,1.0	1.0,0.0	NA,0.134	0.279,0.0	NA,0.81	1.0,NA	1.0,1.0	0.0,1.0	0.436,1.0
Ga09g00192	Chr09	-	5012677	5012795	5012491	5012586	5012878	5012976	NA,1.0	0.571,1.0	0.333,0.44	0.871,0.771	0.933,0.909	0.905,0.778	NA,0.875	0.771,0.783	1.0,0.76	0.676,0.474	0.667,0.905	NA,1.0	0.778,0.563	0.462,0.52	0.488,1.0	0.833,0.886
Ga09g00205	Chr09	+	5497449	5497527	5496307	5496785	5497841	5500075	NA,0.108	0.146,1.0	0.123,0.094	0.19,0.144	0.011,0.016	0.024,0.077	NA,0.06	0.088,0.083	0.22,0.053	0.025,0.163	0.138,0.08	NA,1.0	0.153,0.03	0.0,0.037	0.045,0.045	0.26,0.121
Ga09g00208	Chr09	+	5568538	5568787	5566516	5566843	5569045	5569511	NA,NA	0.692,0.0	0.2,NA	NA,0.143	NA,NA	NA,NA	NA,NA	NA,NA	NA,NA	0.778,0.333	0.778,0.733	0.333,NA	NA,NA	NA,NA	0.727,0.913	NA,NA
Ga09g00232	Chr09	+	6531721	6531792	6531531	6531631	6532336	6532418	NA,0.648	1.0,0.866	0.942,1.0	0.965,0.944	0.968,0.97	0.953,0.976	NA,0.957	1.0,0.962	0.981,0.96	0.918,1.0	0.92,0.983	NA,0.985	0.934,0.905	0.979,0.96	0.935,0.862	0.95,0.971
Ga09g00269	Chr09	+	8032010	8032068	8031525	8031689	8032236	8032348	NA,0.067	0.0,0.0	0.137,0.103	0.021,0.185	0.031,0.06	0.048,0.029	NA,0.031	0.128,0.017	0.057,0.183	0.143,0.105	0.019,0.145	NA,0.16	0.038,0.034	0.13,0.037	0.134,0.257	0.178,0.045
Ga09g00273	Chr09	+	8157434	8157647	8157103	8157190	8157753	8157952	1.0,1.0	1.0,1.0	1.0,0.905	1.0,0.889	1.0,0.429	NA,1.0	NA,0.862	1.0,1.0	1.0,1.0	1.0,0.6	0.931,1.0	1.0,1.0	0.857,1.0	0.862,1.0	0.75,0.556	NA,1.0
Ga09g00273	Chr09	+	8157489	8157680	8157103	8157190	8157753	8157952	1.0,1.0	1.0,1.0	1.0,0.75	1.0,0.6	1.0,0.692	NA,1.0	0.273,0.556	1.0,1.0	1.0,1.0	1.0,0.333	0.846,1.0	1.0,1.0	0.714,1.0	0.429,1.0	0.429,0.333	NA,NA
Ga09g00273	Chr09	+	8157489	8157647	8157103	8157190	8157753	8157952	1.0,1.0	NA,1.0	NA,0.833	1.0,0.857	1.0,0.429	NA,1.0	NA,0.778	1.0,1.0	NA,1.0	1.0,0.333	0.833,1.0	1.0,1.0	0.8,1.0	0.789,1.0	0.556,0.429	NA,1.0
Ga09g00273	Chr09	+	8157434	8157680	8157103	8157190	8157753	8157952	1.0,1.0	1.0,1.0	1.0,0.882	1.0,0.778	1.0,0.692	NA,1.0	NA,0.8	1.0,1.0	1.0,1.0	1.0,0.6	0.933,1.0	1.0,1.0	0.818,1.0	0.765,1.0	0.714,0.5	NA,1.0
Ga09g00310	Chr09	+	9273446	9273717	9273191	9273260	9273800	9274070	NA,0.121	0.071,0.0	0.037,0.407	0.136,0.2	0.096,0.286	0.227,0.143	NA,0.061	0.128,0.033	0.189,0.2	0.333,0.086	0.128,0.12	NA,0.134	0.134,0.094	0.126,0.048	0.061,0.226	0.14,0.069
Ga09g00322	Chr09	+	9647078	9647131	9646430	9646625	9647296	9647719	NA,0.872	0.734,0.567	0.85,0.278	0.785,0.653	0.754,0.738	0.675,0.852	NA,0.522	0.67,0.608	0.663,0.616	0.581,0.699	0.563,0.64	NA,0.783	0.621,0.676	0.711,0.658	0.682,0.846	0.636,0.743
Ga09g00324	Chr09	+	10208518	10208591	10207984	10208066	10209173	10209342	NA,0.883	0.653,1.0	1.0,1.0	1.0,0.912	0.953,0.931	0.938,0.977	NA,0.895	0.962,1.0	1.0,0.917	0.908,0.915	0.918,1.0	NA,0.822	0.798,0.898	0.822,0.807	0.726,0.822	1.0,0.946
Ga09g00339	Chr09	+	11178154	11178195	11177438	11177641	11178313	11178477	NA,0.851	1.0,1.0	0.909,0.842	0.919,0.932	0.931,0.931	0.877,0.934	NA,0.867	0.928,0.973	1.0,0.936	1.0,1.0	0.897,0.755	NA,0.667	0.877,0.833	0.851,0.942	0.947,0.887	0.898,0.924
Ga09g00368	Chr09	+	13704824	13704996	13704327	13704455	13705086	13705375	NA,0.139	0.077,0.0	0.161,0.095	0.164,0.19	0.105,0.075	0.099,0.033	0.137,0.042	0.113,0.085	0.333,0.188	0.167,0.018	0.069,0.17	NA,0.0	0.139,0.088	0.077,0.091	0.25,0.059	0.148,0.209
Ga09g00498	Chr09	+	36359050	36359119	36358327	36358493	36359672	36359721	NA,1.0	0.542,0.0	NA,0.372	0.471,1.0	0.229,0.372	1.0,0.497	0.316,0.253	0.27,0.441	1.0,1.0	0.542,1.0	0.542,0.229	NA,0.322	0.806,0.482	0.229,0.165	0.372,0.0	0.372,0.794
Ga09g00510	Chr09	-	39971314	39971520	39971025	39971152	39972110	39972214	NA,0.024	0.024,0.04	0.136,0.241	0.275,0.159	0.15,0.152	0.262,0.132	0.176,0.148	0.182,0.077	0.061,0.023	0.154,0.187	0.165,0.089	NA,0.061	0.208,0.236	0.291,0.14	0.157,0.061	0.157,0.092
Ga09g00510	Chr09	-	39971314	39971520	39971025	39971152	39972065	39972214	NA,0.0	0.077,0.333	0.375,0.314	0.455,0.333	0.348,0.352	0.491,0.345	0.403,0.338	0.317,0.257	0.2,0.176	0.2,0.387	0.263,0.447	NA,0.109	0.429,0.398	0.765,0.506	0.333,0.12	0.333,0.245
Ga09g00514	Chr09	-	41145477	41145562	41136953	41137012	41145942	41146040	NA,1.0	1.0,0.0	NA,1.0	0.52,0.83	1.0,0.78	0.867,0.928	1.0,0.637	0.888,0.752	1.0,1.0	1.0,0.245	1.0,0.791	NA,0.0	0.709,1.0	1.0,1.0	0.684,0.0	NA,0.764
Ga09g00518	Chr09	+	42553272	42553341	42553122	42553179	42554092	42554157	NA,0.229	0.165,0.129	0.471,0.0	0.165,0.0	0.174,0.372	0.308,0.0	0.113,0.026	0.334,0.09	0.372,0.038	0.322,0.151	0.283,0.165	NA,0.056	0.069,0.229	0.342,0.106	0.416,0.0	0.165,0.12
Ga09g00537	Chr09	-	46018546	46018571	46018383	46018467	46018790	46018912	NA,1.0	1.0,NA	0.617,0.0	1.0,0.763	0.547,0.168	1.0,1.0	0.617,0.617	0.573,1.0	NA,1.0	1.0,1.0	0.801,0.446	1.0,NA	0.617,0.849	0.763,1.0	1.0,1.0	NA,1.0
Ga09g00573	Chr09	+	48912084	48913513	48911391	48911721	48913777	48913862	NA,1.0	NA,NA	NA,NA	NA,NA	0.0,NA	0.333,0.0	NA,NA	0.0,0.176	NA,0.0	NA,NA	NA,NA	NA,NA	NA,NA	NA,NA	NA,NA	NA,NA
Ga09g00602	Chr09	+	51969021	51969160	51966481	51967076	51969245	51969565	NA,0.091	0.333,0.0	0.333,0.2	0.333,0.263	0.155,0.366	0.429,0.378	0.385,0.313	0.707,1.0	0.111,0.355	0.263,0.4	0.194,0.174	NA,0.03	0.556,0.304	0.2,0.333	0.333,0.2	0.6,0.404
Ga09g00617	Chr09	+	53804571	53804687	53803491	53803603	53805069	53805173	1.0,1.0	0.92,1.0	0.927,1.0	1.0,0.862	0.807,0.829	0.783,0.889	0.817,0.81	1.0,0.88	0.5,1.0	1.0,0.84	0.952,0.722	NA,0.684	0.765,0.917	0.875,0.909	0.935,1.0	1.0,1.0
Ga09g00648	Chr09	-	56159098	56159214	56158758	56158842	56161952	56162035	NA,0.815	0.333,0.0	0.5,0.364	0.529,0.219	0.238,0.342	0.385,0.379	0.511,0.302	0.333,0.375	0.789,0.552	0.5,0.353	0.833,0.583	NA,0.111	0.333,0.309	0.636,0.358	0.484,0.5	0.771,0.652
Ga09g00660	Chr09	+	56582018	56582169	56581658	56581896	56582250	56582711	NA,0.993	1.0,1.0	1.0,1.0	1.0,0.938	1.0,NA	1.0,NA	1.0,0.778	0.6,NA	1.0,0.973	1.0,1.0	0.982,1.0	NA,0.429	0.667,1.0	0.6,1.0	0.816,1.0	1.0,0.926
Ga09g00662	Chr09	+	57398028	57398137	57397667	57397830	57398257	57398415	NA,0.034	0.238,0.0	0.063,0.0	0.057,0.167	0.049,0.069	0.098,0.111	0.082,0.07	0.106,0.023	0.0,0.103	0.059,0.231	0.095,0.046	NA,0.011	0.032,0.069	0.231,0.131	0.245,0.333	0.105,0.083
Ga09g00674	Chr09	-	57868491	57868574	57868053	57868101	57868665	57868851	NA,0.011	0.0,0.0	0.013,0.016	0.021,0.011	0.034,0.026	0.005,0.012	NA,0.043	0.009,0.038	0.058,0.034	0.02,0.006	0.009,0.043	NA,0.0	0.0,0.009	0.017,0.003	0.01,0.014	0.027,0.017
Ga09g00674	Chr09	-	57864276	57864333	57862919	57863354	57864495	57864739	NA,0.0	NA,NA	NA,NA	NA,0.0	NA,NA	NA,0.0	0.113,0.0	NA,NA	NA,0.242	NA,NA	0.0,0.0	1.0,NA	NA,NA	0.0,0.0	NA,NA	NA,0.0
Ga09g00681	Chr09	-	58130950	58131020	58128547	58128740	58132517	58132623	NA,0.756	0.77,1.0	0.261,0.892	0.657,0.78	0.561,0.407	0.663,0.541	NA,0.596	1.0,0.931	1.0,0.815	1.0,0.541	0.521,0.731	1.0,NA	0.702,0.515	0.541,0.653	0.747,0.855	0.402,0.726
Ga09g00692	Chr09	-	58496636	58496752	58495298	58495416	58497264	58497323	NA,0.857	0.304,0.5	0.8,0.692	0.615,1.0	0.676,0.878	0.615,0.879	NA,0.684	0.75,0.647	0.721,0.643	0.615,1.0	0.516,0.5	NA,0.7	0.615,0.895	0.619,0.778	0.829,0.684	0.818,0.721
Ga09g00692	Chr09	-	58496636	58496758	58495298	58495416	58497264	58497323	NA,0.857	0.429,0.6	0.75,0.692	0.63,1.0	0.707,0.885	0.6,0.879	NA,0.735	0.75,0.667	0.692,0.667	0.63,1.0	0.577,0.515	NA,0.692	0.615,0.902	0.636,0.793	0.829,0.684	0.846,0.727
Ga09g00699	Chr09	+	58605568	58605654	58605237	58605452	58606326	58606513	NA,NA	NA,NA	NA,NA	1.0,0.301	0.509,0.24	0.0,0.264	0.485,0.334	0.293,0.35	NA,NA	1.0,0.35	0.0,NA	NA,NA	0.107,0.177	NA,0.097	NA,NA	NA,NA
Ga09g00776	Chr09	+	60345890	60345962	60345653	60345725	60346547	60346619	NA,1.0	1.0,1.0	1.0,0.843	0.883,0.84	0.908,0.921	0.945,0.801	NA,0.907	0.919,0.898	NA,0.777	1.0,0.538	1.0,0.576	0.7,NA	0.771,0.872	0.857,0.929	0.903,0.671	1.0,0.803
Ga09g00776	Chr09	+	60345165	60345355	60340423	60340600	60345465	60345537	NA,1.0	0.636,NA	1.0,0.793	0.68,0.929	0.843,0.825	1.0,0.979	NA,0.929	0.915,0.762	NA,1.0	1.0,1.0	0.739,0.923	NA,1.0	1.0,0.96	1.0,1.0	1.0,0.6	1.0,0.966
Ga09g00778	Chr09	+	60385250	60385476	60384892	60385027	60385633	60385809	NA,0.048	0.529,0.0	0.077,0.158	0.333,0.167	0.256,0.385	0.273,0.1	NA,0.108	0.143,0.2	0.0,0.286	0.286,0.189	0.102,0.114	NA,0.176	0.2,0.297	0.167,0.174	0.22,0.077	0.077,0.231
Ga09g00785	Chr09	+	60506173	60506240	60505813	60505938	60506438	60506501	NA,0.375	0.569,0.706	0.63,0.944	0.333,0.756	0.627,0.609	0.75,0.507	NA,0.505	0.643,0.886	0.348,0.505	0.828,0.515	0.533,0.684	NA,0.783	0.505,0.466	0.643,0.531	0.563,0.688	0.375,0.643
Ga09g00804	Chr09	-	60897731	60897801	60897150	60897266	60898368	60898748	NA,1.0	0.834,1.0	0.78,1.0	0.92,1.0	0.983,0.933	0.962,0.975	NA,0.955	0.964,0.968	1.0,0.78	0.962,1.0	0.892,1.0	NA,1.0	0.886,0.915	0.902,0.94	0.918,1.0	1.0,0.943
Ga09g00841	Chr09	+	61948362	61948465	61948168	61948242	61949586	61951502	NA,1.0	0.8,0.333	NA,1.0	1.0,0.895	1.0,1.0	1.0,1.0	NA,0.909	0.5,0.789	1.0,1.0	1.0,0.714	0.75,1.0	NA,1.0	1.0,0.556	NA,1.0	1.0,0.333	0.556,0.8
Ga09g00895	Chr09	-	62963814	62963851	62963000	62963119	62963941	62965022	NA,0.062	0.0,0.37	0.0,0.044	0.075,0.155	0.0,0.0	0.0,0.0	NA,0.0	0.0,0.295	0.039,0.068	0.044,0.053	0.017,0.072	NA,0.0	0.0,0.0	0.0,0.032	0.109,0.0	0.031,0.038
Ga09g00942	Chr09	-	63885915	63886926	63884635	63885340	63887039	63887095	NA,1.0	0.84,1.0	1.0,1.0	1.0,1.0	1.0,1.0	1.0,1.0	NA,0.963	1.0,1.0	1.0,1.0	1.0,0.895	0.727,1.0	NA,0.684	1.0,0.902	1.0,1.0	1.0,0.9	1.0,0.943
Ga09g01013	Chr09	-	65875698	65875917	65875493	65875575	65876897	65877566	NA,1.0	0.948,1.0	0.714,1.0	1.0,0.889	0.923,1.0	1.0,0.875	NA,1.0	0.949,0.973	1.0,1.0	0.961,0.918	0.986,0.971	NA,1.0	0.965,0.948	0.891,0.901	0.914,1.0	0.956,0.967
Ga09g01048	Chr09	-	66683949	66684081	66681636	66683814	66684422	66684666	NA,0.25	0.714,0.5	0.429,0.6	0.143,0.385	0.228,0.2	0.455,0.238	NA,0.116	0.364,0.231	0.0,0.385	0.467,0.5	0.294,0.143	NA,0.0	0.167,0.182	0.143,0.158	0.355,0.5	0.455,0.474
Ga09g01048	Chr09	-	66684042	66684081	66682228	66683814	66684422	66684666	NA,0.194	0.684,0.591	0.0,0.491	0.419,0.419	0.187,0.394	0.325,0.153	NA,0.331	0.236,0.302	0.591,0.153	0.419,0.491	0.194,0.469	NA,0.0	0.126,0.107	0.107,0.213	0.265,0.419	0.325,0.536
Ga09g01052	Chr09	-	66746398	66746458	66744914	66745674	66746542	66746736	NA,1.0	1.0,NA	1.0,0.653	1.0,1.0	1.0,1.0	0.862,1.0	NA,0.932	0.891,1.0	1.0,0.511	1.0,1.0	1.0,1.0	NA,1.0	0.834,0.523	1.0,1.0	1.0,1.0	1.0,0.834
Ga09g01057	Chr09	+	66926280	66926413	66925371	66925448	66926546	66926876	NA,0.067	0.268,1.0	0.125,0.245	0.241,0.351	0.265,0.277	0.25,0.32	NA,0.16	0.128,0.242	0.333,0.105	0.364,0.267	0.128,0.146	NA,0.102	0.31,0.133	0.067,0.273	0.2,0.2	0.273,0.349
Ga09g01066	Chr09	+	67089175	67089424	67089010	67089065	67089580	67089637	NA,0.014	0.004,0.0	NA,0.0	0.018,0.023	0.0,0.007	0.005,0.009	NA,0.001	0.0,0.004	0.017,0.026	0.0,0.0	0.003,0.014	NA,0.0	0.0,0.007	0.007,0.004	0.0,0.0	0.017,0.017
Ga09g01100	Chr09	+	67584580	67584670	67584307	67584357	67584787	67584844	NA,1.0	0.78,1.0	0.84,0.85	1.0,1.0	1.0,0.612	NA,NA	NA,0.513	1.0,NA	NA,1.0	0.678,1.0	0.783,0.934	0.513,NA	0.725,1.0	0.873,1.0	0.678,0.568	1.0,1.0
Ga09g01114	Chr09	-	67750484	67750604	67750170	67750365	67750850	67750879	NA,NA	NA,NA	NA,NA	NA,NA	1.0,0.75	0.455,0.6	1.0,1.0	0.556,1.0	NA,NA	NA,NA	NA,NA	NA,NA	NA,NA	NA,NA	NA,NA	1.0,1.0
Ga09g01116	Chr09	+	67772775	67773146	67771950	67772025	67773794	67774148	NA,0.957	1.0,NA	1.0,1.0	1.0,1.0	1.0,1.0	1.0,1.0	NA,1.0	1.0,0.846	1.0,1.0	1.0,1.0	0.909,1.0	NA,1.0	1.0,1.0	1.0,1.0	1.0,1.0	1.0,0.991
Ga09g01142	Chr09	+	68286032	68286127	68285734	68285848	68287378	68287485	NA,0.82	1.0,1.0	1.0,1.0	1.0,1.0	0.945,0.948	0.909,0.946	NA,0.957	0.901,0.944	1.0,1.0	1.0,1.0	0.897,1.0	NA,0.668	0.905,0.758	0.86,0.915	0.976,0.939	0.911,0.974
Ga09g01142	Chr09	+	68283336	68283480	68280826	68280946	68285102	68285314	NA,0.342	0.308,0.333	0.6,0.574	0.476,0.395	0.496,0.413	0.511,0.534	NA,0.606	0.34,0.441	0.818,0.545	0.333,0.148	0.284,0.412	NA,0.378	0.442,0.581	0.398,0.387	0.4,0.304	0.5,0.554
Ga09g01159	Chr09	-	68597282	68597410	68596994	68597116	68597546	68597607	NA,0.959	0.923,1.0	0.858,0.893	0.928,0.959	0.944,1.0	1.0,0.899	NA,0.985	0.911,0.94	0.94,0.94	0.917,0.905	0.962,0.957	NA,0.714	0.846,0.959	1.0,0.867	0.974,0.887	0.959,0.901
Ga09g01232	Chr09	+	70024816	70024904	70024347	70024633	70025086	70025468	NA,0.927	0.947,0.854	1.0,0.971	0.903,0.907	0.96,0.884	1.0,0.96	NA,0.961	1.0,0.973	0.909,0.972	1.0,0.971	0.954,1.0	NA,1.0	0.973,0.978	1.0,1.0	0.9,0.92	0.944,0.961
Ga09g01257	Chr09	+	70334969	70335003	70334279	70334482	70335187	70335283	NA,0.731	0.969,1.0	0.861,0.852	0.965,0.922	1.0,0.975	0.667,0.955	NA,0.949	0.951,1.0	0.946,0.929	1.0,0.93	0.986,0.97	NA,0.931	0.974,0.909	0.863,0.957	1.0,0.882	0.834,0.875
Ga09g01274	Chr09	-	70583531	70583650	70581776	70583054	70584895	70585058	NA,0.333	0.667,1.0	0.165,0.517	0.308,0.299	0.324,0.425	0.133,0.188	NA,0.192	0.122,0.167	0.333,0.294	0.292,0.279	0.275,0.333	0.0,NA	0.164,0.269	0.145,0.204	0.243,0.0	0.6,0.231
Ga09g01276	Chr09	-	70617657	70619085	70616268	70616600	70619730	70619935	NA,0.958	0.971,1.0	1.0,1.0	1.0,0.987	1.0,1.0	1.0,1.0	NA,0.97	1.0,1.0	1.0,0.975	1.0,0.897	0.966,1.0	NA,1.0	1.0,1.0	1.0,1.0	0.978,1.0	0.978,0.992
Ga09g01278	Chr09	-	70628265	70628362	70627093	70627388	70628495	70628618	NA,0.0	0.0,NA	0.0,0.044	0.127,0.06	0.033,0.078	0.0,0.018	NA,0.027	0.036,0.044	0.0,0.241	0.0,0.504	0.225,0.113	NA,0.0	0.098,0.02	0.098,0.019	0.0,0.0	0.068,0.122
Ga09g01279	Chr09	+	70634680	70634825	70633691	70633863	70635412	70635991	NA,0.308	0.059,0.0	0.067,0.164	0.103,0.111	0.317,0.31	0.25,0.208	NA,0.125	0.077,0.081	0.125,0.209	0.556,0.257	0.277,0.231	NA,0.059	0.024,0.2	0.128,0.137	0.222,0.333	0.444,0.286
Ga09g01293	Chr09	-	70927071	70927134	70924172	70926696	70927587	70927894	NA,0.121	0.33,0.12	0.098,0.017	0.096,0.058	0.176,0.066	0.1,0.083	NA,0.115	0.11,0.057	0.049,0.144	0.181,0.251	0.117,0.094	NA,0.211	0.113,0.116	0.038,0.118	0.093,0.215	0.105,0.139
Ga09g01295	Chr09	+	70947463	70947587	70946355	70946736	70947968	70948073	NA,0.186	0.04,NA	0.0,0.0	0.077,0.143	0.19,0.2	0.0,0.143	NA,0.019	0.014,0.2	0.0,0.0	0.111,0.077	0.108,0.209	NA,0.2	0.093,0.085	0.0,0.0	0.048,0.0	0.091,0.054
Ga09g01309	Chr09	+	71140130	71140186	71139001	71139062	71140249	71140439	NA,0.424	0.051,0.0	0.194,0.0	0.517,0.123	0.223,0.225	0.266,0.181	NA,0.227	0.28,0.176	0.047,0.414	0.138,0.252	0.058,0.198	NA,0.587	0.074,0.222	0.129,0.044	0.266,0.194	0.266,0.194
Ga09g01322	Chr09	-	71482898	71482952	71482548	71482596	71483037	71483160	NA,0.394	0.494,0.14	0.839,0.62	1.0,0.449	0.772,0.773	0.953,0.931	NA,0.92	0.752,0.771	0.0,0.566	0.723,0.61	0.796,0.432	NA,0.207	0.936,0.847	0.765,0.771	0.585,0.765	0.246,0.82
Ga09g01322	Chr09	-	71490077	71490156	71489676	71489744	71490662	71490722	NA,0.573	0.725,1.0	0.87,0.784	0.94,0.925	0.983,0.987	0.866,0.96	NA,0.893	0.966,0.973	1.0,0.848	0.901,0.919	0.817,0.907	NA,0.627	0.925,0.905	0.83,0.852	0.906,0.875	0.879,1.0
Ga09g01332	Chr09	-	71611691	71611807	71610544	71611178	71612053	71612360	NA,0.035	0.0,NA	NA,0.0	0.097,0.077	0.132,0.08	0.0,0.051	NA,0.036	0.045,0.022	0.0,0.048	0.0,0.103	0.053,0.077	0.333,NA	0.375,0.077	0.03,0.107	0.0,0.0	0.0,0.073
Ga09g01371	Chr09	-	72286366	72286512	72285460	72286261	72286777	72286838	NA,1.0	1.0,0.333	1.0,1.0	1.0,0.375	NA,NA	1.0,0.667	NA,0.857	0.0,1.0	1.0,0.474	0.4,0.538	0.805,0.785	1.0,NA	1.0,1.0	0.765,0.5	0.333,0.8	0.4,0.6
Ga09g01394	Chr09	-	72713025	72713110	72711178	72711728	72713198	72713356	NA,0.779	0.73,NA	0.153,0.351	0.419,0.265	0.321,0.498	0.351,0.419	NA,0.083	0.351,0.498	0.0,1.0	0.52,0.0	0.575,0.856	NA,1.0	0.351,0.73	0.153,0.213	0.619,1.0	1.0,0.419
Ga09g01401	Chr09	+	72807704	72807741	72806730	72807330	72807832	72807890	NA,1.0	1.0,NA	1.0,0.905	0.936,0.926	0.893,0.915	1.0,0.924	NA,0.925	0.971,1.0	1.0,1.0	1.0,1.0	1.0,1.0	NA,1.0	1.0,1.0	0.89,0.804	1.0,0.854	0.0,1.0
Ga09g01404	Chr09	+	72874666	72874725	72873203	72873299	72874974	72875397	NA,0.815	0.587,0.174	0.558,0.271	0.419,0.408	0.525,0.678	0.24,0.441	NA,0.491	0.283,0.546	1.0,0.387	0.627,0.478	0.654,0.281	NA,0.208	0.5,0.48	0.201,0.387	0.24,0.0	0.551,0.587
Ga09g01426	Chr09	-	73283910	73284101	73281860	73283830	73284445	73284564	1.0,NA	1.0,NA	NA,NA	1.0,NA	1.0,1.0	1.0,1.0	0.0,NA	1.0,0.385	NA,0.0	1.0,1.0	1.0,1.0	NA,NA	1.0,1.0	NA,1.0	0.429,NA	0.0,NA
Ga09g01524	Chr09	+	74656907	74657159	74656260	74656328	74657488	74657564	NA,NA	1.0,NA	1.0,0.647	1.0,0.579	0.742,0.765	0.6,0.778	NA,0.706	0.625,0.6	NA,NA	1.0,1.0	1.0,1.0	0.231,NA	0.333,0.6	0.714,0.5	1.0,1.0	NA,1.0
Ga09g01552	Chr09	+	75002027	75002336	74998568	74998585	75003296	75003444	NA,0.097	0.067,NA	0.154,0.064	0.073,0.267	0.077,0.136	0.091,0.257	NA,0.063	0.032,0.077	0.17,0.159	0.091,0.0	0.045,0.053	NA,0.0	0.0,0.118	0.024,0.086	0.179,0.0	0.068,0.179
Ga09g01552	Chr09	+	75002454	75002574	75000048	75002336	75003296	75003444	NA,0.84	1.0,1.0	0.429,0.739	0.951,0.825	0.814,0.951	1.0,0.92	NA,0.9	0.929,0.913	0.8,0.848	0.867,1.0	0.898,0.9	NA,1.0	1.0,0.829	0.8,0.789	0.65,1.0	0.913,0.833
Ga09g01552	Chr09	+	75002027	75002069	75000048	75001426	75002146	75002336	NA,0.68	1.0,NA	1.0,1.0	1.0,0.586	1.0,1.0	1.0,1.0	NA,0.261	1.0,1.0	0.722,0.57	1.0,1.0	1.0,NA	NA,0.809	1.0,1.0	NA,NA	0.586,0.739	0.85,0.788
Ga09g01552	Chr09	+	75000048	75002336	74998568	74999723	75003296	75003444	NA,0.836	0.677,0.5	0.6,1.0	0.756,0.765	0.846,0.533	1.0,0.702	NA,0.703	0.455,0.533	0.714,0.821	0.448,0.297	0.706,0.513	NA,0.556	0.542,0.762	0.478,0.419	0.444,0.556	0.753,0.842
Ga09g01552	Chr09	+	74999617	74999723	74998568	74998585	75003296	75003444	NA,0.425	0.243,1.0	0.267,0.043	0.224,0.436	0.13,0.345	0.091,0.366	NA,0.302	0.268,0.234	0.241,0.42	0.375,0.333	0.273,0.39	NA,0.92	0.561,0.189	0.149,0.439	0.475,0.524	0.213,0.357
Ga09g01670	Chr09	-	76163846	76163911	76163624	76163738	76164183	76164304	1.0,NA	0.912,1.0	1.0,0.925	0.864,0.946	0.852,0.979	0.924,0.955	NA,0.838	0.889,1.0	1.0,0.802	1.0,1.0	0.878,0.939	NA,0.954	1.0,0.973	0.932,0.819	0.971,0.888	1.0,1.0
Ga09g01679	Chr09	-	76239588	76239646	76238906	76239278	76241531	76242077	NA,0.14	0.151,0.073	0.0,0.083	0.021,0.063	0.053,0.043	0.034,0.034	0.025,0.028	0.032,0.079	0.0,0.029	0.05,0.022	0.097,0.019	NA,0.098	0.06,0.09	0.346,0.033	0.116,0.022	0.014,0.113
Ga09g01712	Chr09	-	76615298	76615366	76614690	76614755	76616698	76616769	NA,0.325	0.152,0.284	0.022,0.23	0.063,0.066	0.098,0.03	0.03,0.0	0.079,0.056	0.038,0.0	0.09,0.022	0.178,0.284	0.019,0.0	NA,0.88	0.13,0.0	0.0,0.079	0.02,0.193	0.046,0.054
Ga09g01718	Chr09	-	76706425	76706514	76705334	76705386	76707531	76707617	NA,1.0	0.93,NA	0.632,0.914	1.0,0.834	0.878,0.961	0.917,1.0	0.836,0.898	0.933,1.0	0.853,0.939	1.0,0.937	0.941,1.0	NA,0.809	0.834,1.0	0.877,0.885	0.753,0.914	0.818,0.626
Ga09g01718	Chr09	-	76706425	76707159	76705334	76705386	76707531	76707617	NA,1.0	0.8,NA	0.273,0.833	1.0,0.733	0.773,0.92	0.867,1.0	0.714,0.854	0.879,1.0	0.8,0.917	1.0,0.895	0.833,1.0	NA,0.667	0.68,1.0	0.846,0.789	0.529,0.75	0.778,0.4
Ga09g01748	Chr09	-	77050507	77050714	77049576	77049641	77050891	77051135	NA,0.2	0.105,0.0	0.0,0.0	0.0,0.0	0.023,0.032	0.037,0.023	0.0,0.012	0.028,0.0	0.333,0.061	0.0,0.0	0.098,0.07	0.0,NA	0.087,0.0	0.0,0.0	0.049,0.273	0.088,0.041
Ga09g01878	Chr09	-	78318823	78318998	78316916	78318222	78319165	78319305	NA,0.759	0.471,1.0	0.176,0.474	0.385,0.543	0.111,0.176	0.5,0.235	0.4,0.571	0.067,0.2	0.92,0.782	0.273,0.304	0.235,0.459	NA,0.0	0.0,0.267	0.333,0.313	0.5,0.375	0.763,0.548
Ga09g01911	Chr09	-	78605382	78605495	78603587	78604961	78605658	78605801	NA,NA	0.115,0.0	0.222,0.0	0.0,0.0	NA,NA	NA,NA	NA,NA	0.0,NA	0.0,NA	0.091,0.28	0.011,0.0	0.0,NA	0.474,0.333	0.0,0.167	0.143,0.118	0.0,0.0
Ga09g01918	Chr09	+	78682919	78683048	78682250	78682420	78683411	78683534	NA,0.474	0.429,1.0	1.0,1.0	0.647,0.857	0.918,0.794	1.0,0.76	0.78,0.847	0.757,0.615	1.0,0.6	0.63,0.897	0.818,0.403	NA,0.938	0.708,0.667	0.806,0.591	0.256,0.091	0.75,0.714
Ga09g01918	Chr09	+	78682722	78683325	78682250	78682420	78683411	78683534	NA,0.231	0.4,1.0	1.0,1.0	0.478,0.765	0.632,0.349	1.0,0.657	0.491,0.6	0.574,0.333	1.0,0.52	0.524,0.789	0.579,0.31	NA,0.882	0.481,0.394	0.625,0.419	0.059,0.167	0.692,0.462
Ga09g01918	Chr09	+	78684823	78684873	78684340	78684398	78684962	78685019	NA,0.977	0.955,0.728	0.936,0.848	0.922,0.981	0.981,0.963	0.939,0.87	0.94,0.972	0.964,0.94	1.0,0.972	0.942,0.867	0.929,0.957	NA,0.948	0.937,0.936	0.821,0.894	0.984,0.941	1.0,0.862
Ga09g01918	Chr09	+	78682919	78683048	78682250	78682368	78683411	78683534	NA,0.739	0.444,0.5	1.0,1.0	0.412,0.583	0.806,0.737	0.515,0.545	0.548,0.512	0.75,0.353	0.429,0.524	0.833,0.667	0.576,0.5	NA,0.75	0.778,0.714	0.905,0.583	0.273,0.091	0.333,0.455
Ga09g01918	Chr09	+	78682722	78683325	78682250	78682368	78683411	78683534	NA,0.25	0.412,0.143	1.0,1.0	0.412,0.167	0.524,0.375	0.429,0.6	0.373,0.286	0.586,0.214	0.294,0.412	0.6,0.625	0.176,0.419	NA,0.667	0.429,0.412	0.75,0.5	0.238,0.048	0.375,0.308
Ga09g01918	Chr09	+	78682919	78683325	78682250	78682420	78683411	78683534	NA,0.286	0.455,1.0	1.0,1.0	0.657,0.818	0.901,0.765	1.0,0.789	0.754,0.829	0.75,0.608	1.0,0.613	0.524,0.907	0.8,0.467	NA,0.938	0.641,0.636	0.8,0.6	0.256,0.167	0.778,0.725
Ga09g01945	Chr09	+	79010660	79010803	79010411	79010570	79011225	79012861	NA,0.279	0.684,0.571	0.714,0.818	0.52,0.532	0.914,0.471	0.744,0.491	0.582,0.605	0.662,0.409	0.571,0.532	0.889,0.879	0.576,0.611	NA,1.0	0.679,0.731	0.889,0.543	0.216,0.733	0.7,0.771
Ga09g01945	Chr09	+	79010657	79010803	79010411	79010570	79011225	79012861	NA,0.241	0.657,0.25	0.6,0.789	0.429,0.52	0.899,0.425	0.667,0.429	0.491,0.553	0.593,0.297	0.55,0.4	0.875,0.795	0.509,0.481	NA,1.0	0.591,0.714	0.846,0.462	0.273,0.68	0.625,0.742
Ga09g01956	Chr09	-	79079170	79080200	79078773	79078828	79080336	79080476	NA,0.108	0.441,0.36	0.241,0.282	0.385,0.32	0.34,0.392	0.299,0.349	0.31,0.361	0.338,0.341	0.254,0.281	0.487,0.397	0.552,0.525	NA,0.022	0.33,0.283	0.257,0.19	0.305,0.24	0.508,0.503
Ga09g01975	Chr09	+	79250270	79250349	79250074	79250158	79250566	79250652	NA,NA	0.359,NA	0.0,0.036	0.0,0.173	0.008,0.021	0.056,0.092	0.067,0.025	0.088,0.046	NA,0.0	0.021,0.148	0.272,0.0	1.0,NA	0.107,0.0	0.138,0.074	0.138,0.0	0.0,0.0
Ga09g01976	Chr09	+	79264244	79264339	79263938	79264090	79264557	79264906	NA,0.382	0.193,0.278	0.414,0.213	0.268,0.218	0.174,0.119	0.179,0.164	0.18,0.124	0.206,0.202	0.242,0.286	0.088,0.204	0.186,0.154	NA,0.116	0.213,0.178	0.223,0.2	0.339,0.186	0.329,0.335
Ga09g02012	Chr09	+	79630900	79631023	79629125	79629840	79631663	79632023	0.429,NA	0.0,NA	NA,0.059	0.111,0.231	0.158,0.2	0.385,0.1	0.091,0.176	0.128,0.161	0.0,0.294	0.0,0.0	0.143,NA	NA,0.273	0.25,1.0	0.333,0.0	0.0,0.565	0.0,0.0
Ga09g02032	Chr09	-	79779314	79779428	79779127	79779199	79779820	79779892	NA,0.081	0.0,0.0	0.385,0.5	0.077,0.029	0.051,0.124	0.095,0.051	0.073,0.243	0.061,0.055	0.217,0.08	0.059,0.088	0.026,0.093	NA,0.0	0.093,0.082	0.095,0.009	0.167,0.176	0.171,0.152
Ga09g02032	Chr09	-	79781904	79782156	79781662	79781833	79783616	79784182	NA,1.0	0.896,1.0	0.829,1.0	0.951,0.932	0.9,0.935	1.0,0.899	0.985,0.931	0.974,0.974	1.0,0.972	0.918,0.867	0.899,0.978	NA,0.917	0.918,0.978	1.0,1.0	1.0,1.0	1.0,0.949
Ga09g02069	Chr09	+	80130982	80131101	80130722	80130790	80131229	80134186	NA,1.0	0.5,0.0	NA,1.0	0.333,0.4	0.25,0.429	0.0,0.429	1.0,1.0	0.0,0.0	1.0,1.0	1.0,0.333	0.5,0.333	0.0,NA	0.667,0.333	0.2,0.5	0.0,1.0	0.333,0.5
Ga09g02069	Chr09	+	80130722	80130790	80129893	80129936	80131229	80134186	NA,0.0	0.21,1.0	0.0,NA	0.472,0.374	0.782,0.216	1.0,0.309	0.166,0.056	0.332,0.0	0.0,0.0	0.374,1.0	0.254,0.183	0.284,NA	0.472,0.107	0.544,0.107	0.544,0.0	0.472,0.323
Ga09g02069	Chr09	+	80130722	80130790	80129893	80129936	80130982	80131101	NA,0.044	0.193,0.0	0.0,1.0	1.0,1.0	0.641,0.374	1.0,1.0	0.284,0.13	0.284,NA	0.0,0.0	0.641,0.544	0.309,0.427	1.0,NA	1.0,0.0	1.0,0.0	1.0,0.0	1.0,1.0
Ga09g02069	Chr09	+	80130982	80131101	80129893	80129936	80131229	80134186	NA,0.583	0.333,1.0	0.143,1.0	0.2,0.125	0.6,0.235	NA,0.158	0.25,0.286	0.2,0.0	0.25,0.238	0.5,1.0	0.333,0.158	0.0,NA	0.333,0.286	0.143,0.286	0.0,0.5	0.2,0.2
Ga09g02074	Chr09	-	80201184	80201276	80199556	80200551	80201632	80201765	NA,0.285	0.104,0.0	0.0,0.258	0.124,0.119	0.047,0.075	0.055,0.0	0.0,0.025	0.04,0.085	0.0,0.0	0.115,0.05	0.021,0.051	NA,0.047	0.0,0.037	0.0,0.131	0.148,0.0	0.057,0.106
Ga09g02114	Chr09	+	80719682	80719816	80719229	80719345	80720715	80721401	NA,0.238	0.125,0.333	0.375,0.0	0.2,0.0	0.063,0.064	0.0,0.294	0.055,0.0	0.067,0.086	0.217,0.231	0.222,0.25	0.1,0.103	NA,0.5	0.176,0.231	0.158,0.455	0.3,0.0	0.25,0.2
Ga09g02114	Chr09	+	80706802	80706879	80706635	80706712	80708823	80710728	NA,0.132	0.248,0.0	0.139,0.0	0.179,0.059	0.02,0.037	0.0,0.07	0.072,0.0	0.086,0.177	0.471,0.135	0.404,0.036	0.065,0.256	NA,0.0	0.0,0.042	0.022,0.097	0.13,0.034	0.121,0.312
Ga09g02132	Chr09	+	80832708	80832780	80832056	80832609	80833043	80833390	NA,1.0	1.0,1.0	0.505,1.0	1.0,1.0	0.898,0.971	1.0,0.965	0.818,0.924	0.734,0.814	1.0,1.0	0.752,0.493	0.617,0.666	NA,0.955	0.576,0.865	0.593,0.505	0.777,0.368	0.865,0.865
Ga09g02132	Chr09	+	80832708	80832780	80832056	80832609	80833038	80833390	NA,0.259	0.636,0.466	0.7,1.0	0.84,1.0	0.894,0.971	0.803,0.962	0.7,0.768	1.0,0.917	1.0,1.0	0.853,0.576	0.593,0.652	NA,0.959	0.654,0.803	1.0,0.493	0.921,0.744	0.803,1.0
Ga09g02187	Chr09	+	81370485	81370577	81369753	81369952	81370715	81370847	NA,0.119	0.121,0.135	0.036,0.037	0.053,0.118	0.134,0.035	0.026,0.007	NA,0.024	0.013,0.043	0.025,0.235	0.126,0.013	0.117,0.13	NA,0.127	0.064,0.018	0.011,0.0	0.122,0.072	0.008,0.072
Ga09g02188	Chr09	-	81383379	81383508	81382385	81382433	81384054	81384169	NA,0.866	1.0,0.231	0.929,0.579	0.677,0.913	0.947,1.0	0.714,0.829	NA,0.684	0.882,0.8	0.556,0.892	1.0,0.417	0.793,0.867	NA,0.778	0.953,0.882	0.727,0.8	0.8,0.882	0.895,0.935
Ga09g02188	Chr09	-	81386894	81386990	81386459	81386625	81387104	81387153	NA,0.793	0.505,NA	1.0,0.803	0.338,1.0	1.0,0.754	NA,1.0	NA,1.0	0.505,1.0	0.338,0.86	0.671,1.0	1.0,1.0	NA,1.0	1.0,1.0	1.0,1.0	1.0,1.0	0.605,0.551
Ga09g02188	Chr09	-	81386894	81386955	81386459	81386625	81387104	81387153	NA,0.638	0.0,NA	1.0,0.757	0.384,1.0	1.0,0.744	NA,1.0	NA,1.0	0.555,1.0	0.384,0.849	0.555,1.0	1.0,1.0	NA,1.0	1.0,1.0	1.0,1.0	1.0,1.0	0.555,0.384
Ga09g02188	Chr09	-	81378942	81379050	81378315	81378443	81379234	81379310	NA,0.0	0.0,0.0	0.032,0.182	0.0,0.03	0.065,0.037	0.043,0.12	NA,0.0	0.231,0.2	0.0,0.0	0.125,0.179	0.075,0.103	NA,0.0	0.125,0.0	0.029,0.106	0.0,0.0	0.0,0.132
Ga09g02188	Chr09	-	81377822	81377910	81377240	81377369	81378021	81378213	NA,0.12	0.299,0.0	0.0,0.151	0.16,0.166	0.129,0.228	0.0,0.0	NA,0.0	0.18,0.0	0.347,0.026	0.096,0.096	0.166,0.158	NA,1.0	0.032,0.086	0.0,0.027	0.195,0.347	0.281,0.048
Ga09g02188	Chr09	-	81386894	81386990	81386459	81386520	81387104	81387153	NA,0.657	NA,NA	1.0,1.0	NA,1.0	1.0,1.0	NA,NA	0.641,NA	0.0,1.0	NA,1.0	NA,0.203	1.0,1.0	1.0,NA	NA,1.0	1.0,1.0	NA,NA	NA,0.781
Ga09g02225	Chr09	+	81730541	81731758	81729756	81729889	81732316	81732424	NA,1.0	0.874,1.0	0.939,0.905	0.901,0.951	1.0,0.927	1.0,1.0	NA,0.965	0.987,0.94	0.75,0.942	0.911,0.812	0.907,0.927	NA,0.829	0.912,0.911	0.958,0.959	0.953,0.825	0.938,0.964
Ga09g02227	Chr09	+	81748988	81749048	81748349	81748391	81749424	81749585	NA,0.77	0.904,1.0	0.814,0.898	0.784,0.592	0.77,0.829	1.0,0.681	NA,0.753	0.818,0.715	0.701,0.592	0.61,0.868	0.79,0.785	NA,1.0	0.673,0.455	0.767,0.538	0.77,0.873	0.578,0.646
Ga09g02261	Chr09	-	82008688	82008757	82008460	82008520	82008857	82008986	NA,0.86	0.822,0.426	0.542,0.85	0.82,0.857	0.866,0.953	0.69,0.775	NA,0.784	0.866,0.924	0.748,0.693	0.826,0.867	0.771,0.799	NA,0.712	0.727,0.644	0.551,0.672	0.771,1.0	0.734,0.774
Ga09g02298	Chr09	-	82409827	82409873	82409623	82409669	82409962	82410020	NA,1.0	NA,NA	NA,NA	1.0,0.892	0.98,0.836	0.954,1.0	NA,1.0	0.89,0.881	1.0,1.0	0.0,1.0	0.0,NA	NA,NA	NA,1.0	1.0,1.0	NA,NA	NA,0.673
Ga09g02338	Chr09	-	82778637	82778800	82778358	82778517	82779019	82779149	NA,0.109	0.065,0.0	0.026,0.0	0.072,0.0	0.006,0.034	0.0,0.077	NA,0.037	0.043,0.045	0.065,0.069	0.042,0.04	0.017,0.036	NA,0.027	0.045,0.021	0.0,0.016	0.045,0.067	0.044,0.021
Ga09g02372	Chr09	+	83171345	83171430	83171175	83171263	83172256	83172647	NA,1.0	1.0,NA	1.0,1.0	0.619,1.0	0.934,1.0	0.802,0.764	NA,1.0	0.911,0.856	NA,0.867	1.0,1.0	0.619,1.0	NA,1.0	0.52,0.907	1.0,1.0	0.351,1.0	0.351,1.0
Ga09g02377	Chr09	-	83194856	83194934	83194218	83194351	83195158	83195325	NA,NA	1.0,NA	NA,0.36	0.0,1.0	1.0,NA	0.158,0.396	NA,0.48	0.692,NA	0.0,1.0	0.429,1.0	1.0,0.158	1.0,NA	0.461,0.335	1.0,0.373	NA,NA	NA,1.0
Ga09g02402	Chr09	-	83354118	83354237	83353736	83353812	83354459	83354528	1.0,NA	1.0,1.0	1.0,0.892	1.0,0.882	1.0,1.0	0.917,1.0	NA,0.931	0.915,1.0	1.0,1.0	1.0,0.882	0.92,1.0	NA,0.6	NA,1.0	0.925,0.882	0.813,1.0	1.0,1.0
Ga09g02423	Chr09	-	83521670	83521709	83521386	83521425	83521936	83521975	NA,0.931	0.904,1.0	0.717,0.878	1.0,1.0	0.892,0.942	1.0,0.813	NA,0.714	0.932,0.819	1.0,0.669	1.0,0.844	1.0,0.897	NA,1.0	0.835,0.941	0.867,1.0	1.0,1.0	0.888,0.899
Ga09g02456	Chr09	-	83713138	83713219	83712827	83713045	83713841	83713940	NA,0.161	0.026,0.131	0.0,0.058	0.095,0.13	0.123,0.087	0.131,0.172	NA,0.115	0.055,0.037	0.026,0.033	0.019,0.083	0.078,0.034	NA,0.041	0.05,0.056	0.035,0.054	0.081,0.185	0.084,0.221
Ga09g02497	Chr09	+	84127627	84127674	84127251	84127420	84128200	84129297	NA,0.577	0.179,0.0	0.074,0.069	0.163,0.477	0.26,0.313	0.0,0.095	NA,0.168	0.33,0.108	0.374,0.037	0.12,0.076	0.079,0.068	NA,0.443	0.069,0.079	0.066,0.11	0.102,0.506	0.0,0.041
Ga09g02522	Chr09	+	84406058	84406103	84405210	84405378	84406194	84406402	NA,1.0	NA,NA	1.0,0.581	0.708,0.877	0.9,0.845	1.0,1.0	NA,0.712	0.874,0.917	NA,NA	0.735,0.188	NA,NA	NA,NA	0.765,0.607	0.581,1.0	1.0,NA	NA,0.509
Ga09g02526	Chr09	-	84432821	84432892	84432009	84432655	84433081	84433383	1.0,NA	0.637,1.0	0.0,0.397	0.413,0.055	0.186,0.315	0.419,0.246	NA,0.328	0.219,0.176	0.0,0.637	0.083,0.246	0.26,0.268	NA,NA	0.151,0.369	0.215,0.289	0.334,0.281	0.0,0.745
Ga09g02533	Chr09	-	84467544	84467643	84467171	84467213	84468402	84468474	1.0,1.0	1.0,NA	1.0,1.0	NA,1.0	1.0,1.0	1.0,1.0	0.715,1.0	0.43,NA	1.0,0.847	1.0,0.668	NA,1.0	0.815,NA	1.0,1.0	1.0,1.0	1.0,1.0	1.0,1.0
Ga09g02542	Chr09	-	84547930	84548008	84547544	84547721	84548097	84548110	NA,1.0	1.0,1.0	1.0,1.0	1.0,0.529	0.26,0.31	0.717,0.842	NA,1.0	0.692,0.942	NA,1.0	0.36,1.0	NA,0.529	1.0,NA	0.36,0.529	0.0,1.0	1.0,0.0	0.458,0.494
Ga09g02547	Chr09	-	84597845	84597974	84596814	84597180	84598386	84598464	NA,0.529	0.257,0.474	0.238,0.244	0.282,0.319	0.064,0.084	0.099,0.071	NA,0.064	0.143,0.173	0.182,0.101	0.409,0.178	0.116,0.053	NA,0.1	0.095,0.233	0.254,0.148	0.376,0.226	0.393,0.316
Ga09g02564	Chr09	-	84743572	84743716	84742581	84742643	84743806	84743855	NA,0.14	0.4,1.0	0.5,0.182	0.25,0.5	0.415,0.398	0.6,0.333	NA,0.26	0.306,0.483	0.2,0.424	0.714,0.455	0.524,0.206	NA,0.238	0.556,0.412	0.857,0.267	0.391,0.158	0.289,0.558
Ga09g02577	Chr09	+	84821184	84821261	84820699	84820859	84822521	84822575	NA,0.097	0.0,0.0	0.195,0.274	0.112,0.291	0.159,0.117	0.22,0.093	NA,0.043	0.143,0.261	0.07,0.284	0.0,0.075	0.139,0.045	NA,0.049	NA,0.0	0.0,0.0	0.253,0.0	0.0,0.0
Ga09g02589	Chr09	-	84896991	84897094	84895741	84896831	84897191	84897352	NA,0.0	0.273,0.0	0.222,0.333	0.059,0.217	0.346,0.099	0.275,0.232	NA,0.128	0.219,0.087	NA,0.333	0.176,0.419	0.133,0.2	NA,0.0	0.242,0.188	0.143,0.233	0.333,0.111	0.0,0.273
Ga09g02593	Chr09	+	84921859	84921926	84920985	84921086	84928400	84928451	NA,1.0	1.0,NA	NA,1.0	0.286,1.0	0.651,1.0	0.375,1.0	NA,1.0	0.878,0.583	NA,1.0	NA,1.0	1.0,NA	NA,0.0	1.0,0.375	1.0,NA	1.0,NA	1.0,0.808
Ga09g02599	Chr09	-	85006107	85006154	85004147	85004361	85006277	85006450	NA,0.291	0.387,0.254	0.406,0.577	0.506,0.609	0.457,0.518	0.609,0.556	NA,0.399	0.448,0.328	0.477,0.275	0.621,0.624	0.35,0.484	NA,0.732	0.621,0.477	0.577,0.556	0.406,0.406	0.242,0.587
Ga09g02602	Chr09	+	85029606	85029704	85029308	85029363	85030438	85030627	NA,0.879	0.743,1.0	1.0,0.791	0.933,0.968	0.89,0.925	0.815,0.795	NA,0.907	0.901,0.899	0.773,0.621	0.954,0.741	0.664,0.816	NA,0.823	0.868,0.828	0.735,0.882	0.835,1.0	0.87,0.854
Ga09g02602	Chr09	+	85037038	85037207	85030438	85030627	85037724	85037938	NA,0.867	1.0,1.0	1.0,1.0	1.0,0.789	0.821,0.933	0.862,0.872	NA,0.872	0.892,0.927	1.0,1.0	1.0,1.0	0.961,1.0	NA,0.88	0.926,0.917	1.0,1.0	0.913,0.882	1.0,0.875
Ga09g02602	Chr09	+	85030917	85030983	85030438	85030627	85037724	85037938	NA,0.0	1.0,NA	1.0,1.0	1.0,0.0	0.287,0.232	0.232,0.446	NA,0.376	0.232,0.232	1.0,NA	1.0,1.0	0.547,1.0	NA,0.617	0.644,0.0	NA,NA	0.547,0.547	1.0,0.376
Ga09g02602	Chr09	+	85027103	85027185	85026797	85026848	85027985	85028043	NA,0.136	0.196,NA	0.0,0.0	0.033,0.268	0.077,0.268	0.0,0.185	NA,0.132	0.075,0.099	0.044,0.088	0.041,0.155	0.133,0.105	NA,0.022	0.196,0.099	0.058,0.423	0.202,0.0	0.196,0.18
Ga09g02602	Chr09	+	85030874	85030983	85030438	85030627	85037038	85037207	NA,0.344	0.674,0.333	0.379,0.385	0.4,0.623	0.368,0.27	0.241,0.366	NA,0.489	0.326,0.226	0.385,0.667	0.389,0.556	0.291,0.316	NA,0.238	0.324,0.443	0.5,0.55	0.344,0.44	0.548,0.47
Ga09g02602	Chr09	+	85037038	85037207	85030874	85030983	85037724	85037938	NA,1.0	0.857,1.0	1.0,1.0	1.0,1.0	1.0,0.871	0.714,0.895	NA,1.0	1.0,1.0	1.0,0.765	1.0,0.917	1.0,1.0	NA,1.0	1.0,1.0	1.0,0.875	0.692,1.0	0.824,0.943
Ga09g02602	Chr09	+	85030917	85030983	85030438	85030627	85037038	85037207	NA,0.214	0.487,0.376	0.287,0.312	0.244,0.42	0.239,0.126	0.141,0.258	NA,0.262	0.131,0.081	0.346,0.458	0.354,0.446	0.22,0.173	NA,0.284	0.191,0.199	0.408,0.376	0.108,0.487	0.323,0.284
Ga09g02602	Chr09	+	85030874	85030983	85030438	85030627	85037724	85037938	NA,0.714	1.0,NA	1.0,1.0	1.0,0.75	0.721,0.846	0.733,0.684	NA,0.872	0.818,0.778	1.0,1.0	1.0,1.0	0.867,1.0	NA,0.571	0.857,0.889	1.0,1.0	0.875,0.5	1.0,0.864
Ga09g02602	Chr09	+	85027714	85027769	85026797	85026848	85027992	85028043	NA,0.357	0.838,0.097	0.244,0.744	0.688,0.365	0.582,0.655	0.483,0.358	NA,0.682	0.44,0.393	0.177,0.393	0.55,0.463	0.404,0.393	NA,0.278	0.482,0.285	0.493,0.473	0.513,0.437	0.393,0.479
Ga09g02602	Chr09	+	85027714	85027769	85026797	85026848	85027985	85028043	NA,0.0	0.067,NA	0.0,0.463	0.308,0.301	0.227,0.43	0.0,0.102	NA,0.238	0.209,0.393	0.177,0.16	0.166,0.035	0.201,0.122	NA,0.125	0.301,0.0	0.067,0.463	0.374,0.475	0.177,0.143
Ga10g00056	Chr10	-	728023	728081	727405	727910	728705	728864	NA,1.0	0.066,0.0	0.124,0.241	0.0,0.041	0.103,0.073	0.083,0.048	NA,0.083	0.22,0.0	0.0,0.0	0.175,0.0	0.032,0.0	NA,0.241	0.027,0.033	0.0,0.061	0.156,0.0	0.0,0.0
Ga10g00091	Chr10	+	1040243	1040478	1039709	1040059	1040764	1040863	NA,0.724	0.385,1.0	NA,0.0	1.0,0.667	0.75,0.44	0.273,0.579	NA,0.364	0.579,0.7	0.75,0.75	0.25,0.5	0.545,0.5	NA,0.684	0.733,0.75	0.667,0.391	0.538,1.0	1.0,0.538
Ga10g00118	Chr10	-	1316791	1316934	1316495	1316689	1317597	1317736	NA,0.0	0.286,NA	0.0,0.5	0.263,0.038	0.071,0.154	0.0,0.0	NA,0.0	0.28,0.034	0.429,0.091	0.375,0.481	0.286,0.048	NA,0.032	0.241,0.103	0.0,0.111	0.091,0.167	0.286,0.125
Ga10g00118	Chr10	-	1321981	1322108	1321625	1321822	1322773	1323085	NA,0.175	0.267,1.0	0.091,0.429	0.071,0.067	0.167,0.047	0.053,0.103	NA,0.099	0.259,0.12	0.385,0.214	0.158,0.2	0.231,0.246	NA,0.048	0.13,0.143	0.143,0.152	0.167,0.297	0.214,0.29
Ga10g00118	Chr10	-	1319866	1320011	1317597	1317736	1320367	1320479	NA,0.778	0.333,0.0	0.429,1.0	0.059,1.0	0.302,0.391	0.059,0.167	NA,0.571	0.385,0.4	0.111,0.556	0.0,0.333	0.364,0.077	NA,0.5	0.25,1.0	0.0,1.0	0.217,1.0	0.571,0.333
Ga10g00119	Chr10	+	1342152	1342258	1340285	1340335	1342452	1342739	NA,1.0	0.95,1.0	0.939,0.75	0.852,0.833	0.936,0.919	0.89,0.948	NA,0.866	0.961,1.0	0.951,0.969	1.0,0.842	0.966,0.947	NA,1.0	1.0,0.953	0.938,0.946	0.895,1.0	0.982,0.905
Ga10g00119	Chr10	+	1326782	1326970	1323590	1323961	1327253	1327396	NA,0.077	0.333,NA	0.714,1.0	0.364,0.172	0.474,0.394	0.143,0.273	NA,0.389	0.156,1.0	0.556,0.6	0.545,0.273	0.511,0.478	NA,0.647	0.467,0.35	0.385,0.684	0.25,1.0	0.286,0.24
Ga10g00121	Chr10	+	1350474	1350554	1347355	1347580	1350655	1350710	NA,1.0	0.69,1.0	1.0,1.0	0.736,0.357	0.465,0.534	0.833,0.597	NA,0.804	0.722,0.582	0.218,0.769	0.736,0.899	0.715,0.471	NA,0.796	0.769,0.833	0.736,1.0	0.748,0.86	1.0,0.909
Ga10g00121	Chr10	+	1370577	1370626	1369395	1369461	1370720	1370760	NA,0.729	0.729,NA	1.0,0.669	NA,0.541	0.473,0.802	0.574,0.402	NA,0.752	0.574,0.402	NA,0.802	1.0,0.0	0.669,0.402	NA,0.35	0.503,1.0	1.0,0.402	0.31,0.669	0.771,0.574
Ga10g00121	Chr10	+	1348207	1348465	1347355	1347580	1350474	1350554	NA,1.0	0.714,NA	0.667,0.0	0.857,1.0	0.405,0.368	0.2,0.391	NA,0.45	0.349,0.375	1.0,0.714	0.2,0.286	0.63,0.375	NA,0.875	0.857,0.692	0.6,1.0	0.5,0.333	0.733,0.739
Ga10g00121	Chr10	+	1370720	1370760	1369395	1369461	1371050	1371194	NA,0.489	0.589,NA	0.489,0.193	0.235,0.249	0.317,0.467	0.249,0.312	NA,0.022	0.316,0.617	0.0,0.204	0.0,0.324	0.37,0.264	NA,0.742	0.35,0.232	0.264,0.418	0.683,0.811	1.0,0.444
Ga10g00121	Chr10	+	1362779	1362818	1362543	1362611	1366151	1366329	1.0,NA	NA,NA	NA,0.419	0.265,0.503	0.73,0.916	0.464,0.867	NA,0.591	0.653,1.0	0.591,0.707	0.743,1.0	1.0,0.591	NA,0.867	0.591,0.591	1.0,0.452	0.325,0.684	1.0,0.904
Ga10g00126	Chr10	+	1443859	1444006	1443175	1443487	1445639	1445786	NA,NA	0.746,1.0	0.583,1.0	1.0,0.789	NA,NA	1.0,1.0	NA,NA	NA,1.0	0.6,0.538	0.87,0.775	0.692,0.805	1.0,NA	0.846,0.714	0.733,0.718	0.664,0.746	0.756,0.963
Ga10g00126	Chr10	+	1443901	1444006	1443175	1443487	1445639	1445786	NA,NA	0.746,1.0	0.545,1.0	1.0,0.778	NA,NA	1.0,1.0	NA,NA	NA,1.0	0.6,0.478	0.872,0.7	0.673,0.805	1.0,NA	0.8,0.667	0.6,0.636	0.654,0.724	0.714,0.952
Ga10g00126	Chr10	+	1447322	1447936	1446085	1446231	1448370	1448702	1.0,NA	0.815,0.939	0.895,1.0	0.862,0.9	NA,1.0	1.0,1.0	NA,1.0	1.0,NA	0.6,0.647	0.929,0.925	0.954,0.967	0.0,NA	1.0,0.789	1.0,0.927	0.759,0.911	0.625,0.756
Ga10g00139	Chr10	+	1807160	1808285	1806491	1807072	1808654	1808978	NA,1.0	0.778,1.0	0.6,NA	1.0,1.0	NA,1.0	NA,NA	1.0,NA	1.0,NA	NA,1.0	1.0,0.647	0.925,0.886	1.0,NA	NA,0.5	0.556,0.2	0.848,0.8	NA,NA
Ga10g00143	Chr10	+	1859605	1860689	1858828	1859522	1861001	1861319	NA,NA	NA,NA	1.0,NA	0.0,NA	NA,0.143	NA,0.273	NA,0.467	1.0,0.429	NA,NA	NA,NA	NA,0.0	0.2,NA	NA,0.676	1.0,NA	1.0,NA	NA,NA
Ga10g00148	Chr10	-	2057698	2058031	2055869	2057463	2058366	2059449	NA,1.0	1.0,NA	1.0,NA	0.0,1.0	1.0,NA	NA,NA	NA,1.0	0.455,1.0	0.077,1.0	NA,NA	NA,NA	NA,1.0	0.333,NA	0.333,0.0	0.6,0.0	0.818,0.896
Ga10g00153	Chr10	-	2148175	2148484	2147404	2147551	2148873	2149930	NA,NA	0.882,1.0	0.833,1.0	0.091,1.0	NA,NA	NA,NA	NA,NA	NA,NA	NA,NA	0.778,0.0	0.72,0.641	NA,NA	1.0,NA	0.5,0.692	0.467,0.538	NA,NA
Ga10g00153	Chr10	-	2144406	2144546	2143990	2144320	2144902	2146728	NA,1.0	0.479,0.2	0.714,0.143	0.667,0.444	NA,NA	NA,NA	1.0,NA	NA,NA	NA,NA	0.667,0.692	0.641,0.349	NA,NA	NA,1.0	1.0,0.5	0.619,0.2	NA,NA
Ga10g00155	Chr10	-	2188407	2188669	2188261	2188327	2188756	2189558	NA,0.097	0.632,1.0	0.6,0.846	0.636,1.0	NA,NA	1.0,NA	NA,0.0	NA,1.0	0.833,0.545	1.0,1.0	NA,1.0	0.333,NA	0.6,0.455	NA,NA	0.538,0.467	1.0,NA
Ga10g00155	Chr10	-	2190870	2190941	2190649	2190706	2191294	2192658	NA,0.594	0.486,0.369	0.715,0.818	0.913,0.423	0.0,0.328	1.0,0.369	NA,1.0	0.369,0.824	0.875,0.909	0.54,0.305	0.54,1.0	NA,1.0	0.779,0.701	1.0,0.319	0.654,0.736	0.637,1.0
Ga10g00155	Chr10	-	2190797	2190941	2190649	2190706	2191294	2192658	NA,0.733	0.609,0.333	0.763,0.88	0.935,0.5	0.167,0.5	1.0,0.333	NA,1.0	0.333,0.833	0.933,0.941	0.6,0.429	0.652,1.0	NA,1.0	0.833,0.714	1.0,0.375	0.717,0.733	0.636,1.0
Ga10g00158	Chr10	-	2219704	2219752	2219068	2219144	2219838	2219975	NA,NA	0.655,NA	0.0,NA	0.466,0.731	NA,NA	1.0,NA	NA,NA	NA,NA	NA,1.0	0.67,1.0	1.0,1.0	1.0,NA	1.0,NA	NA,NA	0.439,0.311	NA,1.0
Ga10g00164	Chr10	+	2300522	2300571	2298906	2299022	2301408	2301652	NA,0.648	0.297,0.183	0.144,0.212	0.463,0.2	0.224,0.302	0.199,0.287	NA,0.392	0.337,0.252	0.266,0.408	0.27,0.237	0.24,0.28	NA,0.975	0.374,0.198	0.237,0.171	0.397,0.416	0.229,0.402
Ga10g00225	Chr10	+	3314347	3314444	3313479	3314049	3314558	3315155	NA,0.0	0.0,0.0	0.0,0.078	0.078,0.092	0.097,0.097	0.0,0.0	NA,0.037	0.072,0.16	NA,0.337	0.0,0.0	0.0,0.225	NA,0.0	0.048,0.035	0.0,0.025	0.078,0.0	0.504,0.078
Ga10g00282	Chr10	-	3920314	3921088	3919650	3920145	3922007	3922457	1.0,NA	0.947,0.733	0.818,1.0	0.565,0.875	NA,NA	NA,NA	NA,0.333	NA,NA	1.0,0.833	0.9,1.0	0.85,0.923	1.0,NA	1.0,1.0	1.0,1.0	0.83,1.0	1.0,0.2
Ga10g00282	Chr10	-	3920314	3920389	3919650	3920145	3922007	3922457	1.0,NA	0.896,0.589	0.759,1.0	0.534,0.842	NA,NA	NA,NA	NA,0.364	NA,NA	1.0,0.741	0.774,1.0	0.774,0.907	NA,NA	1.0,1.0	1.0,1.0	0.788,1.0	1.0,0.0
Ga10g00295	Chr10	-	4064588	4064642	4064033	4064472	4065647	4068988	NA,0.207	0.432,1.0	0.0,0.566	0.695,0.423	0.521,0.328	1.0,0.085	NA,0.303	0.456,0.901	1.0,0.676	0.723,0.246	0.056,0.907	NA,1.0	0.157,0.494	0.51,0.328	0.685,0.566	0.336,0.687
Ga10g00295	Chr10	-	4064588	4065337	4064033	4064472	4065647	4068988	NA,0.259	0.478,1.0	0.0,0.667	0.818,0.467	0.514,0.351	1.0,0.222	NA,0.217	0.333,0.8	1.0,0.792	0.5,0.429	0.476,0.913	NA,1.0	0.263,0.36	0.412,0.273	0.455,0.75	0.28,0.709
Ga10g00371	Chr10	-	5641794	5641859	5641448	5641722	5642052	5642371	NA,0.0	0.0,0.0	0.0,0.0	0.0,0.08	0.0,0.017	0.037,0.0	NA,0.117	0.037,0.182	0.0,0.0	0.168,0.033	0.123,0.0	NA,0.233	0.085,0.108	0.0,0.132	0.029,0.0	0.0,0.031
Ga10g00432	Chr10	+	7540770	7540946	7539990	7540658	7541399	7541761	NA,NA	1.0,NA	NA,1.0	0.0,NA	NA,NA	NA,NA	NA,NA	NA,NA	1.0,0.833	1.0,1.0	0.857,0.833	NA,NA	1.0,0.778	0.333,0.706	1.0,NA	1.0,NA
Ga10g00488	Chr10	+	8487608	8487670	8487300	8487429	8487767	8488016	NA,0.044	0.101,NA	0.553,0.0	0.382,0.414	0.65,0.283	1.0,0.0	NA,0.292	0.452,1.0	0.198,0.591	0.15,1.0	0.188,0.271	NA,0.14	0.812,0.236	1.0,0.52	0.15,0.064	0.236,0.344
Ga10g00497	Chr10	-	8568043	8568113	8566875	8567148	8568553	8568694	NA,0.15	0.0,0.0	NA,0.0	0.0,0.076	0.0,0.0	0.0,0.021	NA,0.02	0.0,0.025	0.0,0.06	0.0,0.0	0.0,0.0	NA,1.0	0.0,0.065	0.069,0.0	0.0,0.0	0.093,0.138
Ga10g00519	Chr10	-	9187085	9187310	9186765	9186832	9188037	9188157	NA,0.723	0.615,0.636	0.667,0.848	0.533,0.741	0.463,0.544	0.413,0.526	NA,0.408	0.533,0.481	0.815,0.812	0.655,0.721	0.597,0.6	NA,0.273	0.58,0.7	0.683,0.596	0.6,0.633	0.596,0.6
Ga10g00526	Chr10	-	9361377	9361510	9359696	9359795	9361649	9361712	NA,0.932	1.0,1.0	1.0,1.0	1.0,0.857	0.684,0.833	0.789,0.822	NA,0.955	0.826,0.727	0.923,1.0	1.0,1.0	1.0,0.692	NA,NA	1.0,1.0	0.333,1.0	1.0,0.667	0.739,0.885
Ga10g00526	Chr10	-	9361377	9361543	9359696	9359795	9361649	9361712	NA,0.926	1.0,1.0	1.0,1.0	1.0,0.818	0.714,0.833	0.774,0.822	NA,0.953	0.818,0.727	0.917,1.0	1.0,1.0	1.0,0.636	NA,NA	1.0,1.0	0.333,1.0	1.0,0.667	0.727,0.878
Ga10g00539	Chr10	-	10085097	10087006	10084119	10084610	10087773	10087923	NA,0.07	0.087,0.286	0.021,0.027	0.068,0.045	0.053,0.094	0.06,0.071	NA,0.062	0.04,0.049	0.035,0.05	0.067,0.027	0.056,0.075	NA,0.0	0.038,0.042	0.0,0.029	0.049,0.107	0.067,0.062
Ga10g00539	Chr10	-	10085097	10086990	10084119	10084610	10087773	10087923	NA,0.101	0.087,0.286	0.021,0.027	0.076,0.062	0.053,0.094	0.055,0.071	NA,0.089	0.035,0.059	0.047,0.061	0.067,0.017	0.066,0.083	NA,0.005	0.038,0.039	0.007,0.029	0.037,0.115	0.087,0.058
Ga10g00550	Chr10	+	10289138	10289199	10288943	10289014	10289792	10289926	NA,0.0	NA,NA	NA,NA	0.0,1.0	0.384,0.483	0.555,0.237	NA,0.483	0.555,0.135	NA,0.237	NA,NA	NA,NA	NA,1.0	0.135,0.555	0.0,0.111	NA,NA	NA,0.428
Ga10g00556	Chr10	-	10426039	10426077	10425881	10425949	10426355	10426551	NA,0.56	0.45,0.744	0.267,0.572	0.686,0.399	0.693,0.436	0.587,0.731	NA,0.758	0.589,0.608	0.667,0.56	0.466,0.642	0.386,0.304	NA,0.939	0.722,0.468	0.406,0.538	0.506,0.652	0.421,0.478
Ga10g00568	Chr10	+	10814892	10815099	10813155	10813362	10815769	10816047	NA,0.9	1.0,1.0	1.0,1.0	1.0,1.0	1.0,0.913	0.7,1.0	NA,0.803	0.81,1.0	0.6,1.0	1.0,1.0	1.0,0.917	NA,1.0	1.0,1.0	0.778,1.0	0.882,1.0	0.826,0.857
Ga10g00611	Chr10	+	12188320	12188366	12187220	12188221	12188653	12188771	NA,NA	1.0,0.0	NA,NA	0.0,1.0	0.579,1.0	1.0,NA	NA,1.0	1.0,1.0	NA,1.0	1.0,1.0	0.314,1.0	0.899,NA	NA,1.0	1.0,0.579	1.0,NA	NA,1.0
Ga10g00611	Chr10	+	12186784	12186899	12183931	12186112	12186996	12187110	NA,NA	1.0,NA	NA,NA	1.0,1.0	0.714,0.333	1.0,0.333	NA,1.0	0.0,1.0	1.0,NA	NA,NA	0.429,0.429	0.0,NA	1.0,NA	1.0,NA	0.0,1.0	1.0,0.0
Ga10g00622	Chr10	+	12336432	12336474	12336000	12336057	12336605	12336642	NA,NA	0.0,NA	NA,NA	0.0,0.0	NA,0.809	1.0,NA	NA,0.485	0.414,1.0	NA,NA	0.0,0.22	1.0,0.414	0.414,NA	NA,0.78	0.0,0.485	1.0,0.0	NA,NA
Ga10g00626	Chr10	+	12400252	12400335	12399890	12399984	12400542	12400614	NA,0.146	0.354,0.0	0.186,0.255	0.19,0.137	0.167,0.187	0.09,0.215	NA,0.191	0.157,0.075	0.088,0.052	0.18,0.247	0.234,0.247	NA,0.522	0.308,0.094	0.251,0.185	0.154,0.09	0.0,0.025
Ga10g00702	Chr10	+	13868090	13868148	13867600	13867697	13868242	13868679	NA,0.255	0.0,0.0	0.0,0.0	0.22,0.09	0.217,0.137	0.183,0.092	0.057,0.029	0.066,0.0	0.055,0.115	0.241,0.073	0.289,0.122	NA,0.223	0.241,0.241	0.0,0.0	0.257,0.425	0.099,0.188
Ga10g00705	Chr10	+	13983803	13983881	13983321	13983602	13985317	13985424	NA,NA	NA,NA	1.0,NA	0.0,1.0	0.446,0.36	NA,0.0	0.529,1.0	0.738,0.36	1.0,1.0	0.628,0.0	0.36,0.0	NA,1.0	NA,0.663	0.628,0.36	0.101,NA	0.628,0.0
Ga10g00705	Chr10	+	13985317	13985424	13983321	13983602	13985970	13986121	NA,1.0	1.0,1.0	0.333,NA	1.0,0.556	0.576,0.769	0.333,1.0	1.0,0.455	0.625,0.875	NA,1.0	0.333,0.833	0.714,1.0	NA,0.5	0.0,1.0	NA,1.0	1.0,1.0	1.0,1.0
Ga10g00705	Chr10	+	13985317	13985424	13983321	13983881	13985970	13986121	NA,1.0	1.0,1.0	NA,1.0	1.0,1.0	0.833,0.526	1.0,1.0	0.714,1.0	1.0,1.0	1.0,1.0	1.0,1.0	1.0,1.0	NA,1.0	0.333,1.0	NA,1.0	1.0,1.0	0.714,1.0
Ga10g00756	Chr10	-	16709986	16710090	16709656	16709736	16710788	16710919	NA,0.826	0.692,1.0	1.0,1.0	0.927,0.864	0.855,0.951	0.965,0.824	0.914,0.906	0.9,0.853	0.879,0.853	0.926,0.893	0.96,0.824	NA,0.889	0.789,0.766	0.732,0.865	0.937,0.725	0.789,0.85
Ga10g00756	Chr10	-	16707702	16707859	16706612	16706884	16708103	16708155	NA,0.09	0.0,NA	0.0,0.0	0.079,0.118	0.026,0.038	0.127,0.094	0.072,0.074	0.101,0.016	0.118,0.22	0.0,0.094	0.02,0.04	NA,0.556	0.091,0.044	0.052,0.065	0.113,0.1	0.111,0.101
Ga10g00818	Chr10	-	19447478	19447572	19447282	19447353	19447790	19447836	NA,0.34	0.34,0.0	0.0,0.069	0.054,0.0	0.376,0.256	0.171,0.34	0.156,0.158	0.134,0.279	0.114,1.0	0.0,0.054	0.607,0.103	0.205,NA	0.086,0.205	0.069,0.036	0.114,0.0	0.086,0.205
Ga10g00841	Chr10	-	20022943	20023022	20021625	20022769	20023143	20023206	NA,NA	0.289,0.482	0.482,0.435	0.359,0.461	0.342,0.578	0.444,0.755	0.545,0.552	0.407,0.563	NA,0.0	0.763,0.552	0.381,0.579	NA,0.359	0.557,0.248	0.472,0.651	0.408,0.359	1.0,0.456
Ga10g00842	Chr10	-	20022939	20023022	20021625	20022769	20023143	20023206	NA,NA	0.258,0.354	0.451,0.406	0.327,0.379	0.319,0.468	0.399,0.72	0.504,0.489	0.374,0.492	NA,0.0	0.672,0.522	0.354,0.532	NA,0.238	0.522,0.184	0.496,0.542	0.431,0.291	1.0,0.451
Ga10g00861	Chr10	-	20977401	20977486	20973193	20973353	20977603	20977686	NA,0.91	1.0,NA	NA,NA	0.976,0.986	1.0,NA	1.0,1.0	1.0,1.0	NA,1.0	0.984,0.958	1.0,NA	1.0,1.0	1.0,NA	1.0,1.0	NA,NA	1.0,NA	1.0,1.0
Ga10g00936	Chr10	-	23518288	23518379	23518102	23518182	23518522	23518572	NA,0.29	0.11,0.0	0.189,0.173	0.181,0.196	0.092,0.221	0.55,0.316	0.187,0.138	0.16,0.086	0.05,0.225	0.282,0.169	0.101,0.051	NA,0.16	0.292,0.076	0.272,0.113	0.227,0.216	0.226,0.212
Ga10g00977	Chr10	-	26310629	26310682	26309641	26310068	26310841	26310904	NA,0.458	0.81,1.0	1.0,0.696	1.0,0.91	0.92,1.0	1.0,1.0	0.932,1.0	0.959,1.0	0.736,0.964	1.0,0.873	0.895,0.973	NA,0.567	1.0,0.968	1.0,0.776	0.961,1.0	0.821,0.932
Ga10g01019	Chr10	-	29376608	29376658	29376391	29376495	29376920	29376998	NA,0.0	0.134,0.0	0.106,0.074	0.028,0.0	0.038,0.048	0.0,0.081	0.05,0.035	0.057,0.067	0.0,0.011	0.043,0.01	0.056,0.108	NA,0.299	0.0,0.08	0.0,0.041	0.04,0.0	0.0,0.106
Ga10g01081	Chr10	-	33438870	33439469	33438275	33438635	33439701	33439741	NA,0.643	0.378,1.0	0.448,0.217	0.209,0.375	0.3,0.333	0.174,0.303	0.239,0.345	0.293,0.233	0.344,0.3	0.183,0.395	0.27,0.316	NA,0.175	0.333,0.342	0.078,0.254	0.318,0.111	0.684,0.563
Ga10g01085	Chr10	+	33564808	33564922	33564583	33564661	33565061	33565247	NA,0.077	0.021,0.0	0.158,0.138	0.133,0.256	0.065,0.179	0.077,0.111	0.289,0.125	0.185,0.164	0.333,0.481	0.0,0.217	0.25,0.148	NA,0.106	0.355,0.256	0.064,0.182	0.091,0.154	0.214,0.226
Ga10g01140	Chr10	-	39023311	39023587	39018963	39020872	39024185	39024482	NA,0.947	1.0,1.0	0.778,1.0	0.892,0.94	1.0,1.0	1.0,0.965	0.995,0.985	1.0,1.0	0.983,0.965	1.0,1.0	1.0,1.0	0.636,NA	1.0,0.984	1.0,0.953	0.951,0.913	0.978,0.985
Ga10g01170	Chr10	-	46930621	46930810	46930435	46930530	46931053	46931273	NA,1.0	1.0,NA	0.75,1.0	0.6,0.0	0.808,0.826	0.778,0.923	0.773,0.556	0.76,0.733	1.0,0.0	0.667,0.6	1.0,1.0	NA,0.714	0.538,1.0	0.222,0.615	0.4,0.333	0.5,1.0
Ga10g01190	Chr10	+	50045604	50045685	50040994	50041384	50045822	50045890	NA,0.436	0.156,NA	0.0,1.0	0.0,1.0	0.249,0.1	0.0,0.689	0.065,0.356	0.563,0.217	0.734,1.0	0.0,0.217	0.768,0.453	NA,0.409	0.1,0.257	0.0,0.0	0.217,NA	0.525,0.643
Ga10g01190	Chr10	+	50049257	50049550	50046795	50046911	50050647	50050719	NA,1.0	0.143,NA	0.0,1.0	0.8,0.818	0.524,0.4	NA,0.25	0.739,0.556	0.571,0.167	1.0,1.0	1.0,0.5	1.0,0.529	NA,0.263	NA,1.0	1.0,1.0	0.143,1.0	0.6,0.034
Ga10g01190	Chr10	+	50045604	50045890	50040994	50041384	50046795	50046911	NA,0.771	1.0,NA	1.0,NA	1.0,0.733	0.467,1.0	0.2,0.455	0.714,0.857	1.0,1.0	NA,1.0	1.0,1.0	1.0,1.0	NA,0.556	1.0,0.692	1.0,1.0	1.0,1.0	1.0,1.0
Ga10g01190	Chr10	+	50052976	50053061	50052333	50052420	50053147	50053295	NA,0.678	0.654,NA	0.419,0.178	0.419,0.468	0.474,0.648	0.351,0.241	0.442,0.378	0.584,0.351	0.812,0.236	0.351,0.558	0.493,0.448	NA,0.549	0.188,0.431	0.73,0.654	0.619,1.0	0.419,0.529
Ga10g01190	Chr10	+	50047483	50049550	50046795	50046911	50050647	50050719	NA,1.0	0.0,NA	0.0,1.0	0.857,0.833	0.6,0.667	NA,0.667	0.684,0.714	0.6,0.167	1.0,1.0	1.0,0.5	1.0,0.5	NA,0.222	1.0,1.0	1.0,1.0	0.143,1.0	0.75,0.222
Ga10g01190	Chr10	+	50053014	50053061	50052333	50052420	50053147	50053295	NA,0.477	0.506,NA	0.0,0.0	0.443,0.484	0.406,0.522	0.406,0.194	0.296,0.319	0.621,0.226	0.577,0.281	0.313,0.695	0.353,0.339	NA,0.672	0.226,0.406	0.732,0.631	0.577,1.0	0.233,0.472
Ga10g01190	Chr10	+	50047483	50047587	50046795	50046911	50049257	50049550	NA,0.882	0.6,NA	1.0,1.0	0.714,0.429	1.0,0.889	NA,1.0	0.375,0.857	0.7,0.692	1.0,0.455	1.0,0.75	1.0,0.364	NA,0.429	1.0,1.0	1.0,1.0	1.0,1.0	1.0,1.0
Ga10g01190	Chr10	+	50045822	50045890	50040994	50041384	50046795	50046911	NA,0.66	1.0,NA	1.0,NA	1.0,0.641	0.544,1.0	0.374,0.332	0.795,0.886	1.0,1.0	NA,1.0	1.0,1.0	1.0,1.0	NA,0.641	1.0,0.766	1.0,1.0	1.0,1.0	1.0,1.0
Ga10g01200	Chr10	-	54442088	54442218	54441776	54441988	54442940	54443004	NA,0.0	0.077,0.0	0.094,0.043	0.04,0.043	0.0,0.0	0.0,0.089	0.053,0.053	0.025,0.053	0.0,0.118	0.043,0.0	0.016,0.174	NA,0.04	0.164,0.053	0.067,0.128	0.19,0.077	0.4,0.0
Ga10g01215	Chr10	+	60392640	60392685	60392490	60392543	60392798	60393053	NA,0.945	0.839,1.0	1.0,0.675	1.0,0.855	0.922,1.0	0.649,1.0	0.851,1.0	0.847,1.0	1.0,1.0	0.675,0.675	0.787,0.857	NA,0.761	0.761,0.974	1.0,0.909	0.581,0.536	1.0,0.949
Ga10g01215	Chr10	+	60392255	60392336	60390075	60390389	60392490	60392543	NA,0.0	0.1,0.121	0.1,0.156	0.073,0.1	0.217,0.121	0.041,0.249	0.028,0.181	0.156,0.0	0.0,0.091	0.156,0.0	0.315,0.121	NA,0.713	0.052,0.149	0.109,0.156	0.356,0.0	0.0,0.058
Ga10g01234	Chr10	-	66119891	66120080	66119185	66119335	66120484	66120549	NA,1.0	0.895,1.0	0.75,0.909	1.0,1.0	1.0,1.0	1.0,0.978	NA,0.934	1.0,1.0	0.933,0.902	1.0,1.0	0.979,1.0	NA,1.0	0.956,0.929	0.902,1.0	1.0,1.0	1.0,0.869
Ga10g01251	Chr10	-	70811829	70811956	70811522	70811633	70812618	70812684	NA,0.403	0.28,1.0	0.286,0.222	0.143,0.579	0.594,0.556	0.263,0.32	NA,0.273	0.311,0.556	0.478,0.455	0.172,0.317	0.423,0.231	NA,0.84	0.556,0.409	0.304,0.213	0.22,0.077	0.345,0.375
Ga10g01271	Chr10	-	74031233	74031335	74030492	74030678	74031716	74031800	NA,0.25	0.333,NA	0.0,0.091	0.667,0.0	0.167,0.1	0.0,0.333	NA,0.086	0.067,0.091	0.0,0.2	0.429,0.0	0.0,0.222	NA,0.286	0.143,0.176	0.0,0.077	0.2,0.2	0.0,0.188
Ga10g01272	Chr10	-	74144394	74144589	74144199	74144311	74144667	74144822	NA,0.896	0.855,1.0	1.0,0.879	0.762,0.833	0.822,0.803	1.0,0.7	NA,0.939	0.797,0.644	1.0,1.0	0.879,0.818	0.971,0.878	NA,0.724	0.976,0.888	0.854,0.932	0.814,0.69	0.8,0.909
Ga10g01272	Chr10	-	74146582	74146654	74145878	74145926	74147116	74147721	NA,0.961	1.0,1.0	0.859,1.0	1.0,1.0	0.986,1.0	1.0,0.913	NA,0.975	1.0,1.0	1.0,0.965	1.0,1.0	0.962,1.0	NA,1.0	0.963,0.99	1.0,0.916	0.928,0.93	1.0,0.853
Ga10g01280	Chr10	+	76060839	76060916	76060497	76060570	76061436	76061498	NA,0.216	0.139,0.22	0.075,0.077	0.159,0.241	0.043,0.201	0.112,0.023	NA,0.043	0.102,0.051	0.059,0.104	0.171,0.042	0.09,0.038	NA,0.248	0.034,0.052	0.056,0.124	0.134,0.054	0.075,0.062
Ga10g01298	Chr10	-	78539877	78539956	78539575	78539664	78540180	78540221	NA,0.324	0.359,0.359	0.183,0.201	0.528,0.359	0.422,0.348	0.389,0.338	NA,0.251	0.322,0.305	0.074,0.691	0.025,0.231	0.386,0.228	NA,0.411	0.28,0.294	0.14,0.175	0.359,0.065	0.0,0.157
Ga10g01328	Chr10	-	82664849	82664985	82664581	82664703	82665126	82665232	NA,0.963	0.968,1.0	1.0,0.932	0.965,0.981	0.907,1.0	0.714,0.968	NA,0.923	0.956,0.946	1.0,1.0	1.0,0.915	1.0,1.0	NA,0.861	1.0,0.957	1.0,0.983	1.0,1.0	0.797,0.927
Ga10g01328	Chr10	-	82653985	82654096	82648268	82648379	82660647	82660745	NA,0.858	0.957,0.947	0.946,0.98	0.899,0.979	0.931,1.0	0.969,0.835	NA,0.82	0.932,0.917	0.986,0.994	0.87,0.859	0.939,0.912	NA,0.731	0.953,0.945	0.956,0.906	0.989,0.876	0.884,0.921
Ga10g01334	Chr10	-	83118055	83118143	83117184	83117937	83118275	83122734	NA,NA	NA,1.0	1.0,NA	0.262,NA	1.0,0.347	NA,NA	NA,NA	1.0,NA	NA,NA	0.81,0.176	0.347,0.151	NA,NA	NA,NA	NA,1.0	1.0,NA	NA,NA
Ga10g01334	Chr10	-	83118275	83118329	83117184	83117937	83118764	83119085	NA,NA	NA,1.0	NA,NA	0.494,0.0	NA,0.394	0.0,NA	0.0,NA	0.0,NA	NA,NA	0.246,1.0	0.552,0.37	NA,NA	NA,NA	NA,NA	0.0,NA	NA,NA
Ga10g01334	Chr10	-	83118275	83118334	83117184	83117937	83118764	83119085	NA,NA	0.0,NA	NA,NA	0.387,0.0	NA,0.387	0.0,NA	0.0,NA	0.0,NA	NA,NA	0.24,1.0	0.457,0.274	NA,NA	NA,NA	NA,NA	0.0,NA	NA,NA
Ga10g01367	Chr10	-	85090000	85090057	85089455	85089515	85091790	85091865	NA,1.0	1.0,1.0	1.0,0.817	0.848,0.893	0.928,0.902	0.913,0.927	NA,0.876	0.908,0.871	0.852,0.782	0.95,0.824	0.921,0.85	NA,0.961	0.937,0.576	0.817,0.821	0.861,0.81	0.775,0.971
Ga10g01412	Chr10	+	88553412	88553721	88552616	88552952	88554230	88554338	NA,0.48	0.03,0.231	0.03,0.077	0.226,0.168	0.034,0.029	0.0,0.015	NA,0.063	0.025,0.042	0.128,0.197	0.143,0.095	0.197,0.138	NA,0.356	0.065,0.055	0.04,0.159	0.096,0.089	0.104,0.221
Ga10g01412	Chr10	+	88551977	88552538	88551783	88551854	88552616	88552952	NA,0.1	0.127,0.235	0.091,0.304	0.074,0.153	0.027,0.058	0.029,0.051	NA,0.048	0.036,0.029	0.152,0.184	0.061,0.136	0.121,0.062	NA,0.264	0.147,0.065	0.102,0.127	0.112,0.121	0.084,0.124
Ga10g01412	Chr10	+	88551977	88552517	88551783	88551854	88552616	88554338	NA,0.06	0.15,0.037	0.143,0.238	0.089,0.121	0.0,0.044	0.0,0.034	NA,0.027	0.022,0.029	0.142,0.158	0.016,0.114	0.142,0.051	NA,0.357	0.094,0.083	0.062,0.104	0.123,0.145	0.09,0.137
Ga10g01412	Chr10	+	88553412	88553701	88552616	88552952	88554230	88554338	NA,0.395	0.03,0.091	0.04,0.077	0.172,0.117	0.034,0.056	0.0,0.0	NA,0.056	0.008,0.042	0.113,0.169	0.1,0.073	0.184,0.082	NA,0.486	0.053,0.048	0.03,0.063	0.129,0.024	0.061,0.189
Ga10g01415	Chr10	-	88588075	88588250	88587785	88587931	88589023	88589158	NA,0.017	NA,0.0	0.0,0.043	0.048,0.059	0.0,0.0	0.083,0.0	NA,0.007	0.039,0.01	0.0,0.046	0.03,0.0	0.0,0.053	NA,0.294	0.103,0.0	0.087,0.087	0.067,0.2	NA,0.0
Ga10g01477	Chr10	-	92080063	92080196	92079749	92079853	92080824	92080923	NA,0.141	0.2,0.0	1.0,0.0	0.0,0.222	0.185,0.172	0.111,0.111	NA,0.085	0.082,0.13	0.143,0.5	0.077,0.2	0.2,0.4	NA,0.2	0.091,0.167	0.0,0.067	0.429,NA	0.111,0.224
Ga10g01612	Chr10	+	101217679	101217925	101217348	101217464	101218088	101218216	NA,0.017	0.01,0.011	0.01,0.0	0.027,0.015	0.013,0.011	0.0,0.01	NA,0.005	0.004,0.01	0.046,0.052	0.017,0.023	0.008,0.016	NA,0.257	0.017,0.017	0.045,0.005	0.041,0.049	0.018,0.015
Ga10g01622	Chr10	+	101598984	101599153	101597617	101597689	101599527	101600260	NA,0.914	0.981,1.0	0.857,1.0	0.956,0.894	1.0,0.974	1.0,0.897	NA,0.782	1.0,1.0	0.962,0.924	1.0,0.84	0.981,0.932	NA,0.636	1.0,0.8	0.887,0.868	0.94,1.0	0.833,0.931
Ga10g01628	Chr10	-	101884809	101884885	101884319	101884729	101884990	101885084	NA,0.104	0.199,0.773	NA,0.258	0.471,0.393	0.625,0.635	0.631,0.688	NA,0.546	0.625,0.532	0.277,0.416	0.245,0.614	0.211,0.212	NA,0.0	0.443,0.334	0.524,0.438	0.491,0.213	0.456,0.421
Ga10g01628	Chr10	-	101884809	101884877	101884319	101884729	101884990	101885084	NA,0.119	0.307,0.544	NA,0.36	0.446,0.38	0.61,0.649	0.625,0.744	NA,0.59	0.669,0.532	0.279,0.504	0.356,0.661	0.248,0.303	NA,0.544	0.518,0.36	0.527,0.585	0.51,0.284	0.459,0.3
Ga10g01660	Chr10	+	105568887	105568950	105567574	105567631	105573459	105573576	NA,0.787	0.381,NA	NA,0.0	0.381,1.0	0.255,0.071	0.0,0.0	NA,0.11	0.0,0.0	1.0,0.552	0.0,0.0	0.093,0.0	0.711,NA	0.0,0.552	0.235,NA	0.0,NA	0.0,0.0
Ga10g01660	Chr10	+	105567127	105567196	105566753	105566806	105567294	105567495	NA,0.0	0.806,0.471	1.0,0.0	0.372,0.192	0.506,0.524	0.487,0.703	NA,0.551	0.487,0.342	0.542,0.165	0.297,0.283	0.274,0.449	NA,0.372	0.877,0.734	0.165,0.487	0.27,0.542	0.229,0.154
Ga10g01660	Chr10	+	105567574	105567631	105567294	105567495	105573459	105573576	NA,0.778	0.865,NA	0.39,0.39	0.561,0.39	0.615,0.875	1.0,0.657	NA,0.498	0.603,0.719	0.39,0.657	0.489,0.701	0.454,0.46	NA,0.39	0.472,0.657	0.39,0.299	0.778,1.0	1.0,0.657
Ga10g01662	Chr10	-	106008126	106008200	106007707	106007975	106008385	106008466	NA,0.291	0.232,0.365	0.181,0.517	0.195,0.277	0.137,0.223	0.119,0.161	NA,0.172	0.247,0.091	0.113,0.322	0.235,0.49	0.203,0.292	NA,0.076	0.238,0.204	0.15,0.522	0.191,0.103	0.187,0.246
Ga10g01690	Chr10	+	106786232	106786383	106785897	106785992	106786770	106786896	NA,1.0	0.818,NA	1.0,1.0	0.778,0.778	0.922,0.947	0.75,0.857	NA,0.733	0.84,0.667	0.0,0.714	1.0,0.926	0.5,1.0	NA,1.0	0.75,0.875	0.778,0.846	0.556,0.846	0.833,0.829
Ga10g01742	Chr10	-	108267657	108267749	108267243	108267301	108267835	108267880	NA,1.0	1.0,1.0	1.0,1.0	1.0,1.0	1.0,0.957	1.0,1.0	NA,0.845	1.0,0.879	0.343,1.0	1.0,0.772	1.0,0.845	NA,1.0	0.723,0.824	0.824,1.0	0.929,1.0	1.0,0.785
Ga10g01742	Chr10	-	108265046	108265117	108264860	108264959	108265375	108265453	NA,1.0	0.328,1.0	NA,0.701	0.637,1.0	0.713,0.656	0.875,1.0	NA,0.637	0.594,1.0	1.0,1.0	0.439,1.0	0.909,0.891	NA,0.569	1.0,1.0	1.0,0.904	0.745,1.0	0.468,0.804
Ga10g01742	Chr10	-	108263958	108264067	108263706	108263779	108264589	108264686	NA,0.0	0.294,0.4	0.0,0.0	0.158,0.161	0.125,0.278	0.0,0.161	NA,0.143	0.304,0.111	0.0,0.394	0.125,0.179	0.16,0.143	NA,0.217	0.385,0.111	0.13,0.231	0.316,0.8	0.5,0.333
Ga10g01772	Chr10	-	108914583	108914618	108914262	108914419	108914765	108915027	NA,0.839	0.732,1.0	0.427,1.0	0.573,0.891	0.749,0.861	1.0,0.906	NA,0.904	0.808,0.659	1.0,0.923	0.829,0.891	0.701,0.812	NA,1.0	0.934,0.899	1.0,0.829	0.598,1.0	0.829,0.823
Ga10g01772	Chr10	-	108914262	108914618	108913958	108914043	108914765	108915027	NA,1.0	0.733,1.0	NA,1.0	1.0,1.0	0.852,0.88	0.818,0.778	NA,0.673	0.76,0.905	0.846,0.846	0.765,0.636	0.846,0.737	NA,0.833	0.619,0.793	0.875,0.563	1.0,1.0	1.0,0.904
Ga10g01772	Chr10	-	108914583	108914648	108914262	108914419	108914765	108915027	NA,0.952	0.764,1.0	0.646,1.0	0.572,0.879	0.752,0.785	1.0,0.845	NA,0.863	0.863,0.698	1.0,0.895	0.68,0.785	0.701,0.814	NA,1.0	0.87,0.901	1.0,0.852	0.752,1.0	0.791,0.774
Ga10g01772	Chr10	-	108914262	108914419	108913958	108914043	108914765	108915027	NA,1.0	0.75,1.0	NA,1.0	1.0,1.0	0.855,0.854	0.8,0.75	NA,0.644	0.76,0.905	0.818,0.833	0.714,0.652	0.871,0.706	NA,0.667	0.619,0.778	0.846,0.517	1.0,1.0	1.0,0.895
Ga10g01773	Chr10	-	108985767	108985828	108984913	108985490	108986028	108986109	NA,NA	0.082,0.651	0.023,0.057	0.0,0.0	0.0,0.077	0.0,0.0	NA,0.077	0.0,0.054	0.0,0.0	0.0,0.037	0.161,0.062	NA,0.189	0.0,0.054	0.077,0.111	0.065,0.332	0.0,0.0
Ga10g01822	Chr10	-	110753647	110754228	110753377	110753539	110754352	110754669	NA,0.246	0.0,1.0	0.0,0.067	0.0,0.037	0.091,0.021	0.0,0.083	NA,0.081	0.095,0.0	0.0,0.03	0.333,0.103	0.2,0.0	NA,1.0	0.059,0.0	0.0,0.04	0.143,NA	0.2,0.286
Ga10g01824	Chr10	+	110919950	110920040	110919791	110919872	110920241	110920507	NA,0.936	0.861,1.0	0.925,0.928	0.941,1.0	0.918,0.909	0.967,0.91	NA,0.913	0.881,0.933	0.94,0.876	0.858,0.97	0.978,0.915	NA,1.0	0.905,0.84	0.873,0.89	0.881,0.897	0.905,0.865
Ga10g01841	Chr10	-	111217242	111217394	111216300	111216721	111217838	111218047	NA,0.333	0.273,1.0	0.6,0.655	0.429,0.714	0.429,0.263	0.333,0.143	NA,0.412	1.0,1.0	0.5,0.409	0.5,0.75	0.429,0.385	NA,0.0	0.333,0.667	0.4,1.0	0.167,NA	0.5,0.778
Ga10g01850	Chr10	-	111466810	111466846	111465858	111466473	111467379	111467537	NA,0.557	0.769,1.0	0.689,0.539	0.679,0.583	0.68,0.713	0.353,0.444	NA,0.503	0.507,0.533	0.689,0.448	0.739,0.605	0.462,0.583	NA,NA	0.517,0.484	0.515,0.671	0.487,0.663	0.485,0.743
Ga10g01885	Chr10	+	112604233	112604276	112603458	112603619	112604504	112604643	NA,0.045	0.038,0.0	0.0,0.135	0.063,0.072	0.0,0.082	0.097,0.0	NA,0.0	0.196,0.0	0.105,0.093	0.0,0.0	0.0,0.0	NA,0.123	0.034,0.0	0.072,0.011	0.077,0.0	0.091,0.041
Ga10g01948	Chr10	+	117287224	117288500	117284761	117285952	117289048	117289105	NA,NA	0.2,NA	NA,NA	0.667,0.556	1.0,1.0	0.2,1.0	NA,0.474	1.0,0.429	1.0,NA	1.0,1.0	1.0,1.0	0.714,1.0	NA,1.0	0.0,NA	NA,NA	NA,1.0
Ga10g01967	Chr10	-	117487089	117487266	117486501	117486913	117487537	117487658	NA,0.907	1.0,1.0	0.946,0.943	0.945,0.956	1.0,0.925	0.846,1.0	NA,0.905	0.967,1.0	0.837,0.931	0.938,0.986	0.95,0.947	NA,1.0	0.965,0.828	0.893,0.907	0.942,1.0	0.945,0.987
Ga10g01968	Chr10	+	117509768	117509865	117509411	117509616	117510547	117510953	NA,0.64	0.753,NA	1.0,0.604	0.47,0.337	0.615,0.542	0.877,0.651	NA,0.604	0.448,0.337	0.753,0.388	0.82,0.559	1.0,0.629	NA,0.202	0.868,0.67	0.89,0.623	0.415,0.379	0.82,0.717
Ga10g01970	Chr10	+	117682269	117682347	117681058	117681432	117683040	117684725	NA,0.934	0.738,NA	0.529,0.0	0.717,0.663	0.36,0.628	0.738,0.559	NA,0.474	1.0,0.703	1.0,0.73	0.36,1.0	0.738,1.0	NA,1.0	0.849,0.797	0.673,1.0	1.0,0.692	0.818,0.756
Ga10g01970	Chr10	+	117682254	117682347	117681308	117681432	117683040	117684725	NA,0.931	0.7,NA	0.564,0.206	0.74,0.645	0.37,0.7	0.74,0.509	NA,0.496	1.0,0.685	1.0,0.722	0.509,1.0	0.757,1.0	NA,1.0	0.838,0.722	0.58,1.0	1.0,0.7	0.838,0.728
Ga10g01977	Chr10	-	117789780	117789906	117788044	117788095	117789994	117790063	NA,1.0	1.0,1.0	NA,1.0	1.0,0.92	0.968,0.978	1.0,1.0	NA,0.977	1.0,0.918	1.0,0.667	1.0,0.857	1.0,0.92	0.802,1.0	1.0,1.0	1.0,0.86	1.0,1.0	1.0,1.0
Ga10g02066	Chr10	-	119999608	119999680	119998751	119998823	119999927	119999999	NA,0.764	0.837,0.865	0.845,0.963	0.902,0.931	0.897,0.942	0.976,0.781	NA,0.892	0.942,0.848	0.795,0.829	0.936,0.827	0.9,0.915	NA,0.871	0.853,0.849	0.916,0.801	0.849,0.91	0.789,0.952
Ga10g02077	Chr10	-	120489727	120492516	120488927	120488978	120492962	120493499	NA,0.657	1.0,NA	NA,1.0	0.6,0.667	0.857,0.714	NA,0.25	NA,0.778	1.0,1.0	0.5,1.0	NA,NA	1.0,NA	NA,0.636	1.0,NA	NA,1.0	1.0,1.0	0.647,0.533
Ga10g02119	Chr10	+	121383756	121384029	121383473	121383657	121384110	121384174	NA,0.403	0.2,NA	0.286,0.714	0.484,0.677	0.783,0.429	0.875,0.917	NA,0.619	0.7,0.793	0.308,0.615	0.5,0.857	0.625,0.6	NA,1.0	1.0,0.5	1.0,0.583	0.481,0.286	0.667,0.731
Ga10g02132	Chr10	-	121801192	121801265	121800461	121800797	121801552	121801635	1.0,NA	1.0,1.0	0.0,0.874	0.89,0.853	0.769,0.86	0.853,0.9	NA,0.512	0.879,0.828	1.0,1.0	1.0,0.831	0.826,0.61	NA,0.839	0.839,0.871	0.883,0.888	0.802,1.0	0.743,1.0
Ga10g02147	Chr10	-	122043269	122043337	122043028	122043108	122043440	122046454	NA,NA	0.0,0.0	0.0,0.0	1.0,0.0	0.299,0.0	1.0,0.0	NA,0.443	0.0,0.0	NA,0.498	1.0,0.472	0.0,0.051	0.641,NA	0.0,0.472	0.13,0.051	0.544,0.284	0.0,0.443
Ga10g02156	Chr10	-	122173381	122173598	122171340	122172410	122174044	122174346	NA,0.68	0.739,1.0	1.0,1.0	0.909,0.619	0.973,0.902	0.724,0.951	NA,0.699	0.958,0.692	0.75,1.0	0.875,0.571	0.932,1.0	NA,0.875	1.0,0.833	1.0,1.0	1.0,0.778	0.806,0.737
Ga10g02156	Chr10	-	122173381	122173735	122171340	122172410	122174044	122174346	NA,0.771	0.786,1.0	1.0,1.0	0.92,0.636	0.973,0.907	0.75,0.951	NA,0.694	0.961,0.765	0.727,1.0	0.875,0.571	0.937,1.0	NA,0.875	1.0,0.84	1.0,1.0	1.0,0.8	0.806,0.773
Ga10g02156	Chr10	-	122173381	122173609	122171340	122172410	122174044	122174346	NA,0.704	0.739,1.0	1.0,1.0	0.923,0.68	0.974,0.911	0.724,0.952	NA,0.707	0.961,0.75	0.75,1.0	0.905,0.6	0.932,1.0	NA,0.889	1.0,0.862	1.0,1.0	1.0,0.789	0.813,0.737
Ga10g02174	Chr10	-	122645617	122645694	122645428	122645536	122646144	122646408	NA,1.0	0.888,0.629	0.772,1.0	0.85,0.872	0.924,0.922	0.739,0.926	NA,0.844	0.841,0.843	0.0,1.0	0.772,0.611	0.772,0.766	NA,0.49	0.694,0.806	0.751,0.946	0.919,1.0	1.0,1.0
Ga10g02187	Chr10	+	122911373	122911429	122910345	122910387	122911565	122911642	NA,0.937	0.711,1.0	0.918,0.665	0.673,0.837	0.75,0.659	0.78,0.707	NA,0.367	0.823,0.922	0.818,0.807	0.794,0.391	0.869,0.743	NA,0.0	0.78,0.084	0.659,0.597	0.643,0.818	0.757,0.903
Ga10g02218	Chr10	+	123487078	123487171	123484562	123486937	123487972	123488798	NA,0.533	0.585,1.0	1.0,0.588	0.58,0.784	1.0,0.784	0.609,1.0	0.509,0.393	0.757,0.609	0.547,0.879	0.645,1.0	0.487,0.597	NA,0.675	0.784,1.0	1.0,0.588	1.0,0.341	0.838,0.538
Ga10g02228	Chr10	+	123724589	123724638	123723947	123724147	123724917	123725172	NA,1.0	1.0,NA	0.0,NA	0.771,0.618	0.514,1.0	0.0,0.252	0.0,0.519	0.44,0.183	0.402,0.252	0.402,0.574	0.402,0.825	NA,0.669	0.0,0.35	1.0,0.31	0.669,1.0	1.0,0.602
Ga10g02228	Chr10	+	123724589	123724638	123723947	123724147	123724984	123725172	NA,1.0	0.627,NA	0.0,0.0	1.0,0.377	0.402,0.336	NA,0.07	0.112,0.192	0.329,0.669	0.574,0.0	0.0,0.402	0.602,0.611	NA,0.366	0.224,0.252	0.0,0.771	0.31,1.0	0.402,0.553
Ga10g02228	Chr10	+	123720752	123720818	123720464	123720587	123721443	123721546	NA,0.147	0.052,0.0	0.326,0.091	0.215,0.104	0.151,0.128	0.0,0.194	0.027,0.134	0.194,0.151	0.43,0.177	0.0,0.141	0.322,0.04	NA,0.42	0.091,0.057	0.091,0.043	0.215,0.0	0.108,0.174
Ga10g02232	Chr10	+	123796766	123797140	123796547	123796616	123797278	123798041	NA,NA	1.0,0.667	1.0,0.4	0.5,0.263	0.701,0.535	0.5,0.571	0.565,0.862	0.709,0.591	NA,NA	0.4,0.5	0.333,0.333	NA,0.0	0.455,0.647	0.273,1.0	1.0,NA	NA,1.0
Ga10g02248	Chr10	-	124090727	124090761	124090306	124090583	124090949	124091023	NA,0.571	1.0,1.0	NA,1.0	1.0,1.0	1.0,0.96	1.0,1.0	0.907,1.0	0.877,1.0	1.0,1.0	1.0,1.0	1.0,0.951	NA,1.0	0.333,1.0	1.0,0.945	1.0,1.0	1.0,0.835
Ga10g02297	Chr10	+	124735351	124735502	124735012	124735244	124735608	124736170	1.0,NA	0.977,0.6	1.0,1.0	1.0,1.0	NA,NA	NA,1.0	NA,NA	NA,1.0	NA,NA	1.0,NA	1.0,1.0	NA,NA	0.9,0.915	0.925,1.0	0.958,1.0	NA,1.0
Ga10g02298	Chr10	+	124767875	124767947	124767422	124767612	124772879	124772951	NA,NA	0.368,NA	NA,NA	1.0,NA	NA,NA	1.0,NA	NA,NA	NA,NA	NA,NA	1.0,NA	0.724,1.0	NA,NA	NA,NA	NA,1.0	NA,1.0	NA,NA
Ga10g02298	Chr10	+	124772879	124772951	124767875	124767947	124773223	124773295	NA,NA	1.0,NA	NA,NA	NA,NA	NA,NA	NA,NA	NA,NA	NA,NA	NA,NA	0.762,NA	0.926,0.967	1.0,NA	NA,0.0	NA,1.0	NA,1.0	NA,NA
Ga10g02303	Chr10	-	124841237	124841275	124840902	124841157	124841517	124841632	NA,0.091	0.0,NA	0.0,0.421	0.053,0.368	0.117,0.132	0.0,0.195	0.028,0.038	0.154,0.0	0.0,0.114	0.0,0.226	0.0,0.172	NA,0.836	0.0,0.062	0.195,0.049	0.267,0.0	0.056,0.076
Ga10g02335	Chr10	+	125140089	125140230	125139698	125139820	125140764	125140863	NA,0.5	0.048,0.0	0.018,0.026	0.022,0.038	0.022,0.176	0.0,0.0	0.043,0.0	0.125,0.125	0.0,0.128	0.028,0.024	0.049,0.039	NA,0.0	0.0,0.098	0.023,0.035	0.026,0.1	0.032,0.073
Ga10g02338	Chr10	-	125199436	125199517	125199170	125199302	125199612	125199684	NA,0.624	0.507,0.269	0.816,0.525	0.257,0.557	0.403,0.217	0.67,0.575	0.605,0.588	0.399,0.387	0.689,0.39	0.356,0.492	0.483,0.606	NA,0.145	0.269,0.509	0.499,0.503	0.441,0.257	0.552,0.643
Ga10g02486	Chr10	+	126817838	126817902	126817271	126817381	126818021	126818090	NA,NA	NA,1.0	NA,1.0	1.0,1.0	0.811,1.0	1.0,0.952	NA,0.894	1.0,0.924	1.0,0.71	1.0,1.0	1.0,NA	NA,NA	0.96,0.873	1.0,0.935	NA,NA	NA,1.0
Ga10g02504	Chr10	-	127004372	127004435	127001112	127002710	127005984	127006153	NA,NA	NA,NA	NA,0.0	NA,NA	NA,1.0	0.552,1.0	NA,NA	0.372,0.093	NA,NA	NA,1.0	NA,NA	NA,NA	1.0,1.0	1.0,1.0	NA,NA	NA,1.0
Ga10g02530	Chr10	+	127228802	127228848	127228593	127228694	127228933	127228993	NA,0.912	0.899,1.0	NA,1.0	1.0,0.834	0.897,0.934	1.0,0.951	NA,1.0	0.964,0.974	1.0,1.0	1.0,0.877	1.0,1.0	NA,1.0	0.798,0.846	0.838,1.0	1.0,1.0	1.0,0.775
Ga10g02666	Chr10	+	128367965	128368028	128367772	128367865	128373268	128373469	NA,1.0	0.787,1.0	0.839,0.811	0.847,0.711	0.823,0.933	1.0,0.869	NA,0.946	0.97,1.0	1.0,0.908	1.0,1.0	0.854,0.672	NA,1.0	1.0,0.945	1.0,0.954	1.0,1.0	0.953,0.866
Ga10g02672	Chr10	+	128427877	128427911	128427624	128427777	128428038	128428154	NA,0.0	0.0,NA	0.273,0.086	0.0,0.0	0.024,0.099	0.0,0.0	NA,0.037	0.091,0.2	0.0,0.0	0.0,0.353	0.0,0.0	NA,0.429	0.13,0.0	0.231,0.0	0.111,0.0	0.273,0.143
Ga10g02674	Chr10	+	128436615	128436682	128436202	128436249	128436805	128438451	0.0,NA	NA,NA	0.0,0.0	0.0,0.091	0.118,0.048	0.545,0.0	NA,0.098	0.677,0.0	0.0,0.265	0.0,0.31	0.079,0.419	NA,0.0	NA,0.079	0.0,0.0	0.167,NA	0.091,0.07
Ga10g02675	Chr10	+	128446967	128447034	128446527	128446694	128447122	128448448	NA,0.75	1.0,1.0	1.0,1.0	0.982,0.925	0.963,0.928	0.956,0.972	NA,0.927	0.917,0.912	0.926,0.948	0.965,0.982	0.978,0.925	NA,1.0	0.971,0.974	0.961,0.969	0.898,0.863	0.961,0.922
Ga10g02719	Chr10	+	128782912	128782983	128782417	128782550	128783927	128784329	NA,0.0	0.186,0.0	0.202,0.155	0.073,0.403	0.146,0.16	0.125,0.117	NA,0.114	0.112,0.173	0.0,0.058	0.328,0.276	0.16,0.168	NA,0.159	0.217,0.188	0.249,0.193	0.227,0.201	0.0,0.0
Ga10g02721	Chr10	+	128790644	128790786	128790481	128790550	128790972	128791011	NA,0.122	0.571,NA	0.4,0.467	0.333,0.143	0.493,0.429	0.407,0.609	NA,0.57	0.414,0.633	0.333,0.625	0.25,0.294	0.45,0.303	NA,0.133	0.556,0.368	0.429,0.5	0.226,0.05	0.545,0.619
Ga10g02721	Chr10	+	128790717	128790786	128790481	128790550	128790972	128791011	NA,0.0	0.441,NA	0.0,0.597	0.129,0.229	0.573,0.406	0.0,0.316	NA,0.423	0.223,0.209	0.0,0.441	0.209,0.09	0.139,0.265	NA,0.084	0.182,0.283	0.331,0.1	0.165,0.086	0.435,0.4
Ga10g02743	Chr10	-	128912149	128912204	128911785	128911883	128912325	128912427	1.0,NA	1.0,1.0	0.901,0.937	1.0,0.808	0.976,1.0	0.931,1.0	NA,0.985	0.973,0.775	1.0,1.0	1.0,1.0	0.958,0.904	1.0,1.0	1.0,0.866	1.0,0.927	1.0,1.0	NA,1.0
Ga10g02753	Chr10	-	129022447	129022519	129021945	129022023	129023624	129023833	NA,0.95	0.66,1.0	1.0,1.0	1.0,0.911	1.0,0.917	0.777,0.845	NA,0.671	0.777,0.716	1.0,0.737	1.0,0.897	1.0,0.586	NA,1.0	0.777,0.691	1.0,0.865	0.84,0.608	0.734,0.663
Ga10g02764	Chr10	+	129094069	129094096	129093227	129093295	129095014	129095078	NA,0.284	0.0,0.346	0.0,0.0	0.0,0.172	0.027,0.196	0.0,0.241	NA,0.04	0.0,0.0	0.047,0.165	0.126,0.055	0.119,0.0	NA,0.333	0.09,0.028	0.0,0.052	0.0,0.331	0.09,0.05
Ga10g02769	Chr10	-	129133057	129133179	129132408	129132521	129133511	129133783	NA,NA	0.0,NA	0.2,0.0	NA,0.25	0.111,0.333	0.333,0.7	NA,0.0	0.194,0.556	NA,NA	NA,0.2	1.0,NA	0.5,NA	NA,0.0	0.333,NA	0.333,NA	1.0,1.0
Ga10g02769	Chr10	-	129133179	129133437	129132408	129132521	129133511	129133783	NA,NA	0.0,NA	0.2,0.2	1.0,0.25	0.158,0.333	NA,0.4	NA,0.2	0.107,0.294	NA,NA	NA,0.333	NA,1.0	0.5,NA	NA,0.333	0.0,NA	0.333,1.0	NA,NA
Ga10g02769	Chr10	-	129123570	129123663	129123396	129123479	129124230	129124353	NA,0.038	0.03,0.0	0.04,0.038	0.0,0.121	0.076,0.054	0.084,0.037	NA,0.066	0.212,0.027	0.0,0.125	0.024,0.024	0.046,0.041	NA,0.538	0.037,0.11	0.129,0.041	0.041,0.047	0.111,0.093
Ga10g02770	Chr10	+	129142935	129142997	129142348	129142702	129143587	129143664	NA,0.223	0.032,0.188	0.0,0.0	0.123,0.09	0.047,0.023	0.119,0.035	NA,0.028	0.025,0.019	0.0,0.031	0.047,0.179	0.018,0.036	NA,0.236	0.0,0.0	0.021,0.0	0.096,0.093	0.132,0.098
Ga10g02771	Chr10	-	129152163	129152230	129151486	129151537	129152695	129152817	NA,0.568	0.818,1.0	0.942,0.951	0.971,0.88	0.836,0.896	0.658,0.695	NA,0.915	0.839,0.706	0.911,0.744	1.0,0.818	0.948,0.828	NA,1.0	1.0,0.911	0.89,0.783	0.623,0.792	0.842,0.783
Ga10g02782	Chr10	+	129225312	129225491	129223771	129223967	129225713	129225961	NA,1.0	1.0,1.0	1.0,0.875	0.846,1.0	0.957,0.857	0.8,0.913	NA,1.0	0.962,1.0	1.0,0.935	1.0,1.0	0.933,1.0	NA,1.0	1.0,0.926	0.667,1.0	0.923,1.0	1.0,0.979
Ga10g02794	Chr10	-	129294271	129295427	129293777	129293815	129295648	129295762	NA,0.078	0.224,0.2	0.0,0.05	0.149,0.172	0.058,0.045	0.106,0.096	NA,0.036	0.158,0.087	0.111,0.121	0.091,0.056	0.068,0.034	NA,0.013	0.03,0.05	0.03,0.056	0.028,0.05	0.152,0.135
Ga11g00017	Chr11	-	116470	116522	116214	116358	117466	118326	NA,0.0	0.153,0.0	0.0,0.048	0.18,0.038	0.063,0.118	0.064,0.204	NA,0.083	0.079,0.058	0.086,0.104	0.059,0.041	0.134,0.171	NA,0.0	0.107,0.057	0.117,0.011	0.028,0.0	0.497,0.331
Ga11g00058	Chr11	-	379690	379824	379160	379325	379941	380103	NA,0.951	0.875,1.0	1.0,0.644	0.923,0.796	0.978,0.814	0.813,1.0	NA,0.828	0.868,0.744	1.0,0.886	0.429,1.0	0.905,0.84	NA,0.347	0.697,0.854	0.81,0.8	0.879,0.957	0.781,0.925
Ga11g00061	Chr11	+	397277	397385	396063	396353	397475	397670	NA,0.972	1.0,NA	NA,1.0	0.667,1.0	1.0,1.0	1.0,1.0	NA,1.0	0.548,0.444	0.818,0.8	1.0,0.333	1.0,NA	1.0,NA	0.333,1.0	0.667,0.714	1.0,1.0	1.0,0.769
Ga11g00061	Chr11	+	397304	397385	396063	396353	397475	397670	NA,0.961	1.0,NA	NA,1.0	0.525,1.0	1.0,1.0	NA,1.0	NA,1.0	0.387,0.307	0.782,0.734	1.0,0.0	1.0,NA	1.0,NA	0.356,1.0	0.689,0.58	1.0,1.0	1.0,0.663
Ga11g00062	Chr11	-	407298	407421	406955	407106	407704	407795	NA,0.25	1.0,1.0	0.6,0.6	1.0,1.0	0.943,1.0	0.533,1.0	NA,0.875	0.568,1.0	1.0,1.0	0.765,0.438	0.9,0.941	NA,1.0	0.556,0.956	0.067,0.889	0.2,0.5	0.636,0.739
Ga11g00062	Chr11	-	409360	409503	408606	408795	411144	412172	NA,0.241	0.714,NA	0.167,0.333	0.714,0.333	0.559,0.552	0.459,0.536	NA,0.31	0.524,0.333	0.0,0.714	0.5,0.538	0.362,0.448	NA,0.538	0.448,0.2	1.0,0.31	0.667,0.6	0.75,0.419
Ga11g00062	Chr11	-	409360	409439	408606	408795	411144	412172	NA,0.263	0.691,NA	0.183,0.359	0.77,0.309	0.546,0.45	0.335,0.475	NA,0.251	0.502,0.219	0.0,0.662	0.359,0.359	0.183,0.476	NA,0.482	0.359,0.074	1.0,0.281	0.645,0.627	0.691,0.383
Ga11g00093	Chr11	+	698191	698268	697227	697341	698479	698711	NA,0.888	1.0,1.0	1.0,0.798	0.828,1.0	0.765,0.898	0.888,0.782	NA,0.76	0.903,0.836	1.0,0.718	0.798,1.0	1.0,1.0	NA,1.0	0.888,0.911	0.675,0.658	0.974,1.0	0.819,0.911
Ga11g00099	Chr11	-	772161	772211	771396	771485	772340	772482	NA,1.0	0.641,1.0	1.0,0.786	1.0,0.667	0.679,0.848	0.77,0.824	NA,0.701	0.923,1.0	0.801,0.609	0.744,0.889	0.834,0.889	NA,1.0	0.728,0.927	0.701,0.87	1.0,1.0	1.0,0.87
Ga11g00115	Chr11	-	969860	969975	969520	969556	970086	970116	NA,0.333	0.059,1.0	0.0,0.0	0.167,0.125	0.176,0.13	0.143,0.091	NA,0.091	0.209,0.25	0.333,0.077	0.273,0.273	0.529,0.091	NA,0.5	0.429,0.4	0.273,0.111	0.0,0.333	0.556,0.2
Ga11g00156	Chr11	-	1385929	1386233	1385650	1385795	1386422	1386499	NA,NA	NA,NA	NA,0.5	NA,NA	0.75,1.0	1.0,1.0	1.0,1.0	0.0,1.0	NA,1.0	0.2,0.0	1.0,1.0	NA,NA	NA,0.733	0.714,0.765	1.0,NA	NA,NA
Ga11g00159	Chr11	-	1445240	1445420	1444912	1445070	1445875	1446104	NA,1.0	1.0,NA	NA,0.2	1.0,1.0	1.0,0.333	1.0,1.0	NA,1.0	1.0,1.0	1.0,1.0	1.0,1.0	1.0,1.0	NA,1.0	1.0,1.0	1.0,1.0	1.0,1.0	1.0,0.556
Ga11g00159	Chr11	-	1445555	1445656	1445240	1445420	1445875	1446104	NA,1.0	0.0,NA	NA,0.0	1.0,1.0	NA,NA	0.0,0.0	NA,1.0	1.0,0.0	0.0,0.0	0.333,0.25	0.294,0.455	NA,NA	0.143,0.0	0.0,0.375	0.111,0.25	0.143,0.0
Ga11g00163	Chr11	+	1557183	1557296	1557005	1557084	1557431	1557546	NA,0.2	NA,NA	NA,NA	NA,1.0	NA,NA	NA,NA	NA,NA	NA,NA	NA,NA	NA,NA	NA,NA	NA,NA	NA,NA	NA,NA	NA,0.2	0.0,0.0
Ga11g00170	Chr11	-	1659403	1659498	1659144	1659216	1659692	1663977	1.0,NA	1.0,NA	NA,1.0	1.0,1.0	0.755,0.774	0.837,0.956	NA,0.893	0.914,0.732	0.339,1.0	1.0,0.594	0.729,0.822	1.0,NA	0.888,0.701	1.0,0.705	1.0,1.0	NA,1.0
Ga11g00171	Chr11	-	1667805	1667861	1667538	1667610	1668108	1671486	NA,NA	NA,NA	NA,NA	NA,1.0	0.911,0.481	1.0,0.491	NA,NA	1.0,1.0	NA,NA	NA,1.0	NA,NA	NA,NA	1.0,1.0	NA,NA	NA,NA	NA,1.0
Ga11g00171	Chr11	-	1665253	1665308	1665058	1665161	1665569	1665678	NA,NA	NA,NA	0.0,NA	0.0,NA	0.846,1.0	1.0,NA	1.0,0.393	0.0,1.0	NA,NA	NA,NA	NA,NA	NA,NA	0.564,0.393	0.0,1.0	NA,NA	NA,NA
Ga11g00183	Chr11	-	1841908	1841998	1841337	1841741	1842206	1842263	NA,0.847	1.0,NA	1.0,1.0	1.0,0.787	0.873,1.0	1.0,1.0	NA,NA	1.0,1.0	1.0,1.0	1.0,1.0	1.0,NA	NA,1.0	1.0,1.0	1.0,1.0	1.0,1.0	1.0,0.808
Ga11g00183	Chr11	-	1841818	1841998	1841337	1841741	1842206	1842263	NA,0.692	1.0,NA	NA,1.0	1.0,0.714	0.778,1.0	1.0,1.0	NA,NA	1.0,1.0	1.0,1.0	1.0,1.0	1.0,1.0	NA,1.0	1.0,1.0	1.0,1.0	1.0,1.0	1.0,0.333
Ga11g00205	Chr11	-	2087752	2087845	2084346	2085749	2088736	2088861	NA,0.031	0.014,0.008	0.008,0.009	0.026,0.02	0.008,0.011	0.011,0.013	NA,0.015	0.007,0.021	0.026,0.028	0.006,0.011	0.01,0.012	NA,0.0	0.057,0.013	0.006,0.016	0.013,0.032	0.027,0.032
Ga11g00207	Chr11	+	2144226	2144345	2143615	2143933	2145287	2146038	NA,0.729	0.952,1.0	0.538,0.771	1.0,0.789	0.699,0.641	0.636,0.776	NA,0.55	0.717,0.707	0.867,0.83	0.755,0.684	0.738,0.647	NA,0.0	0.644,0.81	0.667,0.794	0.778,0.765	0.773,0.714
Ga11g00320	Chr11	-	4088301	4088401	4086211	4086892	4088505	4088868	0.667,NA	NA,0.0	0.0,0.0	0.176,0.032	0.047,0.15	0.133,0.032	NA,0.091	0.008,0.1	0.0,NA	0.0,0.188	0.116,0.056	NA,0.0	0.056,0.016	0.0,0.0	0.0,0.333	0.048,0.048
Ga11g00330	Chr11	-	4199965	4200022	4198831	4198991	4200283	4200432	NA,0.703	0.742,0.0	1.0,1.0	1.0,1.0	1.0,1.0	0.945,0.931	NA,0.882	0.96,1.0	0.885,0.859	0.762,1.0	0.916,0.943	NA,0.934	1.0,0.889	0.943,0.903	0.911,1.0	0.945,0.848
Ga11g00393	Chr11	-	5014275	5014316	5013747	5013988	5014694	5015793	NA,0.895	0.74,0.81	0.337,0.887	0.931,0.55	1.0,1.0	1.0,0.919	NA,1.0	0.723,0.487	0.81,0.948	1.0,0.887	0.903,0.686	NA,NA	0.416,0.833	0.289,0.672	0.869,0.895	0.891,0.754
Ga11g00396	Chr11	-	5123885	5124981	5123421	5123501	5125247	5125875	NA,0.556	0.771,0.765	0.636,1.0	1.0,0.833	0.895,1.0	NA,1.0	NA,0.692	0.625,0.833	1.0,1.0	1.0,1.0	0.857,0.93	1.0,NA	0.667,0.826	0.579,0.835	0.763,0.909	1.0,0.667
Ga11g00438	Chr11	+	5749494	5749622	5749339	5749380	5750167	5750408	NA,0.0	0.538,0.143	0.3,0.0	0.857,0.273	1.0,1.0	0.0,NA	NA,NA	1.0,1.0	1.0,NA	0.765,0.231	0.649,0.654	NA,NA	0.714,0.6	1.0,0.459	0.314,0.692	1.0,1.0
Ga11g00438	Chr11	+	5749494	5749622	5749339	5749380	5750298	5750408	NA,0.0	1.0,NA	1.0,0.0	0.818,1.0	1.0,1.0	NA,NA	NA,NA	1.0,1.0	1.0,NA	1.0,0.333	0.843,0.793	1.0,NA	0.556,1.0	0.0,0.833	0.405,0.75	1.0,1.0
Ga11g00441	Chr11	+	5841722	5841763	5840362	5840598	5842552	5842793	NA,0.0	1.0,NA	1.0,NA	1.0,1.0	0.0,NA	NA,1.0	NA,NA	1.0,0.0	NA,NA	NA,1.0	0.487,1.0	1.0,NA	1.0,1.0	0.588,0.0	1.0,0.74	1.0,0.322
Ga11g00493	Chr11	+	6560616	6560644	6558427	6558478	6560762	6561576	NA,0.0	0.863,NA	0.78,1.0	0.259,NA	NA,0.78	0.911,0.485	NA,0.554	0.702,0.825	0.611,0.485	0.797,1.0	NA,NA	NA,0.44	0.742,1.0	0.759,0.863	0.663,1.0	0.611,0.282
Ga11g00522	Chr11	+	7299611	7299656	7299181	7299241	7299761	7299911	NA,0.097	0.1,0.051	0.051,0.058	0.025,0.09	0.129,0.09	0.053,0.097	NA,0.067	0.051,0.028	0.048,0.031	0.127,0.058	0.092,0.045	NA,0.353	0.04,0.021	0.076,0.063	0.131,0.024	0.053,0.033
Ga11g00528	Chr11	+	7347730	7347805	7347179	7347608	7348224	7348771	NA,0.229	0.053,0.0	0.0,0.071	0.065,0.008	0.061,0.125	0.0,0.035	NA,0.037	0.067,0.16	0.033,0.165	0.048,0.122	0.055,0.037	NA,0.25	0.0,0.16	0.076,0.067	0.136,0.013	0.076,0.084
Ga11g00554	Chr11	+	8083557	8083630	8083353	8083475	8083732	8083851	1.0,1.0	0.874,1.0	1.0,0.367	1.0,1.0	0.96,0.864	0.761,1.0	NA,0.761	0.663,0.839	0.0,1.0	1.0,1.0	1.0,1.0	0.984,NA	0.491,0.743	0.503,0.0	0.743,1.0	1.0,1.0
Ga11g00560	Chr11	-	8132472	8132541	8132096	8132196	8132785	8132872	NA,0.0	0.0,0.0	0.0,0.0	0.0,0.0	0.0,0.012	0.0,0.0	NA,0.031	0.0,0.0	0.0,0.0	0.0,0.0	0.0,0.012	NA,0.097	0.09,0.051	0.0,0.0	0.0,0.106	0.0,0.053
Ga11g00642	Chr11	-	10208470	10208505	10207574	10207623	10208652	10208775	NA,0.0	0.13,0.0	0.0,0.0	0.0,0.229	0.18,0.042	0.096,0.0	0.0,0.332	0.081,0.186	0.0,0.0	0.0,0.347	0.218,0.598	NA,0.0	0.271,0.0	0.0,0.223	0.166,0.175	0.271,0.096
Ga11g00666	Chr11	+	10606117	10606164	10605981	10606017	10606756	10607130	NA,1.0	0.721,1.0	NA,0.631	0.732,0.645	1.0,1.0	NA,NA	0.406,1.0	1.0,0.577	NA,1.0	0.831,0.556	0.678,0.836	NA,NA	0.75,1.0	0.561,0.773	0.577,NA	0.672,0.86
Ga11g00673	Chr11	+	10848043	10848079	10847888	10847948	10848152	10848199	NA,NA	0.45,0.425	0.649,0.689	0.526,0.703	NA,NA	NA,NA	NA,NA	NA,NA	0.425,0.721	0.357,0.689	0.341,0.515	1.0,NA	0.496,0.747	0.689,1.0	0.526,0.559	NA,1.0
Ga11g00720	Chr11	-	12587794	12587851	12585954	12587189	12588059	12588215	NA,0.891	0.859,1.0	1.0,0.943	0.95,1.0	0.976,0.889	0.911,0.981	0.922,0.953	0.944,0.947	0.911,0.909	0.924,0.966	0.924,0.916	NA,1.0	1.0,0.932	0.87,0.951	0.913,0.956	0.907,0.914
Ga11g00720	Chr11	-	12587740	12587851	12585954	12587189	12588059	12588215	NA,0.758	0.636,1.0	1.0,0.714	0.889,1.0	0.945,0.692	0.765,0.938	0.765,0.873	0.852,0.889	0.818,0.8	0.818,0.895	0.806,0.789	NA,1.0	1.0,0.826	0.75,0.862	0.793,0.889	0.714,0.816
Ga11g00735	Chr11	-	12859974	12860120	12859281	12859401	12861116	12861202	NA,0.934	0.905,0.714	0.966,0.967	1.0,0.959	0.865,0.886	0.976,0.929	0.874,0.902	0.919,0.934	1.0,0.948	0.923,0.912	0.948,0.951	NA,0.682	0.962,0.925	0.825,0.939	0.925,0.935	0.985,0.953
Ga11g00737	Chr11	+	12885670	12885856	12882547	12885150	12886008	12886221	NA,1.0	1.0,0.0	0.0,1.0	0.81,0.571	0.563,0.846	0.333,0.733	0.778,0.75	0.7,1.0	1.0,0.714	0.6,0.4	0.6,1.0	0.667,NA	1.0,0.5	0.429,0.2	0.818,1.0	0.733,0.913
Ga11g00746	Chr11	+	12977322	12977358	12977013	12977184	12977459	12978156	NA,NA	0.526,NA	0.649,0.425	0.689,0.571	0.352,0.326	0.695,0.452	0.478,0.488	0.554,0.375	1.0,0.0	0.393,0.33	0.0,0.11	1.0,NA	0.385,0.445	0.463,0.515	NA,0.0	0.425,0.425
Ga11g00811	Chr11	+	13973089	13973365	13971629	13972010	13973688	13974212	NA,NA	1.0,1.0	0.5,0.818	1.0,0.862	0.81,0.6	1.0,1.0	1.0,1.0	0.857,1.0	NA,0.524	NA,0.75	1.0,1.0	NA,0.75	1.0,1.0	0.2,1.0	1.0,1.0	0.6,1.0
Ga11g00865	Chr11	-	15030485	15030591	15029078	15029169	15031024	15031144	NA,0.093	0.048,0.0	0.143,0.158	0.212,0.309	0.239,0.205	0.133,0.238	0.196,0.241	0.264,0.111	0.235,0.188	0.4,0.259	0.162,0.221	NA,0.209	0.227,0.241	0.029,0.103	0.256,0.231	0.25,0.452
Ga11g00868	Chr11	+	15073731	15073780	15072874	15072933	15074157	15074388	1.0,NA	NA,1.0	0.881,1.0	0.878,0.89	0.969,0.958	1.0,0.906	0.948,0.938	0.967,1.0	1.0,1.0	0.95,0.972	0.842,0.802	0.843,NA	NA,1.0	1.0,0.966	0.944,1.0	1.0,1.0
Ga11g00933	Chr11	+	16340442	16340488	16340062	16340144	16340879	16340963	NA,0.0	0.098,0.632	0.0,0.0	0.033,0.032	0.0,0.0	0.147,0.064	0.0,0.0	0.0,0.147	0.0,0.0	0.0,0.111	0.035,0.16	NA,0.673	0.0,0.0	0.0,0.0	0.054,0.079	0.033,0.121
Ga11g00933	Chr11	+	16338368	16338474	16337647	16338089	16339033	16339108	NA,0.517	0.615,1.0	0.385,0.333	0.615,0.3	0.417,0.421	0.273,0.25	0.2,0.667	0.133,0.067	0.75,0.333	0.436,0.111	0.533,0.36	NA,0.419	0.273,0.2	0.278,0.353	0.6,0.429	0.556,0.382
Ga11g00933	Chr11	+	16338368	16338423	16337647	16338089	16339033	16339108	NA,0.721	0.81,1.0	0.66,0.555	0.79,0.589	0.604,0.679	0.421,0.463	0.35,0.894	0.393,0.409	0.894,0.721	0.622,0.308	0.741,0.543	NA,0.519	0.447,0.543	0.511,0.605	0.8,0.729	0.775,0.636
Ga11g01019	Chr11	-	19315212	19315391	19314296	19314549	19316239	19316840	NA,0.37	0.12,0.2	0.111,0.087	0.158,0.071	0.161,0.07	0.091,0.093	0.074,0.071	0.051,0.039	0.152,0.115	0.185,0.208	0.213,0.077	NA,0.25	0.157,0.079	0.041,0.157	0.113,0.122	0.333,0.102
Ga11g01076	Chr11	-	20448828	20448952	20447962	20448573	20449702	20449870	NA,0.417	0.528,0.231	0.429,0.429	0.656,0.389	0.571,0.5	0.273,0.714	NA,0.13	0.813,0.667	0.441,0.509	0.667,0.25	0.229,0.535	NA,0.355	0.245,0.625	0.373,0.404	0.47,0.455	0.444,0.483
Ga11g01084	Chr11	-	20583708	20583781	20583408	20583585	20584430	20584471	NA,0.104	0.303,1.0	0.317,0.367	0.224,0.263	0.345,0.478	0.104,0.303	NA,0.278	0.212,0.303	0.266,0.224	0.537,0.148	0.327,0.367	NA,0.367	0.42,0.396	0.385,0.224	0.194,0.698	0.151,0.355
Ga11g01180	Chr11	+	26049594	26049687	26049128	26049355	26050475	26051162	NA,0.156	0.356,0.0	0.293,0.645	0.105,0.449	0.094,0.052	0.206,0.061	0.111,0.151	0.191,0.124	0.182,0.324	0.215,0.161	0.125,0.192	NA,0.135	0.156,0.231	0.414,0.328	0.253,0.094	0.201,0.17
Ga11g01211	Chr11	-	27521323	27521548	27520741	27521200	27521892	27521928	NA,1.0	0.615,0.5	0.2,0.429	0.636,0.787	0.787,0.853	1.0,0.855	0.793,0.83	0.781,0.833	0.818,1.0	0.737,0.583	0.717,0.707	NA,0.6	0.522,0.542	0.388,0.684	0.65,0.909	0.565,0.902
Ga11g01281	Chr11	-	31500679	31500751	31500031	31500145	31500866	31501130	NA,NA	0.867,1.0	0.815,0.96	0.913,0.823	1.0,0.953	1.0,1.0	0.892,0.981	0.923,0.965	1.0,0.84	0.936,0.845	0.915,0.865	NA,0.762	0.875,1.0	0.963,0.931	0.865,1.0	1.0,0.803
Ga11g01294	Chr11	+	32209698	32209844	32208703	32209224	32209931	32211476	NA,NA	NA,NA	0.0,0.412	1.0,NA	0.773,0.918	0.593,0.705	0.871,0.75	0.755,0.714	NA,NA	0.0,0.529	1.0,0.714	0.2,NA	0.789,1.0	0.371,0.905	0.143,NA	1.0,NA
Ga11g01332	Chr11	-	36268644	36268691	36267671	36268042	36268946	36269255	NA,0.928	1.0,NA	NA,1.0	1.0,0.899	0.86,0.872	1.0,0.672	1.0,0.855	1.0,1.0	1.0,0.577	0.313,1.0	0.773,1.0	NA,1.0	0.845,1.0	1.0,0.86	1.0,1.0	0.577,1.0
Ga11g01335	Chr11	-	36360536	36360607	36358296	36360009	36360690	36363750	NA,0.19	0.0,NA	0.0,0.077	0.138,0.19	0.033,0.033	0.0,0.038	0.0,0.143	0.022,0.061	0.163,0.105	0.128,0.128	0.0,0.051	1.0,NA	0.0,0.115	0.0,0.0	0.227,0.105	0.0,0.087
Ga11g01354	Chr11	-	39641077	39641217	39640525	39640949	39641502	39642021	NA,NA	0.111,0.25	0.055,0.2	0.467,0.067	0.294,0.231	0.2,0.143	0.132,0.091	0.179,0.13	0.333,0.0	0.455,0.152	0.154,0.2	NA,0.231	0.0,0.2	0.304,0.12	0.2,0.0	NA,0.25
Ga11g01420	Chr11	+	51290656	51290815	51289725	51289984	51291016	51291168	NA,1.0	0.926,1.0	0.704,0.615	1.0,1.0	1.0,1.0	0.733,0.922	0.971,1.0	0.6,0.75	1.0,1.0	0.6,1.0	1.0,1.0	1.0,1.0	0.808,0.88	0.81,0.922	0.895,1.0	1.0,1.0
Ga11g01426	Chr11	-	53175690	53175762	53175475	53175531	53176641	53176698	0.368,NA	0.0,NA	0.0,0.538	0.466,0.0	0.127,0.0	0.0,0.0	0.304,0.0	0.127,0.28	0.0,0.636	1.0,0.538	0.0,0.195	NA,0.636	0.0,0.466	1.0,0.0	0.538,NA	0.143,0.0
Ga11g01429	Chr11	+	53758900	53758943	53758108	53758185	53759022	53759111	NA,0.612	0.678,1.0	1.0,0.412	0.831,0.737	0.913,0.595	0.701,0.82	0.725,0.747	0.542,0.814	1.0,1.0	0.918,0.908	0.918,1.0	NA,1.0	1.0,0.584	0.913,0.778	1.0,0.678	1.0,0.93
Ga11g01450	Chr11	+	60284877	60284931	60283232	60283537	60285025	60285156	NA,0.83	0.75,1.0	0.871,0.85	0.547,0.932	0.817,0.769	0.909,0.757	0.755,0.686	0.853,0.815	0.494,0.878	0.833,0.892	0.791,0.642	NA,0.62	0.82,0.746	0.729,0.879	0.835,0.746	0.847,1.0
Ga11g01458	Chr11	+	61067969	61068071	61066828	61067530	61069561	61069690	NA,0.265	0.118,0.0	0.0,0.045	0.227,0.31	0.355,0.317	0.321,0.333	0.319,0.233	0.21,0.266	0.394,0.333	0.231,0.083	0.059,0.188	NA,0.556	0.156,0.143	0.0,0.183	0.143,0.25	0.143,0.362
Ga11g01458	Chr11	+	61066828	61067530	61066413	61066727	61069561	61069690	NA,0.808	0.829,1.0	0.81,1.0	0.923,0.652	0.821,0.929	0.9,1.0	0.844,0.859	0.914,0.86	0.739,0.695	0.917,0.783	0.754,1.0	NA,1.0	0.873,0.919	0.962,0.901	0.955,0.895	0.87,0.667
Ga11g01480	Chr11	-	67116677	67116755	67113201	67113301	67118427	67118586	NA,0.059	0.101,0.0	0.049,0.15	0.043,0.032	0.0,0.049	0.204,0.0	0.15,0.086	0.051,0.041	0.0,0.014	0.123,0.0	0.013,0.06	NA,0.053	0.066,0.026	0.0,0.049	0.138,0.024	0.018,0.174
Ga11g01498	Chr11	+	69455723	69455842	69450471	69450549	69456382	69456484	NA,1.0	0.833,1.0	1.0,1.0	1.0,0.6	0.692,0.429	0.538,0.789	1.0,0.684	0.733,0.0	1.0,0.556	0.6,0.333	0.52,1.0	NA,0.52	1.0,0.6	0.6,0.529	0.579,1.0	0.368,0.625
Ga11g01499	Chr11	+	69463329	69463490	69462656	69462790	69463584	69463684	NA,NA	1.0,NA	0.905,0.889	1.0,1.0	0.906,0.918	0.86,0.944	0.853,0.917	0.94,1.0	1.0,NA	1.0,0.918	1.0,0.81	1.0,1.0	0.478,1.0	0.907,0.9	0.889,1.0	NA,1.0
Ga11g01527	Chr11	-	76327341	76327386	76326921	76327095	76327542	76327694	NA,0.027	0.0,0.0	0.0,0.0	0.065,0.033	0.015,0.022	0.014,0.02	0.031,0.0	0.028,0.041	0.031,0.041	0.041,0.032	0.012,0.0	NA,0.0	0.013,0.028	0.026,0.038	0.013,0.0	0.025,0.013
Ga11g01532	Chr11	-	76631081	76631152	76630835	76630917	76631503	76631724	NA,NA	NA,0.0	0.0,0.281	1.0,0.319	0.409,0.594	0.54,0.54	0.319,0.305	0.19,0.369	1.0,1.0	0.682,0.61	0.891,0.637	NA,0.587	0.171,0.54	0.792,0.339	0.54,0.0	NA,0.0
Ga11g01615	Chr11	+	82947673	82947809	82947257	82947604	82948303	82948704	NA,0.787	0.231,1.0	0.143,0.391	0.4,0.545	0.724,0.533	0.214,0.188	0.323,0.55	0.333,0.371	0.5,0.222	0.714,0.556	0.389,0.267	NA,1.0	0.379,0.818	0.25,0.59	0.364,0.5	0.455,0.692
Ga11g01629	Chr11	+	83965954	83965983	83964975	83965435	83966595	83966713	1.0,NA	0.609,0.732	0.28,0.471	0.394,1.0	0.384,0.609	NA,0.438	0.51,NA	0.089,0.438	NA,1.0	0.796,1.0	0.796,0.824	0.591,0.609	NA,0.824	0.438,1.0	1.0,1.0	NA,NA
Ga11g01633	Chr11	-	84852810	84853037	84852440	84852678	84853376	84853584	NA,0.014	0.38,0.5	0.188,0.134	0.191,0.261	0.093,0.149	0.102,0.132	0.078,0.067	0.189,0.073	0.032,0.079	0.25,0.22	0.212,0.214	0.2,NA	0.107,0.146	0.151,0.216	0.401,0.525	0.103,0.118
Ga11g01648	Chr11	+	86073547	86073608	86073016	86073328	86073714	86073926	NA,0.216	0.078,0.102	0.0,0.017	0.0,0.103	0.019,0.087	0.0,0.01	0.033,0.01	0.032,0.074	0.0,0.159	0.087,0.07	0.035,0.113	NA,0.202	0.046,0.035	0.0,0.036	0.137,0.057	0.0,0.139
Ga11g01673	Chr11	-	86963178	86963285	86962794	86962906	86963388	86963462	NA,0.04	1.0,0.0	0.429,0.333	0.063,0.106	0.188,0.19	0.04,0.048	0.235,0.077	0.149,0.231	0.2,0.2	0.081,0.143	0.217,0.267	NA,0.2	0.182,0.111	0.333,0.154	0.037,0.172	0.188,0.045
Ga11g01679	Chr11	+	87205884	87206109	87203997	87204126	87206890	87207099	NA,0.171	0.111,0.0	0.143,0.041	0.247,0.112	0.136,0.081	0.083,0.052	0.146,0.11	0.081,0.067	0.252,0.255	0.206,0.203	0.16,0.174	NA,0.014	0.169,0.191	0.258,0.289	0.159,0.167	0.102,0.122
Ga11g01690	Chr11	+	87959452	87959525	87959168	87959234	87959711	87959757	NA,0.897	0.649,NA	0.591,1.0	0.89,0.443	0.912,0.796	0.607,0.698	0.903,0.871	0.761,0.581	0.723,0.718	0.715,0.436	0.808,0.591	NA,0.822	0.938,0.67	0.776,0.776	0.723,0.635	0.743,0.771
Ga11g01722	Chr11	+	91559778	91559818	91558860	91558986	91559888	91560263	NA,NA	NA,NA	NA,NA	NA,0.589	0.358,0.518	NA,0.589	1.0,NA	0.324,0.418	NA,0.0	NA,NA	NA,NA	NA,NA	NA,NA	NA,NA	1.0,NA	NA,NA
Ga11g01758	Chr11	+	94728685	94728744	94727916	94728536	94728902	94729195	NA,0.587	0.776,1.0	0.791,1.0	1.0,1.0	0.966,0.937	1.0,0.95	0.732,0.901	0.855,1.0	0.558,0.512	0.874,1.0	1.0,0.957	NA,0.678	0.923,0.91	1.0,0.898	0.746,0.815	1.0,0.887
Ga11g01758	Chr11	+	94728653	94728744	94727916	94728536	94728902	94729195	NA,0.713	0.884,1.0	0.863,1.0	1.0,1.0	0.98,0.965	1.0,0.974	0.873,0.937	0.917,1.0	0.773,0.677	0.947,1.0	1.0,0.978	NA,0.801	0.96,0.947	1.0,0.932	0.848,0.872	1.0,0.956
Ga11g01774	Chr11	-	95373772	95373865	95372662	95373321	95374120	95374829	NA,0.252	1.0,NA	NA,0.0	0.257,0.147	NA,0.0	0.0,0.0	NA,0.0	0.0,0.0	0.0,0.0	0.0,0.0	NA,0.0	0.0,NA	0.0,0.0	0.08,0.0	0.0,0.0	0.0,0.115
Ga11g01793	Chr11	+	96419065	96419224	96417463	96418084	96419613	96422752	NA,0.854	0.762,0.75	0.7,0.765	0.76,0.742	0.797,0.578	0.792,0.729	NA,0.441	0.691,0.667	0.551,0.7	0.625,0.66	0.809,0.895	NA,1.0	0.571,0.745	0.741,0.789	0.6,0.45	0.854,0.892
Ga11g01830	Chr11	+	97596895	97596977	97596102	97596547	97597105	97597882	NA,0.755	0.885,0.524	0.908,0.832	0.906,0.873	0.875,0.917	0.588,0.872	NA,0.959	0.746,0.8	0.839,0.817	1.0,0.623	0.729,0.91	NA,0.723	0.749,0.861	0.63,0.478	0.89,1.0	0.849,0.752
Ga11g01862	Chr11	+	98280796	98280962	98280160	98280238	98281116	98281281	NA,0.085	0.2,0.5	0.107,0.101	0.094,0.026	0.076,0.08	0.191,0.111	NA,0.132	0.074,0.143	0.081,0.2	0.13,0.116	0.056,0.039	NA,0.117	0.208,0.196	0.161,0.094	0.105,0.064	0.212,0.443
Ga11g01868	Chr11	-	98466000	98466049	98465747	98465864	98466235	98466418	NA,0.0	0.078,0.252	0.053,0.137	0.137,0.274	0.061,0.084	0.122,0.082	NA,0.066	0.075,0.071	0.168,0.168	0.096,0.105	0.095,0.068	NA,0.0	0.051,0.078	0.068,0.039	0.241,0.194	0.0,0.031
Ga11g01868	Chr11	-	98463649	98463733	98462973	98463429	98464057	98464132	NA,1.0	0.86,0.907	1.0,0.916	0.918,1.0	0.897,0.885	0.93,0.823	NA,0.881	0.95,0.962	1.0,1.0	0.902,0.909	0.919,0.863	NA,1.0	0.964,0.937	0.838,0.955	0.967,0.977	0.83,1.0
Ga11g01975	Chr11	-	100821981	100822146	100821218	100821552	100823104	100823292	NA,NA	0.103,0.0	0.231,0.2	0.167,0.143	0.111,0.231	0.053,0.154	NA,0.319	0.333,0.143	0.0,0.0	0.067,0.357	0.077,0.333	0.2,NA	0.086,0.077	0.474,0.103	0.113,0.158	0.05,0.1
Ga11g01975	Chr11	-	100821946	100822146	100821218	100821552	100823104	100823292	NA,NA	0.161,0.0	0.167,0.143	0.231,0.268	0.111,0.0	0.1,0.214	NA,0.238	0.2,0.0	0.0,0.0	0.222,0.333	0.077,0.091	0.2,NA	0.2,0.1	0.474,0.071	0.149,0.158	0.086,0.185
Ga11g01982	Chr11	+	101010194	101010333	101009659	101009801	101011090	101011655	NA,0.053	0.368,NA	1.0,0.692	0.579,0.4	0.75,0.655	1.0,0.613	NA,0.49	0.385,0.429	1.0,0.122	0.467,0.4	0.238,0.833	NA,0.333	0.259,0.333	1.0,0.727	0.222,0.167	0.625,0.65
Ga11g01984	Chr11	+	101017934	101017972	101016899	101016950	101018213	101018570	NA,0.964	0.966,1.0	0.714,0.908	0.757,0.892	0.804,0.896	0.824,0.903	NA,0.714	0.85,0.899	0.705,0.858	1.0,0.958	0.923,0.944	NA,0.868	0.777,0.851	0.853,0.929	0.885,0.919	0.882,0.879
Ga11g01984	Chr11	+	101017571	101017838	101016899	101016950	101017934	101017972	NA,0.297	0.0,0.0	0.0,0.04	0.16,0.048	0.029,0.015	0.043,0.079	NA,0.017	0.025,0.111	0.0,0.111	0.032,0.105	0.01,0.01	NA,0.0	0.009,0.039	0.027,0.024	0.12,0.0	0.068,0.079
Ga11g01986	Chr11	+	101059853	101059903	101059438	101059546	101061410	101061445	1.0,NA	1.0,NA	0.0,1.0	0.858,0.858	1.0,1.0	0.843,1.0	NA,1.0	0.679,0.801	1.0,1.0	1.0,1.0	0.93,1.0	NA,1.0	0.667,1.0	0.858,0.728	1.0,1.0	1.0,0.667
Ga11g02015	Chr11	-	101713139	101713184	101712962	101713035	101713625	101714090	NA,0.675	0.409,0.536	0.328,0.148	0.409,NA	0.274,0.374	0.283,0.48	NA,0.208	0.309,0.316	0.618,0.509	0.286,0.188	NA,NA	NA,0.0	0.172,0.328	0.148,0.29	0.352,0.643	0.0,0.342
Ga11g02017	Chr11	-	101762347	101762478	101761091	101762268	101762775	101762835	NA,1.0	1.0,1.0	0.75,1.0	1.0,0.818	1.0,1.0	1.0,1.0	NA,0.913	1.0,0.778	1.0,0.556	1.0,1.0	0.833,1.0	NA,0.524	1.0,0.846	1.0,0.833	1.0,1.0	NA,1.0
Ga11g02054	Chr11	+	102762833	102762892	102762462	102762521	102763505	102763872	NA,0.627	0.558,NA	0.387,1.0	1.0,0.654	1.0,1.0	NA,NA	NA,0.321	1.0,1.0	0.486,0.457	NA,1.0	0.891,0.558	0.891,NA	1.0,0.387	NA,NA	1.0,1.0	1.0,1.0
Ga11g02064	Chr11	+	102901308	102902185	102901037	102901110	102902397	102902823	NA,1.0	1.0,NA	0.2,1.0	0.677,0.444	0.619,0.778	0.333,0.667	NA,0.586	1.0,0.455	0.831,0.881	0.429,0.238	1.0,0.846	NA,0.0	0.5,0.75	0.429,0.5	0.429,1.0	0.405,0.872
Ga11g02064	Chr11	+	102901308	102901480	102901037	102901110	102902397	102902823	NA,1.0	1.0,NA	0.5,1.0	0.767,0.667	0.771,0.895	0.6,0.778	NA,0.727	1.0,0.647	0.898,0.922	0.429,0.304	1.0,0.895	NA,0.0	0.75,0.818	0.467,0.684	0.556,1.0	0.585,0.93
Ga11g02078	Chr11	-	103062842	103063024	103062422	103062693	103063149	103064918	NA,0.667	0.118,0.0	0.034,0.6	0.375,0.368	0.333,0.0	0.0,0.0	NA,0.5	0.2,1.0	0.0,0.5	0.111,0.103	0.019,0.128	0.0,NA	0.167,0.231	0.04,0.0	0.161,0.182	0.333,0.25
Ga11g02078	Chr11	-	103062945	103063024	103062422	103062693	103063149	103064918	NA,0.691	0.157,0.0	0.0,0.528	0.359,0.318	0.359,0.0	0.0,0.0	NA,0.0	0.219,1.0	0.0,0.651	0.219,0.177	0.097,0.165	0.0,NA	0.053,0.251	0.045,0.0	0.177,0.237	0.359,0.272
Ga11g02122	Chr11	+	103872228	103872752	103871194	103871309	103873045	103873212	NA,0.251	0.0,0.063	0.062,0.134	0.067,0.104	NA,NA	0.0,NA	0.0,NA	NA,0.0	0.0,0.053	0.0,0.0	0.0,0.0	NA,0.101	1.0,0.0	0.0,0.163	NA,0.0	NA,0.0
Ga11g02122	Chr11	+	103872232	103872752	103871194	103871309	103873045	103873212	NA,0.195	0.0,0.063	0.038,0.147	0.034,0.063	NA,NA	0.0,NA	0.0,NA	NA,0.0	0.04,0.085	0.0,0.0	0.0,0.0	NA,0.03	NA,0.0	0.231,0.053	NA,0.0	0.0,0.128
Ga11g02134	Chr11	+	104326003	104326217	104325800	104325898	104326303	104326480	NA,NA	NA,1.0	NA,0.0	0.143,0.0	0.176,0.1	0.25,0.368	NA,0.167	0.087,0.169	0.0,0.2	NA,0.2	0.556,0.333	NA,0.143	0.059,0.0	0.25,0.25	1.0,1.0	NA,0.0
Ga11g02152	Chr11	-	104718984	104719083	104718438	104718746	104719179	104719279	NA,NA	NA,NA	NA,NA	0.715,0.54	0.665,0.779	0.841,0.583	NA,0.58	0.614,0.91	NA,NA	1.0,1.0	NA,1.0	NA,0.0	NA,NA	0.334,NA	NA,NA	NA,0.601
Ga11g02161	Chr11	-	105363174	105363321	105362687	105362912	105363464	105363870	NA,0.76	NA,NA	NA,1.0	0.5,0.2	1.0,0.5	0.545,0.481	NA,0.429	0.429,0.5	1.0,1.0	NA,NA	0.333,0.5	NA,NA	0.5,1.0	1.0,1.0	1.0,1.0	1.0,0.714
Ga11g02169	Chr11	-	105428224	105428304	105427726	105427779	105429193	105429330	NA,0.069	0.074,0.122	0.156,0.202	0.455,0.186	0.407,0.259	0.176,0.207	NA,0.452	0.168,0.301	0.0,0.539	0.327,0.326	0.195,0.475	NA,0.0	0.403,0.297	0.357,0.171	0.336,0.389	0.156,0.195
Ga11g02210	Chr11	-	106318914	106318943	106317529	106318027	106319049	106319272	NA,0.0	NA,0.0	0.0,0.0	0.115,0.034	0.031,0.0	NA,0.0	NA,0.033	0.0,0.0	0.0,0.0	0.0,0.087	0.0,0.018	NA,0.18	NA,0.0	0.0,0.094	0.196,0.0	0.0,0.0
Ga11g02222	Chr11	-	106478707	106478885	106477958	106478425	106478969	106479436	NA,0.984	0.904,1.0	1.0,0.926	0.923,1.0	0.902,0.902	0.885,1.0	NA,0.914	1.0,0.778	0.934,0.968	1.0,1.0	0.909,0.895	NA,0.833	1.0,0.953	1.0,0.971	1.0,1.0	0.852,0.96
Ga11g02262	Chr11	+	107001555	107001755	106999808	107000295	107001847	107002925	NA,0.475	0.217,0.143	0.182,0.182	0.319,0.277	0.281,0.226	0.294,0.278	NA,0.149	0.391,0.333	0.143,0.416	0.265,0.355	0.11,0.232	NA,1.0	0.254,0.139	0.254,0.31	0.474,0.206	0.524,0.556
Ga11g02262	Chr11	+	107001555	107001652	106999373	107000295	107001847	107002925	NA,0.504	0.293,0.169	0.07,0.171	0.276,0.253	0.356,0.276	0.202,0.26	NA,0.151	0.367,0.202	0.157,0.414	0.237,0.289	0.128,0.227	NA,1.0	0.257,0.141	0.224,0.248	0.415,0.22	0.528,0.458
Ga11g02289	Chr11	-	107853976	107854078	107853821	107853871	107854176	107854254	NA,0.763	0.852,0.333	0.833,0.929	0.793,0.783	0.778,0.8	1.0,0.977	NA,0.91	0.933,0.958	0.921,0.944	0.75,0.929	0.714,0.722	NA,0.25	0.932,0.907	1.0,0.886	0.697,0.771	0.955,0.882
Ga11g02296	Chr11	+	108030635	108030755	108030400	108030463	108030981	108031074	NA,0.021	0.204,0.125	0.117,0.238	0.104,0.143	0.164,0.134	0.15,0.171	NA,0.156	0.127,0.108	0.092,0.224	0.132,0.193	0.1,0.133	NA,0.019	0.121,0.149	0.127,0.135	0.147,0.104	0.138,0.112
Ga11g02297	Chr11	-	108036964	108037018	108035796	108036254	108037144	108037571	NA,0.098	0.0,0.0	0.14,0.098	0.0,0.05	0.166,0.063	0.093,0.122	NA,0.157	0.121,0.098	0.157,0.025	0.191,0.246	0.129,0.207	NA,0.196	0.0,0.054	0.071,0.044	0.093,0.0	0.072,0.051
Ga11g02318	Chr11	-	108229517	108229638	108229323	108229424	108230248	108230478	NA,0.538	0.273,0.556	1.0,0.733	1.0,0.765	0.474,0.724	1.0,0.571	NA,0.615	1.0,0.375	1.0,1.0	0.667,0.857	0.491,0.481	NA,1.0	1.0,0.6	0.714,0.909	0.481,0.429	1.0,0.778
Ga11g02330	Chr11	+	108465144	108465247	108464440	108464950	108465337	108465517	NA,1.0	1.0,1.0	NA,1.0	1.0,0.692	0.619,0.636	0.867,0.925	NA,0.788	0.679,0.667	1.0,1.0	0.5,1.0	1.0,1.0	1.0,1.0	0.793,0.778	0.882,0.676	1.0,1.0	NA,1.0
Ga11g02337	Chr11	+	108547871	108548182	108547419	108547786	108548286	108548430	NA,0.086	0.294,0.333	0.091,0.172	0.185,0.169	0.224,0.143	0.333,0.222	NA,0.148	0.116,0.2	0.529,0.22	0.217,0.056	0.286,0.289	NA,0.333	0.333,0.24	0.111,0.118	0.091,0.12	0.228,0.194
Ga11g02337	Chr11	+	108545560	108545670	108544558	108545010	108546130	108546360	NA,1.0	0.965,1.0	0.806,0.853	0.826,0.909	0.908,0.849	0.746,0.852	NA,0.89	0.875,0.911	1.0,0.873	0.974,0.806	0.942,0.958	NA,0.89	0.912,0.917	0.887,0.872	0.866,0.897	0.92,0.858
Ga11g02337	Chr11	+	108547926	108548182	108547419	108547786	108548286	108548430	NA,0.013	0.429,0.333	0.091,0.077	0.267,0.086	0.189,0.18	0.0,0.106	NA,0.115	0.084,0.148	0.5,0.19	0.333,0.029	0.2,0.169	NA,0.273	0.244,0.24	0.111,0.057	0.074,0.083	0.064,0.083
Ga11g02337	Chr11	+	108544335	108544410	108543908	108544068	108544558	108545010	NA,0.219	0.155,0.132	0.084,0.023	0.128,0.096	0.023,0.051	0.034,0.036	NA,0.031	0.047,0.105	0.177,0.046	0.119,0.056	0.1,0.149	NA,0.138	0.022,0.04	0.093,0.058	0.067,0.309	0.081,0.129
Ga11g02337	Chr11	+	108547926	108548031	108547419	108547786	108548286	108548430	NA,0.0	0.25,0.0	NA,0.0	0.241,0.026	0.109,0.102	0.0,0.125	NA,0.032	0.0,0.071	0.273,0.015	0.25,0.0	0.184,0.045	NA,0.111	0.15,0.174	0.059,0.035	0.0,0.0	0.0,0.038
Ga11g02337	Chr11	+	108547871	108548031	108547419	108547786	108548286	108548430	NA,0.075	0.0,0.0	0.0,0.111	0.154,0.119	0.151,0.058	0.333,0.236	NA,0.071	0.038,0.133	0.333,0.059	0.1,0.029	0.273,0.2	NA,0.2	0.261,0.174	0.059,0.099	0.02,0.043	0.185,0.16
Ga11g02375	Chr11	-	109083494	109083536	109082608	109083256	109083964	109084411	NA,0.771	0.639,0.414	0.168,NA	0.435,0.469	0.191,0.68	0.586,0.32	NA,0.541	0.347,1.0	0.388,0.537	0.68,0.78	0.261,0.515	NA,0.414	0.386,0.68	0.414,0.105	0.586,1.0	0.414,0.596
Ga11g02375	Chr11	-	109083494	109083544	109082608	109083256	109083964	109084411	NA,0.844	0.778,0.251	0.223,1.0	0.603,0.637	0.655,0.897	0.728,0.609	NA,0.77	0.648,1.0	0.638,0.7	0.858,0.801	0.512,0.786	NA,0.572	0.641,0.813	0.484,0.501	0.77,1.0	0.696,0.744
Ga11g02401	Chr11	+	109497261	109497314	109496815	109497115	109497449	109497484	NA,NA	0.335,0.0	0.116,0.396	0.052,0.141	0.086,0.179	0.496,0.348	NA,0.0	0.116,0.116	0.247,0.247	0.116,0.0	0.111,0.107	NA,0.0	0.107,0.07	0.141,0.109	0.353,0.179	0.219,0.172
Ga11g02445	Chr11	-	110424747	110424811	110424570	110424635	110424897	110425019	NA,0.011	0.126,0.55	0.192,0.048	0.0,0.203	0.106,0.55	0.053,0.089	NA,0.182	0.268,0.234	0.1,0.308	0.0,0.163	0.021,0.252	NA,0.0	0.469,0.344	0.304,0.289	0.045,0.276	0.16,0.151
Ga11g02453	Chr11	+	110668113	110668245	110667604	110667786	110668729	110668787	NA,0.429	0.219,0.067	0.147,0.114	0.086,0.207	0.236,0.256	0.191,0.4	NA,0.228	0.333,0.231	0.0,0.2	0.4,0.269	0.259,0.302	NA,0.22	0.194,0.129	0.151,0.148	0.243,0.2	0.4,0.297
Ga11g02470	Chr11	+	110962845	110963131	110962481	110962631	110963265	110963401	NA,0.444	0.0,1.0	NA,0.0	NA,0.333	0.167,0.333	0.111,0.444	NA,0.111	0.231,0.333	1.0,1.0	NA,0.2	1.0,0.0	0.067,NA	NA,0.0	0.333,0.2	NA,NA	NA,0.6
Ga11g02472	Chr11	-	110976977	110977059	110975847	110976508	110977214	110977329	NA,1.0	1.0,1.0	1.0,0.712	1.0,0.704	0.949,0.896	1.0,0.781	NA,0.743	0.94,0.762	1.0,1.0	1.0,0.881	1.0,1.0	NA,0.733	1.0,0.92	0.733,1.0	0.805,1.0	0.815,1.0
Ga11g02472	Chr11	-	110976897	110977059	110975847	110976508	110977214	110977329	NA,1.0	1.0,1.0	1.0,0.81	1.0,0.813	0.964,0.941	1.0,0.911	NA,0.852	0.962,0.824	1.0,1.0	1.0,0.923	1.0,1.0	NA,0.778	1.0,0.946	0.871,1.0	0.867,1.0	0.867,1.0
Ga11g02473	Chr11	-	110985721	110985873	110985509	110985643	110986428	110986575	NA,1.0	1.0,NA	1.0,0.833	1.0,1.0	0.76,1.0	1.0,0.625	NA,0.947	1.0,0.765	1.0,0.765	0.8,1.0	1.0,1.0	NA,NA	1.0,1.0	1.0,0.818	1.0,1.0	NA,1.0
Ga11g02491	Chr11	-	111173841	111173879	111173457	111173546	111173969	111174078	0.0,NA	0.154,NA	0.0,0.108	0.0,0.0	0.147,0.161	0.068,0.127	NA,0.211	0.179,0.0	0.0,NA	0.0,0.814	0.0,1.0	NA,1.0	0.0,0.0	0.0,0.195	0.0,0.0	NA,0.0
Ga11g02495	Chr11	+	111221590	111221645	111221069	111221380	111221960	111222219	NA,0.0	NA,1.0	NA,0.0	0.0,1.0	0.393,1.0	NA,NA	NA,0.244	0.66,0.0	0.0,0.139	NA,NA	0.0,1.0	1.0,NA	NA,NA	0.0,1.0	0.0,NA	0.0,NA
Ga11g02586	Chr11	-	112712994	112713225	112712725	112712902	112713371	112713422	1.0,1.0	NA,NA	NA,NA	1.0,NA	NA,NA	0.0,1.0	NA,NA	NA,NA	NA,NA	NA,NA	NA,NA	NA,NA	NA,NA	NA,1.0	NA,NA	1.0,NA
Ga11g02611	Chr11	+	113025912	113026644	113025310	113025445	113027821	113027954	NA,0.333	0.667,NA	1.0,1.0	0.667,0.0	1.0,1.0	NA,1.0	NA,0.929	0.818,1.0	NA,0.0	NA,0.0	1.0,1.0	1.0,NA	0.692,1.0	0.636,1.0	0.333,NA	1.0,NA
Ga11g02636	Chr11	-	113294759	113294896	113294432	113294546	113295142	113297902	NA,0.0	0.0,0.0	0.0,0.0	0.1,0.0	0.023,0.017	0.077,0.0	NA,0.017	0.0,0.027	0.333,0.03	0.0,0.0	0.098,0.0	NA,0.0	0.039,0.03	0.0,0.01	0.03,0.067	0.667,0.0
Ga11g02637	Chr11	+	113313274	113313433	113311971	113312124	113314183	113314343	NA,0.84	0.765,1.0	0.889,1.0	1.0,0.846	0.767,0.96	1.0,0.804	NA,0.912	0.867,1.0	0.571,0.942	1.0,0.95	0.815,1.0	NA,1.0	1.0,1.0	1.0,1.0	0.857,1.0	0.879,0.914
Ga11g02666	Chr11	-	113801827	113801896	113801561	113801623	113802533	113802620	NA,0.0	0.0,0.0	0.237,0.357	0.297,0.229	0.242,0.219	0.192,0.262	NA,0.158	0.122,0.129	0.165,0.129	0.139,0.198	0.145,0.145	NA,0.0	0.182,0.073	0.12,0.342	0.0,0.0	0.09,0.283
Ga11g02670	Chr11	+	113819843	113819951	113819654	113819765	113820370	113820927	NA,0.952	0.867,1.0	0.677,0.909	0.87,0.947	0.833,1.0	1.0,0.917	NA,1.0	1.0,1.0	0.875,1.0	1.0,0.854	0.92,0.818	NA,1.0	1.0,0.88	0.824,0.938	1.0,1.0	1.0,0.939
Ga11g02677	Chr11	-	113938883	113939173	113937986	113938208	113939853	113939915	NA,0.03	0.0,0.0	0.008,0.0	0.067,0.061	0.0,0.018	0.0,0.0	NA,0.0	0.004,0.0	0.0,0.045	0.0,0.0	0.0,0.0	NA,0.0	0.021,0.024	0.077,0.015	0.0,0.0	0.059,0.015
Ga11g02677	Chr11	-	113940981	113941043	113940353	113940839	113941163	113941346	NA,0.546	0.0,0.134	0.208,0.0	0.312,0.097	0.119,0.076	0.117,0.134	NA,0.081	0.106,0.053	0.0,0.134	0.25,0.085	0.13,0.155	NA,0.0	0.098,0.21	0.093,0.229	0.236,0.0	0.15,0.173
Ga11g02769	Chr11	-	115345010	115345055	115344786	115344882	115345323	115345443	NA,0.675	0.735,1.0	0.232,0.293	0.316,0.454	0.855,0.711	0.767,0.708	NA,0.646	0.741,0.409	0.581,0.884	0.675,0.543	0.563,0.558	NA,0.156	0.409,0.43	0.409,0.233	0.447,0.257	0.165,0.624
Ga11g02769	Chr11	-	115344156	115344192	115343831	115343986	115344607	115344688	NA,0.0	1.0,0.0	0.307,0.596	0.552,0.0	0.67,0.939	0.198,0.27	NA,0.27	0.526,0.0	0.425,0.526	0.371,0.129	0.27,0.881	NA,0.747	0.816,0.526	0.313,0.313	0.371,0.425	0.085,0.345
Ga11g02807	Chr11	+	115840332	115840391	115839424	115839781	115840541	115840644	NA,1.0	0.891,1.0	0.732,0.672	1.0,0.95	0.912,0.946	0.891,1.0	NA,1.0	0.891,0.8	NA,0.0	0.933,0.801	0.887,0.954	NA,1.0	0.59,0.438	0.509,0.567	0.933,1.0	1.0,0.808
Ga11g02810	Chr11	+	115854510	115854630	115853332	115853432	115855434	115855798	NA,0.896	0.619,1.0	0.765,0.76	0.625,0.849	0.667,0.5	0.462,0.781	NA,0.733	0.75,0.773	0.739,0.78	0.958,0.737	0.755,0.911	NA,0.778	0.928,0.903	0.725,0.848	0.608,0.761	0.696,0.763
Ga11g02829	Chr11	+	116054655	116054733	116054144	116054432	116054964	116055168	NA,0.252	0.628,NA	0.36,0.297	1.0,0.692	0.668,0.385	0.568,0.36	NA,0.529	0.377,0.529	0.22,0.0	0.22,0.594	0.385,0.138	NA,1.0	0.681,1.0	0.797,0.659	0.36,0.297	0.529,0.38
Ga11g02833	Chr11	+	116073538	116073711	116073115	116073262	116074163	116074269	1.0,NA	1.0,1.0	NA,1.0	1.0,1.0	1.0,1.0	1.0,1.0	1.0,1.0	1.0,0.8	NA,1.0	1.0,1.0	0.8,1.0	0.143,NA	1.0,1.0	1.0,0.333	NA,1.0	NA,1.0
Ga11g02863	Chr11	-	116329749	116329875	116329293	116329677	116330107	116330342	NA,0.063	0.156,0.0	0.023,0.0	0.087,0.043	0.056,0.037	0.0,0.027	NA,0.075	0.059,0.037	0.2,0.135	0.067,0.101	0.091,0.226	NA,0.067	0.109,0.122	0.071,0.105	0.096,0.154	0.153,0.111
Ga11g02882	Chr11	+	116453999	116454246	116453757	116453828	116454875	116454986	NA,0.568	0.625,1.0	0.6,1.0	1.0,0.591	0.542,0.667	1.0,0.667	NA,0.574	0.692,0.622	0.286,0.778	0.636,0.52	0.68,0.49	NA,0.787	0.583,1.0	0.8,0.756	0.7,1.0	0.6,0.75
Ga11g02929	Chr11	-	116982729	116982807	116981913	116982361	116983592	116983643	NA,1.0	0.88,1.0	0.914,1.0	0.942,0.818	0.88,0.931	NA,1.0	1.0,0.887	0.954,1.0	1.0,0.835	0.928,0.884	0.93,1.0	0.83,NA	1.0,0.842	0.936,0.678	0.797,0.484	1.0,1.0
Ga11g02932	Chr11	-	116995940	116996325	116994845	116995415	116996417	116996576	NA,0.692	0.846,1.0	1.0,0.882	1.0,0.535	1.0,0.92	1.0,1.0	0.85,1.0	0.925,1.0	1.0,1.0	1.0,1.0	0.882,0.814	NA,0.636	0.897,0.76	0.724,0.822	0.838,0.833	0.9,0.92
Ga11g02940	Chr11	-	117107414	117107486	117107129	117107225	117107936	117108087	NA,0.0	0.915,0.368	0.466,0.66	0.938,0.903	0.916,0.929	1.0,0.913	0.962,0.961	0.908,0.954	0.853,0.903	0.933,0.917	0.924,0.943	NA,1.0	0.766,0.795	0.493,0.846	0.721,0.787	0.803,0.862
Ga11g02980	Chr11	-	117461280	117461378	117461039	117461159	117461899	117461957	NA,1.0	0.694,NA	1.0,0.883	0.767,0.78	0.716,0.89	0.752,0.802	0.752,0.824	0.883,0.336	1.0,0.883	0.602,0.469	0.88,0.735	NA,0.78	0.558,0.732	0.574,0.771	1.0,1.0	0.659,0.726
Ga11g03053	Chr11	+	118139616	118139742	118138850	118139520	118139868	118139960	NA,0.059	0.245,0.2	0.125,0.091	0.081,0.25	0.128,0.123	0.143,0.168	0.155,0.232	0.176,0.132	0.459,0.424	0.302,0.262	0.108,0.183	NA,0.095	0.2,0.213	0.083,0.271	0.134,0.123	0.379,0.356
Ga11g03070	Chr11	+	118271478	118271561	118271104	118271380	118271649	118271807	NA,NA	NA,NA	NA,1.0	NA,NA	0.891,1.0	1.0,1.0	0.868,1.0	1.0,0.496	NA,NA	NA,1.0	NA,NA	NA,NA	1.0,1.0	1.0,1.0	NA,NA	NA,1.0
Ga11g03078	Chr11	-	118314967	118314993	118314205	118314786	118315432	118315477	NA,0.932	0.827,1.0	0.816,0.808	0.821,0.777	0.831,0.899	0.811,0.76	0.719,0.731	0.842,0.777	0.695,0.768	0.893,0.938	0.772,0.743	NA,0.879	0.737,0.757	0.794,0.812	0.822,0.892	0.738,0.822
Ga11g03105	Chr11	+	118568348	118568423	118566484	118566623	118568546	118568668	NA,0.768	0.85,1.0	1.0,0.8	0.904,0.967	0.774,0.878	1.0,0.792	0.734,0.806	0.967,0.945	0.943,0.877	1.0,1.0	0.873,0.72	NA,0.0	0.935,1.0	1.0,1.0	0.882,1.0	0.809,0.875
Ga11g03125	Chr11	-	118700634	118700719	118700219	118700365	118700919	118701061	NA,0.74	0.434,1.0	0.737,0.502	0.796,0.52	0.668,0.748	0.514,0.528	0.404,0.485	0.514,0.613	0.351,0.562	0.403,0.365	0.589,0.701	NA,0.431	0.382,0.509	0.456,0.423	0.645,0.791	1.0,1.0
Ga11g03136	Chr11	-	118802118	118802184	118801982	118802031	118802317	118802412	NA,0.751	0.809,0.0	1.0,1.0	0.601,0.751	0.935,0.938	0.547,1.0	NA,1.0	1.0,1.0	1.0,NA	1.0,1.0	1.0,1.0	0.883,NA	0.644,0.887	0.547,0.731	0.399,1.0	1.0,1.0
Ga11g03136	Chr11	-	118802118	118802184	118801982	118802035	118802317	118802412	NA,1.0	0.232,1.0	0.131,0.644	1.0,0.809	0.956,0.849	0.809,1.0	0.916,1.0	0.769,1.0	1.0,0.751	1.0,1.0	1.0,0.601	NA,1.0	0.644,0.514	0.751,1.0	0.887,0.784	1.0,0.751
Ga11g03142	Chr11	+	118863199	118863330	118862648	118862749	118864099	118864145	NA,0.298	0.154,0.143	0.071,0.053	0.0,0.071	0.045,0.169	0.0,0.071	0.049,0.079	0.018,0.0	0.481,0.138	0.143,0.185	0.1,0.284	NA,0.13	0.118,0.056	0.095,0.263	0.188,0.0	0.125,0.231
Ga11g03177	Chr11	+	119250505	119250653	119248717	119250211	119251275	119251346	NA,0.733	0.714,NA	0.5,0.231	0.538,0.273	0.51,0.641	0.286,0.563	0.524,0.586	0.366,0.586	1.0,0.778	0.429,0.2	0.474,0.789	NA,0.6	0.214,0.467	0.167,0.3	0.231,0.6	1.0,0.517
Ga11g03177	Chr11	+	119250505	119250622	119248693	119250211	119251275	119251346	NA,0.789	0.714,NA	0.714,0.231	0.625,0.273	0.538,0.682	0.375,0.563	0.583,0.613	0.395,0.586	1.0,0.846	0.5,0.2	0.5,0.8	NA,0.6	0.214,0.467	0.286,0.3	0.2,0.667	1.0,0.517
Ga11g03204	Chr11	+	119411954	119411993	119411563	119411790	119412079	119412278	NA,0.0	0.1,0.0	0.126,0.0	0.116,0.138	0.053,0.067	0.053,0.0	0.043,0.085	0.0,0.0	0.0,0.134	0.153,0.119	0.035,0.325	0.0,NA	0.074,0.039	0.032,0.0	0.055,0.138	0.236,0.053
Ga11g03239	Chr11	-	119639587	119639613	119639080	119639507	119639700	119639935	NA,NA	0.905,0.827	NA,NA	0.941,0.736	1.0,1.0	NA,1.0	0.776,1.0	1.0,0.444	NA,NA	0.762,1.0	1.0,1.0	1.0,NA	0.705,0.615	1.0,1.0	0.885,0.827	0.912,0.905
Ga11g03333	Chr11	+	120533777	120533891	120532421	120532564	120533996	120534077	NA,0.241	0.02,0.009	0.01,0.011	0.022,0.022	0.035,0.034	0.022,0.01	0.017,0.012	0.052,0.035	0.061,0.008	0.041,0.022	0.022,0.02	NA,0.063	0.052,0.038	0.028,0.013	0.028,0.018	0.047,0.02
Ga11g03395	Chr11	-	121045480	121045520	121045079	121045242	121045606	121045749	NA,0.0	0.235,0.0	0.056,0.0	0.107,0.131	0.04,0.016	0.076,0.063	0.068,0.075	0.077,0.038	0.0,0.0	0.0,0.074	0.0,0.0	NA,0.418	0.0,0.087	0.0,0.0	0.152,NA	0.093,0.082
Ga11g03404	Chr11	+	121164649	121164961	121163114	121163813	121165617	121165776	NA,1.0	NA,1.0	0.333,1.0	1.0,0.4	0.944,1.0	NA,1.0	0.833,1.0	1.0,0.692	1.0,1.0	1.0,0.833	1.0,0.833	0.93,NA	NA,1.0	0.778,0.52	0.778,1.0	1.0,1.0
Ga11g03412	Chr11	+	121247208	121247256	121245418	121245631	121247373	121247624	NA,0.0	0.0,NA	0.0,0.145	0.0,0.0	0.0,0.069	0.0,0.0	0.102,0.051	0.08,0.046	0.0,0.0	0.0,0.0	0.074,0.0	NA,0.0	0.156,0.0	0.0,0.0	0.0,0.0	0.0,0.026
Ga11g03457	Chr11	+	121635437	121635648	121634832	121634992	121636281	121639193	NA,0.019	0.0,0.0	0.067,0.0	0.0,0.018	0.0,0.068	0.135,0.097	NA,0.071	0.021,0.057	0.0,0.158	0.071,0.111	0.041,0.04	NA,0.0	0.086,0.055	0.0,0.03	0.02,0.0	0.053,0.082
Ga11g03480	Chr11	-	121808992	121809283	121808289	121808657	121814486	121814585	0.2,NA	NA,0.875	0.729,0.778	0.905,0.744	0.769,0.882	NA,0.714	NA,0.952	0.647,0.273	1.0,0.429	0.852,0.689	0.747,0.785	0.667,NA	NA,1.0	0.694,0.636	0.385,1.0	NA,NA
Ga11g03543	Chr11	-	122413816	122415092	122413673	122413728	122415178	122415318	NA,0.149	0.742,0.619	0.333,0.385	0.585,0.351	0.673,0.731	0.586,0.59	NA,0.445	0.443,0.702	0.441,0.359	0.538,0.432	0.633,0.771	NA,0.213	0.429,0.397	0.262,0.251	0.18,0.377	0.376,0.578
Ga11g03617	Chr11	+	122931898	122931940	122931258	122931436	122932037	122933017	NA,0.872	1.0,0.739	0.706,0.967	1.0,0.895	0.989,1.0	0.967,0.981	NA,0.959	1.0,1.0	0.955,1.0	0.864,1.0	1.0,1.0	NA,1.0	1.0,1.0	0.817,0.984	1.0,0.914	0.864,0.934
Ga11g03639	Chr11	-	123070864	123071057	123070331	123070453	123071605	123071696	NA,0.319	0.176,0.2	0.043,0.214	0.238,0.3	0.224,0.143	0.111,0.059	NA,0.131	0.07,0.231	0.143,0.309	0.103,0.059	0.12,0.106	NA,0.167	0.158,0.182	0.143,0.135	0.2,0.333	0.091,0.195
Ga11g03732	Chr11	+	124021742	124021794	124021549	124021642	124022297	124022425	NA,0.719	NA,NA	NA,1.0	1.0,0.708	NA,1.0	NA,0.0	NA,0.0	NA,0.569	NA,0.868	NA,0.569	NA,0.398	NA,NA	0.0,NA	NA,NA	0.569,1.0	0.497,0.736
Ga11g03740	Chr11	+	124086154	124086324	124085952	124086063	124087025	124087085	1.0,NA	0.895,0.6	NA,0.263	0.727,0.509	0.582,0.575	0.692,0.84	NA,0.662	0.615,0.621	0.467,0.795	1.0,0.308	0.774,0.769	NA,0.579	0.368,1.0	0.481,0.556	0.462,0.167	0.318,0.419
Ga11g03768	Chr11	+	124300524	124300595	124298879	124300257	124300723	124301003	NA,0.423	0.105,NA	1.0,0.0	0.0,0.0	0.017,0.051	0.0,0.072	NA,0.096	0.064,0.171	0.0,0.0	0.0,0.369	0.0,0.0	0.594,NA	0.0,0.0	0.0,0.369	0.0,0.0	0.468,0.176
Ga11g03771	Chr11	+	124340476	124340622	124338862	124339111	124347042	124347120	NA,NA	0.478,0.5	0.259,0.524	0.75,0.889	0.294,0.0	0.333,0.429	NA,0.333	0.294,0.222	NA,NA	0.895,0.867	0.85,0.533	0.0,NA	0.684,0.636	0.519,0.593	0.378,0.733	0.0,0.143
Ga11g03790	Chr11	+	124496528	124496629	124495715	124495784	124496733	124496783	NA,0.698	0.6,NA	0.714,1.0	0.714,0.826	0.633,0.81	0.75,0.538	NA,0.619	0.806,0.6	0.5,0.909	0.692,0.889	0.688,0.625	NA,0.846	0.895,0.765	1.0,0.806	0.548,0.556	0.733,0.8
Ga11g03790	Chr11	+	124494814	124494947	124492927	124493011	124495049	124495152	NA,0.64	0.351,0.636	0.394,0.774	0.5,0.309	0.611,0.539	0.81,0.696	NA,0.713	0.559,0.582	0.4,0.409	0.344,0.803	0.311,0.338	NA,0.376	0.685,0.636	0.621,0.815	0.42,0.44	0.426,0.497
Ga12g00008	Chr12	+	68261	68493	68006	68124	69232	69311	NA,1.0	1.0,1.0	0.988,1.0	1.0,1.0	1.0,1.0	1.0,1.0	NA,0.985	0.946,1.0	1.0,0.94	1.0,1.0	0.995,0.988	NA,1.0	1.0,1.0	1.0,1.0	0.978,0.954	0.942,0.95
Ga12g00008	Chr12	+	68309	68493	68006	68124	69232	69311	NA,1.0	1.0,1.0	0.988,1.0	1.0,1.0	1.0,1.0	1.0,1.0	NA,0.985	0.946,1.0	1.0,0.942	1.0,1.0	0.995,0.988	NA,1.0	1.0,1.0	1.0,1.0	0.978,0.956	0.942,0.952
Ga12g00051	Chr12	-	383005	383067	382457	382883	383152	383264	NA,0.733	0.832,1.0	0.855,0.903	0.706,0.881	1.0,0.9	0.937,0.957	NA,1.0	0.956,0.728	1.0,1.0	1.0,1.0	0.961,0.952	NA,0.89	0.846,0.862	0.985,0.931	0.922,1.0	0.975,0.885
Ga12g00096	Chr12	+	770437	770588	769731	769902	770751	771066	NA,0.0	0.286,NA	NA,0.0	0.0,0.0	0.0,0.0	0.091,0.143	NA,0.029	0.0,0.294	0.111,0.0	0.0,0.0	0.368,0.2	NA,0.313	0.143,0.158	0.0,0.333	0.0,0.0	0.043,0.0
Ga12g00103	Chr12	-	828803	828890	828267	828414	829329	829448	1.0,NA	0.924,1.0	0.517,0.871	0.933,0.941	1.0,1.0	0.517,NA	NA,1.0	1.0,NA	NA,NA	0.846,0.969	0.884,0.874	1.0,NA	1.0,0.702	1.0,0.874	0.819,0.965	NA,1.0
Ga12g00131	Chr12	+	1036731	1036872	1036252	1036534	1037282	1037520	NA,1.0	0.971,0.894	1.0,1.0	0.969,0.922	0.958,0.966	0.897,0.96	1.0,0.857	0.961,0.985	1.0,0.895	0.979,0.908	0.979,0.967	NA,1.0	0.951,0.956	0.615,1.0	0.932,0.978	0.98,0.995
Ga12g00181	Chr12	+	1458422	1458741	1457383	1457494	1458950	1459063	NA,0.59	0.097,0.057	0.051,0.013	0.069,0.047	0.077,0.096	0.04,0.039	0.058,0.042	0.053,0.059	0.143,0.095	0.086,0.07	0.089,0.061	NA,0.358	0.058,0.055	0.019,0.058	0.051,0.046	0.106,0.143
Ga12g00184	Chr12	+	1505892	1505962	1505711	1505805	1506214	1507436	NA,0.871	1.0,1.0	0.964,1.0	1.0,0.992	0.995,0.988	1.0,1.0	1.0,1.0	1.0,0.991	0.961,0.993	1.0,1.0	1.0,1.0	NA,0.78	0.979,0.972	1.0,1.0	0.986,1.0	0.951,0.983
Ga12g00198	Chr12	-	1647800	1648045	1647405	1647721	1648870	1649190	NA,0.75	0.6,NA	0.0,0.6	1.0,0.455	0.375,0.438	0.333,0.4	0.714,0.615	0.556,0.4	0.455,0.6	0.714,0.692	0.238,0.238	0.583,NA	0.5,0.286	0.333,0.6	1.0,1.0	0.579,0.882
Ga12g00212	Chr12	-	1773921	1773952	1773706	1773824	1774274	1774385	NA,0.298	0.277,0.0	0.0,0.247	0.297,0.309	0.277,0.18	0.321,0.404	0.124,0.246	0.384,0.39	0.262,0.275	0.235,0.204	0.161,0.39	0.204,0.0	0.211,0.434	0.24,0.064	0.334,0.187	0.295,0.402
Ga12g00223	Chr12	+	1868688	1868826	1867782	1867989	1870033	1870195	NA,1.0	0.973,0.926	0.904,0.912	0.952,0.974	0.973,0.881	0.714,0.974	0.846,0.822	0.829,1.0	1.0,0.862	1.0,0.75	0.935,0.984	1.0,0.9	0.933,0.816	0.968,0.876	0.846,0.86	0.556,0.956
Ga12g00246	Chr12	-	2061327	2061385	2060896	2061018	2062095	2062564	NA,0.085	0.0,0.0	0.0,0.322	0.0,0.151	0.276,0.559	0.241,0.096	0.312,0.418	0.47,0.449	0.0,0.043	0.153,0.083	0.188,0.0	0.0,NA	0.069,0.206	0.0,0.114	0.0,0.0	0.076,0.035
Ga12g00269	Chr12	+	2308521	2308580	2308150	2308360	2309853	2309916	NA,0.387	0.142,0.716	0.0,0.198	0.185,0.33	0.342,0.341	0.205,0.286	0.141,0.33	0.192,0.274	0.24,0.109	0.194,0.16	0.196,0.174	0.347,0.558	0.261,0.177	0.106,0.119	0.233,0.368	0.121,0.243
Ga12g00276	Chr12	-	2385099	2385169	2384858	2385020	2385277	2385432	NA,0.129	0.0,0.296	0.0,0.009	0.058,0.044	0.029,0.034	0.029,0.005	0.034,0.05	0.019,0.016	0.013,0.082	0.039,0.071	0.017,0.018	0.322,0.305	0.052,0.025	0.043,0.01	0.059,0.055	0.044,0.065
Ga12g00320	Chr12	+	2756371	2756533	2755813	2756175	2756639	2756770	NA,0.579	1.0,1.0	0.643,1.0	1.0,0.951	1.0,1.0	1.0,1.0	0.818,0.722	0.571,0.793	1.0,1.0	0.939,0.846	0.926,0.941	1.0,NA	1.0,1.0	0.895,0.846	0.935,0.952	0.937,0.974
Ga12g00341	Chr12	+	2949639	2949789	2948753	2948997	2950347	2950995	NA,NA	0.0,0.143	0.111,0.213	0.0,0.152	0.158,0.19	0.091,0.0	0.106,0.15	0.208,0.043	0.0,0.25	0.429,0.217	0.115,0.111	0.29,0.313	0.092,0.222	0.135,0.128	0.122,0.167	1.0,0.143
Ga12g00349	Chr12	-	3022527	3022560	3021950	3022235	3022884	3022949	NA,0.201	0.819,1.0	0.0,0.0	0.819,0.43	0.751,0.584	1.0,0.411	0.763,0.46	0.289,0.377	0.274,0.531	0.602,0.819	0.312,0.274	1.0,NA	0.602,0.469	0.0,0.43	0.07,0.362	0.0,0.576
Ga12g00379	Chr12	-	3338743	3338798	3337861	3338523	3339479	3339881	NA,0.144	0.063,0.075	0.177,0.0	0.051,0.063	0.01,0.014	0.0,0.0	0.018,0.061	0.01,0.0	0.049,0.036	0.054,0.0	0.0,0.0	0.06,0.066	0.0,0.244	0.011,0.0	0.124,0.0	0.144,0.102
Ga12g00379	Chr12	-	3338743	3338810	3337861	3338523	3339479	3339881	NA,0.163	0.058,0.0	0.0,0.194	0.044,0.068	0.009,0.013	0.0,0.0	0.017,0.057	0.027,0.035	0.047,0.041	0.05,0.091	0.0,0.0	0.065,0.064	0.0,0.231	0.013,0.0	0.101,0.018	0.161,0.116
Ga12g00402	Chr12	-	3464699	3464896	3463354	3463761	3465647	3466306	NA,0.922	1.0,NA	0.789,1.0	1.0,0.837	0.917,0.951	0.875,0.758	0.833,1.0	1.0,0.854	1.0,1.0	0.92,0.926	0.92,1.0	0.619,0.333	0.875,0.826	0.818,0.707	0.929,1.0	0.913,0.957
Ga12g00475	Chr12	+	4226526	4226549	4226007	4226102	4226634	4226694	NA,0.621	0.537,0.656	0.727,1.0	0.656,0.609	0.678,0.648	0.905,0.851	0.58,0.693	0.711,0.888	0.891,0.45	0.593,0.43	0.46,0.441	0.86,0.727	0.68,0.84	0.76,0.944	0.831,0.741	0.38,0.607
Ga12g00487	Chr12	+	4307001	4307197	4304521	4304703	4308961	4309219	NA,0.981	0.897,0.636	0.684,1.0	0.909,0.877	0.987,0.971	0.867,0.967	0.984,0.956	0.983,0.978	0.84,0.899	0.907,0.761	0.975,0.923	0.866,0.913	0.882,0.846	0.905,0.941	0.914,1.0	0.946,0.93
Ga12g00490	Chr12	+	4339255	4339314	4338529	4338771	4339516	4339664	NA,NA	NA,NA	NA,1.0	0.0,1.0	1.0,0.879	1.0,1.0	1.0,0.871	1.0,1.0	NA,1.0	NA,1.0	1.0,1.0	1.0,1.0	1.0,1.0	1.0,0.85	NA,NA	NA,1.0
Ga12g00497	Chr12	+	4432167	4432234	4431987	4432086	4432357	4432543	NA,0.0	0.146,0.0	0.0,0.057	0.231,0.0	0.067,0.057	0.0,0.107	0.186,0.0	0.286,0.0	0.0,0.082	0.0,0.276	0.0,0.0	0.0,0.231	0.375,0.0	0.0,0.158	0.07,0.0	0.0,0.146
Ga12g00499	Chr12	-	4456828	4457122	4456363	4456617	4458007	4458672	NA,0.487	0.32,NA	0.304,0.125	0.222,0.354	0.325,0.321	0.209,0.333	0.223,0.308	0.385,0.303	0.556,0.356	0.442,0.393	0.472,0.587	0.288,0.268	0.2,0.333	0.169,0.435	0.275,0.29	0.333,0.413
Ga12g00564	Chr12	-	4992635	4992729	4992227	4992488	4992838	4993358	NA,0.0	0.134,0.0	0.0,0.093	0.114,0.054	0.123,0.269	0.0,0.0	0.0,0.563	0.045,0.0	NA,0.0	0.0,0.098	0.181,0.286	0.0,NA	0.019,0.099	0.171,0.099	0.0,0.0	0.0,0.033
Ga12g00651	Chr12	-	5915732	5915780	5915528	5915636	5916301	5916463	NA,0.253	0.311,0.576	0.731,0.651	0.404,0.437	0.404,0.655	0.482,0.504	0.658,1.0	0.576,0.576	1.0,0.753	0.475,0.576	0.337,0.404	0.607,0.404	0.368,0.442	1.0,0.538	0.713,0.102	0.311,0.576
Ga12g00674	Chr12	+	6196226	6196355	6195894	6196037	6196917	6197584	NA,0.091	0.018,0.234	0.126,0.2	0.071,0.089	0.025,0.046	0.025,0.029	0.041,0.052	0.042,0.046	0.0,0.2	0.083,0.223	0.053,0.019	0.014,0.012	0.089,0.082	0.131,0.137	0.077,0.0	0.118,0.042
Ga12g00678	Chr12	+	6226458	6226545	6225642	6225714	6227198	6227298	NA,1.0	1.0,0.0	1.0,0.631	0.865,0.682	1.0,0.816	0.707,0.748	0.926,0.968	0.888,0.551	0.682,1.0	0.572,0.572	1.0,1.0	1.0,NA	0.467,0.606	0.662,0.495	0.895,1.0	0.865,0.925
Ga12g00679	Chr12	+	6250728	6250877	6250535	6250644	6251032	6251258	NA,0.843	0.976,0.889	0.725,0.707	0.843,0.726	0.926,1.0	0.75,0.756	0.915,0.977	0.882,1.0	0.833,0.902	1.0,0.744	0.982,0.917	0.6,NA	0.909,0.923	0.968,0.914	0.868,0.817	1.0,0.826
Ga12g00684	Chr12	-	6476303	6476458	6475972	6476065	6476560	6476660	NA,NA	1.0,0.0	1.0,0.231	0.5,0.125	0.292,0.6	0.444,0.434	0.5,0.371	0.313,0.429	NA,0.143	0.143,0.6	0.556,0.333	0.185,0.043	0.357,0.364	0.333,0.667	0.333,0.333	NA,1.0
Ga12g00689	Chr12	+	6582261	6582331	6581982	6582115	6582407	6582478	NA,0.78	NA,NA	0.0,1.0	1.0,0.089	0.296,0.841	0.702,0.469	0.44,0.625	0.399,0.495	0.469,0.469	0.639,0.866	0.105,0.541	0.371,0.0	0.866,0.733	0.296,0.747	0.282,0.228	0.0,0.181
Ga12g00702	Chr12	+	6690466	6690601	6690235	6690352	6691232	6691310	NA,0.638	0.68,0.609	0.577,0.803	0.557,0.559	0.544,0.589	0.624,0.463	0.432,0.481	0.436,0.839	0.643,0.489	0.626,0.65	0.601,0.638	0.688,0.639	0.7,0.5	0.707,0.545	0.562,0.589	0.669,0.726
Ga12g00716	Chr12	+	6843271	6843345	6842041	6842650	6845465	6846912	NA,0.463	0.573,1.0	1.0,0.535	0.161,0.535	0.223,0.344	0.126,0.237	0.365,0.402	0.633,0.223	NA,0.315	0.633,0.668	0.535,0.0	0.835,0.852	0.365,0.365	0.633,0.257	0.257,0.365	0.365,0.187
Ga12g00716	Chr12	+	6844577	6844690	6843271	6843345	6845465	6846912	NA,1.0	0.6,0.333	0.333,0.2	0.778,0.778	0.5,1.0	1.0,0.231	0.478,0.5	0.2,1.0	NA,0.8	0.429,0.2	0.385,1.0	0.482,0.25	0.714,1.0	0.429,1.0	0.333,0.5	0.857,1.0
Ga12g00716	Chr12	+	6843271	6844690	6842041	6842650	6845465	6846912	NA,0.647	0.571,1.0	1.0,0.333	0.4,0.556	0.2,0.371	0.333,0.103	0.294,0.429	0.563,0.385	NA,0.444	0.6,0.556	0.5,0.2	0.796,0.714	0.462,0.455	0.5,0.375	0.231,0.5	0.556,0.355
Ga12g00722	Chr12	+	6877860	6877910	6877010	6877230	6878132	6878186	NA,0.206	0.251,1.0	0.572,0.053	0.211,0.0	0.0,0.118	0.0,0.0	0.0,0.055	0.157,0.1	0.0,0.281	0.308,0.501	0.129,0.143	0.783,0.667	0.118,0.134	0.0,0.236	0.0,0.0	0.0,0.051
Ga12g00760	Chr12	-	7221136	7221187	7220480	7221035	7221254	7221515	NA,0.875	0.8,0.939	0.727,0.812	0.873,0.861	0.76,0.774	0.817,0.822	NA,0.901	0.829,0.815	0.845,0.764	0.9,0.771	0.841,0.873	0.99,0.955	0.663,0.719	0.594,0.788	0.924,0.925	0.762,0.857
Ga12g00767	Chr12	+	7278472	7278611	7277652	7278244	7278736	7278814	NA,1.0	0.947,0.75	0.846,0.884	0.785,0.816	0.744,0.879	0.81,0.885	NA,0.95	0.735,0.76	1.0,0.926	0.913,1.0	0.75,0.719	0.614,0.885	0.652,0.689	0.492,0.622	0.809,0.917	0.833,0.805
Ga12g00784	Chr12	-	7490452	7490533	7490120	7490324	7490846	7491071	NA,0.525	0.892,0.689	1.0,0.744	1.0,1.0	0.967,0.909	1.0,0.859	NA,1.0	0.912,0.924	1.0,0.957	1.0,1.0	0.854,0.78	1.0,1.0	1.0,0.689	0.909,1.0	0.756,1.0	1.0,1.0
Ga12g00799	Chr12	-	7606538	7606652	7605475	7605527	7608171	7608237	NA,0.383	0.0,NA	0.0,0.0	0.0,NA	NA,NA	0.0,0.0	NA,0.0	NA,NA	0.167,0.5	NA,0.333	0.222,0.0	0.0,NA	0.5,1.0	0.0,0.0	1.0,0.0	0.2,0.2
Ga12g00799	Chr12	-	7606538	7606572	7605475	7605527	7608171	7608237	NA,0.174	0.0,NA	0.273,0.0	0.0,NA	NA,NA	0.0,0.429	NA,0.0	NA,NA	0.231,0.0	NA,0.0	0.176,0.2	0.0,NA	0.0,NA	0.0,0.0	1.0,0.0	0.158,0.111
Ga12g00805	Chr12	-	7682200	7682262	7680837	7680913	7682487	7682527	NA,0.072	0.093,1.0	0.0,0.171	0.261,0.21	0.268,0.295	0.236,0.0	NA,0.145	0.249,0.271	0.236,0.31	0.198,0.283	0.271,0.22	0.325,0.219	0.134,0.171	0.198,0.203	0.304,0.15	0.307,0.422
Ga12g00807	Chr12	-	7702362	7702429	7701910	7702256	7703610	7703685	NA,0.055	0.643,0.0	0.0,0.265	0.063,0.048	0.057,0.0	0.041,0.048	NA,0.0	0.046,0.044	0.0,0.194	0.0,0.052	0.0,0.167	0.0,0.0	0.07,0.098	0.0,0.0	0.107,0.545	0.054,0.026
Ga12g00834	Chr12	-	7951179	7952549	7950953	7951067	7952906	7953025	NA,0.958	1.0,1.0	1.0,1.0	0.947,0.99	1.0,1.0	1.0,1.0	NA,1.0	1.0,1.0	1.0,0.973	1.0,1.0	1.0,1.0	0.973,0.951	1.0,1.0	1.0,1.0	1.0,1.0	1.0,0.992
Ga12g00851	Chr12	-	8468057	8468146	8466435	8467144	8468469	8468577	NA,0.901	0.848,1.0	0.481,0.744	0.834,0.888	0.871,0.867	0.649,0.894	NA,0.851	0.801,0.809	0.66,0.614	0.809,0.864	0.937,0.777	1.0,1.0	0.709,0.761	0.585,0.726	0.77,0.853	0.795,0.614
Ga12g00853	Chr12	+	8479591	8479674	8478802	8479067	8479767	8479869	NA,0.318	0.029,0.0	0.0,0.05	0.0,0.038	0.058,0.024	0.037,0.017	NA,0.044	0.026,0.035	0.078,0.1	0.008,0.016	0.028,0.056	0.145,0.12	0.012,0.008	0.013,0.017	0.035,0.084	0.042,0.133
Ga12g00853	Chr12	+	8479591	8479674	8478802	8479067	8479772	8479869	NA,0.861	0.354,NA	NA,0.267	0.084,0.467	0.451,0.215	0.522,0.477	NA,0.247	0.401,0.422	0.522,0.396	0.18,0.686	0.166,0.451	0.457,0.522	0.12,0.12	0.0,0.434	0.319,0.522	0.385,0.64
Ga12g00920	Chr12	-	9686854	9686907	9686325	9686489	9687223	9687499	NA,0.007	0.069,0.141	0.09,0.032	0.078,0.073	0.042,0.079	0.054,0.0	NA,0.025	0.019,0.086	0.041,0.023	0.052,0.052	0.058,0.074	0.74,0.632	0.008,0.021	0.027,0.041	0.057,0.085	0.033,0.035
Ga12g00923	Chr12	+	9721372	9721564	9721075	9721161	9721867	9721943	NA,1.0	0.2,NA	NA,1.0	0.167,1.0	0.25,NA	NA,0.333	NA,1.0	NA,1.0	1.0,1.0	NA,1.0	0.429,0.0	1.0,NA	1.0,1.0	NA,1.0	1.0,NA	0.0,NA
Ga12g00923	Chr12	+	9720921	9721564	9720680	9720770	9721867	9721943	NA,0.833	0.5,NA	0.429,1.0	0.75,1.0	0.455,0.429	1.0,1.0	NA,0.412	0.75,0.412	0.5,0.619	NA,1.0	0.571,0.214	0.667,1.0	0.333,0.2	0.0,0.778	0.647,1.0	1.0,0.333
Ga12g00923	Chr12	+	9714781	9714885	9714334	9714512	9715133	9715250	NA,0.962	0.966,1.0	NA,1.0	1.0,0.897	0.978,1.0	0.789,1.0	NA,0.957	1.0,0.929	0.917,0.966	0.917,1.0	0.945,1.0	0.575,1.0	0.913,0.789	0.939,0.92	1.0,1.0	1.0,0.953
Ga12g00950	Chr12	-	9980069	9980135	9979532	9979798	9980721	9980860	NA,1.0	0.914,0.707	1.0,0.905	0.959,1.0	0.805,0.897	0.918,0.854	NA,0.949	0.867,0.823	1.0,1.0	0.797,0.942	0.868,0.963	0.869,0.849	1.0,0.867	0.974,1.0	0.892,1.0	1.0,0.894
Ga12g00966	Chr12	-	10223740	10223853	10222158	10223635	10224318	10224382	NA,NA	0.667,0.0	0.333,0.333	1.0,1.0	1.0,1.0	0.6,1.0	1.0,NA	1.0,1.0	NA,NA	0.789,0.882	0.882,0.878	NA,NA	NA,0.846	1.0,1.0	0.714,0.556	NA,NA
Ga12g00976	Chr12	+	10373580	10373687	10373293	10373470	10373889	10374073	0.0,NA	NA,NA	0.0,NA	NA,0.714	0.211,0.097	0.4,0.304	0.429,0.333	0.667,0.667	NA,1.0	NA,NA	1.0,NA	NA,0.0	1.0,1.0	1.0,NA	NA,NA	NA,NA
Ga12g01029	Chr12	-	11075611	11075654	11071633	11071764	11075827	11076187	NA,0.56	0.717,0.778	0.584,1.0	0.76,0.84	0.875,0.918	0.894,0.901	NA,0.973	0.844,0.701	0.936,0.921	0.76,0.612	0.804,0.909	NA,NA	0.647,0.911	0.637,0.703	0.652,0.737	0.905,0.55
Ga12g01029	Chr12	-	11073344	11073448	11071633	11071764	11075611	11075654	NA,0.563	0.125,0.2	0.25,0.818	0.333,0.333	0.25,0.091	0.077,0.2	NA,0.165	0.138,0.176	0.257,0.238	0.105,0.3	0.392,0.163	1.0,NA	0.324,0.299	0.29,0.385	0.385,0.524	0.277,0.191
Ga12g01049	Chr12	+	11587832	11587918	11587641	11587746	11588004	11591444	1.0,1.0	0.811,0.753	0.956,1.0	0.683,0.675	0.866,0.594	1.0,1.0	NA,1.0	0.848,0.696	1.0,1.0	0.928,1.0	0.87,0.946	0.141,0.617	0.968,1.0	1.0,1.0	0.804,0.683	1.0,1.0
Ga12g01067	Chr12	-	12150499	12150567	12150106	12150235	12150650	12150760	NA,0.0	0.0,NA	0.472,0.0	0.284,0.0	0.0,0.0	0.0,0.0	NA,0.0	0.166,0.0	0.0,0.0	0.0,0.0	0.0,0.0	0.0,0.0	0.472,0.0	0.284,0.782	0.13,0.0	0.23,0.374
Ga12g01067	Chr12	-	12150650	12150760	12150106	12150235	12151027	12151228	NA,0.412	1.0,NA	0.5,0.364	0.714,0.75	1.0,0.938	0.692,0.714	NA,0.714	0.533,0.778	1.0,1.0	1.0,0.714	0.833,0.92	0.788,0.895	0.333,0.556	0.375,0.2	0.364,0.818	0.778,0.628
Ga12g01081	Chr12	+	12377795	12377851	12377168	12377238	12379345	12379396	1.0,NA	0.818,1.0	0.138,1.0	0.446,0.72	0.857,0.6	0.391,0.391	NA,0.837	0.529,0.367	NA,0.243	0.446,0.811	0.753,1.0	1.0,1.0	0.639,0.659	0.479,0.811	0.243,0.763	0.659,0.893
Ga12g01089	Chr12	+	12547747	12547798	12547531	12547614	12548385	12548445	NA,1.0	0.14,0.195	0.171,0.09	0.175,0.095	0.1,0.0	NA,NA	NA,0.454	0.0,NA	0.181,0.161	0.499,0.0	0.333,0.379	0.236,0.12	0.0,0.0	0.333,0.368	0.205,0.238	0.0,0.1
Ga12g01092	Chr12	+	12619434	12619658	12619086	12619243	12620847	12620940	NA,0.07	0.0,0.111	NA,0.0	0.0,0.0	0.026,0.023	0.091,0.0	NA,0.0	0.045,0.0	0.0,0.0	0.0,0.042	0.122,0.0	NA,0.0	0.0,0.067	0.091,0.059	0.0,0.0	0.034,0.0
Ga12g01131	Chr12	-	13548436	13548586	13547478	13547553	13548970	13549058	NA,0.556	0.321,0.2	0.283,0.212	0.278,0.377	0.263,1.0	0.0,0.333	NA,0.2	0.619,0.0	0.742,0.621	0.28,0.476	0.186,0.205	0.692,NA	0.286,0.49	0.674,0.267	0.307,0.188	0.455,0.257
Ga12g01131	Chr12	-	13548436	13548586	13547478	13547544	13548970	13549058	NA,0.556	0.158,0.333	0.364,0.385	0.238,0.318	0.143,0.0	NA,0.182	NA,0.412	0.714,0.0	0.789,0.656	0.419,0.576	0.281,0.171	0.867,NA	0.556,0.455	0.5,0.362	0.415,0.333	0.429,0.214
Ga12g01166	Chr12	+	14266477	14266530	14266218	14266335	14266967	14267214	NA,0.0	1.0,1.0	NA,0.0	0.33,0.282	0.421,0.19	0.567,0.496	NA,0.686	0.396,0.197	0.567,0.534	0.0,0.396	0.396,0.33	NA,0.0	1.0,0.116	0.0,0.36	0.567,0.0	0.0,0.522
Ga12g01166	Chr12	+	14266477	14266530	14266218	14266335	14266913	14267214	NA,0.0	0.522,1.0	0.304,0.0	0.152,0.107	0.358,0.219	0.534,0.33	NA,0.2	0.205,0.149	0.371,0.234	0.179,0.247	0.045,0.396	0.054,0.0	0.094,0.107	0.0,0.431	1.0,0.179	0.0,0.121
Ga12g01188	Chr12	-	14659988	14660372	14659535	14659777	14660914	14661256	NA,0.613	0.769,1.0	NA,1.0	0.862,0.846	0.943,0.724	1.0,1.0	NA,1.0	0.765,0.882	1.0,0.942	1.0,0.81	1.0,1.0	0.345,1.0	1.0,1.0	0.875,0.702	1.0,1.0	0.8,1.0
Ga12g01327	Chr12	+	17494864	17494900	17493848	17494194	17495792	17495994	NA,NA	NA,NA	NA,NA	0.0,0.526	0.0,0.0	1.0,0.0	0.425,0.0	NA,1.0	NA,NA	NA,1.0	NA,0.0	0.787,0.425	NA,1.0	0.0,NA	0.0,0.0	NA,NA
Ga12g01330	Chr12	+	17525432	17525536	17524739	17524825	17525604	17525730	NA,0.925	1.0,1.0	1.0,0.87	1.0,0.793	1.0,1.0	0.9,1.0	1.0,1.0	1.0,0.76	0.956,1.0	1.0,0.892	1.0,1.0	NA,1.0	0.914,0.917	0.902,0.959	1.0,1.0	NA,1.0
Ga12g01346	Chr12	+	18167893	18167951	18167428	18167807	18168291	18168428	NA,NA	0.113,NA	0.717,0.241	0.0,0.284	0.0,NA	0.388,0.0	NA,0.559	0.0,0.0	NA,0.388	0.458,0.388	0.08,0.175	0.241,NA	0.241,0.322	0.488,0.559	0.202,0.0	0.224,0.481
Ga12g01364	Chr12	-	18683976	18684087	18683385	18683841	18684179	18684377	NA,NA	1.0,NA	NA,NA	1.0,1.0	1.0,1.0	1.0,1.0	NA,0.647	0.736,0.486	NA,NA	NA,1.0	1.0,0.538	NA,NA	NA,0.6	0.111,1.0	1.0,1.0	NA,NA
Ga12g01372	Chr12	-	19123257	19124458	19122727	19122952	19124652	19124691	NA,0.5	0.5,1.0	0.692,0.75	0.706,0.368	0.537,0.404	0.333,0.353	NA,0.484	0.634,0.547	1.0,0.529	0.611,0.429	0.52,0.674	0.594,0.556	0.684,0.784	1.0,0.667	0.615,0.467	0.818,0.415
Ga12g01372	Chr12	-	19123257	19123389	19122727	19122952	19124652	19124691	NA,0.8	0.585,1.0	0.733,0.846	0.737,0.571	0.692,0.533	0.42,0.47	NA,0.722	0.725,0.613	1.0,0.59	0.731,0.535	0.65,0.803	0.711,0.6	0.774,0.83	1.0,0.737	0.718,0.556	0.867,0.415
Ga12g01377	Chr12	+	19253439	19253722	19252088	19252173	19254516	19254590	NA,0.0	0.111,0.2	0.053,0.043	0.286,0.31	0.08,0.2	0.048,0.056	NA,0.215	0.072,0.073	0.167,0.103	0.081,0.2	0.216,0.143	0.205,0.265	0.149,0.22	0.2,0.206	0.217,0.2	0.059,0.081
Ga12g01409	Chr12	-	20362690	20362857	20361839	20362021	20362962	20363009	NA,0.188	0.178,0.2	0.12,0.12	0.07,0.179	0.2,0.104	0.118,0.164	NA,0.048	0.156,0.172	0.195,0.107	0.2,0.125	0.193,0.116	0.576,0.412	0.046,0.148	0.056,0.221	0.194,0.125	0.132,0.132
Ga12g01428	Chr12	-	20813162	20813208	20811623	20813103	20813454	20814466	NA,0.228	NA,NA	1.0,1.0	0.579,1.0	0.256,1.0	1.0,0.407	NA,1.0	0.0,1.0	0.508,1.0	NA,0.0	0.407,NA	1.0,NA	NA,NA	NA,1.0	0.0,1.0	0.579,0.647
Ga12g01463	Chr12	+	22176219	22176304	22175652	22176096	22176730	22176816	NA,NA	1.0,0.52	0.213,0.52	0.474,0.558	0.684,0.602	0.0,0.351	NA,0.439	0.72,0.602	NA,1.0	1.0,0.403	0.867,0.459	0.52,NA	0.153,0.351	0.419,0.0	1.0,0.0	1.0,0.213
Ga12g01518	Chr12	-	23711741	23711781	23711555	23711657	23712141	23712225	NA,0.244	1.0,NA	NA,0.301	1.0,0.223	0.107,0.228	0.418,0.193	NA,0.0	0.049,0.0	NA,0.418	0.0,0.264	0.0,0.0	0.339,1.0	0.0,0.0	0.0,1.0	0.589,0.0	0.324,0.223
Ga12g01519	Chr12	-	23742922	23742988	23740952	23741107	23743636	23743688	NA,0.168	0.354,0.0	0.287,0.151	0.341,0.216	0.129,0.122	0.041,0.112	NA,0.314	0.091,0.366	0.232,0.063	0.215,0.0	0.197,0.095	0.29,0.207	0.103,0.122	0.287,0.136	0.287,0.157	0.245,0.179
Ga12g01520	Chr12	+	23770237	23770321	23770087	23770141	23771007	23771171	NA,0.723	1.0,NA	NA,0.352	1.0,0.576	0.606,1.0	0.488,0.503	NA,0.521	0.48,0.541	0.521,0.576	0.521,0.62	0.792,0.352	1.0,NA	0.214,0.405	0.656,0.576	0.352,1.0	0.312,0.62
Ga12g01538	Chr12	-	24170952	24170966	24170773	24170858	24171090	24171154	NA,NA	1.0,NA	NA,0.57	NA,1.0	0.848,1.0	1.0,0.898	1.0,1.0	0.841,0.951	NA,0.0	1.0,1.0	NA,NA	NA,NA	1.0,1.0	NA,0.181	NA,NA	NA,NA
Ga12g01541	Chr12	+	24279867	24280075	24279481	24279722	24280183	24280299	NA,0.983	1.0,0.944	0.976,1.0	0.987,0.981	0.987,0.984	1.0,0.987	NA,0.973	0.957,0.992	0.994,0.989	0.983,0.967	1.0,1.0	0.988,1.0	1.0,0.988	0.993,0.982	0.974,1.0	0.978,0.973
Ga12g01543	Chr12	+	24299815	24299915	24299404	24299478	24300252	24300318	NA,0.118	0.467,0.0	0.059,0.053	0.2,0.143	0.071,0.101	0.045,0.235	NA,0.086	0.089,0.208	0.0,0.4	0.235,0.115	0.192,0.087	0.074,0.07	0.172,0.243	0.024,0.067	0.111,0.143	0.176,0.273
Ga12g01586	Chr12	+	25172185	25172267	25171531	25171668	25172596	25172673	NA,NA	NA,1.0	1.0,0.0	0.524,0.0	0.248,0.216	0.524,0.0	NA,0.0	0.191,0.216	NA,NA	0.623,0.0	1.0,1.0	0.614,0.688	0.0,0.355	NA,NA	NA,0.0	1.0,NA
Ga12g01656	Chr12	+	26540118	26540170	26539994	26540012	26540534	26540881	NA,0.144	0.306,NA	NA,NA	0.0,0.248	NA,NA	NA,NA	NA,1.0	NA,NA	0.0,NA	0.231,0.868	0.0,0.0	0.0,NA	0.497,0.0	0.725,0.524	0.0,0.0	0.287,0.14
Ga12g01656	Chr12	+	26539994	26540012	26539858	26539914	26540534	26540881	NA,0.374	0.228,NA	NA,1.0	0.561,0.221	0.0,NA	NA,NA	NA,0.159	NA,NA	0.176,0.221	0.339,0.561	1.0,0.46	1.0,NA	0.221,0.416	0.46,0.363	0.299,0.631	0.189,0.339
Ga12g01656	Chr12	+	26539994	26540170	26539858	26539914	26540534	26540881	NA,0.126	0.055,NA	NA,1.0	0.0,0.0	0.0,NA	NA,NA	NA,0.1	NA,NA	0.0,0.143	0.18,0.6	NA,0.0	NA,NA	0.2,0.143	0.0,0.2	0.0,0.2	0.061,0.08
Ga12g01689	Chr12	+	27264289	27264503	27260897	27260959	27265251	27265473	NA,0.031	0.0,0.0	0.022,0.0	0.014,0.017	0.017,0.0	0.0,0.0	NA,0.006	0.012,0.007	0.0,0.014	0.0,0.016	0.006,0.007	0.01,0.032	0.005,0.003	0.0,0.003	0.01,0.0	0.011,0.013
Ga12g01690	Chr12	+	27277011	27277084	27276756	27276933	27277199	27277655	NA,0.911	1.0,1.0	0.97,1.0	0.946,0.903	0.954,1.0	1.0,1.0	NA,1.0	0.949,1.0	1.0,1.0	0.914,0.813	1.0,0.973	0.224,1.0	0.935,0.954	1.0,0.988	0.635,0.635	1.0,0.898
Ga12g01690	Chr12	+	27277199	27277279	27276756	27276933	27277492	27277655	NA,0.238	0.0,NA	0.438,0.0	0.218,NA	0.317,0.426	1.0,0.625	NA,0.0	0.27,NA	NA,NA	1.0,0.565	0.218,1.0	0.357,0.0	0.527,1.0	NA,0.0	1.0,1.0	1.0,0.27
Ga12g01690	Chr12	+	27277199	27277225	27276756	27276933	27277492	27277655	NA,0.42	0.0,1.0	0.8,0.0	0.545,1.0	0.571,0.651	NA,0.889	NA,0.444	0.651,1.0	1.0,NA	1.0,0.762	0.285,1.0	0.615,0.0	0.848,1.0	NA,0.285	1.0,1.0	1.0,0.262
Ga12g01733	Chr12	+	28515687	28516064	28514815	28515136	28516206	28516319	NA,0.25	0.111,1.0	0.222,0.067	0.087,0.063	0.15,0.257	0.176,0.236	NA,0.149	0.164,0.269	0.231,0.143	0.091,0.467	0.126,0.164	0.429,0.44	0.184,0.169	0.206,0.344	0.222,0.12	0.296,0.393
Ga12g01757	Chr12	-	29127099	29127121	29126081	29126187	29127243	29127398	1.0,NA	0.712,NA	0.355,0.7	0.452,0.314	0.407,0.292	1.0,0.0	NA,1.0	0.382,0.0	1.0,1.0	0.524,0.605	0.658,0.598	0.78,0.579	0.712,0.0	0.0,0.171	0.398,0.0	1.0,1.0
Ga12g01802	Chr12	-	30136822	30136888	30134820	30136104	30137095	30137172	NA,0.978	0.97,0.951	0.94,0.946	0.964,0.957	0.901,0.966	0.778,0.91	NA,0.902	0.874,0.879	0.975,0.935	0.922,0.968	0.966,0.972	0.908,0.894	0.909,0.94	0.805,0.933	0.905,0.956	0.906,0.957
Ga12g01844	Chr12	+	31198881	31198950	31198680	31198784	31199365	31199568	NA,1.0	0.372,0.542	0.372,0.129	0.877,0.703	0.523,0.429	0.372,0.449	NA,0.506	0.477,0.867	NA,0.664	0.322,0.441	0.542,0.35	0.738,0.372	0.409,0.426	0.192,0.262	0.192,1.0	1.0,0.877
Ga12g01847	Chr12	+	31257042	31257108	31256714	31256800	31257253	31257650	NA,1.0	0.287,0.0	0.376,0.201	0.514,0.157	0.51,0.399	0.397,0.232	NA,0.565	0.439,0.72	0.108,0.376	0.0,0.521	0.312,0.391	0.972,0.916	0.376,0.475	0.416,0.435	0.461,0.809	0.42,0.707
Ga12g01856	Chr12	-	31409294	31409370	31409083	31409131	31409464	31409650	NA,0.855	0.927,1.0	1.0,0.936	1.0,1.0	1.0,1.0	1.0,1.0	NA,0.991	1.0,0.986	1.0,0.985	1.0,0.985	0.982,0.98	0.702,0.844	0.982,0.982	1.0,1.0	0.987,0.974	1.0,0.989
Ga12g01871	Chr12	-	31622931	31623088	31622574	31622751	31623201	31623393	NA,0.731	1.0,NA	0.25,0.647	0.923,0.957	0.8,1.0	0.667,0.5	NA,0.6	1.0,1.0	0.862,0.966	0.25,0.6	0.5,0.429	0.9,0.833	0.556,1.0	0.714,1.0	1.0,1.0	0.585,0.765
Ga12g01871	Chr12	-	31623852	31624079	31623201	31623393	31624934	31625642	NA,0.691	0.6,1.0	0.0,0.667	0.467,0.368	0.556,1.0	0.0,0.111	NA,0.333	0.333,0.2	0.5,0.306	0.5,1.0	0.4,1.0	0.167,0.0	0.538,0.625	0.333,0.13	1.0,NA	0.362,0.405
Ga12g01879	Chr12	-	32180497	32180537	32180114	32180249	32180928	32180986	1.0,NA	NA,NA	0.0,NA	1.0,0.683	0.651,1.0	0.683,0.264	NA,0.589	1.0,0.715	1.0,0.264	1.0,0.264	0.683,1.0	0.264,0.0	0.518,1.0	0.0,1.0	0.742,1.0	1.0,1.0
Ga12g01879	Chr12	-	32180462	32180537	32180114	32180249	32180928	32180986	NA,1.0	NA,1.0	0.632,1.0	1.0,0.741	0.817,1.0	0.863,0.696	NA,0.847	1.0,0.829	1.0,0.632	1.0,0.845	0.741,1.0	0.72,0.589	0.811,1.0	0.632,1.0	0.873,1.0	1.0,1.0
Ga12g01899	Chr12	-	32706581	32706643	32705949	32706494	32707458	32707525	1.0,NA	NA,1.0	NA,0.382	NA,NA	1.0,1.0	1.0,1.0	NA,1.0	1.0,0.65	NA,NA	1.0,0.65	1.0,0.903	1.0,0.788	NA,1.0	1.0,1.0	0.553,1.0	1.0,1.0
Ga12g01899	Chr12	-	32710634	32710730	32710441	32710509	32710851	32710904	NA,1.0	1.0,1.0	1.0,0.0	0.671,0.754	1.0,1.0	1.0,1.0	NA,0.915	0.925,1.0	NA,NA	1.0,0.505	0.786,0.743	0.884,0.338	0.203,NA	0.338,1.0	1.0,1.0	NA,1.0
Ga12g01899	Chr12	-	32707102	32707201	32706581	32706643	32707458	32707525	NA,1.0	1.0,NA	NA,1.0	1.0,0.751	0.847,1.0	1.0,1.0	NA,0.794	1.0,1.0	NA,1.0	1.0,0.779	1.0,0.841	0.264,0.201	1.0,0.501	1.0,0.626	1.0,1.0	NA,1.0
Ga12g01925	Chr12	+	33662247	33662311	33661777	33661846	33662451	33662646	NA,0.348	0.449,1.0	0.268,0.314	0.158,0.402	0.217,0.217	0.196,0.449	NA,0.55	0.402,0.3	0.08,0.109	0.268,0.647	0.16,0.071	0.658,0.478	0.379,0.379	0.328,0.133	0.253,0.109	0.074,0.04
Ga12g01925	Chr12	+	33662247	33662358	33661777	33661846	33662451	33662503	NA,0.2	0.25,1.0	0.231,0.333	0.071,0.355	0.2,0.29	0.167,0.0	NA,0.5	0.444,0.333	0.176,0.063	0.286,0.6	0.086,0.059	0.659,0.529	0.538,0.241	0.412,0.2	0.1,0.167	0.08,0.094
Ga12g01927	Chr12	+	33763849	33763903	33763534	33763690	33764591	33764673	NA,0.731	0.394,1.0	0.661,1.0	1.0,0.685	0.867,0.566	1.0,1.0	NA,0.715	0.54,1.0	0.796,0.765	0.246,0.867	0.835,0.695	0.631,0.629	0.533,0.701	0.661,0.62	0.566,0.765	0.867,0.661
Ga12g01950	Chr12	-	39573881	39573959	39573548	39573728	39574932	39575052	NA,1.0	0.861,1.0	1.0,0.936	1.0,0.903	1.0,0.884	1.0,1.0	NA,0.914	0.98,0.928	1.0,0.75	1.0,1.0	0.894,1.0	0.907,0.884	0.806,0.931	0.875,0.916	0.835,1.0	1.0,0.777
Ga12g01996	Chr12	-	50219303	50219535	50217885	50219076	50219709	50219987	NA,1.0	1.0,NA	1.0,NA	0.6,0.5	0.2,0.333	0.0,NA	NA,0.5	1.0,NA	0.846,0.84	0.2,0.778	0.143,0.0	0.2,NA	1.0,0.5	1.0,0.2	0.5,0.0	1.0,0.5
Ga12g01996	Chr12	-	50219709	50219987	50217885	50219076	50224303	50224555	NA,0.455	0.211,0.5	0.667,0.333	0.357,0.355	0.379,0.25	0.143,0.273	NA,0.455	0.2,0.6	0.515,0.351	0.282,0.333	0.203,0.224	0.104,0.042	0.333,0.143	0.294,0.5	0.333,0.222	0.467,0.3
Ga12g02009	Chr12	+	55600310	55600384	55600029	55600220	55600499	55600572	NA,1.0	NA,1.0	0.434,0.49	0.808,0.882	0.707,0.812	0.754,0.822	NA,0.891	0.829,0.688	NA,0.633	0.633,0.624	0.949,0.845	0.338,NA	0.483,0.483	0.595,0.624	0.801,0.365	1.0,1.0
Ga12g02011	Chr12	-	55769413	55769695	55768838	55768949	55770389	55770864	NA,0.2	0.108,0.0	0.061,0.143	0.103,0.118	0.083,0.069	0.053,0.068	NA,0.128	0.194,0.096	0.151,0.193	0.211,0.094	0.111,0.191	0.075,0.12	0.173,0.234	0.143,0.191	0.056,0.03	0.236,0.15
Ga12g02037	Chr12	-	61323025	61323110	61322898	61322945	61323232	61323351	NA,0.78	0.747,1.0	0.619,0.754	0.697,0.733	0.856,0.824	0.602,0.907	0.764,0.931	0.945,1.0	1.0,0.88	1.0,0.856	1.0,1.0	1.0,NA	0.883,0.575	0.575,0.844	0.854,0.904	0.88,0.865
Ga12g02076	Chr12	-	69488527	69488661	69481984	69483655	69491008	69491100	NA,0.0	0.058,0.0	0.026,0.04	0.091,0.08	0.081,0.075	0.0,0.037	0.111,0.2	0.063,0.024	0.0,0.022	0.019,0.052	0.105,0.133	0.212,0.2	0.099,0.164	0.071,0.072	0.073,0.122	0.028,0.101
Ga12g02085	Chr12	-	70888958	70889022	70888209	70888325	70889207	70889327	NA,0.289	0.075,NA	0.053,0.064	0.494,0.169	0.128,0.31	0.08,0.157	0.0,0.122	0.048,0.337	0.0,0.133	0.25,0.067	0.152,0.058	0.248,0.0	0.049,0.013	0.048,0.0	0.059,0.03	0.0,0.16
Ga12g02085	Chr12	-	70889419	70889664	70889207	70889327	70889825	70890254	NA,0.13	0.228,0.333	0.243,0.471	0.077,0.048	0.209,0.246	0.067,0.206	0.18,0.163	0.25,0.268	0.182,0.161	0.517,0.227	0.182,0.108	0.074,0.0	0.538,0.309	0.333,0.178	0.086,0.15	0.188,0.167
Ga12g02094	Chr12	+	73225524	73225599	73225281	73225382	73225981	73226301	NA,0.923	0.811,1.0	1.0,1.0	0.873,0.85	1.0,1.0	1.0,0.923	1.0,1.0	0.685,1.0	0.932,1.0	0.764,0.867	0.926,1.0	0.92,1.0	0.907,0.846	0.696,0.963	0.809,1.0	1.0,0.981
Ga12g02094	Chr12	+	73225767	73225902	73225524	73225599	73225981	73226301	NA,0.16	0.333,0.067	0.0,0.375	0.13,0.111	0.067,0.333	0.0,0.158	0.07,0.185	0.059,0.143	0.257,0.241	0.379,0.238	0.412,0.185	0.163,0.111	0.37,0.432	0.268,0.165	0.349,0.385	0.442,0.296
Ga12g02095	Chr12	+	73233445	73233827	73231785	73232024	73233927	73234072	NA,0.087	0.412,NA	0.333,0.75	0.4,0.462	0.2,0.364	0.8,0.7	0.423,0.474	0.714,0.31	0.12,0.364	0.4,1.0	0.429,0.5	0.364,0.5	0.75,0.286	0.385,0.5	0.158,0.5	0.297,0.265
Ga12g02103	Chr12	+	74311558	74315172	74311068	74311325	74315893	74316405	1.0,1.0	NA,1.0	NA,1.0	1.0,1.0	NA,1.0	NA,0.5	1.0,1.0	0.0,1.0	NA,0.25	1.0,NA	0.0,1.0	0.846,1.0	1.0,1.0	NA,NA	1.0,1.0	NA,1.0
Ga12g02104	Chr12	-	75089022	75089123	75088709	75088873	75090165	75090237	NA,0.705	0.935,0.889	0.931,0.714	0.924,0.929	0.72,0.773	0.844,0.901	0.943,0.864	0.968,0.816	0.847,0.962	1.0,0.833	0.957,0.87	0.84,0.6	0.937,0.805	0.905,0.839	0.836,0.93	0.809,0.839
Ga12g02104	Chr12	-	75088873	75088898	75088709	75088786	75089022	75089123	NA,0.416	0.592,0.446	0.879,0.707	0.617,0.605	0.273,0.484	0.326,0.506	0.862,0.768	0.568,0.617	0.502,0.518	1.0,0.617	0.502,0.33	0.212,NA	0.814,0.811	0.763,0.707	0.585,0.287	0.462,0.561
Ga12g02147	Chr12	-	79790065	79790132	79789608	79789977	79790244	79790311	NA,1.0	1.0,1.0	0.706,1.0	1.0,1.0	0.955,1.0	1.0,0.965	1.0,1.0	0.911,1.0	1.0,0.962	1.0,0.946	1.0,0.967	0.508,0.725	0.886,1.0	1.0,1.0	0.889,1.0	0.824,0.873
Ga12g02371	Chr12	-	94177152	94177269	94176771	94177009	94178166	94178244	NA,0.536	0.524,0.0	0.385,0.161	0.478,0.59	0.185,0.235	0.353,0.258	0.274,0.274	0.333,0.429	0.543,0.333	0.263,0.182	0.294,0.314	0.086,0.13	0.26,0.209	0.156,0.324	0.364,0.3	0.647,0.585
Ga12g02373	Chr12	+	94254928	94255003	94254334	94254400	94255310	94255418	NA,0.866	NA,1.0	1.0,1.0	1.0,1.0	1.0,1.0	NA,1.0	0.925,0.842	1.0,1.0	0.364,NA	1.0,0.907	1.0,1.0	0.851,0.067	1.0,0.929	0.72,0.8	0.863,1.0	1.0,1.0
Ga12g02401	Chr12	+	95727452	95727678	95726385	95726466	95728543	95728644	NA,0.781	0.813,1.0	0.852,0.918	0.863,0.931	0.471,0.455	0.533,0.574	0.648,0.883	0.844,0.524	0.835,0.908	0.929,0.793	0.613,0.905	0.657,0.222	0.924,0.932	0.911,0.892	0.973,0.919	0.966,0.9
Ga12g02410	Chr12	+	95991493	95991569	95990856	95990943	95991702	95991945	NA,0.73	0.958,1.0	0.799,0.892	0.799,0.972	0.959,0.967	0.817,0.911	0.971,0.849	0.969,0.879	1.0,0.904	0.939,0.917	1.0,0.887	0.79,0.631	0.918,0.881	0.895,0.979	0.895,0.808	0.959,0.856
Ga12g02426	Chr12	-	96265551	96265565	96263982	96264201	96266452	96266558	NA,0.986	NA,NA	1.0,0.888	0.841,0.938	0.893,0.932	0.852,0.861	0.898,0.841	0.835,0.932	0.946,0.618	1.0,1.0	1.0,NA	1.0,NA	0.861,0.829	0.525,1.0	1.0,NA	1.0,0.907
Ga12g02431	Chr12	-	96502028	96502224	96501341	96501621	96502605	96502817	NA,0.463	0.147,0.333	0.138,0.0	0.103,0.065	0.043,0.069	0.033,0.067	0.167,0.187	0.096,0.111	0.154,0.098	0.087,0.154	0.262,0.129	0.711,0.514	0.208,0.158	0.07,0.108	0.175,0.276	0.127,0.187
Ga12g02431	Chr12	-	96502910	96502978	96502605	96502817	96503065	96503529	NA,0.076	0.033,0.0	0.101,0.0	0.053,0.062	0.0,0.04	0.146,0.016	0.071,0.033	0.046,0.079	0.069,0.0	0.051,0.11	0.033,0.009	0.096,0.062	0.046,0.017	0.095,0.05	0.132,0.0	0.146,0.117
Ga12g02478	Chr12	-	97737776	97738002	97737267	97737513	97738326	97738653	NA,0.898	1.0,1.0	0.971,0.942	0.911,0.937	1.0,1.0	0.949,0.962	NA,0.913	1.0,0.907	0.83,0.982	1.0,1.0	0.917,0.981	0.92,0.545	0.881,0.936	0.956,0.955	1.0,1.0	NA,1.0
Ga12g02485	Chr12	-	98100450	98101207	98100067	98100189	98106941	98107221	NA,NA	1.0,1.0	NA,1.0	1.0,0.647	0.854,0.613	0.6,0.714	NA,0.842	0.724,0.7	0.556,0.615	1.0,NA	1.0,NA	NA,1.0	0.524,0.667	0.4,NA	1.0,NA	0.0,1.0
Ga12g02487	Chr12	-	98191431	98191461	98190745	98191164	98191640	98191731	NA,0.672	0.436,0.659	0.436,0.515	0.348,0.417	0.537,0.673	0.246,0.436	NA,0.486	0.416,0.265	0.551,0.378	0.624,0.639	0.468,0.65	0.877,0.915	0.494,0.344	0.436,0.476	0.556,0.419	0.385,0.331
Ga12g02511	Chr12	-	98572600	98572783	98571856	98572242	98573102	98573237	NA,0.1	0.0,NA	NA,1.0	0.818,0.333	0.52,0.385	0.6,0.2	NA,0.333	0.364,0.125	0.143,0.333	0.143,0.429	0.619,0.852	0.818,1.0	0.333,0.5	0.429,0.375	0.2,0.333	0.857,0.2
Ga12g02511	Chr12	-	98572600	98572783	98571856	98572266	98573102	98573237	NA,0.294	0.034,0.0	0.0,0.115	0.379,0.243	0.276,0.413	0.429,0.077	NA,0.163	0.111,0.143	0.25,0.308	0.091,0.2	0.229,0.365	0.9,1.0	0.172,0.226	0.333,0.179	0.294,0.273	0.362,0.2
Ga12g02521	Chr12	+	99097069	99097170	99096859	99096930	99097275	99097379	NA,0.727	0.923,1.0	0.846,0.931	1.0,0.813	0.833,1.0	1.0,1.0	NA,1.0	0.882,1.0	0.647,0.891	1.0,0.615	0.929,0.951	0.765,1.0	0.913,0.786	0.571,0.879	0.818,1.0	1.0,0.818
Ga12g02521	Chr12	+	99093414	99093567	99092860	99093031	99093781	99093858	NA,0.008	0.0,0.0	0.273,0.0	0.12,0.051	0.091,0.0	0.143,0.091	0.077,0.0	0.185,0.333	0.07,0.013	0.0,0.102	0.021,0.042	NA,0.0	0.103,0.04	0.048,0.02	0.0,0.0	0.2,0.0
Ga12g02531	Chr12	+	99278711	99278830	99278381	99278543	99279038	99279218	NA,0.86	1.0,1.0	0.833,0.855	1.0,0.979	1.0,1.0	1.0,1.0	NA,0.958	0.965,1.0	1.0,0.933	1.0,0.977	0.982,1.0	0.447,0.471	1.0,1.0	0.978,0.971	1.0,0.949	0.89,0.914
Ga12g02532	Chr12	-	99285138	99285245	99284790	99284859	99285462	99285529	NA,0.654	0.607,1.0	0.895,0.902	0.68,1.0	0.926,0.677	0.875,1.0	NA,0.892	0.867,0.8	0.55,0.675	1.0,1.0	0.897,0.897	1.0,NA	1.0,1.0	0.8,0.538	1.0,0.867	0.818,0.76
Ga12g02588	Chr12	+	100805494	100805604	100805342	100805391	100806130	100806223	NA,1.0	0.736,0.25	0.429,0.909	0.694,0.755	0.702,0.816	0.8,0.8	NA,0.894	0.84,0.77	0.905,0.619	0.659,0.613	0.768,0.887	0.627,0.412	0.773,0.709	0.565,0.464	0.808,0.833	0.476,0.966
Ga12g02588	Chr12	+	100808094	100808128	100807823	100807970	100808561	100808614	NA,0.0	0.0,NA	1.0,0.429	0.111,0.6	0.17,0.13	0.0,0.333	NA,0.097	0.529,0.333	0.0,NA	0.273,0.429	0.111,0.429	0.6,1.0	0.273,1.0	1.0,0.0	0.077,0.273	0.0,1.0
Ga12g02602	Chr12	-	100954673	100954746	100947424	100947491	100955525	100956044	NA,0.0	0.0,NA	NA,0.42	0.278,0.537	0.621,0.614	0.367,0.224	NA,0.465	0.635,0.649	NA,0.0	0.367,0.537	1.0,NA	0.188,0.0	0.367,0.723	0.367,0.367	1.0,NA	NA,1.0
Ga12g02602	Chr12	-	100956460	100956558	100956172	100956238	100956983	100957083	NA,1.0	1.0,0.0	NA,1.0	0.669,0.716	0.669,0.876	0.82,0.503	NA,0.795	0.927,0.896	1.0,1.0	0.336,0.402	0.336,0.802	0.288,1.0	0.574,1.0	0.402,0.847	1.0,NA	NA,1.0
Ga12g02615	Chr12	+	101094687	101094766	101094375	101094498	101095097	101095213	NA,0.944	0.905,1.0	0.641,0.755	0.834,0.785	0.816,0.796	0.767,0.741	NA,0.745	0.656,0.961	1.0,0.803	0.864,0.847	0.956,0.945	0.652,0.366	0.822,0.686	0.599,0.714	0.768,1.0	0.828,0.877
Ga12g02633	Chr12	+	101332106	101332150	101331680	101332030	101332791	101333006	0.258,NA	1.0,1.0	NA,1.0	0.709,0.83	0.449,0.511	0.65,1.0	NA,0.411	0.788,0.411	1.0,0.848	1.0,1.0	1.0,0.582	NA,1.0	0.582,1.0	1.0,1.0	1.0,1.0	1.0,1.0
Ga12g02651	Chr12	-	101543743	101543807	101542749	101543568	101544309	101544416	NA,0.629	0.738,NA	0.567,0.678	0.756,0.538	0.647,0.913	0.724,0.598	NA,0.731	0.702,0.379	0.658,0.591	0.691,0.851	0.846,0.837	0.804,NA	0.598,0.627	0.681,0.55	0.739,0.663	0.667,0.784
Ga12g02753	Chr12	-	102786542	102786718	102785818	102785898	102787607	102787889	NA,0.148	NA,NA	NA,NA	0.0,0.286	NA,0.2	NA,0.0	NA,NA	0.0,0.0	0.0,0.143	NA,0.0	NA,0.0	0.333,NA	0.0,NA	NA,0.0	0.5,NA	0.0,0.138
Ga12g02767	Chr12	-	103019997	103020071	103019189	103019307	103021394	103021509	NA,0.21	0.365,1.0	0.0,0.365	0.49,0.0	0.297,0.161	0.126,0.198	NA,0.147	0.092,0.223	0.365,0.223	0.463,0.178	0.0,0.204	0.719,NA	0.742,0.0	0.067,0.223	0.277,0.223	0.223,0.365
Ga12g02767	Chr12	-	103023509	103023636	103023167	103023346	103024301	103024567	NA,0.333	0.286,1.0	0.143,0.231	0.583,0.368	0.211,0.512	0.143,0.406	NA,0.216	0.314,0.261	0.333,0.514	0.448,0.217	0.412,0.414	0.11,NA	0.22,0.216	0.36,0.215	0.348,0.143	0.294,0.467
Ga12g02768	Chr12	+	103029847	103031155	103029172	103029362	103031750	103031967	NA,1.0	0.273,NA	0.2,0.8	0.36,0.714	0.333,0.313	0.263,0.486	NA,0.429	0.467,0.5	0.455,0.4	0.333,0.6	0.412,0.412	0.035,NA	0.667,0.407	0.5,0.882	0.44,0.6	0.5,0.429
Ga12g02768	Chr12	+	103034233	103034416	103033527	103034005	103034501	103034600	NA,0.25	0.4,1.0	1.0,0.75	0.714,0.167	0.333,0.696	0.333,0.455	NA,0.476	0.442,0.429	0.2,0.474	0.0,0.12	0.613,0.455	0.214,NA	0.385,1.0	0.333,0.378	0.4,0.333	1.0,0.6
Ga12g02769	Chr12	+	103031078	103031155	103029847	103029983	103031750	103031967	NA,NA	NA,0.0	0.0,0.0	1.0,0.0	0.531,0.0	1.0,0.0	NA,0.159	1.0,0.086	0.0,NA	NA,0.0	0.361,0.0	NA,NA	0.531,0.0	NA,0.0	0.694,NA	NA,0.059
Ga12g02769	Chr12	+	103026853	103026956	103026591	103026749	103029172	103029362	NA,0.917	0.75,1.0	1.0,0.917	0.8,0.926	0.805,0.696	0.9,0.81	NA,0.934	0.885,0.76	0.727,0.825	0.688,1.0	0.793,0.825	0.68,NA	0.8,0.944	0.926,0.755	0.913,1.0	0.714,1.0
Ga12g02769	Chr12	+	103026853	103026975	103026591	103026749	103029172	103029362	NA,0.929	0.836,1.0	1.0,0.933	0.84,0.939	0.862,0.76	0.92,0.895	NA,0.955	0.906,0.855	0.786,0.868	0.744,1.0	0.87,0.868	0.728,NA	0.86,0.962	0.929,0.745	0.944,1.0	0.778,1.0
Ga12g02769	Chr12	+	103029847	103029983	103029172	103029362	103031750	103031967	NA,1.0	0.273,1.0	0.333,0.818	0.333,0.733	0.349,0.302	0.222,0.55	NA,0.455	0.415,0.586	0.6,0.4	0.333,0.619	0.423,0.444	0.035,NA	0.692,0.467	0.5,0.889	0.417,0.6	0.5,0.652
Ga12g02769	Chr12	+	103034236	103034416	103033527	103034005	103034501	103034600	NA,0.143	0.294,NA	1.0,0.75	0.692,0.333	0.347,0.641	0.444,0.471	NA,0.405	0.4,0.5	0.143,0.63	0.333,0.154	0.6,0.478	0.202,NA	0.385,1.0	0.333,0.429	0.455,0.231	1.0,0.613
Ga13g00005	Chr13	-	53573	53643	53204	53398	54639	54822	NA,1.0	0.684,1.0	0.737,0.495	0.78,0.53	0.783,0.533	0.541,0.618	NA,0.596	0.478,0.371	0.503,0.541	0.691,0.519	0.848,0.446	0.905,NA	0.371,0.495	0.344,0.4	0.67,0.611	0.527,0.817
Ga13g00005	Chr13	-	48647	48745	48067	48136	50280	50331	NA,1.0	0.883,1.0	0.868,1.0	1.0,1.0	0.876,0.932	0.82,0.896	NA,0.802	0.868,0.589	0.716,0.921	1.0,0.896	0.746,0.694	0.806,NA	0.901,0.932	1.0,0.903	0.82,0.876	0.762,0.938
Ga13g00005	Chr13	-	54639	54822	53573	53643	55117	55175	NA,0.462	0.795,0.6	0.765,1.0	0.722,0.484	0.704,0.6	1.0,0.909	NA,0.628	0.571,0.561	0.619,0.949	0.622,0.364	0.775,0.62	0.579,NA	0.902,0.814	0.368,0.852	0.463,0.882	0.511,0.855
Ga13g00005	Chr13	-	53573	53643	53204	53398	55117	55175	NA,1.0	0.68,0.128	0.561,0.038	0.371,0.53	0.363,0.347	0.122,0.228	NA,0.162	0.31,0.371	0.841,0.356	0.726,0.481	0.715,0.541	0.784,NA	0.164,0.356	0.249,0.329	0.667,0.747	0.541,0.209
Ga13g00005	Chr13	-	54639	54822	53204	53398	55117	55175	NA,1.0	0.677,0.0	0.429,0.189	0.333,0.52	0.348,0.348	0.15,0.459	NA,0.159	0.364,0.5	0.867,0.543	0.714,0.404	0.714,0.671	0.738,NA	0.52,0.529	0.256,0.547	0.535,0.875	0.556,0.284
Ga13g00021	Chr13	-	152178	152247	151589	151841	153415	153687	NA,0.078	0.052,0.203	0.065,0.182	0.0,0.09	0.034,0.056	0.122,0.099	NA,0.092	0.077,0.154	0.03,0.076	0.0,0.039	0.0,0.039	0.696,NA	0.088,0.093	0.229,0.073	0.142,0.034	0.119,0.089
Ga13g00121	Chr13	+	1307473	1307636	1307285	1307404	1308021	1309612	NA,0.9	NA,1.0	0.7,1.0	1.0,0.911	0.899,0.933	1.0,0.918	NA,0.891	0.813,0.739	0.93,0.906	0.909,0.887	0.902,0.925	0.914,NA	0.857,0.944	0.885,0.98	0.92,0.889	0.96,1.0
Ga13g00123	Chr13	+	1318143	1318271	1317360	1317471	1318370	1318432	NA,0.012	0.081,0.375	0.083,0.021	0.07,0.067	0.024,0.04	0.026,0.035	NA,0.06	0.052,0.045	0.069,0.07	0.024,0.122	0.062,0.033	0.15,NA	0.066,0.034	0.034,0.052	0.07,0.012	0.024,0.042
Ga13g00151	Chr13	-	1574469	1574699	1572707	1574001	1574958	1575074	NA,NA	1.0,1.0	0.0,1.0	NA,NA	0.846,1.0	1.0,1.0	NA,0.2	1.0,1.0	1.0,0.0	1.0,1.0	1.0,1.0	1.0,1.0	1.0,1.0	1.0,0.0	1.0,NA	NA,1.0
Ga13g00226	Chr13	+	2427264	2427345	2426865	2426973	2427445	2427786	NA,0.734	NA,1.0	0.898,0.932	0.853,0.888	0.82,0.93	1.0,1.0	NA,0.977	0.85,0.782	1.0,1.0	0.943,0.927	0.933,0.963	1.0,NA	1.0,0.833	0.937,0.874	0.939,1.0	1.0,1.0
Ga13g00228	Chr13	+	2434046	2434146	2433788	2433841	2434694	2434764	NA,0.808	NA,NA	NA,NA	0.818,0.571	NA,NA	NA,0.5	NA,0.304	NA,NA	1.0,1.0	NA,NA	0.2,NA	NA,NA	1.0,NA	NA,NA	0.0,1.0	0.833,1.0
Ga13g00286	Chr13	+	3066559	3066636	3066122	3066211	3067188	3067289	NA,1.0	0.694,1.0	1.0,0.862	0.757,0.915	0.856,0.836	0.772,0.754	NA,0.902	0.965,0.961	0.819,1.0	0.648,0.906	1.0,0.819	1.0,NA	0.922,0.819	0.71,0.858	0.757,0.629	0.876,0.911
Ga13g00286	Chr13	+	3079878	3080030	3076878	3077007	3080579	3080795	NA,0.143	0.0,NA	NA,0.333	0.0,0.0	0.1,0.154	0.091,0.31	NA,0.391	0.36,0.067	0.2,0.067	NA,0.0	0.6,0.0	0.0,NA	0.333,0.0	1.0,0.2	0.2,NA	0.0,0.0
Ga13g00332	Chr13	-	3803361	3803444	3802834	3803279	3805048	3805100	0.0,NA	0.0,NA	0.0,0.422	0.0,0.084	0.037,0.021	0.031,0.062	NA,0.061	0.05,0.065	NA,0.0	NA,0.0	0.18,0.0	0.0,NA	0.154,0.029	0.0,0.215	0.154,0.0	0.072,0.149
Ga13g00375	Chr13	-	4654933	4655112	4654662	4654714	4655595	4655760	NA,0.663	0.541,0.556	0.436,0.429	0.621,0.606	0.737,0.652	0.5,0.878	NA,0.568	0.607,0.786	0.37,0.529	0.6,0.358	0.687,0.704	0.273,NA	0.432,0.571	0.476,0.326	0.508,0.571	0.694,0.74
Ga13g00375	Chr13	-	4655595	4655760	4654992	4655112	4656191	4656483	NA,0.911	0.647,1.0	0.926,0.753	0.767,0.763	0.631,0.912	0.724,0.848	NA,0.699	0.91,0.895	0.609,0.846	1.0,0.905	0.868,0.913	0.818,NA	0.673,0.723	0.864,0.892	0.733,0.576	0.924,0.829
Ga13g00388	Chr13	+	4882302	4882362	4880093	4881647	4882486	4884022	NA,0.749	0.385,NA	NA,NA	NA,NA	NA,NA	NA,NA	NA,NA	NA,NA	0.0,NA	1.0,NA	0.653,NA	0.385,NA	NA,NA	0.0,NA	NA,1.0	NA,1.0
Ga13g00480	Chr13	-	6811319	6811473	6810833	6811003	6811578	6811686	NA,1.0	1.0,1.0	NA,1.0	1.0,1.0	0.864,0.6	1.0,0.846	NA,0.778	0.852,1.0	1.0,1.0	0.429,1.0	NA,1.0	0.75,NA	0.636,1.0	1.0,0.9	1.0,1.0	NA,1.0
Ga13g00527	Chr13	-	8448454	8448875	8447852	8448254	8449838	8449940	NA,1.0	1.0,1.0	0.333,1.0	0.931,0.893	1.0,0.976	1.0,1.0	NA,0.963	0.89,0.933	1.0,0.822	1.0,0.86	0.909,0.935	0.719,NA	1.0,0.944	0.929,1.0	0.889,1.0	0.92,0.949
Ga13g00563	Chr13	-	8970186	8970628	8968647	8970105	8970777	8971370	NA,0.333	1.0,NA	NA,NA	0.143,0.0	0.091,NA	1.0,0.2	NA,0.0	0.333,0.2	1.0,1.0	NA,1.0	0.231,0.5	0.0,NA	1.0,0.2	1.0,1.0	0.5,NA	0.027,0.2
Ga13g00583	Chr13	-	9278560	9278862	9278298	9278357	9278948	9279010	NA,NA	1.0,NA	1.0,1.0	1.0,0.6	1.0,1.0	1.0,0.875	NA,0.714	1.0,0.647	1.0,0.5	1.0,1.0	1.0,0.684	0.75,NA	1.0,1.0	1.0,1.0	1.0,0.429	0.778,1.0
Ga13g00583	Chr13	-	9278613	9278862	9278298	9278357	9278948	9279010	NA,NA	1.0,NA	1.0,1.0	1.0,0.667	1.0,1.0	1.0,0.857	NA,0.722	1.0,0.684	1.0,0.5	1.0,1.0	1.0,0.684	0.765,NA	1.0,1.0	1.0,1.0	1.0,0.333	0.778,1.0
Ga13g00583	Chr13	-	9278596	9278862	9278298	9278357	9278948	9279010	1.0,NA	1.0,NA	1.0,1.0	1.0,0.5	1.0,1.0	1.0,0.846	NA,0.722	1.0,0.714	1.0,0.6	1.0,1.0	1.0,0.727	0.818,NA	1.0,1.0	1.0,1.0	1.0,0.333	0.778,1.0
Ga13g00597	Chr13	+	9469518	9469595	9469076	9469354	9469782	9469852	1.0,NA	0.22,0.086	0.112,0.213	0.32,0.459	0.335,0.274	0.43,0.569	NA,0.475	0.411,0.501	1.0,0.361	0.0,0.531	0.102,0.086	0.646,NA	0.361,1.0	0.124,0.291	0.0,0.0	NA,0.0
Ga13g00606	Chr13	+	9558245	9558418	9557586	9557759	9558555	9558626	NA,NA	1.0,0.0	0.333,0.029	0.0,0.0	0.238,0.053	0.048,0.143	NA,0.091	0.059,0.0	NA,NA	1.0,0.333	NA,0.0	0.0,NA	0.143,0.091	NA,0.0	0.0,NA	NA,0.0
Ga13g00625	Chr13	+	10042865	10042927	10042047	10042123	10043218	10043284	NA,1.0	NA,1.0	0.694,0.676	1.0,0.823	0.939,1.0	1.0,0.788	NA,0.706	1.0,0.913	0.773,0.861	0.903,0.63	0.668,0.872	0.607,NA	0.756,0.848	0.626,0.929	0.52,NA	NA,1.0
Ga13g00626	Chr13	+	10053919	10054078	10053595	10053742	10054678	10055615	NA,0.0	0.083,0.5	0.231,0.524	0.333,0.5	1.0,1.0	1.0,0.0	NA,0.059	0.25,0.2	NA,0.5	0.714,0.167	0.143,0.172	0.111,NA	0.571,0.333	0.0,0.176	0.25,0.0	0.636,0.533
Ga13g00662	Chr13	-	10957587	10957686	10957386	10957503	10957785	10957908	NA,1.0	1.0,1.0	0.779,0.74	0.959,0.905	1.0,0.976	0.9,1.0	NA,0.91	0.92,0.895	0.779,0.693	0.861,0.865	0.912,0.96	0.988,NA	0.938,0.889	0.528,0.958	0.685,1.0	1.0,0.949
Ga13g00692	Chr13	+	12254109	12254216	12253823	12254019	12254679	12254889	NA,0.071	0.055,0.0	0.079,0.209	0.042,0.118	0.083,0.011	0.034,0.056	NA,0.092	0.041,0.018	0.046,0.2	0.2,0.106	0.127,0.072	0.143,NA	0.082,0.096	0.128,0.129	0.097,0.1	0.156,0.05
Ga13g00707	Chr13	+	12467786	12467934	12467187	12467690	12468058	12468271	NA,NA	0.375,0.667	0.391,0.6	0.394,0.526	0.494,0.492	0.654,0.467	NA,0.573	0.513,0.492	NA,0.0	0.364,0.436	0.645,0.612	0.333,NA	0.296,0.576	0.667,0.4	0.28,0.333	0.0,1.0
Ga13g00722	Chr13	+	13292304	13292358	13291786	13291948	13296856	13296927	NA,0.674	0.91,0.765	1.0,0.951	0.928,0.89	0.957,0.861	1.0,0.706	NA,0.902	0.925,0.775	0.779,0.876	0.944,1.0	0.954,0.888	0.961,NA	0.914,0.878	0.972,0.88	0.875,0.585	0.893,0.726
Ga13g00740	Chr13	-	14030955	14031024	14029904	14030617	14031137	14031224	NA,0.573	0.441,NA	1.0,0.283	0.668,0.542	0.666,0.695	0.524,0.414	NA,0.404	0.626,0.666	0.91,0.629	0.72,0.918	0.372,0.664	0.877,NA	0.519,0.587	0.566,0.842	0.348,0.542	0.525,0.508
Ga13g00751	Chr13	+	16499631	16500018	16498810	16499382	16500506	16501146	NA,0.056	0.2,0.0	0.0,0.143	0.25,0.25	0.1,0.455	0.0,0.111	NA,0.071	0.0,1.0	0.333,0.2	0.167,0.0	0.0,0.029	NA,0.0	0.375,0.273	0.0,0.158	0.0,0.0	0.143,0.03
Ga13g00760	Chr13	+	17443532	17443676	17443387	17443453	17443916	17444007	NA,0.614	0.649,1.0	0.532,0.846	0.687,0.719	0.946,0.894	1.0,0.929	NA,0.844	0.949,0.906	0.589,0.554	1.0,0.684	0.77,0.699	0.667,NA	0.867,0.747	0.647,0.76	0.589,0.784	0.812,0.805
Ga13g00836	Chr13	-	25845675	25845832	25845453	25845574	25845929	25846024	NA,0.076	0.125,0.2	0.067,0.05	0.095,0.042	0.143,0.133	0.027,0.067	NA,0.071	0.094,0.0	0.391,0.125	0.02,0.014	0.133,0.184	0.059,NA	0.098,0.08	0.009,0.048	0.096,0.075	0.079,0.191
Ga13g00884	Chr13	-	29747662	29747850	29746695	29746761	29748052	29748193	NA,0.111	0.333,1.0	0.333,0.0	NA,0.0	0.273,0.214	0.1,0.429	0.176,NA	0.25,0.6	0.0,0.2	NA,0.111	0.714,0.385	0.102,NA	0.6,0.692	0.143,0.231	0.091,NA	NA,0.143
Ga13g00928	Chr13	+	39028035	39028161	39027877	39027954	39028248	39029850	NA,0.0	0.273,1.0	NA,NA	0.6,0.667	0.474,0.778	1.0,1.0	0.5,NA	0.273,1.0	1.0,0.429	1.0,NA	0.846,0.238	0.0,NA	1.0,0.429	1.0,NA	1.0,0.0	NA,0.143
Ga13g00943	Chr13	+	43252988	43253138	43252458	43252891	43253691	43253873	NA,0.545	0.909,1.0	1.0,1.0	1.0,0.92	0.845,0.804	0.92,0.871	0.927,NA	0.813,0.886	1.0,0.833	0.739,1.0	0.778,0.913	0.385,NA	0.667,1.0	0.833,1.0	0.917,1.0	1.0,0.83
Ga13g01005	Chr13	+	53564484	53564589	53564067	53564176	53565125	53565185	0.0,NA	0.161,NA	0.0,0.5	0.143,0.25	0.333,0.234	0.286,0.267	0.484,NA	0.286,0.259	0.231,0.3	0.25,0.091	0.467,0.267	0.117,NA	0.417,0.5	0.304,0.692	0.257,0.2	0.667,0.111
Ga13g01006	Chr13	+	53624474	53624545	53623907	53624024	53624955	53626529	NA,0.768	0.468,0.804	0.105,0.661	0.768,0.328	0.602,0.669	0.501,0.569	0.468,NA	0.565,0.506	0.268,0.251	0.322,0.618	0.362,0.482	0.199,NA	0.257,0.328	0.432,0.342	0.427,1.0	0.38,0.509
Ga13g01017	Chr13	-	58144123	58144171	58143501	58143573	58144375	58144465	NA,0.788	0.67,0.404	0.709,0.604	0.709,0.548	0.697,0.813	0.762,0.844	0.887,NA	0.793,0.877	0.779,0.547	0.839,0.688	0.757,0.602	0.679,NA	0.716,0.651	0.772,0.624	0.681,0.682	0.512,0.737
Ga13g01017	Chr13	-	58144585	58144676	58144375	58144465	58144969	58145077	NA,0.826	0.825,NA	0.932,1.0	0.724,0.923	0.739,0.753	0.748,0.802	0.739,NA	0.825,0.736	0.79,0.753	0.89,0.77	0.804,0.763	0.526,NA	0.869,0.763	0.807,0.765	0.587,0.817	0.807,0.833
Ga13g01017	Chr13	-	58142941	58143041	58142727	58142854	58143501	58143573	NA,0.968	0.778,1.0	0.6,0.765	0.923,0.808	0.86,0.934	1.0,0.893	0.89,NA	0.872,0.941	0.857,0.807	0.636,0.758	0.959,0.825	0.385,NA	0.805,0.778	0.765,0.872	0.843,1.0	0.789,0.943
Ga13g01056	Chr13	-	63119509	63119661	63119042	63119384	63120190	63120266	NA,0.75	0.412,NA	0.333,0.0	0.333,0.2	0.471,0.257	0.2,0.636	0.216,NA	0.192,0.189	0.286,0.478	0.2,0.263	0.333,0.778	0.846,NA	0.351,0.455	0.214,0.059	0.214,0.0	0.2,0.26
Ga13g01089	Chr13	+	72628483	72628570	72627903	72627941	72628671	72629149	NA,0.339	0.3,NA	NA,NA	1.0,1.0	NA,1.0	1.0,1.0	0.495,NA	1.0,NA	0.349,1.0	NA,NA	1.0,1.0	1.0,NA	NA,NA	NA,NA	0.0,NA	0.66,0.662
Ga13g01096	Chr13	-	73374145	73374227	73371143	73371589	73374856	73375004	1.0,NA	0.0,NA	1.0,NA	0.0,0.155	0.0,0.0	0.268,0.0	0.0,NA	0.524,NA	0.0,0.084	0.0,0.623	0.155,0.355	0.524,NA	0.355,0.18	0.423,0.0	0.623,1.0	0.524,0.248
Ga13g01122	Chr13	+	74906788	74906832	74906470	74906668	74907163	74907361	NA,0.65	0.0,NA	0.0,0.207	0.411,0.677	0.148,0.511	0.777,0.411	0.564,NA	0.544,0.635	NA,0.343	0.511,NA	0.148,0.0	0.83,NA	1.0,0.258	0.148,0.677	0.258,0.148	0.189,0.051
Ga13g01122	Chr13	+	74906788	74906832	74906470	74906668	74907166	74907361	NA,0.736	0.0,NA	0.0,1.0	0.411,0.677	0.582,0.273	0.379,0.527	0.52,NA	0.605,0.582	1.0,0.511	0.582,0.0	0.258,0.0	NA,1.0	0.582,0.777	0.258,0.736	1.0,1.0	0.677,0.0
Ga13g01153	Chr13	-	77436868	77437384	77436457	77436572	77437814	77438251	NA,1.0	1.0,1.0	1.0,1.0	0.692,1.0	0.873,0.886	1.0,0.929	NA,1.0	0.826,0.867	1.0,0.714	1.0,0.667	1.0,1.0	1.0,NA	NA,1.0	0.867,1.0	0.733,1.0	1.0,1.0
Ga13g01161	Chr13	+	77555561	77555629	77555448	77555496	77555707	77555782	NA,0.153	0.069,0.095	0.126,0.098	0.128,0.118	0.125,0.141	0.127,0.112	0.141,NA	0.083,0.106	0.209,0.226	0.081,0.223	0.097,0.168	0.084,NA	0.13,0.227	0.246,0.119	0.152,0.078	0.182,0.127
Ga13g01181	Chr13	+	80080289	80080331	80079843	80080002	80080434	80080605	NA,0.739	0.903,1.0	0.85,0.922	0.896,0.953	0.846,0.842	0.962,0.848	0.947,0.926	0.891,0.812	0.745,0.87	0.917,0.964	0.864,0.86	NA,1.0	0.934,0.95	0.923,0.951	0.939,0.883	0.902,0.827
Ga13g01193	Chr13	+	82260027	82260152	82259881	82259947	82260252	82260387	NA,0.905	1.0,1.0	1.0,0.474	1.0,0.667	0.947,0.826	0.692,0.895	0.689,0.75	0.538,0.905	1.0,0.75	0.714,0.765	0.677,0.867	NA,1.0	0.75,0.722	0.222,0.909	0.75,0.294	0.684,0.944
Ga13g01193	Chr13	+	82260113	82260152	82259881	82259947	82260252	82260387	NA,0.973	1.0,1.0	1.0,0.733	1.0,0.89	0.983,0.944	0.844,0.961	0.888,0.921	0.826,0.97	1.0,0.897	0.904,0.94	0.904,0.949	NA,1.0	0.935,0.874	0.623,0.971	0.916,0.658	0.891,0.979
Ga13g01195	Chr13	+	82330087	82330151	82329749	82329819	82330233	82330397	NA,NA	0.478,NA	NA,0.671	0.647,0.505	0.735,0.62	0.936,0.795	0.704,0.537	0.55,0.681	0.379,0.55	0.71,0.726	0.665,0.62	NA,0.604	0.71,0.379	0.871,0.907	0.517,0.0	0.753,0.579
Ga13g01198	Chr13	+	83457958	83457999	83457509	83457715	83458097	83458229	NA,0.137	0.054,0.169	0.038,0.24	0.098,0.034	0.042,0.05	0.052,0.036	0.042,0.064	0.058,0.047	0.028,0.057	0.057,0.126	0.035,0.065	NA,0.509	0.04,0.035	0.099,0.104	0.126,0.0	0.091,0.129
Ga13g01219	Chr13	-	85900452	85900512	85899950	85900282	85900630	85900786	NA,0.912	0.955,0.834	0.907,0.909	0.962,0.957	0.96,0.968	0.908,0.956	0.924,0.967	0.992,0.885	1.0,1.0	0.846,0.882	0.859,0.886	NA,1.0	0.945,0.879	0.971,0.889	1.0,0.944	0.617,0.851
Ga13g01235	Chr13	-	86456252	86456347	86455752	86455786	86457437	86457524	NA,0.018	0.524,1.0	0.339,0.782	0.506,0.329	0.451,0.49	0.339,0.59	0.562,0.469	0.521,0.235	0.108,0.225	0.755,0.397	0.521,0.452	NA,0.186	0.536,0.658	0.837,0.506	0.269,0.156	0.477,0.244
Ga13g01245	Chr13	+	87739603	87739678	87739090	87739249	87739872	87740230	NA,0.677	1.0,1.0	NA,1.0	0.667,1.0	0.713,1.0	1.0,0.696	1.0,1.0	0.696,0.774	0.857,0.643	1.0,1.0	0.604,0.885	NA,1.0	1.0,1.0	1.0,1.0	1.0,1.0	0.889,0.761
Ga13g01251	Chr13	+	87974043	87974108	87972708	87973819	87974211	87974385	NA,0.099	0.0,NA	0.233,0.0	0.0,0.063	0.063,0.154	0.132,0.0	0.258,0.115	0.422,0.045	0.092,0.132	0.313,0.0	0.148,0.028	NA,0.0	0.0,0.0	0.168,0.0	0.08,0.0	0.233,0.108
Ga13g01264	Chr13	+	89084327	89084432	89084008	89084206	89084561	89084666	NA,NA	0.167,0.0	0.15,0.135	0.043,0.0	0.2,0.213	0.217,0.217	0.429,0.2	0.611,0.0	0.5,0.167	0.125,0.083	0.114,0.13	NA,0.333	0.214,0.0	0.3,0.136	0.111,0.0	0.0,0.5
Ga13g01292	Chr13	+	90293652	90293732	90293376	90293528	90293803	90293915	NA,0.016	0.2,0.041	0.182,0.017	0.053,0.056	0.037,0.043	0.017,0.009	0.026,0.025	0.043,0.076	0.204,0.185	0.116,0.052	0.092,0.069	NA,0.0	0.009,0.037	0.02,0.03	0.197,0.014	0.05,0.069
Ga13g01292	Chr13	+	90290437	90290544	90290133	90290242	90290619	90290748	NA,0.048	0.014,0.037	0.046,0.0	0.043,0.029	0.024,0.075	0.008,0.051	0.02,0.044	0.029,0.029	0.042,0.11	0.054,0.012	0.066,0.055	NA,0.019	0.022,0.027	0.04,0.038	0.042,0.068	0.006,0.079
Ga13g01294	Chr13	+	90495500	90496003	90494339	90494943	90496120	90496382	NA,0.273	0.042,0.111	0.0,0.0	0.134,0.171	0.078,0.059	0.149,0.16	0.114,0.059	0.03,0.026	0.179,0.05	0.0,0.12	0.098,0.111	NA,0.091	0.114,0.119	0.105,0.125	0.044,0.071	0.173,0.109
Ga13g01302	Chr13	+	91026830	91027050	91025507	91025624	91027910	91029408	NA,0.175	0.089,0.048	0.121,0.058	0.098,0.085	0.051,0.061	0.045,0.06	0.087,0.058	0.047,0.059	0.12,0.067	0.075,0.035	0.092,0.094	NA,0.355	0.153,0.03	0.101,0.124	0.103,0.078	0.096,0.127
Ga13g01302	Chr13	+	91026922	91027545	91025507	91025624	91027910	91029408	NA,0.148	0.124,0.091	0.065,0.042	0.061,0.03	0.046,0.052	0.045,0.06	0.084,0.071	0.065,0.026	0.214,0.049	0.14,0.035	0.075,0.089	NA,0.649	0.103,0.073	0.024,0.124	0.082,0.13	0.096,0.092
Ga13g01302	Chr13	+	91026922	91027050	91025507	91025624	91027910	91029408	NA,0.212	0.179,0.091	0.159,0.088	0.148,0.105	0.075,0.105	0.074,0.107	0.152,0.121	0.095,0.064	0.267,0.101	0.196,0.063	0.136,0.139	NA,0.695	0.203,0.099	0.114,0.217	0.148,0.161	0.164,0.18
Ga13g01302	Chr13	+	91027503	91027545	91026922	91027050	91027910	91029408	NA,0.239	0.073,NA	0.0,0.0	0.0,0.0	0.159,0.036	0.0,0.0	0.054,0.0	0.056,0.0	0.0,0.0	0.0,0.0	0.066,0.056	NA,0.34	0.0,0.0	0.0,0.03	0.081,0.105	0.0,0.031
Ga13g01354	Chr13	-	97553421	97553833	97552971	97553049	97553972	97554295	NA,0.125	0.02,0.0	0.067,0.4	0.226,0.069	0.084,0.029	0.0,0.011	NA,0.015	0.103,0.043	0.061,0.15	0.0,0.0	0.051,0.031	NA,0.091	0.118,0.077	0.133,0.136	0.083,0.067	0.091,0.118
Ga13g01400	Chr13	-	100985589	100985716	100985052	100985174	100985918	100985993	NA,1.0	0.864,1.0	0.886,0.636	0.938,0.875	1.0,0.778	0.897,0.696	NA,0.739	0.821,0.806	1.0,0.714	0.905,0.902	0.787,0.867	NA,1.0	0.815,0.789	0.805,0.959	0.882,0.778	0.677,1.0
Ga13g01400	Chr13	-	100985589	100985807	100985052	100985174	100985918	100985993	NA,1.0	0.86,1.0	0.9,0.667	0.938,0.875	1.0,0.778	0.897,0.696	NA,0.735	0.811,0.813	1.0,0.714	0.905,0.902	0.784,0.86	NA,1.0	0.815,0.789	0.818,0.961	0.88,0.778	0.677,1.0
Ga13g01418	Chr13	+	101723303	101723551	101722312	101722576	101725130	101725190	NA,0.947	1.0,1.0	0.933,0.907	0.825,0.9	0.804,0.942	0.891,0.927	NA,0.835	0.858,0.936	0.929,0.925	1.0,0.591	0.766,0.855	NA,0.733	0.961,0.905	0.967,0.962	0.941,1.0	0.955,0.906
Ga13g01431	Chr13	+	101964044	101964096	101962992	101963046	101964399	101964739	NA,0.331	0.117,0.569	0.306,0.398	0.128,0.497	0.331,0.0	0.0,0.248	NA,0.231	0.068,0.306	0.076,0.0	0.725,0.798	0.231,0.548	NA,0.306	0.398,0.159	0.435,0.214	0.664,0.248	0.468,0.324
Ga13g01434	Chr13	-	102175835	102175948	102175390	102175698	102176082	102176438	NA,0.0	NA,0.0	0.059,0.12	0.0,0.103	0.011,0.011	0.071,0.015	NA,0.034	0.008,0.011	0.0,0.043	0.077,0.182	0.029,0.02	NA,0.0	0.011,0.083	0.023,0.026	0.0,0.304	0.6,0.0
Ga13g01438	Chr13	-	102239653	102239704	102238694	102238785	102240266	102240323	NA,NA	NA,NA	NA,NA	0.0,NA	0.399,NA	NA,NA	0.0,NA	0.399,0.0	NA,NA	NA,NA	NA,NA	0.0,NA	NA,1.0	NA,NA	NA,NA	0.0,NA
Ga13g01455	Chr13	-	102531423	102531493	102530899	102531018	102531938	102532030	NA,1.0	1.0,1.0	0.747,1.0	0.793,0.841	0.922,0.969	0.747,1.0	NA,0.776	0.888,0.946	0.898,0.756	1.0,0.909	0.76,0.88	NA,0.508	0.556,0.752	0.848,0.931	0.863,0.855	0.841,0.888
Ga13g01467	Chr13	+	102902371	102902505	102902221	102902285	102902610	102902694	0.333,NA	0.241,0.0	0.455,0.154	0.161,0.071	0.107,0.167	0.176,0.24	NA,0.275	0.316,0.417	0.25,0.231	0.167,0.05	0.321,0.232	NA,0.143	0.362,0.273	0.273,0.316	0.263,0.143	0.294,0.353
Ga13g01481	Chr13	-	103622130	103622231	103621803	103621912	103622652	103622772	NA,0.26	0.913,1.0	1.0,1.0	1.0,0.878	0.986,1.0	0.948,0.962	NA,0.911	0.933,0.973	0.714,0.818	0.852,0.895	0.882,0.929	NA,1.0	1.0,1.0	1.0,1.0	0.882,0.818	0.647,0.929
Ga13g01547	Chr13	+	105942753	105942874	105941392	105941434	105942961	105944124	NA,0.029	0.024,0.0	0.0,0.032	0.014,0.066	0.008,0.054	0.077,0.044	NA,0.064	0.027,0.037	0.031,0.058	0.024,0.03	0.035,0.027	NA,0.0	0.022,0.049	0.011,0.051	0.025,0.015	0.032,0.047
Ga13g01548	Chr13	-	105948135	105948218	105946569	105946625	105948546	105949021	NA,0.135	0.377,0.304	0.133,0.12	0.203,0.205	0.184,0.282	0.092,0.094	NA,0.086	0.098,0.078	0.278,0.167	0.409,0.152	0.141,0.156	NA,0.627	0.144,0.061	0.151,0.182	0.126,0.147	0.185,0.164
Ga13g01588	Chr13	-	107104241	107104385	107104009	107104160	107104469	107104571	NA,1.0	0.714,1.0	NA,0.412	0.6,0.846	0.774,0.909	0.714,1.0	NA,1.0	0.85,0.833	0.556,0.172	0.2,0.6	1.0,1.0	1.0,NA	1.0,1.0	0.368,1.0	1.0,0.333	0.818,0.667
[truncated: 130 more rows]
