# Supplementary material for: Multi-strategic RNA-seq analysis reveals a high-resolution transcriptional landscape in cotton
Source: Nat Commun. 2019 Oct 17;10:4714. doi: 10.1038/s41467-019-12575-x (PMC6797763; doi:10.1038/s41467-019-12575-x)
Supplement: Supplementary file 5 — Supplementary Dataset 1-39 [file 41467_2019_12575_MOESM5_ESM.zip › SupplementaryDataset/SuppData33.xlsx]

## Sheet: AS hotspot genes
The list of genes with AS hotspots in G. arboreum
Name	AtHit	AtFunction	NrHit	NrFunction	KogHit	KogFunction	UniProtHit	UniProtFunction	InterProHit	InterProFunction	GO	KO
Ga01g00400	AT1G17110.3	| ubiquitin-specific protease 15 | Chr1:5845816-5849889 REVERSE LENGTH=924 | 201606	gi|1050638249|ref|XP_017642238.1|	PREDICTED: ubiquitin carboxyl-terminal hydrolase 15-like [Gossypium arboreum]	At1g17110	[O] KOG1865 Ubiquitin carboxyl-terminal hydrolase	sp|Q9FPS9|UBP15_ARATH	Ubiquitin carboxyl-terminal hydrolase 15 OS=Arabidopsis thaliana GN=UBP15 PE=2 SV=2	IPR002893	Zinc finger, MYND-type	0006511|0016579|0036459	NA
Ga01g00463	AT1G78580.4	| trehalose-6-phosphate synthase | Chr1:29552495-29557482 REVERSE LENGTH=942 | 201606	gi|1050636806|ref|XP_017641479.1|	PREDICTED: alpha,alpha-trehalose-phosphate synthase [UDP-forming] 1-like isoform X3 [Gossypium arboreum]	At1g78580	[G] KOG1050 Trehalose-6-phosphate synthase component TPS1 and related subunits	sp|Q9SYM4|TPS1_ARATH	Alpha,alpha-trehalose-phosphate synthase [UDP-forming] 1 OS=Arabidopsis thaliana GN=TPS1 PE=1 SV=1	IPR001830	Glycosyl transferase, family 20	0003824|0005992	NA
Ga01g00494	AT5G20480.2	| EF-TU receptor | Chr5:6922497-6925679 FORWARD LENGTH=1031 | 201606	gi|1050633153|ref|XP_017639529.1|	PREDICTED: probable LRR receptor-like serine/threonine-protein kinase At3g47570 [Gossypium arboreum]	At5g20480	EF-TU receptor	sp|Q1MX30|XA21_ORYSI	Receptor kinase-like protein Xa21 OS=Oryza sativa subsp. indica GN=XA21 PE=1 SV=1	IPR000719	Protein kinase domain	0004672|0005515|0005524|0006468	NA
Ga01g00761	AT5G54730.1	| yeast autophagy 18 F-like protein | Chr5:22233977-22236804 REVERSE LENGTH=763 | 201606	gi|1050581667|ref|XP_017611975.1|	PREDICTED: autophagy-related protein 18f-like isoform X2 [Gossypium arboreum] >gi|1050581669|ref|XP_017611976.1| PREDICTED: autophagy-related protein 18f-like isoform X2 [Gossypium arboreum]	At5g54730	[R] KOG2109 WD40 repeat protein	sp|Q9FH32|AT18F_ARATH	Autophagy-related protein 18f OS=Arabidopsis thaliana GN=ATG18F PE=2 SV=1	IPR001680	WD40 repeat	0005515	NA
Ga01g01000	AT1G16270.3	| kinase superfamily with octicosapeptide/Phox/Bem1p domain-containing protein | Chr1:5563890-5568145 FORWARD LENGTH=1147 | 201606	gi|1050637051|ref|XP_017641605.1|	PREDICTED: uncharacterized protein LOC108482977 isoform X3 [Gossypium arboreum]	At1g16270_2	[T] KOG0192 Tyrosine kinase specific for activated (GTP-bound) p21cdc42Hs	sp|Q9C9U5|SIS8_ARATH	Probable serine/threonine-protein kinase SIS8 OS=Arabidopsis thaliana GN=SIS8 PE=1 SV=1	IPR000270	PB1 domain	0004672|0005515|0005524|0006468	NA
Ga01g01025	AT1G76460.1	| RNA-binding (RRM/RBD/RNP motifs) family protein | Chr1:28686932-28688506 REVERSE LENGTH=285 | 201606	gi|728848537|gb|KHG27980.1|	RNA-binding 24 [Gossypium arboreum]	At1g20880	[R] KOG0149 Predicted RNA-binding protein SEB4 (RRM superfamily)	sp|Q9M1S3|ARP1_ARATH	Probable RNA-binding protein ARP1 OS=Arabidopsis thaliana GN=ARP1 PE=2 SV=1	IPR000504	RNA recognition motif domain	0003676	NA
Ga01g01071	AT1G76280.2	| Tetratricopeptide repeat (TPR)-like superfamily protein | Chr1:28618365-28622581 REVERSE LENGTH=693 | 201606	gi|763746851|gb|KJB14290.1|	hypothetical protein B456_002G118000 [Gossypium raimondii]	At1g76280	[R] KOG4197 FOG: PPR repeat	sp|Q9SGQ6|PP126_ARATH	Pentatricopeptide repeat-containing protein At1g76280 OS=Arabidopsis thaliana GN=At1g76280 PE=2 SV=2	IPR002885	Pentatricopeptide repeat	0005515	NA
Ga01g01277	AT1G58350.4	| Putative serine esterase family protein | Chr1:21663131-21666827 REVERSE LENGTH=794 | 201606	gi|1050571692|ref|XP_017606648.1|	PREDICTED: protein FAM135B-like [Gossypium arboreum] >gi|1050571694|ref|XP_017606649.1| PREDICTED: protein FAM135B-like [Gossypium arboreum]	At1g58350	[S] KOG2205 Uncharacterized conserved protein	sp|Q641I1|F135B_XENLA	Protein FAM135B OS=Xenopus laevis GN=fam135b PE=2 SV=1	IPR007751	Domain of unknown function DUF676, lipase-like	NA	NA
Ga01g01315	AT5G43130.3	| TBP-associated factor 4 | Chr5:17315874-17321144 REVERSE LENGTH=798 | 201606	gi|1029018290|ref|XP_016672971.1|	PREDICTED: transcription initiation factor TFIID subunit 4b-like isoform X4 [Gossypium hirsutum]	At5g43130	[K] KOG2341 TATA box binding protein (TBP)-associated factor, RNA polymerase II	sp|F4K4L7|TAF4B_ARATH	Transcription initiation factor TFIID subunit 4b OS=Arabidopsis thaliana GN=TAF4B PE=1 SV=1	IPR007900	Transcription initiation factor TFIID component TAF4	0005669|0006352	NA
Ga01g01522	NA	NA	gi|728820306|gb|KHG03690.1|	Putative RNA-binding protein Luc7-like 1 [Gossypium arboreum]	NA	NA	NA	NA	NA	NA	NA	NA
Ga01g02253	AT5G58510.1	| Rab3 GTPase-activating protein catalytic protein | Chr5:23648287-23654421 REVERSE LENGTH=963 | 201606	gi|1029002185|ref|XP_016755833.1|	PREDICTED: rab3 GTPase-activating protein catalytic subunit-like isoform X1 [Gossypium hirsutum]	At5g58510	[S] KOG2390 Uncharacterized conserved protein	sp|P69735|RB3GP_RAT	Rab3 GTPase-activating protein catalytic subunit (Fragments) OS=Rattus norvegicus GN=Rab3gap1 PE=1 SV=2	IPR026147	Rab3 GTPase-activating protein catalytic subunit	0005096	K18270
Ga02g00412	AT2G22530.1	| Alkaline-phosphatase-like family protein | Chr2:9572971-9577441 REVERSE LENGTH=958 | 201606	gi|763750876|gb|KJB18264.1|	hypothetical protein B456_003G043400 [Gossypium raimondii]	At2g22530	[T] KOG2125 Glycosylphosphatidylinositol anchor synthesis protein	NA	NA	NA	NA	NA	NA
Ga02g00591	AT1G80000.3	| CASC3/Barentsz eIF4AIII binding protein | Chr1:30093195-30096742 FORWARD LENGTH=605 | 201606	gi|1050601246|ref|XP_017623026.1|	PREDICTED: protein CASC3-like isoform X1 [Gossypium arboreum] >gi|1050601248|ref|XP_017623027.1| PREDICTED: protein CASC3-like isoform X1 [Gossypium arboreum] >gi|1050601250|ref|XP_017623028.1| PREDICTED: protein CASC3-like isoform X1 [Gossypium arboreum] >gi|1050601252|ref|XP_017623029.1| PREDICTED: protein CASC3-like isoform X2 [Gossypium arboreum] >gi|1050601254|ref|XP_017623030.1| PREDICTED: …	At1g80000	Arabidopsis thaliana CASC3/Barentsz eIF4AIII binding protein	sp|Q93ZJ9|MLN51_ARATH	Protein MLN51 homolog OS=Arabidopsis thaliana GN=MLN51 PE=1 SV=1	IPR018545	Btz domain	NA	NA
Ga02g00670	ATMG00710.1	| Polynucleotidyl transferase%2C ribonuclease H-like superfamily protein | ChrM:207553-207915 REVERSE LENGTH=120 | 201606	gi|1029030725|ref|XP_016679133.1|	PREDICTED: uncharacterized protein LOC107898098 [Gossypium hirsutum]	At1g58889	[R] KOG0017 FOG: Transposon-encoded proteins with TYA, reverse transcriptase, integrase domains in various combinations	sp|P10978|POLX_TOBAC	Retrovirus-related Pol polyprotein from transposon TNT 1-94 OS=Nicotiana tabacum PE=2 SV=1	IPR001584	Integrase, catalytic core	0003676|0015074	NA
Ga02g00672	NA	NA	gi|1050558071|ref|XP_017629734.1|	PREDICTED: uncharacterized protein LOC108472692 [Gossypium arboreum]	At4g10690	[R] KOG0017 FOG: Transposon-encoded proteins with TYA, reverse transcriptase, integrase domains in various combinations	NA	NA	IPR025724	GAG-pre-integrase domain	NA	NA
Ga02g00787	NA	NA	gi|1050597249|ref|XP_017620117.1|	PREDICTED: uncharacterized protein LOC108464359 isoform X1 [Gossypium arboreum] >gi|1050597251|ref|XP_017620118.1| PREDICTED: uncharacterized protein LOC108464359 isoform X1 [Gossypium arboreum] >gi|728828633|gb|KHG08076.1| Peptidyl-prolyl cis-trans isomerase, chloroplastic [Gossypium arboreum]	NA	NA	NA	NA	NA	NA	NA	NA
Ga02g00788	AT1G73210.3	| hypothetical protein (DUF789) | Chr1:27528428-27530453 REVERSE LENGTH=314 | 201606	gi|1050597255|ref|XP_017620120.1|	PREDICTED: uncharacterized protein LOC108464360 [Gossypium arboreum]	At1g73210	Arabidopsis thaliana clone RAFL15-11-N10 (R20492) unknown protein	NA	NA	IPR008507	Protein of unknown function DUF789	NA	NA
Ga02g01076	NA	NA	gi|728832250|gb|KHG11693.1|	Hexaprenyldihydroxybenzoate methyltransferase, mitochondrial -like protein [Gossypium arboreum]	At2g10780	[R] KOG0017 FOG: Transposon-encoded proteins with TYA, reverse transcriptase, integrase domains in various combinations	NA	NA	IPR005162	Retrotransposon gag domain	0003676|0008270	NA
Ga02g01117	AT1G50500.5	| Membrane trafficking VPS53 family protein | Chr1:18708768-18715597 REVERSE LENGTH=680 | 201606	gi|1050624200|ref|XP_017634955.1|	PREDICTED: vacuolar protein sorting-associated protein 53 A-like isoform X2 [Gossypium arboreum]	At1g50500	[U] KOG2180 Late Golgi protein sorting complex, subunit Vps53	sp|Q0WQF4|VP53A_ARATH	Vacuolar protein sorting-associated protein 53 A OS=Arabidopsis thaliana GN=VPS53 PE=1 SV=1	NA	NA	NA	NA
Ga02g01119	NA	NA	gi|728808757|gb|KHF98494.1|	Pyridoxal-phosphate-dependent serine hydroxymethyltransferase [Gossypium arboreum]	NA	NA	NA	NA	NA	NA	NA	NA
Ga03g00711	AT4G38470.2	| ACT-like protein tyrosine kinase family protein | Chr4:17999432-18003401 FORWARD LENGTH=553 | 201606	gi|1050651693|ref|XP_017649234.1|	PREDICTED: serine/threonine-protein kinase STY46-like [Gossypium arboreum] >gi|728844179|gb|KHG23622.1| Serine/threonine-protein kinase HT1 [Gossypium arboreum]	At4g35780	[T] KOG0192 Tyrosine kinase specific for activated (GTP-bound) p21cdc42Hs	sp|F4JTP5|STY46_ARATH	Serine/threonine-protein kinase STY46 OS=Arabidopsis thaliana GN=STY46 PE=1 SV=1	IPR001245	Serine-threonine/tyrosine-protein kinase, catalytic domain	0004672|0005524|0006468	NA
Ga03g01340	AT1G05230.9	| homeodomain GLABROUS 2 | Chr1:1513388-1517024 REVERSE LENGTH=721 | 201606	gi|1050630528|ref|XP_017638203.1|	PREDICTED: homeobox-leucine zipper protein HDG2-like isoform X1 [Gossypium arboreum]	At1g05230	homeodomain GLABROUS 2	sp|Q94C37|HDG2_ARATH	Homeobox-leucine zipper protein HDG2 OS=Arabidopsis thaliana GN=HDG2 PE=2 SV=1	IPR001356	Homeobox domain	0003677|0008289	K09338
Ga04g00437	AT1G49350.1	| pfkB-like carbohydrate kinase family protein | Chr1:18265070-18267034 FORWARD LENGTH=378 | 201606	gi|728842455|gb|KHG21898.1|	putative sugar kinase yeiI [Gossypium arboreum]	At1g49350	[R] KOG3009 Predicted carbohydrate kinase, contains PfkB domain	sp|P33020|YEII_ECOLI	Uncharacterized sugar kinase YeiI OS=Escherichia coli (strain K12) GN=yeiI PE=3 SV=2	IPR011611	Carbohydrate kinase PfkB	0016773	NA
Ga04g01313	AT3G27730.5	| DNA helicase ROCK-N-ROLLERS | Chr3:10273391-10280213 REVERSE LENGTH=1143 | 201606	gi|1050582666|ref|XP_017612493.1|	PREDICTED: DExH-box ATP-dependent RNA helicase DExH17 isoform X5 [Gossypium arboreum]	At3g27730	[A] KOG0952 DNA/RNA helicase MER3/SLH1, DEAD-box superfamily	sp|Q5D892|MER3_ARATH	DExH-box ATP-dependent RNA helicase DExH17 OS=Arabidopsis thaliana GN=MER3 PE=2 SV=1	IPR001650	Helicase, C-terminal	NA	NA
Ga04g01318	AT5G14610.2	| DEAD box RNA helicase family protein | Chr5:4711271-4714713 FORWARD LENGTH=645 | 201606	gi|1050588227|ref|XP_017615432.1|	PREDICTED: DEAD-box ATP-dependent RNA helicase 46-like [Gossypium arboreum] >gi|1050588229|ref|XP_017615433.1| PREDICTED: DEAD-box ATP-dependent RNA helicase 46-like [Gossypium arboreum]	At5g14610	[A] KOG0331 ATP-dependent RNA helicase	sp|P46942|DB10_NICSY	ATP-dependent RNA helicase-like protein DB10 OS=Nicotiana sylvestris PE=2 SV=1	IPR011545	DEAD/DEAH box helicase domain	0003676|0005524	NA
Ga04g01439	AT5G15270.3	| RNA-binding KH domain-containing protein | Chr5:4958738-4960737 FORWARD LENGTH=533 | 201606	gi|1050629126|ref|XP_017637481.1|	PREDICTED: KH domain-containing protein At4g18375-like [Gossypium arboreum] >gi|1050629128|ref|XP_017637482.1| PREDICTED: KH domain-containing protein At4g18375-like [Gossypium arboreum]	At5g15270	[AR] KOG2190 PolyC-binding proteins alphaCP-1 and related KH domain proteins	sp|Q8W4B1|RCF3_ARATH	RNA-binding KH domain-containing protein RCF3 OS=Arabidopsis thaliana GN=RCF3 PE=1 SV=1	IPR004088	K Homology domain, type 1	0003676|0003723	K21444
Ga04g01815	AT2G40540.5	| potassium transporter 2 | Chr2:16931445-16934516 FORWARD LENGTH=794 | 201606	gi|1050587979|ref|XP_017615321.1|	PREDICTED: potassium transporter 2-like isoform X2 [Gossypium arboreum] >gi|1050587981|ref|XP_017615322.1| PREDICTED: potassium transporter 2-like isoform X2 [Gossypium arboreum] >gi|1050587983|ref|XP_017615323.1| PREDICTED: potassium transporter 2-like isoform X2 [Gossypium arboreum]	At2g40540	Arabidopsis thaliana clone U20444 putative potassium transporter	sp|O22881|POT2_ARATH	Potassium transporter 2 OS=Arabidopsis thaliana GN=POT2 PE=1 SV=2	IPR003855	Potassium transporter	0015079|0016020|0071805	K03549
Ga04g01859	AT1G19220.1	| auxin response factor 19 | Chr1:6628395-6632779 REVERSE LENGTH=1086 | 201606	gi|1051789898|ref|NP_001316947.1|	auxin response factor 19-like [Gossypium arboreum] >gi|73697836|gb|AAZ81522.1| auxin response factor 2 [Gossypium arboreum]	At1g19220	hypothetical protein	sp|Q6Z2W3|ARFE_ORYSJ	Auxin response factor 5 OS=Oryza sativa subsp. japonica GN=ARF5 PE=2 SV=2	IPR033389	AUX/IAA domain	0003677|0005515|0005634|0006355|0009725	NA
Ga05g00055	AT5G57610.1	| kinase superfamily with octicosapeptide/Phox/Bem1p domain-containing protein | Chr5:23325307-23329099 FORWARD LENGTH=1054 | 201606	gi|1050644384|ref|XP_017645476.1|	PREDICTED: uncharacterized protein LOC108486142 isoform X1 [Gossypium arboreum] >gi|1050644386|ref|XP_017645477.1| PREDICTED: uncharacterized protein LOC108486142 isoform X1 [Gossypium arboreum] >gi|1050644388|ref|XP_017645478.1| PREDICTED: uncharacterized protein LOC108486142 isoform X1 [Gossypium arboreum] >gi|728808276|gb|KHF98176.1| putative serine/threonine-protein kinase drkD [Gossypium arb…	At5g57610_2	[T] KOG0192 Tyrosine kinase specific for activated (GTP-bound) p21cdc42Hs	sp|O22558|STY8_ARATH	Serine/threonine-protein kinase STY8 OS=Arabidopsis thaliana GN=STY8 PE=1 SV=2	IPR001245	Serine-threonine/tyrosine-protein kinase, catalytic domain	0004672|0005515|0005524|0006468	NA
Ga05g00861	AT3G52890.4	| KCBP-interacting protein kinase | Chr3:19609150-19612032 FORWARD LENGTH=934 | 201606	gi|1050571039|ref|XP_017606298.1|	PREDICTED: serine/threonine-protein kinase D6PKL1-like [Gossypium arboreum] >gi|1050571041|ref|XP_017606299.1| PREDICTED: serine/threonine-protein kinase D6PKL1-like [Gossypium arboreum] >gi|1050571043|ref|XP_017606300.1| PREDICTED: serine/threonine-protein kinase D6PKL1-like [Gossypium arboreum] >gi|1050571045|ref|XP_017606301.1| PREDICTED: serine/threonine-protein kinase D6PKL1-like [Gossypium …	At3g52890	[R] KOG0610 Putative serine/threonine protein kinase	sp|Q9LFA2|KIPK1_ARATH	Serine/threonine-protein kinase KIPK1 OS=Arabidopsis thaliana GN=KIPK1 PE=1 SV=1	IPR000719	Protein kinase domain	0004672|0005524|0006468	NA
Ga05g00906	AT5G01450.1	| RING/U-box superfamily protein | Chr5:183693-186244 REVERSE LENGTH=444 | 201606	gi|1050652014|ref|XP_017649407.1|	PREDICTED: uncharacterized protein LOC108489387 isoform X2 [Gossypium arboreum]	At2g38190	[O] KOG4275 Predicted E3 ubiquitin ligase	sp|Q7XI08|XB34_ORYSJ	Probable E3 ubiquitin-protein ligase XBOS34 OS=Oryza sativa subsp. japonica GN=XBOS34 PE=2 SV=1	IPR032010	Domain of unknown function DUF4793	NA	NA
Ga05g00907	AT2G29950.1	| ELF4-like 1 | Chr2:12767790-12768167 FORWARD LENGTH=125 | 201606	gi|1050652016|ref|XP_017649408.1|	PREDICTED: protein ELF4-LIKE 1 [Gossypium arboreum]	At2g29950	Arabidopsis thaliana hypothetical protein	sp|O80877|EF4L1_ARATH	Protein ELF4-LIKE 1 OS=Arabidopsis thaliana GN=EFL1 PE=2 SV=1	IPR009741	Protein EARLY FLOWERING 4	0042753	NA
Ga05g01077	AT2G28250.6	| Protein kinase superfamily protein | Chr2:12044004-12046339 FORWARD LENGTH=565 | 201606	gi|1050600959|ref|XP_017622876.1|	PREDICTED: receptor-like serine/threonine-protein kinase NCRK isoform X2 [Gossypium arboreum] >gi|1050600961|ref|XP_017622877.1| PREDICTED: receptor-like serine/threonine-protein kinase NCRK isoform X2 [Gossypium arboreum] >gi|1050600963|ref|XP_017622878.1| PREDICTED: receptor-like serine/threonine-protein kinase NCRK isoform X2 [Gossypium arboreum] >gi|1050600965|ref|XP_017622879.1| PREDICTED: r…	At2g28250	[T] KOG1187 Serine/threonine protein kinase	sp|Q8VYY5|NCRK_ARATH	Receptor-like serine/threonine-protein kinase NCRK OS=Arabidopsis thaliana GN=NCRK PE=1 SV=1	IPR000719	Protein kinase domain	0004672|0005524|0006468	NA
Ga05g01142	AT3G05850.1	| MuDR family transposase | Chr3:1743537-1745943 REVERSE LENGTH=777 | 201606	gi|1050631023|ref|XP_017638447.1|	PREDICTED: uncharacterized protein LOC108480102 isoform X2 [Gossypium arboreum]	At3g05850	[R] TWOG0131 mutator-like transposase	NA	NA	IPR007527	Zinc finger, SWIM-type	0005515|0008270	NA
Ga05g01310	AT1G67660.2	| Restriction endonuclease%2C type II-like superfamily protein | Chr1:25364152-25365069 FORWARD LENGTH=305 | 201606	gi|1028972917|ref|XP_016729917.1|	PREDICTED: uncharacterized protein LOC107940965 isoform X1 [Gossypium hirsutum] >gi|1028972919|ref|XP_016729918.1| PREDICTED: uncharacterized protein LOC107940965 isoform X1 [Gossypium hirsutum]	At1g67660	Arabidopsis thaliana clone U51038 unknown protein	NA	NA	IPR019080	YqaJ viral recombinase	0003677|0004518	NA
Ga05g01394	AT3G13690.3	| kinase with adenine nucleotide alpha hydrolases-like domain-containing protein | Chr3:4486920-4490011 FORWARD LENGTH=753 | 201606	gi|1050564167|ref|XP_017650041.1|	PREDICTED: inactive protein kinase SELMODRAFT_444075-like isoform X2 [Gossypium arboreum] >gi|1050564169|ref|XP_017650042.1| PREDICTED: inactive protein kinase SELMODRAFT_444075-like isoform X2 [Gossypium arboreum] >gi|728834153|gb|KHG13596.1| Inactive protein kinase [Gossypium arboreum]	At3g13690	[T] KOG1187 Serine/threonine protein kinase	sp|P0DH62|Y4407_SELML	Inactive protein kinase SELMODRAFT_444075 OS=Selaginella moellendorffii GN=SELMODRAFT_444075 PE=2 SV=1	IPR000719	Protein kinase domain	0004672|0005524|0006468	NA
Ga05g01415	AT1G17500.2	| ATPase E1-E2 type family protein / haloacid dehalogenase-like hydrolase family protein | Chr1:6018757-6023201 FORWARD LENGTH=1216 | 201606	gi|1050572468|ref|XP_017607059.1|	PREDICTED: probable phospholipid-transporting ATPase 4 [Gossypium arboreum] >gi|1050572470|ref|XP_017607060.1| PREDICTED: probable phospholipid-transporting ATPase 4 [Gossypium arboreum] >gi|728849927|gb|KHG29370.1| Putative phospholipid-transporting ATPase 4 -like protein [Gossypium arboreum]	At1g17500	[R] KOG0206 P-type ATPase	sp|Q9LNQ4|ALA4_ARATH	Probable phospholipid-transporting ATPase 4 OS=Arabidopsis thaliana GN=ALA4 PE=3 SV=2	IPR032631	P-type ATPase, N-terminal	0000166|0000287|0004012|0005524|0015914|0016021	NA
Ga05g01440	AT3G14172.3	| GPI-anchored adhesin-like protein | Chr3:4698860-4704748 REVERSE LENGTH=1232 | 201606	gi|1050571304|ref|XP_017606437.1|	PREDICTED: uncharacterized protein LOC108453057 isoform X1 [Gossypium arboreum] >gi|1050571306|ref|XP_017606438.1| PREDICTED: uncharacterized protein LOC108453057 isoform X1 [Gossypium arboreum]	At1g72410	Arabidopsis thaliana COP1-interacting protein-related protein	NA	NA	NA	NA	NA	NA
Ga05g01850	AT4G17150.5	| alpha/beta-Hydrolases superfamily protein | Chr4:9638747-9641648 FORWARD LENGTH=478 | 201606	gi|1050571025|ref|XP_017606290.1|	PREDICTED: uncharacterized protein LOC108452967 isoform X3 [Gossypium arboreum]	At3g23540	[R] KOG1552 Predicted alpha/beta hydrolase	NA	NA	IPR029058	Alpha/Beta hydrolase fold	NA	NA
Ga05g02367	AT1G78070.2	| Transducin/WD40 repeat-like superfamily protein | Chr1:29356436-29358368 FORWARD LENGTH=339 | 201606	gi|1050554141|ref|XP_017621567.1|	PREDICTED: uncharacterized WD repeat-containing protein C2A9.03-like isoform X3 [Gossypium arboreum] >gi|1050554143|ref|XP_017621568.1| PREDICTED: uncharacterized WD repeat-containing protein C2A9.03-like isoform X3 [Gossypium arboreum]	At1g36070	[S] TWOG0107 Uncharacterized protein, contains WD40 repeats	sp|Q9Y7K5|YGI3_SCHPO	Uncharacterized WD repeat-containing protein C2A9.03 OS=Schizosaccharomyces pombe (strain 972 / ATCC 24843) GN=SPBC2A9.03 PE=4 SV=2	IPR001680	WD40 repeat	0005515	NA
Ga05g02493	AT5G42140.2	| Regulator of chromosome condensation (RCC1) family with FYVE zinc finger domain-containing protein | Chr5:16837547-16841985 REVERSE LENGTH=1078 | 201606	gi|1050639574|ref|XP_017642916.1|	PREDICTED: uncharacterized protein LOC108483827 isoform X2 [Gossypium arboreum]	At5g42140	Arabidopsis thaliana Regulator of chromosome condensation (RCC1) family with FYVE zinc finger domain	sp|Q15751|HERC1_HUMAN	Probable E3 ubiquitin-protein ligase HERC1 OS=Homo sapiens GN=HERC1 PE=1 SV=2	IPR001849	Pleckstrin homology domain	0046872	NA
Ga05g02496	AT2G17700.1	| ACT-like protein tyrosine kinase family protein | Chr2:7685778-7689278 REVERSE LENGTH=546 | 201606	gi|1050638089|ref|XP_017642152.1|	PREDICTED: serine/threonine-protein kinase STY46-like isoform X3 [Gossypium arboreum]	At2g17700	[T] KOG0192 Tyrosine kinase specific for activated (GTP-bound) p21cdc42Hs	sp|O22558|STY8_ARATH	Serine/threonine-protein kinase STY8 OS=Arabidopsis thaliana GN=STY8 PE=1 SV=2	IPR002912	ACT domain	0004674	NA
Ga05g03188	AT3G55740.3	| proline transporter 2 | Chr3:20696573-20698157 FORWARD LENGTH=383 | 201606	gi|1050572545|ref|XP_017607100.1|	PREDICTED: proline transporter 2-like isoform X2 [Gossypium arboreum]	At3g55740	[E] KOG1303 Amino acid transporters	sp|P92962|PROT2_ARATH	Proline transporter 2 OS=Arabidopsis thaliana GN=PROT2 PE=1 SV=1	IPR013057	Amino acid transporter, transmembrane domain	NA	NA
Ga05g03699	AT4G27220.1	| NB-ARC domain-containing disease resistance protein | Chr4:13633953-13636712 REVERSE LENGTH=919 | 201606	gi|1050582697|ref|XP_017612510.1|	PREDICTED: probable disease resistance protein At4g27220 isoform X1 [Gossypium arboreum]	At4g27220	[T] KOG4658 Apoptotic ATPase	sp|O81825|DRL28_ARATH	Probable disease resistance protein At4g27220 OS=Arabidopsis thaliana GN=At4g27220 PE=2 SV=1	IPR002182	NB-ARC	0005515|0043531	NA
Ga05g03918	AT5G55310.1	| DNA topoisomerase 1 beta | Chr5:22430389-22434590 REVERSE LENGTH=917 | 201606	gi|1050571256|ref|XP_017606412.1|	PREDICTED: DNA topoisomerase 1-like [Gossypium arboreum] >gi|1050571258|ref|XP_017606413.1| PREDICTED: DNA topoisomerase 1-like [Gossypium arboreum] >gi|1050571260|ref|XP_017606414.1| PREDICTED: DNA topoisomerase 1-like [Gossypium arboreum] >gi|1050571262|ref|XP_017606415.1| PREDICTED: DNA topoisomerase 1-like [Gossypium arboreum] >gi|1050571264|ref|XP_017606416.1| PREDICTED: DNA topoisomerase 1-…	At5g55310	[L] KOG0981 DNA topoisomerase I	sp|Q9FJ79|TOP1B_ARATH	DNA topoisomerase 1 beta OS=Arabidopsis thaliana GN=TOP1B PE=1 SV=1	IPR013500	DNA topoisomerase I, catalytic core, eukaryotic-type	0003677|0003917|0005694|0006265	K03163
Ga05g03947	AT5G55100.1	| SWAP (Suppressor-of-White-APricot)/surp domain-containing protein | Chr5:22361281-22364664 REVERSE LENGTH=843 | 201606	gi|1050571635|ref|XP_017606618.1|	PREDICTED: splicing factor, suppressor of white-apricot homolog isoform X2 [Gossypium arboreum] >gi|1050571637|ref|XP_017606619.1| PREDICTED: splicing factor, suppressor of white-apricot homolog isoform X2 [Gossypium arboreum] >gi|1050571639|ref|XP_017606620.1| PREDICTED: splicing factor, suppressor of white-apricot homolog isoform X2 [Gossypium arboreum]	At5g55100	[A] KOG1847 mRNA splicing factor	sp|P12297|SUWA_DROME	Protein suppressor of white apricot OS=Drosophila melanogaster GN=su(w[a]) PE=1 SV=3	IPR000061	SWAP/Surp	0003723|0006396	NA
Ga06g01036	AT5G11040.1	| TRS120 | Chr5:3495332-3500610 FORWARD LENGTH=1186 | 201606	gi|1050646334|ref|XP_017646476.1|	PREDICTED: trafficking protein particle complex II-specific subunit 120 homolog isoform X2 [Gossypium arboreum]	At5g11040	[U] KOG1953 Targeting complex (TRAPP) subunit	sp|Q9FY61|TR120_ARATH	Trafficking protein particle complex II-specific subunit 120 homolog OS=Arabidopsis thaliana GN=TRS120 PE=1 SV=1	IPR013935	TRAPP II complex, Trs120	NA	NA
Ga06g01723	AT2G39950.8	| flocculation protein | Chr2:16676758-16678262 REVERSE LENGTH=475 | 201606	gi|728828411|gb|KHG07854.1|	Translation initiation factor 2 subunit gamma [Gossypium arboreum]	At2g39950	Arabidopsis thaliana unknown protein	NA	NA	NA	NA	NA	NA
Ga06g01862	AT2G19260.2	| RING/FYVE/PHD zinc finger superfamily protein | Chr2:8357331-8359931 FORWARD LENGTH=631 | 201606	gi|1050644424|ref|XP_017645496.1|	PREDICTED: uncharacterized protein LOC108486148 isoform X2 [Gossypium arboreum] >gi|1050644426|ref|XP_017645497.1| PREDICTED: uncharacterized protein LOC108486148 isoform X2 [Gossypium arboreum] >gi|1050644428|ref|XP_017645498.1| PREDICTED: uncharacterized protein LOC108486148 isoform X2 [Gossypium arboreum] >gi|1050644430|ref|XP_017645499.1| PREDICTED: uncharacterized protein LOC108486148 isofor…	At2g19260	unknown protein	sp|Q9P1Y6|PHRF1_HUMAN	PHD and RING finger domain-containing protein 1 OS=Homo sapiens GN=PHRF1 PE=1 SV=3	IPR019787	Zinc finger, PHD-finger	0008270	NA
Ga07g00257	AT2G25850.2	| poly(A) polymerase 2 | Chr2:11026123-11030440 REVERSE LENGTH=800 | 201606	gi|1050561559|ref|XP_017603779.1|	PREDICTED: nuclear poly(A) polymerase 4-like isoform X1 [Gossypium arboreum]	At4g32850	[A] KOG2245 Poly(A) polymerase and related nucleotidyltransferases	sp|O82312|PAPS2_ARATH	Nuclear poly(A) polymerase 2 OS=Arabidopsis thaliana GN=PAPS2 PE=1 SV=2	IPR007012	Poly(A) polymerase, central domain	0003723|0004652|0005634|0016779|0031123|0043631	K14376
Ga07g00261	AT2G25760.1	| Protein kinase family protein | Chr2:10985118-10988652 REVERSE LENGTH=673 | 201606	gi|1050561244|ref|XP_017649573.1|	PREDICTED: uncharacterized protein LOC108489479 [Gossypium arboreum] >gi|728819699|gb|KHG03332.1| hypothetical protein F383_28165 [Gossypium arboreum]	At3g13670	[T] KOG1164 Casein kinase (serine/threonine/tyrosine protein kinase)	sp|Q852L0|HD16N_ORYSJ	Casein kinase 1-like protein HD16 OS=Oryza sativa subsp. japonica GN=HD16 PE=1 SV=1	IPR000719	Protein kinase domain	0004672|0005524|0006468	NA
Ga07g00456	AT4G32420.6	| Cyclophilin-like peptidyl-prolyl cis-trans isomerase family protein | Chr4:15647550-15652103 REVERSE LENGTH=837 | 201606	gi|1050560999|ref|XP_017647996.1|	PREDICTED: peptidyl-prolyl cis-trans isomerase CYP95-like isoform X1 [Gossypium arboreum] >gi|1050561001|ref|XP_017648003.1| PREDICTED: peptidyl-prolyl cis-trans isomerase CYP95-like isoform X1 [Gossypium arboreum] >gi|1050561003|ref|XP_017648010.1| PREDICTED: peptidyl-prolyl cis-trans isomerase CYP95-like isoform X1 [Gossypium arboreum]	At3g63400	[O] KOG0865 Cyclophilin type peptidyl-prolyl cis-trans isomerase	sp|Q8RWY7|CYP95_ARATH	Peptidyl-prolyl cis-trans isomerase CYP95 OS=Arabidopsis thaliana GN=CYP95 PE=1 SV=2	IPR002130	Cyclophilin-type peptidyl-prolyl cis-trans isomerase domain	0000413|0003755|0006457	NA
Ga07g00635	AT4G24740.8	| LAMMER-type protein kinase AFC2 | Chr4:12754729-12756321 REVERSE LENGTH=221 | 201606	gi|763739213|gb|KJB06712.1|	hypothetical protein B456_001G063800 [Gossypium raimondii]	At4g24740	[T] KOG0671 LAMMER dual specificity kinases	sp|P51567|AFC2_ARATH	Serine/threonine-protein kinase AFC2 OS=Arabidopsis thaliana GN=AFC2 PE=1 SV=1	IPR000719	Protein kinase domain	0004672|0005524|0006468	K08287
Ga07g00970	AT1G07810.1	| ER-type Ca2+-ATPase 1 | Chr1:2416681-2420572 FORWARD LENGTH=1061 | 201606	gi|1050561784|ref|XP_017604616.1|	PREDICTED: calcium-transporting ATPase 1, endoplasmic reticulum-type-like [Gossypium arboreum] >gi|1050561786|ref|XP_017604622.1| PREDICTED: calcium-transporting ATPase 1, endoplasmic reticulum-type-like [Gossypium arboreum] >gi|1050561788|ref|XP_017604626.1| PREDICTED: calcium-transporting ATPase 1, endoplasmic reticulum-type-like [Gossypium arboreum] >gi|1050561790|ref|XP_017604633.1| PREDICTED…	At1g07810	[P] KOG0202 Ca2+ transporting ATPase	sp|P92939|ECA1_ARATH	Calcium-transporting ATPase 1, endoplasmic reticulum-type OS=Arabidopsis thaliana GN=ECA1 PE=1 SV=2	IPR004014	Cation-transporting P-type ATPase, N-terminal	0000166|0016021	NA
Ga07g01346	AT4G02010.1	| Protein kinase superfamily protein | Chr4:881457-885222 FORWARD LENGTH=725 | 201606	gi|1050563578|ref|XP_017612863.1|	PREDICTED: proline-rich receptor-like protein kinase PERK3 [Gossypium arboreum]	At4g02010	[T] KOG1187 Serine/threonine protein kinase	NA	NA	NA	NA	NA	NA
Ga07g01574	AT1G04080.3	| Tetratricopeptide repeat (TPR)-like superfamily protein | Chr1:1051803-1056550 FORWARD LENGTH=823 | 201606	gi|1050561224|ref|XP_017649450.1|	PREDICTED: pre-mRNA-processing factor 39-like isoform X3 [Gossypium arboreum] >gi|1050561226|ref|XP_017649458.1| PREDICTED: pre-mRNA-processing factor 39-like isoform X3 [Gossypium arboreum]	At1g04080	[A] KOG1258 mRNA processing protein	sp|O74970|PRP39_SCHPO	Pre-mRNA-processing factor 39 OS=Schizosaccharomyces pombe (strain 972 / ATCC 24843) GN=prp39 PE=3 SV=1	IPR003107	HAT (Half-A-TPR) repeat	0005515|0006396	NA
Ga07g01592	AT2G20190.1	| CLIP-associated protein | Chr2:8711862-8718813 REVERSE LENGTH=1439 | 201606	gi|1050561625|ref|XP_017604079.1|	PREDICTED: CLIP-associated protein-like [Gossypium arboreum]	CE29074	[R] KOG2956 CLIP-associating protein	sp|Q8RWY6|CLASP_ARATH	CLIP-associated protein OS=Arabidopsis thaliana GN=CLASP PE=1 SV=1	IPR000357	HEAT repeat	0005488|0005515	NA
Ga07g02146	AT1G04080.5	| Tetratricopeptide repeat (TPR)-like superfamily protein | Chr1:1053409-1056550 FORWARD LENGTH=549 | 201606	gi|1050562457|ref|XP_017607660.1|	PREDICTED: pre-mRNA-processing factor 39-like isoform X1 [Gossypium arboreum] >gi|1050562459|ref|XP_017607670.1| PREDICTED: pre-mRNA-processing factor 39-like isoform X1 [Gossypium arboreum] >gi|1050562461|ref|XP_017607677.1| PREDICTED: pre-mRNA-processing factor 39-like isoform X2 [Gossypium arboreum] >gi|1050562463|ref|XP_017607686.1| PREDICTED: pre-mRNA-processing factor 39-like isoform X2 [Go…	At1g04080	[A] KOG1258 mRNA processing protein	sp|Q4KLU2|PRP39_XENLA	Pre-mRNA-processing factor 39 OS=Xenopus laevis GN=prpf39 PE=2 SV=1	IPR011990	Tetratricopeptide-like helical domain	0005515	NA
Ga08g00241	AT2G19170.2	| subtilisin-like serine protease 3 | Chr2:8314154-8317620 REVERSE LENGTH=815 | 201606	gi|1028938678|ref|XP_016712523.1|	PREDICTED: subtilisin-like protease SBT2.5 [Gossypium hirsutum]	At2g19170	Arabidopsis thaliana clone U10916 putative subtilisin serine protease	sp|O64481|SBT25_ARATH	Subtilisin-like protease SBT2.5 OS=Arabidopsis thaliana GN=SBT2.5 PE=2 SV=1	IPR000209	Peptidase S8/S53 domain	0004252|0005618|0006508|0016020	NA
Ga08g00533	AT3G07020.2	| UDP-Glycosyltransferase superfamily protein | Chr3:2218120-2221590 REVERSE LENGTH=637 | 201606	gi|1050607320|ref|XP_017626236.1|	PREDICTED: sterol 3-beta-glucosyltransferase UGT80A2-like [Gossypium arboreum] >gi|1050607322|ref|XP_017626237.1| PREDICTED: sterol 3-beta-glucosyltransferase UGT80A2-like [Gossypium arboreum]	At3g07020	[GC] KOG1192 UDP-glucuronosyl and UDP-glucosyl transferase	sp|Q9M8Z7|U80A2_ARATH	Sterol 3-beta-glucosyltransferase UGT80A2 OS=Arabidopsis thaliana GN=UGT80A2 PE=1 SV=1	IPR004276	Glycosyltransferase family 28, N-terminal domain	0005975|0008152|0016758|0030259	NA
Ga08g00585	NA	NA	gi|1029076346|ref|XP_016698411.1|	PREDICTED: calcium-dependent protein kinase 3-like isoform X2 [Gossypium hirsutum]	NA	NA	NA	NA	NA	NA	NA	NA
Ga08g00715	AT4G14713.2	| TIFY domain/Divergent CCT motif family protein | Chr4:8427388-8429525 REVERSE LENGTH=261 | 201606	gi|763755664|gb|KJB22995.1|	hypothetical protein B456_004G077100 [Gossypium raimondii] >gi|763755665|gb|KJB22996.1| hypothetical protein B456_004G077100 [Gossypium raimondii]	At4g14720	unknown protein	sp|Q7XA73|TIF4A_ARATH	Protein TIFY 4A OS=Arabidopsis thaliana GN=TIFY4A PE=1 SV=1	IPR010399	Tify domain	NA	NA
Ga08g00881	AT1G51110.1	| Plastid-lipid associated protein PAP / fibrillin family protein | Chr1:18935380-18937484 FORWARD LENGTH=409 | 201606	gi|1028982956|ref|XP_016697453.1|	PREDICTED: probable plastid-lipid-associated protein 12, chloroplastic [Gossypium hirsutum]	At1g51110	unknown protein	sp|Q8LAP6|PAP12_ARATH	Probable plastid-lipid-associated protein 12, chloroplastic OS=Arabidopsis thaliana GN=PAP12 PE=2 SV=1	IPR006843	Plastid lipid-associated protein/fibrillin conserved domain	NA	NA
Ga08g00964	AT5G11380.1	| 1-deoxy-D-xylulose 5-phosphate synthase 3 | Chr5:3630172-3633250 FORWARD LENGTH=700 | 201606	gi|1050621813|ref|XP_017633728.1|	PREDICTED: probable 1-deoxy-D-xylulose-5-phosphate synthase, chloroplastic [Gossypium arboreum] >gi|728835486|gb|KHG14929.1| putative 1-deoxy-D-xylulose-5-phosphate synthase, chloroplastic -like protein [Gossypium arboreum]	At5g11380	[G] KOG0523 Transketolase	sp|Q38854|DXS_ARATH	1-deoxy-D-xylulose-5-phosphate synthase, chloroplastic OS=Arabidopsis thaliana GN=DXS PE=1 SV=2	IPR005475	Transketolase-like, pyrimidine-binding domain	0003824|0008152|0008661|0016114	K01662
Ga08g01208	AT5G53300.4	| ubiquitin-conjugating enzyme 10 | Chr5:21632802-21633989 REVERSE LENGTH=148 | 201606	gi|1139792061|gb|ONI25488.1|	hypothetical protein PRUPE_2G306300 [Prunus persica]	At5g53300	[O] KOG0417 Ubiquitin-protein ligase	sp|P35133|UBC10_ARATH	Ubiquitin-conjugating enzyme E2 10 OS=Arabidopsis thaliana GN=UBC10 PE=1 SV=1	IPR000608	Ubiquitin-conjugating enzyme E2	NA	K06689
Ga08g01664	AT1G32230.3	| WWE protein-protein interaction domain protein family | Chr1:11613427-11615748 FORWARD LENGTH=570 | 201606	gi|1050606870|ref|XP_017625997.1|	PREDICTED: inactive poly [ADP-ribose] polymerase RCD1-like isoform X3 [Gossypium arboreum]	At1g32230	Arabidopsis thaliana unknown protein	sp|Q8RY59|RCD1_ARATH	Inactive poly [ADP-ribose] polymerase RCD1 OS=Arabidopsis thaliana GN=RCD1 PE=1 SV=1	IPR012317	Poly(ADP-ribose) polymerase, catalytic domain	0003950	NA
Ga08g02084	NA	NA	NA	NA	NA	NA	NA	NA	NA	NA	NA	NA
Ga08g02446	AT5G27270.1	| Tetratricopeptide repeat (TPR)-like superfamily protein | Chr5:9605650-9609625 FORWARD LENGTH=1038 | 201606	gi|1050607024|ref|XP_017626077.1|	PREDICTED: pentatricopeptide repeat-containing protein At5g27270 isoform X1 [Gossypium arboreum] >gi|1050607026|ref|XP_017626078.1| PREDICTED: pentatricopeptide repeat-containing protein At5g27270 isoform X1 [Gossypium arboreum] >gi|1050607028|ref|XP_017626079.1| PREDICTED: pentatricopeptide repeat-containing protein At5g27270 isoform X1 [Gossypium arboreum] >gi|1050607030|ref|XP_017626080.1| PRE…	At5g27270	[R] KOG4197 FOG: PPR repeat	sp|O04647|PP399_ARATH	Pentatricopeptide repeat-containing protein At5g27270 OS=Arabidopsis thaliana GN=EMB976 PE=2 SV=2	IPR002885	Pentatricopeptide repeat	0005515	NA
Ga09g00273	AT3G01370.1	| CRM family member 2 | Chr3:139033-143477 FORWARD LENGTH=1011 | 201606	gi|1050580835|ref|XP_017611531.1|	PREDICTED: CRM-domain containing factor CFM2, chloroplastic isoform X3 [Gossypium arboreum]	At3g01370	[L] KOG1990 Poly(A)-specific exoribonuclease PARN	sp|Q8L7C2|CFM2_ARATH	CRM-domain containing factor CFM2, chloroplastic OS=Arabidopsis thaliana GN=CFM2 PE=1 SV=1	IPR001890	RNA-binding, CRM domain	0003723	NA
Ga09g00309	AT5G15380.1	| domains rearranged methylase 1 | Chr5:4991347-4994826 FORWARD LENGTH=624 | 201606	gi|1029008906|ref|XP_016668337.1|	PREDICTED: DNA (cytosine-5)-methyltransferase DRM1-like [Gossypium hirsutum] >gi|1029008908|ref|XP_016668338.1| PREDICTED: DNA (cytosine-5)-methyltransferase DRM1-like [Gossypium hirsutum] >gi|1029008910|ref|XP_016668339.1| PREDICTED: DNA (cytosine-5)-methyltransferase DRM1-like [Gossypium hirsutum] >gi|1050572943|ref|XP_017607303.1| PREDICTED: DNA (cytosine-5)-methyltransferase DRM1-like [Gossyp…	At5g14620	[LB] TWOG0151 Cytosine methyltransferase	sp|Q10SU5|DRM2_ORYSJ	DNA (cytosine-5)-methyltransferase DRM2 OS=Oryza sativa subsp. japonica GN=DRM2 PE=1 SV=1	IPR029063	S-adenosyl-L-methionine-dependent methyltransferase	0006306	NA
Ga09g00662	AT3G13300.1	| Transducin/WD40 repeat-like superfamily protein | Chr3:4304085-4309949 FORWARD LENGTH=1344 | 201606	gi|1050579468|ref|XP_017610795.1|	PREDICTED: enhancer of mRNA-decapping protein 4-like isoform X1 [Gossypium arboreum] >gi|1050579470|ref|XP_017610796.1| PREDICTED: enhancer of mRNA-decapping protein 4-like isoform X1 [Gossypium arboreum]	At3g13300	[R] KOG1916 Nuclear protein, contains WD40 repeats	sp|Q9LTT8|VCS_ARATH	Enhancer of mRNA-decapping protein 4 OS=Arabidopsis thaliana GN=VCS PE=1 SV=1	IPR032401	Enhancer of mRNA-decapping protein 4, WD40 repeat region	0005515	K12616
Ga09g01317	AT3G58050.1	| hypothetical protein | Chr3:21492536-21497018 FORWARD LENGTH=1181 | 201606	gi|728849839|gb|KHG29282.1|	ATP-binding cassette sub-family G member 1 [Gossypium arboreum]	At3g58050	Arabidopsis thaliana uncharacterized protein	NA	NA	NA	NA	NA	NA
Ga09g01318	AT3G58050.1	| hypothetical protein | Chr3:21492536-21497018 FORWARD LENGTH=1181 | 201606	gi|763768934|gb|KJB36149.1|	hypothetical protein B456_006G143700 [Gossypium raimondii]	At3g58050	Arabidopsis thaliana uncharacterized protein	NA	NA	NA	NA	NA	NA
Ga09g01359	AT3G11720.2	| Polyketide cyclase/dehydrase and lipid transport superfamily protein | Chr3:3705991-3708310 REVERSE LENGTH=542 | 201606	gi|1029011050|ref|XP_016669368.1|	PREDICTED: uncharacterized protein LOC107889456 isoform X2 [Gossypium hirsutum]	At3g11720	Arabidopsis thaliana START domain-containing protein	NA	NA	NA	NA	NA	NA
Ga09g01375	AT2G01820.1	| Leucine-rich repeat protein kinase family protein | Chr2:357664-360681 REVERSE LENGTH=943 | 201606	gi|1050579597|ref|XP_017610867.1|	PREDICTED: receptor-like kinase TMK3 isoform X1 [Gossypium arboreum] >gi|1050579599|ref|XP_017610868.1| PREDICTED: receptor-like kinase TMK3 isoform X1 [Gossypium arboreum] >gi|728826777|gb|KHG06891.1| putative receptor protein kinase TMK1 [Gossypium arboreum]	At2g01820	Arabidopsis thaliana clone RAFL15-11-G01 (R20651) putative receptor protein kinase	sp|Q9SIT1|TMK3_ARATH	Receptor-like kinase TMK3 OS=Arabidopsis thaliana GN=TMK3 PE=2 SV=1	IPR001611	Leucine-rich repeat	0004672|0005515|0005524|0006468	NA
Ga09g01552	AT2G37150.9	| RING/U-box superfamily protein | Chr2:15603748-15605988 REVERSE LENGTH=546 | 201606	gi|1050579130|ref|XP_017610621.1|	PREDICTED: probable E3 ubiquitin-protein ligase RHG1A [Gossypium arboreum] >gi|1050579132|ref|XP_017610622.1| PREDICTED: probable E3 ubiquitin-protein ligase RHG1A [Gossypium arboreum] >gi|1050579134|ref|XP_017610623.1| PREDICTED: probable E3 ubiquitin-protein ligase RHG1A [Gossypium arboreum] >gi|1050579136|ref|XP_017610624.1| PREDICTED: probable E3 ubiquitin-protein ligase RHG1A [Gossypium arbo…	At2g37150	[O] KOG0800 FOG: Predicted E3 ubiquitin ligase	sp|O49500|MBR2_ARATH	E3 ubiquitin-protein ligase MBR2 OS=Arabidopsis thaliana GN=MBR2 PE=1 SV=1	IPR001841	Zinc finger, RING-type	NA	NA
Ga09g01695	AT1G48410.1	| Stabilizer of iron transporter SufD / Polynucleotidyl transferase | Chr1:17886285-17891892 REVERSE LENGTH=1048 | 201606	gi|1050579284|ref|XP_017610698.1|	PREDICTED: protein argonaute 1-like isoform X1 [Gossypium arboreum] >gi|1050579286|ref|XP_017610699.1| PREDICTED: protein argonaute 1-like isoform X1 [Gossypium arboreum] >gi|1050579288|ref|XP_017610700.1| PREDICTED: protein argonaute 1-like isoform X1 [Gossypium arboreum]	At1g48410	[J] KOG1041 Translation initiation factor 2C (eIF-2C) and related proteins	sp|O04379|AGO1_ARATH	Protein argonaute 1 OS=Arabidopsis thaliana GN=AGO1 PE=1 SV=1	IPR003165	Piwi domain	0003676|0005515	K11593
Ga09g01918	AT3G49430.7	| SER/ARG-rich protein 34A | Chr3:18332668-18334829 FORWARD LENGTH=300 | 201606	gi|1028948046|ref|XP_016717339.1|	PREDICTED: serine/arginine-rich splicing factor SR34A-like isoform X1 [Gossypium hirsutum] >gi|1028948048|ref|XP_016717340.1| PREDICTED: serine/arginine-rich splicing factor SR34A-like isoform X1 [Gossypium hirsutum] >gi|1028948050|ref|XP_016717341.1| PREDICTED: serine/arginine-rich splicing factor SR34A-like isoform X1 [Gossypium hirsutum] >gi|1028948052|ref|XP_016717342.1| PREDICTED: serine/arg…	At3g49430	[A] KOG0105 Alternative splicing factor ASF/SF2 (RRM superfamily)	sp|A2RVS6|SR34A_ARATH	Serine/arginine-rich splicing factor SR34A OS=Arabidopsis thaliana GN=SR34A PE=2 SV=1	IPR000504	RNA recognition motif domain	0003676	K12890
Ga09g02456	AT3G06670.1	| binding protein | Chr3:2105908-2113136 REVERSE LENGTH=865 | 201606	gi|1050580222|ref|XP_017611196.1|	PREDICTED: serine/threonine-protein phosphatase 4 regulatory subunit 3-like isoform X1 [Gossypium arboreum]	At3g06670	[G] KOG2175 Protein predicted to be involved in carbohydrate metabolism	sp|Q6P2K6|P4R3A_MOUSE	Serine/threonine-protein phosphatase 4 regulatory subunit 3A OS=Mus musculus GN=Ppp4r3a PE=1 SV=1	IPR006887	Domain of unknown function DUF625	NA	NA
Ga09g02589	AT5G23720.3	| dual specificity protein phosphatase family protein | Chr5:7998506-8002594 FORWARD LENGTH=920 | 201606	gi|1050581163|ref|XP_017611708.1|	PREDICTED: dual specificity protein phosphatase PHS1 isoform X3 [Gossypium arboreum]	At5g23720	[V] KOG1716 Dual specificity phosphatase	sp|Q75QN6|DPHS1_ARATH	Dual specificity protein phosphatase PHS1 OS=Arabidopsis thaliana GN=PHS1 PE=1 SV=1	IPR000340	Dual specificity phosphatase, catalytic domain	0004721|0004725|0006470|0008138|0009737|0016301|0016311|0016791|0043622	K14165
Ga09g02602	NA	NA	gi|1050599751|ref|XP_017622254.1|	PREDICTED: uncharacterized protein LOC108466425 isoform X3 [Gossypium arboreum]	NA	NA	NA	NA	NA	NA	NA	NA
Ga10g00121	AT2G30350.2	| Excinuclease ABC%2C C subunit%2C N-terminal | Chr2:12934237-12935742 REVERSE LENGTH=368 | 201606	gi|1050599819|ref|XP_017622284.1|	PREDICTED: uncharacterized protein LOC108466436 isoform X4 [Gossypium arboreum]	At2g30350	[R] KOG3005 GIY-YIG type nuclease	sp|Q5PQP5|SLX1_RAT	Structure-specific endonuclease subunit SLX1 OS=Rattus norvegicus GN=Slx1b PE=2 SV=1	IPR014816	tRNA (1-methyladenosine) methyltransferase catalytic subunit Gcd14	0016429|0030488|0031515	K15078
Ga10g00148	AT5G17680.1	| disease resistance protein (TIR-NBS-LRR class) | Chr5:5822999-5827153 FORWARD LENGTH=1294 | 201606	gi|1029011613|ref|XP_016669654.1|	PREDICTED: putative disease resistance protein At4g11170 [Gossypium hirsutum] >gi|1029011615|ref|XP_016669655.1| PREDICTED: putative disease resistance protein At4g11170 [Gossypium hirsutum] >gi|1029011617|ref|XP_016669656.1| PREDICTED: putative disease resistance protein At4g11170 [Gossypium hirsutum] >gi|1029011619|ref|XP_016669657.1| PREDICTED: putative disease resistance protein At4g11170 [Go…	At5g17680	Arabidopsis thaliana putative TIR-NBS-LRR class disease resistance protein	sp|Q40392|TMVRN_NICGU	TMV resistance protein N OS=Nicotiana glutinosa GN=N PE=1 SV=1	IPR002182	NB-ARC	0043531	NA
Ga10g00611	AT3G08820.1	| Pentatricopeptide repeat (PPR) superfamily protein | Chr3:2677122-2679179 REVERSE LENGTH=685 | 201606	gi|1050650732|ref|XP_017648752.1|	PREDICTED: putative pentatricopeptide repeat-containing protein At3g08820 [Gossypium arboreum] >gi|1050650737|ref|XP_017648753.1| PREDICTED: putative pentatricopeptide repeat-containing protein At3g08820 [Gossypium arboreum]	At3g08820	[R] KOG4197 FOG: PPR repeat	sp|Q9SR82|PP219_ARATH	Putative pentatricopeptide repeat-containing protein At3g08820 OS=Arabidopsis thaliana GN=PCMP-H84 PE=3 SV=1	IPR002885	Pentatricopeptide repeat	0005515|0008270	NA
Ga10g00920	AT1G67890.1	| PAS domain-containing protein tyrosine kinase family protein | Chr1:25457345-25462436 FORWARD LENGTH=765 | 201606	gi|728844469|gb|KHG23912.1|	Serine/threonine-protein kinase CTR1 [Gossypium arboreum]	At1g67890	[T] KOG0192 Tyrosine kinase specific for activated (GTP-bound) p21cdc42Hs	NA	NA	IPR013767	PAS fold	0006355	NA
Ga10g01334	AT1G47890.1	| receptor like protein 7 | Chr1:17643976-17647035 FORWARD LENGTH=1019 | 201606	gi|1050648635|ref|XP_017647667.1|	PREDICTED: receptor-like protein 12 [Gossypium arboreum]	At1g47890	[R] KOG0619 FOG: Leucine rich repeat	sp|Q9C9H7|RLP12_ARATH	Receptor-like protein 12 OS=Arabidopsis thaliana GN=RLP12 PE=2 SV=2	IPR001611	Leucine-rich repeat	0005515	NA
Ga10g01412	AT2G43330.1	| inositol transporter 1 | Chr2:18001135-18003854 FORWARD LENGTH=509 | 201606	gi|1050651256|ref|XP_017649020.1|	PREDICTED: inositol transporter 1 isoform X2 [Gossypium arboreum] >gi|1050651258|ref|XP_017649021.1| PREDICTED: inositol transporter 1 isoform X2 [Gossypium arboreum]	At2g43330	[R] KOG0254 Predicted transporter (major facilitator superfamily)	sp|Q8VZR6|INT1_ARATH	Inositol transporter 1 OS=Arabidopsis thaliana GN=INT1 PE=1 SV=1	IPR005828	Major facilitator, sugar transporter-like	0005215|0016020|0016021|0022857|0022891|0055085	K08150
Ga10g01660	AT5G58610.4	| PHD finger transcription factor | Chr5:23686353-23690162 REVERSE LENGTH=864 | 201606	gi|1050651612|ref|XP_017649193.1|	PREDICTED: uncharacterized protein LOC108489283 isoform X1 [Gossypium arboreum] >gi|1050651614|ref|XP_017649194.1| PREDICTED: uncharacterized protein LOC108489283 isoform X1 [Gossypium arboreum] >gi|1050651616|ref|XP_017649195.1| PREDICTED: uncharacterized protein LOC108489283 isoform X1 [Gossypium arboreum] >gi|1050651618|ref|XP_017649196.1| PREDICTED: uncharacterized protein LOC108489283 isofor…	At3g14980	Arabidopsis thaliana Acyl-CoA N-acyltransferase with RING/FYVE/PHD-type zinc finger domain	sp|F4IXE7|IDM1_ARATH	Increased DNA methylation 1 OS=Arabidopsis thaliana GN=IDM1 PE=1 SV=1	IPR008395	Agenet-like domain	0008080	NA
Ga10g01742	AT3G51460.1	| Phosphoinositide phosphatase family protein | Chr3:19093007-19097142 FORWARD LENGTH=597 | 201606	gi|1050652075|ref|XP_017649442.1|	PREDICTED: phosphoinositide phosphatase SAC6-like isoform X1 [Gossypium arboreum] >gi|728830855|gb|KHG10298.1| sacm1la [Gossypium arboreum]	At3g51460	[I] KOG1889 Putative phosphoinositide phosphatase	sp|Q9C5G5|SAC7_ARATH	Phosphoinositide phosphatase SAC7 OS=Arabidopsis thaliana GN=SAC7 PE=2 SV=1	IPR002013	SAC domain	0042578|0052866	NA
Ga10g02303	AT2G30070.1	| potassium transporter 1 | Chr2:12835097-12838466 FORWARD LENGTH=712 | 201606	gi|1050652392|ref|XP_017649598.1|	PREDICTED: probable potassium transporter 13 [Gossypium arboreum]	At2g30070	potassium transporter 1	sp|Q652J4|HAK13_ORYSJ	Probable potassium transporter 13 OS=Oryza sativa subsp. japonica GN=HAK13 PE=2 SV=1	IPR003855	Potassium transporter	0015079|0016020|0071805	NA
Ga10g02794	AT3G13060.2	| evolutionarily conserved C-terminal region 5 | Chr3:4180625-4183632 FORWARD LENGTH=634 | 201606	gi|1050651759|ref|XP_017649269.1|	PREDICTED: uncharacterized protein LOC108489325 isoform X1 [Gossypium arboreum]	At3g13060	[R] KOG1901 Uncharacterized high-glucose-regulated protein	sp|Q91YT7|YTHD2_MOUSE	YTH domain-containing family protein 2 OS=Mus musculus GN=Ythdf2 PE=1 SV=1	IPR007275	YTH domain	0003723	K20102
Ga11g00165	AT3G14470.2	| NB-ARC domain-containing disease resistance protein | Chr3:4857940-4861104 FORWARD LENGTH=1054 | 201606	gi|1050614251|ref|XP_017629902.1|	PREDICTED: putative disease resistance protein RGA1 [Gossypium arboreum]	At3g14470	[T] KOG4658 Apoptotic ATPase	sp|Q7XA39|RGA4_SOLBU	Putative disease resistance protein RGA4 OS=Solanum bulbocastanum GN=RGA4 PE=2 SV=1	IPR032675	Leucine-rich repeat domain, L domain-like	NA	NA
Ga11g00167	AT3G14470.2	| NB-ARC domain-containing disease resistance protein | Chr3:4857940-4861104 FORWARD LENGTH=1054 | 201606	gi|1050614240|ref|XP_017629896.1|	PREDICTED: putative disease resistance protein RGA1 [Gossypium arboreum] >gi|1050614242|ref|XP_017629897.1| PREDICTED: putative disease resistance protein RGA1 [Gossypium arboreum] >gi|1050614244|ref|XP_017629898.1| PREDICTED: putative disease resistance protein RGA1 [Gossypium arboreum] >gi|1050614246|ref|XP_017629899.1| PREDICTED: putative disease resistance protein RGA1 [Gossypium arboreum]	At3g14470	[T] KOG4658 Apoptotic ATPase	sp|Q7XA39|RGA4_SOLBU	Putative disease resistance protein RGA4 OS=Solanum bulbocastanum GN=RGA4 PE=2 SV=1	IPR002182	NB-ARC	0043531	NA
Ga11g00182	AT3G14470.2	| NB-ARC domain-containing disease resistance protein | Chr3:4857940-4861104 FORWARD LENGTH=1054 | 201606	gi|1050613007|ref|XP_017629266.1|	PREDICTED: putative disease resistance protein RGA3 [Gossypium arboreum]	At3g14470	[T] KOG4658 Apoptotic ATPase	sp|Q7XA42|RGA1_SOLBU	Putative disease resistance protein RGA1 OS=Solanum bulbocastanum GN=RGA1 PE=2 SV=2	IPR002182	NB-ARC	0043531	NA
Ga11g00183	AT3G14470.2	| NB-ARC domain-containing disease resistance protein | Chr3:4857940-4861104 FORWARD LENGTH=1054 | 201606	gi|1050615827|ref|XP_017630656.1|	PREDICTED: putative disease resistance protein RGA3 isoform X1 [Gossypium arboreum] >gi|1050615829|ref|XP_017630657.1| PREDICTED: putative disease resistance protein RGA3 isoform X1 [Gossypium arboreum] >gi|1050615831|ref|XP_017630658.1| PREDICTED: putative disease resistance protein RGA3 isoform X1 [Gossypium arboreum] >gi|1050615833|ref|XP_017630659.1| PREDICTED: putative disease resistance pro…	At3g14470	[T] KOG4658 Apoptotic ATPase	sp|Q7XA39|RGA4_SOLBU	Putative disease resistance protein RGA4 OS=Solanum bulbocastanum GN=RGA4 PE=2 SV=1	IPR002182	NB-ARC	0043531	NA
Ga11g00438	AT4G12010.1	| Disease resistance protein (TIR-NBS-LRR class) family | Chr4:7197325-7201393 REVERSE LENGTH=1219 | 201606	gi|1050612681|ref|XP_017629070.1|	PREDICTED: TMV resistance protein N-like [Gossypium arboreum]	At4g12010	Arabidopsis thaliana TIR-NBS-LRR class disease resistance protein	sp|Q40392|TMVRN_NICGU	TMV resistance protein N OS=Nicotiana glutinosa GN=N PE=1 SV=1	IPR001611	Leucine-rich repeat	0005515	NA
Ga11g00666	AT3G14840.2	| Leucine-rich repeat transmembrane protein kinase | Chr3:4988271-4993891 FORWARD LENGTH=1020 | 201606	gi|1050634212|ref|XP_017640123.1|	PREDICTED: probable leucine-rich repeat receptor-like serine/threonine-protein kinase At3g14840 [Gossypium arboreum]	At3g14840	Arabidopsis thaliana Leucine-rich repeat transmembrane protein kinase	sp|C0LGN2|Y3148_ARATH	Probable leucine-rich repeat receptor-like serine/threonine-protein kinase At3g14840 OS=Arabidopsis thaliana GN=LRR-RLK PE=2 SV=1	IPR001611	Leucine-rich repeat	0005515	NA
Ga11g00800	AT4G11420.1	| eukaryotic translation initiation factor 3A | Chr4:6947834-6952053 REVERSE LENGTH=987 | 201606	gi|1204901255|ref|XP_021282772.1|	eukaryotic translation initiation factor 3 subunit A-like [Herrania umbratica]	At4g11420	[J] KOG2072 Translation initiation factor 3, subunit a (eIF-3a)	sp|Q40554|EIF3A_TOBAC	Eukaryotic translation initiation factor 3 subunit A OS=Nicotiana tabacum GN=TIF3A1 PE=2 SV=1	NA	NA	NA	NA
Ga11g00801	AT4G11420.1	| eukaryotic translation initiation factor 3A | Chr4:6947834-6952053 REVERSE LENGTH=987 | 201606	gi|763778253|gb|KJB45376.1|	hypothetical protein B456_007G303300 [Gossypium raimondii]	At4g11420	[J] KOG2072 Translation initiation factor 3, subunit a (eIF-3a)	sp|Q9LD55|EIF3A_ARATH	Eukaryotic translation initiation factor 3 subunit A OS=Arabidopsis thaliana GN=TIF3A1 PE=1 SV=1	IPR000717	Proteasome component (PCI) domain	0005515	NA
Ga11g00868	AT1G09010.1	| glycoside hydrolase family 2 protein | Chr1:2895259-2899287 REVERSE LENGTH=944 | 201606	gi|1050616375|ref|XP_017630934.1|	PREDICTED: mannosylglycoprotein endo-beta-mannosidase-like isoform X1 [Gossypium arboreum]	At1g09010	[G] KOG2230 Predicted beta-mannosidase	sp|Q5H7P5|EBM_LILLO	Mannosylglycoprotein endo-beta-mannosidase OS=Lilium longiflorum GN=EBM PE=1 SV=4	IPR006103	Glycoside hydrolase family 2, catalytic domain	0004553|0005975|0033947	K18577
Ga11g01511	AT5G65290.1	| LMBR1-like membrane protein | Chr5:26089814-26094337 FORWARD LENGTH=733 | 201606	gi|1050637866|ref|XP_017642032.1|	PREDICTED: LMBR1 domain-containing protein 2 homolog A-like [Gossypium arboreum]	At5g65290	[R] KOG2296 Integral membrane protein	sp|Q54Q92|LMD2A_DICDI	LMBR1 domain-containing protein 2 homolog A OS=Dictyostelium discoideum GN=DDB_G0284019 PE=3 SV=1	IPR006876	LMBR1-like membrane protein	NA	NA
Ga11g02330	AT2G20320.2	| DENN (AEX-3) domain-containing protein | Chr2:8767082-8772271 FORWARD LENGTH=1029 | 201606	gi|1050652809|ref|XP_017649808.1|	PREDICTED: uncharacterized protein LOC108489644 [Gossypium arboreum] >gi|1050652811|ref|XP_017649809.1| PREDICTED: uncharacterized protein LOC108489644 [Gossypium arboreum]	At2g20320	Arabidopsis thaliana unknown protein	sp|A2RSQ0|DEN5B_MOUSE	DENN domain-containing protein 5B OS=Mus musculus GN=Dennd5b PE=1 SV=2	IPR001194	DENN domain	NA	NA
Ga11g02337	AT1G04080.5	| Tetratricopeptide repeat (TPR)-like superfamily protein | Chr1:1053409-1056550 FORWARD LENGTH=549 | 201606	gi|1050651432|ref|XP_017649105.1|	PREDICTED: pre-mRNA-processing factor 39 isoform X1 [Gossypium arboreum] >gi|1050651434|ref|XP_017649106.1| PREDICTED: pre-mRNA-processing factor 39 isoform X1 [Gossypium arboreum]	At1g04080	[A] KOG1258 mRNA processing protein	sp|Q4KLU2|PRP39_XENLA	Pre-mRNA-processing factor 39 OS=Xenopus laevis GN=prpf39 PE=2 SV=1	IPR011990	Tetratricopeptide-like helical domain	0005515	K13217
Ga11g02677	AT1G01060.8	| Homeodomain-like superfamily protein | Chr1:33992-37061 REVERSE LENGTH=645 | 201606	gi|1050615412|ref|XP_017630447.1|	PREDICTED: protein LHY isoform X1 [Gossypium arboreum]	At1g01060	[O] KOG0724 Zuotin and related molecular chaperones (DnaJ superfamily), contains DNA-binding domains	sp|Q6R0H1|LHY_ARATH	Protein LHY OS=Arabidopsis thaliana GN=LHY PE=1 SV=2	IPR001005	SANT/Myb domain	0003677	K12133
Ga11g02753	AT3G61670.1	| extra-large G-like protein%2C putative (DUF3133) | Chr3:22819052-22821870 FORWARD LENGTH=790 | 201606	gi|1050615798|ref|XP_017630642.1|	PREDICTED: uncharacterized protein At5g05190-like isoform X2 [Gossypium arboreum]	At3g61670	Arabidopsis thaliana uncharacterized protein	sp|Q9FHK4|EDR4_ARATH	Protein ENHANCED DISEASE RESISTANCE 4 OS=Arabidopsis thaliana GN=EDR4 PE=1 SV=1	IPR021480	Probable zinc-ribbon domain, plant	NA	NA
Ga11g02807	AT2G46060.2	| transmembrane protein-like protein | Chr2:18941564-18945000 REVERSE LENGTH=766 | 201606	gi|1050637677|ref|XP_017641932.1|	PREDICTED: uncharacterized protein LOC108483181 isoform X2 [Gossypium arboreum]	At2g46060	Arabidopsis thaliana clone U18968 unknown protein	NA	NA	NA	NA	NA	NA
Ga11g03777	AT2G47160.1	| HCO3- transporter family | Chr2:19357740-19360787 REVERSE LENGTH=704 | 201606	gi|728823556|gb|KHG05351.1|	Boron transporter 1 -like protein [Gossypium arboreum]	At3g62270	[P] KOG1172 Na+-independent Cl/HCO3 exchanger AE1 and related transporters (SLC4 family)	sp|Q8VYR7|BOR1_ARATH	Boron transporter 1 OS=Arabidopsis thaliana GN=BOR1 PE=1 SV=1	IPR011531	Bicarbonate transporter, C-terminal	0005452|0006820|0016020|0016021	NA
Ga12g00770	AT4G19180.3	| GDA1/CD39 nucleoside phosphatase family protein | Chr4:10485518-10487868 REVERSE LENGTH=740 | 201606	gi|1050629538|ref|XP_017637698.1|	PREDICTED: probable apyrase 7 [Gossypium arboreum] >gi|1050629540|ref|XP_017637699.1| PREDICTED: probable apyrase 7 [Gossypium arboreum] >gi|1050629542|ref|XP_017637700.1| PREDICTED: probable apyrase 7 [Gossypium arboreum]	At4g19180_2	[F] KOG1386 Nucleoside phosphatase	sp|F4JSH1|APY7_ARATH	Probable apyrase 7 OS=Arabidopsis thaliana GN=APY7 PE=2 SV=1	IPR000407	Nucleoside phosphatase GDA1/CD39	0016787	NA
Ga12g00833	AT5G07440.2	| glutamate dehydrogenase 2 | Chr5:2356153-2358012 FORWARD LENGTH=411 | 201606	gi|1028955511|ref|XP_016721204.1|	PREDICTED: glutamate dehydrogenase 2-like [Gossypium hirsutum] >gi|1050622887|ref|XP_017634285.1| PREDICTED: glutamate dehydrogenase 2 [Gossypium arboreum] >gi|728832240|gb|KHG11683.1| Glutamate dehydrogenase 2 -like protein [Gossypium arboreum]	At5g07440	[E] KOG2250 Glutamate/leucine/phenylalanine/valine dehydrogenases	sp|Q38946|DHE2_ARATH	Glutamate dehydrogenase 2 OS=Arabidopsis thaliana GN=GDH2 PE=1 SV=1	IPR006096	Glutamate/phenylalanine/leucine/valine dehydrogenase, C-terminal	0004352|0006520|0016491|0016639|0055114	K00261
Ga12g00834	AT5G61680.1	| Pectin lyase-like superfamily protein | Chr5:24786416-24788015 REVERSE LENGTH=364 | 201606	gi|1050627937|ref|XP_017636892.1|	PREDICTED: pectinesterase 1-like [Gossypium arboreum]	At5g07420	Arabidopsis thaliana clone U20202 putative pectinesterase	sp|D8VPP5|AL11A_OLEEU	Pectinesterase 1 OS=Olea europaea PE=1 SV=1	IPR000070	Pectinesterase, catalytic	0005618|0030599|0042545	NA
Ga12g00851	AT5G07380.6	| hypothetical protein | Chr5:2333200-2335736 FORWARD LENGTH=550 | 201606	gi|763784251|gb|KJB51322.1|	hypothetical protein B456_008G212000 [Gossypium raimondii]	At5g07380	Arabidopsis thaliana clone H0000001180 hypothetical protein	NA	NA	NA	NA	NA	NA
Ga12g00923	AT1G62130.2	| AAA-type ATPase family protein | Chr1:22962365-22968920 REVERSE LENGTH=1036 | 201606	gi|728849907|gb|KHG29350.1|	Protein SAP1 [Gossypium arboreum]	At4g02480	Arabidopsis thaliana unknown protein	NA	NA	IPR000253	Forkhead-associated (FHA) domain	0005515	NA
Ga12g00924	AT4G02480.1	| AAA-type ATPase family protein | Chr4:1082082-1088680 REVERSE LENGTH=1265 | 201606	gi|728849908|gb|KHG29351.1|	Protein SAP1 [Gossypium arboreum]	At1g02890_2	[O] KOG0737 AAA+-type ATPase	sp|Q07590|SAV_SULAC	Protein SAV OS=Sulfolobus acidocaldarius (strain ATCC 33909 / DSM 639 / JCM 8929 / NBRC 15157 / NCIMB 11770) GN=sav PE=3 SV=2	IPR003959	ATPase, AAA-type, core	0005524	NA
Ga12g00927	AT1G67580.2	| Protein kinase superfamily protein | Chr1:25327727-25330965 REVERSE LENGTH=752 | 201606	gi|1050628314|ref|XP_017637066.1|	PREDICTED: cyclin-dependent kinase G-2-like isoform X2 [Gossypium arboreum]	At1g67580	[R] KOG0663 Protein kinase PITSLRE and related kinases	sp|Q7XUF4|CDKG2_ORYSJ	Cyclin-dependent kinase G-2 OS=Oryza sativa subsp. japonica GN=CDKG-2 PE=2 SV=2	IPR000719	Protein kinase domain	0004672|0005524|0006468	K08818
Ga12g01088	AT5G62680.1	| Major facilitator superfamily protein | Chr5:25165430-25167822 REVERSE LENGTH=616 | 201606	gi|728837070|gb|KHG16513.1|	hypothetical protein F383_00353 [Gossypium arboreum]	At5g62680	[E] KOG1237 H+/oligopeptide symporter	sp|Q9LV10|PTR53_ARATH	Protein NRT1/ PTR FAMILY 2.11 OS=Arabidopsis thaliana GN=NPF2.11 PE=1 SV=1	IPR000109	Proton-dependent oligopeptide transporter family	0005215|0006810|0016020	NA
Ga12g01690	AT1G01060.4	| Homeodomain-like superfamily protein | Chr1:33992-37061 REVERSE LENGTH=644 | 201606	gi|728817130|gb|KHG02360.1|	Protein LHY -like protein [Gossypium arboreum]	At1g01060	[O] KOG0724 Zuotin and related molecular chaperones (DnaJ superfamily), contains DNA-binding domains	sp|Q6R0H1|LHY_ARATH	Protein LHY OS=Arabidopsis thaliana GN=LHY PE=1 SV=2	NA	NA	NA	K12133
Ga12g01899	NA	NA	gi|763782183|gb|KJB49254.1|	hypothetical protein B456_008G108800 [Gossypium raimondii] >gi|763782184|gb|KJB49255.1| hypothetical protein B456_008G108800 [Gossypium raimondii]	NA	NA	NA	NA	NA	NA	NA	NA
Ga12g02011	AT5G10490.2	| MSCS-like 2 | Chr5:3300376-3303836 REVERSE LENGTH=645 | 201606	gi|1050561800|ref|XP_017604675.1|	PREDICTED: mechanosensitive ion channel protein 2, chloroplastic-like isoform X1 [Gossypium arboreum]	At5g10490	MSCS-like 2	sp|Q56X46|MSL2_ARATH	Mechanosensitive ion channel protein 2, chloroplastic OS=Arabidopsis thaliana GN=MSL2 PE=2 SV=1	IPR006685	Mechanosensitive ion channel MscS	0016020|0055085	NA
Ga12g02247	NA	NA	gi|728820182|gb|KHG03617.1|	hypothetical protein F383_27746 [Gossypium arboreum]	NA	NA	NA	NA	NA	NA	NA	NA
Ga12g02248	NA	NA	gi|1050627423|ref|XP_017636633.1|	PREDICTED: uncharacterized protein LOC108478670 [Gossypium arboreum]	At3g31340	[R] KOG0017 FOG: Transposon-encoded proteins with TYA, reverse transcriptase, integrase domains in various combinations	NA	NA	IPR021109	Aspartic peptidase domain	NA	NA
Ga12g02521	AT5G49900.2	| Beta-glucosidase%2C GBA2 type family protein | Chr5:20297235-20300016 REVERSE LENGTH=695 | 201606	gi|1050623038|ref|XP_017634363.1|	PREDICTED: non-lysosomal glucosylceramidase-like [Gossypium arboreum] >gi|1050623040|ref|XP_017634364.1| PREDICTED: non-lysosomal glucosylceramidase-like [Gossypium arboreum] >gi|1050623042|ref|XP_017634365.1| PREDICTED: non-lysosomal glucosylceramidase-like [Gossypium arboreum]	At5g49900	[G] KOG2119 Predicted bile acid beta-glucosidase	sp|Q5M868|GBA2_RAT	Non-lysosomal glucosylceramidase OS=Rattus norvegicus GN=Gba2 PE=2 SV=2	IPR006775	Glycosyl-hydrolase family 116, catalytic region	0003824|0004553	NA
Ga12g02737	AT3G63280.3	| NIMA-related kinase 4 | Chr3:23378582-23381362 FORWARD LENGTH=555 | 201606	gi|1050582157|ref|XP_017612234.1|	PREDICTED: serine/threonine-protein kinase Nek2 isoform X2 [Gossypium arboreum]	At3g63280	[R] KOG0589 Serine/threonine protein kinase	sp|A2ZMH2|NEK2_ORYSI	Serine/threonine-protein kinase Nek2 OS=Oryza sativa subsp. indica GN=NEK2 PE=3 SV=1	NA	NA	0004674	NA
Ga12g02768	NA	NA	gi|1050620500|ref|XP_017633067.1|	PREDICTED: uncharacterized protein LOC108475594 [Gossypium arboreum]	NA	NA	NA	NA	NA	NA	NA	NA
Ga12g02769	AT4G31770.2	| debranching enzyme 1 | Chr4:15370514-15372422 REVERSE LENGTH=405 | 201606	gi|823191334|ref|XP_012491433.1|	PREDICTED: lariat debranching enzyme-like isoform X28 [Gossypium raimondii] >gi|823191337|ref|XP_012491434.1| PREDICTED: lariat debranching enzyme-like isoform X28 [Gossypium raimondii]	At4g31770	[A] KOG2863 RNA lariat debranching enzyme	sp|Q94K01|DBR1_ARATH	Lariat debranching enzyme OS=Arabidopsis thaliana GN=DBR1 PE=2 SV=1	IPR004843	Calcineurin-like phosphoesterase domain, ApaH type	0016787	NA
Ga13g00626	AT5G23450.4	| long-chain base (LCB) kinase 1 | Chr5:7904561-7908960 REVERSE LENGTH=759 | 201606	gi|823262012|ref|XP_012463742.1|	PREDICTED: sphingoid long-chain bases kinase 1-like isoform X2 [Gossypium raimondii]	At5g23450	[IT] KOG1116 Sphingosine kinase, involved in sphingolipid metabolism	sp|Q9LRB0|LCBK1_ARATH	Sphingoid long-chain bases kinase 1 OS=Arabidopsis thaliana GN=LCBK1 PE=1 SV=1	NA	NA	NA	NA
Ga13g01006	AT3G59360.2	| UDP-galactose transporter 6 | Chr3:21935826-21939642 REVERSE LENGTH=405 | 201606	gi|728829205|gb|KHG08648.1|	CMP-sialic acid transporter 3 [Gossypium arboreum] >gi|728848826|gb|KHG28269.1| CMP-sialic acid transporter 3 [Gossypium arboreum]	At3g59360	[G] KOG2234 Predicted UDP-galactose transporter	sp|Q7X7C4|CSTR4_ORYSJ	CMP-sialic acid transporter 4 OS=Oryza sativa subsp. japonica GN=CSTLP4 PE=3 SV=2	IPR007271	Nucleotide-sugar transporter	0000139|0005351|0008643|0016021	NA
Ga13g01301	NA	NA	NA	NA	NA	NA	NA	NA	NA	NA	NA	NA
Ga13g01302	AT4G10070.1	| KH domain-containing protein | Chr4:6295803-6299759 REVERSE LENGTH=685 | 201606	gi|1050607077|ref|XP_017626106.1|	PREDICTED: far upstream element-binding protein 2 [Gossypium arboreum]	At4g10070	[A] KOG1676 K-homology type RNA binding proteins	sp|Q96I24|FUBP3_HUMAN	Far upstream element-binding protein 3 OS=Homo sapiens GN=FUBP3 PE=1 SV=2	IPR004088	K Homology domain, type 1	0003676|0003723	NA
Ga13g01481	AT5G55760.1	| sirtuin 1 | Chr5:22567282-22570716 FORWARD LENGTH=473 | 201606	gi|763814769|gb|KJB81621.1|	hypothetical protein B456_013G152600 [Gossypium raimondii]	At5g55760	[BK] KOG1905 Class IV sirtuins (SIR2 family)	sp|Q9FE17|SIR1_ARATH	NAD-dependent protein deacetylase SRT1 OS=Arabidopsis thaliana GN=SRT1 PE=2 SV=1	IPR003000	Sirtuin family	0070403	K11416
Ga13g01726	AT1G04390.1	| BTB/POZ domain-containing protein | Chr1:1179678-1183615 REVERSE LENGTH=1002 | 201606	gi|1050596608|ref|XP_017619786.1|	PREDICTED: BTB/POZ domain-containing protein At1g04390 isoform X5 [Gossypium arboreum]	At1g04390	Arabidopsis thaliana BTB/POZ domain-containing protein	sp|P93820|Y1439_ARATH	BTB/POZ domain-containing protein At1g04390 OS=Arabidopsis thaliana GN=At1g04390 PE=2 SV=3	IPR000210	BTB/POZ domain	0005515	NA
Ga14g00154	NA	NA	NA	NA	NA	NA	NA	NA	NA	NA	NA	NA
Ga14g00634	AT4G24480.3	| Protein kinase superfamily protein | Chr4:12650410-12654815 FORWARD LENGTH=946 | 201606	gi|1050644576|ref|XP_017645575.1|	PREDICTED: serine/threonine-protein kinase CTR1-like [Gossypium arboreum] >gi|1050644578|ref|XP_017645576.1| PREDICTED: serine/threonine-protein kinase CTR1-like [Gossypium arboreum] >gi|1050644580|ref|XP_017645577.1| PREDICTED: serine/threonine-protein kinase CTR1-like [Gossypium arboreum]	At4g24480	[T] KOG0192 Tyrosine kinase specific for activated (GTP-bound) p21cdc42Hs	sp|Q05609|CTR1_ARATH	Serine/threonine-protein kinase CTR1 OS=Arabidopsis thaliana GN=CTR1 PE=1 SV=1	IPR001245	Serine-threonine/tyrosine-protein kinase, catalytic domain	0004672|0005524|0006468	NA
Ga14g00960	AT2G42500.2	| protein phosphatase 2A-3 | Chr2:17698099-17701226 REVERSE LENGTH=266 | 201606	gi|1147583932|ref|XP_020095785.1|	serine/threonine-protein phosphatase PP2A-2 catalytic subunit [Ananas comosus] >gi|1147583934|ref|XP_020095786.1| serine/threonine-protein phosphatase PP2A-2 catalytic subunit [Ananas comosus] >gi|1035946416|gb|OAY70790.1| Serine/threonine-protein phosphatase PP2A-3 catalytic subunit [Ananas comosus]	At2g42500	[T] KOG0371 Serine/threonine protein phosphatase 2A, catalytic subunit	sp|Q07100|PP2A3_ARATH	Serine/threonine-protein phosphatase PP2A-3 catalytic subunit OS=Arabidopsis thaliana GN=PP2A3 PE=1 SV=2	IPR004843	Calcineurin-like phosphoesterase domain, ApaH type	0016787	K04382
Ga14g01206	AT3G18640.3	| Zinc finger C-x8-C-x5-C-x3-H type family protein | Chr3:6413617-6415829 REVERSE LENGTH=676 | 201606	gi|1050637063|ref|XP_017641612.1|	PREDICTED: zinc finger CCCH domain-containing protein 38 isoform X1 [Gossypium arboreum] >gi|1050637065|ref|XP_017641613.1| PREDICTED: zinc finger CCCH domain-containing protein 38 isoform X1 [Gossypium arboreum] >gi|1050637067|ref|XP_017641614.1| PREDICTED: zinc finger CCCH domain-containing protein 38 isoform X1 [Gossypium arboreum] >gi|1050637069|ref|XP_017641615.1| PREDICTED: zinc finger CCCH…	At3g18640	Arabidopsis thaliana zinc finger CCCH domain-containing protein 38	sp|Q9LIH5|C3H38_ARATH	Zinc finger CCCH domain-containing protein 38 OS=Arabidopsis thaliana GN=At3g18640 PE=2 SV=1	IPR000571	Zinc finger, CCCH-type	0046872	NA
Ga14g01714	NA	NA	gi|1050553723|ref|XP_017621419.1|	PREDICTED: uncharacterized protein LOC108465572 isoform X4 [Gossypium arboreum]	NA	NA	NA	NA	NA	NA	NA	NA
