# Supplementary material for: Multi-strategic RNA-seq analysis reveals a high-resolution transcriptional landscape in cotton
Source: Nat Commun. 2019 Oct 17;10:4714. doi: 10.1038/s41467-019-12575-x (PMC6797763; doi:10.1038/s41467-019-12575-x)
Supplement: Supplementary file 5 — Supplementary Dataset 1-39 [file 41467_2019_12575_MOESM5_ESM.zip › SupplementaryDataset/SuppData25.xlsx]

## Sheet: RI
The genomic coordinates and quantification of RI events
Name	Chrom	Strand	AsExonStart	AsExonEnd	UpStreamExonStart	UpStreamExonEnd	downstreamExonStart	downstreamExonEnd	Anther	Bract	Cotyledon	Flower	Ovule-0DPA	Ovule-10DPA	Ovule-20DPA	Ovule-5DPA	Petal	Leaf	Phloem	Seed	Seedling root	Seedling stem	Sepal	Stigma
Ga01g00010	Chr01	+	89010	89293	89010	89140	89208	89293	NA,1.0	0.0,NA	0.0,0.0	0.0,0.0	0.374,0.0	0.0,0.0	0.544,0.0	0.0,0.0	NA,0.0	NA,NA	0.599,0.0	0.807,1.0	0.374,NA	0.374,0.079	0.0,NA	0.107,0.0
Ga01g00010	Chr01	+	87712	88356	87712	87826	88284	88356	0.0,0.086	0.0,0.0	0.0,0.0	0.0,0.0	0.005,0.0	0.0,0.0	0.0,0.0	0.003,0.0	0.0,0.0	0.0,0.0	0.008,0.0	0.0,0.0	0.022,0.0	0.006,0.0	0.0,0.0	0.0,0.0
Ga01g00013	Chr01	-	102233	102884	102233	102495	102795	102884	NA,1.0	0.0,0.0	0.0,0.0	0.0,0.0	0.0,0.0	0.091,0.0	0.0,0.0	0.0,0.0	0.0,0.0	0.0,0.0	0.059,0.0	0.0,0.0	0.048,0.0	0.0,0.0	0.067,0.0	0.0,0.0
Ga01g00013	Chr01	-	99975	101611	99975	100575	100651	101611	NA,NA	NA,NA	NA,NA	NA,1.0	NA,NA	NA,NA	NA,NA	0.532,NA	NA,1.0	NA,NA	NA,NA	0.044,0.799	NA,1.0	NA,NA	NA,NA	NA,NA
Ga01g00013	Chr01	-	102975	104876	102975	103160	104819	104876	NA,1.0	1.0,NA	0.0,NA	1.0,1.0	1.0,0.625	0.2,0.429	0.75,0.0	0.0,1.0	0.0,NA	1.0,0.8	0.778,0.556	0.789,1.0	1.0,0.333	0.667,1.0	0.538,0.455	1.0,1.0
Ga01g00016	Chr01	+	124722	125260	124722	124821	125205	125260	0.12,0.004	0.273,NA	0.0,0.0	0.043,0.067	NA,0.0	NA,1.0	0.0,0.077	0.0,0.0	0.111,0.086	NA,0.0	0.375,0.0	NA,NA	0.333,0.0	0.156,0.0	0.067,0.0	0.167,0.031
Ga01g00017	Chr01	-	131711	131923	131711	131786	131860	131923	0.0,0.198	0.027,0.0	0.0,0.126	0.0,0.034	0.031,0.023	0.223,0.0	0.152,0.057	0.138,0.147	0.0,0.057	0.0,0.0	0.042,0.055	0.02,0.0	0.028,0.056	0.11,0.027	0.035,0.171	0.126,0.0
Ga01g00017	Chr01	-	136480	137038	136480	136547	136952	137038	NA,0.294	0.385,0.333	0.0,0.0	0.25,0.167	0.103,0.0	1.0,0.2	1.0,0.333	0.733,0.5	0.2,0.0	0.0,0.571	0.016,0.0	0.191,0.125	0.556,0.25	0.25,0.368	0.364,0.077	0.333,0.176
Ga01g00017	Chr01	-	130608	130807	130608	130677	130755	130807	0.0,NA	0.0,0.0	0.0,0.0	0.0,0.0	0.0,0.148	0.0,0.36	0.0,0.0	0.043,0.066	0.0,0.0	0.0,0.0	0.045,0.0	0.054,0.026	0.039,0.066	0.0,0.0	0.035,0.0	0.101,0.045
Ga01g00017	Chr01	-	137129	137634	137129	137180	137565	137634	0.0,0.333	0.238,0.0	0.25,0.0	0.053,0.176	0.185,0.294	0.0,0.333	0.077,0.143	0.0,0.048	1.0,0.0	0.25,0.0	0.267,0.15	0.349,0.2	0.176,0.077	0.091,0.2	0.143,0.0	0.111,0.053
Ga01g00017	Chr01	-	133842	134157	133842	133914	134082	134157	0.0,0.481	0.021,NA	0.077,0.111	0.333,0.059	0.0,0.03	0.091,0.03	0.0,0.0	0.0,0.0	0.0,0.0	0.091,0.0	0.08,0.016	0.014,0.021	0.03,0.0	0.222,0.059	0.015,0.053	0.059,0.0
Ga01g00018	Chr01	+	141758	143890	141758	142320	143808	143890	0.0,0.0	0.0,0.0	0.0,0.0	0.056,0.0	0.03,0.0	0.034,0.0	0.0,0.0	0.014,0.0	0.0,0.0	0.0,0.0	0.06,0.0	0.037,0.0	0.0,0.0	0.055,0.0	0.016,0.0	0.039,0.022
Ga01g00018	Chr01	+	147296	147827	147296	147385	147712	147827	0.04,0.0	0.0,0.0	0.0,0.0	0.0,0.0	0.0,0.0	0.0,0.0	0.0,0.0	0.0,0.0	0.0,0.0	0.0,0.0	0.004,0.0	0.007,0.005	0.0,0.0	0.011,0.0	0.0,0.0	0.0,0.0
Ga01g00018	Chr01	+	146475	146895	146475	146565	146830	146895	0.0,0.048	0.0,0.0	0.0,0.0	0.042,0.0	0.0,0.0	0.018,0.0	0.004,0.007	0.0,0.0	0.0,0.0	0.0,0.0	0.0,0.0	0.011,0.0	0.0,0.0	0.0,0.0	0.0,0.083	0.0,0.0
Ga01g00023	Chr01	-	170753	171639	170753	170949	171050	171639	0.846,1.0	NA,NA	NA,NA	NA,NA	1.0,NA	NA,NA	1.0,NA	1.0,0.0	1.0,NA	1.0,0.0	1.0,NA	0.84,0.0	1.0,NA	1.0,NA	1.0,NA	1.0,NA
Ga01g00023	Chr01	-	169236	169644	169236	169502	169584	169644	0.136,0.236	0.292,1.0	NA,0.355	1.0,0.0	1.0,0.0	1.0,0.0	NA,1.0	1.0,0.355	1.0,0.155	0.0,0.0	1.0,0.0	0.099,0.136	0.524,0.216	0.0,1.0	0.328,0.524	NA,0.0
Ga01g00024	Chr01	-	178703	180117	178703	179880	179962	180117	0.452,0.0	0.0,NA	NA,NA	0.0,0.0	0.216,0.0	NA,0.0	0.355,0.0	NA,NA	0.524,0.121	0.0,0.0	NA,NA	0.294,0.0	NA,NA	0.0,0.0	NA,0.0	0.524,0.0
Ga01g00034	Chr01	+	227348	227740	227348	227402	227563	227740	NA,NA	NA,NA	0.0,NA	0.0,0.0	0.333,NA	0.0,0.0	0.0,0.0	0.333,0.0	0.0,0.0	NA,0.0	1.0,0.0	0.0,0.0	0.143,NA	0.0,0.0	NA,NA	0.0,0.0
Ga01g00035	Chr01	+	239945	240536	239945	240047	240335	240536	0.053,0.2	0.0,NA	0.0,0.0	0.0,0.0	0.116,0.0	0.15,0.0	0.0,0.0	0.059,0.086	0.156,0.0	0.0,0.0	0.045,0.0	0.0,0.0	0.0,0.0	0.0,0.0	0.04,0.0	0.087,0.049
Ga01g00036	Chr01	-	244148	244694	244148	244292	244624	244694	0.036,0.065	0.0,0.0	0.091,0.063	0.032,0.0	0.0,0.0	0.059,0.019	0.019,0.02	0.019,0.026	0.043,0.018	0.0,0.018	0.0,0.0	0.25,0.0	0.1,0.045	0.056,0.067	0.273,0.0	0.024,0.027
Ga01g00038	Chr01	+	273185	273580	273185	273233	273433	273580	NA,NA	0.0,0.0	0.0,0.0	0.0,0.0	0.062,0.029	0.0,0.0	0.011,0.0	0.009,0.011	0.0,0.0	0.0,0.042	0.0,0.0	0.0,0.0	0.022,0.012	0.0,0.0	0.0,NA	0.0,0.0
Ga01g00038	Chr01	+	271000	271703	271000	271183	271484	271703	0.0,NA	0.0,NA	0.053,0.0	0.0,0.0	0.017,0.0	0.086,0.0	0.081,0.037	0.0,0.0	NA,0.0	0.0,0.0	0.0,0.0	0.0,NA	0.0,0.0	0.029,0.0	0.111,0.0	0.0,0.0
Ga01g00038	Chr01	+	273185	275055	273185	273580	274308	275055	NA,NA	0.0,0.0	0.0,0.0	0.0,0.0	0.009,0.0	0.0,0.0	0.0,0.0	0.01,0.0	0.333,0.0	0.0,0.0	0.0,0.0	0.0,NA	0.0,0.0	0.0,0.0	0.0,0.0	0.0,0.0
Ga01g00046	Chr01	+	326631	327063	326631	326701	326788	327063	0.517,0.0	0.0,0.0	0.0,0.151	0.151,0.097	0.145,0.043	0.086,0.086	0.211,0.037	0.151,0.025	0.211,0.046	0.118,0.196	0.338,0.176	0.0,0.0	0.043,0.056	0.322,0.0	0.037,NA	0.097,0.0
Ga01g00052	Chr01	+	371795	372233	371795	372039	372120	372233	0.753,0.424	0.356,NA	0.156,0.0	0.624,0.0	0.424,0.0	0.0,0.0	0.0,0.0	0.487,0.0	0.859,0.0	0.0,0.0	0.525,0.0	0.12,0.0	0.648,0.0	0.469,0.181	0.608,NA	0.315,0.0
Ga01g00052	Chr01	+	373081	373812	373081	373161	373728	373812	0.043,0.195	0.01,0.0	0.111,0.0	0.12,0.013	0.12,0.04	0.125,0.0	0.037,0.067	0.05,0.037	0.03,0.012	0.0,0.043	0.043,0.013	0.115,0.032	0.0,0.081	0.0,0.0	0.034,0.0	0.031,0.048
Ga01g00052	Chr01	+	374894	375591	374894	375001	375499	375591	0.0,0.037	0.04,0.0	0.07,0.0	0.0,0.0	0.0,0.0	0.0,0.0	0.017,0.023	0.0,0.0	0.022,0.043	0.0,0.0	0.024,0.0	0.04,0.0	0.0,0.0	0.053,0.011	0.012,0.0	0.016,0.01
Ga01g00054	Chr01	+	387078	387775	387078	387183	387757	387775	0.041,0.092	0.308,0.0	0.185,0.039	0.108,0.161	0.099,0.037	0.068,0.049	0.043,0.103	0.079,0.027	0.111,0.063	0.088,0.121	0.087,0.143	0.143,0.0	0.084,0.097	0.111,0.059	0.125,0.074	0.145,0.108
Ga01g00054	Chr01	+	388038	388479	388038	388191	388344	388479	0.0,0.0	0.0,0.0	0.0,0.0	0.02,0.0	0.012,0.0	0.0,0.0	0.0,0.0	0.004,0.0	0.0,0.0	0.0,0.0	0.0,0.0	0.0,NA	0.0,0.0	0.0,0.0	0.0,0.0	0.0,0.0
Ga01g00056	Chr01	-	406316	406889	406316	406391	406444	406889	0.08,0.013	0.164,0.0	0.107,0.0	0.158,0.094	0.091,0.064	0.056,0.012	0.058,0.048	0.109,0.059	0.173,0.029	0.035,0.032	0.099,0.043	0.16,0.0	0.033,0.035	0.275,0.043	0.072,0.0	0.068,0.045
Ga01g00059	Chr01	+	424564	425540	424564	425042	425212	425540	0.0,0.0	0.0,0.0	0.0,0.0	0.0,0.0	0.0,0.0	0.0,0.0	0.0,0.0	0.0,0.0	0.0,0.0	0.0,0.0	0.004,0.0	0.25,0.2	0.0,0.006	0.0,0.0	0.0,0.0	0.014,0.0
Ga01g00059	Chr01	+	425212	425540	425212	425289	425382	425540	NA,NA	NA,NA	NA,1.0	0.509,0.609	0.734,0.476	0.609,0.229	0.74,0.509	0.767,1.0	1.0,0.437	1.0,0.675	0.856,0.675	1.0,0.28	0.702,0.483	0.871,0.861	1.0,NA	1.0,0.341
Ga01g00063	Chr01	-	447393	448222	447393	447691	448170	448222	1.0,0.0	0.0,NA	NA,0.0	1.0,0.0	0.5,0.0	0.333,0.0	0.2,0.0	0.25,NA	0.0,0.0	1.0,NA	1.0,NA	0.444,NA	0.0,0.0	1.0,0.0	0.111,NA	NA,0.0
Ga01g00067	Chr01	+	488793	489025	488793	488874	488989	489025	0.083,0.04	0.02,0.0	0.045,0.071	0.029,0.023	0.05,0.0	0.0,0.0	0.077,0.0	0.043,0.091	0.0,0.0	0.0,0.0	0.051,0.032	0.043,0.059	0.0,0.032	0.0,0.016	0.156,0.111	0.043,0.048
Ga01g00069	Chr01	-	496740	497020	496740	496827	496933	497020	0.0,0.104	0.027,0.059	0.03,0.0	0.03,0.015	0.0,0.077	0.0,0.0	0.0,0.0	0.0,0.0	0.045,0.0	0.0,0.021	0.037,0.011	0.143,0.0	0.013,0.014	0.0,0.0	0.03,0.016	0.01,0.0
Ga01g00069	Chr01	-	500604	501647	500604	500800	501559	501647	0.05,0.056	0.003,0.0	0.034,0.0	0.0,0.0	0.0,0.0	0.0,0.0	0.0,0.0	0.0,0.0	0.0,0.0	0.011,0.0	0.007,0.007	0.021,0.0	0.0,0.005	0.023,0.0	0.008,0.0	0.0,0.0
Ga01g00069	Chr01	-	497783	498426	497783	497909	498306	498426	0.111,0.509	0.0,0.0	0.0,0.0	0.0,0.0	0.0,0.0	0.0,0.0	0.0,0.0	0.048,0.0	0.0,0.02	0.0,0.0	0.004,0.0	0.0,0.0	0.024,0.0	0.0,0.0	0.0,0.0	0.021,0.038
Ga01g00080	Chr01	+	572903	573174	572903	572990	573109	573174	0.057,0.0	0.0,0.0	0.0,0.016	0.088,0.0	0.009,0.009	0.028,0.051	0.0,0.0	0.0,0.0	0.042,0.0	0.034,0.014	0.092,0.0	0.054,0.143	0.0,0.0	0.02,0.023	0.058,0.045	0.125,0.029
Ga01g00080	Chr01	+	573249	574197	573249	573326	573894	574197	0.023,0.0	0.0,0.0	0.02,0.0	0.0,0.0	0.011,0.0	0.0,0.0	0.0,NA	0.0,0.0	0.026,0.008	0.0,0.0	0.017,0.022	0.038,0.053	0.0,NA	0.0,0.0	0.0,0.0	0.01,0.007
Ga01g00080	Chr01	+	571456	572093	571456	571513	572027	572093	0.0,0.016	0.022,0.0	0.041,0.042	0.017,0.0	0.026,0.017	0.0,0.043	0.011,0.01	0.006,0.018	0.115,0.038	0.048,0.0	0.048,0.024	0.0,0.0	0.014,0.034	0.009,0.0	0.0,0.0	0.0,0.013
Ga01g00080	Chr01	+	572616	573174	572616	572793	572903	573174	0.015,0.036	0.013,0.077	0.0,0.0	0.014,0.0	0.0,0.0	0.0,0.0	0.004,0.01	0.0,0.0	0.01,0.0	0.0,0.0	0.0,0.0	0.0,0.059	0.0,0.0	0.015,0.0	0.0,0.0	0.0,0.0
Ga01g00080	Chr01	+	570635	571381	570635	571123	571279	571381	0.07,0.0	0.0,0.0	0.026,0.0	0.0,0.0	0.009,0.0	0.0,0.0	0.0,0.0	0.0,0.0	0.0,0.0	0.012,0.0	0.019,0.0	0.03,0.0	0.0,0.0	0.0,0.0	0.0,0.0	0.0,0.0
Ga01g00080	Chr01	+	573894	574197	573894	573941	574066	574197	0.116,0.1	0.083,0.067	0.027,0.045	0.016,0.061	0.085,0.03	0.018,0.033	0.027,0.0	0.011,0.0	0.0,0.018	0.07,0.011	0.094,0.072	0.029,0.0	0.022,0.033	0.08,0.0	0.034,0.032	0.087,0.046
Ga01g00081	Chr01	+	579002	579289	579002	579129	579217	579289	0.006,0.0	0.0,0.0	0.0,0.0	0.0,0.0	0.017,0.0	0.0,0.0	0.0,0.0	0.0,0.0	0.056,0.0	0.0,0.0	0.0,0.0	0.042,0.0	0.0,0.0	0.018,0.0	0.0,0.0	0.018,0.0
Ga01g00081	Chr01	+	579217	580186	579217	579289	580140	580186	0.028,0.073	0.0,NA	0.0,0.0	0.04,0.037	0.0,0.0	0.026,0.0	0.017,0.0	0.024,0.02	0.048,0.043	0.043,0.022	0.049,0.034	0.02,0.158	0.043,0.048	0.189,0.059	0.042,0.0	0.036,0.068
Ga01g00087	Chr01	+	615007	616003	615007	615077	615164	616003	NA,0.0	0.0,0.0	0.0,0.0	0.0,0.0	0.106,0.0	0.0,0.0	0.0,0.0	0.0,0.0	NA,NA	0.0,0.0	0.391,0.0	0.349,1.0	0.0,0.0	1.0,0.0	0.0,0.0	0.0,0.0
Ga01g00087	Chr01	+	611533	614161	611533	613962	614102	614161	NA,0.0	0.0,0.333	0.333,0.25	0.0,0.077	0.048,0.04	0.034,0.059	0.029,0.053	0.059,0.143	0.0,0.0	0.0,0.0	0.071,0.0	0.333,1.0	0.073,0.043	1.0,0.077	0.0,0.0	0.2,0.091
Ga01g00094	Chr01	+	660793	661766	660793	660893	661590	661766	0.0,0.0	0.0,0.0	0.0,0.0	0.0,0.0	0.002,0.003	0.0,0.0	0.0,0.0	0.001,0.0	0.0,0.0	0.0,0.0	0.0,0.0	0.0,0.0	0.0,0.0	0.0,0.0	0.0,0.0	0.011,0.0
Ga01g00095	Chr01	+	664873	665555	664873	664968	665483	665555	0.0,0.041	0.014,0.0	0.0,0.0	0.011,0.007	0.012,0.0	0.0,0.01	0.017,0.004	0.019,0.0	0.024,0.024	0.0,0.0	0.023,0.0	0.007,0.0	0.0,0.0	0.01,0.01	0.0,0.0	0.0,0.0
Ga01g00095	Chr01	+	663159	663434	663159	663206	663343	663434	0.412,1.0	0.067,NA	0.143,0.021	0.053,0.0	0.362,0.021	0.081,0.02	0.043,0.051	0.192,0.043	0.143,0.2	0.167,0.185	0.2,0.111	0.045,0.0	0.158,0.116	0.217,0.069	0.021,0.0	0.222,0.138
Ga01g00096	Chr01	-	669592	669992	669592	669655	669849	669992	0.238,0.118	0.0,NA	0.667,0.0	0.0,0.0	0.692,0.0	0.333,0.091	0.143,0.5	0.25,0.0	0.125,0.0	0.5,0.0	1.0,0.5	0.286,0.091	0.8,0.125	0.304,0.5	0.333,0.0	0.3,0.024
Ga01g00108	Chr01	+	744694	746048	744694	744919	745809	746048	0.0,0.0	NA,NA	0.0,0.0	NA,0.0	0.0,0.0	0.0,0.0	0.0,0.0	0.0,NA	NA,NA	1.0,0.0	0.0,0.0	0.0,NA	NA,0.0	0.2,0.0	NA,NA	NA,NA
Ga01g00108	Chr01	+	743379	744606	743379	744348	744448	744606	1.0,0.556	0.0,0.0	0.2,NA	NA,NA	0.0,NA	NA,0.0	NA,0.0	0.0,NA	NA,NA	NA,0.0	0.0,0.0	0.667,NA	1.0,NA	NA,0.0	NA,NA	NA,0.0
Ga01g00117	Chr01	-	798254	799412	798254	798700	799240	799412	0.674,0.086	0.833,0.0	1.0,NA	0.652,0.714	NA,NA	NA,NA	1.0,NA	NA,NA	0.944,0.4	1.0,NA	1.0,0.455	0.429,NA	1.0,0.0	1.0,NA	0.959,0.077	0.931,0.097
Ga01g00118	Chr01	+	807211	808520	807211	807344	807925	808520	0.6,0.0	0.0,NA	1.0,NA	1.0,NA	0.857,NA	NA,0.333	0.385,0.0	0.8,0.0	0.818,0.0	1.0,NA	0.333,0.0	0.5,0.0	0.667,0.0	0.524,0.0	0.0,NA	0.385,0.036
Ga01g00122	Chr01	+	828227	829981	828227	828334	828912	829981	0.091,0.0	0.0,0.0	0.0,0.0	0.0,0.0	0.083,0.0	0.0,0.0	0.0,0.0	0.067,0.0	0.294,0.0	0.0,0.0	0.07,0.0	0.0,0.0	0.0,0.0	0.2,0.0	0.0,0.0	0.07,0.0
Ga01g00124	Chr01	-	835992	836774	835992	836109	836651	836774	0.002,0.0	0.006,0.0	0.0,0.0	0.002,0.0	0.0,0.0	0.0,0.0	0.0,0.002	0.003,0.0	0.003,0.0	0.008,0.0	0.0,0.003	0.0,0.0	0.002,0.0	0.006,0.0	0.002,0.0	0.004,0.001
Ga01g00154	Chr01	+	1104813	1105160	1104813	1104889	1105090	1105160	1.0,1.0	1.0,1.0	1.0,1.0	1.0,1.0	1.0,0.986	1.0,0.976	1.0,1.0	1.0,1.0	1.0,1.0	1.0,1.0	1.0,1.0	0.964,1.0	1.0,1.0	1.0,1.0	1.0,1.0	1.0,0.983
Ga01g00155	Chr01	+	1110129	1110877	1110129	1110360	1110806	1110877	0.027,0.027	0.019,0.0	0.0,0.0	0.0,0.004	0.013,0.0	0.0,0.004	0.006,0.013	0.019,0.005	0.036,0.003	0.008,0.008	0.008,0.009	0.013,0.008	0.013,0.023	0.005,0.011	0.012,0.0	0.027,0.002
Ga01g00156	Chr01	-	1116084	1116759	1116084	1116590	1116689	1116759	1.0,0.43	NA,NA	1.0,1.0	0.456,0.334	0.573,0.401	0.801,0.601	0.287,0.41	0.472,0.143	1.0,0.501	0.334,0.601	1.0,0.0	0.43,NA	0.876,0.274	0.456,1.0	NA,NA	1.0,0.601
Ga01g00156	Chr01	-	1114324	1114622	1114324	1114437	1114547	1114622	0.0,0.667	0.077,NA	0.0,0.0	0.0,0.0	0.022,0.0	0.0,0.0	0.016,0.011	0.043,0.0	0.0,0.125	0.0,0.0	0.048,0.0	0.0,1.0	0.167,0.032	0.0,0.0	NA,0.0	0.0,0.0
Ga01g00157	Chr01	+	1129125	1129905	1129125	1129176	1129761	1129905	0.0,0.015	0.021,0.0	0.0,0.0	0.0,0.0	0.007,0.005	0.0,0.0	0.013,0.015	0.006,0.0	0.0,0.0	0.0,0.0	0.0,0.0	0.029,0.0	0.0,0.0	0.0,0.0	0.0,0.0	0.0,0.008
Ga01g00159	Chr01	+	1138864	1139218	1138864	1139066	1139168	1139218	0.667,0.889	0.451,NA	1.0,0.517	0.304,0.286	0.254,0.104	0.36,0.188	0.222,0.252	0.267,0.138	0.407,0.459	0.288,0.32	0.604,0.636	0.167,0.333	0.322,0.573	0.617,0.396	0.39,0.538	0.419,0.434
Ga01g00159	Chr01	+	1142838	1143940	1142838	1143004	1143091	1143940	1.0,0.865	NA,NA	0.682,NA	1.0,1.0	1.0,0.0	NA,NA	0.682,0.0	1.0,NA	1.0,NA	0.0,NA	0.682,NA	0.11,NA	NA,0.0	1.0,0.0	1.0,NA	0.922,0.0
Ga01g00162	Chr01	+	1155997	1157528	1155997	1156044	1157486	1157528	0.032,0.0	0.031,0.0	0.027,0.095	0.079,0.059	0.025,0.129	0.022,0.005	0.04,0.019	0.028,0.085	0.019,0.065	0.044,0.06	0.052,0.042	0.049,0.064	0.034,0.021	0.033,0.045	0.021,0.0	0.051,0.037
Ga01g00170	Chr01	+	1207664	1208112	1207664	1207844	1208028	1208112	0.0,0.0	0.0,0.0	0.0,0.0	0.0,0.0	0.082,0.0	0.0,0.0	0.0,0.0	0.011,0.0	0.0,0.0	0.0,0.0	0.0,0.0	0.039,0.0	0.0,0.011	0.067,0.0	0.0,0.0	0.087,0.0
Ga01g00170	Chr01	+	1205119	1205818	1205119	1205222	1205425	1205818	0.0,0.0	0.0,0.0	NA,0.0	1.0,NA	1.0,NA	0.0,0.0	0.0,NA	1.0,NA	1.0,NA	NA,1.0	1.0,0.0	0.144,NA	0.0,0.0	0.0,0.0	0.0,NA	0.336,0.0
Ga01g00170	Chr01	+	1207664	1208648	1207664	1208112	1208545	1208648	0.0,0.5	0.0,0.0	0.2,0.0	0.0,0.0	1.0,0.0	0.0,0.0	0.25,0.0	0.1,NA	0.0,0.0	0.2,0.0	0.5,0.0	0.241,0.0	0.0,0.0	0.037,0.0	0.0,NA	0.143,NA
Ga01g00174	Chr01	-	1237127	1237700	1237127	1237155	1237384	1237700	0.0,0.0	0.0,NA	0.0,0.0	0.0,0.0	0.333,0.0	NA,0.0	NA,0.0	0.0,NA	0.0,0.0	0.0,0.0	0.0,0.0	0.0,NA	NA,NA	0.0,0.0	0.0,0.0	0.0,0.0
Ga01g00181	Chr01	-	1319353	1319952	1319353	1319416	1319873	1319952	0.0,0.0	0.0,0.0	0.0,0.0	0.0,0.018	0.0,0.0	0.0,0.0	0.0,0.0	0.0,0.0	0.0,0.026	0.026,0.022	0.03,0.0	0.0,0.0	0.0,0.0	0.0,0.0	0.0,0.0	0.034,0.0
Ga01g00210	Chr01	-	1577621	1578024	1577621	1577736	1577941	1578024	0.006,0.063	0.0,0.0	0.0,0.0	0.003,0.0	0.002,0.0	0.0,0.0	0.0,0.0	0.0,0.0	0.004,0.0	0.0,0.002	0.001,0.0	0.004,0.006	0.0,0.0	0.0,0.0	0.004,0.0	0.0,0.002
Ga01g00210	Chr01	-	1577149	1577502	1577149	1577308	1577427	1577502	0.0,0.098	0.008,0.0	0.009,0.003	0.012,0.002	0.005,0.003	0.01,0.004	0.002,0.002	0.002,0.022	0.011,0.002	0.01,0.005	0.003,0.0	0.002,0.0	0.012,0.0	0.0,0.004	0.0,0.005	0.008,0.008
Ga01g00210	Chr01	-	1578791	1579050	1578791	1578859	1578990	1579050	0.034,0.036	0.035,0.029	0.019,0.055	0.005,0.048	0.031,0.044	0.039,0.027	0.02,0.044	0.018,0.033	0.04,0.028	0.03,0.024	0.034,0.049	0.037,0.054	0.023,0.023	0.032,0.039	0.035,0.025	0.057,0.039
Ga01g00210	Chr01	-	1577427	1577736	1577427	1577502	1577621	1577736	0.0,0.0	0.0,0.0	0.0,0.0	0.003,0.0	0.001,0.0	0.0,0.0	0.003,0.001	0.0,0.0	0.0,0.0	0.0,0.0	0.004,0.0	0.002,0.008	0.0,0.0	0.0,0.002	0.003,0.01	0.003,0.003
Ga01g00214	Chr01	-	1613257	1613673	1613257	1613430	1613565	1613673	0.0,0.0	0.0,0.0	0.0,0.0	0.0,0.0	0.03,0.0	0.0,0.0	0.0,0.0	0.0,0.0	0.003,0.0	0.0,0.0	0.017,0.0	0.013,0.0	0.018,0.0	0.011,0.0	0.0,0.0	0.013,0.0
Ga01g00214	Chr01	-	1612884	1613177	1612884	1612959	1613077	1613177	0.005,0.0	0.0,0.0	0.0,0.0	0.0,0.0	0.0,0.0	0.0,0.0	0.0,0.0	0.0,0.0	0.002,0.0	0.0,0.0	0.005,0.0	0.0,0.0	0.0,0.01	0.0,0.0	0.0,0.0	0.028,0.0
Ga01g00226	Chr01	-	1671544	1671908	1671544	1671760	1671894	1671908	1.0,1.0	1.0,1.0	1.0,1.0	1.0,1.0	1.0,1.0	1.0,1.0	1.0,0.892	1.0,1.0	1.0,1.0	1.0,1.0	1.0,1.0	0.0,1.0	1.0,1.0	1.0,1.0	1.0,1.0	0.879,1.0
Ga01g00227	Chr01	-	1681456	1681969	1681456	1681514	1681601	1681969	0.349,NA	NA,NA	0.0,NA	0.0,0.0	0.0,0.0	0.0,NA	0.0,NA	NA,NA	0.0,0.0	0.0,NA	0.0,0.0	0.0,NA	0.0,0.0	0.0,NA	NA,NA	0.0,0.0
Ga01g00227	Chr01	-	1676854	1677283	1676854	1676949	1677131	1677283	0.0,0.009	0.0,0.0	0.0,0.0	0.0,0.0	0.0,0.0	0.0,0.0	0.0,0.013	0.0,0.0	0.037,0.0	0.0,0.0	0.011,0.015	0.023,0.0	0.0,0.0	0.0,0.0	0.0,0.04	0.0,0.0
Ga01g00227	Chr01	-	1677367	1678323	1677367	1677484	1678164	1678323	0.018,0.0	0.0,0.0	0.0,0.0	0.0,0.0	0.0,0.0	0.0,0.0	0.0,0.0	0.0,0.0	0.015,0.0	0.0,0.0	0.0,0.0	0.03,0.0	0.0,0.0	0.071,0.0	0.0,0.0	0.0,0.0
Ga01g00227	Chr01	-	1674316	1674833	1674316	1674474	1674695	1674833	0.667,1.0	NA,NA	NA,0.0	1.0,NA	1.0,NA	NA,0.0	0.0,0.0	0.75,0.0	0.882,0.0	0.333,0.0	1.0,NA	0.125,0.333	1.0,NA	1.0,0.0	1.0,NA	0.667,0.0
Ga01g00227	Chr01	-	1680143	1681969	1680143	1680314	1681456	1681969	0.207,0.129	0.0,0.2	0.0,NA	0.029,0.0	0.111,0.429	0.333,0.077	0.167,0.263	0.067,0.5	0.0,0.056	0.111,0.091	0.2,0.217	0.474,0.2	0.143,0.273	0.032,0.037	0.043,0.0	0.333,0.467
Ga01g00229	Chr01	+	1725673	1726006	1725673	1725736	1725961	1726006	0.0,0.13	0.0,0.0	0.0,0.027	0.067,0.029	0.011,0.011	0.037,0.027	0.0,0.013	0.017,0.018	0.0,0.125	0.0,0.133	0.116,0.029	0.0,0.0	0.048,0.0	0.027,0.036	0.125,0.0	0.118,0.072
Ga01g00229	Chr01	+	1727284	1727752	1727284	1727416	1727527	1727752	0.111,0.0	0.0,0.0	0.0,0.0	0.0,0.0	0.022,0.0	0.0,0.0	0.0,0.0	0.0,0.0	0.0,0.0	0.0,0.0	0.05,0.0	0.0,0.0	0.0,0.0	0.118,0.0	0.0,0.0	0.0,0.0
Ga01g00240	Chr01	+	1844999	1846035	1844999	1845172	1845979	1846035	0.0,0.0	0.015,0.0	0.0,0.0	0.0,0.0	0.03,0.0	0.0,0.0	0.0,0.0	0.0,0.0	0.143,0.0	0.023,0.0	0.0,0.0	0.0,0.0	0.0,0.0	0.042,0.0	0.009,0.0	0.0,0.0
Ga01g00240	Chr01	+	1843265	1843690	1843265	1843415	1843546	1843690	1.0,NA	0.037,0.0	0.0,0.0	0.167,0.0	0.074,0.0	0.0,0.0	0.014,0.0	0.022,0.0	0.043,0.0	0.083,0.0	0.093,0.0	NA,0.0	0.056,0.0	0.111,0.0	0.1,0.0	0.316,0.0
Ga01g00246	Chr01	-	1895412	1896137	1895412	1895739	1896069	1896137	NA,0.0	0.0,NA	0.0,0.0	0.0,0.0	0.067,0.0	0.0,0.0	0.0,0.0	0.222,0.0	0.0,0.0	0.0,0.0	0.023,0.0	0.0,NA	0.0,0.0	0.0,0.0	0.0,0.0	0.0,0.0
Ga01g00246	Chr01	-	1893517	1893836	1893517	1893609	1893733	1893836	NA,NA	0.111,0.0	1.0,NA	0.167,0.0	0.857,NA	0.0,0.0	NA,0.0	0.5,0.0	1.0,0.0	1.0,1.0	0.909,0.0	0.429,0.0	0.5,NA	1.0,0.0	0.467,NA	0.556,NA
Ga01g00248	Chr01	+	1914718	1918444	1914718	1914894	1915490	1918444	0.0,0.0	0.0,NA	NA,0.0	0.0,0.0	0.333,0.0	0.0,0.091	0.0,0.0	0.2,0.0	0.333,0.0	0.0,0.0	0.429,0.0	0.0,0.0	0.0,0.0	0.0,0.0	0.0,1.0	0.167,0.0
Ga01g00248	Chr01	+	1915096	1918444	1915096	1915356	1915490	1918444	0.273,0.0	0.714,NA	1.0,0.0	0.6,0.0	1.0,1.0	NA,1.0	0.0,0.0	0.6,0.0	0.0,0.778	1.0,0.0	0.765,0.667	0.667,NA	1.0,0.0	1.0,1.0	1.0,NA	0.667,NA
Ga01g00251	Chr01	+	1950599	1951222	1950599	1950693	1951133	1951222	0.0,0.088	0.009,0.0	0.034,0.0	0.059,0.029	0.039,0.015	0.0,0.0	0.0,0.0	0.019,0.0	0.0,0.0	0.029,0.0	0.0,0.0	0.034,0.034	0.022,0.0	0.056,0.006	0.014,0.026	0.0,0.024
Ga01g00253	Chr01	+	1967338	1968359	1967338	1967428	1968150	1968359	0.697,1.0	0.273,1.0	1.0,0.429	1.0,0.667	0.818,0.75	0.25,1.0	0.875,0.895	0.75,0.429	0.8,0.467	1.0,NA	0.182,0.0	1.0,NA	0.286,0.25	0.556,0.8	0.75,NA	0.875,0.704
Ga01g00253	Chr01	+	1963119	1963502	1963119	1963194	1963350	1963502	0.0,0.0	0.042,0.0	0.0,0.0	0.043,0.0	0.0,0.0	0.0,0.0	0.0,0.065	0.0,0.0	0.0,0.0	0.0,0.0	0.018,0.0	0.02,0.0	0.045,0.0	0.0,0.0	0.0,0.0	0.011,0.029
Ga01g00253	Chr01	+	1962973	1963194	1962973	1963033	1963119	1963194	0.063,0.0	0.024,0.051	0.029,0.0	0.042,0.071	0.0,0.0	0.0,0.018	0.0,0.0	0.0,0.0	0.0,0.0	0.0,0.0	0.062,0.012	0.0,0.0	0.036,0.0	0.0,0.078	0.011,0.0	0.036,0.04
Ga01g00254	Chr01	-	1972406	1973413	1972406	1972476	1973333	1973413	0.333,0.067	0.0,0.0	NA,0.0	0.0,0.0	0.0,0.03	0.0,0.032	0.017,0.0	0.0,0.0	0.0,0.0	0.0,0.0	0.0,0.0	0.009,0.0	0.0,0.0	0.077,0.0	0.0,0.0	0.0,0.0
Ga01g00262	Chr01	+	2033973	2034604	2033973	2034082	2034165	2034604	1.0,NA	1.0,NA	1.0,0.0	0.621,0.0	0.686,0.267	1.0,0.0	1.0,0.0	0.814,0.0	1.0,NA	1.0,NA	0.422,0.0	0.399,0.0	0.621,NA	0.793,NA	0.0,NA	0.711,NA
Ga01g00262	Chr01	+	2033195	2034604	2033195	2033907	2033973	2034604	0.0,0.0	0.0,0.0	0.0,0.0	0.0,0.0	0.082,0.0	0.266,0.0	0.0,0.0	0.088,0.0	0.256,0.0	0.232,0.0	0.176,0.0	0.046,0.0	0.085,0.0	0.054,0.0	0.083,0.0	0.074,0.0
Ga01g00263	Chr01	+	2037228	2037495	2037228	2037318	2037396	2037495	0.0,0.0	0.0,0.0	0.0,0.0	0.0,0.0	0.013,0.0	0.0,0.0	0.0,0.0	0.0,0.0	0.36,0.0	0.0,0.0	0.0,0.0	0.0,0.0	0.025,0.0	0.0,0.0	0.0,0.0	0.184,0.0
Ga01g00268	Chr01	+	2073335	2074116	2073335	2073422	2074026	2074116	0.0,0.0	0.0,NA	NA,0.0	NA,0.0	NA,0.0	NA,0.0	0.0,0.0	1.0,0.0	0.0,0.0	NA,0.0	NA,0.143	0.556,0.333	0.0,NA	NA,NA	0.0,0.0	NA,0.0
Ga01g00268	Chr01	+	2074814	2077119	2074814	2076857	2076972	2077119	0.0,0.031	NA,NA	NA,NA	NA,NA	NA,NA	NA,0.0	0.0,0.0	0.333,0.0	0.0,0.0	0.0,0.0	NA,0.0	0.5,NA	0.2,NA	NA,0.0	NA,NA	NA,0.0
Ga01g00270	Chr01	-	2085549	2085894	2085549	2085697	2085815	2085894	1.0,NA	0.0,0.0	0.002,0.0	0.0,0.0	0.0,0.0	0.0,0.0	0.0,NA	0.0,0.0	NA,0.0	0.004,0.0	0.0,0.0	0.0,NA	0.0,0.0	0.002,0.0	0.0,0.0	NA,0.0
Ga01g00270	Chr01	-	2081826	2082101	2081826	2081932	2082020	2082101	NA,0.0	0.0,0.0	0.022,0.003	0.0,0.0	0.0,0.0	0.0,0.0	NA,NA	0.0,0.0	0.0,NA	0.0,0.0	0.033,0.0	0.0,NA	0.004,0.001	0.004,0.0	0.0,0.0	NA,0.0
Ga01g00270	Chr01	-	2082850	2083348	2082850	2083012	2083100	2083348	NA,0.0	0.0,0.0	0.0,0.0	0.0,0.0	0.0,0.0	0.0,NA	NA,0.0	0.0,0.0	0.0,0.0	0.0,0.0	0.037,0.0	0.0,NA	0.003,0.0	0.004,0.001	0.0,0.0	NA,0.0
Ga01g00270	Chr01	-	2083577	2083850	2083577	2083701	2083797	2083850	NA,NA	0.064,0.0	0.002,0.0	0.0,0.0	0.0,0.0	0.0,NA	0.0,0.0	0.0,0.0	NA,0.0	0.023,0.003	0.0,0.0	0.0,0.0	0.002,0.0	0.004,0.0	0.113,0.0	NA,0.0
Ga01g00270	Chr01	-	2083100	2083348	2083100	2083160	2083285	2083348	NA,0.0	0.0,0.0	0.002,0.003	0.0,0.012	0.0,0.0	0.0,0.0	0.0,NA	0.0,0.0	NA,0.0	0.007,0.004	0.011,0.0	0.0,NA	0.001,0.0	0.002,0.002	0.0,NA	NA,0.0
Ga01g00270	Chr01	-	2085983	2086291	2085983	2086040	2086189	2086291	NA,NA	0.0,0.0	0.003,0.0	0.048,0.0	0.0,0.0	NA,0.0	0.0,NA	0.0,0.0	NA,0.0	0.0,0.003	0.005,0.0	0.0,0.0	0.0,0.0	0.002,0.0	0.0,NA	NA,NA
Ga01g00270	Chr01	-	2082188	2082585	2082188	2082325	2082491	2082585	0.0,NA	0.0,0.0	0.0,0.0	0.0,0.0	0.0,0.0	0.0,0.0	NA,NA	0.0,0.0	0.0,0.0	0.0,0.0	0.0,0.0	NA,0.0	0.003,0.0	0.001,0.0	0.0,NA	NA,0.0
Ga01g00278	Chr01	+	2225253	2227019	2225253	2225563	2225846	2227019	0.0,0.009	0.0,0.0	0.0,0.0	0.0,0.0	0.018,0.0	0.0,0.0	0.0,0.0	0.015,0.0	0.0,0.01	0.009,0.0	0.029,0.0	0.011,0.0	0.02,0.007	0.038,0.0	0.0,0.0	0.0,0.009
Ga01g00278	Chr01	+	2225846	2227185	2225846	2227019	2227105	2227185	0.011,0.184	0.0,0.0	0.062,0.023	0.0,0.016	0.0,0.005	0.024,0.047	0.005,0.0	0.021,0.0	0.1,0.0	0.0,0.0	0.008,0.007	0.057,0.0	0.026,0.049	0.0,0.0	0.0,0.0	0.023,0.019
Ga01g00278	Chr01	+	2225846	2227019	2225846	2225919	2226928	2227019	0.026,0.022	0.02,0.0	0.0,0.0	0.05,0.0	0.033,0.019	0.0,0.011	0.024,0.025	0.018,0.03	0.007,0.02	0.032,0.016	0.039,0.017	0.082,0.03	0.018,0.049	0.081,0.005	0.047,0.011	0.021,0.011
Ga01g00291	Chr01	-	2269876	2270161	2269876	2269939	2270080	2270161	0.0,0.033	0.0,0.0	0.048,0.0	0.0,0.0	0.008,0.022	0.008,0.0	0.005,0.0	0.011,0.024	0.0,0.011	0.021,0.01	0.03,0.022	0.0,0.0	0.0,0.006	0.012,0.013	0.011,0.0	0.059,0.037
Ga01g00291	Chr01	-	2268453	2268894	2268453	2268597	2268732	2268894	0.0,0.0	0.0,0.0	0.0,0.0	0.0,0.0	0.021,0.0	0.0,0.0	0.0,0.024	0.006,0.0	0.03,0.0	0.0,0.0	0.041,0.0	0.0,0.0	0.0,0.0	0.017,0.0	0.034,0.0	0.032,0.0
Ga01g00291	Chr01	-	2269588	2269786	2269588	2269675	2269750	2269786	0.0,0.021	0.0,0.0	0.042,0.0	0.0,0.0	0.0,0.0	0.0,0.012	0.008,0.0	0.009,0.0	0.028,0.021	0.0,0.009	0.0,0.0	0.0,0.072	0.0,0.0	0.016,0.0	0.0,0.0	0.0,0.0
Ga01g00296	Chr01	+	2300395	2301271	2300395	2300515	2301167	2301271	0.0,0.0	0.143,NA	0.0,0.0	0.0,0.0	0.074,0.0	0.0,0.0	0.0,0.0	0.027,0.0	0.0,0.0	0.111,0.0	0.0,0.0	0.0,0.0	0.0,0.0	0.0,0.0	0.053,0.0	0.0,0.0
Ga01g00296	Chr01	+	2299802	2300310	2299802	2299896	2300015	2300310	1.0,NA	0.0,NA	0.0,NA	1.0,NA	1.0,NA	0.0,0.0	0.0,0.0	0.0,0.0	NA,0.0	NA,1.0	0.4,0.0	1.0,0.0	0.0,0.0	0.333,NA	NA,NA	1.0,NA
Ga01g00296	Chr01	+	2300015	2300310	2300015	2300114	2300217	2300310	1.0,NA	0.0,NA	NA,NA	0.111,0.0	0.04,0.0	0.0,0.0	0.0,0.0	0.0,0.0	NA,0.75	NA,0.0	0.053,0.0	0.0,0.0	0.0,0.0	0.143,0.0	NA,0.0	0.2,0.0
Ga01g00300	Chr01	+	2333413	2334271	2333413	2333587	2334028	2334271	0.0,0.2	0.0,NA	NA,0.333	0.0,0.333	0.5,0.0	1.0,0.0	0.143,0.231	0.273,0.0	0.0,0.0	0.5,0.25	0.0,0.0	0.538,NA	0.286,0.333	0.333,0.0	0.0,NA	0.0,0.375
Ga01g00300	Chr01	+	2332223	2332894	2332223	2332365	2332723	2332894	0.333,0.0	NA,0.2	0.0,0.0	0.143,0.0	0.565,1.0	0.0,0.0	0.692,0.429	0.5,1.0	0.0,0.0	0.6,0.429	0.636,0.733	0.412,1.0	0.0,0.034	0.091,0.0	0.111,0.2	0.091,0.0
Ga01g00301	Chr01	+	2340587	2341111	2340587	2340898	2340980	2341111	0.064,0.044	0.0,0.0	0.0,0.0	0.0,0.0	0.096,0.0	0.0,0.0	0.0,0.0	0.039,0.0	0.064,0.0	0.0,0.0	0.059,0.0	0.0,0.0	0.104,0.0	0.0,0.0	0.142,0.0	0.104,0.0
Ga01g00302	Chr01	-	2345671	2346119	2345671	2345790	2346013	2346119	0.0,0.029	0.273,0.0	0.2,0.0	0.167,0.0	0.208,0.111	0.0,0.0	0.077,0.0	0.455,0.111	0.077,0.15	0.0,0.0	0.5,0.524	0.226,0.2	0.143,0.154	0.077,0.167	0.294,0.333	0.161,0.3
Ga01g00302	Chr01	-	2349195	2349393	2349195	2349283	2349362	2349393	0.583,0.548	0.495,1.0	0.359,0.834	0.691,0.528	0.802,0.834	0.482,0.411	0.701,0.746	0.789,0.716	0.86,0.691	0.456,0.662	1.0,0.716	0.662,1.0	0.662,0.691	0.817,0.797	0.359,0.528	0.67,0.648
Ga01g00304	Chr01	+	2366894	2367502	2366894	2366962	2367137	2367502	1.0,1.0	1.0,NA	1.0,1.0	0.8,1.0	1.0,1.0	0.75,1.0	0.8,1.0	1.0,1.0	1.0,1.0	1.0,1.0	1.0,1.0	0.692,NA	1.0,1.0	1.0,0.556	1.0,1.0	1.0,1.0
Ga01g00310	Chr01	-	2394538	2395578	2394538	2395099	2395195	2395578	NA,0.0	0.0,0.0	1.0,0.0	0.203,0.0	0.059,0.034	0.0,0.049	0.0,0.0	0.085,0.0	0.203,0.0	0.338,0.0	0.588,0.0	0.0,NA	0.06,0.0	0.068,0.0	0.127,0.0	0.113,0.0
Ga01g00310	Chr01	-	2396242	2396564	2396242	2396321	2396400	2396564	0.0,0.0	0.0,0.0	0.048,0.0	0.0,0.011	0.0,0.0	0.0,0.0	0.0,0.0	0.01,0.0	0.0,0.0	0.026,0.016	0.006,0.0	0.0,0.0	0.0,0.012	0.019,0.0	0.01,0.0	0.0,0.0
Ga01g00310	Chr01	-	2396650	2397571	2396650	2396836	2397439	2397571	0.0,0.0	0.0,0.0	0.0,0.0	0.012,0.0	0.0,0.0	0.0,0.0	0.0,0.0	0.0,0.0	0.0,0.0	0.0,0.0	0.017,0.0	0.007,0.0	0.0,0.0	0.007,0.0	0.013,0.0	0.009,0.0
Ga01g00319	Chr01	+	2444828	2445283	2444828	2444950	2445057	2445283	NA,NA	NA,NA	NA,NA	1.0,0.0	0.313,0.0	0.25,0.0	0.0,0.0	0.692,0.0	1.0,0.0	0.5,0.5	1.0,0.0	0.6,0.0	0.333,0.0	0.579,0.0	0.684,NA	NA,0.0
Ga01g00339	Chr01	-	2673547	2674085	2673547	2673661	2673980	2674085	NA,0.0	0.0,NA	0.0,0.0	0.0,0.0	0.1,0.0	0.0,0.0	0.0,0.0	0.0,0.0	0.0,0.0	0.0,0.0	0.0,0.0	0.0,0.0	0.111,0.0	0.0,0.0	0.0,0.0	0.0,0.0
Ga01g00340	Chr01	-	2684395	2685856	2684395	2684540	2685763	2685856	0.0,0.0	0.0,NA	0.0,0.0	0.0,0.0	0.0,0.0	0.0,0.0	0.0,0.0	0.133,0.0	0.0,0.0	0.0,0.0	0.0,0.0	0.0,0.0	0.0,0.0	0.034,0.0	0.0,0.0	0.0,0.0
Ga01g00345	Chr01	-	2731903	2734443	2731903	2733639	2734333	2734443	NA,NA	NA,0.0	NA,NA	NA,NA	1.0,0.0	NA,NA	NA,0.0	1.0,NA	NA,NA	NA,NA	1.0,NA	0.111,0.2	NA,NA	1.0,NA	NA,0.0	NA,NA
Ga01g00359	Chr01	+	3018432	3019374	3018432	3018643	3019136	3019374	1.0,0.538	0.029,0.0	0.6,0.0	0.0,0.0	NA,NA	NA,NA	NA,NA	NA,0.0	NA,0.0	0.0,0.0	0.132,0.0	0.6,NA	0.0,0.0	0.333,NA	0.029,0.0	0.0,0.0
Ga01g00360	Chr01	-	3024032	3026828	3024032	3026548	3026626	3026828	0.771,0.0	NA,0.0	NA,0.0	NA,0.0	1.0,NA	NA,NA	0.529,NA	1.0,NA	0.717,1.0	0.692,NA	0.871,0.0	0.071,0.0	0.612,0.0	1.0,0.0	0.458,NA	0.692,0.0
Ga01g00360	Chr01	-	3032438	3032846	3032438	3032587	3032686	3032846	0.501,NA	NA,NA	0.0,0.0	NA,NA	NA,NA	NA,0.0	0.0,0.0	NA,0.0	NA,NA	0.0,NA	0.0,0.0	0.501,NA	0.026,0.0	0.112,0.0	NA,NA	NA,NA
Ga01g00367	Chr01	+	3064111	3064304	3064111	3064178	3064266	3064304	0.0,0.027	0.0,0.0	0.0,0.0	0.0,0.009	0.004,0.014	0.019,0.0	0.006,0.008	0.009,0.011	0.0,0.0	0.013,0.023	0.037,0.008	0.006,0.028	0.014,0.018	0.006,0.005	0.027,0.021	0.017,0.018
Ga01g00367	Chr01	+	3063093	3063447	3063093	3063307	3063384	3063447	0.0,0.015	0.043,NA	0.102,0.029	0.048,0.009	0.014,0.028	0.027,0.095	0.006,0.0	0.032,0.06	0.042,0.018	0.013,0.018	0.012,0.011	0.037,0.03	0.012,0.045	0.008,0.02	0.024,0.043	0.035,0.028
Ga01g00369	Chr01	+	3073173	3074244	3073173	3073288	3073378	3074244	1.0,NA	NA,0.0	1.0,NA	NA,NA	0.725,NA	1.0,0.345	0.0,NA	0.149,1.0	NA,NA	0.0,NA	1.0,NA	0.345,0.0	NA,NA	1.0,NA	NA,NA	0.513,NA
Ga01g00371	Chr01	-	3129528	3129755	3129528	3129616	3129713	3129755	0.068,0.0	0.0,0.0	0.0,0.0	0.007,0.005	0.005,0.0	0.0,0.003	0.005,0.0	0.001,0.0	0.0,0.0	0.005,0.0	0.0,0.005	0.008,0.0	0.0,0.002	0.0,0.0	0.003,0.0	0.0,0.0
Ga01g00374	Chr01	-	3257051	3257605	3257051	3257209	3257444	3257605	0.0,0.0	0.0,NA	NA,0.0	0.0,0.0	0.0,0.0	0.0,0.0	0.111,0.0	0.0,0.333	0.143,0.0	0.0,0.0	0.333,0.0	0.12,0.0	0.125,NA	0.0,0.0	0.0,NA	0.0,0.0
Ga01g00374	Chr01	-	3254208	3255704	3254208	3254254	3254382	3255704	0.0,0.0	0.0,0.0	NA,0.0	0.0,0.0	0.263,NA	NA,0.0	0.0,0.0	0.0,0.0	0.0,0.0	0.0,0.0	0.0,0.0	0.0,0.0	0.0,0.0	0.067,0.0	0.0,0.0	0.0,0.0
Ga01g00374	Chr01	-	3254382	3255704	3254382	3254485	3255577	3255704	0.0,0.0	0.0,0.0	0.0,0.0	0.0,0.0	0.333,0.0	0.0,0.0	0.0,0.0	0.0,0.0	0.0,0.0	NA,0.0	0.0,0.0	0.016,0.0	0.043,0.0	0.2,0.0	0.0,0.0	0.0,0.0
Ga01g00374	Chr01	-	3251355	3251913	3251355	3251429	3251796	3251913	0.0,0.0	0.0,NA	0.0,0.0	NA,0.0	0.0,0.0	0.333,0.0	0.0,0.0	0.143,0.0	0.0,0.2	NA,0.0	0.2,0.0	0.116,0.053	NA,0.333	0.0,0.0	NA,0.0	0.0,0.0
Ga01g00382	Chr01	-	3388235	3388586	3388235	3388353	3388458	3388586	1.0,0.0	0.8,1.0	0.818,0.0	1.0,0.0	0.893,0.048	0.672,0.145	0.581,0.0	0.905,0.152	1.0,NA	0.926,0.0	1.0,NA	0.114,0.0	1.0,NA	0.978,0.0	0.747,0.2	0.875,0.043
Ga01g00386	Chr01	+	3420880	3421125	3420880	3420927	3421047	3421125	NA,NA	0.017,0.0	0.007,0.011	0.011,0.012	NA,NA	0.25,NA	0.0,NA	NA,NA	NA,0.0	0.011,0.009	0.029,0.014	0.0,NA	0.0,0.0	0.056,0.003	0.0,0.0	NA,0.0
Ga01g00387	Chr01	+	3460070	3460326	3460070	3460195	3460279	3460326	0.0,NA	0.013,0.0	0.016,0.013	0.015,0.016	0.017,0.0	0.0,NA	0.0,NA	0.0,0.0	NA,0.0	0.016,0.017	0.018,0.01	0.0,0.0	0.0,0.043	0.0,0.004	0.022,0.024	0.0,0.0
Ga01g00391	Chr01	+	3538987	3540741	3538987	3539056	3540679	3540741	0.097,0.041	0.069,0.091	0.014,0.0	0.017,0.027	0.012,0.013	0.012,0.007	0.035,0.014	0.013,0.021	0.079,0.01	0.083,0.029	0.084,0.083	0.03,0.0	0.0,0.0	0.018,0.005	0.049,0.25	0.035,0.015
Ga01g00391	Chr01	+	3537886	3538325	3537886	3537931	3538252	3538325	0.0,0.024	0.0,0.0	0.067,0.0	0.016,0.014	0.006,0.0	0.011,0.008	0.0,0.0	0.0,0.007	0.0,0.013	0.105,0.021	0.024,0.026	0.0,0.0	0.023,0.0	0.0,0.007	0.046,0.0	0.127,0.038
Ga01g00394	Chr01	+	3562348	3562573	3562348	3562394	3562491	3562573	0.113,0.025	0.014,0.0	0.0,0.026	0.009,0.0	0.0,0.0	0.0,0.092	0.013,0.0	0.028,0.041	0.063,0.046	0.048,0.018	0.016,0.03	0.014,0.0	0.06,0.0	0.0,0.07	0.077,0.025	0.017,0.021
Ga01g00396	Chr01	+	3595658	3596134	3595658	3595732	3596082	3596134	0.0,0.029	1.0,NA	0.0,0.0	0.0,0.091	0.119,0.067	0.2,0.385	0.077,0.0	0.292,0.158	0.111,0.0	0.2,0.111	0.0,NA	0.0,NA	0.714,0.111	0.333,0.0	0.0,NA	0.059,0.101
Ga01g00400	Chr01	+	3675141	3677348	3675141	3675256	3676916	3677348	0.0,0.0	0.0,NA	NA,0.0	0.0,0.0	0.0,0.0	0.0,0.0	0.0,0.0	0.023,0.0	0.0,0.0	0.0,0.0	0.063,0.0	0.0,0.0	0.0,0.0	0.135,0.0	0.0,0.0	0.0,0.0
Ga01g00400	Chr01	+	3679957	3680899	3679957	3680042	3680837	3680899	0.0,0.0	0.0,0.0	0.0,0.5	0.091,0.059	0.023,0.0	0.015,0.0	0.053,0.056	0.0,0.008	0.059,0.0	0.333,0.091	0.0,0.077	0.111,NA	NA,0.0	0.0,0.111	0.0,NA	1.0,1.0
Ga01g00400	Chr01	+	3678914	3680042	3678914	3679852	3679957	3680042	0.0,0.0	0.0,NA	0.0,0.0	0.0,0.061	0.02,0.0	0.0,0.0	0.0,0.005	0.01,0.0	0.0,0.0	0.0,0.0	0.0,0.0	0.037,0.0	0.0,0.0	0.042,0.0	0.0,0.0	0.0,0.0
Ga01g00400	Chr01	+	3678914	3679852	3678914	3679549	3679694	3679852	0.0,0.0	0.0,NA	0.0,0.0	0.0,0.0	0.025,0.006	0.019,0.014	0.005,0.015	0.028,0.0	0.0,0.0	0.0,0.0	0.0,0.0	0.0,0.0	0.048,0.0	0.0,0.0	0.0,0.0	0.081,0.0
Ga01g00400	Chr01	+	3678914	3679549	3678914	3679000	3679098	3679549	NA,NA	0.044,0.0	0.202,0.0	0.0,0.0	1.0,0.5	0.0,0.008	0.011,0.041	0.066,0.032	0.252,0.0	0.059,0.035	0.044,0.0	0.0,NA	0.031,0.059	0.0,0.02	0.0,0.0	0.224,0.0
Ga01g00400	Chr01	+	3679957	3680634	3679957	3680042	3680421	3680634	0.0,NA	0.0,0.0	NA,0.143	0.043,0.048	0.036,0.039	0.037,0.011	0.011,0.023	0.016,0.015	0.0,0.0	0.053,0.125	0.0,0.111	1.0,1.0	0.0,0.0	0.0,0.029	0.0,0.0	0.083,0.071
Ga01g00400	Chr01	+	3679098	3679549	3679098	3679261	3679425	3679549	NA,0.0	0.0,0.0	NA,0.0	0.0,0.0	0.035,0.0	0.0,0.0	0.0,0.0	0.023,0.0	0.167,0.0	0.0,0.0	0.111,0.0	0.167,0.0	0.0,0.0	0.143,0.0	0.0,0.0	0.2,0.0
Ga01g00428	Chr01	+	4342232	4342725	4342232	4342385	4342477	4342725	0.016,0.082	0.009,0.0	0.0,0.0	0.0,0.0	0.014,0.0	0.0,0.0	0.0,0.0	0.024,0.0	0.0,0.0	0.017,0.0	0.01,0.0	0.003,0.042	0.01,0.049	0.024,0.0	0.01,0.0	0.005,0.002
Ga01g00428	Chr01	+	4342232	4342519	4342232	4342385	4342477	4342519	0.021,0.082	0.017,0.0	0.009,0.0	0.0,0.007	0.014,0.0	0.0,0.0	0.0,0.0	0.024,0.0	0.005,0.0	0.017,0.0	0.01,0.0	NA,NA	0.03,0.049	0.024,0.0	0.01,0.0	0.005,0.002
Ga01g00428	Chr01	+	4341362	4341823	4341362	4341506	4341727	4341823	0.047,0.014	0.029,0.0	0.012,0.0	0.0,0.0	0.0,0.0	0.0,0.0	0.0,0.0	0.105,0.0	0.007,0.0	0.009,0.019	0.0,0.0	0.011,0.011	0.058,0.0	0.074,0.0	0.0,0.009	0.002,0.0
Ga01g00428	Chr01	+	4342477	4342725	4342477	4342519	4342676	4342725	0.042,0.003	0.0,0.0	0.013,0.0	0.006,0.0	0.0,0.0	0.0,0.008	0.0,0.01	0.073,0.023	0.004,0.004	0.0,0.0	0.007,0.031	0.005,0.015	0.023,0.053	0.031,0.011	0.043,0.01	0.03,0.027
Ga01g00428	Chr01	+	4343043	4343634	4343043	4343227	4343510	4343634	0.025,0.0	0.0,0.0	0.013,0.0	0.0,0.0	0.049,0.0	0.0,0.0	0.0,0.0	0.0,0.0	0.0,0.0	0.0,0.0	0.0,0.0	0.002,0.0	0.059,0.0	0.13,0.0	0.014,0.0	0.008,0.0
Ga01g00429	Chr01	+	4348605	4349588	4348605	4348868	4349468	4349588	0.2,0.034	0.0,NA	0.0,0.0	0.0,0.0	0.214,0.0	0.0,0.029	0.0,0.0	0.115,0.0	1.0,0.0	0.2,0.0	0.243,0.0	0.034,0.0	0.158,0.0	0.333,0.0	0.12,0.043	0.231,0.0
Ga01g00430	Chr01	+	4353680	4354122	4353680	4353861	4353950	4354122	1.0,0.15	0.117,0.0	0.0,0.0	0.346,0.0	0.268,0.0	0.0,0.0	0.0,0.0	0.414,0.0	1.0,0.0	0.117,0.0	0.309,0.0	0.0,0.0	0.062,0.0	0.327,0.042	0.034,0.0	1.0,0.0
Ga01g00431	Chr01	+	4359265	4361304	4359265	4359380	4361163	4361304	NA,0.0	1.0,1.0	1.0,0.0	1.0,0.0	0.333,0.0	0.0,NA	0.0,0.0	0.0,0.0	NA,NA	0.5,0.0	1.0,NA	0.0,NA	NA,NA	0.091,0.0	0.714,1.0	NA,0.0
Ga01g00433	Chr01	+	4400737	4402069	4400737	4401520	4401626	4402069	NA,NA	0.0,NA	1.0,NA	0.0,NA	NA,NA	NA,NA	NA,NA	NA,NA	NA,NA	0.0,0.0	0.0,0.0	NA,0.0	0.0,0.0	0.286,0.0	0.0,NA	1.0,NA
Ga01g00435	Chr01	+	4411051	4412061	4411051	4411427	4411513	4412061	NA,NA	0.0,0.0	0.0,0.0	0.0,0.0	NA,NA	NA,NA	0.0,0.0	NA,NA	NA,0.0	0.0,0.0	0.174,0.0	NA,NA	0.0,0.0	0.0,0.0	0.0,NA	0.0,0.0
Ga01g00452	Chr01	+	4570059	4572250	4570059	4571871	4572023	4572250	1.0,1.0	1.0,NA	0.5,NA	1.0,0.0	0.913,NA	1.0,0.0	0.0,NA	0.867,NA	1.0,NA	1.0,0.0	1.0,0.0	1.0,NA	1.0,NA	1.0,0.0	0.8,0.0	1.0,1.0
Ga01g00453	Chr01	+	4583640	4586590	4583640	4584682	4585431	4586590	NA,NA	0.0,NA	0.0,NA	0.077,0.125	0.0,0.444	0.0,NA	0.0,NA	0.0,0.0	0.0,NA	0.25,0.0	0.143,0.0	NA,NA	1.0,0.0	0.2,0.0	0.0,0.0	NA,0.0
Ga01g00455	Chr01	+	4608647	4609434	4608647	4609179	4609284	4609434	NA,0.0	NA,0.0	0.2,0.0	0.0,NA	0.2,0.0	NA,0.0	0.0,0.0	0.0,NA	0.0,0.059	0.2,0.0	0.167,0.0	0.0,0.0	0.053,0.0	0.2,0.0	0.059,0.0	0.038,0.015
Ga01g00456	Chr01	+	4612249	4616237	4612249	4614624	4615398	4616237	NA,1.0	NA,NA	1.0,0.714	1.0,1.0	0.667,1.0	1.0,1.0	0.889,1.0	0.6,0.556	1.0,1.0	1.0,1.0	NA,0.333	0.048,0.0	1.0,1.0	1.0,1.0	0.6,1.0	0.75,1.0
Ga01g00457	Chr01	-	4615088	4615976	4615088	4615543	4615651	4615976	0.0,0.037	1.0,0.0	1.0,0.333	0.231,0.6	0.25,0.429	0.429,0.143	0.5,0.083	1.0,0.375	0.0,0.07	0.143,NA	1.0,1.0	1.0,1.0	0.063,0.0	0.25,0.273	1.0,0.143	0.0,0.048
Ga01g00457	Chr01	-	4616396	4617179	4616396	4616644	4616918	4617179	0.077,0.0	1.0,0.333	1.0,0.0	0.077,0.059	0.2,0.158	0.0,0.25	0.231,0.314	0.2,0.0	0.0,0.033	NA,1.0	0.2,0.625	1.0,1.0	0.0,0.0	0.0,0.0	0.0,0.0	0.0,0.074
Ga01g00461	Chr01	+	4718147	4718914	4718147	4718626	4718858	4718914	0.778,0.0	1.0,NA	1.0,NA	0.8,0.0	1.0,NA	NA,0.0	0.5,0.0	0.556,0.0	0.915,0.077	1.0,0.0	1.0,0.0	0.091,NA	1.0,0.6	1.0,0.0	1.0,NA	0.889,1.0
Ga01g00462	Chr01	-	4721361	4722184	4721361	4721615	4721906	4722184	0.111,0.333	0.0,NA	NA,NA	0.077,0.0	0.0,0.0	0.0,0.0	0.0,0.0	0.0,0.0	0.043,0.021	0.167,0.0	0.125,0.0	0.273,1.0	0.03,0.1	0.0,0.0	0.0,0.053	0.037,0.0
Ga01g00463	Chr01	-	4727755	4728807	4727755	4727804	4728718	4728807	0.024,0.029	0.0,0.0	0.0,0.0	0.0,0.0	0.021,0.0	0.0,0.0	0.0,0.0	0.05,0.0	0.018,0.0	0.048,0.0	0.036,0.0	0.007,0.0	0.016,0.007	0.067,0.0	0.021,0.0	0.0,0.0
Ga01g00463	Chr01	-	4731756	4732333	4731756	4732176	4732235	4732333	0.0,NA	1.0,NA	0.053,0.0	0.039,0.0	0.036,0.0	0.03,0.0	0.017,0.0	0.041,0.0	0.0,0.0	0.0,0.0	0.024,0.0	0.0,0.0	0.021,0.0	0.011,0.0	0.0,NA	1.0,0.558
Ga01g00463	Chr01	-	4726886	4728807	4726886	4726987	4727755	4728807	0.0,0.0	0.0,0.0	0.0,0.02	0.0,0.0	0.013,0.0	NA,0.0	0.0,0.0	0.009,0.0	0.018,0.0	0.0,0.0	0.0,0.0	0.011,0.0	0.009,0.0	0.043,0.0	0.0,0.0	0.0,0.0
Ga01g00463	Chr01	-	4724858	4725455	4724858	4725035	4725337	4725455	0.059,0.0	0.0,0.0	0.0,0.0	0.0,0.0	0.042,0.0	0.0,0.0	0.007,0.0	0.0,0.0	0.055,0.0	0.0,0.0	0.095,0.0	0.031,0.0	0.007,0.0	0.029,0.0	0.0,0.0	0.0,0.0
Ga01g00473	Chr01	-	5194608	5194893	5194608	5194696	5194762	5194893	NA,NA	0.0,NA	0.0,NA	0.376,0.0	0.0,0.0	0.0,NA	0.0,NA	NA,NA	0.547,0.0	0.0,NA	NA,NA	0.0,NA	0.0,NA	0.0,NA	NA,NA	NA,0.0
Ga01g00473	Chr01	-	5194608	5195313	5194608	5194893	5195113	5195313	1.0,0.0	0.0,0.0	0.0,0.03	0.2,0.0	0.273,0.0	0.0,0.0	0.0,0.0	0.143,0.0	0.4,0.0	NA,0.0	0.077,NA	0.0,0.0	0.2,NA	0.333,0.0	0.0,0.0	NA,0.0
Ga01g00481	Chr01	-	5324712	5326389	5324712	5324988	5326244	5326389	0.103,0.0	0.071,0.0	0.111,0.0	0.077,0.0	0.281,0.05	0.0,0.0	0.0,0.0	0.28,0.0	0.28,0.0	0.071,0.083	0.433,0.0	0.412,0.0	0.13,0.0	0.2,0.0	0.0,0.0	0.257,0.0
Ga01g00481	Chr01	-	5322720	5323909	5322720	5323261	5323417	5323909	0.778,1.0	0.0,NA	1.0,NA	0.6,0.0	0.733,1.0	NA,0.0	0.556,NA	0.636,0.0	1.0,0.0	0.25,0.0	0.647,0.333	0.0,NA	1.0,0.333	0.8,0.0	0.286,0.0	0.2,0.0
Ga01g00489	Chr01	-	5428279	5428741	5428279	5428433	5428509	5428741	NA,NA	0.0,0.0	0.0,NA	0.169,0.0	0.0,NA	NA,NA	NA,1.0	NA,NA	0.363,0.0	0.0,0.0	0.011,0.0	0.0,NA	0.0,0.0	0.185,0.0	0.049,0.0	NA,NA
Ga01g00489	Chr01	-	5431090	5431311	5431090	5431153	5431245	5431311	NA,NA	0.0,0.0	0.0,NA	0.0,0.0	NA,NA	NA,NA	NA,NA	NA,NA	NA,0.0	0.094,0.061	0.066,0.0	0.207,NA	NA,0.0	1.0,0.0	0.0,0.0	NA,NA
Ga01g00489	Chr01	-	5432881	5433556	5432881	5432953	5433284	5433556	NA,NA	0.02,0.0	0.0,0.0	0.111,0.152	0.0,NA	NA,NA	NA,NA	NA,NA	NA,0.2	0.0,0.0	0.235,0.176	0.0,NA	0.0,0.0	1.0,0.333	1.0,1.0	NA,NA
Ga01g00489	Chr01	-	5433789	5434200	5433789	5433861	5434028	5434200	NA,NA	0.016,0.0	1.0,0.0	0.0,0.05	NA,NA	NA,NA	1.0,NA	NA,1.0	0.0,0.0	0.083,0.0	0.069,0.013	1.0,NA	1.0,NA	0.333,0.032	0.049,0.031	NA,0.0
Ga01g00489	Chr01	-	5431426	5431919	5431426	5431489	5431847	5431919	NA,NA	0.0,0.0	0.0,0.0	0.067,0.0	NA,NA	NA,NA	0.0,NA	NA,NA	0.0,0.0	0.036,0.0	0.019,0.0	0.0,NA	0.0,NA	0.0,0.0	0.0,0.04	NA,NA
Ga01g00492	Chr01	-	5493070	5493301	5493070	5493142	5493229	5493301	NA,0.0	0.0,0.0	0.0,0.0	0.023,0.021	0.0,0.026	NA,NA	0.0,0.0	0.0,0.0	0.0,0.0	0.0,0.0	0.005,0.013	0.0,0.0	0.005,0.004	0.006,0.0	0.0,0.007	0.008,0.016
Ga01g00492	Chr01	-	5491170	5491861	5491170	5491550	5491820	5491861	NA,NA	0.0,0.0	0.0,0.0	0.012,0.003	0.0,0.0	0.0,0.0	0.0,0.0	0.0,0.0	0.0,0.0	0.0,0.005	0.0,0.0	0.0,NA	0.0,0.004	0.012,0.0	0.007,0.0	0.005,0.0
Ga01g00492	Chr01	-	5491955	5492177	5491955	5491991	5492111	5492177	NA,0.0	0.0,0.2	0.2,0.0	0.009,0.0	0.0,0.053	NA,0.0	0.0,0.0	0.0,0.0	0.059,0.0	0.028,0.0	0.017,0.016	0.0,NA	0.014,0.0	0.007,0.0	0.008,0.009	0.0,0.011
Ga01g00492	Chr01	-	5490078	5490527	5490078	5490197	5490371	5490527	NA,1.0	0.0,0.0	0.0,0.0	0.0,0.0	0.0,0.0	0.0,0.0	0.0,0.0	0.0,0.0	0.0,0.0	0.0,0.0	0.0,0.0	0.0,0.0	0.0,0.0	0.0,0.0	0.0,0.0	0.005,0.0
Ga01g00493	Chr01	+	5516026	5516262	5516026	5516092	5516202	5516262	0.0,0.067	0.0,0.0	0.0,0.0	0.014,0.005	0.0,0.0	0.0,0.0	0.0,0.0	0.034,0.053	0.032,0.006	0.029,0.0	0.039,0.0	0.0,NA	0.012,0.0	0.1,0.0	0.008,0.011	0.006,0.015
Ga01g00494	Chr01	+	5530040	5532364	5530040	5530112	5530660	5532364	NA,NA	0.0,NA	NA,NA	0.0,NA	NA,NA	NA,NA	NA,0.0	NA,NA	NA,NA	1.0,NA	0.6,0.0	NA,NA	NA,NA	NA,0.0	0.226,0.0	NA,0.0
Ga01g00506	Chr01	-	5772400	5773471	5772400	5773076	5773178	5773471	0.143,0.07	0.0,0.0	0.304,0.03	0.25,0.0	0.333,0.0	0.077,0.0	0.0,0.103	0.547,0.0	0.165,0.023	0.15,0.0	0.478,0.0	0.116,0.0	0.048,0.0	0.548,0.0	0.091,0.0	0.257,0.048
Ga01g00510	Chr01	+	5823862	5824154	5823862	5823969	5824077	5824154	NA,0.0	0.0,NA	NA,NA	0.0,NA	0.636,0.5	0.0,0.0	0.0,0.0	0.2,NA	0.143,0.077	0.5,0.0	0.652,0.0	NA,NA	0.3,0.619	0.692,0.0	0.111,NA	1.0,0.0
Ga01g00510	Chr01	+	5822000	5823707	5822000	5822123	5823587	5823707	0.0,0.2	0.0,0.0	0.0,0.0	0.023,0.0	0.024,0.0	0.0,0.0	0.0,0.0	0.0,0.0	0.0,0.0	0.0,0.0	0.036,0.0	0.0,0.0	0.0,0.0	0.0,0.0	0.077,0.0	0.05,0.0
Ga01g00512	Chr01	-	5832370	5834357	5832370	5833288	5834262	5834357	0.0,0.017	0.0,0.0	0.0,0.0	0.026,0.0	0.0,0.0	0.0,0.0	0.0,0.0	0.0,0.0	0.0,0.0	0.0,0.0	0.007,0.0	0.0,0.0	0.0,0.0	0.0,0.0	0.0,0.0	0.0,0.0
Ga01g00524	Chr01	+	6349332	6349820	6349332	6349431	6349649	6349820	0.5,0.0	NA,NA	NA,NA	1.0,NA	0.333,0.0	NA,0.0	0.343,0.0	0.067,NA	1.0,NA	1.0,0.0	0.571,0.0	0.094,NA	0.333,0.25	0.619,0.0	0.343,NA	0.839,NA
Ga01g00528	Chr01	-	6459706	6461046	6459706	6459912	6460613	6461046	1.0,NA	NA,NA	NA,NA	0.333,NA	0.0,0.0	1.0,NA	1.0,NA	1.0,NA	1.0,NA	1.0,NA	1.0,NA	0.0,NA	1.0,NA	1.0,NA	1.0,NA	1.0,NA
Ga01g00528	Chr01	-	6457218	6461046	6457218	6458134	6458223	6461046	0.0,0.0	0.514,0.0	NA,0.0	0.0,0.0	0.0,0.0	0.0,0.0	0.0,0.0	NA,0.0	NA,NA	NA,0.0	0.514,0.0	0.0,NA	0.0,NA	0.0,0.0	NA,0.0	0.0,0.0
Ga01g00528	Chr01	-	6458223	6461046	6458223	6458884	6459706	6461046	1.0,0.0	0.0,NA	NA,0.0	0.0,NA	NA,NA	NA,0.0	0.0,NA	NA,NA	0.0,0.0	NA,0.0	1.0,0.5	NA,NA	NA,0.0	NA,NA	NA,NA	0.0,NA
Ga01g00529	Chr01	+	6473790	6474388	6473790	6473880	6474238	6474388	0.0,0.0	0.0,0.0	0.0,0.016	0.0,0.0	0.009,0.0	0.027,0.026	0.0,0.0	0.0,0.042	0.0,0.0	0.0,0.0	0.036,0.02	0.009,0.0	0.0,0.0	0.0,0.0	0.008,0.0	0.048,0.0
Ga01g00529	Chr01	+	6473362	6474388	6473362	6473599	6473790	6474388	0.0,0.0	0.0,0.0	0.0,0.0	0.027,0.0	0.0,0.0	0.0,0.0	0.0,0.0	0.011,0.0	0.0,0.0	0.0,0.0	0.015,0.0	0.0,0.0	0.0,0.0	0.0,0.0	0.016,0.0	0.033,0.0
Ga01g00536	Chr01	-	6529161	6529365	6529161	6529260	6529336	6529365	1.0,NA	0.0,NA	NA,NA	1.0,0.0	1.0,0.0	NA,NA	0.0,0.0	0.159,0.0	0.0,0.0	0.0,NA	0.363,NA	1.0,NA	0.363,NA	NA,0.0	0.0,0.0	0.0,0.0
Ga01g00543	Chr01	+	6595011	6597006	6595011	6595155	6596634	6597006	0.026,0.0	0.0,0.0	0.0,0.0	0.0,0.0	0.02,0.0	0.0,0.0	0.0,0.0	0.0,0.0	0.0,0.0	0.0,0.0	0.0,0.0	0.0,0.0	0.023,0.0	0.143,0.0	0.0,0.0	0.0,0.0
Ga01g00561	Chr01	+	7266327	7269448	7266327	7268714	7268852	7269448	NA,NA	NA,NA	NA,NA	NA,NA	NA,NA	NA,NA	NA,NA	NA,NA	NA,NA	1.0,NA	0.806,0.0	NA,NA	NA,NA	NA,NA	1.0,NA	NA,NA
Ga01g00566	Chr01	+	7411829	7414610	7411829	7413641	7414556	7414610	1.0,NA	0.0,NA	0.0,NA	0.0,0.0	0.125,0.0	0.0,0.0	0.0,0.0	0.043,0.0	NA,NA	NA,0.0	0.0,NA	NA,NA	0.0,0.0	NA,0.0	0.0,NA	NA,NA
Ga01g00566	Chr01	+	7414556	7414859	7414556	7414610	7414705	7414859	NA,NA	NA,NA	NA,NA	1.0,0.0	0.672,0.0	NA,0.204	0.255,0.0	0.606,NA	0.0,NA	NA,0.0	NA,NA	NA,NA	0.204,NA	NA,NA	1.0,NA	NA,NA
Ga01g00567	Chr01	+	7417293	7417565	7417293	7417304	7417410	7417565	NA,0.0	0.0,NA	NA,0.0	0.0,0.0	0.2,NA	0.0,0.0	0.0,0.0	0.0,0.0	NA,0.0	0.0,NA	0.25,0.0	0.0,0.0	0.0,0.0	0.5,NA	0.111,0.0	0.4,0.0
Ga01g00568	Chr01	-	7428434	7428800	7428434	7428508	7428605	7428800	NA,NA	NA,NA	NA,NA	NA,NA	0.0,NA	NA,NA	NA,NA	NA,NA	NA,NA	NA,NA	0.504,1.0	NA,1.0	1.0,NA	1.0,NA	1.0,NA	NA,NA
Ga01g00571	Chr01	+	7509148	7511093	7509148	7509236	7509664	7511093	0.007,0.0	0.0,0.0	0.143,NA	0.0,0.0	0.0,0.0	0.0,0.0	0.0,0.0	0.0,0.0	NA,0.5	0.003,0.0	0.001,0.0	0.0,0.0	0.0,0.0	0.005,0.0	0.0,0.0	0.003,0.0
Ga01g00571	Chr01	+	7509664	7511093	7509664	7509857	7510094	7511093	0.0,0.0	0.0,NA	0.0,0.0	0.0,0.0	0.02,0.0	0.0,0.0	0.5,0.0	0.0,0.0	0.013,0.0	0.0,0.0	0.012,0.0	0.03,NA	0.0,0.0	0.026,0.0	0.0,0.0	0.077,0.0
Ga01g00574	Chr01	+	7541818	7543025	7541818	7541877	7542983	7543025	0.0,0.0	0.0,0.0	0.0,0.0	0.0,0.0	0.014,0.0	0.0,0.0	0.008,0.0	0.0,0.0	0.0,0.0	0.0,0.0	0.008,0.0	0.019,0.0	0.006,0.0	0.0,0.006	0.006,0.0	0.0,0.0
Ga01g00574	Chr01	+	7543111	7544483	7543111	7543185	7544385	7544483	0.0,0.03	0.0,0.0	0.0,0.025	0.021,0.05	0.022,0.013	0.0,0.045	0.025,0.046	0.018,0.04	0.005,0.027	0.019,0.015	0.031,0.07	0.439,0.0	0.009,0.015	0.025,0.033	0.034,0.0	0.019,0.035
Ga01g00575	Chr01	-	7547649	7549805	7547649	7549157	7549673	7549805	NA,1.0	NA,NA	NA,NA	1.0,1.0	1.0,1.0	1.0,NA	0.429,1.0	1.0,1.0	NA,0.5	NA,0.0	1.0,NA	1.0,NA	1.0,0.0	0.9,1.0	NA,NA	1.0,1.0
Ga01g00579	Chr01	+	7633706	7634905	7633706	7633787	7634704	7634905	0.0,0.0	0.0,0.0	0.0,0.0	0.0,0.016	0.005,0.0	0.0,0.0	0.005,0.0	0.0,0.0	0.034,0.0	0.0,0.0	0.007,0.0	0.003,0.0	0.011,0.0	0.0,0.0	0.0,0.0	0.0,0.0
Ga01g00581	Chr01	+	7648957	7650040	7648957	7649726	7649910	7650040	NA,NA	NA,NA	NA,NA	0.0,0.0	NA,0.111	0.0,NA	0.0,0.0	1.0,NA	NA,NA	NA,0.0	NA,NA	NA,NA	NA,NA	NA,NA	0.0,NA	NA,NA
Ga01g00582	Chr01	-	7657237	7658142	7657237	7657327	7657869	7658142	NA,NA	0.017,0.034	0.028,0.002	0.086,0.0	NA,NA	NA,1.0	NA,NA	NA,NA	NA,NA	0.033,0.028	0.153,0.034	0.0,NA	0.0,0.0	0.033,0.0	0.0,0.0	NA,0.0
Ga01g00590	Chr01	-	7736938	7737297	7736938	7737027	7737136	7737297	0.0,0.0	NA,NA	NA,NA	1.0,0.0	0.0,0.0	0.0,0.0	0.0,NA	0.0,0.0	0.0,NA	0.059,0.0	1.0,0.333	NA,NA	0.0,0.0	0.238,0.25	0.0,NA	0.0,0.0
Ga01g00600	Chr01	-	8012244	8012819	8012244	8012358	8012588	8012819	NA,NA	1.0,0.0	0.0,0.0	0.111,0.07	0.0,0.2	0.0,0.03	0.001,0.0	0.0,0.0	0.0,0.0	0.0,0.073	0.0,0.0	0.6,NA	0.013,0.021	0.0,0.0	0.0,NA	NA,0.048
Ga01g00601	Chr01	+	8027979	8028335	8027979	8028087	8028168	8028335	0.073,0.0	0.0,NA	0.0,NA	0.0,0.0	0.084,0.0	0.043,0.0	0.0,0.0	0.0,0.043	NA,0.0	NA,0.0	0.0,NA	NA,NA	0.0,0.0	NA,0.121	0.0,0.0	0.042,0.0
Ga01g00601	Chr01	+	8027066	8028335	8027066	8027910	8027979	8028335	0.0,0.023	0.0,NA	0.0,0.0	0.0,0.0	0.048,0.0	0.0,0.0	0.0,0.0	0.064,0.0	NA,0.0	0.0,NA	0.0,NA	NA,NA	0.229,0.0	NA,0.372	0.0,0.0	0.019,0.0
Ga01g00602	Chr01	-	8032380	8033816	8032380	8032566	8033406	8033816	0.0,NA	0.0,0.0	0.011,0.004	0.0,0.0	0.0,0.0	0.0,0.0	0.0,NA	0.0,0.0	NA,0.0	0.0,0.0	0.0,0.0	NA,NA	0.0,0.0	0.067,0.013	NA,NA	0.0,0.0
Ga01g00605	Chr01	-	8071572	8072242	8071572	8071652	8072011	8072242	0.021,0.021	0.022,0.0	0.0,0.0	0.017,0.008	0.0,0.014	0.0,0.0	0.0,0.003	0.07,0.0	0.019,0.007	0.023,0.048	0.078,0.017	0.0,0.038	0.013,0.0	0.047,0.022	0.025,0.029	0.012,0.0
Ga01g00605	Chr01	-	8070389	8070719	8070389	8070544	8070649	8070719	0.019,0.089	0.014,0.0	0.0,0.128	0.0,0.014	0.026,0.0	0.0,0.0	0.0,0.0	0.0,0.043	0.007,0.003	0.0,0.0	0.015,0.0	0.0,0.0	0.0,0.0	0.01,0.0	0.007,0.0	0.015,0.023
Ga01g00608	Chr01	-	8110624	8110986	8110624	8110683	8110797	8110986	1.0,0.912	1.0,NA	1.0,0.0	1.0,1.0	1.0,1.0	1.0,1.0	1.0,1.0	1.0,1.0	1.0,1.0	1.0,1.0	1.0,1.0	1.0,1.0	0.714,1.0	1.0,1.0	1.0,1.0	1.0,1.0
Ga01g00612	Chr01	+	8180819	8181236	8180819	8181002	8181121	8181236	NA,NA	NA,NA	NA,NA	NA,NA	0.75,0.0	0.0,0.0	0.0,0.0	0.375,0.0	0.0,0.0	0.0,NA	1.0,0.0	0.241,NA	1.0,0.0	1.0,NA	0.0,NA	1.0,0.0
Ga01g00619	Chr01	-	8320591	8321156	8320591	8320823	8320908	8321156	NA,NA	NA,NA	NA,NA	NA,NA	1.0,NA	NA,NA	NA,NA	NA,NA	NA,NA	NA,NA	1.0,NA	0.0,NA	NA,NA	1.0,NA	NA,NA	0.0,0.0
Ga01g00625	Chr01	-	8466705	8467067	8466705	8466785	8466998	8467067	0.053,0.0	0.0,0.0	0.0,0.0	0.059,0.0	0.02,0.0	0.0,0.024	0.0,0.0	0.016,0.0	0.333,0.034	0.0,0.0	0.065,0.0	0.02,0.0	0.0,0.017	0.0,0.0	0.0,0.0	0.097,0.0
Ga01g00625	Chr01	-	8466056	8466506	8466056	8466303	8466377	8466506	0.037,0.187	0.0,0.0	0.0,0.0	0.035,0.0	0.017,0.0	0.076,0.0	0.034,0.0	0.013,0.0	0.076,0.0	0.0,0.0	0.141,0.0	0.0,0.0	0.0,0.0	0.054,0.0	0.0,0.0	0.044,0.0
Ga01g00625	Chr01	-	8467988	8468345	8467988	8468026	8468233	8468345	0.0,0.031	0.0,1.0	0.0,0.0	0.063,0.132	0.027,0.034	0.273,0.098	0.158,0.055	0.091,0.053	0.077,0.0	0.077,0.037	0.167,0.13	0.037,0.0	0.158,0.049	0.034,0.022	0.0,0.026	0.103,0.143
Ga01g00625	Chr01	-	8467988	8468848	8467988	8468345	8468725	8468848	0.12,0.0	0.097,NA	0.0,0.029	0.07,0.097	0.083,0.109	0.0,0.045	0.008,0.063	0.086,0.055	0.0,0.091	0.034,0.056	0.031,0.061	0.026,0.0	0.095,0.048	0.02,0.095	0.103,0.125	0.04,0.024
Ga01g00631	Chr01	-	8506059	8506614	8506059	8506193	8506429	8506614	0.0,0.0	NA,NA	NA,NA	NA,NA	1.0,NA	0.0,NA	NA,NA	1.0,0.0	1.0,NA	NA,NA	NA,NA	NA,NA	0.0,0.0	NA,NA	NA,NA	0.0,0.0
Ga01g00639	Chr01	+	8664537	8665571	8664537	8664639	8665461	8665571	0.0,0.0	0.0,0.0	0.0,0.0	0.028,0.0	0.0,0.0	0.023,0.0	0.0,0.0	0.032,0.0	0.036,0.012	0.0,0.0	0.0,0.0	0.004,0.0	0.034,0.033	0.029,0.0	0.0,0.0	0.0,0.009
Ga01g00654	Chr01	+	8788595	8789369	8788595	8788666	8789326	8789369	0.25,0.0	0.083,0.0	0.0,0.0	0.037,0.034	0.086,0.018	0.0,0.176	0.015,0.0	0.019,0.152	0.0,0.0	0.0,0.182	0.063,0.12	0.016,0.0	0.059,0.023	0.034,0.0	0.0,0.0	0.103,0.017
Ga01g00657	Chr01	+	8870204	8871637	8870204	8870445	8870913	8871637	NA,NA	0.0,NA	1.0,0.0	0.0,0.0	0.5,NA	0.0,0.0	0.0,0.0	0.667,NA	1.0,NA	0.0,0.0	0.778,NA	NA,NA	0.0,0.0	0.143,0.0	0.0,0.0	1.0,0.0
Ga01g00657	Chr01	+	8868680	8869785	8868680	8868717	8869138	8869785	0.0,NA	0.25,1.0	1.0,0.429	1.0,0.52	0.571,0.5	1.0,1.0	1.0,0.28	0.467,0.333	0.0,1.0	0.429,1.0	0.515,0.778	NA,0.0	1.0,0.84	1.0,0.68	0.647,0.25	1.0,1.0
Ga01g00657	Chr01	+	8870557	8871637	8870557	8871263	8871339	8871637	NA,NA	NA,NA	NA,NA	NA,NA	1.0,NA	1.0,NA	0.0,0.0	NA,NA	1.0,0.0	1.0,NA	1.0,0.0	NA,NA	0.631,0.0	1.0,NA	NA,NA	NA,NA
Ga01g00659	Chr01	+	8894351	8895170	8894351	8894938	8895052	8895170	NA,NA	NA,NA	NA,NA	0.0,0.0	0.0,0.0	NA,NA	0.0,0.0	NA,0.0	NA,0.0	NA,NA	0.024,0.073	NA,NA	0.0,0.0	0.0,0.0	NA,0.0	NA,0.0
Ga01g00659	Chr01	+	8893192	8895170	8893192	8894272	8894351	8895170	NA,NA	NA,NA	NA,NA	0.0,0.0	0.0,0.0	NA,0.0	0.0,0.0	0.0,0.0	NA,0.0	0.272,0.0	0.046,0.0	NA,0.0	0.0,0.0	0.0,0.0	0.0,NA	NA,0.0
Ga01g00659	Chr01	+	8891443	8892548	8891443	8891480	8891901	8892548	NA,NA	1.0,NA	NA,NA	0.0,NA	NA,NA	NA,NA	NA,NA	NA,NA	0.0,NA	0.0,1.0	1.0,0.0	0.0,NA	0.0,1.0	NA,NA	NA,NA	1.0,NA
Ga01g00659	Chr01	+	8892839	8894272	8892839	8893077	8893192	8894272	NA,NA	0.0,NA	0.0,NA	0.0,0.0	0.0,0.0	0.0,0.0	0.0,0.0	0.0,0.0	NA,0.0	0.0,0.0	0.023,0.0	NA,0.0	0.077,0.0	0.0,0.0	0.5,NA	NA,0.0
Ga01g00662	Chr01	+	8946783	8947840	8946783	8947415	8947560	8947840	NA,NA	NA,NA	0.0,0.0	0.0,0.0	0.0,0.059	0.0,0.0	0.0,0.0	0.0,0.0	0.0,NA	0.0,0.0	0.051,0.0	0.0,NA	0.0,0.0	0.0,0.063	0.0,0.0	0.0,0.0
Ga01g00662	Chr01	+	8943828	8944933	8943828	8943865	8944286	8944933	NA,NA	NA,NA	NA,NA	1.0,0.0	NA,NA	NA,0.0	NA,NA	NA,0.0	NA,0.0	NA,0.0	1.0,0.0	NA,NA	1.0,0.0	1.0,NA	1.0,NA	NA,NA
Ga01g00662	Chr01	+	8945224	8946657	8945224	8945462	8945577	8946657	NA,NA	0.0,0.0	0.0,0.0	0.0,0.0	0.0,0.0	0.0,0.0	0.0,0.0	0.0,0.0	NA,NA	0.0,0.0	0.081,0.0	0.0,0.0	0.071,0.0	NA,0.0	0.0,0.0	NA,0.0
Ga01g00662	Chr01	+	8946783	8947415	8946783	8946795	8946907	8947415	NA,NA	1.0,1.0	NA,1.0	1.0,1.0	0.92,0.923	1.0,1.0	1.0,1.0	1.0,1.0	0.0,1.0	0.333,1.0	0.818,1.0	0.0,0.333	1.0,1.0	0.765,1.0	1.0,0.143	1.0,1.0
Ga01g00678	Chr01	+	9340520	9341284	9340520	9340699	9341172	9341284	1.0,0.106	0.0,0.0	NA,NA	0.0,0.0	0.0,0.0	0.0,0.0	0.0,0.0	0.167,0.0	0.0,NA	0.0,0.0	0.034,0.0	0.103,0.0	0.143,0.0	NA,NA	0.0,0.0	0.0,0.111
Ga01g00678	Chr01	+	9339971	9341284	9339971	9341089	9341172	9341284	0.354,1.0	0.0,0.0	NA,1.0	NA,0.621	0.0,NA	0.0,NA	1.0,NA	1.0,NA	0.0,0.0	NA,0.354	0.667,0.0	0.5,1.0	1.0,NA	0.0,0.0	1.0,NA	NA,0.333
Ga01g00679	Chr01	-	9344973	9345682	9344973	9345370	9345467	9345682	NA,NA	NA,NA	NA,0.0	NA,0.0	1.0,NA	NA,NA	NA,NA	NA,NA	NA,NA	NA,NA	NA,NA	NA,NA	1.0,NA	1.0,0.0	0.0,NA	0.504,0.0
Ga01g00679	Chr01	-	9343798	9344051	9343798	9343878	9343957	9344051	1.0,1.0	NA,0.627	1.0,0.0	NA,NA	0.272,0.0	NA,NA	0.0,0.0	1.0,NA	1.0,NA	1.0,NA	1.0,0.566	0.411,1.0	NA,NA	NA,NA	NA,0.0	NA,0.0
Ga01g00681	Chr01	-	9394904	9395196	9394904	9395057	9395143	9395196	NA,NA	0.071,0.0	0.0,0.036	0.0,0.009	0.031,0.0	0.025,0.011	0.038,0.006	0.096,0.02	0.0,0.0	0.025,0.027	0.04,0.0	0.0,0.0	0.039,0.008	0.051,0.008	0.061,0.0	0.035,0.012
Ga01g00681	Chr01	-	9394904	9395327	9394904	9395196	9395295	9395327	NA,NA	0.059,0.0	0.0,0.0	0.0,0.0	0.0,0.0	0.0,0.002	0.003,0.002	0.0,0.0	NA,0.0	0.007,0.0	0.026,0.0	0.0,0.0	0.0,0.0	0.0,0.0	0.01,0.0	0.0,0.0
Ga01g00686	Chr01	+	9558936	9559268	9558936	9558998	9559076	9559268	0.36,0.068	NA,NA	1.0,0.0	0.581,0.0	1.0,0.0	0.0,0.0	0.0,0.0	0.529,0.0	0.886,0.026	0.0,0.36	0.907,0.0	0.0,NA	1.0,0.0	0.628,0.0	0.499,NA	0.587,0.018
Ga01g00687	Chr01	+	9582886	9583428	9582886	9583050	9583214	9583428	0.0,0.0	0.0,0.0	0.0,0.0	0.027,0.0	0.035,0.0	0.0,0.0	0.0,0.0	0.021,0.0	0.0,0.0	0.0,0.0	0.0,0.0	0.03,0.5	0.048,0.0	0.01,0.0	0.0,0.0	0.018,0.0
Ga01g00687	Chr01	+	9580308	9580839	9580308	9580492	9580748	9580839	0.0,0.0	0.016,0.0	0.017,0.018	0.0,0.0	0.0,0.0	0.032,0.021	0.0,0.0	0.024,0.033	0.013,0.032	0.048,0.042	0.042,0.035	0.043,0.143	0.032,0.019	0.015,0.006	0.028,0.049	0.0,0.025
Ga01g00687	Chr01	+	9585224	9585521	9585224	9585315	9585436	9585521	0.0,0.0	0.048,0.0	0.0,0.0	0.0,0.0	0.006,0.0	0.0,0.0	0.0,0.007	0.005,0.0	0.0,0.0	0.0,0.0	0.008,0.0	0.0,0.0	0.02,0.021	0.02,0.009	0.0,0.0	0.008,0.017
Ga01g00687	Chr01	+	9583688	9584234	9583688	9583835	9583968	9584234	0.667,NA	1.0,NA	0.0,NA	0.75,0.0	0.933,0.0	NA,1.0	0.273,0.0	0.769,NA	0.818,0.0	0.429,0.0	0.926,0.0	0.04,NA	0.538,NA	0.793,NA	1.0,NA	0.846,0.0
Ga01g00687	Chr01	+	9584740	9585315	9584740	9585122	9585224	9585315	0.105,0.0	0.0,0.0	0.0,0.0	0.046,0.0	0.022,0.0	0.007,0.003	0.007,0.01	0.016,0.009	0.0,0.006	0.0,0.0	0.007,0.0	0.0,0.0	0.0,0.0	0.042,0.025	0.041,0.0	0.027,0.0
Ga01g00689	Chr01	+	9593214	9593967	9593214	9593580	9593701	9593967	NA,0.111	0.0,NA	0.0,0.0	0.0,0.0	0.04,0.0	0.0,0.0	NA,0.0	0.0,0.0	0.0,0.0	0.0,0.0	0.333,0.0	0.2,0.0	0.0,0.0	0.0,0.0	0.0,NA	0.0,0.0
Ga01g00689	Chr01	+	9593214	9594194	9593214	9593967	9594049	9594194	1.0,0.239	0.0,NA	0.524,0.0	NA,0.0	0.121,0.0	NA,0.0	NA,0.0	0.0,0.0	0.0,0.136	NA,0.0	0.268,0.0	0.623,0.815	NA,0.0	0.355,0.0	0.0,NA	NA,0.099
Ga01g00691	Chr01	-	9610637	9611210	9610637	9610942	9611130	9611210	1.0,0.52	1.0,NA	1.0,0.0	0.0,1.0	1.0,1.0	1.0,0.778	1.0,1.0	1.0,0.333	1.0,NA	1.0,1.0	1.0,1.0	0.0,NA	1.0,NA	1.0,0.333	1.0,NA	NA,0.0
Ga01g00696	Chr01	+	9762670	9763256	9762670	9762874	9762977	9763256	NA,NA	NA,0.0	0.0,0.0	0.0,0.0	0.0,0.0	NA,0.0	0.0,0.0	0.286,0.0	NA,0.0	0.0,0.0	0.1,0.0	0.0,NA	0.0,0.0	0.0,0.0	0.067,0.0	NA,NA
Ga01g00699	Chr01	-	9824534	9824824	9824534	9824643	9824723	9824824	NA,1.0	0.0,NA	NA,NA	NA,0.0	NA,0.0	0.085,0.0	0.012,0.0	1.0,0.0	NA,NA	NA,NA	0.0,NA	0.062,0.0	1.0,0.0	1.0,0.0	0.0,0.0	0.0,NA
Ga01g00699	Chr01	-	9825113	9827946	9825113	9825336	9827825	9827946	NA,1.0	NA,NA	NA,NA	NA,1.0	0.2,NA	1.0,NA	0.273,0.429	1.0,0.0	NA,1.0	0.0,NA	NA,1.0	0.098,0.0	1.0,NA	1.0,0.0	0.5,NA	1.0,1.0
Ga01g00703	Chr01	+	9873904	9874099	9873904	9873918	9874014	9874099	0.023,0.0	0.024,0.505	0.029,0.0	0.014,0.011	0.026,0.0	0.0,0.013	0.009,0.01	0.055,0.0	0.0,0.0	0.0,0.026	0.049,0.0	0.016,0.085	0.062,0.024	0.0,0.023	0.033,0.0	0.054,0.016
Ga01g00704	Chr01	+	9919328	9921103	9919328	9919565	9921016	9921103	NA,NA	0.015,0.047	0.03,0.018	0.013,0.018	0.015,0.007	0.026,0.009	0.012,0.004	0.014,0.0	0.0,0.0	0.0,0.0	0.091,0.0	0.05,0.0	0.0,0.0	0.012,0.0	0.008,0.011	0.0,0.0
Ga01g00706	Chr01	-	9929456	9929893	9929456	9929538	9929822	9929893	0.0,0.0	0.0,0.0	0.023,0.0	0.01,0.0	0.016,0.0	0.0,0.0	0.0,0.0	0.0,0.0	0.0,0.0	0.0,0.016	0.015,0.0	0.0,0.0	0.0,0.0	0.012,0.0	0.0,0.0	0.029,0.0
Ga01g00706	Chr01	-	9929251	9929893	9929251	9929370	9929456	9929893	0.0,0.0	0.0,0.0	0.0,0.0	0.0,0.013	0.0,0.005	0.0,0.0	0.0,0.0	0.007,0.0	0.0,0.0	0.0,0.0	0.0,0.008	0.0,0.0	0.0,0.0	0.0,0.0	0.026,0.014	0.057,0.004
Ga01g00706	Chr01	-	9928106	9928402	9928106	9928226	9928324	9928402	0.014,0.014	0.006,0.0	0.006,0.028	0.007,0.012	0.019,0.019	0.0,0.007	0.0,0.016	0.01,0.008	0.0,0.012	0.017,0.016	0.035,0.02	0.0,0.0	0.005,0.011	0.02,0.004	0.016,0.0	0.006,0.01
Ga01g00711	Chr01	-	10009850	10010263	10009850	10009979	10010140	10010263	0.143,0.0	0.0,0.0	0.0,0.0	0.0,0.0	0.0,NA	NA,NA	0.0,0.0	0.0,0.0	0.0,0.0	0.0,0.0	0.05,0.0	0.25,NA	0.0,0.0	0.077,0.0	0.007,0.0	0.0,0.0
Ga01g00718	Chr01	+	10275317	10275844	10275317	10275378	10275609	10275844	NA,NA	0.259,0.0	0.714,0.111	0.143,1.0	0.0,NA	NA,NA	0.0,1.0	NA,NA	NA,NA	0.0,0.0	0.023,0.015	0.624,NA	0.182,0.0	0.273,1.0	0.0,0.0	NA,NA
Ga01g00718	Chr01	+	10275999	10276683	10275999	10276147	10276255	10276683	NA,NA	0.0,0.0	0.0,0.0	0.0,0.0	NA,NA	NA,NA	0.0,NA	NA,NA	NA,NA	0.182,0.0	0.035,0.009	0.0,0.0	0.0,0.0	0.0,0.0	0.0,0.0	NA,NA
Ga01g00719	Chr01	+	10337620	10338163	10337620	10337831	10337925	10338163	0.0,0.0	0.0,0.0	0.0,0.0	0.069,0.0	0.0,0.0	0.0,0.0	0.0,0.0	0.093,0.0	0.0,0.0	0.072,0.0	0.033,0.0	0.0,NA	0.0,0.0	0.0,0.0	0.0,0.0	NA,0.0
Ga01g00727	Chr01	+	10780110	10780558	10780110	10780268	10780347	10780558	NA,NA	0.147,NA	0.272,0.0	0.183,0.359	0.528,NA	0.0,NA	NA,NA	0.0,NA	NA,0.0	0.183,0.296	0.157,0.0	0.0,NA	0.0,0.219	0.219,0.219	0.183,0.0	0.0,1.0
Ga01g00727	Chr01	+	10780652	10781125	10780652	10780890	10781023	10781125	NA,NA	0.037,0.0	0.429,0.25	0.385,0.333	0.067,0.0	NA,NA	0.2,1.0	0.0,0.333	NA,0.0	0.091,0.0	0.056,0.143	NA,NA	0.333,0.0	1.0,0.333	0.143,0.037	NA,0.0
Ga01g00733	Chr01	+	11115483	11117086	11115483	11115955	11116157	11117086	0.0,0.0	0.0,NA	0.0,NA	0.008,0.0	0.002,0.0	0.0,0.0	0.0,0.0	0.0,0.0	0.004,0.0	0.0,0.0	0.0,0.0	NA,NA	0.0,0.0	0.0,0.0	0.0,0.0	0.0,0.0
Ga01g00737	Chr01	-	11254765	11255330	11254765	11255108	11255246	11255330	NA,NA	NA,NA	0.0,0.0	0.0,NA	1.0,NA	0.2,0.333	0.053,0.086	0.25,0.0	1.0,NA	0.333,0.2	0.067,0.0	NA,NA	0.029,0.0	0.091,0.143	0.25,NA	NA,0.0
Ga01g00737	Chr01	-	11254426	11254671	11254426	11254497	11254606	11254671	NA,NA	NA,NA	NA,NA	1.0,1.0	0.333,NA	0.0,NA	0.396,0.366	0.6,0.0	0.5,NA	0.333,0.556	0.455,0.333	0.0,NA	0.5,0.6	NA,0.143	1.0,NA	1.0,0.333
Ga01g00746	Chr01	+	11575076	11575358	11575076	11575162	11575286	11575358	0.0,0.05	0.0,0.0	0.032,0.0	0.0,0.0	0.003,0.0	0.044,0.0	0.025,0.0	0.0,0.0	0.0,0.014	0.0,0.0	0.006,0.009	0.0,0.0	0.009,0.0	0.024,0.012	0.031,0.111	0.01,0.027
Ga01g00756	Chr01	-	11714293	11715024	11714293	11714663	11714931	11715024	0.0,0.029	0.161,0.0	0.053,0.0	0.097,0.045	0.135,0.048	0.091,0.031	0.023,0.023	0.083,0.046	0.364,0.042	0.0,0.091	0.059,0.0	0.053,0.024	0.217,0.032	0.289,0.043	0.118,0.0	0.128,0.143
Ga01g00759	Chr01	+	11759664	11760732	11759664	11759947	11760197	11760732	1.0,NA	0.091,NA	0.0,0.143	0.294,0.333	NA,NA	1.0,0.667	0.968,0.941	NA,1.0	1.0,1.0	0.391,0.882	0.0,0.0	0.0,0.0	1.0,0.971	0.556,0.982	0.0,0.0	1.0,1.0
Ga01g00761	Chr01	-	11780114	11781103	11780114	11780242	11780683	11781103	1.0,1.0	0.0,0.0	0.0,0.0	NA,0.0	0.0,0.0	0.0,0.0	0.0,0.0	1.0,NA	0.2,0.0	0.111,0.0	1.0,NA	0.467,NA	0.0,NA	1.0,0.0	0.037,0.0	0.077,0.0
Ga01g00761	Chr01	-	11779191	11780022	11779191	11779826	11779920	11780022	0.607,NA	1.0,NA	NA,NA	0.34,NA	0.805,0.0	NA,NA	1.0,NA	NA,NA	1.0,0.0	NA,0.0	1.0,0.0	NA,0.0	1.0,1.0	1.0,NA	1.0,NA	0.886,0.0
Ga01g00761	Chr01	-	11778727	11780022	11778727	11779756	11779920	11780022	1.0,NA	0.0,NA	1.0,NA	1.0,0.0	0.5,NA	NA,0.0	0.0,0.333	NA,0.0	0.333,0.0	NA,0.0	0.455,0.0	0.667,NA	0.143,0.333	1.0,0.0	0.25,NA	0.667,0.0
Ga01g00763	Chr01	+	11799204	11799597	11799204	11799375	11799503	11799597	0.0,NA	0.0,0.0	0.0,0.0	0.0,0.0	0.108,0.0	NA,0.0	0.0,0.033	0.0,0.0	0.0,0.0	0.0,0.063	0.111,0.0	0.0,0.0	NA,0.0	0.027,0.0	0.0,0.0	0.0,0.0
Ga01g00763	Chr01	+	11799876	11800326	11799876	11799952	11800282	11800326	0.263,0.111	0.115,0.25	0.067,0.1	0.043,0.231	0.186,0.139	0.1,0.134	0.165,0.153	0.192,0.086	0.294,0.161	0.067,0.191	0.119,0.038	0.124,0.016	0.143,0.125	0.067,0.04	0.067,0.2	0.103,0.042
Ga01g00763	Chr01	+	11797602	11798062	11797602	11797657	11797973	11798062	0.0,0.0	0.0,0.0	0.0,0.048	0.0,0.0	0.05,0.011	0.0,0.039	0.014,0.0	0.047,0.0	0.0,0.012	0.0,0.0	0.1,0.037	0.013,0.0	0.0,0.0	0.031,0.029	0.024,0.0	0.0,0.0
Ga01g00772	Chr01	+	12163990	12164405	12163990	12164042	12164272	12164405	0.0,0.0	0.0,0.0	0.0,0.0	0.0,0.0	0.192,0.0	0.0,0.0	0.014,0.0	0.05,0.0	0.059,0.0	0.0,0.0	0.033,0.0	0.0,0.0	0.0,0.0	0.333,0.0	0.022,0.04	0.05,0.0
Ga01g00773	Chr01	+	12170558	12170898	12170558	12170764	12170844	12170898	0.026,0.069	0.016,0.0	0.031,0.01	0.029,0.01	0.019,0.012	0.0,0.014	0.031,0.004	0.048,0.01	0.07,0.019	0.0,0.01	0.007,0.022	0.035,0.0	0.013,0.005	0.024,0.038	0.02,0.007	0.02,0.014
Ga01g00775	Chr01	+	12182962	12184740	12182962	12184451	12184556	12184740	0.632,0.111	NA,NA	NA,NA	NA,0.0	NA,NA	NA,NA	NA,NA	NA,NA	1.0,NA	NA,NA	NA,NA	NA,NA	NA,NA	NA,NA	NA,NA	1.0,0.2
Ga01g00776	Chr01	-	12191654	12192096	12191654	12191758	12192062	12192096	0.111,0.583	NA,0.0	0.0,1.0	0.0,NA	0.0,NA	0.0,0.333	0.0,0.059	0.5,1.0	NA,1.0	NA,0.0	0.667,0.0	NA,NA	1.0,0.0	0.143,1.0	1.0,NA	0.185,0.238
Ga01g00782	Chr01	-	12355787	12356252	12355787	12355879	12356163	12356252	0.0,0.086	0.0,0.0	0.0,0.0	0.0,0.0	0.0,0.0	0.0,0.029	0.0,0.0	0.0,0.0	0.0,0.0	0.0,0.0	0.032,0.0	0.0,NA	0.0,0.0	0.0,0.0	0.038,0.0	0.0,0.0
Ga01g00794	Chr01	+	12651318	12652099	12651318	12651512	12652041	12652099	NA,NA	NA,NA	1.0,1.0	NA,NA	0.684,0.636	NA,0.778	0.0,1.0	0.8,NA	NA,NA	NA,NA	NA,0.6	1.0,1.0	0.5,1.0	1.0,NA	1.0,NA	1.0,1.0
Ga01g00795	Chr01	-	12657485	12658599	12657485	12658162	12658234	12658599	NA,NA	0.0,NA	1.0,NA	0.226,NA	0.48,NA	0.0,NA	0.096,1.0	0.212,0.0	NA,NA	0.226,NA	0.538,1.0	0.118,NA	0.636,NA	0.512,NA	0.421,NA	NA,NA
Ga01g00801	Chr01	+	12760173	12760828	12760173	12760309	12760673	12760828	0.086,0.0	0.692,0.0	NA,0.143	0.0,0.0	0.529,0.222	0.0,0.0	0.308,0.579	0.36,0.385	0.84,0.545	0.0,0.059	0.676,0.529	0.172,0.6	0.407,0.714	0.739,0.636	0.579,0.667	0.368,0.714
Ga01g00806	Chr01	+	12782751	12785216	12782751	12783226	12783575	12785216	0.0,0.0	0.0,NA	0.0,0.0	0.25,0.0	0.037,0.0	0.048,0.0	0.0,0.0	0.027,0.0	0.5,0.0	0.0,0.0	0.04,0.027	0.018,0.0	0.0,0.0	0.0,0.0	0.0,0.5	0.059,0.0
Ga01g00806	Chr01	+	12783575	12785216	12783575	12783658	12785160	12785216	0.059,0.0	0.0,0.0	0.0,0.0	0.0,0.238	0.171,0.0	NA,0.0	0.0,0.056	0.053,0.0	0.0,0.0	0.067,0.0	0.115,0.0	0.007,0.0	0.083,0.0	0.0,0.0	0.0,0.0	0.0,0.0
Ga01g00809	Chr01	+	12838969	12841681	12838969	12839098	12839789	12841681	0.333,0.0	0.0,NA	0.0,0.0	NA,0.0	0.333,0.0	0.0,0.0	0.0,0.0	0.0,NA	NA,0.0	0.0,NA	0.0,0.0	0.1,0.0	NA,0.0	0.333,NA	0.0,0.0	0.2,0.0
Ga01g00809	Chr01	+	12837573	12839355	12837573	12838253	12838969	12839355	0.0,0.0	0.0,0.0	0.0,0.0	0.0,0.0	0.012,0.0	0.0,0.0	0.0,0.0	0.0,0.0	0.0,0.0	0.0,0.0	0.333,0.0	0.0,0.0	0.0,0.0	0.0,0.0	0.0,0.0	0.0,0.0
Ga01g00819	Chr01	+	12951268	12951502	12951268	12951341	12951445	12951502	0.0,0.0	0.0,0.0	0.0,0.0	0.029,0.02	0.0,0.0	0.0,0.0	0.0,0.067	0.0,0.0	NA,0.037	0.0,0.0	0.0,0.0	0.0,0.0	0.0,0.0	0.0,0.0	0.0,0.0	0.0,0.016
Ga01g00825	Chr01	+	13039034	13039822	13039034	13039094	13039383	13039822	1.0,NA	1.0,0.0	0.143,1.0	0.25,0.0	0.143,0.0	0.0,1.0	0.154,0.0	0.333,1.0	0.333,NA	NA,1.0	0.25,0.0	1.0,NA	0.0,0.333	0.429,0.0	0.333,NA	1.0,NA
Ga01g00828	Chr01	+	13063157	13063655	13063157	13063351	13063473	13063655	0.0,0.0	0.0,0.0	0.0,0.0	0.0,0.0	0.074,0.0	0.0,0.0	0.0,0.0	0.053,0.0	0.0,0.0	0.0,0.0	0.0,0.0	0.0,NA	0.0,0.067	0.111,0.0	0.0,0.0	0.125,0.0
Ga01g00836	Chr01	-	13231539	13232184	13231539	13231683	13232106	13232184	0.0,0.0	0.0,0.0	0.053,0.0	0.038,0.0	0.009,0.0	0.0,0.0	0.017,0.0	0.0,0.0	0.143,0.0	0.043,0.053	0.077,0.0	0.0,0.0	0.026,0.0	0.0,0.0	0.045,0.0	0.0,0.0
Ga01g00841	Chr01	+	13425800	13426223	13425800	13425860	13425980	13426223	0.015,0.003	0.002,0.0	0.002,0.0	0.003,0.0	0.006,0.003	0.0,0.0	0.003,0.001	0.007,0.002	0.01,0.0	0.002,0.0	0.011,0.001	0.007,0.006	0.003,0.002	0.005,0.0	0.005,0.001	0.009,0.002
Ga01g00844	Chr01	+	13500147	13501705	13500147	13501464	13501544	13501705	0.0,0.0	0.0,NA	0.0,0.0	0.0,0.0	0.012,0.0	NA,0.0	0.0,0.0	0.0,0.0	0.0,0.0	0.0,0.0	0.0,0.0	0.0,NA	0.0,0.0	NA,0.0	0.0,0.0	0.002,0.0
Ga01g00849	Chr01	+	13581147	13581654	13581147	13581358	13581442	13581654	NA,0.0	NA,NA	NA,0.0	0.521,0.0	0.029,0.0	0.0,0.0	0.0,0.023	0.175,0.0	0.0,1.0	0.0,0.0	0.0,0.0	0.052,0.12	0.0,0.098	0.0,0.0	0.0,0.0	0.0,0.0
Ga01g00853	Chr01	+	13609721	13610487	13609721	13610033	13610399	13610487	0.0,NA	0.0,0.0	0.017,0.01	0.009,0.007	0.02,0.012	0.008,0.006	0.01,0.013	0.016,0.007	0.0,0.0	0.009,0.026	0.008,0.016	0.043,0.0	0.008,0.0	0.01,0.0	0.014,0.0	0.0,0.0
Ga01g00860	Chr01	-	13745838	13746079	13745838	13745949	13746029	13746079	1.0,NA	NA,NA	1.0,NA	NA,NA	0.0,0.0	NA,NA	0.0,NA	0.218,NA	1.0,NA	0.0,1.0	NA,NA	0.0,NA	NA,NA	NA,NA	0.0,NA	NA,0.357
Ga01g00860	Chr01	-	13745838	13746443	13745838	13745949	13746401	13746443	0.0,0.0	0.0,0.0	1.0,NA	0.0,0.0	0.143,0.0	0.0,0.0	0.0,0.0	0.0,0.0	0.0,0.0	0.0,0.0	0.0,0.0	0.0,0.0	0.0,0.0	0.053,0.0	0.0,0.0	0.0,0.0
Ga01g00860	Chr01	-	13743184	13745054	13743184	13744378	13744528	13745054	0.5,NA	0.5,NA	1.0,NA	0.6,1.0	0.696,0.556	1.0,NA	0.6,1.0	0.933,1.0	1.0,NA	1.0,NA	0.769,NA	0.632,NA	0.294,1.0	1.0,1.0	0.75,NA	0.818,1.0
Ga01g00860	Chr01	-	13745523	13746443	13745523	13745595	13745838	13746443	0.0,0.0	0.0,0.0	0.0,0.0	0.032,0.0	0.0,0.0	0.077,0.07	0.029,0.0	0.0,0.0	0.2,0.111	0.059,0.0	0.051,0.0	0.009,0.0	0.0,0.0	0.0,0.0	0.018,0.0	0.0,0.0
Ga01g00864	Chr01	+	13790399	13792745	13790399	13790542	13792264	13792745	0.0,0.0	0.0,0.0	0.009,0.0	0.0,0.0	0.004,0.002	0.002,0.0	0.0,0.0	0.002,0.0	0.0,0.0	0.0,0.0	0.007,0.0	0.0,0.0	0.006,0.0	0.01,0.0	0.0,0.0	0.0,0.0
Ga01g00864	Chr01	+	13788466	13789508	13788466	13788974	13789469	13789508	0.0,0.0	0.0,0.0	0.0,0.0	0.005,0.0	0.004,0.0	0.0,0.0	0.003,0.0	0.004,0.0	0.0,0.0	0.0,0.0	0.0,0.0	0.0,0.0	0.005,0.006	0.014,0.0	0.0,0.0	0.019,0.0
Ga01g00864	Chr01	+	13787463	13788336	13787463	13787757	13788220	13788336	0.0,0.0	0.0,0.0	0.0,0.0	0.0,0.0	0.007,0.0	0.001,0.0	0.0,0.0	0.001,0.0	0.0,0.0	0.0,0.0	0.018,0.0	0.0,0.0	0.0,0.0	0.0,0.0	0.0,0.0	0.0,0.0
Ga01g00874	Chr01	-	13918879	13920646	13918879	13919361	13919451	13920646	0.0,0.0	NA,NA	NA,0.0	0.0,0.0	0.0,0.0	NA,0.0	0.149,0.0	0.26,0.0	0.0,0.0	1.0,0.0	NA,NA	NA,NA	0.0,0.0	1.0,0.0	0.0,NA	1.0,0.0
Ga01g00877	Chr01	-	13991126	13993204	13991126	13992984	13993092	13993204	0.4,0.0	0.667,NA	1.0,0.0	1.0,NA	0.895,NA	0.6,NA	0.0,0.125	1.0,0.0	1.0,NA	1.0,NA	0.938,NA	0.167,NA	1.0,NA	1.0,1.0	0.379,0.0	0.6,0.0
Ga01g00882	Chr01	+	14073438	14074033	14073438	14073761	14073969	14074033	NA,NA	NA,NA	NA,1.0	0.333,1.0	1.0,0.2	NA,1.0	1.0,1.0	0.333,NA	NA,NA	0.6,1.0	1.0,NA	NA,NA	0.2,1.0	1.0,0.2	NA,NA	NA,0.0
Ga01g00888	Chr01	+	14229440	14230938	14229440	14230023	14230872	14230938	NA,NA	0.5,1.0	NA,NA	0.6,0.5	0.8,0.167	NA,0.143	0.333,0.455	0.0,0.143	NA,NA	0.2,0.0	0.538,NA	0.0,NA	0.111,NA	0.6,0.2	0.25,0.0	NA,0.0
Ga01g00894	Chr01	-	14621308	14624383	14621308	14621417	14623983	14624383	0.886,0.0	1.0,NA	1.0,NA	1.0,NA	1.0,0.0	NA,0.0	1.0,0.0	1.0,NA	1.0,0.0	1.0,NA	1.0,NA	0.0,0.0	1.0,0.0	1.0,0.0	1.0,0.0	0.75,NA
Ga01g00896	Chr01	-	14700863	14702141	14700863	14701068	14701620	14702141	1.0,NA	1.0,NA	0.667,NA	1.0,NA	1.0,0.0	0.6,NA	0.818,NA	0.714,1.0	1.0,NA	NA,0.0	0.818,NA	0.167,NA	1.0,NA	1.0,NA	0.333,NA	1.0,NA
Ga01g00896	Chr01	-	14699165	14699945	14699165	14699309	14699417	14699945	1.0,0.0	NA,NA	NA,NA	1.0,NA	0.957,1.0	1.0,NA	0.6,0.5	1.0,NA	1.0,NA	1.0,1.0	1.0,NA	0.164,0.0	1.0,NA	1.0,NA	1.0,NA	1.0,NA
Ga01g00896	Chr01	-	14698463	14699945	14698463	14698680	14699165	14699945	0.0,0.0	0.0,0.0	0.0,0.0	0.0,0.0	0.005,0.0	0.0,0.0	0.0,0.0	0.005,0.0	0.0,0.0	0.0,0.0	0.008,0.0	0.114,0.0	0.039,0.0	0.03,0.0	0.021,0.0	0.0,0.0
Ga01g00912	Chr01	-	14924042	14924422	14924042	14924180	14924356	14924422	0.0,0.043	0.143,NA	0.0,0.0	0.0,NA	0.25,0.0	0.0,0.0	0.043,0.0	0.0,0.0	0.0,0.0	0.0,0.0	NA,0.0	NA,NA	0.0,0.0	0.0,0.0	0.0,0.0	0.0,0.0
Ga01g00914	Chr01	+	14963388	14963965	14963388	14963697	14963798	14963965	NA,1.0	NA,NA	NA,NA	NA,0.0	0.5,0.0	0.0,NA	0.0,0.0	0.5,NA	NA,NA	NA,NA	NA,NA	1.0,NA	0.0,NA	0.333,NA	NA,NA	NA,NA
Ga01g00916	Chr01	-	14969161	14969820	14969161	14969288	14969709	14969820	0.0,0.0	0.0,0.0	0.0,0.0	0.0,0.0	0.024,0.0	0.0,0.0	0.024,0.0	0.032,0.0	NA,0.0	0.0,0.0	0.053,0.3	0.0,0.0	0.077,0.0	0.0,0.0	0.0,0.0	0.077,0.0
Ga01g00917	Chr01	-	14983394	14983777	14983394	14983486	14983690	14983777	NA,0.0	0.059,0.0	0.0,0.048	0.0,0.059	0.0,0.0	0.25,0.0	0.0,0.0	0.102,0.0	NA,NA	0.0,0.0	0.0,0.0	0.0,0.0	0.0,NA	0.0,0.0	0.0,0.0	1.0,NA
Ga01g00921	Chr01	+	15037426	15038135	15037426	15037468	15037705	15038135	NA,1.0	1.0,NA	1.0,NA	0.111,1.0	0.333,1.0	NA,1.0	1.0,0.0	0.6,1.0	NA,0.0	NA,1.0	NA,0.333	0.2,0.0	1.0,0.2	NA,NA	1.0,1.0	NA,NA
Ga01g00921	Chr01	+	15033966	15038135	15033966	15037339	15037426	15038135	NA,1.0	0.0,NA	0.0,NA	0.0,NA	1.0,NA	NA,0.0	0.0,0.0	1.0,1.0	NA,0.0	NA,0.0	0.0,NA	0.25,NA	1.0,NA	1.0,NA	0.0,NA	NA,0.0
Ga01g00927	Chr01	+	15166042	15166789	15166042	15166441	15166706	15166789	0.0,0.6	0.6,0.333	0.111,0.0	0.412,0.448	0.048,NA	0.333,0.171	0.305,0.146	0.143,0.25	0.189,0.301	0.429,0.111	0.185,0.298	0.571,1.0	0.217,0.196	0.2,0.2	0.238,0.176	0.867,0.235
Ga01g00927	Chr01	+	15166730	15167396	15166730	15166789	15167195	15167396	0.0,0.061	0.0,0.0	0.091,0.0	0.031,0.0	0.014,0.0	0.0,0.0	0.0,0.0	0.017,0.0	0.0,0.0	0.0,0.0	0.014,0.0	0.0,0.0	0.026,0.019	0.02,0.0	0.024,0.0	0.04,0.006
Ga01g00928	Chr01	+	15172351	15172831	15172351	15172437	15172525	15172831	0.347,0.162	0.0,0.0	0.046,0.0	0.0,0.0	0.027,0.008	0.0,0.0	0.0,0.0	0.0,0.03	NA,0.0	0.0,0.0	0.077,0.0	0.059,0.0	0.069,0.0	0.0,0.0	0.0,0.0	0.151,0.0
Ga01g00930	Chr01	-	15228820	15231071	15228820	15229877	15230018	15231071	0.0,0.0	0.0,0.0	0.0,0.0	0.0,0.0	0.02,0.0	0.0,0.0	0.0,0.0	0.0,0.0	0.03,0.0	0.0,0.0	0.009,0.0	0.038,0.0	0.027,0.0	0.01,0.0	0.009,0.0	0.0,0.0
Ga01g00933	Chr01	-	15274002	15274250	15274002	15274076	15274178	15274250	NA,NA	0.077,0.0	0.091,0.0	0.04,0.043	0.0,0.0	0.0,0.0	0.0,0.0	0.0,0.04	0.0,0.0	0.143,0.0	0.0,0.032	0.0,0.0	0.0,0.0	0.034,0.0	0.0,0.0	0.0,0.067
Ga01g00933	Chr01	-	15274338	15274584	15274338	15274413	15274500	15274584	0.0,NA	0.0,0.0	0.0,0.0	0.0,0.0	0.011,0.0	0.0,0.0	0.0,0.0	0.0,0.0	0.0,0.0	0.0,0.0	0.0,0.079	0.0,0.024	0.0,0.018	0.0,0.0	0.0,0.0	0.0,0.0
Ga01g00933	Chr01	-	15275743	15276156	15275743	15276033	15276117	15276156	NA,NA	NA,NA	NA,NA	NA,NA	0.857,NA	NA,0.0	NA,NA	1.0,NA	0.0,NA	NA,NA	0.521,NA	0.0,NA	1.0,NA	1.0,0.0	NA,NA	0.0,0.0
Ga01g00933	Chr01	-	15274748	15275030	15274748	15274882	15274966	15275030	NA,NA	0.0,0.0	0.0,0.0	0.0,0.0	0.024,0.005	0.0,0.016	0.0,0.014	0.0,0.0	0.0,0.0	0.0,0.0	0.011,0.011	0.002,0.0	0.012,0.014	0.0,0.0	0.0,0.0	0.0,0.0
Ga01g00945	Chr01	-	15378596	15379109	15378596	15378760	15378855	15379109	NA,NA	1.0,1.0	0.0,1.0	1.0,0.0	1.0,0.128	0.0,0.0	0.034,0.0	0.06,0.0	NA,0.0	1.0,0.506	1.0,0.804	1.0,NA	0.435,1.0	0.0,0.506	0.339,NA	NA,0.339
Ga01g00945	Chr01	-	15379194	15379674	15379194	15379366	15379502	15379674	NA,NA	NA,NA	NA,NA	NA,NA	0.6,0.0	0.0,0.059	0.013,0.015	0.067,0.556	NA,1.0	NA,1.0	1.0,1.0	1.0,1.0	1.0,0.6	0.0,NA	0.333,NA	1.0,NA
Ga01g00946	Chr01	-	15387599	15388011	15387599	15387681	15387786	15388011	NA,NA	0.0,0.0	0.0,0.0	0.04,0.0	0.048,0.0	0.0,0.0	0.0,0.0	0.0,0.0	NA,0.0	0.0,0.0	0.0,0.0	NA,0.0	0.0,0.0	0.056,0.0	0.0,NA	NA,0.0
Ga01g00947	Chr01	+	15418363	15418907	15418363	15418443	15418712	15418907	0.0,0.0	0.0,0.0	0.0,0.0	0.0,0.0	0.007,0.0	0.0,0.0	0.02,0.0	0.011,0.0	0.042,0.028	0.086,0.0	0.064,0.0	0.014,0.011	0.034,0.0	0.016,0.0	0.012,0.0	0.0,0.0
Ga01g00947	Chr01	+	15417302	15417887	15417302	15417421	15417790	15417887	0.0,0.0	0.0,NA	0.0,0.0	0.0,0.0	0.009,0.019	0.0,0.0	0.0,0.0	0.008,0.0	0.04,0.0	0.029,0.0	0.041,0.0	0.04,0.116	0.013,0.0	0.02,0.0	0.0,0.0	0.0,0.0
Ga01g00947	Chr01	+	15417302	15418907	15417302	15417887	15418363	15418907	0.0,0.0	0.0,0.0	0.0,0.037	0.0,0.0	0.015,0.0	0.0,0.0	0.0,0.0	0.007,0.0	0.0,0.0	0.069,0.193	0.014,0.0	0.103,0.216	0.012,0.0	0.023,0.0	0.0,0.0	0.034,0.0
Ga01g00947	Chr01	+	15419617	15420440	15419617	15419678	15420346	15420440	0.091,0.143	0.048,0.091	0.043,0.067	0.031,0.103	0.027,0.093	0.098,0.101	0.042,0.093	0.079,0.094	0.111,0.126	0.0,0.156	0.143,0.122	0.06,0.143	0.132,0.111	0.119,0.052	0.017,0.25	0.053,0.037
Ga01g00950	Chr01	+	15488118	15489907	15488118	15488253	15489854	15489907	NA,NA	0.0,NA	0.0,1.0	1.0,0.0	0.667,0.0	1.0,0.0	0.667,0.5	0.0,0.0	NA,0.0	1.0,0.818	1.0,0.0	1.0,NA	0.0,0.0	0.333,0.333	NA,NA	NA,0.0
Ga01g00950	Chr01	+	15487144	15489907	15487144	15487499	15488118	15489907	NA,0.0	0.0,0.0	0.0,0.0	0.333,0.0	0.023,0.0	0.0,0.0	0.0,0.0	0.0,0.0	NA,0.0	0.0,0.0	0.059,0.0	0.0,0.0	0.0,0.0	0.0,0.0	0.0,0.0	0.0,0.0
Ga01g00950	Chr01	+	15490271	15491530	15490271	15490503	15491328	15491530	0.0,0.0	NA,NA	NA,0.0	0.0,0.0	0.176,0.0	0.0,0.0	0.067,0.0	0.111,0.0	NA,0.0	NA,0.0	0.333,0.0	0.037,0.0	0.0,0.0	0.2,0.0	1.0,0.0	NA,NA
Ga01g00957	Chr01	-	16025711	16026189	16025711	16025795	16025925	16026189	0.455,0.2	0.2,0.0	0.0,NA	0.5,NA	0.636,0.2	0.286,1.0	0.571,0.143	0.529,1.0	0.0,0.0	0.0,0.0	1.0,0.333	0.474,0.2	0.429,1.0	0.5,0.333	0.5,0.4	0.6,0.5
Ga01g00958	Chr01	-	16036324	16037891	16036324	16037600	16037845	16037891	NA,1.0	NA,NA	1.0,NA	NA,NA	1.0,0.0	0.0,NA	NA,NA	NA,NA	NA,NA	NA,NA	1.0,NA	0.5,0.0	1.0,NA	1.0,NA	NA,NA	NA,NA
Ga01g00958	Chr01	-	16035460	16035893	16035460	16035610	16035779	16035893	0.0,0.0	0.0,0.0	0.0,0.0	0.0,0.0	0.0,0.0	0.0,0.0	0.0,0.0	0.063,0.0	0.286,0.0	0.0,0.0	0.022,0.0	0.0,0.0	0.0,0.0	0.0,0.0	0.0,0.0	0.0,0.0
Ga01g00980	Chr01	-	18255069	18255914	18255069	18255270	18255708	18255914	0.0,0.125	0.048,0.0	0.166,0.0	0.351,0.0	0.643,0.0	0.0,0.0	0.333,0.0	0.241,0.0	0.2,0.0	0.27,0.0	0.456,0.0	0.081,0.0	0.241,0.0	0.525,0.0	0.273,0.0	0.714,0.0
Ga01g00995	Chr01	+	18930410	18932165	18930410	18930477	18931901	18932165	NA,0.0	0.0,0.0	NA,0.0	0.143,0.0	0.0,0.0	0.0,0.0	0.0,0.2	0.014,0.0	NA,0.0	0.0,0.0	0.043,0.0	0.0,0.0	0.0,0.0	0.125,0.0	0.0,0.0	NA,0.0
Ga01g00996	Chr01	+	18940278	18940643	18940278	18940327	18940402	18940643	NA,NA	0.0,NA	NA,NA	0.364,NA	0.103,0.103	NA,0.0	0.0,0.113	0.0,0.0	NA,NA	0.0,NA	0.0,0.0	0.253,0.0	NA,0.0	NA,0.0	NA,NA	0.0,0.0
Ga01g01000	Chr01	+	19141773	19144718	19141773	19143147	19143243	19144718	0.238,0.008	0.203,NA	0.86,0.0	0.17,0.0	0.754,0.0	1.0,0.0	0.127,0.0	0.63,0.0	0.434,0.0	1.0,0.0	0.671,NA	0.028,0.0	0.338,0.0	0.849,0.0	0.588,NA	0.254,0.0
Ga01g01000	Chr01	+	19141773	19143147	19141773	19142214	19142307	19143147	0.838,NA	1.0,NA	1.0,NA	1.0,NA	1.0,NA	NA,1.0	NA,1.0	1.0,NA	1.0,NA	1.0,NA	1.0,NA	0.27,NA	1.0,NA	1.0,NA	1.0,NA	1.0,NA
Ga01g01000	Chr01	+	19147103	19148452	19147103	19147226	19148364	19148452	0.007,0.061	0.0,0.0	0.067,0.021	0.022,0.018	0.064,0.011	0.049,0.016	0.022,0.0	0.025,0.013	0.031,0.005	0.063,0.036	0.07,0.0	0.037,0.019	0.054,0.021	0.065,0.007	0.019,0.016	0.045,0.021
Ga01g01000	Chr01	+	19141773	19144085	19141773	19143615	19143696	19144085	0.499,0.032	0.0,NA	1.0,0.0	0.192,0.0	0.713,0.0	0.0,0.0	0.307,0.356	0.768,0.0	0.33,0.0	0.624,0.0	0.734,0.0	0.073,0.0	0.384,0.0	0.59,0.0	0.356,0.0	0.432,0.0
Ga01g01000	Chr01	+	19143243	19144718	19143243	19144085	19144241	19144718	0.727,0.048	0.0,NA	0.75,NA	0.667,NA	0.913,0.0	NA,1.0	0.429,NA	1.0,0.0	0.895,0.0	1.0,NA	0.81,0.143	0.053,0.0	1.0,NA	1.0,NA	1.0,NA	0.429,0.0
Ga01g01008	Chr01	-	19440184	19441104	19440184	19440334	19440428	19441104	0.0,0.0	0.0,0.0	0.0,0.0	0.0,0.012	0.0,0.0	0.0,0.0	0.0,0.0	NA,0.0	0.026,0.0	0.0,0.0	0.011,0.0	NA,0.0	0.008,0.0	0.0,0.0	0.011,0.0	0.018,0.0
Ga01g01009	Chr01	-	19473278	19473956	19473278	19473364	19473729	19473956	0.0,0.0	0.0,0.0	0.0,0.0	0.0,0.0	0.05,0.0	0.027,0.0	0.009,0.013	0.0,0.0	NA,0.0	0.0,0.0	0.083,0.02	0.03,0.0	0.0,0.0	0.0,0.0	0.055,0.0	0.0,0.029
Ga01g01009	Chr01	-	19475379	19475575	19475379	19475442	19475524	19475575	0.0,0.014	0.0,0.0	0.0,0.058	0.035,0.018	0.0,0.063	0.02,0.012	0.051,0.032	0.0,0.073	0.0,0.0	0.0,0.0	0.041,0.0	0.014,0.0	0.063,0.0	0.028,0.019	0.054,0.0	0.099,0.02
Ga01g01009	Chr01	-	19474241	19474876	19474241	19474331	19474813	19474876	0.0,0.0	0.0,NA	0.25,0.032	0.016,0.012	0.009,0.0	0.026,0.013	0.023,0.007	0.011,0.0	0.0,0.0	0.0,0.0	0.013,0.026	0.0,0.0	0.032,0.0	0.0,0.0	0.0,0.0	0.007,0.003
Ga01g01009	Chr01	-	19475214	19475575	19475214	19475261	19475379	19475575	0.0,0.0	0.0,0.0	0.0,0.0	0.073,0.0	0.021,0.0	0.0,0.0	0.009,0.0	0.0,0.0	0.0,0.0	0.0,0.0	0.0,0.0	0.01,0.0	0.0,0.0	0.077,0.03	0.016,0.0	0.014,0.036
Ga01g01021	Chr01	-	20011477	20012532	20011477	20011552	20011687	20012532	0.0,0.0	0.0,0.0	0.0,0.0	0.0,0.012	0.009,0.015	0.008,0.005	0.0,0.0	0.016,0.015	0.025,0.0	0.0,0.0	0.006,0.0	0.003,0.0	0.0,0.032	0.021,0.0	0.006,0.0	0.02,0.008
Ga01g01025	Chr01	+	20120026	20121275	20120026	20120150	20121217	20121275	0.0,NA	0.0,NA	1.0,NA	0.0,NA	0.4,0.0	NA,0.0	0.2,0.0	0.0,0.0	1.0,0.0	0.273,0.0	1.0,0.0	0.0,0.0	0.111,0.0	0.0,NA	0.2,0.0	NA,NA
Ga01g01025	Chr01	+	20119308	20121952	20119308	20119432	20120026	20121952	0.0,0.0	0.0,NA	0.0,0.0	0.067,NA	0.103,0.0	0.0,0.0	0.0,0.0	0.2,0.0	0.0,0.0	0.0,0.0	0.0,0.0	0.0,0.0	0.0,0.0	0.02,0.0	0.143,0.0	0.143,0.0
Ga01g01025	Chr01	+	20120026	20121622	20120026	20121275	20121585	20121622	0.333,NA	0.5,NA	NA,NA	0.5,NA	0.833,0.2	NA,NA	0.333,0.0	1.0,0.143	1.0,NA	0.429,0.0	1.0,0.333	0.055,0.0	1.0,NA	NA,NA	1.0,0.143	0.5,0.0
Ga01g01025	Chr01	+	20121585	20121952	20121585	20121622	20121714	20121952	NA,NA	NA,NA	NA,NA	NA,NA	0.05,0.0	NA,NA	NA,NA	NA,NA	0.094,0.0	NA,NA	0.131,0.0	NA,NA	NA,NA	0.061,0.0	0.0,0.0	0.039,0.0
Ga01g01026	Chr01	+	20296548	20297891	20296548	20296681	20297364	20297891	NA,0.0	0.053,NA	1.0,1.0	1.0,0.091	0.553,0.085	0.333,0.067	0.188,0.143	0.698,0.048	0.667,NA	0.5,0.333	0.356,0.125	0.15,0.091	0.256,0.167	0.438,0.222	0.556,0.5	0.286,0.4
Ga01g01032	Chr01	+	20402600	20403934	20402600	20403546	20403746	20403934	0.0,0.0	0.0,0.0	0.0,0.0	0.0,0.0	0.009,0.0	0.0,0.0	0.0,0.0	0.003,0.0	0.0,0.0	0.0,0.0	0.098,0.0	0.333,NA	0.0,0.0	0.041,0.0	0.022,0.0	0.045,0.0
Ga01g01032	Chr01	+	20401366	20403546	20401366	20401927	20402600	20403546	0.846,NA	0.0,0.0	0.017,0.017	0.018,0.006	0.006,0.0	0.0,0.0	0.015,0.0	0.012,0.0	0.0,0.0	0.008,0.0	0.018,0.0	0.0,0.0	0.0,0.0	0.0,0.0	0.0,0.0	0.0,0.0
Ga01g01035	Chr01	-	20514064	20514461	20514064	20514123	20514322	20514461	0.0,0.0	NA,NA	NA,NA	0.0,NA	NA,NA	NA,0.0	0.0,NA	NA,0.0	0.0,0.0	NA,0.0	0.0,NA	NA,NA	0.091,0.0	0.333,0.0	NA,NA	0.0,NA
Ga01g01036	Chr01	+	20522379	20523014	20522379	20522496	20522583	20523014	NA,0.0	NA,NA	NA,NA	NA,NA	1.0,0.0	0.0,NA	0.0,0.0	0.546,0.0	NA,NA	1.0,NA	1.0,NA	NA,0.0	0.517,0.0	1.0,NA	NA,NA	NA,NA
Ga01g01037	Chr01	-	20526664	20526894	20526664	20526751	20526823	20526894	NA,NA	0.304,NA	0.014,0.075	0.226,0.0	0.214,0.152	NA,0.163	0.068,0.226	0.348,0.0	0.226,0.0	0.189,0.226	0.28,0.055	NA,NA	0.0,0.0	0.104,0.0	0.259,NA	0.0,0.127
Ga01g01040	Chr01	+	20574022	20574338	20574022	20574116	20574204	20574338	NA,NA	NA,0.516	0.615,NA	1.0,NA	NA,NA	NA,NA	NA,NA	NA,NA	NA,NA	1.0,NA	0.615,NA	NA,NA	NA,0.0	NA,NA	NA,NA	NA,NA
Ga01g01041	Chr01	+	20584647	20586071	20584647	20585315	20585415	20586071	0.0,0.0	NA,NA	NA,NA	0.0,NA	0.385,0.0	1.0,0.0	1.0,0.333	1.0,1.0	NA,0.0	0.5,NA	0.882,0.0	0.0,NA	0.0,NA	0.375,0.0	1.0,NA	0.429,0.0
Ga01g01044	Chr01	-	20610154	20610752	20610154	20610206	20610694	20610752	0.048,0.204	0.0,0.0	0.0,0.0	0.032,0.029	0.0,0.0	NA,0.0	0.0,0.0	0.006,0.007	0.0,0.048	0.0,0.0	0.0,0.0	0.167,0.0	0.019,0.018	0.0,0.0	0.03,0.0	0.0,0.0
Ga01g01046	Chr01	-	20627118	20628525	20627118	20627673	20628303	20628525	0.273,0.023	0.0,NA	0.059,0.0	0.0,0.0	0.0,0.0	0.0,0.0	0.0,0.0	0.0,0.0	0.0,0.0	0.0,0.0	0.029,0.0	0.0,0.0	0.0,0.0	0.032,0.0	0.0,0.0	0.12,0.0
Ga01g01046	Chr01	-	20624482	20626310	20624482	20625308	20625389	20626310	1.0,NA	1.0,NA	0.356,NA	1.0,NA	1.0,NA	1.0,0.0	1.0,NA	1.0,NA	0.525,0.0	1.0,0.0	1.0,NA	1.0,0.0	0.356,0.0	1.0,1.0	0.356,NA	0.58,NA
Ga01g01046	Chr01	-	20627118	20629026	20627118	20627677	20628303	20629026	0.333,0.042	0.0,0.0	0.048,0.0	0.0,0.0	0.0,0.0	0.0,0.0	0.0,0.0	0.0,0.0	0.0,0.0	0.0,0.0	0.053,0.0	0.0,0.0	0.0,0.0	0.021,0.0	0.0,0.0	0.12,0.0
Ga01g01048	Chr01	-	20714963	20716052	20714963	20715032	20715937	20716052	0.023,0.0	0.0,0.0	0.045,0.0	0.0,0.0	0.011,0.0	0.0,0.007	0.004,0.004	0.0,0.005	0.019,0.0	0.0,0.0	0.022,0.007	0.074,0.023	0.024,0.0	0.01,0.0	0.01,0.013	0.024,0.004
Ga01g01050	Chr01	-	20759613	20759855	20759613	20759679	20759789	20759855	0.0,0.0	0.0,0.0	1.0,0.0	0.12,0.111	0.05,0.018	0.0,0.02	0.0,0.0	0.015,0.0	1.0,0.067	0.0,0.026	0.056,0.017	0.0,0.0	0.0,0.018	0.0,0.158	0.019,0.037	0.0,0.0
Ga01g01050	Chr01	-	20759402	20759679	20759402	20759478	20759613	20759679	NA,0.0	0.0,0.0	0.0,0.0	0.0,0.0	0.049,0.0	0.0,0.0	0.0,0.0	0.053,0.0	NA,0.0	0.125,0.0	0.0,0.0	0.0,0.0	0.0,0.0	0.0,0.0	0.0,0.0	0.0,0.0
Ga01g01050	Chr01	-	20756308	20756638	20756308	20756466	20756550	20756638	NA,0.0	0.0,NA	0.0,0.0	0.098,0.0	0.021,0.0	0.057,0.0	0.033,0.0	0.028,0.0	NA,0.0	0.0,0.057	0.0,0.0	0.0,NA	0.0,0.0	0.0,0.052	0.072,0.0	0.0,0.0
Ga01g01050	Chr01	-	20758479	20759679	20758479	20758557	20759402	20759679	0.0,0.0	0.0,0.0	0.0,0.0	0.0,0.0	0.051,0.0	0.0,0.0	0.0,0.0	0.0,0.0	0.0,0.0	0.111,0.0	0.024,0.0	0.091,0.0	0.0,0.0	0.0,0.0	0.0,0.0	NA,0.0
Ga01g01050	Chr01	-	20755131	20756638	20755131	20755483	20756308	20756638	0.0,0.0	0.023,0.0	0.2,0.0	0.163,0.0	0.021,0.0	0.0,0.0	0.011,0.0	0.016,0.0	NA,0.0	0.0,0.0	0.05,0.0	0.0,0.0	0.048,0.021	0.0,0.0	0.0,0.0	0.0,0.0
Ga01g01050	Chr01	-	20755440	20756638	20755440	20755483	20756308	20756638	0.0,0.0	0.023,0.0	0.2,0.0	0.163,0.0	0.021,0.0	0.0,0.0	0.011,0.0	NA,NA	NA,0.0	0.0,0.0	0.05,0.0	0.0,0.0	NA,NA	0.0,0.0	0.0,0.0	NA,0.0
Ga01g01050	Chr01	-	20755131	20755483	20755131	20755197	20755440	20755483	NA,0.0	0.0,NA	0.0,0.077	0.111,0.0	0.043,0.07	0.0,0.029	0.0,0.027	0.0,0.037	0.0,0.0	0.0,0.026	0.053,0.077	0.0,0.0	0.0,0.045	0.0,0.0	0.103,0.0	0.0,0.333
Ga01g01053	Chr01	+	20828061	20828333	20828061	20828110	20828237	20828333	0.0,0.025	0.0,0.0	0.001,0.0	0.0,0.0	0.001,0.0	0.0,0.0	0.0,0.0	0.0,0.001	0.002,0.0	0.001,0.0	0.002,0.0	0.001,0.0	0.0,0.0	0.0,0.0	0.001,0.0	0.0,0.001
Ga01g01054	Chr01	-	20832064	20832529	20832064	20832271	20832339	20832529	1.0,1.0	0.056,0.0	0.0,0.08	0.23,0.056	0.23,1.0	0.204,0.107	1.0,1.0	1.0,NA	0.641,0.374	0.111,0.173	0.082,0.055	0.923,1.0	0.341,0.323	0.0,0.0	0.309,0.0	1.0,1.0
Ga01g01058	Chr01	+	20924962	20925548	20924962	20925029	20925181	20925548	NA,0.0	0.0,NA	0.111,0.0	0.111,0.0	0.333,0.0	0.0,0.0	0.0,0.333	0.429,0.429	1.0,0.0	0.0,0.0	1.0,NA	0.0,0.0	0.25,0.0	0.684,NA	0.0,NA	0.0,NA
Ga01g01065	Chr01	+	21163787	21163974	21163787	21163821	21163897	21163974	0.0,0.307	0.192,0.0	0.262,0.0	0.0,0.039	0.057,0.046	0.014,0.059	0.033,0.04	0.028,0.054	0.0,0.056	0.0,0.083	0.115,0.115	0.087,0.045	0.022,0.052	0.102,0.042	0.221,0.042	0.0,0.021
Ga01g01068	Chr01	+	21211352	21211765	21211352	21211430	21211672	21211765	0.0,1.0	0.0,NA	0.167,0.0	0.6,0.143	0.167,0.52	0.143,0.0	0.364,0.462	0.143,0.2	1.0,0.6	0.333,1.0	0.12,0.538	0.029,NA	0.273,0.143	0.333,0.231	0.0,0.0	0.2,0.556
Ga01g01071	Chr01	+	21365155	21365587	21365155	21365299	21365398	21365587	NA,0.0	0.0,NA	0.0,0.0	NA,NA	NA,NA	0.0,0.0	NA,NA	0.039,0.0	0.201,0.0	0.0,0.0	NA,NA	NA,NA	NA,NA	0.091,0.0	0.0,0.0	0.143,0.0
Ga01g01071	Chr01	+	21364080	21365071	21364080	21364254	21364843	21365071	0.0,0.0	0.0,0.0	0.0,0.0	NA,0.0	0.083,0.0	0.0,0.0	0.0,0.0	0.023,0.0	0.0,0.0	0.0,0.0	0.105,0.0	0.048,0.0	0.214,0.0	0.167,0.0	0.0,0.0	0.0,0.0
Ga01g01071	Chr01	+	21364843	21365587	21364843	21365067	21365155	21365587	0.0,0.0	0.0,NA	0.521,0.0	1.0,0.0	0.043,0.0	0.0,0.0	0.0,0.0	0.015,0.0	0.29,0.0	0.0,0.0	0.049,0.0	0.256,0.0	0.347,0.21	0.266,0.0	0.035,0.0	0.521,0.0
Ga01g01071	Chr01	+	21364080	21365587	21364080	21365067	21365155	21365587	NA,0.0	0.0,0.0	1.0,0.0	0.0,0.0	0.233,0.0	0.0,0.0	0.035,0.0	0.109,0.0	1.0,NA	0.0,0.0	0.104,0.0	0.0,NA	0.0,0.0	0.21,0.0	0.21,0.0	0.516,0.0
Ga01g01071	Chr01	+	21365155	21366290	21365155	21365587	21366170	21366290	0.0,0.067	0.0,0.0	0.0,0.0	0.0,0.0	0.045,0.0	0.0,0.023	0.013,0.0	0.026,0.0	0.0,0.0	0.091,0.0	0.077,0.0	0.0,0.0	0.091,0.0	0.0,0.0	0.0,0.0	0.0,0.0
Ga01g01073	Chr01	+	21390964	21391703	21390964	21391041	21391614	21391703	0.0,0.0	0.0,0.0	0.0,0.5	0.043,0.0	0.0,0.0	NA,0.0	0.0,0.0	0.0,0.0	0.0,0.0	0.0,0.0	0.018,0.064	0.007,0.0	0.0,0.0	0.0,0.0	0.103,0.0	0.077,0.0
Ga01g01073	Chr01	+	21390650	21391703	21390650	21390741	21390964	21391703	0.231,0.0	0.0,0.0	0.083,0.0	0.0,0.071	0.072,0.0	0.0,0.014	0.009,0.0	0.0,0.0	0.0,0.037	0.083,0.0	0.045,0.0	0.0,0.0	0.027,0.012	0.0,0.0	0.043,0.0	0.182,0.0
Ga01g01084	Chr01	+	21689976	21690558	21689976	21690079	21690182	21690558	0.0,0.0	0.0,NA	NA,0.0	0.042,0.042	NA,NA	NA,NA	0.0,0.0	0.0,NA	0.086,0.008	0.0,0.0	NA,NA	0.0,NA	0.02,0.0	0.067,0.0	0.108,0.0	0.0,0.0
Ga01g01089	Chr01	+	21837731	21838243	21837731	21837839	21838180	21838243	0.0,0.091	0.212,0.143	0.0,0.063	0.1,0.04	0.057,0.071	0.07,0.107	0.084,0.107	0.111,0.108	0.1,0.0	0.0,0.111	0.128,0.107	0.03,0.0	0.07,0.091	0.111,0.015	0.268,0.077	0.25,0.095
Ga01g01090	Chr01	+	21948601	21949144	21948601	21948703	21948873	21949144	0.333,0.0	NA,NA	NA,0.0	0.0,0.0	0.333,0.0	0.0,0.0	0.0,NA	0.0,0.0	0.0,0.0	1.0,0.0	NA,0.0	0.0,NA	0.0,0.0	0.2,0.0	0.333,0.0	0.111,0.0
Ga01g01092	Chr01	-	21968064	21968515	21968064	21968366	21968439	21968515	0.0,0.019	0.005,0.008	0.0,0.0	0.005,0.039	0.0,0.0	NA,0.0	0.0,0.019	0.0,0.0	0.021,0.009	0.0,0.0	0.019,0.0	0.0,NA	0.014,0.022	0.0,0.0	0.01,0.0	0.0,0.0
Ga01g01092	Chr01	-	21968064	21968366	21968064	21968200	21968302	21968366	0.0,0.0	0.0,0.0	0.0,0.0	0.0,0.0	0.0,0.0	0.0,0.0	0.0,0.051	0.0,0.0	0.007,0.0	0.059,0.0	0.023,0.0	0.0,NA	0.0,0.0	0.0,0.0	0.0,0.0	0.013,0.0
Ga01g01093	Chr01	-	22260387	22260919	22260387	22260652	22260735	22260919	0.0,0.0	0.008,0.0	0.0,0.0	0.031,0.0	0.0,0.0	NA,0.0	0.0,0.0	0.0,0.0	0.0,0.0	0.0,0.0	0.006,0.0	0.0,0.0	0.007,0.0	0.0,0.0	0.01,0.0	0.0,0.0
Ga01g01093	Chr01	-	22259771	22260652	22259771	22260110	22260387	22260652	0.0,0.0	0.0,0.0	0.0,0.0	0.0,0.0	0.006,0.0	0.0,0.0	0.0,0.0	0.014,0.0	0.07,0.0	0.021,0.0	0.005,0.0	0.0,0.0	0.0,0.0	0.009,0.0	0.012,0.0	0.011,0.0
Ga01g01102	Chr01	+	22499441	22499672	22499441	22499512	22499599	22499672	0.349,0.0	0.063,0.118	0.0,0.097	0.167,0.074	0.069,0.191	0.145,0.127	0.093,0.118	0.198,0.08	0.211,0.286	0.0,0.089	0.071,0.025	0.211,0.065	0.063,0.085	0.138,0.151	0.254,0.0	0.097,0.089
Ga01g01104	Chr01	+	22662902	22663679	22662902	22663476	22663546	22663679	0.0,0.0	0.0,0.0	0.0,0.0	0.0,0.0	0.0,0.0	0.0,0.0	0.0,0.0	0.065,0.0	0.089,0.0	0.0,0.0	0.04,0.0	0.0,0.0	0.0,0.0	0.0,0.0	0.022,0.0	0.041,0.0
Ga01g01108	Chr01	+	22838292	22839302	22838292	22838536	22839022	22839302	0.333,0.146	0.118,0.0	0.154,0.0	0.214,0.0	0.111,0.0	0.0,0.0	0.065,0.0	0.154,0.032	0.444,0.0	0.0,0.0	0.304,0.0	0.039,0.0	0.455,0.081	0.569,0.045	0.048,0.0	0.2,0.0
Ga01g01113	Chr01	+	22858785	22859570	22858785	22858908	22859495	22859570	0.143,0.333	0.2,0.0	0.0,0.067	0.0,0.2	0.02,0.03	0.1,0.024	0.667,0.0	0.0,0.053	0.1,0.032	0.2,0.0	0.2,0.0	0.625,NA	0.02,0.0	0.091,0.0	0.0,0.0	0.5,NA
Ga01g01116	Chr01	-	23015284	23016993	23015284	23015683	23016300	23016993	0.4,0.0	0.0,0.0	0.0,0.0	0.009,0.004	0.154,0.053	0.0,0.015	0.008,0.0	0.083,0.0	0.018,0.0	0.013,0.0	0.026,0.0	0.0,0.0	0.054,0.0	0.029,0.0	0.005,0.006	0.023,0.0
Ga01g01121	Chr01	+	23068073	23068457	23068073	23068139	23068359	23068457	0.0,0.0	0.0,0.0	0.0,0.0	0.018,0.0	0.016,0.004	0.0,0.024	0.0,0.0	0.013,0.025	0.0,0.0	0.032,0.0	0.023,0.0	0.0,0.0	0.073,0.0	0.017,0.0	0.073,0.0	0.0,0.0
Ga01g01124	Chr01	-	23194175	23195377	23194175	23194977	23195276	23195377	NA,1.0	0.0,0.0	0.0,0.0	0.0,0.0	0.013,0.021	0.0,0.0	0.011,0.0	0.0,0.077	NA,NA	0.0,0.0	0.067,0.0	0.0,NA	0.0,0.143	0.033,0.0	0.0,NA	NA,0.0
Ga01g01134	Chr01	+	24089729	24090138	24089729	24089852	24090062	24090138	0.0,0.143	0.0,0.0	1.0,0.0	0.0,0.0	0.022,0.024	0.333,0.273	0.0,0.013	0.024,0.035	0.0,0.0	0.091,0.0	0.0,0.0	0.429,0.0	0.013,0.012	0.0,0.031	0.0,0.0	0.0,0.0
Ga01g01137	Chr01	-	24160079	24161195	24160079	24160770	24160836	24161195	0.326,0.0	0.0,NA	0.0,0.0	0.0,0.0	0.547,0.0	0.0,0.0	0.0,0.0	0.487,0.376	0.751,0.0	0.0,0.0	0.809,0.0	0.025,0.07	1.0,0.0	0.628,0.0	NA,0.0	0.274,0.0
Ga01g01139	Chr01	-	24314434	24314733	24314434	24314515	24314668	24314733	NA,NA	1.0,NA	0.5,0.692	0.846,0.429	0.938,0.81	0.455,0.571	0.75,0.783	0.878,0.818	1.0,0.5	0.667,0.769	1.0,1.0	NA,NA	0.704,0.684	0.714,0.729	0.778,1.0	1.0,0.647
Ga01g01144	Chr01	-	24713402	24713805	24713402	24713551	24713753	24713805	0.0,0.243	0.0,NA	0.333,0.0	0.0,0.0	0.0,0.0	NA,0.0	0.023,0.0	0.026,0.0	0.0,0.1	0.0,0.0	0.04,0.0	0.0,0.0	0.0,0.0	0.0,0.0	0.04,0.0	0.083,0.026
Ga01g01144	Chr01	-	24712772	24713117	24712772	24712901	24713030	24713117	0.0,0.0	0.0,0.0	0.0,0.0	0.143,0.059	0.009,0.011	0.0,0.0	0.0,0.0	0.0,0.0	0.0,0.0	0.0,0.053	0.0,0.091	0.005,0.049	0.022,0.0	0.385,0.0	0.0,0.0	0.03,0.0
Ga01g01147	Chr01	+	25478708	25479650	25478708	25478846	25479542	25479650	0.012,0.0	0.0,NA	0.0,0.0	0.0,0.0	0.0,0.0	0.0,0.0	0.0,0.0	0.011,0.0	0.0,0.0	0.0,0.0	0.0,0.0	0.0,0.0	0.0,0.0	0.077,0.0	0.0,0.0	0.0,0.0
Ga01g01147	Chr01	+	25479542	25480069	25479542	25479650	25479961	25480069	0.019,0.008	0.0,0.0	0.0,0.0	0.0,0.0	0.026,0.0	0.0,0.0	0.013,0.005	0.0,0.0	0.0,0.0	0.0,0.0	0.0,0.0	0.0,0.0	0.0,0.0	0.0,0.0	0.0,0.0	0.095,0.0
Ga01g01152	Chr01	+	25638227	25638773	25638227	25638350	25638446	25638773	0.0,0.0	0.0,0.0	0.0,0.0	0.0,0.0	0.0,0.0	0.0,0.0	0.0,0.0	0.0,0.0	0.002,0.0	0.0,0.0	0.0,0.0	0.0,0.0	0.011,0.0	0.001,0.0	0.0,0.0	0.0,0.0
Ga01g01156	Chr01	+	25901731	25901980	25901731	25901802	25901901	25901980	0.0,0.162	0.0,0.0	NA,NA	0.0,0.0	1.0,0.0	0.0,0.0	0.0,0.053	0.0,0.0	NA,0.0	0.0,0.0	NA,NA	0.0,0.112	0.0,0.0	0.0,NA	0.0,0.0	1.0,0.0
Ga01g01159	Chr01	-	26062124	26063807	26062124	26062250	26063663	26063807	0.0,0.0	0.0,0.0	0.0,0.0	0.005,0.0	0.005,0.0	0.0,0.0	0.0,0.0	0.0,0.0	0.0,0.0	0.007,0.0	0.009,0.0	0.022,0.014	0.0,0.003	0.004,0.0	0.0,0.0	0.0,0.0
Ga01g01161	Chr01	-	26143253	26143591	26143253	26143366	26143466	26143591	0.0,0.0	0.0,0.0	0.0,0.0	0.005,0.0	0.0,0.0	0.0,0.0	0.0,0.0	0.0,0.0	0.0,0.0	0.001,0.0	0.005,0.001	0.003,0.0	0.0,0.0	0.008,0.0	0.0,0.0	0.0,0.0
Ga01g01170	Chr01	+	28427371	28428666	28427371	28427677	28428550	28428666	NA,NA	NA,NA	NA,0.0	NA,NA	NA,NA	NA,0.0	0.0,0.0	NA,NA	NA,NA	0.0,0.0	0.028,0.0	0.0,0.0	0.0,0.0	NA,0.0	0.0,NA	NA,NA
Ga01g01174	Chr01	-	28675049	28675625	28675049	28675246	28675521	28675625	0.0,0.0	0.0,0.0	0.0,0.0	0.022,0.0	0.007,0.0	0.0,0.0	0.0,0.0	0.0,0.0	0.0,0.0	0.0,0.0	0.009,0.0	0.0,0.0	0.023,0.0	0.043,0.0	0.0,0.0	0.0,0.0
Ga01g01174	Chr01	-	28678277	28678598	28678277	28678377	28678468	28678598	0.0,0.0	0.0,0.0	0.0,0.0	0.0,0.0	0.01,0.0	NA,0.0	0.0,0.0	0.004,0.0	0.0,0.0	0.0,0.0	0.065,0.0	0.0,0.0	0.0,0.0	0.021,0.0	0.014,0.0	0.0,0.0
Ga01g01174	Chr01	-	28674218	28674626	28674218	28674229	28674436	28674626	1.0,1.0	1.0,1.0	0.8,1.0	0.943,1.0	1.0,1.0	1.0,0.969	1.0,1.0	0.973,0.908	1.0,1.0	0.778,1.0	1.0,0.897	0.077,0.0	1.0,1.0	0.867,1.0	1.0,1.0	1.0,0.909
Ga01g01174	Chr01	-	28677709	28678377	28677709	28677905	28678255	28678377	0.5,NA	1.0,1.0	NA,1.0	0.061,0.029	0.028,0.048	0.0,1.0	0.084,0.034	0.25,0.0	NA,0.2	0.333,0.0	0.333,0.0	0.4,NA	0.029,0.04	0.19,0.057	0.051,0.125	0.111,0.091
Ga01g01174	Chr01	-	28675049	28675246	28675049	28675107	28675202	28675246	NA,NA	NA,0.0	1.0,NA	1.0,NA	0.891,0.0	NA,0.0	0.0,NA	0.698,NA	NA,NA	1.0,NA	1.0,NA	0.0,NA	1.0,1.0	0.672,NA	NA,NA	1.0,0.0
Ga01g01174	Chr01	-	28680796	28681205	28680796	28680881	28681070	28681205	0.0,NA	0.0,0.1	0.0,0.0	0.0,0.021	0.0,0.008	0.0,0.0	0.012,0.011	0.0,0.0	0.0,0.0	0.0,0.0	0.041,0.011	0.034,NA	0.0,0.0	0.0,0.0	0.0,0.0	0.091,0.0
Ga01g01174	Chr01	-	28675521	28676133	28675521	28675625	28675720	28676133	0.0,0.0	0.0,0.0	0.0,0.0	0.051,0.0	0.048,0.0	0.0,0.0	0.0,0.0	0.0,0.0	NA,0.0	0.0,0.0	0.056,0.0	0.0,NA	0.054,0.0	0.049,0.0	0.0,0.0	0.0,0.0
Ga01g01178	Chr01	+	28851546	28852773	28851546	28851625	28852539	28852773	0.019,0.0	0.0,0.0	0.018,0.0	0.0,0.0	0.0,0.0	0.0,0.0	0.0,0.0	0.0,0.0	0.0,0.0	0.022,0.0	0.0,0.0	0.002,0.003	0.056,0.03	0.0,0.008	0.017,0.0	0.0,0.021
Ga01g01178	Chr01	+	28850321	28851455	28850321	28850466	28851339	28851455	0.0,0.0	0.0,0.0	0.0,0.0	0.0,0.0	0.0,0.0	0.0,0.0	0.0,0.0	0.0,0.0	0.0,0.0	0.0,0.0	0.01,0.0	0.001,0.0	0.0,0.0	0.0,0.0	0.0,0.0	0.0,0.0
Ga01g01179	Chr01	-	28858584	28859692	28858584	28858649	28859610	28859692	0.008,0.024	0.018,0.0	0.019,0.016	0.02,0.018	0.015,0.008	0.004,0.005	0.009,0.012	0.006,0.007	0.002,0.001	0.031,0.02	0.05,0.014	0.038,0.032	0.007,0.008	0.009,0.005	0.015,0.005	0.009,0.006
Ga01g01188	Chr01	-	29732812	29734029	29732812	29733182	29733806	29734029	1.0,0.75	0.0,0.0	0.0,0.0	0.0,0.0	0.059,0.0	0.0,0.0	0.0,0.0	0.012,0.0	0.0,0.0	0.143,0.0	0.111,0.0	0.15,0.0	0.077,0.021	0.091,0.0	0.0,0.091	0.013,0.007
Ga01g01189	Chr01	+	29788858	29789724	29788858	29788979	29789604	29789724	0.0,0.0	0.0,0.0	0.0,0.0	0.024,0.0	0.014,0.0	0.0,0.0	0.0,0.0	0.0,0.0	0.0,0.0	0.0,0.0	0.014,0.0	0.0,0.0	0.051,0.0	0.017,0.0	0.021,0.0	0.011,0.0
Ga01g01196	Chr01	-	30145454	30146765	30145454	30146192	30146345	30146765	0.0,0.129	0.0,0.0	0.0,0.0	0.087,0.0	0.156,0.0	0.0,0.0	0.0,0.0	0.037,0.0	0.238,0.0	0.032,0.0	0.169,0.0	0.0,0.0	0.0,0.0	0.133,0.0	0.097,0.0	0.265,0.0
Ga01g01197	Chr01	+	30179909	30180527	30179909	30180403	30180478	30180527	0.006,0.078	0.01,0.0	0.041,0.0	0.0,0.011	0.0,0.0	0.0,0.019	0.0,0.0	0.0,0.052	0.0,0.004	0.125,0.029	0.082,0.0	0.177,0.0	0.056,0.098	0.031,0.033	0.0,0.02	0.019,0.016
Ga01g01198	Chr01	-	30219414	30220798	30219414	30219947	30220022	30220798	0.222,0.462	0.0,NA	NA,NA	1.0,0.0	1.0,0.0	0.433,1.0	1.0,0.857	1.0,0.0	1.0,0.0	NA,NA	1.0,0.0	NA,NA	1.0,0.0	0.534,NA	0.462,NA	1.0,NA
Ga01g01198	Chr01	-	30221991	30223911	30221991	30222951	30223137	30223911	0.583,0.905	0.2,NA	NA,NA	0.0,0.333	1.0,NA	0.0,0.143	0.75,0.933	0.6,0.2	0.455,0.0	NA,0.5	1.0,0.0	1.0,NA	0.0,0.0	0.0,0.0	0.2,0.0	1.0,0.556
Ga01g01200	Chr01	+	30369031	30370601	30369031	30369056	30370471	30370601	0.02,0.008	0.0,0.0	0.0,0.0	0.0,0.0	0.043,0.0	0.0,0.0	0.0,0.0	0.007,0.0	0.014,0.0	0.0,0.0	0.067,0.0	0.012,0.0	0.0,0.0	0.0,0.0	0.0,0.0	0.0,0.0
Ga01g01202	Chr01	+	30469263	30470997	30469263	30469476	30470781	30470997	NA,NA	0.0,0.0	0.0,0.0	0.0,0.0	0.025,0.0	0.0,0.0	0.0,0.0	0.333,0.0	NA,NA	0.0,NA	0.0,NA	NA,NA	0.0,0.0	0.0,0.053	0.0,0.0	NA,NA
Ga01g01203	Chr01	+	30585886	30586865	30585886	30586353	30586781	30586865	NA,NA	NA,NA	NA,NA	0.0,NA	0.0,0.143	0.0,NA	0.0,0.0	0.0,0.0	NA,NA	0.0,0.0	0.0,0.0	0.0,NA	NA,0.0	NA,0.0	0.0,NA	0.0,NA
Ga01g01204	Chr01	-	30594765	30596076	30594765	30594946	30595055	30596076	NA,NA	0.2,NA	NA,0.0	0.385,0.556	0.149,0.8	NA,0.579	0.333,0.259	0.0,0.429	NA,NA	0.333,NA	0.273,0.176	1.0,1.0	0.0,0.0	0.0,0.0	0.25,NA	NA,NA
Ga01g01207	Chr01	+	31045994	31047198	31045994	31046038	31047146	31047198	0.059,0.333	0.0,0.0	0.031,0.0	0.0,0.038	0.038,0.041	NA,0.0	0.019,0.056	0.036,0.04	0.021,0.026	0.0,0.053	0.02,0.016	0.051,0.125	0.0,0.013	0.067,0.015	0.019,0.008	0.0,0.0
Ga01g01207	Chr01	+	31045650	31045907	31045650	31045742	31045833	31045907	0.0,0.0	0.06,0.0	0.125,0.052	0.123,0.095	0.061,0.0	NA,0.0	0.052,0.0	0.136,0.0	0.087,0.0	0.101,0.03	0.112,0.011	0.0,0.0	0.128,0.041	0.456,0.0	0.122,0.0	0.0,0.0
Ga01g01207	Chr01	+	31053696	31054976	31053696	31054402	31054493	31054976	0.0,NA	0.0,0.0	NA,NA	0.44,0.0	0.08,0.0	NA,0.0	0.0,0.0	0.208,0.0	NA,0.0	NA,0.0	0.239,0.0	0.061,0.0	NA,NA	0.0,NA	0.344,0.0	0.0,0.0
Ga01g01207	Chr01	+	31048308	31049893	31048308	31048406	31049800	31049893	0.0,0.0	0.0,0.0	0.091,0.0	0.0,0.0	0.024,0.0	0.0,0.0	0.0,0.0	0.048,0.0	NA,0.0	0.111,0.0	0.02,0.0	0.029,0.0	0.018,0.0	0.032,0.0	0.0,0.0	0.0,0.0
Ga01g01207	Chr01	+	31066105	31066617	31066105	31066329	31066528	31066617	NA,0.0	0.0,NA	NA,0.0	NA,NA	1.0,NA	NA,NA	NA,0.0	1.0,NA	NA,NA	NA,NA	1.0,NA	0.333,NA	1.0,NA	1.0,NA	1.0,NA	NA,NA
Ga01g01207	Chr01	+	31054493	31054976	31054493	31054639	31054872	31054976	NA,NA	NA,NA	1.0,0.0	0.333,0.0	0.048,0.2	NA,0.0	0.12,0.0	0.0,0.0	0.0,NA	NA,0.0	1.0,NA	0.333,NA	1.0,0.0	1.0,NA	1.0,0.0	NA,NA
Ga01g01208	Chr01	+	31086689	31086953	31086689	31086781	31086879	31086953	0.037,0.062	0.007,0.0	0.024,0.006	0.022,0.008	0.026,0.011	0.011,0.0	0.022,0.011	0.033,0.014	0.018,0.015	0.02,0.023	0.019,0.021	0.035,0.029	0.005,0.0	0.048,0.011	0.045,0.0	0.0,0.007
Ga01g01208	Chr01	+	31089414	31090393	31089414	31089577	31090300	31090393	0.0,0.052	0.01,0.0	0.017,0.005	0.02,0.0	0.038,0.0	0.022,0.053	0.0,0.0	0.091,0.036	0.027,0.0	0.0,0.032	0.037,0.021	0.024,0.0	0.061,0.0	0.02,0.026	0.029,0.0	0.103,0.0
Ga01g01208	Chr01	+	31089144	31090393	31089144	31089257	31089414	31090393	0.322,0.333	0.257,0.273	0.164,0.228	0.26,0.216	0.108,0.135	0.111,0.14	0.114,0.176	0.145,0.093	0.172,0.231	0.255,0.246	0.184,0.125	0.421,0.326	0.232,0.272	0.22,0.183	0.217,0.315	0.208,0.218
Ga01g01208	Chr01	+	31087041	31088100	31087041	31087085	31088048	31088100	0.012,0.22	0.104,0.094	0.025,0.047	0.145,0.033	0.086,0.027	0.054,0.048	0.03,0.032	0.04,0.008	0.0,0.037	0.081,0.073	0.155,0.07	0.007,0.0	0.023,0.052	0.078,0.038	0.059,0.056	0.029,0.115
Ga01g01217	Chr01	+	32230491	32230928	32230491	32230626	32230710	32230928	0.004,0.0	0.0,0.0	0.0,0.0	0.0,0.0	0.002,0.0	0.0,0.0	0.0,0.0	0.012,0.0	0.009,0.0	0.0,0.0	0.007,0.0	0.0,0.0	0.002,0.0	0.0,0.0	0.002,0.0	0.006,0.0
Ga01g01217	Chr01	+	32228260	32228545	32228260	32228309	32228453	32228545	0.002,0.001	0.0,0.0	0.0,0.011	0.001,0.0	0.005,0.0	0.0,0.011	0.0,0.0	0.006,0.007	0.01,0.004	0.01,0.0	0.008,0.002	0.0,0.0	0.008,0.0	0.003,0.0	0.005,0.0	0.004,0.002
Ga01g01217	Chr01	+	32227956	32228309	32227956	32228047	32228260	32228309	NA,NA	0.0,0.0	0.0,0.0	0.0,0.0	0.005,0.0	0.0,0.0	0.0,0.0	0.0,0.0	0.004,0.0	0.005,0.0	0.008,0.0	0.001,0.0	0.007,0.001	0.0,0.0	0.002,0.001	0.005,0.002
Ga01g01217	Chr01	+	32227411	32228309	32227411	32227647	32227956	32228309	0.0,0.0	0.004,0.0	0.0,0.0	0.005,0.0	0.034,0.004	0.0,0.0	0.008,0.0	0.025,0.0	0.042,0.005	0.006,0.0	0.053,0.009	0.001,0.0	0.036,0.0	0.01,0.0	0.007,0.0	0.032,0.001
Ga01g01217	Chr01	+	32230491	32231108	32230491	32230928	32231019	32231108	0.028,0.079	0.023,0.022	0.043,0.027	0.022,0.038	0.024,0.022	0.041,0.066	0.018,0.017	0.033,0.018	0.022,0.02	0.044,0.016	0.033,0.02	0.018,0.019	0.036,0.027	0.014,0.012	0.026,0.019	0.023,0.022
Ga01g01217	Chr01	+	32229652	32230396	32229652	32230205	32230328	32230396	0.0,0.0	0.002,0.0	0.0,0.0	0.002,0.0	0.005,0.002	0.0,0.0	0.0,0.0	0.0,0.0	0.003,0.001	0.0,0.0	0.004,0.0	0.0,0.0	0.001,0.0	0.0,0.0	0.0,0.0	0.003,0.0
Ga01g01217	Chr01	+	32227411	32228047	32227411	32227647	32227956	32228047	NA,NA	0.0,0.0	0.0,0.0	0.005,0.0	0.034,0.004	0.0,0.0	0.008,0.0	0.025,0.0	0.036,0.0	0.006,0.0	0.043,0.002	0.014,0.0	0.036,0.0	0.01,0.0	0.007,0.0	0.032,0.001
Ga01g01217	Chr01	+	32230328	32230626	32230328	32230396	32230491	32230626	0.001,0.001	0.0,0.0	0.0,0.0	0.0,0.0	0.002,0.0	0.0,0.0	0.0,0.0	0.0,0.0	0.005,0.001	0.0,0.0	0.007,0.0	0.0,0.0	0.0,0.0	0.0,0.0	0.005,0.0	0.002,0.0
Ga01g01217	Chr01	+	32228453	32228765	32228453	32228545	32228657	32228765	0.001,0.001	0.003,0.0	0.0,0.0	0.001,0.0	0.006,0.0	0.0,0.0	0.0,0.0	0.0,0.0	0.002,0.001	0.006,0.006	0.009,0.002	0.0,0.0	0.008,0.001	0.0,0.0	0.003,0.0	0.003,0.001
Ga01g01217	Chr01	+	32229044	32230205	32229044	32229167	32229652	32230205	0.0,0.0	0.0,0.0	0.0,0.0	0.0,0.0	0.002,0.0	0.0,0.0	0.0,0.0	0.0,0.0	0.001,0.0	0.003,0.0	0.003,0.0	0.0,0.0	0.001,0.0	0.0,0.0	0.0,0.0	0.003,0.0
Ga01g01217	Chr01	+	32228453	32229167	32228453	32228765	32229044	32229167	0.001,0.0	0.0,0.0	0.0,0.0	0.001,0.0	0.001,0.0	0.0,0.0	0.0,0.0	0.0,0.0	0.006,0.0	0.0,0.0	0.008,0.0	0.003,0.0	0.007,0.001	0.0,0.0	0.004,0.0	0.004,0.0
Ga01g01219	Chr01	-	32373558	32374898	32373558	32373883	32374111	32374898	0.98,1.0	1.0,NA	1.0,NA	0.931,NA	0.959,1.0	1.0,0.5	0.83,NA	0.981,1.0	1.0,NA	1.0,NA	0.978,NA	0.954,1.0	1.0,NA	0.97,NA	0.944,NA	0.954,1.0
Ga01g01222	Chr01	-	32644219	32645153	32644219	32644304	32644886	32645153	0.0,0.0	0.0,0.0	0.0,0.0	0.0,0.0	0.0,0.0	NA,0.0	0.0,0.0	0.0,0.0	0.009,0.0	0.0,0.0	0.03,0.0	0.042,0.0	0.01,0.0	0.025,0.008	0.0,0.029	0.0,0.0
Ga01g01222	Chr01	-	32649758	32650046	32649758	32649814	32649935	32650046	0.031,0.008	0.0,0.0	0.0,0.02	0.024,0.019	0.015,0.018	0.0,0.012	0.009,0.05	0.011,0.021	0.099,0.007	0.0,0.0	0.056,0.023	0.135,0.0	0.01,0.032	0.395,0.011	0.029,0.0	0.018,0.006
Ga01g01222	Chr01	-	32647163	32648203	32647163	32647286	32647627	32648203	0.695,0.0	0.0,NA	NA,0.0	0.0,0.0	0.159,0.0	0.024,0.0	0.0,0.0	0.0,0.0	0.532,0.0	0.034,0.0	0.363,NA	0.018,0.0	0.74,0.0	0.587,0.0	0.299,NA	0.221,0.0
Ga01g01222	Chr01	-	32649484	32650046	32649484	32649627	32649758	32650046	0.0,0.0	0.0,0.0	0.0,0.0	0.0,0.0	0.0,0.0	0.0,0.0	0.0,0.0	0.0,0.0	0.0,0.0	0.0,0.0	0.0,0.0	0.0,0.0	0.012,0.0	0.034,0.0	0.034,0.0	0.01,0.0
Ga01g01224	Chr01	+	33033905	33035519	33033905	33033933	33035136	33035519	0.0,NA	0.5,NA	0.0,0.0	0.0,0.0	0.19,0.086	0.1,0.0	0.04,0.0	0.032,0.111	0.0,NA	0.0,0.125	0.053,0.0	0.242,0.2	0.0,0.0	0.0,0.083	0.091,0.0	NA,0.0
Ga01g01224	Chr01	+	33024767	33025722	33024767	33024861	33025543	33025722	0.0,0.0	0.0,NA	NA,0.0	0.222,0.077	0.018,0.0	0.0,0.0	0.0,0.13	0.0,0.0	1.0,0.0	0.0,0.0	0.13,0.0	0.026,0.0	0.176,0.0	0.2,0.0	0.0,0.0	0.2,0.0
Ga01g01224	Chr01	+	33025543	33026095	33025543	33025722	33026044	33026095	0.0,0.0	0.333,0.0	0.0,0.059	0.25,0.0	0.091,0.0	0.0,0.0	0.0,0.0	0.0,0.0	0.0,0.0	0.0,0.0	0.143,0.0	0.063,0.0	0.0,0.0	0.0,0.0	0.0,0.0	0.0,0.0
Ga01g01231	Chr01	+	34357801	34359623	34357801	34357905	34358793	34359623	NA,NA	NA,NA	0.0,0.0	0.0,0.0	0.0,0.0	0.0,0.0	0.143,0.0	0.059,0.0	NA,0.0	0.0,NA	0.0,0.0	NA,NA	0.067,0.0	0.231,0.0	0.0,0.0	NA,0.0
Ga01g01231	Chr01	+	34361679	34362165	34361679	34361944	34362024	34362165	NA,NA	1.0,NA	NA,NA	1.0,0.0	0.796,NA	0.0,NA	NA,0.0	1.0,NA	NA,NA	0.0,0.0	1.0,NA	NA,NA	0.357,0.0	1.0,NA	0.357,NA	NA,NA
Ga01g01234	Chr01	+	35164207	35164648	35164207	35164249	35164606	35164648	0.032,0.385	0.0,NA	0.0,1.0	0.0,0.739	0.2,0.556	0.111,0.778	0.0,0.789	0.2,0.667	0.158,0.273	0.0,1.0	0.333,0.25	0.0,1.0	0.2,1.0	0.143,0.143	0.0,1.0	0.063,0.259
Ga01g01234	Chr01	+	35163767	35164102	35163767	35163900	35163993	35164102	0.0,0.0	0.069,0.0	0.0,0.0	0.0,0.0	0.103,0.022	0.0,0.0	0.0,0.0	0.061,0.033	0.0,0.0	0.0,0.0	1.0,0.0	0.0,NA	0.547,0.147	0.257,0.054	0.08,0.0	0.28,0.0
Ga01g01234	Chr01	+	35164402	35164818	35164402	35164648	35164776	35164818	0.0,0.004	0.0,NA	0.0,0.0	0.0,0.0	0.013,0.0	0.0,0.0	0.0,0.0	0.0,0.0	0.214,0.0	0.0,0.0	0.143,0.0	0.0,0.0	0.0,0.0	0.026,0.0	0.0,0.0	0.0,0.0
Ga01g01234	Chr01	+	35164402	35164648	35164402	35164444	35164606	35164648	0.088,0.053	1.0,NA	NA,NA	0.0,0.059	0.128,0.143	0.0,NA	NA,0.5	0.3,NA	0.273,0.0	0.0,1.0	0.455,0.125	0.385,1.0	0.2,0.0	0.167,1.0	0.0,NA	0.143,0.0
Ga01g01234	Chr01	+	35174557	35175338	35174557	35174870	35175068	35175338	0.25,0.0	0.0,NA	0.0,0.0	0.0,0.0	0.0,0.0	0.0,0.0	0.0,0.0	0.333,0.0	1.0,NA	0.0,0.0	NA,0.0	0.0,NA	0.0,0.0	1.0,NA	0.0,1.0	0.5,0.0
Ga01g01234	Chr01	+	35164938	35165171	35164938	35164986	35165105	35165171	0.017,0.033	0.041,0.0	0.037,0.211	0.0,0.0	0.041,0.034	0.0,0.015	0.0,0.0	0.014,0.011	0.143,0.017	0.0,0.0	0.032,0.013	0.011,0.0	0.059,0.0	0.022,0.037	0.053,0.064	0.059,0.009
Ga01g01234	Chr01	+	35174164	35174479	35174164	35174234	35174394	35174479	0.0,0.002	0.0,0.0	0.0,0.0	0.0,0.0	0.018,0.0	0.0,0.0	0.014,0.014	0.018,0.0	0.016,0.0	0.0,0.0	0.034,0.0	0.018,0.0	0.0,0.024	0.0,0.0	0.02,0.0	0.0,0.006
Ga01g01235	Chr01	+	35796464	35796695	35796464	35796555	35796645	35796695	0.0,0.0	0.0,NA	0.0,0.0	0.0,0.0	0.0,0.0	0.0,0.0	0.0,0.0	0.0,0.0	0.0,0.0	0.0,0.0	0.0,0.0	0.028,0.0	0.0,0.0	0.022,0.0	0.0,0.0	0.0,0.0
Ga01g01237	Chr01	+	35987870	35991692	35987870	35988016	35991496	35991692	NA,NA	0.0,NA	NA,0.0	0.0,NA	0.556,0.714	0.333,0.682	0.3,0.0	0.975,0.667	NA,NA	0.071,0.0	0.905,0.0	NA,1.0	0.111,0.154	0.75,0.182	0.4,NA	0.2,NA
Ga01g01245	Chr01	+	38020532	38021037	38020532	38020678	38020785	38021037	NA,1.0	0.143,1.0	0.0,0.143	0.043,0.0	0.168,0.0	0.0,0.0	0.0,0.0	0.208,0.0	NA,NA	0.1,0.0	0.163,0.0	0.333,NA	0.053,0.04	0.256,0.043	0.029,0.0	0.5,0.0
Ga01g01246	Chr01	+	38171156	38171517	38171156	38171229	38171311	38171517	1.0,0.941	0.0,NA	0.355,0.0	0.0,0.058	0.23,0.0	1.0,0.155	0.136,0.0	0.155,0.0	0.0,0.216	0.268,0.084	0.155,0.0	0.394,0.355	0.314,0.0	0.355,0.041	0.084,0.0	0.355,0.355
Ga01g01246	Chr01	+	38169409	38169907	38169409	38169656	38169754	38169907	0.0,0.053	0.0,0.0	0.0,0.0	0.0,0.0	0.054,0.0	0.0,0.0	0.0,0.0	0.0,0.0	0.0,0.0	0.0,0.0	0.067,0.0	0.098,0.092	0.036,0.0	0.037,0.0	0.0,0.0	0.0,0.0
Ga01g01248	Chr01	-	38176130	38178150	38176130	38176689	38177738	38178150	0.5,NA	0.6,NA	0.0,0.0	1.0,NA	1.0,0.0	0.0,0.0	0.0,0.0	1.0,NA	1.0,0.0	0.0,0.0	1.0,NA	1.0,NA	0.75,NA	1.0,NA	1.0,NA	1.0,0.333
Ga01g01248	Chr01	-	38178680	38180762	38178680	38178904	38178982	38180762	0.158,0.101	0.0,NA	NA,0.0	0.529,0.0	0.396,0.0	0.0,0.0	0.0,0.0	0.413,0.0	0.584,0.0	0.458,0.0	0.607,0.0	0.204,0.0	0.0,NA	0.0,0.429	0.059,0.0	0.22,0.0
Ga01g01248	Chr01	-	38177738	38178150	38177738	38177864	38178024	38178150	NA,0.0	NA,NA	NA,NA	0.667,NA	1.0,0.0	1.0,NA	0.0,NA	1.0,NA	1.0,NA	NA,NA	1.0,0.0	0.455,NA	1.0,NA	1.0,NA	0.0,NA	0.901,0.232
Ga01g01248	Chr01	-	38178250	38180762	38178250	38178388	38178680	38180762	0.0,0.0	0.0,0.0	0.143,0.0	0.0,0.0	0.016,0.0	0.0,0.0	0.0,0.0	0.029,0.0	0.0,0.0	0.0,0.0	0.0,0.0	0.0,0.0	0.0,0.0	0.0,0.0	0.0,0.0	0.0,0.0
Ga01g01256	Chr01	-	38737661	38742551	38737661	38740300	38740395	38742551	1.0,NA	NA,NA	NA,NA	NA,NA	0.0,0.0	NA,NA	NA,NA	1.0,NA	NA,1.0	NA,NA	NA,NA	NA,NA	NA,NA	NA,NA	0.0,NA	NA,0.0
Ga01g01268	Chr01	-	39334409	39334764	39334409	39334531	39334626	39334764	0.021,0.004	0.0,0.0	0.0,0.0	0.0,0.0	0.011,0.0	0.0,0.0	0.034,0.0	0.0,0.0	0.0,0.0	0.0,0.0	0.04,0.0	0.0,0.0	0.028,0.0	0.0,0.0	0.0,0.0	0.102,0.061
Ga01g01268	Chr01	-	39335271	39335502	39335271	39335333	39335416	39335502	0.634,0.545	1.0,NA	0.354,1.0	0.621,0.522	0.732,1.0	0.0,0.477	0.64,0.285	0.845,0.686	1.0,0.793	1.0,0.522	1.0,0.477	0.022,0.0	0.354,0.593	1.0,0.621	0.215,0.354	0.632,0.67
Ga01g01274	Chr01	-	39443575	39444807	39443575	39443817	39444399	39444807	0.0,0.025	0.0,0.0	0.0,0.0	0.0,0.0	0.0,0.0	0.0,0.0	0.0,0.0	0.0,0.036	0.0,0.0	0.0,0.0	0.0,0.0	0.0,0.0	0.0,0.009	0.026,0.0	0.0,0.0	0.01,0.0
Ga01g01275	Chr01	+	39478708	39479700	39478708	39478777	39479586	39479700	0.0,0.0	0.0,0.0	0.0,0.0	0.0,0.0	0.0,0.0	0.0,0.0	0.0,0.0	0.0,0.0	0.0,0.0	0.0,0.0	0.0,0.0	0.038,0.0	0.0,0.0	0.03,0.0	0.0,0.0	0.0,0.0
Ga01g01277	Chr01	-	39538264	39538835	39538264	39538627	39538710	39538835	0.215,0.0	1.0,NA	0.0,NA	0.522,0.0	0.267,NA	1.0,NA	0.0,0.215	0.621,0.0	0.154,NA	1.0,1.0	1.0,1.0	NA,NA	1.0,NA	NA,0.0	NA,0.0	0.18,0.0
Ga01g01277	Chr01	-	39538710	39539197	39538710	39538835	39538974	39539197	0.818,0.867	0.5,0.667	1.0,0.909	0.565,0.586	0.045,0.0	0.556,0.569	0.676,0.571	0.049,0.0	0.545,0.778	0.043,0.0	0.043,0.0	0.5,NA	1.0,0.833	0.889,0.63	0.938,0.765	1.0,0.887
Ga01g01277	Chr01	-	39540051	39540701	39540051	39540100	39540174	39540701	0.535,NA	0.043,0.0	0.0,0.0	NA,0.0	0.535,0.0	0.097,0.0	0.0,0.535	1.0,NA	0.126,0.0	0.0,0.0	1.0,NA	0.0,0.0	0.161,0.0	0.697,0.0	0.0,NA	0.365,0.0
Ga01g01277	Chr01	-	39539489	39539934	39539489	39539547	39539739	39539934	0.176,0.0	0.0,NA	0.111,0.0	0.161,0.065	0.078,0.08	0.133,0.016	0.084,0.098	0.034,0.048	0.176,0.053	0.086,0.059	0.063,0.059	0.0,0.0	0.091,0.02	0.163,0.035	0.167,0.167	0.145,0.095
Ga01g01278	Chr01	+	39635635	39636454	39635635	39635863	39635994	39636454	NA,NA	NA,NA	1.0,NA	1.0,0.0	NA,NA	NA,NA	NA,NA	NA,NA	NA,NA	NA,0.091	1.0,0.0	NA,NA	1.0,0.0	1.0,0.0	NA,NA	NA,NA
Ga01g01280	Chr01	+	39765678	39767130	39765678	39765720	39767079	39767130	0.0,0.0	0.429,0.333	0.25,0.29	0.07,0.103	0.185,0.248	0.375,0.137	0.182,0.19	0.18,0.143	0.037,0.036	0.4,0.023	0.6,0.459	0.371,0.217	0.077,0.077	0.023,0.021	0.067,0.286	0.15,0.233
Ga01g01283	Chr01	-	39922825	39925282	39922825	39924195	39925072	39925282	0.014,0.0	0.0,0.0	0.0,0.0	0.0,0.0	0.059,0.0	0.0,0.0	0.0,0.0	0.0,0.0	0.0,0.0	0.0,0.0	0.0,0.0	0.0,0.0	0.0,0.0	0.083,0.0	0.0,0.0	0.0,0.0
Ga01g01283	Chr01	-	39922825	39924195	39922825	39923005	39924015	39924195	0.119,0.019	0.0,0.0	0.0,0.0	0.0,0.0	0.0,0.0	0.0,0.0	0.0,0.0	0.0,0.0	0.044,0.005	0.167,0.0	0.04,0.0	0.072,0.0	0.0,0.027	0.091,0.0	0.0,0.0	0.0,0.0
Ga01g01286	Chr01	-	40168198	40168907	40168198	40168376	40168773	40168907	0.0,0.0	0.0,0.0	0.0,0.0	0.0,0.0	0.0,0.0	0.0,0.0	0.0,0.0	0.014,0.0	0.0,0.0	0.0,0.0	0.0,0.0	0.007,0.0	0.011,0.0	0.0,0.0	0.091,0.0	0.037,0.0
Ga01g01286	Chr01	-	40169006	40169673	40169006	40169109	40169576	40169673	0.0,0.647	0.8,0.6	0.257,0.351	0.455,0.344	0.516,0.459	0.468,0.432	0.547,0.48	0.607,0.432	0.556,0.2	0.846,0.292	0.467,0.524	0.712,0.417	0.468,0.433	0.403,0.333	0.45,0.5	0.538,0.579
Ga01g01288	Chr01	+	40310458	40311104	40310458	40310692	40311033	40311104	NA,NA	0.0,NA	NA,1.0	0.0,0.1	0.0,0.059	0.0,0.0	0.0,0.037	0.015,0.0	0.0,0.0	0.0,0.0	NA,0.0	0.0,0.0	0.091,0.0	0.0,0.0	0.0,NA	NA,0.0
Ga01g01288	Chr01	+	40310458	40310692	40310458	40310494	40310580	40310692	NA,NA	0.0,NA	NA,0.0	0.0,0.097	0.124,0.0	0.0,0.015	0.0,0.089	0.024,0.045	0.35,0.0	NA,0.0	NA,NA	NA,NA	0.0,0.0	0.0,0.022	0.0,NA	NA,0.0
Ga01g01288	Chr01	+	40313433	40314139	40313433	40313467	40314040	40314139	0.0,NA	0.0,NA	NA,0.0	0.0,0.0	0.045,0.0	0.0,0.0	0.027,0.0	0.0,0.0	0.0,0.0	0.111,0.0	0.0,0.0	0.0,1.0	0.097,0.0	0.0,0.042	0.0,0.0	0.0,0.091
Ga01g01292	Chr01	-	40563737	40564129	40563737	40563865	40563955	40564129	NA,NA	NA,NA	NA,NA	1.0,NA	0.0,NA	NA,NA	0.0,NA	NA,NA	NA,NA	NA,0.0	NA,1.0	NA,0.0	NA,0.0	NA,NA	0.513,0.0	NA,NA
Ga01g01295	Chr01	-	42286280	42287067	42286280	42286394	42286983	42287067	0.0,0.0	0.0,0.0	0.0,0.0	0.0,0.0	0.021,0.0	0.023,0.0	0.0,0.0	0.0,0.0	0.0,0.0	0.0,0.0	0.0,0.0	0.009,0.0	0.0,0.0	0.0,0.0	0.0,0.0	0.0,0.0
Ga01g01295	Chr01	-	42285613	42286122	42285613	42285711	42286056	42286122	0.0,0.0	0.0,0.0	0.0,0.0	0.0,0.0	0.042,0.028	0.0,0.095	0.0,0.054	0.0,0.026	0.0,0.0	0.0,0.0	0.148,0.0	0.021,0.3	0.154,0.0	0.0,0.0	0.04,0.0	0.0,0.0
Ga01g01297	Chr01	-	44039296	44039785	44039296	44039473	44039653	44039785	0.004,0.025	0.008,0.0	0.0,0.0	0.009,0.0	0.429,0.0	NA,0.0	0.0,0.0	0.006,0.0	0.014,0.005	1.0,NA	0.0,0.004	0.004,0.01	NA,0.0	0.022,0.0	0.0,0.0	0.0,0.0
Ga01g01297	Chr01	-	44040183	44041024	44040183	44040261	44040367	44041024	0.011,0.001	0.015,0.0	0.0,0.0	0.0,0.012	0.008,0.009	0.008,0.0	0.0,0.002	0.0,0.003	0.0,0.0	0.032,0.0	0.023,0.003	0.003,0.003	0.004,0.004	0.0,0.008	0.014,0.0	0.011,0.004
Ga01g01301	Chr01	+	45082859	45083721	45082859	45083022	45083565	45083721	NA,0.0	0.263,0.0	0.0,0.0	0.0,0.0	0.053,0.0	0.0,0.0	0.067,0.005	0.104,0.0	1.0,0.0	0.097,0.0	0.1,0.0	0.0,NA	0.122,0.0	0.184,0.0	0.0,0.0	NA,0.0
Ga01g01301	Chr01	+	45078468	45078856	45078468	45078653	45078731	45078856	NA,NA	0.0,0.0	0.36,0.0	0.0,0.0	0.048,0.0	0.0,0.0	0.0,0.0	0.02,0.0	NA,0.0	0.0,0.0	0.0,0.0	0.0,0.0	0.0,0.0	0.0,0.0	0.0,0.0	0.0,0.0
Ga01g01305	Chr01	+	45526538	45527237	45526538	45526679	45526784	45527237	0.001,0.001	0.0,0.0	0.001,0.0	0.003,0.0	0.0,0.0	0.0,0.0	0.0,0.0	0.0,0.0	0.004,0.0	0.001,0.0	0.005,0.0	0.0,0.0	0.0,0.0	0.0,0.0	0.003,0.0	0.005,0.0
Ga01g01308	Chr01	+	45641076	45641699	45641076	45641213	45641281	45641699	NA,NA	NA,NA	NA,NA	0.0,0.0	0.0,0.0	0.0,0.01	0.0,0.079	0.0,0.013	NA,NA	NA,NA	NA,NA	0.0,NA	NA,NA	0.0,NA	0.0,NA	NA,0.0
Ga01g01308	Chr01	+	45640092	45640958	45640092	45640674	45640756	45640958	NA,NA	NA,NA	NA,0.0	0.0,0.0	0.015,0.0	0.0,0.0	0.0,0.0	0.012,0.0	NA,0.0	NA,0.0	NA,NA	0.0,NA	0.0,0.0	NA,0.0	NA,NA	0.0,0.0
Ga01g01313	Chr01	+	46248239	46249002	46248239	46248303	46248647	46249002	1.0,0.333	NA,NA	NA,1.0	NA,0.0	1.0,NA	1.0,0.333	1.0,1.0	1.0,NA	NA,NA	1.0,1.0	1.0,1.0	0.867,1.0	1.0,NA	1.0,1.0	NA,NA	1.0,1.0
Ga01g01315	Chr01	-	46262351	46262622	46262351	46262474	46262565	46262622	1.0,0.512	0.0,NA	NA,NA	0.0,NA	0.034,0.0	0.0,0.0	0.0,0.0	0.0,0.149	0.0,1.0	0.0,0.0	0.0,0.0	0.0,NA	NA,0.0	1.0,0.116	NA,NA	NA,0.0
Ga01g01315	Chr01	-	46262565	46262751	46262565	46262622	46262695	46262751	1.0,0.465	0.0,NA	NA,NA	0.0,0.0	0.046,0.0	0.0,NA	0.0,0.465	0.537,0.0	NA,1.0	0.0,NA	0.0,NA	1.0,NA	0.0,NA	NA,0.224	NA,NA	NA,NA
Ga01g01315	Chr01	-	46261106	46262751	46261106	46262469	46262565	46262751	1.0,1.0	NA,NA	0.0,NA	NA,0.0	0.145,NA	0.0,0.0	0.0,0.0	0.0,0.505	NA,1.0	0.0,0.0	NA,NA	NA,NA	0.534,0.0	1.0,1.0	0.0,NA	NA,0.0
Ga01g01315	Chr01	-	46265163	46266072	46265163	46265687	46265966	46266072	1.0,NA	NA,NA	NA,NA	NA,0.0	1.0,0.0	0.0,0.0	0.0,0.0	1.0,0.0	NA,0.0	NA,NA	0.0,NA	NA,NA	1.0,NA	1.0,NA	NA,NA	1.0,0.0
Ga01g01315	Chr01	-	46262351	46262751	46262351	46262608	46262695	46262751	1.0,1.0	0.0,NA	NA,NA	NA,NA	0.063,0.211	0.211,1.0	0.0,0.616	0.151,NA	NA,0.349	NA,0.0	1.0,NA	1.0,NA	NA,0.0	NA,1.0	NA,NA	0.0,0.0
Ga01g01315	Chr01	-	46263322	46264847	46263322	46263447	46263905	46264847	1.0,1.0	NA,NA	NA,NA	NA,0.0	1.0,0.0	0.0,NA	0.0,0.0	0.0,0.0	0.5,0.0	NA,NA	NA,NA	0.0,NA	0.0,0.0	0.0,NA	0.0,NA	0.0,NA
Ga01g01315	Chr01	-	46262127	46262751	46262127	46262193	46262351	46262751	1.0,0.895	0.333,NA	NA,NA	NA,1.0	0.03,0.2	NA,0.0	0.0,0.053	0.13,0.077	0.0,1.0	0.0,NA	NA,0.0	NA,NA	0.0,0.333	0.0,NA	1.0,NA	0.0,0.0
Ga01g01318	Chr01	+	46392093	46392483	46392093	46392196	46392286	46392483	0.036,0.0	0.0,0.0	0.0,0.0	0.0,0.0	0.0,0.0	0.044,0.0	0.0,0.0	0.0,0.0	0.02,0.0	0.0,0.0	0.0,0.0	0.0,0.0	0.0,0.0	0.226,0.0	0.0,0.0	0.026,0.0
Ga01g01323	Chr01	-	46625356	46625683	46625356	46625392	46625611	46625683	0.0,0.333	0.12,0.0	0.0,0.05	0.133,0.056	0.125,0.075	0.027,0.067	0.075,0.041	0.02,0.102	0.25,0.185	0.143,0.059	0.088,0.0	0.115,0.042	0.083,0.029	0.086,0.0	0.046,0.071	0.154,0.053
Ga01g01325	Chr01	+	46726347	46727152	46726347	46726487	46726559	46727152	0.538,0.0	0.0,0.0	0.0,0.538	0.0,0.0	0.0,0.0	0.0,0.0	0.0,0.072	0.0,0.0	0.0,0.0	0.0,0.0	0.0,0.0	0.0,0.0	0.088,0.0	0.104,0.0	0.0,0.0	0.0,0.226
Ga01g01325	Chr01	+	46726559	46727152	46726559	46726730	46726840	46727152	0.0,0.0	NA,NA	0.0,0.0	0.0,NA	0.0,0.0	0.0,0.0	0.0,0.2	0.0,0.0	1.0,0.0	0.0,0.0	0.75,0.0	0.067,NA	0.0,0.0	0.111,0.0	0.077,0.0	0.333,0.182
Ga01g01327	Chr01	-	46753036	46753818	46753036	46753243	46753655	46753818	NA,1.0	1.0,NA	0.0,0.0	0.0,0.0	0.006,0.043	0.0,0.0	0.0,0.0	0.041,0.0	0.0,0.0	0.2,0.0	0.03,0.0	NA,NA	0.048,0.0	0.0,0.0	0.0,0.0	0.0,1.0
Ga01g01331	Chr01	-	46820334	46820769	46820334	46820473	46820651	46820769	0.273,0.009	0.0,0.0	0.043,0.0	0.074,0.04	0.126,0.03	0.0,0.0	0.033,0.046	0.023,0.0	0.152,0.013	0.063,0.0	0.119,0.006	0.082,0.0	0.051,0.039	0.222,0.019	0.03,0.0	0.3,0.231
Ga01g01331	Chr01	-	46820872	46821397	46820872	46820985	46821263	46821397	0.158,0.172	0.188,0.111	0.364,0.667	0.586,0.448	0.63,0.143	0.091,0.083	0.294,0.474	0.52,0.714	0.867,0.4	0.257,0.068	0.325,0.348	0.243,0.276	0.385,0.091	0.484,0.52	0.474,0.222	0.625,0.333
Ga01g01332	Chr01	+	46823181	46825282	46823181	46824009	46824133	46825282	0.8,0.0	0.368,NA	0.059,0.0	0.12,0.105	0.0,0.0	0.143,0.25	0.268,0.25	0.429,0.091	0.026,0.079	0.143,0.091	0.333,0.053	0.025,0.0	0.2,0.143	0.143,0.0	0.2,0.1	0.257,0.138
Ga01g01332	Chr01	+	46827749	46828085	46827749	46827851	46827986	46828085	0.026,0.0	0.0,NA	0.0,0.0	0.0,0.0	0.0,0.0	NA,0.0	0.0,0.0	0.071,0.0	0.0,0.0	0.0,0.0	0.065,0.0	0.005,0.0	0.0,0.0	0.0,0.0	0.026,0.0	0.0,0.0
Ga01g01332	Chr01	+	46824116	46825282	46824116	46824176	46824275	46825282	1.0,1.0	1.0,NA	1.0,NA	1.0,1.0	1.0,1.0	1.0,1.0	1.0,1.0	1.0,1.0	1.0,1.0	1.0,1.0	1.0,1.0	0.859,1.0	1.0,1.0	1.0,1.0	1.0,1.0	1.0,0.768
Ga01g01332	Chr01	+	46828248	46828744	46828248	46828365	46828464	46828744	1.0,NA	NA,NA	NA,NA	1.0,NA	0.501,NA	0.0,NA	0.0,0.0	0.0,NA	NA,0.0	NA,NA	NA,NA	0.236,0.112	1.0,NA	NA,0.0	1.0,0.0	0.715,0.0
Ga01g01332	Chr01	+	46825421	46826741	46825421	46826561	46826699	46826741	0.065,0.046	0.034,NA	0.2,0.0	0.0,0.043	0.048,0.212	0.059,0.143	0.05,0.102	0.077,0.027	0.036,0.108	0.2,0.0	0.278,0.143	0.054,0.068	0.125,0.021	0.176,0.083	0.056,0.053	0.139,0.088
Ga01g01336	Chr01	-	47067078	47068427	47067078	47067690	47068112	47068427	0.333,0.0	NA,0.0	1.0,NA	0.333,NA	0.429,NA	0.0,0.0	0.0,NA	0.25,0.667	0.0,0.0	NA,1.0	0.2,NA	0.0,NA	1.0,NA	1.0,0.667	0.0,0.0	0.0,0.077
Ga01g01338	Chr01	+	47137419	47138343	47137419	47137481	47138200	47138343	NA,NA	0.143,NA	NA,0.0	0.0,1.0	0.313,0.0	0.04,0.0	1.0,0.36	0.429,1.0	NA,NA	0.143,0.5	0.2,NA	0.048,1.0	0.182,0.0	1.0,0.667	0.0,NA	NA,0.0
Ga01g01345	Chr01	+	47437506	47438009	47437506	47437653	47437839	47438009	NA,0.333	0.0,NA	1.0,NA	0.0,NA	0.333,1.0	NA,1.0	NA,1.0	0.0,NA	0.0,0.0	NA,0.333	1.0,1.0	0.0,NA	0.5,0.25	0.0,0.0	0.5,NA	NA,0.6
Ga01g01352	Chr01	-	47730304	47730701	47730304	47730413	47730599	47730701	0.0,0.0	0.0,0.0	0.0,0.0	0.0,0.0	0.0,0.0	0.0,0.0	0.0,0.0	0.0,0.0	0.032,0.0	0.0,0.0	0.008,0.0	0.0,0.0	0.0,0.0	0.027,0.0	0.039,0.0	0.041,0.0
Ga01g01352	Chr01	-	47729627	47730211	47729627	47729796	47730010	47730211	0.02,0.0	0.0,0.0	0.0,0.0	0.0,0.0	0.0,0.0	0.0,0.0	0.0,0.0	0.014,0.0	0.029,0.0	0.032,0.0	0.029,0.0	0.052,0.0	0.011,0.03	0.05,0.0	0.0,0.0	0.036,0.0
Ga01g01352	Chr01	-	47728891	47729533	47728891	47728988	47729271	47729533	0.012,0.028	0.0,0.0	0.0,0.0	0.0,0.0	0.011,0.0	0.0,0.0	0.0,0.0	0.0,0.0	0.0,0.0	0.0,0.0	0.0,0.0	0.0,0.0	0.0,0.0	0.0,0.0	0.0,0.0	0.0,0.0
Ga01g01352	Chr01	-	47729271	47729533	47729271	47729365	47729451	47729533	0.07,0.02	0.021,0.0	0.0,0.0	0.026,0.0	0.02,0.028	0.0,0.0	0.009,0.015	0.026,0.0	0.0,0.014	0.0,0.0	0.067,0.0	0.022,0.045	0.043,0.017	0.0,0.0	0.0,0.0	0.033,0.006
Ga01g01353	Chr01	-	47770383	47770790	47770383	47770670	47770776	47770790	0.2,0.667	0.034,0.0	0.2,0.043	0.2,0.111	0.366,0.231	0.263,0.098	0.351,0.294	0.389,0.176	0.6,0.091	0.75,0.647	0.333,0.105	0.6,NA	0.394,0.294	0.5,0.15	0.333,0.0	0.333,0.263
Ga01g01359	Chr01	-	48118530	48119669	48118530	48118587	48118930	48119669	0.003,0.0	0.03,0.0	0.026,0.017	0.013,0.006	0.042,0.013	0.033,0.024	0.003,0.0	0.042,0.022	0.034,0.024	0.0,0.0	0.012,0.0	0.0,0.017	0.003,0.002	0.043,0.044	0.027,0.029	0.04,0.038
Ga01g01359	Chr01	-	48122354	48122538	48122354	48122411	48122499	48122538	0.955,0.174	0.842,1.0	0.71,0.578	0.71,0.559	0.68,0.641	1.0,0.804	0.923,0.772	0.894,0.583	0.796,0.503	0.68,0.581	0.703,0.727	0.63,0.21	0.739,0.516	0.516,0.47	0.822,0.375	0.739,0.527
Ga01g01359	Chr01	-	48118930	48119669	48118930	48118997	48119608	48119669	0.016,0.015	0.109,0.024	0.028,0.013	0.0,0.0	0.004,0.011	0.002,0.0	0.029,0.031	0.017,0.006	0.014,0.0	0.013,0.005	0.071,0.045	0.075,0.0	0.014,0.029	0.014,0.002	0.0,0.0	0.004,0.0
Ga01g01359	Chr01	-	48116982	48117185	48116982	48117051	48117131	48117185	0.0,0.028	0.0,0.0	0.0,0.016	0.0,0.0	0.0,0.0	0.0,0.0	0.0,0.001	0.004,0.0	0.0,0.0	0.0,0.0	0.0,0.0	0.0,0.0	0.0,0.0	0.0,0.0	0.0,0.0	0.0,0.0
Ga01g01359	Chr01	-	48116656	48117051	48116656	48116746	48116982	48117051	0.005,0.0	0.0,0.0	0.0,0.0	0.006,0.003	0.005,0.008	0.002,0.002	0.007,0.002	0.002,0.0	0.0,0.004	0.0,0.0	0.0,0.009	0.0,0.0	0.003,0.0	0.0,0.0	0.01,0.0	0.005,0.008
Ga01g01362	Chr01	-	48242593	48242927	48242593	48242653	48242743	48242927	NA,NA	0.26,NA	0.149,0.0	1.0,NA	NA,NA	NA,NA	1.0,NA	0.612,NA	NA,NA	0.345,0.0	0.07,NA	0.0,NA	0.0,0.0	1.0,0.0	1.0,0.0	NA,NA
Ga01g01364	Chr01	-	48408008	48408484	48408008	48408116	48408199	48408484	0.0,0.031	0.0,0.522	0.062,0.0	0.0,0.084	1.0,NA	NA,NA	0.0,NA	1.0,NA	0.0,0.215	0.052,0.084	0.0,0.522	NA,1.0	0.0,1.0	0.0,0.099	0.304,0.451	0.354,0.099
Ga01g01375	Chr01	-	49284664	49285287	49284664	49284755	49285204	49285287	0.018,0.031	0.03,0.0	0.0,0.044	0.037,0.017	0.006,0.037	0.028,0.014	0.031,0.028	0.018,0.005	0.025,0.042	0.0,0.008	0.054,0.034	0.03,0.0	0.021,0.0	0.048,0.0	0.03,0.024	0.041,0.022
Ga01g01379	Chr01	-	49473859	49474915	49473859	49474468	49474544	49474915	NA,0.0	NA,NA	NA,NA	0.0,NA	1.0,NA	NA,NA	0.221,NA	0.0,NA	NA,0.0	1.0,NA	1.0,NA	0.0,NA	1.0,0.0	1.0,NA	0.221,NA	0.0,NA
Ga01g01383	Chr01	+	51288848	51290996	51288848	51288956	51289988	51290996	0.0,0.0	0.0,NA	0.0,0.0	0.0,0.0	0.0,0.0	0.0,0.0	0.0,0.0	0.0,0.0	0.083,0.0	0.0,0.0	0.0,0.0	0.0,NA	0.0,0.0	0.043,0.0	0.0,0.0	0.088,0.0
Ga01g01391	Chr01	+	52959711	52962371	52959711	52959904	52959991	52962371	0.855,0.616	NA,NA	NA,NA	1.0,NA	1.0,NA	NA,0.0	0.0,NA	0.0,0.0	1.0,NA	1.0,0.517	0.882,0.0	0.517,NA	1.0,0.0	0.572,0.0	NA,NA	0.682,0.0
Ga01g01393	Chr01	-	53149370	53149676	53149370	53149424	53149574	53149676	0.0,0.005	0.0,0.0	0.013,0.016	0.011,0.0	0.035,0.0	0.011,0.004	0.006,0.003	0.004,0.003	0.0,0.0	0.013,0.011	0.008,0.006	0.0,0.0	0.024,0.008	0.023,0.0	0.011,0.0	0.016,0.0
Ga01g01393	Chr01	-	53142906	53144479	53142906	53143904	53144299	53144479	0.6,0.263	NA,NA	NA,NA	0.143,0.0	0.75,0.333	0.0,NA	0.0,0.0	0.429,NA	1.0,0.0	NA,0.0	0.5,NA	0.0,NA	0.0,0.0	0.818,0.333	0.2,NA	0.889,0.0
Ga01g01401	Chr01	-	56258577	56258934	56258577	56258694	56258776	56258934	0.0,0.0	0.0,NA	0.355,0.0	0.073,0.0	0.208,0.0	0.0,0.0	0.015,0.0	0.118,0.0	1.0,0.0	0.355,0.0	0.355,0.0	0.02,0.0	0.155,0.0	0.375,0.0	0.239,0.0	0.355,0.0
Ga01g01414	Chr01	+	58230846	58231099	58230846	58230966	58231053	58231099	0.0,0.0	NA,NA	0.0,0.0	0.0,0.0	0.0,0.0	0.0,0.0	NA,NA	0.0,0.0	0.0,0.0	0.0,0.0	0.0,0.0	0.0,0.0	0.0,0.0	NA,NA	NA,NA	0.056,0.0
Ga01g01414	Chr01	+	58230846	58231396	58230846	58231099	58231310	58231396	0.0,0.226	0.016,0.0	0.0,0.0	0.0,0.0	0.01,0.012	0.0,0.003	0.0,0.0	0.0,0.0	0.03,0.0	0.0,0.0	0.02,0.013	0.018,0.0	0.0,0.0	0.015,0.006	0.014,0.01	0.0,0.0
Ga01g01418	Chr01	-	58364014	58365219	58364014	58364263	58365171	58365219	0.333,0.333	0.0,NA	0.0,0.0	0.024,0.188	0.125,0.0	0.0,0.023	0.0,0.047	0.006,0.0	0.043,0.0	0.0,0.077	0.053,0.026	0.455,0.2	0.01,0.065	0.048,0.013	0.019,0.0	0.023,0.04
Ga01g01419	Chr01	-	58377385	58377545	58377385	58377460	58377538	58377545	NA,NA	NA,NA	NA,NA	NA,NA	0.584,NA	NA,0.0	NA,NA	0.184,NA	1.0,NA	NA,NA	1.0,NA	NA,NA	NA,NA	1.0,0.0	1.0,NA	NA,NA
Ga01g01423	Chr01	-	58554809	58555138	58554809	58554911	58555045	58555138	1.0,NA	0.0,0.0	0.0,0.0	0.0,0.0	0.0,0.032	NA,0.0	0.047,0.0	0.021,0.045	1.0,0.25	0.0,0.0	0.0,0.0	0.111,0.0	0.0,0.032	0.0,0.0	0.006,0.0	0.0,NA
Ga01g01429	Chr01	+	60056229	60059240	60056229	60056310	60059116	60059240	0.129,0.096	0.0,0.0	0.0,0.016	0.01,0.0	0.0,0.004	0.0,0.004	0.004,0.0	0.0,0.0	0.0,0.0	0.0,0.0	0.009,0.0	0.0,0.0	0.0,0.007	0.0,0.0	0.005,0.0	0.008,0.009
Ga01g01432	Chr01	-	61519821	61520617	61519821	61519916	61520485	61520617	0.0,0.0	0.0,0.0	0.0,0.0	0.027,0.0	0.024,0.0	0.0,0.0	0.0,0.0	0.04,0.0	0.0,0.027	0.182,0.016	0.063,0.0	0.026,0.034	0.083,0.0	0.0,0.0	0.0,0.0	0.0,0.007
Ga01g01432	Chr01	-	61523545	61523754	61523545	61523613	61523689	61523754	1.0,0.111	0.0,NA	NA,0.0	NA,NA	1.0,NA	0.333,0.0	0.363,0.0	0.333,NA	NA,0.0	NA,NA	1.0,NA	0.46,0.0	1.0,0.0	0.773,0.0	0.333,0.0	0.333,NA
Ga01g01432	Chr01	-	61522524	61523754	61522524	61522915	61523545	61523754	0.0,0.0	0.0,NA	0.0,0.0	0.0,0.0	0.4,0.0	0.0,0.0	0.0,0.0	0.0,0.0	NA,0.333	NA,0.0	0.143,0.0	0.04,0.2	0.0,0.0	0.0,0.0	0.0,0.0	0.0,0.0
Ga01g01432	Chr01	-	61521878	61522414	61521878	61521947	61522373	61522414	0.0,0.0	0.0,NA	0.0,0.0	0.024,0.0	0.034,0.021	0.0,0.043	0.082,0.05	0.077,0.16	0.0,0.02	0.086,0.033	0.035,0.011	0.051,0.059	0.014,0.0	0.026,0.134	0.016,0.045	0.018,0.0
Ga01g01436	Chr01	-	62121865	62122239	62121865	62122105	62122188	62122239	0.003,0.0	0.0,0.0	0.0,0.0	0.0,0.0	0.0,0.0	0.0,0.0	0.0,0.0	0.0,0.0	0.0,0.0	0.0,0.0	0.016,0.0	0.029,0.0	0.0,0.0	0.003,0.0	0.0,0.0	0.0,0.0
Ga01g01436	Chr01	-	62122188	62122421	62122188	62122239	62122334	62122421	0.001,0.002	0.01,0.0	0.0,0.0	0.0,0.0	0.0,0.0	0.0,0.0	0.0,0.0	0.0,0.0	0.002,0.001	0.0,0.0	0.0,0.0	0.0,0.0	0.0,0.0	0.004,0.004	0.0,0.0	0.0,0.0
Ga01g01436	Chr01	-	62122334	62122690	62122334	62122542	62122641	62122690	0.003,0.0	0.006,0.0	0.0,0.0	0.0,0.0	0.0,0.0	0.0,0.0	0.053,0.0	0.0,0.0	0.003,0.0	0.009,0.005	0.01,0.0	0.016,0.0	0.0,0.0	0.013,0.0	0.0,0.0	0.002,0.0
Ga01g01436	Chr01	-	62122641	62122841	62122641	62122690	62122779	62122841	0.008,0.0	0.0,0.0	0.01,0.021	0.002,0.0	0.0,0.0	0.0,0.0	0.0,0.0	0.053,0.0	0.003,0.001	0.013,0.014	0.046,0.0	0.06,0.0	0.01,0.0	0.024,0.007	0.016,0.0	0.003,0.0
Ga01g01436	Chr01	-	62122334	62122542	62122334	62122421	62122486	62122542	0.004,0.0	0.006,0.0	0.01,0.007	0.001,0.001	0.013,0.0	0.0,0.0	0.015,0.0	0.0,0.0	0.001,0.0	0.016,0.011	0.037,0.0	0.117,0.0	0.0,0.0	0.021,0.006	0.0,0.0	0.002,0.0
Ga01g01436	Chr01	-	62122779	62123159	62122779	62122841	62122958	62123159	0.004,0.001	0.0,0.0	0.0,0.0	0.0,0.001	0.0,0.0	0.0,0.0	0.029,0.0	0.0,0.0	0.002,0.0	0.0,0.0	0.0,0.0	0.069,0.0	0.0,0.0	0.014,0.0	0.0,0.0	0.003,0.0
Ga01g01448	Chr01	+	66132469	66132978	66132469	66132643	66132897	66132978	0.0,0.062	0.0,0.0	0.0,0.0	0.0,0.0	0.018,0.0	NA,0.0	0.007,0.004	0.005,0.0	0.0,0.0	0.0,0.0	0.0,0.0	0.038,0.0	0.013,0.0	0.059,0.0	0.037,0.077	0.0,0.0
Ga01g01448	Chr01	+	66131394	66131962	66131394	66131547	66131908	66131962	0.009,0.154	0.083,0.0	0.0,0.172	0.143,0.02	0.036,0.017	0.018,0.036	0.128,0.055	0.018,0.0	0.0,0.0	0.0,0.2	0.176,0.0	0.474,0.0	0.04,0.0	0.133,0.0	0.091,0.034	0.067,0.0
Ga01g01449	Chr01	+	66179840	66180630	66179840	66179941	66180518	66180630	0.0,0.0	0.0,0.0	0.0,0.0	0.0,0.0	0.155,0.0	NA,0.0	0.0,0.01	0.017,0.0	0.0,0.0	0.0,0.0	0.0,0.0	0.0,0.0	0.0,0.0	0.0,0.0	0.077,0.0	0.0,0.0
Ga01g01453	Chr01	+	66267634	66267999	66267634	66267751	66267835	66267999	NA,0.0	0.0,0.0	0.0,0.0	0.12,0.0	0.052,0.049	0.0,0.049	0.0,0.0	0.242,0.025	0.0,0.0	0.237,0.0	0.08,0.037	0.0,0.0	0.237,0.0	0.068,0.0	0.035,0.0	0.047,0.0
Ga01g01453	Chr01	+	66265413	66265663	66265413	66265489	66265603	66265663	1.0,0.0	0.053,0.0	0.2,0.0	0.13,0.034	0.015,0.0	0.0,0.0	0.0,0.048	0.015,0.04	0.0,0.0	0.0,0.0	0.179,0.0	0.038,0.0	0.0,0.037	0.0,0.0	0.067,0.0	0.143,0.2
Ga01g01453	Chr01	+	66267275	66267509	66267275	66267336	66267427	66267509	0.0,0.0	0.0,0.0	0.0,0.0	0.0,0.0	0.098,0.0	0.0,0.0	0.0,0.0	0.164,0.05	0.173,0.0	0.07,0.0	0.055,0.0	0.0,0.0	0.0,0.0	0.08,0.0	0.0,0.0	0.189,0.0
Ga01g01456	Chr01	-	66885799	66886218	66885799	66885916	66886157	66886218	NA,NA	0.2,0.0	0.2,0.063	0.0,0.111	0.078,0.025	0.041,0.035	0.081,0.119	0.014,0.032	0.077,0.0	0.059,0.027	0.172,0.091	0.037,0.143	0.055,0.0	0.013,0.087	0.067,0.091	0.333,0.333
Ga01g01458	Chr01	+	66959763	66960415	66959763	66959870	66959983	66960415	NA,NA	0.0,NA	NA,NA	NA,0.0	0.091,0.0	0.0,0.0	0.0,0.0	0.0,0.0	NA,NA	NA,0.0	NA,0.0	0.0,0.0	0.0,0.0	0.0,0.0	0.0,NA	NA,NA
Ga01g01459	Chr01	-	67387650	67389019	67387650	67387962	67388881	67389019	0.0,0.0	0.0,0.0	0.0,0.0	0.0,0.0	0.0,0.0	0.0,0.0	0.0,0.0	0.143,0.0	0.333,0.0	0.0,0.0	0.0,0.0	0.046,0.0	0.0,0.0	0.0,0.0	0.0,NA	0.231,0.0
Ga01g01459	Chr01	-	67379353	67381473	67379353	67379444	67381384	67381473	0.043,0.0	0.0,NA	0.043,0.0	0.0,0.0	0.015,0.0	0.0,0.0	0.0,0.0	0.017,0.0	0.0,0.0	0.0,0.0	0.01,0.0	0.024,0.0	0.016,0.0	0.033,0.0	0.0,0.0	0.023,0.0
Ga01g01461	Chr01	-	67639477	67640411	67639477	67639582	67640235	67640411	0.0,0.0	0.0,0.0	0.0,0.0	0.0,0.0	0.004,0.0	0.0,0.0	0.0,0.0	0.0,0.0	0.065,0.0	0.0,0.0	0.024,0.0	0.0,0.0	0.0,0.0	0.0,0.0	0.0,0.0	0.0,0.0
Ga01g01461	Chr01	-	67644523	67646149	67644523	67644646	67646094	67646149	0.027,0.131	0.0,0.0	0.0,0.0	0.03,0.009	0.009,0.005	0.0,0.004	0.019,0.008	0.007,0.0	0.042,0.0	0.023,0.011	0.057,0.019	0.027,0.018	0.01,0.007	0.03,0.011	0.007,0.0	0.014,0.007
Ga01g01461	Chr01	-	67643414	67644436	67643414	67643542	67644340	67644436	0.0,0.0	0.012,0.0	0.0,0.0	0.0,0.0	0.025,0.015	0.005,0.008	0.003,0.005	0.011,0.0	0.05,0.0	0.016,0.019	0.004,0.01	0.011,0.0	0.0,0.0	0.01,0.003	0.03,0.0	0.023,0.028
Ga01g01461	Chr01	-	67648972	67649998	67648972	67649146	67649856	67649998	0.0,0.0	0.0,0.0	0.0,0.0	0.0,0.0	0.008,0.0	0.0,0.0	0.0,0.0	0.0,0.0	0.0,0.0	0.0,0.0	0.009,0.0	0.0,0.0	0.0,0.0	0.0,0.0	0.008,0.0	0.007,0.0
Ga01g01463	Chr01	-	67719598	67720066	67719598	67719853	67719942	67720066	NA,0.0	0.0,0.0	NA,0.0	0.0,0.0	0.077,0.0	0.0,0.0	0.0,0.0	0.0,0.0	0.0,0.0	0.0,0.0	0.185,0.0	0.0,NA	0.0,0.0	0.0,0.0	0.0,0.0	0.0,0.0
Ga01g01467	Chr01	+	69514977	69515383	69514977	69515199	69515311	69515383	0.0,0.05	0.0,0.0	0.0,0.0	0.0,0.0	0.0,0.0	NA,0.0	0.0,0.004	0.005,0.0	0.01,0.0	0.006,0.0	0.005,0.0	0.009,0.0	0.0,0.0	0.0,0.003	0.002,0.0	0.0,0.0
Ga01g01467	Chr01	+	69512371	69513519	69512371	69512537	69513290	69513519	0.009,0.0	0.0,0.0	0.0,0.0	0.007,0.0	0.004,0.0	0.0,0.0	0.002,0.0	0.009,0.0	0.011,0.0	0.005,0.0	0.004,0.003	0.01,0.0	0.003,0.0	0.0,0.0	0.007,0.0	0.003,0.001
Ga01g01469	Chr01	-	70478575	70479375	70478575	70478594	70478710	70479375	1.0,1.0	1.0,1.0	1.0,1.0	1.0,1.0	0.846,1.0	1.0,1.0	0.02,0.0	0.833,1.0	0.636,0.333	1.0,0.867	0.8,1.0	0.091,0.0	1.0,1.0	0.889,0.692	0.75,1.0	1.0,0.667
Ga01g01469	Chr01	-	70475934	70478283	70475934	70475995	70478151	70478283	0.0,0.0	0.0,0.0	0.0,0.021	0.0,0.0	0.021,0.108	0.0,0.0	0.003,0.009	0.034,0.034	0.0,0.0	0.032,0.0	0.056,0.0	0.048,0.091	0.0,0.0	0.018,0.0	0.048,0.0	0.0,0.023
Ga01g01476	Chr01	+	71252576	71252915	71252576	71252628	71252825	71252915	0.012,0.0	0.0,0.0	0.053,0.057	0.008,0.006	0.008,0.0	0.02,0.0	0.007,0.034	0.007,0.0	0.007,0.012	0.025,0.036	0.085,0.041	0.012,0.0	0.0,0.0	0.032,0.006	0.006,0.0	0.021,0.019
Ga01g01476	Chr01	+	71251480	71252499	71251480	71251585	71252392	71252499	0.0,0.0	0.0,0.0	0.0,0.0	0.009,0.0	0.0,0.0	0.0,0.0	0.0,0.012	0.01,0.0	0.018,0.0	0.0,0.0	0.007,0.0	0.0,0.0	0.0,0.0	0.0,0.0	0.0,0.0	0.0,0.0
Ga01g01476	Chr01	+	71250547	71251185	71250547	71250691	71251090	71251185	0.0,0.032	0.024,0.0	0.0,0.0	0.017,0.009	0.023,0.02	0.0,0.029	0.008,0.01	0.0,0.0	0.021,0.005	0.033,0.019	0.027,0.008	0.033,0.042	0.035,0.032	0.023,0.009	0.005,0.0	0.0,0.0
Ga01g01476	Chr01	+	71249416	71250296	71249416	71249515	71250194	71250296	0.011,0.0	0.0,0.0	0.0,0.0	0.0,0.0	0.004,0.0	0.0,0.0	0.0,0.0	0.022,0.0	0.0,0.0	0.0,0.0	0.003,0.0	0.0,0.0	0.0,0.0	0.016,0.0	0.0,0.0	0.0,0.0
Ga01g01481	Chr01	+	72622754	72623116	72622754	72622911	72623007	72623116	0.935,0.913	1.0,1.0	0.0,0.0	0.0,0.0	0.056,0.0	0.0,0.0	0.015,0.0	0.0,0.0	0.107,0.0	0.0,0.0	0.036,0.026	0.788,0.897	0.0,0.0	0.04,0.0	0.026,0.0	0.018,0.0
Ga01g01481	Chr01	+	72621801	72622282	72621801	72621867	72622160	72622282	0.0,0.0	0.0,0.0	0.026,0.0	0.0,0.0	0.037,0.0	0.0,0.0	0.0,0.005	0.017,0.0	0.0,0.0	0.0,0.0	0.024,0.0	0.018,0.0	0.0,0.0	0.047,0.0	0.012,0.0	0.037,0.0
Ga01g01484	Chr01	+	73205174	73205946	73205174	73205730	73205857	73205946	1.0,NA	0.0,NA	1.0,1.0	1.0,0.333	1.0,NA	NA,1.0	0.091,0.0	0.429,NA	0.6,NA	0.273,0.5	0.417,0.0	0.111,0.114	1.0,0.0	0.6,0.0	0.333,NA	0.333,1.0
Ga01g01493	Chr01	-	74201455	74202063	74201455	74201699	74201776	74202063	NA,0.0	0.0,0.0	0.134,0.0	0.0,0.025	0.04,0.03	0.0,0.015	0.038,0.108	0.005,0.026	0.22,0.0	0.066,0.055	0.025,0.164	0.086,0.298	0.048,0.0	0.0,0.014	0.013,0.0	0.0,0.0
Ga01g01496	Chr01	+	74642143	74642570	74642143	74642169	74642451	74642570	0.333,0.0	0.0,NA	0.0,0.0	0.0,0.0	0.333,0.0	0.0,NA	0.0,NA	0.0,NA	0.6,0.0	0.0,0.0	0.333,0.0	NA,NA	NA,NA	1.0,NA	0.333,NA	0.0,0.0
Ga01g01497	Chr01	-	74664114	74665029	74664114	74664514	74664608	74665029	NA,NA	NA,0.0	0.0,0.0	0.171,0.0	0.021,0.0	0.0,0.0	0.0,0.0	0.0,0.0	NA,0.0	0.0,0.0	0.0,0.0	NA,NA	0.0,0.0	0.0,0.0	NA,NA	0.0,0.0
Ga01g01504	Chr01	-	76007590	76007930	76007590	76007725	76007873	76007930	0.0,0.138	0.005,0.0	0.0,0.0	0.008,0.009	0.171,0.048	0.0,0.029	0.0,0.015	0.176,0.0	0.0,0.0	0.018,0.029	0.01,0.011	0.074,0.029	0.0,0.026	0.05,0.006	0.0,0.0	0.0,0.0
Ga01g01505	Chr01	+	76029730	76030184	76029730	76029897	76029996	76030184	0.0,0.0	0.0,0.0	0.0,NA	0.251,0.0	0.251,0.0	0.0,0.0	0.0,0.0	0.0,0.0	0.0,0.0	0.0,0.0	0.201,0.0	0.0,0.0	0.0,0.0	0.0,0.0	0.0,NA	0.143,0.0
Ga01g01505	Chr01	+	76031220	76032327	76031220	76031302	76032269	76032327	0.03,0.052	0.02,0.0	0.0,0.0	0.026,0.025	0.024,0.017	0.023,0.036	0.025,0.067	0.018,0.0	0.052,0.098	0.067,0.046	0.067,0.068	0.063,0.043	0.04,0.0	0.0,0.025	0.065,0.022	0.022,0.038
Ga01g01507	Chr01	-	76041764	76042052	76041764	76041891	76041973	76042052	0.0,0.0	NA,NA	NA,NA	NA,0.0	0.0,NA	0.0,0.0	0.0,0.0	0.0,0.0	NA,NA	NA,NA	0.155,0.0	0.014,0.0	NA,0.0	0.0,0.0	0.0,0.0	0.0,0.0
Ga01g01507	Chr01	-	76040714	76041891	76040714	76041136	76041764	76041891	NA,0.0	NA,NA	NA,NA	0.0,0.0	0.6,0.0	NA,NA	0.0,NA	0.0,NA	NA,NA	NA,NA	NA,0.0	0.333,NA	0.143,0.0	NA,0.0	NA,0.0	0.333,NA
Ga01g01507	Chr01	-	76041973	76043690	76041973	76042052	76043606	76043690	0.0,NA	NA,NA	0.0,0.0	0.0,0.0	0.0,0.0	0.0,0.0	0.0,0.0	0.0,0.0	NA,0.0	NA,0.0	0.143,0.0	0.119,0.0	0.0,0.0	0.0,0.0	0.0,0.143	0.0,0.167
Ga01g01508	Chr01	-	76472530	76473435	76472530	76473046	76473129	76473435	0.0,0.233	0.023,0.0	0.045,0.025	0.02,0.012	0.007,0.009	0.007,0.007	0.003,0.002	0.021,0.011	0.057,0.0	0.0,0.013	0.018,0.0	0.029,0.0	0.0,0.011	0.015,0.0	0.04,0.038	0.0,0.0
Ga01g01508	Chr01	-	76473129	76473435	76473129	76473201	76473288	76473435	0.0,0.0	0.0,0.0	0.0,0.0	0.0,0.018	0.021,0.006	0.006,0.0	0.003,0.006	0.005,0.0	0.0,0.0	0.0,0.005	0.019,0.014	0.0,0.0	0.021,0.009	0.0,0.008	0.0,0.0	0.0,0.0
Ga01g01508	Chr01	-	76474358	76475712	76474358	76474424	76475626	76475712	0.0,0.0	0.026,0.0	0.0,0.0	0.0,0.0	0.011,0.018	0.005,0.01	0.012,0.007	0.004,0.005	0.0,0.037	0.008,0.015	0.007,0.0	0.0,0.0	0.005,0.007	0.007,0.0	0.0,0.0	0.0,0.0
Ga01g01508	Chr01	-	76470273	76470597	76470273	76470388	76470512	76470597	1.0,1.0	1.0,1.0	0.6,0.455	0.647,0.565	0.748,0.581	0.405,0.476	0.306,0.324	0.545,0.512	0.5,0.556	0.5,0.444	0.481,0.889	0.333,NA	0.519,0.699	0.698,0.661	0.478,0.714	0.0,0.368
Ga01g01512	Chr01	+	76814225	76815386	76814225	76814387	76815213	76815386	0.143,0.0	NA,NA	0.0,NA	0.25,0.0	0.333,0.0	0.0,0.0	0.0,0.0	0.067,0.0	0.0,0.0	0.25,0.0	0.667,NA	0.0,NA	0.333,0.0	0.273,0.0	0.0,NA	0.259,0.0
Ga01g01512	Chr01	+	76811953	76812692	76811953	76812101	76812496	76812692	NA,0.0	NA,NA	1.0,NA	NA,0.5	0.926,0.0	0.0,NA	0.143,0.6	0.692,NA	NA,NA	NA,0.0	1.0,1.0	NA,NA	0.667,1.0	0.333,1.0	0.333,NA	0.0,0.333
Ga01g01519	Chr01	-	77076370	77077131	77076370	77076543	77076662	77077131	NA,NA	NA,NA	NA,NA	0.0,NA	NA,NA	NA,NA	NA,NA	NA,NA	NA,NA	NA,0.0	1.0,NA	NA,NA	0.5,0.0	0.667,NA	NA,NA	NA,NA
Ga01g01519	Chr01	-	77076412	77077131	77076412	77076540	77076662	77077131	NA,NA	NA,NA	NA,NA	NA,0.0	NA,NA	NA,NA	NA,NA	NA,NA	NA,NA	NA,NA	1.0,NA	NA,NA	1.0,0.0	0.667,0.0	NA,NA	NA,NA
Ga01g01520	Chr01	+	77318786	77319065	77318786	77318846	77319012	77319065	0.0,0.0	0.0,0.0	0.002,0.0	0.0,0.008	0.036,0.048	0.0,0.0	0.005,0.005	0.004,0.0	0.0,0.0	0.0,0.02	0.006,0.006	0.0,0.0	0.0,0.013	0.005,0.016	0.0,0.0	0.0,0.0
Ga01g01522	Chr01	-	77980986	77983158	77980986	77982078	77982217	77983158	0.0,NA	0.013,0.0	0.0,0.0	0.0,0.0	0.143,0.0	0.0,0.0	0.0,0.0	0.0,0.0	0.0,0.0	0.0,0.0	0.2,0.0	0.011,0.0	0.0,0.0	0.071,0.0	0.0,0.0	0.0,0.0
Ga01g01522	Chr01	-	77980986	77982078	77980986	77981033	77981996	77982078	0.029,0.032	0.016,0.0	0.07,0.016	0.0,0.027	0.021,0.004	0.0,0.046	0.008,0.021	0.058,0.009	0.087,0.007	0.065,0.018	0.05,0.043	0.029,0.006	0.023,0.0	0.0,0.031	0.018,0.0	0.138,0.049
Ga01g01522	Chr01	-	77982217	77982441	77982217	77982266	77982382	77982441	NA,NA	1.0,NA	NA,0.5	1.0,0.273	0.111,0.111	0.0,0.667	0.2,0.2	0.6,0.0	NA,0.2	0.333,0.333	0.333,0.077	0.208,0.0	0.0,1.0	1.0,NA	0.0,0.0	1.0,0.5
Ga01g01522	Chr01	-	77982382	77983158	77982382	77982441	77983095	77983158	0.0,0.029	0.03,0.0	0.0,0.0	0.03,0.0	0.012,0.003	NA,0.0	0.01,0.0	0.006,0.004	0.01,0.0	0.01,0.023	0.026,0.0	0.029,0.034	0.0,0.0	0.01,0.023	0.006,0.0	0.0,0.0
Ga01g01522	Chr01	-	77985505	77986136	77985505	77985674	77986083	77986136	0.088,0.066	0.012,0.0	0.012,0.033	0.02,0.0	0.011,0.003	0.006,0.0	0.0,0.0	0.036,0.01	0.014,0.014	0.021,0.032	0.012,0.0	0.026,0.012	0.005,0.005	0.007,0.015	0.017,0.009	0.023,0.013
Ga01g01522	Chr01	-	77980986	77982441	77980986	77981711	77981996	77982441	0.0,0.0	0.0,NA	0.0,0.0	0.091,0.0	0.25,0.0	0.0,0.0	0.0,0.125	0.0,0.0	0.333,0.0	0.4,0.0	0.235,0.0	0.055,0.0	0.0,0.067	0.091,0.0	0.0,0.143	0.111,0.091
Ga01g01527	Chr01	+	78281863	78282505	78281863	78281925	78282033	78282505	0.2,0.143	0.375,0.333	0.333,0.355	0.375,0.29	0.489,0.523	0.595,0.295	0.39,0.467	0.321,0.364	0.273,0.111	0.404,0.436	0.652,0.467	0.873,1.0	0.333,0.333	0.322,0.212	0.446,0.259	0.25,0.437
Ga01g01529	Chr01	-	78298536	78301212	78298536	78301021	78301106	78301212	NA,0.52	1.0,NA	1.0,NA	0.0,0.0	0.619,0.0	0.52,0.0	0.051,0.0	0.351,0.0	1.0,0.119	NA,NA	0.351,0.0	0.213,0.213	0.0,0.213	NA,0.0	0.0,NA	0.0,0.0
Ga01g01532	Chr01	+	78812796	78813236	78812796	78812892	78813120	78813236	0.0,0.0	0.0,0.0	0.0,0.0	0.0,0.0	0.0,0.0	0.0,0.0	0.0,0.0	0.0,0.0	0.0,0.0	0.0,0.0	0.012,0.0	0.0,0.0	0.0,0.0	0.0,0.0	0.0,0.0	0.002,0.002
Ga01g01532	Chr01	+	78812289	78812892	78812289	78812673	78812796	78812892	0.0,0.0	0.0,0.0	0.0,0.0	0.015,0.0	0.0,0.0	0.0,0.0	0.0,0.016	0.0,0.0	0.2,0.0	0.0,0.0	0.046,0.0	0.5,NA	0.0,0.0	NA,0.0	0.0,0.0	0.012,0.0
Ga01g01538	Chr01	+	79203802	79206629	79203802	79203879	79203962	79206629	0.0,0.0	0.0,0.0	NA,0.0	0.0,0.12	0.039,0.027	0.0,0.04	0.021,0.0	0.0,0.0	0.0,0.0	0.0,0.078	0.161,0.12	0.09,0.047	0.099,0.0	0.215,0.0	0.154,0.0	0.0,0.0
Ga01g01542	Chr01	-	79230047	79230619	79230047	79230162	79230566	79230619	0.0,0.053	0.011,0.0	0.0,0.0	0.017,0.0	0.031,0.0	0.026,0.008	0.03,0.013	0.022,0.0	0.0,0.0	0.0,0.011	0.019,0.015	0.105,0.0	0.022,0.008	0.021,0.044	0.043,0.021	0.029,0.005
Ga01g01546	Chr01	-	79295940	79298552	79295940	79298115	79298338	79298552	1.0,NA	1.0,NA	1.0,1.0	1.0,NA	0.217,0.0	0.0,NA	0.143,0.333	1.0,NA	0.6,0.0	0.143,0.0	0.75,0.0	1.0,NA	1.0,0.0	1.0,1.0	1.0,NA	1.0,0.2
Ga01g01546	Chr01	-	79298744	79300110	79298744	79298823	79300003	79300110	0.0,0.0	0.0,0.0	0.0,0.0	0.0,0.0	0.0,0.022	0.0,0.0	0.011,0.007	0.0,0.0	0.0,0.0	0.083,0.0	0.034,0.0	0.045,0.0	0.0,0.0	0.0,0.0	0.0,0.0	0.0,0.0
Ga01g01554	Chr01	+	80410487	80412004	80410487	80410615	80411899	80412004	0.0,0.001	0.002,0.0	0.0,0.0	0.004,0.0	0.0,0.0	0.0,0.0	0.0,0.0	0.0,0.0	0.011,0.0	0.002,0.0	0.007,0.0	0.01,0.0	0.002,0.0	0.007,0.0	0.001,0.0	0.002,0.0
Ga01g01564	Chr01	+	81386670	81389169	81386670	81388971	81389077	81389169	1.0,NA	NA,NA	NA,NA	NA,NA	1.0,NA	NA,NA	NA,1.0	NA,NA	1.0,NA	NA,NA	0.75,NA	0.067,NA	NA,NA	1.0,NA	1.0,NA	NA,NA
Ga01g01564	Chr01	+	81386048	81386565	81386048	81386120	81386394	81386565	0.333,NA	0.0,NA	NA,NA	0.077,0.0	0.0,0.0	0.0,0.0	0.0,0.0	0.074,0.0	0.0,0.0	0.0,NA	0.0,NA	0.0,0.0	1.0,NA	0.0,0.0	0.0,NA	0.5,0.0
Ga01g01564	Chr01	+	81384931	81386565	81384931	81384992	81386394	81386565	0.0,0.0	0.0,0.0	0.0,0.0	0.5,1.0	0.0,0.02	0.0,0.0	0.0,0.013	NA,0.2	0.073,0.011	0.0,0.0	0.0,0.086	0.0,0.0	0.0,0.0	0.0,0.0	0.0,0.0	0.0,0.053
Ga01g01569	Chr01	+	81525139	81526611	81525139	81525267	81525908	81526611	NA,0.111	0.0,NA	NA,NA	0.0,0.0	0.0,0.0	NA,1.0	0.333,0.0	0.0,0.0	NA,0.0	0.0,NA	0.0,0.0	0.0,0.0	0.0,0.0	NA,0.0	0.0,0.0	0.5,0.0
Ga01g01570	Chr01	+	81585345	81586138	81585345	81585979	81586063	81586138	0.002,0.008	NA,0.0	0.0,0.006	0.0,0.005	0.0,0.0	0.0,0.003	0.0,0.007	0.003,0.006	0.0,0.035	0.0,0.0	0.0,0.0	0.521,NA	0.0,0.007	0.0,0.0	0.0,NA	0.006,0.007
Ga01g01570	Chr01	+	81583866	81584420	81583866	81584079	81584219	81584420	0.0,0.0	0.0,NA	0.0,0.0	0.0,0.0	0.0,0.0	0.001,0.0	0.0,0.019	0.0,0.001	0.0,0.0	0.0,0.003	0.0,0.0	1.0,NA	0.019,0.0	0.0,0.0	0.0,0.0	0.005,0.0
Ga01g01572	Chr01	+	81591601	81592314	81591601	81591928	81592159	81592314	0.111,0.0	0.073,0.0	0.0,0.0	0.152,0.0	0.233,0.0	0.024,0.0	0.0,0.01	0.103,0.0	0.241,0.0	0.0,0.0	0.333,0.0	0.013,0.009	0.122,0.0	0.102,0.0	0.105,0.059	0.281,0.0
Ga01g01573	Chr01	-	81710909	81711380	81710909	81711049	81711134	81711380	0.003,0.001	0.0,0.0	0.0,0.0	0.0,0.0	0.0,0.0	0.0,0.0	0.0,0.0	0.006,0.0	0.004,0.0	0.0,0.0	0.004,0.0	0.026,0.0	0.023,0.0	0.016,0.0	0.0,0.0	0.004,0.0
Ga01g01573	Chr01	-	81711747	81712920	81711747	81712585	81712832	81712920	1.0,0.333	0.015,0.0	0.017,0.009	0.0,0.0	0.005,0.017	0.007,0.0	0.0,0.0	0.012,0.012	0.004,0.0	0.018,0.004	0.036,0.0	0.034,0.0	0.0,0.0	0.01,0.006	0.0,0.002	0.001,0.0
Ga01g01573	Chr01	-	81711747	81712585	81711747	81711823	81712518	81712585	0.0,0.0	0.004,0.0	0.0,0.0	0.008,0.001	0.002,0.003	0.0,0.003	0.003,0.0	0.0,0.0	0.005,0.003	0.0,0.0	0.0,0.0	0.0,0.0	0.006,0.002	0.0,0.0	0.004,0.0	0.005,0.004
Ga01g01574	Chr01	-	81765691	81766000	81765691	81765823	81765924	81766000	0.0,0.0	1.0,NA	0.0,0.0	0.0,0.0	0.0,0.0	0.1,0.03	0.0,0.055	0.015,0.024	0.0,NA	0.0,0.0	0.0,0.0	0.0,0.0	0.037,0.0	0.0,0.0	0.0,0.0	0.333,0.0
Ga01g01574	Chr01	-	81767429	81768284	81767429	81767958	81768137	81768284	NA,0.0	0.0,0.0	0.091,0.0	0.167,0.0	0.038,0.032	0.04,0.0	0.011,0.03	0.012,0.024	0.0,0.0	0.0,0.0	0.083,0.053	0.0,0.0	0.0,0.0	0.0,0.03	0.0,0.067	NA,0.0
Ga01g01586	Chr01	+	83088742	83089345	83088742	83089126	83089239	83089345	0.0,0.0	0.0,0.0	0.0,0.0	0.0,0.0	0.006,0.0	0.0,0.0	0.0,0.0	0.018,0.0	0.0,0.0	0.0,0.0	0.0,0.0	0.0,0.0	0.0,0.0	0.032,0.0	0.0,0.0	0.0,0.0
Ga01g01602	Chr01	-	84073193	84075240	84073193	84073587	84074102	84075240	0.6,1.0	1.0,NA	0.714,1.0	1.0,1.0	1.0,1.0	1.0,1.0	1.0,1.0	1.0,1.0	1.0,0.538	0.75,1.0	1.0,0.625	1.0,1.0	1.0,1.0	1.0,0.852	1.0,1.0	1.0,1.0
Ga01g01604	Chr01	+	84176515	84177860	84176515	84176725	84176825	84177860	0.059,0.0	0.0,0.0	0.0,0.0	0.0,0.0	0.016,0.0	0.0,0.0	0.0,0.007	0.0,0.0	0.0,0.0	0.0,0.0	0.005,0.0	0.0,0.0	0.0,0.0	0.009,0.0	0.0,0.0	0.0,0.0
Ga01g01604	Chr01	+	84176825	84177860	84176825	84176905	84177784	84177860	0.0,0.03	0.014,0.0	0.017,0.0	0.026,0.0	0.05,0.062	0.03,0.048	0.031,0.034	0.0,0.0	0.046,0.011	0.038,0.011	0.116,0.043	0.007,0.0	0.04,0.0	0.015,0.006	0.0,0.0	0.0,0.0
Ga01g01607	Chr01	-	84199478	84200380	84199478	84200075	84200152	84200380	0.0,0.0	0.22,NA	0.0,0.0	0.124,0.0	0.267,0.0	0.086,0.0	0.022,0.0	0.0,0.0	0.239,0.051	0.0,0.0	0.21,0.0	0.0,0.0	0.195,0.0	0.102,0.0	0.0,0.0	0.0,0.0
Ga01g01607	Chr01	-	84199478	84200520	84199478	84200380	84200482	84200520	0.0,0.0	0.0,0.0	NA,0.0	0.0,0.0	0.036,0.02	0.0,0.0	0.008,0.01	0.151,0.0	0.081,0.0	0.021,0.056	0.347,0.0	0.011,0.0	0.051,0.055	0.262,0.0	0.571,0.0	0.17,0.0
Ga01g01607	Chr01	-	84200152	84200520	84200152	84200380	84200482	84200520	NA,NA	NA,NA	0.0,0.0	NA,NA	NA,NA	0.0,0.0	NA,NA	NA,NA	NA,NA	0.021,0.056	NA,NA	0.011,0.0	NA,NA	0.022,0.0	NA,NA	NA,NA
Ga01g01609	Chr01	+	84212608	84212947	84212608	84212784	84212882	84212947	0.053,0.059	0.0,NA	NA,1.0	0.275,0.265	0.132,0.189	0.503,0.336	0.098,0.202	0.178,0.0	0.0,0.0	0.0,0.053	0.252,1.0	0.135,0.402	0.144,0.0	0.202,0.112	NA,0.0	0.541,0.469
Ga01g01616	Chr01	-	84361196	84362080	84361196	84361611	84361704	84362080	0.66,0.08	0.341,NA	NA,NA	0.74,0.0	0.509,NA	1.0,0.341	NA,1.0	1.0,0.0	0.838,NA	NA,NA	0.861,1.0	NA,NA	NA,NA	1.0,0.509	0.609,NA	0.509,0.0
Ga01g01626	Chr01	+	85298424	85298727	85298424	85298587	85298658	85298727	NA,0.0	0.0,0.0	NA,0.0	0.0,0.0	NA,0.0	NA,NA	NA,NA	0.0,NA	NA,NA	NA,0.0	0.083,0.0	NA,NA	0.0,0.0	NA,1.0	0.0,0.0	NA,NA
Ga01g01629	Chr01	+	85503586	85504159	85503586	85503613	85504047	85504159	0.0,0.0	0.026,0.0	0.0,0.006	0.014,0.023	0.011,0.009	0.015,0.011	0.008,0.006	0.019,0.004	0.0,0.015	0.0,0.018	0.019,0.059	0.061,0.0	0.008,0.028	0.007,0.004	0.019,0.016	0.121,0.024
Ga01g01630	Chr01	-	85506900	85508987	85506900	85507386	85507532	85508987	0.095,0.045	0.04,NA	0.0,0.091	0.0,0.0	0.0,1.0	1.0,0.0	0.04,0.0	NA,0.0	0.043,0.01	0.077,0.0	0.104,0.013	0.231,0.059	0.116,0.103	0.0,0.0	0.041,0.014	0.135,0.103
Ga01g01631	Chr01	-	85506900	85507697	85506900	85507318	85507532	85507697	0.778,0.123	0.2,NA	NA,0.75	NA,0.0	1.0,1.0	1.0,NA	1.0,NA	NA,NA	0.769,0.5	1.0,0.0	0.657,0.273	0.407,0.167	1.0,0.5	NA,0.143	0.778,0.2	1.0,1.0
Ga01g01634	Chr01	-	85613806	85614563	85613806	85613865	85613991	85614563	NA,0.333	0.333,NA	0.0,1.0	0.3,NA	0.056,0.043	0.111,0.0	0.0,0.0	0.067,0.0	1.0,0.364	0.667,0.0	0.333,0.0	0.0,NA	0.077,0.0	0.143,0.067	NA,0.857	0.111,0.263
Ga01g01635	Chr01	-	85611309	85612601	85611309	85611576	85611651	85612601	NA,1.0	1.0,NA	0.696,1.0	0.656,0.364	0.832,0.696	1.0,0.417	0.417,0.0	0.557,0.222	1.0,0.407	0.589,1.0	0.811,0.0	0.534,1.0	0.632,0.135	0.829,0.0	NA,1.0	0.512,0.534
Ga01g01637	Chr01	+	85659152	85659778	85659152	85659455	85659663	85659778	1.0,NA	NA,NA	NA,1.0	NA,0.0	NA,NA	1.0,NA	NA,1.0	NA,1.0	NA,NA	1.0,0.0	1.0,1.0	NA,NA	NA,NA	0.0,NA	0.2,NA	1.0,NA
Ga01g01637	Chr01	+	85658407	85659778	85658407	85659078	85659152	85659778	NA,NA	0.0,0.0	0.0,0.126	0.535,0.0	NA,0.0	NA,NA	NA,0.0	0.0,NA	NA,0.0	0.161,0.06	1.0,0.0	NA,NA	0.076,0.0	0.088,0.0	0.046,NA	0.0,0.0
Ga01g01642	Chr01	-	86367240	86367536	86367240	86367330	86367409	86367536	0.219,1.0	NA,NA	NA,0.0	NA,NA	0.566,0.219	1.0,0.359	0.173,0.203	1.0,0.0	1.0,0.691	0.528,0.0	0.359,0.272	0.557,0.173	0.359,NA	0.627,NA	1.0,0.0	NA,1.0
Ga01g01644	Chr01	+	86571466	86572305	86571466	86571529	86572026	86572305	0.077,0.0	0.0,0.0	0.0,0.0	0.0,0.0	0.0,0.011	0.0,0.0	0.0,0.01	0.0,0.0	0.0,0.01	0.0,0.043	0.029,0.013	0.0,0.0	0.0,0.0	0.0,0.011	0.018,0.0	0.015,0.01
Ga01g01646	Chr01	+	86983496	86984078	86983496	86983586	86984012	86984078	NA,NA	0.0,0.0	NA,0.125	0.2,0.0	0.214,0.063	0.2,0.0	0.0,0.118	0.0,0.0	0.0,0.091	0.077,0.042	0.045,0.385	NA,NA	0.076,0.038	0.125,0.02	0.0,0.333	NA,0.0
Ga01g01648	Chr01	-	87149905	87151478	87149905	87151078	87151365	87151478	0.583,0.0	0.167,0.0	0.231,0.0	0.8,0.0	0.5,NA	0.2,0.0	0.231,0.1	0.714,1.0	0.872,0.0	0.833,0.0	0.892,0.0	0.625,0.0	0.882,0.0	0.762,NA	0.684,NA	0.591,0.053
Ga01g01648	Chr01	-	87149040	87151478	87149040	87149805	87149905	87151478	0.0,0.008	0.0,0.0	0.0,0.0	0.026,0.0	0.0,0.0	0.0,0.0	0.0,0.007	0.0,0.0	0.028,0.003	0.0,0.0	0.1,0.0	0.0,0.0	0.0,0.0	0.026,0.0	0.0,0.0	0.034,0.0
Ga01g01652	Chr01	+	88786124	88787192	88786124	88786194	88786682	88787192	1.0,NA	0.0,NA	0.0,0.2	0.143,0.0	1.0,NA	0.0,NA	0.0,0.0	1.0,NA	0.0,NA	0.0,NA	0.333,0.0	0.0,NA	NA,0.0	0.0,0.0	0.0,0.0	0.0,0.0
Ga01g01655	Chr01	+	88901261	88902330	88901261	88901878	88901983	88902330	NA,NA	NA,NA	NA,0.0	NA,0.0	0.481,0.0	0.0,0.0	0.0,0.0	0.222,NA	0.0,0.0	0.0,0.0	NA,NA	NA,NA	0.238,0.0	0.846,0.0	NA,NA	NA,NA
Ga01g01656	Chr01	+	88995546	88997447	88995546	88995641	88996677	88997447	1.0,NA	0.0,NA	NA,0.0	0.0,0.0	1.0,NA	0.2,NA	1.0,NA	0.25,0.0	0.2,0.429	NA,0.0	0.636,0.0	0.29,NA	0.0,0.2	1.0,0.0	0.0,NA	1.0,0.0
Ga01g01656	Chr01	+	88998009	88998638	88998009	88998158	88998562	88998638	0.0,0.0	0.0,0.0	NA,0.0	0.0,0.0	0.0,0.0	0.0,0.0	0.0,0.0	0.0,0.0	0.0,NA	0.111,0.0	0.049,0.0	0.0,0.0	0.0,0.0	0.0,0.0	0.0,0.0	0.357,0.0
Ga01g01656	Chr01	+	88996677	88997447	88996677	88996778	88997385	88997447	0.1,0.0	0.0,0.0	NA,0.0	0.0,0.0	0.048,0.0	0.067,0.0	0.02,0.0	0.059,0.0	0.0,0.075	0.0,0.0	0.163,0.0	0.071,0.0	0.0,0.021	0.053,0.0	0.0,0.0	0.188,0.0
Ga01g01667	Chr01	+	89214875	89215403	89214875	89215134	89215311	89215403	0.018,0.0	0.011,0.0	0.0,0.0	0.034,0.0	0.022,0.004	0.0,0.0	0.0,0.0	0.75,1.0	0.0,0.0	0.049,0.0	0.024,0.0	0.5,NA	0.0,0.008	0.077,0.0	0.011,0.0	0.024,0.0
Ga01g01667	Chr01	+	89214875	89215134	89214875	89214924	89215019	89215134	0.039,0.016	0.029,0.0	0.109,0.015	0.073,0.019	0.072,0.027	0.042,0.02	0.022,0.004	0.074,0.046	0.097,0.027	0.024,0.049	0.091,0.026	0.023,0.005	0.083,0.031	0.093,0.021	0.092,0.0	0.101,0.038
Ga01g01667	Chr01	+	89215564	89216050	89215564	89215718	89215952	89216050	0.011,0.03	0.176,0.0	0.0,0.0	0.467,0.0	0.353,0.0	0.333,0.059	0.111,0.0	0.313,0.0	0.143,0.0	0.0,0.0	0.193,0.167	0.032,0.0	0.083,0.034	0.059,0.022	0.059,0.0	0.161,0.0
Ga01g01667	Chr01	+	89214604	89215403	89214604	89214758	89214875	89215403	0.009,0.0	0.006,0.0	0.0,0.0	0.029,0.0	0.005,0.0	0.0,0.0	0.003,0.0	0.007,0.0	0.016,0.0	0.049,0.0	0.011,0.0	0.002,0.0	0.021,0.0	0.022,0.0	0.003,0.0	0.015,0.0
Ga01g01669	Chr01	+	89226551	89228532	89226551	89227754	89228016	89228532	0.556,1.0	0.938,1.0	0.515,0.73	0.727,0.676	0.333,1.0	0.0,1.0	0.955,0.972	0.692,NA	0.565,0.638	1.0,1.0	0.987,0.994	1.0,NA	1.0,1.0	1.0,1.0	0.965,0.915	1.0,0.429
Ga01g01672	Chr01	+	89346652	89347402	89346652	89346756	89347009	89347402	0.333,0.0	0.1,NA	1.0,0.0	0.0,0.0	0.049,0.0	0.0,0.0	0.0,0.0	0.2,0.0	0.0,0.0	0.0,0.0	0.267,0.0	0.011,0.0	0.0,0.0	0.429,0.0	0.026,0.0	0.143,0.0
Ga01g01675	Chr01	+	89563072	89564216	89563072	89563448	89563581	89564216	1.0,0.0	0.0,NA	0.0,0.0	0.125,0.0	0.075,0.0	0.0,0.006	0.0,0.0	1.0,0.0	0.333,NA	1.0,0.0	0.0,0.0	0.0,0.0	0.111,0.0	0.0,0.0	0.0,0.0	0.048,0.005
Ga01g01679	Chr01	-	89697520	89698277	89697520	89697628	89698103	89698277	0.28,0.0	0.0,0.0	NA,1.0	0.0,0.0	1.0,0.0	0.0,0.0	0.0,0.0	0.0,0.0	0.0,NA	0.0,0.0	0.036,0.0	1.0,NA	0.016,0.0	0.368,0.0	0.0,0.0	0.163,0.0
Ga01g01681	Chr01	-	90400202	90401713	90400202	90400424	90401623	90401713	0.111,1.0	NA,NA	NA,NA	NA,0.0	0.636,0.333	0.0,0.0	NA,0.0	0.091,0.143	0.2,NA	1.0,NA	1.0,NA	0.053,0.0	0.5,1.0	1.0,0.0	0.0,NA	1.0,NA
Ga01g01681	Chr01	-	90401872	90402447	90401872	90401941	90402394	90402447	0.0,0.0	0.0,0.0	0.0,0.0	0.0,0.0	0.04,0.097	0.043,0.231	0.0,0.016	0.027,0.0	0.0,0.077	0.0,0.091	0.133,0.091	0.0,0.0	0.0,0.2	0.0,0.429	0.143,NA	0.2,NA
Ga01g01684	Chr01	+	90785671	90786373	90785671	90785892	90786278	90786373	0.0,0.0	0.006,0.0	0.017,0.0	0.0,0.015	0.026,0.01	0.02,0.008	0.02,0.007	0.007,0.0	0.038,0.011	0.033,0.0	0.021,0.008	0.013,0.0	0.022,0.011	0.0,0.029	0.011,0.007	0.027,0.022
Ga01g01684	Chr01	+	90783615	90784548	90783615	90783741	90784474	90784548	0.0,0.0	0.0,0.0	0.0,0.0	0.0,0.0	0.167,0.0	0.0,0.2	0.008,0.0	0.25,0.0	0.034,0.0	0.0,0.0	0.015,0.0	0.0,0.0	0.0,0.0	0.031,0.0	0.0,0.0	0.0,0.0
Ga01g01694	Chr01	+	91884983	91886108	91884983	91885025	91885829	91886108	0.0,0.0	0.0,0.0	0.0,0.0	0.006,0.0	0.008,0.0	0.003,0.0	0.001,0.0	0.013,0.0	0.0,0.0	0.0,0.0	0.012,0.0	0.033,0.0	0.017,0.0	0.004,0.0	0.0,0.0	0.0,0.0
Ga01g01707	Chr01	+	92686923	92687356	92686923	92686986	92687062	92687356	0.0,0.159	0.011,0.275	0.125,0.116	0.073,0.082	0.029,0.014	0.023,0.033	0.036,0.018	0.066,0.014	0.112,0.067	0.125,0.072	0.103,0.052	0.0,0.029	0.073,0.056	0.108,0.058	0.03,0.1	0.123,0.064
Ga01g01707	Chr01	+	92686249	92686802	92686249	92686358	92686639	92686802	0.0,1.0	0.158,0.333	0.091,0.0	0.529,0.154	0.49,0.213	0.03,0.009	0.267,0.3	0.107,0.0	0.429,0.0	0.156,0.0	0.431,0.115	0.415,0.467	0.333,0.25	0.486,0.192	0.4,0.0	0.418,0.2
Ga01g01708	Chr01	+	92758618	92759078	92758618	92758703	92758827	92759078	NA,0.0	0.0,0.0	0.1,0.0	0.0,0.091	0.333,0.0	NA,0.0	0.032,0.024	0.143,0.0	0.333,0.0	0.158,0.0	0.094,0.0	0.16,NA	0.053,0.0	0.375,0.0	0.176,0.0	0.0,0.0
Ga01g01708	Chr01	+	92755471	92757965	92755471	92756322	92756448	92757965	1.0,NA	0.0,NA	0.2,0.0	1.0,NA	0.034,0.0	NA,0.0	0.0,0.409	0.231,0.0	0.067,0.0	0.25,0.0	0.757,1.0	0.132,0.0	0.067,0.0	1.0,0.0	0.341,1.0	0.509,0.0
Ga01g01721	Chr01	+	93160164	93160948	93160164	93160687	93160771	93160948	0.266,0.0	0.025,NA	0.0,0.0	0.0,0.0	0.087,0.0	0.09,0.0	0.0,0.0	0.103,0.0	0.0,0.0	0.0,0.0	0.13,0.0	0.0,0.0	0.0,0.0	0.024,0.0	0.266,0.0	0.106,0.0
Ga01g01723	Chr01	+	93183913	93186004	93183913	93184061	93184503	93186004	0.09,0.019	0.111,0.0	0.0,0.0	0.053,0.0	0.059,0.0	0.0,0.0	0.0,0.0	0.0,0.0	0.097,0.094	0.0,0.0	0.0,0.0	0.023,0.0	0.143,0.0	0.333,0.067	0.0,0.0	0.0,0.0
Ga01g01723	Chr01	+	93182432	93184061	93182432	93182561	93183913	93184061	0.013,0.0	0.0,0.0	0.154,0.0	0.0,0.0	0.017,0.0	0.0,0.0	0.0,0.0	0.0,0.0	0.0,0.0	0.0,0.0	0.143,0.0	0.053,0.0	0.0,0.0	0.0,0.0	0.0,0.0	0.0,0.0
Ga01g01731	Chr01	-	93613638	93616530	93613638	93616335	93616413	93616530	1.0,0.0	NA,NA	NA,NA	NA,0.0	NA,NA	NA,NA	NA,NA	NA,NA	NA,NA	NA,NA	1.0,NA	NA,NA	NA,NA	NA,1.0	1.0,NA	NA,NA
Ga01g01732	Chr01	+	93622776	93623302	93622776	93623005	93623209	93623302	0.75,1.0	1.0,NA	1.0,1.0	1.0,0.692	0.857,0.647	NA,1.0	0.922,0.667	0.9,1.0	0.818,1.0	0.636,1.0	0.674,0.818	0.412,0.0	1.0,0.75	1.0,1.0	0.714,1.0	1.0,1.0
Ga01g01733	Chr01	-	93634874	93635511	93634874	93635206	93635432	93635511	NA,NA	NA,NA	NA,NA	NA,1.0	0.333,NA	0.0,NA	0.0,1.0	NA,NA	0.0,NA	NA,NA	NA,NA	NA,NA	NA,NA	NA,0.0	1.0,NA	NA,NA
Ga01g01741	Chr01	-	94034293	94035248	94034293	94034378	94035080	94035248	0.024,0.015	0.0,0.0	0.0,0.0	0.03,0.0	0.019,0.0	0.0,0.0	0.0,0.0	0.0,0.0	0.079,0.004	0.063,0.0	0.025,0.0	0.056,0.0	0.0,0.0	0.023,0.0	0.0,0.0	0.011,0.0
Ga01g01743	Chr01	-	94254095	94255424	94254095	94255064	94255370	94255424	0.0,NA	0.0,NA	0.0,NA	0.019,0.0	0.692,0.0	0.0,0.006	0.0,0.0	0.25,0.0	0.0,0.0	0.0,NA	0.2,NA	0.0,NA	NA,0.0	0.333,0.0	0.0,NA	0.333,0.0
Ga01g01743	Chr01	-	94260875	94261134	94260875	94260958	94261049	94261134	0.0,0.039	0.0,0.0	0.0,0.0	0.023,0.0	0.008,0.0	0.0,0.0	0.005,0.007	0.01,0.0	0.0,0.0	0.017,0.0	0.048,0.0	0.0,0.0	0.009,0.0	0.016,0.0	0.018,0.013	0.047,0.013
Ga01g01757	Chr01	-	95116194	95116886	95116194	95116255	95116824	95116886	0.0,0.0	0.036,0.0	0.0,0.0	0.021,0.009	0.011,0.015	0.0,0.005	0.005,0.0	0.0,0.0	0.0,0.0	0.0,0.0	0.023,0.0	0.0,0.009	0.006,0.005	0.0,0.005	0.0,0.0	0.043,0.0
Ga01g01757	Chr01	-	95116194	95117088	95116194	95116886	95116977	95117088	0.259,0.0	0.0,0.0	0.116,0.014	0.0,0.0	0.0,0.0	0.0,0.0	0.0,0.002	0.0,0.0	0.0,0.0	0.0,0.0	0.0,0.0	0.004,0.0	0.0,0.0	0.0,0.007	0.0,0.0	0.0,0.0
Ga01g01758	Chr01	+	95221494	95221875	95221494	95221620	95221820	95221875	0.333,0.0	0.0,0.0	0.0,0.0	0.455,0.0	0.196,0.0	0.103,0.143	0.067,0.048	0.073,0.0	1.0,0.0	0.2,0.0	0.545,0.0	0.052,0.0	0.1,0.0	0.071,0.0	0.091,0.0	0.158,0.0
Ga01g01758	Chr01	+	95219146	95219407	95219146	95219257	95219345	95219407	0.0,0.056	0.0,0.0	0.044,0.0	0.02,0.006	0.003,0.0	0.016,0.0	0.015,0.009	0.008,0.0	0.0,0.0	0.0,0.007	0.0,0.0	0.002,0.0	0.006,0.016	0.008,0.009	0.0,0.0	0.0,0.0
Ga01g01758	Chr01	+	95219146	95220031	95219146	95219407	95219970	95220031	0.091,0.119	0.034,0.0	0.048,0.0	0.009,0.019	0.018,0.028	0.016,0.025	0.009,0.009	0.015,0.013	0.083,0.0	0.009,0.005	0.0,0.0	0.008,0.007	0.041,0.017	0.031,0.016	0.029,0.01	0.014,0.055
Ga01g01764	Chr01	+	95520864	95521182	95520864	95520996	95521092	95521182	0.064,0.0	0.0,0.0	0.0,0.0	0.016,0.0	0.01,0.0	0.0,0.0	0.0,0.0	0.015,0.0	0.046,0.0	0.036,0.0	0.062,0.0	0.009,0.0	0.006,0.0	0.038,0.0	0.0,0.0	0.045,0.006
Ga01g01764	Chr01	+	95520253	95521182	95520253	95520367	95520864	95521182	0.027,0.07	0.0,0.0	0.0,0.009	0.01,0.0	0.012,0.0	0.005,0.0	0.0,0.0	0.006,0.004	0.007,0.0	0.01,0.0	0.051,0.005	0.009,0.0	0.0,0.0	0.019,0.0	0.0,0.0	0.006,0.0
Ga01g01764	Chr01	+	95521750	95521960	95521750	95521802	95521940	95521960	1.0,0.959	1.0,1.0	1.0,1.0	0.922,1.0	0.948,1.0	1.0,1.0	1.0,1.0	0.99,1.0	1.0,1.0	1.0,1.0	0.956,0.967	0.824,0.75	1.0,1.0	1.0,1.0	1.0,0.949	0.962,1.0
Ga01g01769	Chr01	-	95669053	95671814	95669053	95669819	95669942	95671814	0.0,0.0	NA,NA	1.0,1.0	0.333,1.0	1.0,1.0	NA,1.0	1.0,1.0	1.0,1.0	NA,NA	1.0,1.0	NA,NA	1.0,1.0	NA,1.0	1.0,1.0	NA,NA	NA,NA
Ga01g01772	Chr01	-	95740627	95741014	95740627	95740640	95740701	95741014	1.0,1.0	1.0,1.0	0.991,1.0	1.0,1.0	1.0,0.988	0.991,0.983	1.0,1.0	1.0,1.0	1.0,0.978	1.0,1.0	1.0,1.0	1.0,1.0	1.0,1.0	0.996,0.991	1.0,0.886	1.0,0.994
Ga01g01772	Chr01	-	95739499	95739877	95739499	95739644	95739772	95739877	0.0,0.0	0.0,0.0	0.0,0.0	0.0,0.0	0.001,0.0	0.0,0.0	0.002,0.0	0.0,0.0	NA,0.0	0.004,0.0	0.0,0.0	0.0,0.0	0.0,0.0	0.0,0.0	0.0,0.0	0.0,0.0
Ga01g01772	Chr01	-	95741601	95741904	95741601	95741700	95741784	95741904	0.0,0.0	0.0,0.0	0.0,0.0	0.003,0.0	0.0,0.0	0.0,0.0	0.0,0.0	0.0,0.0	0.033,0.0	0.002,0.0	0.0,0.0	0.0,0.0	0.002,0.0	0.004,0.0	0.0,0.0	0.004,0.0
Ga01g01772	Chr01	-	95741784	95742130	95741784	95741904	95742027	95742130	0.0,0.0	0.0,0.0	0.0,0.0	0.0,0.0	0.001,0.0	0.0,0.0	0.0,0.0	0.0,0.0	0.0,0.0	0.001,0.0	0.01,0.0	0.001,0.0	0.0,0.0	0.0,0.0	0.0,0.0	0.0,0.0
Ga01g01772	Chr01	-	95737920	95738441	95737920	95738081	95738359	95738441	0.0,0.096	0.008,0.0	0.009,0.008	0.006,0.0	0.009,0.0	NA,0.003	0.005,0.002	0.005,0.0	0.0,0.0	0.004,0.0	0.003,0.0	0.001,0.0	0.013,0.0	0.002,0.0	0.004,0.0	0.0,0.0
Ga01g01777	Chr01	-	95999586	96000266	95999586	95999862	96000050	96000266	0.0,0.0	0.0,NA	0.0,0.0	0.0,0.0	0.023,0.0	0.0,0.0	0.0,0.0	0.123,0.0	0.0,0.0	0.0,0.0	0.0,0.0	0.03,0.0	0.0,0.0	0.182,0.0	0.0,0.0	0.182,0.0
Ga01g01777	Chr01	-	96003612	96006365	96003612	96003835	96003944	96006365	0.667,0.0	1.0,NA	0.5,NA	0.455,NA	0.529,0.0	1.0,NA	0.25,NA	0.846,0.0	0.467,0.333	1.0,0.0	0.412,0.0	0.333,0.0	0.692,NA	0.778,NA	0.8,NA	0.333,0.0
Ga01g01781	Chr01	+	96350715	96351716	96350715	96350886	96350975	96351716	0.0,0.0	0.0,0.0	NA,0.0	0.0,0.0	0.0,0.0	0.0,0.0	0.0,0.0	0.003,0.004	0.0,0.0	0.0,0.0	0.0,0.0	0.0,NA	0.003,0.0	0.043,0.0	0.0,0.0	0.001,0.001
Ga01g01781	Chr01	+	96350975	96352440	96350975	96351716	96351795	96352440	0.0,0.0	0.0,0.0	0.0,0.0	0.0,0.0	0.0,0.0	0.003,0.0	0.0,0.0	0.0,0.0	0.0,0.0	0.0,0.0	0.0,0.0	0.0,NA	0.0,0.0	0.0,0.0	0.0,0.0	0.003,0.001
Ga01g01782	Chr01	-	96358912	96359238	96358912	96358989	96359135	96359238	0.0,0.0	0.0,NA	0.0,0.0	0.0,0.0	NA,NA	0.0,0.0	0.0,0.0	0.0,0.0	0.0,0.0	0.0,0.0	0.0,0.0	0.014,0.0	0.059,0.0	NA,0.0	0.0,0.0	0.0,0.0
Ga01g01782	Chr01	-	96359135	96359480	96359135	96359238	96359418	96359480	0.048,0.089	0.0,0.0	0.0,0.0	0.032,0.0	0.0,0.0	0.0,0.0	0.0,0.0	0.0,0.0	0.0,0.0	0.0,0.0	0.033,0.0	0.0,0.0	0.0,0.0	0.0,0.0	0.0,0.0	0.0,0.014
Ga01g01782	Chr01	-	96359778	96361600	96359778	96359891	96361349	96361600	0.0,0.077	0.0,0.0	0.0,NA	0.0,0.0	0.03,0.0	0.0,0.0	0.0,0.0	0.0,0.0	0.0,0.0	0.143,0.0	0.0,0.0	0.029,0.0	0.2,0.0	NA,0.0	0.0,0.0	0.0,0.0
Ga01g01782	Chr01	-	96358912	96359480	96358912	96358989	96359135	96359480	0.0,0.0	0.0,NA	0.0,0.0	0.0,0.0	0.014,0.0	NA,NA	0.0,0.0	0.0,0.0	NA,NA	0.0,0.0	0.0,0.0	0.014,0.0	0.059,0.0	0.0,0.0	0.0,0.0	0.0,0.0
Ga01g01784	Chr01	+	96372657	96373281	96372657	96372734	96373192	96373281	0.017,0.024	0.068,0.034	0.098,0.0	0.068,0.029	0.082,0.051	0.041,0.026	0.028,0.011	0.027,0.022	0.0,0.058	0.036,0.079	0.049,0.018	0.023,0.0	0.046,0.007	0.034,0.033	0.084,0.049	0.069,0.027
Ga01g01784	Chr01	+	96370203	96371716	96370203	96370379	96371625	96371716	0.0,0.2	0.0,0.0	0.0,0.019	0.0,0.0	0.014,0.0	0.0,0.011	0.0,0.008	0.011,0.0	0.0,0.0	0.02,0.016	0.023,0.0	0.125,0.0	0.0,0.011	0.073,0.008	0.012,0.022	0.028,0.0
Ga01g01784	Chr01	+	96369557	96370078	96369557	96369826	96369990	96370078	0.333,NA	0.636,NA	0.0,0.0	0.0,0.0	0.027,0.0	0.0,0.0	0.8,0.7	0.917,1.0	0.4,0.0	0.0,0.0	0.81,0.714	0.2,0.6	0.0,0.0	0.1,0.0	0.0,0.0	0.0,0.0
Ga01g01786	Chr01	+	96504797	96506804	96504797	96505059	96506709	96506804	0.0,0.024	0.011,0.0	0.0,0.0	0.069,0.011	0.009,0.0	0.0,0.0	0.0,0.0	0.02,0.0	0.023,0.0	0.0,0.0	0.012,0.0	0.006,0.03	0.03,0.0	0.014,0.0	0.0,0.0	0.029,0.0
Ga01g01787	Chr01	-	96511580	96512698	96511580	96512036	96512428	96512698	1.0,NA	0.0,NA	0.0,NA	NA,0.0	0.132,0.0	NA,0.0	0.0,0.201	0.333,0.0	0.075,0.0	NA,1.0	1.0,NA	0.5,0.294	0.143,NA	0.667,0.0	1.0,0.0	0.0,0.0
Ga01g01794	Chr01	-	96740361	96740660	96740361	96740492	96740593	96740660	0.0,0.0	0.0,NA	0.0,0.0	0.0,0.0	0.015,0.0	0.0,0.0	0.0,0.0	0.026,0.0	0.0,0.0	0.0,0.0	0.0,0.0	0.0,0.333	0.05,0.0	0.0,0.0	0.0,0.0	0.0,0.021
Ga01g01794	Chr01	-	96740755	96741193	96740755	96741029	96741123	96741193	0.041,0.0	0.0,NA	0.333,NA	0.036,0.0	0.029,0.0	0.0,0.026	0.049,0.0	0.0,NA	0.128,0.0	NA,0.0	0.066,0.0	0.064,0.0	0.0,0.0	0.0,0.0	0.0,0.0	0.0,0.0
Ga01g01794	Chr01	-	96740755	96741029	96740755	96740871	96740948	96741029	0.531,0.0	0.0,NA	0.102,0.0	0.0,0.0	0.195,0.0	0.0,0.0	0.0,0.0	0.0,0.0	0.531,0.0	0.0,0.0	0.066,0.0	0.0,NA	0.0,0.0	0.0,0.0	0.0,0.0	0.03,0.0
Ga01g01796	Chr01	+	96897977	96898514	96897977	96898179	96898271	96898514	0.148,0.0	0.0,0.0	0.0,0.0	0.0,0.0	0.04,0.0	0.0,0.0	0.0,0.0	0.069,0.0	0.0,0.0	0.074,0.0	0.109,0.0	0.021,0.0	0.043,0.0	0.148,0.0	0.08,0.0	0.032,0.0
Ga01g01798	Chr01	-	97224474	97225966	97224474	97224561	97225140	97225966	0.002,0.0	0.0,0.0	0.0,0.0	0.0,0.0	0.03,0.0	0.0,0.0	0.0,0.0	0.0,0.0	0.0,0.0	0.0,0.0	0.007,0.0	0.0,0.0	0.5,NA	0.015,0.003	0.0,0.0	0.0,0.0
Ga01g01798	Chr01	-	97227140	97227541	97227140	97227317	97227443	97227541	0.006,0.0	0.0,0.0	0.0,0.0	0.0,0.0	0.0,0.0	0.022,0.0	0.0,0.0	0.024,0.0	0.0,0.0	0.0,0.0	0.055,0.0	0.0,0.0	0.005,0.0	0.024,0.0	0.055,0.0	0.0,0.0
Ga01g01798	Chr01	-	97226635	97227317	97226635	97226736	97227140	97227317	0.003,0.0	0.0,0.0	0.0,0.0	0.0,0.0	0.014,0.0	NA,0.0	0.0,0.0	0.0,0.0	0.0,0.0	0.0,0.0	0.012,0.0	0.0,0.0	0.005,0.0	0.015,0.0	0.059,0.0	0.0,0.0
Ga01g01798	Chr01	-	97225140	97225966	97225140	97225237	97225781	97225966	0.008,0.0	0.0,0.0	0.0,0.0	0.0,0.0	0.0,0.0	0.0,0.0	0.0,0.0	0.0,0.0	0.0,0.0	0.0,0.0	0.013,0.0	0.0,NA	0.007,0.0	0.026,0.0	0.043,0.0	0.091,0.0
Ga01g01799	Chr01	-	97304596	97304938	97304596	97304739	97304847	97304938	0.0,0.064	0.0,0.0	0.0,0.0	0.0,0.0	0.005,0.0	0.037,0.042	0.0,0.014	0.013,0.0	0.0,0.0	0.0,0.031	0.018,0.0	0.0,0.0	0.0,0.0	0.0,0.0	0.0,0.053	0.0,0.0
Ga01g01804	Chr01	+	97487162	97487678	97487162	97487413	97487602	97487678	0.022,0.073	0.013,0.0	0.034,0.03	0.027,0.018	0.019,0.0	0.038,0.009	0.019,0.01	0.0,0.014	0.013,0.019	0.0,0.015	0.008,0.012	0.011,0.0	0.017,0.023	0.016,0.042	0.01,0.0	0.009,0.024
Ga01g01812	Chr01	-	97768838	97769308	97768838	97769035	97769193	97769308	NA,0.0	0.0,0.0	NA,0.0	1.0,1.0	0.143,NA	NA,0.25	0.0,0.0	0.0,0.0	0.0,0.0	0.2,0.0	0.0,0.0	0.235,0.0	0.5,0.0	1.0,NA	0.143,NA	0.692,0.0
Ga01g01817	Chr01	+	98171127	98172069	98171127	98171338	98171630	98172069	1.0,1.0	0.714,NA	0.833,1.0	1.0,1.0	0.911,0.0	1.0,0.6	0.5,1.0	0.818,1.0	0.789,1.0	1.0,1.0	1.0,1.0	0.941,1.0	1.0,1.0	1.0,0.846	1.0,1.0	0.5,1.0
Ga01g01820	Chr01	+	98232550	98233605	98232550	98232613	98232719	98233605	0.2,0.0	0.0,0.0	0.0,0.0	0.0,0.0	0.014,0.0	0.0,0.0	0.0,0.0	0.0,0.0	0.333,0.0	0.0,0.0	0.0,0.0	0.073,0.1	0.0,0.0	0.0,0.0	0.0,0.0	0.0,0.0
Ga01g01820	Chr01	+	98234307	98234788	98234307	98234367	98234741	98234788	0.0,0.043	0.037,0.0	0.0,0.037	0.161,0.051	0.106,0.082	0.04,0.029	0.154,0.055	0.069,0.067	0.333,0.0	0.125,0.163	0.025,0.176	NA,NA	0.2,0.163	0.059,0.027	0.067,0.0	0.128,0.037
Ga01g01820	Chr01	+	98232719	98233605	98232719	98232844	98233540	98233605	0.0,0.0	0.0,0.0	0.0,0.0	0.0,0.0	0.024,0.0	0.0,0.0	0.0,0.0	0.116,0.027	0.0,0.0	0.0,0.0	0.053,0.0	0.05,0.0	0.0,0.0	0.0,0.0	0.0,0.0	0.091,0.0
Ga01g01820	Chr01	+	98234169	98234788	98234169	98234223	98234307	98234788	0.0,0.0	0.0,0.0	0.0,0.104	0.153,0.0	0.031,0.05	0.047,0.029	0.04,0.0	0.131,0.0	0.0,0.0	0.0,0.0	0.08,0.169	0.0,0.0	0.0,0.052	0.0,0.0	0.09,0.0	0.0,0.103
Ga01g01823	Chr01	-	98290589	98291038	98290589	98290888	98290982	98291038	0.34,0.125	0.269,NA	0.0,0.0	0.093,0.205	0.061,0.376	0.045,0.205	0.045,0.069	0.054,0.147	0.0,0.101	NA,0.0	0.34,0.0	0.192,NA	0.0,0.093	0.0,0.069	0.205,0.0	0.34,0.054
Ga01g01824	Chr01	-	98326829	98327144	98326829	98326910	98326985	98327144	NA,NA	0.087,0.0	0.0,0.0	0.0,0.0	0.049,0.0	0.0,0.0	0.0,0.0	0.037,0.0	NA,NA	0.0,0.0	0.067,0.0	0.0,0.0	0.06,0.0	NA,0.0	0.0,0.0	NA,0.0
Ga01g01824	Chr01	-	98327395	98329293	98327395	98328748	98329252	98329293	NA,NA	0.0,NA	NA,0.0	0.0,NA	0.143,0.0	0.0,0.0	NA,0.0	0.0,0.0	NA,NA	0.0,0.0	0.0,0.0	NA,NA	0.0,0.0	0.25,0.0	0.0,0.0	NA,NA
Ga01g01824	Chr01	-	98327395	98328748	98327395	98327743	98327835	98328748	NA,NA	NA,NA	NA,0.0	0.0,NA	0.51,NA	NA,0.0	0.343,0.0	0.207,0.0	NA,NA	NA,1.0	1.0,NA	0.207,NA	0.0,NA	0.343,NA	0.0,1.0	NA,0.0
Ga01g01826	Chr01	-	98367940	98368523	98367940	98368263	98368378	98368523	0.0,0.0	0.0,0.0	0.0,0.0	0.0,0.0	0.0,0.0	NA,0.0	0.0,0.0	0.0,0.0	0.0,0.0	0.029,0.0	0.006,0.0	0.0,0.0	0.009,0.0	0.0,0.005	0.004,0.0	0.0,0.0
Ga01g01830	Chr01	+	98431050	98432564	98431050	98431710	98432468	98432564	0.0,0.0	0.0,0.0	0.0,0.012	0.018,0.017	0.0,0.031	0.016,0.007	0.023,0.006	0.042,0.034	0.063,0.0	0.056,0.032	0.0,0.018	0.023,0.024	0.009,0.02	0.017,0.024	0.067,0.021	0.0,0.0
Ga01g01830	Chr01	+	98428100	98429313	98428100	98428156	98429051	98429313	0.0,0.0	0.0,0.0	0.067,0.0	0.048,0.0	0.033,0.0	NA,0.0	0.0,0.0	0.022,0.0	0.0,0.0	0.045,0.0	0.011,0.0	0.045,0.0	0.0,0.0	0.01,0.0	0.021,0.0	0.0,0.0
Ga01g01830	Chr01	+	98431050	98431710	98431050	98431116	98431635	98431710	0.0,0.063	0.009,0.0	0.0,0.024	0.0,0.0	0.013,0.0	NA,0.008	0.0,0.0	0.0,0.0	0.0,0.0	0.0,0.0	0.0,0.0	0.025,0.067	0.0,0.009	NA,0.0	0.0,0.0	0.0,0.0
Ga01g01831	Chr01	+	98581538	98582519	98581538	98581640	98582404	98582519	0.0,0.0	0.0,0.0	0.0,0.0	0.0,0.0	0.0,0.0	0.0,0.0	0.0,0.0	0.0,0.0	0.0,0.0	0.0,0.0	0.0,0.0	0.0,0.0	0.008,0.0	NA,0.0	0.0,0.0	0.0,0.0
Ga01g01834	Chr01	+	98625054	98625843	98625054	98625196	98625330	98625843	1.0,1.0	0.0,NA	1.0,1.0	NA,1.0	NA,NA	NA,NA	NA,NA	NA,NA	NA,0.0	1.0,NA	1.0,0.0	0.846,1.0	1.0,1.0	0.778,NA	1.0,NA	1.0,NA
Ga01g01841	Chr01	+	98764166	98767387	98764166	98767140	98767286	98767387	NA,NA	NA,NA	NA,NA	NA,NA	1.0,NA	NA,NA	NA,NA	1.0,NA	NA,NA	NA,NA	1.0,NA	0.111,NA	NA,NA	NA,NA	NA,NA	NA,NA
Ga01g01852	Chr01	+	99393320	99394231	99393320	99393480	99393772	99394231	1.0,1.0	0.984,1.0	1.0,1.0	0.959,1.0	1.0,0.962	NA,1.0	1.0,1.0	1.0,1.0	0.9,1.0	1.0,1.0	0.975,1.0	0.929,1.0	1.0,1.0	1.0,1.0	0.985,1.0	1.0,1.0
Ga01g01854	Chr01	-	99394336	99395457	99394336	99394628	99395105	99395457	NA,0.0	0.333,NA	1.0,0.0	0.111,0.0	0.032,0.0	0.0,0.125	0.023,0.0	0.0,0.048	0.143,0.0	0.222,0.053	0.333,0.0	1.0,NA	0.0,0.0	0.333,0.0	0.091,NA	0.0,0.0
Ga01g01854	Chr01	-	99395828	99397252	99395828	99395938	99396795	99397252	0.0,NA	0.111,NA	0.0,0.333	0.143,0.2	0.04,0.0	0.0,0.0	0.0,0.0	0.032,0.0	NA,0.0	0.05,0.0	0.072,0.0	0.0,NA	0.029,0.0	0.013,0.012	0.0,0.0	0.0,0.0
Ga01g01854	Chr01	-	99396795	99397252	99396795	99396973	99397119	99397252	NA,NA	0.0,0.0	NA,NA	0.143,0.0	0.043,0.0	NA,0.0	0.0,0.0	0.067,NA	NA,NA	0.143,0.0	0.333,0.0	0.0,NA	0.0,0.2	0.167,0.0	0.273,0.0	0.0,0.0
Ga01g01857	Chr01	+	99456109	99456440	99456109	99456263	99456380	99456440	1.0,1.0	1.0,1.0	NA,NA	1.0,1.0	0.925,1.0	1.0,1.0	0.942,1.0	1.0,1.0	1.0,1.0	1.0,1.0	1.0,1.0	0.949,1.0	1.0,1.0	1.0,1.0	1.0,1.0	1.0,1.0
Ga01g01857	Chr01	+	99459011	99459647	99459011	99459280	99459565	99459647	0.051,0.004	0.0,0.0	0.0,0.0	0.0,0.0	0.017,0.0	0.0,0.008	0.0,0.0	0.013,0.0	0.067,0.0	0.0,0.0	0.026,0.0	0.056,0.0	0.0,0.0	0.015,0.0	0.036,0.0	0.08,0.0
Ga01g01858	Chr01	-	99467955	99468534	99467955	99468129	99468217	99468534	1.0,NA	0.68,NA	1.0,0.0	1.0,NA	1.0,NA	0.347,0.0	1.0,NA	1.0,NA	0.93,NA	0.788,0.0	1.0,0.0	0.25,0.0	1.0,NA	1.0,NA	0.554,NA	0.882,0.516
Ga01g01858	Chr01	-	99467371	99468534	99467371	99467487	99467955	99468534	0.0,0.009	0.005,0.0	0.0,0.0	0.006,0.0	0.012,0.0	0.0,0.0	0.003,0.0	0.005,0.0	0.0,0.0	0.0,0.0	0.006,0.0	0.004,0.0	0.0,0.0	0.022,0.0	0.002,0.0	0.007,0.0
Ga01g01859	Chr01	+	99738301	99738612	99738301	99738442	99738511	99738612	1.0,0.0	NA,NA	NA,0.0	NA,NA	0.542,0.0	NA,0.0	0.0,0.0	0.229,NA	NA,0.0	NA,NA	NA,NA	NA,NA	NA,NA	0.0,NA	NA,0.0	0.0,0.0
Ga01g01862	Chr01	-	100028584	100029241	100028584	100028685	100029127	100029241	NA,0.0	0.0,0.0	0.0,0.0	0.016,0.0	0.037,0.0	NA,0.0	0.0,0.0	0.0,0.0	NA,0.0	0.0,0.0	0.029,0.0	0.0,0.0	0.012,0.0	0.01,0.0	0.04,0.0	NA,0.0
Ga01g01862	Chr01	-	100029861	100030315	100029861	100029981	100030140	100030315	NA,NA	0.0,NA	1.0,0.0	0.0,0.0	0.0,0.0	0.0,0.0	0.0,0.0	0.027,0.0	NA,0.0	0.023,0.0	0.05,0.0	0.0,0.0	0.0,0.0	0.0,0.0	0.0,0.0	NA,0.0
Ga01g01862	Chr01	-	100027675	100028489	100027675	100027843	100028395	100028489	NA,NA	0.0,0.0	0.0,0.0	0.0,0.0	0.0,0.0	0.0,0.0	0.004,0.0	0.014,0.0	NA,NA	0.0,0.0	0.037,0.0	0.065,0.0	0.0,0.0	0.024,0.0	0.0,0.0	0.0,0.0
Ga01g01862	Chr01	-	100024686	100025037	100024686	100024799	100024971	100025037	NA,0.0	0.111,0.0	0.048,0.0	0.0,0.085	0.017,0.049	0.063,0.065	0.022,0.045	0.018,0.05	NA,NA	0.098,0.061	0.244,0.083	0.0,0.0	0.026,0.111	0.048,0.053	0.2,0.0	1.0,0.0
Ga01g01862	Chr01	-	100026095	100026576	100026095	100026235	100026356	100026576	NA,NA	0.0,NA	0.0,0.0	0.0,0.0	0.0,0.0	0.0,0.0	0.006,0.0	0.04,0.0	NA,0.0	0.021,0.0	0.04,0.0	0.0,0.0	0.033,0.0	0.01,0.0	0.0,NA	NA,0.0
Ga01g01862	Chr01	-	100027262	100027585	100027262	100027328	100027495	100027585	NA,NA	0.0,0.0	0.0,0.0	0.022,0.0	0.0,0.0	NA,0.0	0.015,0.0	0.0,0.0	NA,0.0	0.02,0.0	0.069,0.032	0.0,0.043	0.014,0.011	0.007,0.01	0.0,0.0	NA,NA
Ga01g01862	Chr01	-	100028584	100029584	100028584	100029241	100029512	100029584	0.0,0.0	0.0,0.0	0.0,0.0	0.0,0.0	0.0,0.0	NA,0.049	0.0,0.0	0.0,0.032	NA,0.0	0.0,0.0	0.053,0.0	0.0,0.0	0.0,0.0	0.002,0.0	0.034,0.0	0.0,0.0
Ga01g01863	Chr01	+	100127062	100127430	100127062	100127105	100127177	100127430	1.0,NA	NA,NA	1.0,NA	0.0,0.0	0.189,0.0	NA,0.0	0.05,0.0	0.7,0.0	0.368,0.0	0.368,0.0	0.368,0.7	0.259,0.0	0.259,0.0	1.0,0.0	0.466,NA	NA,0.0
Ga01g01864	Chr01	+	100140878	100141124	100140878	100140940	100141021	100141124	0.0,0.0	0.0,0.0	0.0,0.0	0.0,0.0	0.011,0.0	0.0,0.028	0.0,0.041	0.034,0.02	0.0,0.0	0.0,0.048	0.0,0.0	0.0,0.172	0.0,0.0	0.269,0.116	0.021,0.0	0.077,0.028
Ga01g01864	Chr01	+	100140087	100140507	100140087	100140276	100140372	100140507	0.041,0.0	0.0,0.0	0.0,0.0	0.0,0.0	0.0,0.0	0.051,0.0	0.0,0.0	0.106,0.0	0.0,0.0	0.0,0.0	0.161,0.0	0.026,0.0	0.033,0.0	0.192,0.0	0.06,0.0	0.31,0.01
Ga01g01864	Chr01	+	100142767	100143662	100142767	100142864	100143147	100143662	0.0,0.0	0.0,NA	0.0,0.0	0.034,0.0	0.084,0.0	0.0,0.0	0.0,0.0	0.0,0.0	0.0,0.0	0.0,0.0	0.043,0.0	0.019,0.0	0.0,0.0	0.184,0.0	0.0,0.0	0.014,0.0
Ga01g01864	Chr01	+	100142124	100142619	100142124	100142289	100142505	100142619	0.143,0.0	0.0,NA	0.0,0.0	0.043,0.0	0.064,0.0	0.0,0.0	0.0,0.018	0.04,0.04	0.5,0.0	0.0,0.0	0.0,0.0	0.042,0.0	0.0,0.0	0.171,0.0	0.0,0.0	0.023,0.022
Ga01g01865	Chr01	+	100249639	100249861	100249639	100249676	100249755	100249861	0.036,0.038	0.0,0.0	0.0,0.0	0.0,0.0	0.048,0.0	0.0,0.051	0.022,0.006	0.019,0.023	0.0,0.0	0.0,0.0	0.012,0.0	0.0,0.0	0.0,0.0	0.0,0.017	0.0,0.0	0.046,0.012
Ga01g01871	Chr01	-	100397981	100401720	100397981	100400826	100401079	100401720	1.0,NA	0.0,0.0	1.0,0.0	1.0,NA	1.0,NA	NA,1.0	1.0,NA	1.0,NA	NA,1.0	1.0,NA	0.667,NA	0.368,0.0	1.0,0.0	1.0,1.0	1.0,NA	1.0,0.0
Ga01g01876	Chr01	-	100582053	100582363	100582053	100582180	100582282	100582363	0.818,0.64	0.692,1.0	1.0,1.0	0.81,0.52	0.769,0.091	1.0,1.0	1.0,0.5	0.857,0.8	0.714,0.111	0.143,1.0	0.769,1.0	0.455,1.0	1.0,1.0	1.0,1.0	1.0,0.167	0.5,0.619
Ga01g01876	Chr01	-	100585190	100585740	100585190	100585313	100585415	100585740	0.003,0.0	0.0,0.0	0.0,0.0	0.022,0.0	0.014,0.0	0.014,0.0	0.006,0.015	0.0,0.0	0.005,0.0	0.0,0.0	0.02,0.0	0.0,0.0	0.063,0.0	0.0,0.0	0.0,0.0	0.014,0.01
Ga01g01876	Chr01	-	100585415	100585740	100585415	100585485	100585648	100585740	0.0,0.085	0.0,0.0	0.0,0.0	0.006,0.0	0.0,0.0	0.0,0.008	0.0,0.008	0.0,0.014	0.0,0.0	0.056,0.0	0.0,0.0	0.023,0.0	0.0,0.013	0.0,0.0	0.01,0.0	0.0,0.0
Ga01g01876	Chr01	-	100583094	100583621	100583094	100583300	100583488	100583621	0.011,0.0	0.008,0.0	0.0,0.0	0.0,0.0	0.055,0.0	0.0,0.0	0.0,0.0	0.0,0.0	0.0,0.0	0.0,0.0	0.04,0.0	0.034,0.0	0.027,0.0	0.0,0.0	0.0,0.0	0.0,0.0
Ga01g01878	Chr01	+	100601230	100601772	100601230	100601372	100601643	100601772	0.644,0.488	0.4,0.111	0.667,0.111	0.733,0.333	0.849,0.048	1.0,0.059	0.333,0.429	0.882,0.333	0.871,0.0	0.659,0.273	0.838,0.0	0.769,0.553	0.76,0.111	0.778,0.111	0.385,0.25	0.8,0.2
Ga01g01879	Chr01	-	100610831	100611138	100610831	100610944	100611070	100611138	0.009,0.008	0.0,NA	0.0,0.0	0.0,0.038	0.0,0.0	0.0,0.0	0.0,0.0	0.022,0.0	0.029,0.0	0.0,0.0	0.0,0.0	0.068,0.0	0.0,0.0	0.0,0.0	0.0,0.0	0.0,0.013
Ga01g01879	Chr01	-	100612782	100613923	100612782	100612993	100613787	100613923	0.0,0.015	0.0,NA	0.111,0.0	0.0,0.043	0.0,0.0	0.0,0.0	0.0,0.0	0.0,0.0	0.0,0.0	0.143,0.0	0.012,0.019	0.025,0.023	0.0,0.0	0.059,0.0	0.0,0.091	0.0,0.011
Ga01g01881	Chr01	-	100664421	100664742	100664421	100664538	100664649	100664742	0.0,0.0	0.081,0.2	NA,0.0	0.0,0.0	0.0,0.0	0.023,0.018	0.0,0.0	0.012,0.0	0.0,0.021	0.0,0.0	0.2,0.027	0.0,0.0	0.0,0.0	0.0,0.032	0.128,0.067	0.071,0.0
Ga01g01881	Chr01	-	100664056	100664289	100664056	100664096	100664187	100664289	NA,0.0	0.0,0.0	0.0,0.0	0.095,0.0	0.009,0.0	NA,0.0	0.0,0.0	0.0,0.0	0.0,0.0	0.05,0.0	0.07,0.0	0.013,0.0	0.085,0.0	0.045,0.0	0.059,0.0	0.0,0.0
Ga01g01881	Chr01	-	100662231	100662797	100662231	100662350	100662615	100662797	0.0,0.0	0.0,0.0	0.0,0.0	0.048,0.0	0.008,0.0	0.0,0.0	0.0,0.0	0.0,0.0	0.0,0.0	0.0,0.0	0.022,0.0	0.02,0.0	0.0,0.0	0.0,0.0	0.0,0.0	0.0,0.0
Ga01g01882	Chr01	-	100706731	100707089	100706731	100706824	100706981	100707089	0.0,NA	NA,NA	0.0,NA	0.0,0.0	0.0,0.0	0.0,0.0	0.0,0.0	0.024,0.0	NA,0.0	NA,0.0	0.0,NA	0.0,NA	NA,0.0	NA,NA	NA,NA	0.0,0.0
Ga01g01886	Chr01	-	100760242	100761267	100760242	100760299	100761157	100761267	NA,NA	0.579,1.0	1.0,1.0	0.391,0.412	0.167,0.0	1.0,0.4	0.667,0.158	0.667,1.0	1.0,0.2	1.0,0.2	0.789,0.429	0.5,0.0	0.5,0.2	0.2,0.0	0.333,0.333	0.0,0.0
Ga01g01886	Chr01	-	100758921	100760299	100758921	100760012	100760242	100760299	0.0,0.0	0.0,0.0	0.0,0.125	0.0,0.0	0.0,0.0	0.0,0.0	0.0,0.0	0.0,0.0	0.0,NA	0.333,0.0	0.0,0.0	0.0,NA	0.2,0.0	0.167,0.0	NA,0.0	0.0,0.0
Ga01g01886	Chr01	-	100758921	100760012	100758921	100759113	100759952	100760012	0.0,NA	0.0,NA	0.0,0.0	0.0,0.333	NA,0.0	NA,NA	NA,0.0	0.0,0.0	NA,NA	0.0,NA	0.0,0.0	0.0,0.0	0.2,NA	0.0,0.0	0.0,0.0	NA,0.0
Ga01g01888	Chr01	+	100802913	100803413	100802913	100803128	100803291	100803413	0.0,NA	0.0,NA	NA,NA	NA,NA	NA,0.0	NA,NA	0.0,0.0	0.0,NA	NA,NA	1.0,0.0	0.0,NA	NA,0.0	NA,0.0	1.0,0.0	NA,NA	NA,NA
Ga01g01893	Chr01	-	100913086	100914421	100913086	100913492	100913574	100914421	NA,0.0	0.0,NA	1.0,NA	1.0,0.0	0.44,0.0	NA,0.0	0.314,0.0	0.588,0.0	0.0,NA	0.0,NA	0.355,0.0	0.292,0.0	1.0,0.0	0.623,NA	1.0,0.0	0.0,0.0
Ga01g01893	Chr01	-	100914813	100915771	100914813	100914987	100915524	100915771	0.0,0.118	0.0,0.0	0.0,0.0	0.048,0.0	0.0,0.0	0.0,0.0	0.0,0.0	0.017,0.0	0.0,0.0	0.0,0.0	0.0,0.0	0.111,0.0	0.0,0.0	0.0,0.0	0.0,0.0	0.0,0.053
Ga01g01894	Chr01	-	100916624	100917765	100916624	100917195	100917284	100917765	NA,NA	NA,NA	NA,NA	NA,NA	NA,NA	NA,NA	0.614,NA	NA,NA	NA,NA	1.0,NA	NA,NA	NA,NA	1.0,NA	NA,NA	NA,NA	NA,NA
Ga01g01895	Chr01	-	100935697	100937056	100935697	100936629	100936722	100937056	NA,NA	NA,NA	NA,NA	NA,NA	NA,0.0	NA,NA	0.0,0.0	0.0,NA	NA,NA	NA,NA	NA,NA	0.0,NA	1.0,NA	NA,NA	NA,NA	NA,NA
Ga01g01903	Chr01	+	101061588	101062730	101061588	101061991	101062581	101062730	0.0,0.0	0.05,0.0	0.0,0.111	0.0,0.0	0.045,0.0	0.0,0.0	0.0,0.0	0.0,0.0	0.111,0.0	0.0,0.0	0.071,0.0	0.139,0.074	0.0,0.0	0.0,0.0	0.0,0.0	0.0,0.0
Ga01g01903	Chr01	+	101061588	101064242	101061588	101061991	101062434	101064242	NA,NA	0.0,NA	0.0,1.0	0.2,0.0	NA,NA	0.0,0.0	0.0,0.0	0.0,NA	NA,0.0	NA,NA	0.0,NA	0.091,NA	NA,0.0	0.0,NA	0.0,NA	0.0,0.0
Ga01g01903	Chr01	+	101062581	101064600	101062581	101064242	101064348	101064600	0.0,0.0	0.0,NA	0.0,0.0	0.0,0.0	0.04,0.0	0.0,0.0	0.048,0.0	0.0,0.0	0.067,0.0	0.091,0.0	0.0,0.0	0.667,NA	0.077,0.0	0.13,0.0	0.0,0.0	0.0,0.0
Ga01g01903	Chr01	+	101062581	101064242	101062581	101062730	101062853	101064242	0.714,NA	0.714,NA	0.333,NA	1.0,NA	0.455,0.0	NA,NA	0.0,0.0	1.0,0.0	1.0,0.0	1.0,1.0	0.5,0.0	0.2,0.0	NA,NA	1.0,NA	0.0,NA	0.111,0.0
Ga01g01903	Chr01	+	101064779	101065462	101064779	101064860	101064976	101065462	0.0,0.014	0.03,0.0	0.0,0.0	0.13,0.0	0.0,0.0	0.25,0.0	0.0,0.0	0.0,0.0	0.043,0.0	0.048,0.0	0.867,0.429	0.902,0.75	0.021,0.04	0.111,0.02	0.0,0.176	0.083,0.016
Ga01g01906	Chr01	-	101092711	101094828	101092711	101092887	101093793	101094828	NA,0.0	0.0,NA	NA,0.0	0.0,0.0	0.0,0.0	NA,0.0	0.0,0.0	0.0,0.0	0.143,0.0	0.0,0.0	0.0,0.0	0.0,0.0	0.0,0.0	0.0,0.0	0.067,0.0	0.0,0.0
Ga01g01909	Chr01	-	101156883	101157493	101156883	101156950	101157299	101157493	0.0,0.0	0.0,NA	0.0,0.0	0.0,0.0	0.0,NA	NA,0.0	0.008,0.01	0.0,0.0	NA,0.0	0.0,0.0	0.0,0.0	0.0,0.0	0.0,0.0	0.0,0.018	0.0,0.118	NA,0.0
Ga01g01911	Chr01	-	101172376	101172774	101172376	101172440	101172565	101172774	NA,NA	1.0,1.0	1.0,0.966	0.5,0.833	1.0,NA	1.0,0.0	1.0,1.0	1.0,1.0	NA,NA	1.0,0.967	0.905,0.935	NA,NA	0.863,1.0	1.0,1.0	1.0,1.0	1.0,0.808
Ga01g01914	Chr01	-	101218658	101219185	101218658	101218824	101219011	101219185	0.0,0.0	0.0,0.0	0.0,0.0	0.0,0.0	0.0,0.0	0.0,0.0	0.0,0.0	0.0,0.0	0.0,0.0	0.0,0.0	0.0,0.0	0.0,0.0	0.0,0.0	0.083,0.0	0.0,0.0	0.0,0.0
Ga01g01917	Chr01	+	101337576	101337969	101337576	101337667	101337811	101337969	0.0,0.0	NA,NA	NA,0.0	0.0,0.0	0.053,0.032	0.0,0.333	0.0,0.0	0.032,0.0	1.0,NA	NA,0.037	0.0,0.0	0.0,NA	0.0,0.0	0.0,0.097	0.0,NA	0.0,0.0
Ga01g01922	Chr01	-	102024910	102025428	102024910	102024993	102025316	102025428	NA,0.0	0.0,0.0	0.0,0.0	0.029,0.0	0.012,0.0	0.0,0.0	0.0,0.006	0.008,0.011	0.2,0.0	0.0,0.0	0.0,0.0	0.008,0.007	0.0,0.0	0.053,0.0	0.0,0.0	0.25,0.0
Ga01g01928	Chr01	+	102248644	102249144	102248644	102248713	102248935	102249144	0.0,0.0	0.0,0.0	0.0,0.1	0.083,0.0	0.089,0.0	0.0,0.045	0.014,0.024	0.074,0.0	0.0,0.0	0.0,0.0	0.083,0.0	0.0,0.0	0.033,0.0	0.091,0.0	0.0,0.333	0.0,0.0
Ga01g01928	Chr01	+	102248454	102248713	102248454	102248543	102248644	102248713	0.0,0.0	0.0,0.0	0.067,0.0	0.0,0.053	0.009,0.016	0.0,0.059	0.0,0.0	0.037,0.0	0.0,0.0	0.0,0.111	0.023,0.0	0.0,0.0	0.0,0.03	0.03,0.097	0.0,0.0	0.2,0.027
Ga01g01932	Chr01	+	102502351	102504945	102502351	102504376	102504446	102504945	NA,NA	1.0,NA	NA,0.0	1.0,NA	1.0,0.0	1.0,0.0	1.0,NA	1.0,NA	1.0,0.0	0.726,NA	0.885,0.0	0.0,NA	1.0,0.0	1.0,NA	0.639,NA	1.0,0.0
Ga01g01932	Chr01	+	102505046	102505625	102505046	102505294	102505419	102505625	NA,NA	1.0,NA	NA,NA	1.0,NA	1.0,1.0	NA,NA	1.0,0.0	1.0,0.0	1.0,0.0	1.0,NA	0.75,NA	0.0,NA	1.0,NA	1.0,NA	1.0,NA	0.5,NA
Ga01g01936	Chr01	-	102517955	102519550	102517955	102518830	102519280	102519550	0.0,0.5	0.0,0.0	0.0,0.025	0.0,0.0	0.0,0.0	0.0,0.0	0.001,0.0	0.0,0.0	0.0,0.133	0.0,0.0	0.0,0.0	0.273,0.333	0.003,0.004	0.005,0.0	0.0,0.0	0.0,0.048
Ga01g01940	Chr01	-	102558816	102559039	102558816	102558871	102558965	102559039	1.0,NA	1.0,NA	1.0,1.0	0.5,1.0	0.083,0.333	NA,0.0	0.2,0.043	0.0,0.6	0.0,1.0	0.0,NA	0.0,NA	0.0,NA	0.0,0.2	0.333,1.0	1.0,NA	0.0,NA
Ga01g01941	Chr01	-	102580360	102580757	102580360	102580523	102580587	102580757	NA,0.0	1.0,NA	0.234,NA	NA,NA	0.859,NA	1.0,0.0	0.234,0.0	NA,NA	0.0,0.0	0.379,NA	0.379,0.0	0.133,NA	1.0,0.0	0.647,0.0	0.0,NA	0.55,0.0
Ga01g01948	Chr01	-	102796582	102796981	102796582	102796680	102796828	102796981	0.0,0.0	0.0,0.0	0.0,0.0	0.0,0.0	0.005,0.0	0.0,0.0	0.0,0.0	0.0,0.0	0.0,0.0	0.0,0.0	0.0,0.0	0.03,0.0	0.0,0.0	0.0,0.0	0.0,0.0	0.0,0.0
Ga01g01952	Chr01	+	102843206	102843600	102843206	102843356	102843508	102843600	0.879,0.432	1.0,1.0	0.818,1.0	1.0,1.0	0.957,0.862	0.8,0.915	0.788,1.0	0.918,0.677	1.0,0.895	0.75,1.0	0.929,0.75	0.467,0.614	0.947,0.917	0.882,0.786	0.758,1.0	0.778,0.959
Ga01g01952	Chr01	+	102843206	102843859	102843206	102843356	102843795	102843859	0.018,0.002	0.0,NA	0.048,0.0	0.0,0.0	0.209,0.0	0.0,0.0	0.0,0.015	0.054,0.0	0.018,0.0	0.077,0.0	0.027,0.0	0.055,0.014	0.083,0.0	0.286,0.0	0.0,0.0	0.061,0.0
Ga01g01962	Chr01	+	103132763	103133128	103132763	103132957	103133041	103133128	0.0,0.0	0.0,0.0	0.0,NA	NA,0.0	0.0,0.0	0.0,NA	0.0,0.0	0.0,NA	0.08,0.0	NA,0.0	0.01,0.0	0.047,NA	0.0,NA	0.065,0.0	0.0,0.0	0.0,0.0
Ga01g01962	Chr01	+	103130575	103131481	103130575	103130660	103130733	103131481	0.698,0.0	0.0,NA	1.0,NA	1.0,0.0	0.698,NA	NA,0.0	0.224,0.0	1.0,0.0	1.0,0.0	1.0,NA	1.0,NA	0.0,0.0	NA,NA	0.698,NA	1.0,NA	0.659,0.126
Ga01g01962	Chr01	+	103133448	103133819	103133448	103133573	103133710	103133819	0.0,0.0	0.0,0.0	0.0,0.0	0.0,0.0	0.0,0.0	0.0,0.0	0.0,0.004	0.0,0.0	0.0,0.0	0.0,0.0	0.0,0.0	0.0,0.0	0.0,0.0	0.011,0.0	0.0,0.0	0.0,0.0
Ga01g01963	Chr01	+	103142669	103143283	103142669	103142775	103142942	103143283	0.0,0.0	0.146,0.0	NA,0.013	0.135,0.0	0.063,0.0	0.05,0.0	0.0,0.0	0.214,0.0	0.286,0.016	0.2,0.0	0.34,0.0	0.0,NA	0.091,0.0	0.146,0.0	0.11,0.0	0.0,0.0
Ga01g01974	Chr01	-	103390937	103392836	103390937	103392453	103392710	103392836	0.0,0.0	0.0,0.0	0.0,0.0	0.0,0.0	0.0,0.0	0.0,0.0	0.0,0.0	0.0,0.0	0.0,0.0	0.022,0.0	0.011,0.0	0.0,0.0	0.059,0.029	0.024,0.0	0.047,0.0	0.0,0.013
Ga01g01978	Chr01	-	103475222	103475481	103475222	103475316	103475414	103475481	0.0,0.035	0.007,0.0	0.017,0.0	0.0,0.011	0.0,0.018	0.0,0.041	0.004,0.003	0.021,0.0	0.021,0.001	0.027,0.0	0.014,0.0	0.0,0.0	0.046,0.022	0.031,0.0	0.014,0.006	0.0,0.0
Ga01g01987	Chr01	+	103684413	103686013	103684413	103684816	103685690	103686013	NA,NA	0.0,NA	NA,NA	NA,NA	1.0,NA	NA,NA	0.0,0.0	0.0,NA	0.0,NA	NA,NA	1.0,NA	NA,NA	NA,NA	NA,NA	NA,NA	1.0,NA
Ga01g01994	Chr01	+	103767135	103767615	103767135	103767415	103767509	103767615	0.0,0.0	0.0,NA	NA,0.0	0.205,NA	1.0,0.0	NA,0.0	0.114,0.0	0.256,0.0	0.0,0.0	NA,NA	1.0,0.34	NA,NA	1.0,NA	NA,NA	NA,0.0	0.34,0.0
Ga01g01997	Chr01	-	103809629	103810297	103809629	103809858	103809960	103810297	0.053,0.0	0.0,0.0	0.0,0.0	0.0,0.0	0.0,0.0	0.0,0.0	0.0,0.0	0.0,0.0	0.017,0.0	0.0,0.0	0.0,0.0	0.985,1.0	0.0,0.0	0.004,0.0	0.0,0.0	0.0,0.0
Ga01g01997	Chr01	-	103809629	103809858	103809629	103809684	103809748	103809858	0.888,0.811	1.0,0.948	1.0,0.909	0.98,0.97	1.0,1.0	0.865,0.941	0.934,0.982	1.0,1.0	1.0,0.959	0.945,0.884	1.0,1.0	0.737,0.789	0.977,1.0	0.973,0.943	1.0,1.0	0.868,1.0
Ga01g02010	Chr01	-	104098597	104098976	104098597	104098742	104098836	104098976	0.34,0.0	0.721,0.0	0.462,0.0	0.673,0.0	0.861,0.607	NA,NA	0.186,0.079	0.783,0.0	0.147,0.171	0.579,0.673	0.788,0.508	0.079,0.0	1.0,0.0	1.0,0.0	0.317,0.0	0.186,0.0
Ga01g02017	Chr01	-	104312683	104312950	104312683	104312743	104312871	104312950	NA,NA	0.011,0.0	0.01,0.036	0.071,0.0	0.077,0.023	0.091,0.0	0.067,0.03	0.034,0.03	0.0,0.0	0.0,0.037	0.046,0.0	0.0,0.0	0.0,0.027	0.038,0.0	0.0,0.043	0.0,0.333
Ga01g02017	Chr01	-	104309534	104310359	104309534	104309871	104310179	104310359	1.0,NA	0.04,0.0	0.143,0.0	0.143,0.0	0.167,0.0	0.0,NA	0.333,0.0	0.538,0.0	0.333,0.0	0.333,0.0	0.292,0.0	0.0,NA	0.0,0.0	0.135,0.0	0.143,0.0	0.0,0.0
Ga01g02023	Chr01	-	104622723	104624253	104622723	104622840	104623761	104624253	0.043,0.0	0.0,0.0	0.0,0.018	0.0,0.02	0.026,0.0	0.067,0.0	0.0,0.0	0.0,0.026	0.042,0.0	0.0,0.0	0.031,0.0	0.063,0.056	0.0,0.012	0.065,0.0	0.0,0.0	0.0,0.014
Ga01g02023	Chr01	-	104619944	104622328	104619944	104621432	104621869	104622328	0.0,0.0	0.0,NA	0.0,0.0	0.0,0.0	0.0,0.0	0.0,0.0	0.0,0.0	0.0,0.0	0.045,0.0	0.0,0.0	0.023,0.0	0.015,0.0	0.011,0.0	0.0,0.0	0.0,0.0	0.029,0.0
Ga01g02023	Chr01	-	104622723	104623408	104622723	104623017	104623099	104623408	1.0,NA	NA,NA	NA,0.0	1.0,0.0	0.524,0.0	0.355,NA	NA,NA	1.0,1.0	NA,NA	NA,NA	1.0,0.0	0.099,0.0	1.0,0.0	NA,NA	1.0,0.0	1.0,NA
Ga01g02024	Chr01	+	104658196	104658454	104658196	104658256	104658402	104658454	0.0,0.03	0.0,0.0	NA,0.0	0.0,0.0	0.055,0.0	0.0,0.0	0.0,0.0	0.03,0.0	0.0,0.0	0.167,0.0	0.024,0.0	0.097,0.167	0.0,0.0	0.0,0.0	0.0,0.0	0.077,0.0
Ga01g02024	Chr01	+	104658402	104658823	104658402	104658454	104658548	104658823	0.0,0.0	0.0,0.0	0.0,0.0	0.0,0.028	0.057,0.01	0.0,0.045	0.036,0.0	0.079,0.0	0.045,0.049	0.086,0.0	0.103,0.054	0.0,0.0	0.0,0.0	0.279,0.0	0.114,0.0	0.093,0.045
Ga01g02024	Chr01	+	104655433	104656404	104655433	104655568	104655701	104656404	0.0,NA	1.0,NA	NA,0.0	0.0,NA	0.015,0.0	0.2,0.0	0.0,0.034	0.429,0.0	0.071,0.0	0.091,0.0	1.0,NA	0.1,0.0	0.038,0.0	0.0,0.0	0.286,NA	0.333,0.0
Ga01g02025	Chr01	+	104700176	104700392	104700176	104700236	104700320	104700392	0.0,0.033	0.011,0.0	0.0,0.068	0.0,0.022	0.016,0.0	0.0,0.008	0.003,0.009	0.012,0.0	0.0,0.0	0.0,0.007	0.006,0.003	0.0,0.0	0.014,0.017	0.008,0.0	0.0,0.0	0.029,0.019
Ga01g02036	Chr01	+	104925863	104927573	104925863	104925933	104927050	104927573	0.0,0.008	0.0,0.0	0.0,0.0	0.0,0.0	0.005,0.0	0.0,0.0	0.008,0.0	0.003,0.0	0.0,0.0	0.0,0.014	0.0,0.0	0.0,0.059	0.0,0.0	0.0,0.0	0.0,0.0	0.006,0.0
Ga01g02046	Chr01	-	105030449	105031621	105030449	105030532	105030914	105031621	NA,NA	0.0,NA	0.2,0.0	0.0,0.0	0.042,0.023	0.0,0.043	0.034,0.0	0.0,0.0	NA,0.0	0.0,0.0	0.032,0.0	0.0,0.0	0.067,0.0	0.0,0.0	0.0,NA	0.0,0.0
Ga01g02055	Chr01	+	105162730	105163373	105162730	105162810	105163131	105163373	0.0,0.0	0.0,0.0	NA,0.0	0.25,0.0	0.026,0.0	NA,0.0	0.0,0.0	0.0,0.0	NA,0.0	0.0,0.0	0.167,NA	NA,NA	0.0,0.0	0.0,0.0	0.125,0.0	0.0,0.0
Ga01g02055	Chr01	+	105161317	105162484	105161317	105162182	105162277	105162484	0.0,0.0	0.0,0.0	0.0,0.0	0.0,0.0	0.0,0.0	0.0,0.0	0.0,0.033	0.0,0.0	NA,NA	0.0,0.0	0.025,0.0	0.0,0.0	0.0,0.0	0.0,0.0	NA,0.0	0.0,0.0
Ga01g02058	Chr01	-	105226120	105227656	105226120	105227068	105227399	105227656	0.25,0.059	0.083,0.0	0.0,0.0	0.0,0.043	0.048,0.028	0.0,0.037	0.0,0.014	0.0,0.032	0.167,0.067	0.2,0.0	0.111,0.0	0.032,0.153	0.259,0.488	0.037,0.476	0.0,0.0	0.037,0.097
Ga01g02062	Chr01	-	105234139	105234660	105234139	105234207	105234476	105234660	NA,NA	0.0,NA	0.0,NA	NA,NA	0.0,1.0	NA,1.0	0.538,0.0	NA,1.0	0.0,1.0	0.429,0.6	1.0,0.0	0.5,NA	0.333,0.0	0.333,0.571	1.0,1.0	NA,1.0
Ga01g02071	Chr01	-	105561282	105563026	105561282	105562722	105562942	105563026	0.0,NA	0.0,NA	0.0,NA	NA,0.0	0.0,NA	NA,1.0	NA,0.0	NA,1.0	NA,NA	NA,0.0	0.143,0.538	1.0,NA	1.0,NA	0.0,NA	0.0,0.0	NA,NA
Ga01g02091	Chr01	-	105817320	105817660	105817320	105817388	105817606	105817660	0.0,0.167	0.0,0.0	0.018,0.0	0.0,0.0	0.021,0.0	0.016,0.018	0.0,0.0	0.0,0.0	0.0,0.0	0.0,0.018	0.01,0.041	0.0,0.0	0.012,0.0	0.02,0.01	0.0,0.027	0.0,0.0
Ga01g02092	Chr01	-	105822483	105822877	105822483	105822613	105822717	105822877	NA,NA	NA,1.0	1.0,0.0	1.0,1.0	NA,NA	NA,NA	0.333,0.0	0.0,NA	NA,NA	0.667,0.333	NA,0.0	NA,NA	0.414,0.478	1.0,0.304	NA,1.0	NA,NA
Ga01g02103	Chr01	+	106015316	106016681	106015316	106015422	106015538	106016681	0.091,0.143	0.048,0.0	0.0,0.0	0.0,0.0	0.088,0.0	NA,0.0	0.0,0.0	0.0,0.0	0.059,0.0	0.0,0.0	0.172,0.0	0.004,0.0	0.0,0.067	0.2,0.0	0.067,0.0	0.0,0.0
Ga01g02106	Chr01	+	106122007	106122606	106122007	106122154	106122537	106122606	0.046,0.069	0.0,0.0	0.0,0.0	0.02,0.0	0.012,0.0	0.0,0.02	0.004,0.011	0.006,0.005	0.016,0.009	0.0,0.0	0.0,0.0	0.022,0.003	0.0,0.0	0.0,0.0	0.0,0.006	0.0,0.008
Ga01g02106	Chr01	+	106123353	106124775	106123353	106123959	106124142	106124775	0.8,0.76	0.0,NA	0.0,0.0	0.0,0.0	0.429,0.0	NA,NA	0.0,0.0	0.143,0.0	0.059,0.0	0.0,0.0	0.667,0.0	0.183,0.0	0.0,0.0	0.0,0.0	0.0,0.0	0.333,0.0
Ga01g02107	Chr01	-	106133667	106134820	106133667	106133952	106134468	106134820	0.0,0.004	0.0,0.0	0.0,0.0	0.0,0.0	0.035,0.0	0.0,0.0	0.0,0.0	0.0,0.049	0.143,0.0	0.097,0.0	0.012,0.0	0.0,0.0	0.01,0.0	0.128,0.0	0.0,0.0	0.1,0.0
Ga01g02107	Chr01	-	106133667	106135535	106133667	106134820	106135429	106135535	0.017,0.014	0.0,NA	0.0,0.0	0.048,0.0	0.0,0.0	0.0,0.0	0.0,0.0	0.0,0.0	0.0,0.0	0.019,0.0	0.0,0.0	0.0,0.0	0.0,0.0	0.009,0.0	0.01,0.0	0.0,0.011
Ga01g02110	Chr01	-	106185381	106185617	106185381	106185445	106185550	106185617	0.032,0.032	0.0,0.0	0.0,0.0	0.013,0.0	0.0,0.009	0.017,0.003	0.003,0.015	0.0,0.0	0.0,0.034	0.02,0.005	0.011,0.0	0.053,0.0	0.005,0.009	0.017,0.004	0.0,0.0	0.011,0.006
Ga01g02110	Chr01	-	106187992	106188240	106187992	106188113	106188198	106188240	0.0,0.013	0.178,0.0	NA,0.0	0.0,0.0	0.0,0.0	0.0,0.0	0.0,0.0	0.027,0.0	0.0,0.0	0.178,0.0	0.0,0.0	0.0,0.0	0.0,0.018	0.26,0.063	0.0,0.0	0.028,0.028
Ga01g02111	Chr01	-	106196330	106196896	106196330	106196665	106196837	106196896	1.0,NA	1.0,NA	NA,NA	1.0,NA	1.0,NA	NA,0.0	0.0,0.0	0.091,NA	1.0,NA	0.0,NA	1.0,NA	1.0,NA	0.0,NA	1.0,NA	NA,NA	1.0,0.0
Ga01g02111	Chr01	-	106194592	106196223	106194592	106194849	106195298	106196223	0.014,0.0	0.0,0.0	0.0,0.0	0.0,0.0	0.0,0.0	0.0,0.0	0.0,0.0	0.009,0.0	0.0,0.01	0.0,0.0	0.0,0.0	0.0,0.0	0.0,0.0	0.0,0.0	0.007,0.0	0.008,0.0
Ga01g02111	Chr01	-	106195298	106196223	106195298	106195391	106196068	106196223	0.0,0.0	0.0,0.0	0.0,0.0	0.0,0.0	0.0,0.0	0.0,0.0	0.0,0.0	0.003,0.0	0.0,0.0	0.0,0.0	0.005,0.0	0.0,0.0	0.0,0.0	0.0,0.0	0.0,0.0	0.01,0.0
Ga01g02115	Chr01	+	106307799	106311937	106307799	106308691	106308778	106311937	0.682,0.151	0.0,NA	0.0,NA	1.0,0.0	0.286,0.0	0.349,0.0	0.263,0.0	0.445,0.0	0.616,0.0	1.0,0.0	0.641,0.0	0.151,0.0	0.263,0.0	0.349,0.0	0.196,0.0	0.294,0.0
Ga01g02118	Chr01	-	106519767	106520221	106519767	106519847	106520055	106520221	0.0,0.0	0.0,0.0	0.0,0.0	0.0,0.0	0.012,0.0	0.0,0.0	0.0,0.0	0.0,0.0	0.0,0.0	0.024,0.0	0.046,0.0	0.0,0.0	0.008,0.0	0.0,0.0	0.0,0.0	0.004,0.0
Ga01g02118	Chr01	-	106519162	106519467	106519162	106519276	106519371	106519467	NA,NA	0.0,0.0	0.339,0.0	0.024,0.0	0.068,0.0	0.102,0.0	0.0,0.0	0.104,0.0	0.079,0.0	0.0,0.0	0.209,0.0	0.059,0.0	0.018,0.0	0.1,0.008	0.027,0.0	0.088,0.0
Ga01g02118	Chr01	-	106518597	106519085	106518597	106518753	106519001	106519085	0.0,NA	0.0,0.0	0.0,0.0	0.0,0.0	0.053,0.0	0.0,0.0	0.0,0.0	0.0,0.0	0.0,0.0	0.0,0.0	0.333,0.0	0.0,0.0	0.0,0.0	0.022,0.0	0.0,0.0	0.021,0.0
Ga01g02118	Chr01	-	106517802	106518513	106517802	106517986	106518157	106518513	NA,NA	0.0,0.0	0.0,0.0	NA,0.0	1.0,NA	0.0,0.0	NA,0.0	1.0,NA	0.0,0.0	0.091,0.0	1.0,NA	0.0,0.0	0.0,0.0	NA,0.0	0.0,0.0	0.01,0.0
Ga01g02118	Chr01	-	106516229	106516931	106516229	106516582	106516796	106516931	0.0,NA	0.0,0.0	0.0,0.0	0.2,0.0	0.444,0.0	0.0,0.0	0.0,0.0	1.0,0.0	1.0,0.0	0.0,0.0	0.2,0.0	0.0,NA	0.111,0.0	0.333,0.0	0.333,0.0	0.176,0.0
Ga01g02118	Chr01	-	106518157	106518513	106518157	106518264	106518438	106518513	0.0,NA	0.0,0.0	0.0,0.0	0.0,0.0	0.043,0.0	0.034,0.0	0.0,0.0	0.053,0.0	0.0,0.0	0.0,0.0	0.015,0.0	0.0,0.0	0.0,0.0	0.0,0.0	0.0,0.0	0.017,0.0
Ga01g02118	Chr01	-	106516018	106516564	106516018	106516124	106516229	106516564	0.0,0.0	0.0,0.0	0.0,0.0	0.0,0.0	0.027,0.0	0.0,0.0	0.0,0.0	0.0,0.0	0.0,0.0	0.0,0.0	0.0,0.0	0.0,0.0	0.011,0.0	0.0,0.0	0.0,0.0	0.018,0.0
Ga01g02119	Chr01	-	106541430	106543626	106541430	106543330	106543400	106543626	0.0,NA	0.541,0.0	NA,0.0	0.0,1.0	0.0,0.0	NA,0.0	0.181,0.078	0.143,NA	NA,0.0	0.0,0.371	0.0,1.0	NA,NA	0.0,NA	0.0,0.0	0.0,NA	0.0,0.133
Ga01g02120	Chr01	-	106550512	106552414	106550512	106550732	106551937	106552414	0.03,0.0	0.0,0.0	0.0,0.0	0.0,0.018	0.037,0.0	0.0,0.005	0.007,0.013	0.022,0.0	0.0,0.043	0.0,0.0	0.043,0.0	0.0,0.0	0.0,0.012	0.0,0.0	0.0,0.125	0.011,0.0
Ga01g02120	Chr01	-	106549421	106550732	106549421	106550442	106550512	106550732	0.0,0.0	0.0,0.0	0.0,0.0	0.019,0.0	0.017,0.0	0.008,0.0	0.004,0.0	0.015,0.0	0.0,0.0	0.057,0.0	0.0,0.0	0.0,0.0	0.0,0.0	0.024,0.0	0.0,0.0	0.018,0.0
Ga01g02122	Chr01	-	106562336	106563136	106562336	106562609	106563044	106563136	0.0,0.021	0.0,0.0	0.0,0.043	0.0,0.0	0.846,1.0	0.045,0.025	0.5,0.6	0.036,0.014	0.0,0.0	0.182,0.02	0.857,0.0	0.2,0.333	1.0,0.333	0.087,0.017	0.667,0.0	NA,1.0
Ga01g02122	Chr01	-	106560464	106561354	106560464	106560874	106561289	106561354	0.0,0.143	0.077,0.0	0.0,0.0	0.0,0.0	0.038,0.0	0.0,0.043	0.0,0.009	0.017,0.0	0.143,0.0	0.061,0.0	0.031,0.0	0.102,0.0	0.0,0.04	0.05,0.0	0.0,0.0	0.0,0.0
Ga01g02122	Chr01	-	106562336	106562609	106562336	106562401	106562527	106562609	0.0,0.0	0.0,NA	0.222,0.059	0.0,0.0	0.0,0.016	0.027,0.016	0.02,0.028	0.08,0.0	0.143,0.0	0.0,0.067	0.099,0.0	0.026,0.0	0.067,0.031	0.333,0.063	0.037,0.0	0.0,0.081
Ga01g02127	Chr01	-	106721950	106722261	106721950	106722013	106722213	106722261	0.0,0.034	0.2,0.0	0.067,0.167	0.143,0.333	0.054,0.111	0.182,0.077	0.04,0.078	0.132,0.127	0.111,0.077	0.081,0.034	0.143,0.037	0.0,0.0	0.106,0.064	0.128,0.074	0.062,0.0	0.067,0.121
Ga01g02130	Chr01	-	106746062	106746919	106746062	106746153	106746639	106746919	NA,NA	NA,0.0	0.0,0.0	0.0,0.0	0.0,NA	NA,0.0	0.0,NA	NA,0.0	NA,0.0	0.027,0.024	0.048,0.0	0.0,NA	0.0,0.017	0.176,0.0	0.0,NA	NA,0.0
Ga01g02130	Chr01	-	106744762	106745600	106744762	106745358	106745473	106745600	NA,NA	0.0,0.0	NA,0.0	0.0,0.0	NA,NA	NA,0.0	NA,NA	NA,NA	0.0,0.0	0.0,0.0	0.063,0.0	0.0,0.0	0.0,0.0	0.0,0.0	0.0,0.0	NA,0.0
Ga01g02130	Chr01	-	106746062	106746307	106746062	106746153	106746234	106746307	NA,NA	0.0,0.0	0.0,0.0	0.0,0.0	0.0,NA	NA,0.0	NA,NA	NA,0.0	NA,NA	0.023,0.0	0.036,0.0	0.0,NA	0.0,0.0	0.131,0.0	0.0,0.0	NA,0.0
Ga01g02131	Chr01	-	106763534	106764458	106763534	106763849	106763985	106764458	NA,0.0	0.2,NA	0.0,0.0	0.0,0.0	0.0,0.0	0.0,0.071	0.0,0.0	0.0,0.0	NA,0.0	0.083,0.0	0.0,0.0	0.0,0.0	0.0,0.0	0.0,0.0	0.024,0.0	0.0,0.0
Ga01g02131	Chr01	-	106763985	106764458	106763985	106764081	106764323	106764458	NA,NA	0.0,0.0	0.0,0.0	0.0,0.0	0.0,0.0	NA,0.0	0.0,0.0	0.0,0.03	0.0,0.0	0.04,0.0	0.042,0.0	0.0,NA	0.0,0.0	0.0,0.0	0.067,0.0	0.0,0.0
Ga01g02131	Chr01	-	106765718	106766093	106765718	106765851	106766020	106766093	0.0,0.0	0.0,NA	0.0,0.0	0.0,0.0	0.043,0.015	0.0,0.027	0.045,0.0	0.0,0.0	NA,0.0	0.143,0.0	0.0,0.0	0.0,0.0	0.0,0.0	0.043,0.0	0.2,0.0	0.0,0.0
Ga01g02133	Chr01	+	106782901	106783335	106782901	106783045	106783271	106783335	0.0,0.086	0.0,0.0	0.043,0.014	0.034,0.018	0.013,0.034	NA,0.005	0.008,0.008	0.0,0.0	0.0,0.0	0.0,0.03	0.023,0.042	0.1,0.048	0.029,0.008	0.021,0.0	0.052,0.0	0.02,0.023
Ga01g02133	Chr01	+	106780970	106782231	106780970	106781037	106782126	106782231	0.037,0.0	0.0,0.0	0.0,0.027	0.008,0.0	0.006,0.0	0.0,0.0	0.003,0.0	0.003,0.0	0.0,0.0	0.0,0.0	0.008,0.004	0.021,0.011	0.0,0.0	0.021,0.004	0.0,0.014	0.011,0.0
Ga01g02133	Chr01	+	106784271	106784635	106784271	106784424	106784541	106784635	1.0,1.0	NA,NA	1.0,NA	1.0,0.0	1.0,0.5	1.0,NA	0.636,NA	0.833,NA	1.0,NA	1.0,1.0	1.0,0.0	0.452,0.0	1.0,0.6	1.0,NA	1.0,NA	1.0,0.091
Ga01g02133	Chr01	+	106779864	106780559	106779864	106779936	106780276	106780559	0.086,0.0	0.0,0.0	0.0,0.0	0.0,0.0	0.011,0.004	0.093,0.015	0.0,0.0	0.011,0.0	0.0,0.0	0.021,0.016	0.037,0.0	0.011,0.0	0.009,0.007	0.0,0.01	0.0,0.0	0.019,0.0
Ga01g02133	Chr01	+	106782901	106783880	106782901	106783574	106783734	106783880	0.0,0.086	0.0,NA	0.043,0.014	1.0,0.0	0.013,0.023	NA,0.0	0.0,NA	0.0,NA	0.0,0.0	NA,0.0	0.023,0.042	1.0,NA	0.029,0.008	0.021,0.0	0.0,NA	1.0,NA
Ga01g02133	Chr01	+	106783271	106783880	106783271	106783335	106783734	106783880	0.059,0.032	0.031,0.0	0.073,0.0	0.074,0.0	0.008,0.0	0.01,0.004	0.018,0.007	0.013,0.016	0.0,0.013	0.0,0.032	0.014,0.034	0.01,0.0	0.0,0.02	0.01,0.029	0.018,0.013	0.022,0.009
Ga01g02133	Chr01	+	106779572	106780559	106779572	106779663	106779864	106780559	0.0,0.032	0.0,0.0	0.0,0.0	0.0,0.0	0.012,0.0	NA,0.0	0.0,0.004	0.0,0.0	0.032,0.0	0.037,0.0	0.0,0.0	0.005,0.0	0.009,0.0	0.0,0.0	0.0,0.0	0.0,0.0
Ga01g02135	Chr01	+	106813966	106816196	106813966	106815830	106815910	106816196	0.357,0.69	NA,NA	0.0,NA	1.0,NA	1.0,NA	0.357,NA	NA,1.0	1.0,NA	0.357,0.0	0.527,1.0	1.0,0.0	0.455,0.0	1.0,1.0	1.0,NA	0.661,0.218	1.0,0.0
Ga01g02141	Chr01	-	106849827	106850790	106849827	106849896	106850688	106850790	0.083,0.0	0.0,0.0	0.0,0.0	0.0,0.0	0.0,0.0	NA,0.0	0.0,0.0	0.0,0.0	0.0,0.0	0.0,0.0	0.0,0.0	0.001,0.0	0.0,0.0	0.0,0.0	0.0,0.01	0.0,0.0
Ga01g02142	Chr01	-	106860178	106863289	106860178	106860328	106860693	106863289	NA,0.429	1.0,1.0	0.0,0.0	1.0,1.0	0.049,0.0	NA,1.0	1.0,1.0	1.0,1.0	1.0,NA	NA,1.0	0.029,0.0	0.0,0.0	0.021,0.0	1.0,0.0	1.0,1.0	NA,1.0
Ga01g02142	Chr01	-	106860693	106863289	106860693	106860783	106860888	106863289	0.0,0.0	0.143,0.25	0.0,0.0	0.185,0.13	0.127,0.148	0.0,0.077	0.125,0.107	0.05,0.125	0.2,0.0	0.0,0.077	0.042,0.111	0.0,0.0	0.043,0.067	0.158,0.0	0.3,0.111	0.0,0.143
Ga01g02143	Chr01	+	106874837	106875156	106874837	106874925	106875063	106875156	0.0,0.0	0.091,0.0	0.067,0.034	0.022,0.05	0.03,0.023	0.021,0.007	0.0,0.013	0.01,0.027	0.0,0.018	0.0,0.0	0.0,0.0	0.0,0.0	0.072,0.041	0.019,0.053	0.037,0.0	0.0,0.02
Ga01g02144	Chr01	-	106881750	106882649	106881750	106882274	106882465	106882649	0.0,0.0	0.0,0.0	0.004,0.0	0.026,0.0	0.0,0.0	NA,0.0	0.0,0.0	0.0,0.0	0.0,0.0	0.0,0.0	0.008,0.0	0.0,0.0	0.029,0.0	0.026,0.0	0.007,0.0	0.0,0.0
Ga01g02145	Chr01	-	106900043	106900306	106900043	106900147	106900261	106900306	1.0,1.0	0.0,NA	1.0,0.0	NA,0.0	NA,NA	NA,NA	1.0,0.0	NA,NA	1.0,NA	NA,1.0	1.0,0.091	0.429,0.0	0.2,0.0	0.043,0.0	NA,0.0	0.385,0.5
Ga01g02145	Chr01	-	106900822	106901048	106900822	106900910	106901017	106901048	0.0,0.026	0.077,NA	0.037,0.006	0.0,0.0	0.0,0.0	0.0,0.0	0.0,0.0	0.0,0.0	0.0,0.032	0.0,0.0	0.048,0.0	0.0,0.0	0.006,0.0	0.004,0.0	0.0,0.0	0.0,0.0
Ga01g02145	Chr01	-	106901017	106901987	106901017	106901048	106901181	106901987	1.0,NA	0.5,NA	1.0,1.0	0.0,0.0	0.0,0.0	0.0,0.0	0.0,0.0	0.0,NA	NA,0.5	0.0,0.0	1.0,0.0	1.0,NA	0.0,0.005	0.333,0.0	NA,0.0	0.128,0.0
Ga01g02145	Chr01	-	106900043	106900718	106900043	106900147	106900572	106900718	0.0,0.0	0.0,NA	0.0,0.0	0.143,0.0	0.077,0.0	NA,0.0	0.2,0.0	0.0,NA	0.077,0.0	0.0,0.0	0.071,0.026	0.048,0.0	0.011,0.0	0.008,0.0	0.0,NA	0.067,0.0
Ga01g02145	Chr01	-	106901181	106901987	106901181	106901207	106901382	106901987	0.0,0.0	0.0,NA	0.0,0.031	0.0,0.0	0.0,0.0	0.0,0.0	0.0,0.059	0.0,NA	0.0,0.034	0.0,0.067	0.095,0.0	0.014,0.0	0.013,0.011	0.029,0.0	NA,0.0	0.053,0.0
Ga01g02145	Chr01	-	106901382	106902200	106901382	106901987	106902076	106902200	0.0,0.514	0.0,0.0	0.298,0.0	1.0,0.0	0.0,0.0	NA,NA	0.0,0.0	0.0,0.0	NA,0.0	0.0,0.0	0.0,0.0	0.0,0.0	0.019,0.0	0.027,0.0	NA,NA	0.252,0.0
Ga01g02150	Chr01	+	107030757	107031148	107030757	107030862	107031088	107031148	0.035,0.068	0.014,0.086	0.046,0.043	0.013,0.033	0.0,0.0	0.048,0.016	0.0,0.023	0.0,0.077	0.154,0.028	0.026,0.019	0.066,0.03	0.333,0.0	0.053,0.019	0.025,0.027	0.029,0.03	0.052,0.031
Ga01g02150	Chr01	+	107025108	107025263	107025108	107025143	107025230	107025263	0.593,0.482	0.889,0.843	1.0,0.739	0.524,0.715	0.445,1.0	0.616,0.828	0.603,0.763	1.0,1.0	0.855,0.712	0.416,0.777	0.766,0.795	1.0,0.445	1.0,0.517	0.645,0.853	0.656,0.654	0.702,0.739
Ga01g02150	Chr01	+	107032578	107032908	107032578	107032685	107032785	107032908	0.004,0.0	0.0,0.0	0.0,0.0	0.004,0.0	0.0,0.0	0.0,0.0	0.01,0.018	0.0,0.0	0.0,0.0	0.0,0.003	0.018,0.0	0.412,0.0	0.059,0.0	0.0,0.0	0.0,0.0	0.005,0.0
Ga01g02150	Chr01	+	107029380	107029963	107029380	107029654	107029737	107029963	0.0,0.0	0.0,0.0	0.006,0.0	0.006,0.0	0.047,0.0	0.0,0.0	0.0,0.0	0.0,0.0	0.0,0.0	0.007,0.0	0.003,0.0	0.0,0.0	0.0,0.0	0.0,0.0	0.0,0.0	0.004,0.001
Ga01g02150	Chr01	+	107033377	107033947	107033377	107033490	107033806	107033947	0.009,0.0	0.0,0.0	0.0,0.0	0.01,0.0	0.0,0.0	0.0,0.0	0.0,0.0	0.0,0.0	0.043,0.0	0.0,0.0	0.032,0.0	0.091,NA	0.0,0.0	0.053,0.0	0.008,0.0	0.043,0.0
Ga01g02152	Chr01	-	107053247	107054121	107053247	107053463	107054021	107054121	0.0,0.029	0.0,NA	NA,0.0	0.0,0.0	0.0,0.0	0.0,0.0	0.0,0.0	0.0,0.0	0.0,0.0	0.0,0.0	0.098,0.0	0.0,0.0	0.0,0.0	0.056,0.0	0.0,0.0	0.0,0.0
Ga01g02152	Chr01	-	107045727	107046599	107045727	107046347	107046451	107046599	0.0,0.0	0.0,0.0	0.0,0.0	0.0,0.0	0.0,0.0	0.0,0.0	0.0,0.0	0.0,0.0	0.0,0.0	0.0,0.0	0.012,0.0	0.024,0.0	0.0,0.0	0.0,0.0	0.0,0.0	0.0,0.0
Ga01g02155	Chr01	+	107196138	107196480	107196138	107196337	107196423	107196480	NA,NA	NA,NA	NA,NA	1.0,0.0	0.518,0.0	0.0,0.0	0.0,0.0	0.152,0.0	NA,0.0	0.0,0.0	1.0,0.0	0.212,NA	0.0,0.0	0.35,0.152	NA,NA	1.0,0.0
Ga01g02155	Chr01	+	107195284	107196816	107195284	107195479	107196724	107196816	NA,0.0	0.0,NA	0.0,0.0	1.0,0.0	0.333,0.0	0.333,0.0	0.02,0.0	NA,0.0	0.0,0.0	0.0,0.0	1.0,NA	1.0,NA	0.034,0.0	0.2,0.0	0.333,0.0	0.0,NA
Ga01g02155	Chr01	+	107195284	107196480	107195284	107195479	107196423	107196480	NA,NA	NA,NA	0.0,0.0	0.067,0.0	NA,NA	1.0,NA	0.0,0.0	1.0,NA	NA,NA	0.0,0.0	1.0,NA	0.167,0.0	0.0,0.0	0.176,0.0	NA,NA	NA,NA
Ga01g02161	Chr01	+	107383618	107384242	107383618	107383765	107383931	107384242	0.0,0.0	0.0,NA	0.0,0.0	0.077,0.0	0.0,0.091	0.0,0.0	0.0,0.0	0.01,0.0	NA,0.0	0.0,0.0	0.0,0.0	NA,0.0	0.0,0.0	0.158,0.0	0.0,NA	0.0,0.0
Ga01g02161	Chr01	+	107385160	107385432	107385160	107385262	107385381	107385432	0.059,0.2	0.0,NA	0.056,0.175	0.2,0.111	0.106,0.148	0.04,0.094	0.138,0.172	0.111,0.412	0.0,NA	0.2,0.0	NA,0.0	NA,NA	0.0,0.0	0.083,0.5	0.0,0.0	0.111,0.278
Ga01g02161	Chr01	+	107383129	107383765	107383129	107383201	107383618	107383765	0.0,0.0	0.0,0.0	0.0,0.014	0.0,0.0	0.015,0.018	0.022,0.011	0.0,0.03	0.0,0.0	NA,NA	0.0,0.032	0.333,0.0	0.0,0.0	NA,0.0	0.03,0.0	0.0,0.0	0.0,0.048
Ga01g02165	Chr01	-	107431433	107431780	107431433	107431474	107431759	107431780	NA,0.0	NA,NA	0.0,NA	0.0,NA	1.0,NA	NA,NA	0.0,NA	0.0,NA	0.2,NA	0.5,NA	0.0,NA	0.0,NA	NA,0.0	1.0,0.0	0.0,NA	NA,0.0
Ga01g02165	Chr01	-	107425038	107426145	107425038	107425134	107425245	107426145	NA,NA	0.0,NA	NA,NA	NA,NA	1.0,NA	NA,NA	0.5,1.0	0.0,NA	NA,NA	1.0,NA	0.6,NA	0.0,NA	1.0,NA	1.0,NA	1.0,NA	0.667,NA
Ga01g02165	Chr01	-	107425038	107426358	107425038	107426142	107426287	107426358	0.1,0.0	0.0,0.0	0.0,0.0	0.0,0.0	0.053,0.0	0.0,0.0	0.0,0.0	0.0,0.0	0.0,0.0	0.0,0.0	0.0,0.0	0.0,0.0	0.037,0.0	0.304,0.0	0.04,0.0	0.036,0.0
Ga01g02166	Chr01	+	107503357	107503779	107503357	107503435	107503704	107503779	0.333,0.0	0.077,NA	0.143,0.059	0.0,0.0	0.0,0.158	0.125,0.1	0.056,0.083	0.182,0.0	0.2,0.25	0.091,0.217	0.2,0.0	0.5,0.429	0.333,0.048	0.25,0.077	0.2,NA	0.6,0.077
Ga01g02166	Chr01	+	107510450	107510752	107510450	107510567	107510648	107510752	0.0,0.0	0.0,0.0	0.0,0.0	0.0,0.0	0.232,0.0	0.0,0.0	0.048,0.0	0.038,0.0	NA,0.0	0.156,0.0	0.0,0.0	0.0,0.0	0.0,0.0	0.0,0.0	0.0,0.0	0.0,0.0
Ga01g02166	Chr01	+	107510450	107511363	107510450	107510752	107511272	107511363	0.0,0.231	0.083,0.0	0.04,0.056	0.077,0.28	0.079,0.091	0.0,0.0	0.0,0.0	0.0,0.0	0.091,0.118	0.217,0.118	0.22,0.0	0.023,0.0	0.103,0.053	0.182,0.036	0.0,0.2	0.048,0.02
Ga01g02166	Chr01	+	107508517	107509090	107508517	107508763	107508848	107509090	0.684,NA	NA,NA	NA,0.0	1.0,NA	0.637,0.119	0.0,0.0	0.213,0.0	0.52,NA	1.0,0.0	0.119,NA	0.302,NA	0.057,0.0	0.0,0.0	0.52,0.0	1.0,NA	0.684,0.0
Ga01g02167	Chr01	+	107512789	107513631	107512789	107512918	107513252	107513631	NA,0.0	NA,0.0	0.0,0.0	0.0,0.0	0.041,0.0	NA,NA	0.0,0.0	0.0,0.0	NA,NA	0.0,0.0	0.0,NA	0.0,NA	0.0,0.0	0.0,0.0	0.0,0.0	0.0,0.0
Ga01g02167	Chr01	+	107513995	107514294	107513995	107514069	107514239	107514294	0.0,NA	0.0,1.0	0.0,0.0	0.0,0.125	0.074,0.039	0.021,0.063	0.064,0.103	0.056,0.082	NA,0.0	0.111,0.091	0.0,1.0	NA,NA	0.0,0.273	0.048,0.019	0.077,NA	0.0,0.043
Ga01g02171	Chr01	-	107602972	107603817	107602972	107603052	107603165	107603817	NA,0.0	0.0,0.0	0.0,0.0	0.0,0.0	0.089,0.0	0.0,0.0	0.0,0.0	0.035,0.0	NA,0.0	0.0,0.0	0.179,0.018	0.036,0.111	0.016,0.0	0.027,0.0	0.0,0.0	0.2,0.0
Ga01g02171	Chr01	-	107603165	107603924	107603165	107603796	107603900	107603924	NA,NA	0.0,0.0	NA,0.0	NA,0.0	1.0,1.0	0.0,0.333	1.0,NA	0.6,0.0	NA,NA	0.143,0.0	0.077,1.0	0.167,0.0	0.0,1.0	1.0,0.0	1.0,NA	NA,0.0
Ga01g02175	Chr01	-	107735935	107736512	107735935	107736355	107736430	107736512	0.0,0.0	0.0,0.0	0.022,0.0	0.0,0.0	0.01,0.0	0.021,0.004	0.003,0.003	0.004,0.026	0.0,0.0	0.019,0.0	0.0,0.0	0.012,0.0	0.012,0.0	0.0,0.0	0.0,0.0	0.0,0.0
Ga01g02182	Chr01	+	107889665	107890105	107889665	107889741	107889854	107890105	0.081,0.02	0.0,0.0	0.0,0.0	0.053,0.0	0.071,0.0	0.038,0.0	0.03,0.0	0.015,0.0	0.158,0.0	0.067,0.0	0.172,0.0	0.012,0.0	0.026,0.0	0.1,0.0	0.042,0.0	0.0,0.0
Ga01g02184	Chr01	-	107907448	107907860	107907448	107907537	107907794	107907860	0.032,0.026	0.0,0.0	0.0,0.0	0.0,0.0	0.013,0.027	0.2,0.067	0.0,0.0	0.0,0.0	0.0,0.0	0.0,0.091	0.079,0.017	0.093,0.0	0.077,NA	0.185,0.0	0.0,0.0	0.013,0.018
Ga01g02184	Chr01	-	107905703	107906509	107905703	107906207	107906408	107906509	0.028,0.038	0.091,NA	0.0,0.0	0.0,0.0	0.043,0.0	0.0,0.0	0.0,0.0	0.014,0.0	0.333,0.0	0.032,0.0	0.071,0.0	0.051,0.022	0.0,0.0	0.143,0.0	0.0,0.0	0.012,0.0
Ga01g02184	Chr01	-	107908794	107909038	107908794	107908875	107908967	107909038	0.0,0.0	0.0,0.0	0.224,0.0	0.0,0.025	0.022,0.0	0.0,0.0	0.0,0.0	0.0,0.0	0.08,0.0	0.0,0.08	0.019,0.087	0.034,0.0	0.0,0.0	0.0,0.0	0.0,0.0	0.012,0.0
Ga01g02184	Chr01	-	107908508	107909038	107908508	107908723	107908794	107909038	0.03,0.625	0.054,0.0	0.0,0.0	0.099,0.0	0.066,0.03	0.135,0.077	0.03,0.0	0.033,0.0	0.0,0.0	0.0,0.0	0.057,0.02	0.099,0.0	0.027,0.0	0.163,0.0	0.032,0.0	0.06,0.045
Ga01g02185	Chr01	+	107936251	107936480	107936251	107936292	107936397	107936480	0.238,0.333	0.0,1.0	0.381,0.667	0.75,0.333	0.188,0.216	0.333,0.209	0.354,0.37	0.156,0.333	0.0,0.273	0.091,0.333	0.412,0.0	0.0,NA	0.444,0.5	0.6,0.429	0.333,NA	0.0,0.333
Ga01g02185	Chr01	+	107934386	107934869	107934386	107934508	107934759	107934869	0.5,0.0	0.0,NA	0.0,0.0	0.333,0.0	0.103,0.0	NA,0.0	0.0,0.0	0.0,0.0	0.167,0.0	1.0,0.0	0.0,0.0	0.0,NA	0.077,0.0	1.0,0.0	1.0,NA	NA,0.0
Ga01g02185	Chr01	+	107936945	107937276	107936945	107937125	107937230	107937276	0.0,NA	NA,NA	1.0,NA	1.0,NA	1.0,NA	NA,0.0	0.429,0.0	1.0,NA	1.0,NA	1.0,NA	1.0,NA	NA,NA	1.0,0.333	NA,NA	0.0,NA	NA,0.0
Ga01g02186	Chr01	-	107953281	107953601	107953281	107953397	107953531	107953601	NA,0.043	0.0,0.0	0.0,0.0	0.0,0.0	0.013,0.008	0.02,0.0	0.01,0.013	0.013,0.0	0.0,0.0	0.0,0.0	0.023,0.0	0.125,0.0	0.0,0.0	0.0,0.0	0.023,0.0	0.0,0.0
Ga01g02196	Chr01	+	108073624	108074064	108073624	108073910	108073986	108074064	NA,NA	0.0,0.0	0.0,0.221	0.059,0.0	0.04,0.016	0.0,0.028	0.031,0.0	0.04,0.0	0.0,0.0	0.221,0.0	0.221,0.0	NA,NA	0.094,0.0	0.159,0.0	0.254,0.0	0.0,0.0
Ga01g02201	Chr01	+	108171472	108171802	108171472	108171562	108171677	108171802	0.0,0.0	0.006,0.0	0.0,0.0	0.0,0.0	0.0,0.004	0.0,0.0	0.0,0.0	0.0,0.0	0.022,0.0	0.0,0.006	0.01,0.0	0.007,0.0	0.0,0.0	0.02,0.0	0.0,0.0	0.0,0.0
Ga01g02202	Chr01	+	108194099	108194515	108194099	108194155	108194434	108194515	0.0,0.0	0.0,0.0	0.0,0.067	0.0,0.0	0.091,0.0	0.0,0.0	0.0,0.049	0.0,0.038	0.0,0.0	0.0,0.024	0.0,0.1	0.0,0.0	0.0,0.0	0.048,0.0	0.0,0.0	0.167,0.0
Ga01g02202	Chr01	+	108188938	108189225	108188938	108189046	108189141	108189225	0.0,0.045	0.035,0.0	0.093,0.0	0.0,0.0	0.102,0.038	0.079,0.0	0.041,0.235	0.146,0.068	0.114,0.0	0.506,0.255	0.045,0.0	0.17,0.0	0.204,0.114	0.079,0.068	0.243,0.0	0.079,0.0
Ga01g02202	Chr01	+	108186215	108186613	108186215	108186260	108186455	108186613	1.0,0.111	0.0,NA	0.0,0.0	0.2,0.0	0.4,0.0	0.333,0.0	0.0,NA	0.2,0.25	1.0,0.0	0.0,0.0	0.571,0.0	0.25,0.0	0.286,0.0	1.0,0.0	0.111,0.0	0.2,0.0
Ga01g02203	Chr01	+	108217196	108217772	108217196	108217373	108217541	108217772	NA,NA	0.0,NA	NA,NA	NA,0.0	0.231,0.0	NA,0.0	0.111,0.0	NA,0.333	NA,NA	0.0,0.0	0.2,NA	NA,NA	NA,0.0	0.636,NA	0.5,NA	NA,NA
Ga01g02204	Chr01	-	108225354	108226399	108225354	108225489	108226258	108226399	NA,0.0	0.0,NA	NA,0.0	0.04,0.0	0.0,0.0	NA,0.0	0.048,0.0	0.0,0.0	0.333,0.0	0.111,0.0	0.106,0.0	0.0,0.0	0.0,0.027	0.0,0.0	0.011,0.0	0.0,0.0
Ga01g02205	Chr01	+	108237930	108238684	108237930	108237980	108238570	108238684	0.0,0.0	0.0,0.333	0.053,0.059	0.0,0.1	0.031,0.028	0.0,0.048	0.007,0.035	0.026,0.013	NA,NA	0.0,0.03	0.086,0.0	0.057,0.036	0.1,0.0	0.0,0.0	0.0,0.143	0.0,0.0
Ga01g02205	Chr01	+	108235149	108236026	108235149	108235222	108235317	108236026	NA,1.0	0.0,NA	0.0,0.0	1.0,0.0	0.372,0.0	0.0,0.0	0.089,0.0	0.31,0.0	1.0,0.0	0.339,NA	0.204,0.0	0.124,0.0	NA,0.0	0.204,0.0	1.0,0.0	0.146,NA
Ga01g02205	Chr01	+	108235317	108236026	108235317	108235808	108235929	108236026	NA,NA	0.077,0.0	0.0,0.0	0.0,0.111	0.021,0.0	0.0,0.0	0.0,0.013	0.0,0.0	NA,0.0	0.0,0.091	0.091,0.097	0.03,0.0	0.0,0.0	0.077,0.0	0.0,0.0	0.0,0.0
Ga01g02205	Chr01	+	108233829	108234608	108233829	108233952	108234526	108234608	0.333,1.0	0.0,NA	0.0,0.0	0.111,0.077	0.08,0.017	0.086,0.043	0.079,0.017	0.133,0.053	NA,0.0	0.059,0.13	0.071,0.0	0.008,0.0	0.026,0.0	0.222,0.0	0.059,0.0	0.231,0.0
Ga01g02209	Chr01	+	108259138	108259492	108259138	108259212	108259396	108259492	NA,0.0	0.032,0.0	0.0,0.0	0.059,0.0	0.0,0.029	0.042,0.013	0.051,0.021	0.014,0.019	0.0,0.0	0.0,0.033	0.163,0.0	0.072,0.0	0.038,0.018	0.0,0.009	0.045,0.0	0.111,0.0
Ga01g02224	Chr01	-	108466358	108466715	108466358	108466425	108466616	108466715	0.053,0.0	0.0,0.0	0.0,0.0	0.0,0.0	0.007,0.0	NA,0.0	0.0,0.005	0.0,0.0	0.0,0.0	0.0,0.0	0.007,0.0	0.0,0.0	0.0,0.0	0.0,0.006	0.004,0.0	0.0,0.0
Ga01g02225	Chr01	+	108496494	108496901	108496494	108496788	108496865	108496901	NA,NA	0.0,1.0	0.22,0.0	0.0,0.0	0.139,0.22	0.0,0.124	0.066,0.159	0.054,0.075	NA,NA	0.0,0.0	0.159,0.134	0.094,0.139	0.0,0.0	0.075,0.124	0.159,0.629	0.0,0.0
Ga01g02226	Chr01	+	108502900	108504144	108502900	108502972	108503095	108504144	0.0,0.0	0.0,NA	0.0,0.0	0.0,0.026	0.015,0.01	0.0,0.0	0.021,0.0	0.0,0.0	0.0,0.0	0.0,0.0	0.105,0.0	0.011,0.0	0.018,0.023	0.0,0.0	0.0,0.0	0.0,0.0
Ga01g02226	Chr01	+	108503095	108504144	108503095	108503134	108504007	108504144	0.0,0.0	0.0,NA	0.0,0.0	0.048,0.0	0.02,0.0	0.0,0.0	0.0,0.0	0.0,0.0	0.0,NA	0.0,0.0	0.22,0.0	0.0,0.0	0.0,0.0	0.0,0.0	0.0,0.0	0.0,0.0
Ga01g02226	Chr01	+	108504226	108504713	108504226	108504345	108504625	108504713	0.0,0.0	0.0,0.0	0.0,0.0	0.0,0.0	0.0,0.0	NA,0.0	0.0,0.0	0.0,0.0	0.0,0.0	0.0,0.0	0.0,0.0	0.0,0.0	0.0,0.0	0.0,0.0	0.0,0.2	0.0,0.0
Ga01g02228	Chr01	+	108524797	108526037	108524797	108524902	108525496	108526037	0.667,0.05	0.25,NA	0.0,NA	0.143,0.0	0.375,NA	NA,NA	NA,0.0	1.0,NA	1.0,NA	1.0,0.0	1.0,NA	0.0,0.0	0.5,0.0	0.667,0.0	0.333,NA	1.0,0.0
Ga01g02229	Chr01	+	108530912	108531304	108530912	108530975	108531226	108531304	0.011,0.03	0.0,0.0	0.0,0.0	0.032,0.0	0.009,0.0	0.0,0.0	0.014,0.0	0.038,0.02	0.0,0.0	0.059,0.0	0.021,0.012	0.01,0.0	0.0,0.019	0.0,0.0	0.04,0.056	0.017,0.02
Ga01g02231	Chr01	+	108551240	108552129	108551240	108551492	108551937	108552129	0.0,0.0	0.0,1.0	0.333,NA	0.0,0.0	0.6,NA	NA,0.0	0.0,0.0	0.167,0.2	NA,0.0	0.0,NA	1.0,NA	1.0,NA	0.0,NA	0.333,NA	0.0,0.0	0.143,0.0
Ga01g02231	Chr01	+	108549753	108550340	108549753	108549879	108549946	108550340	0.0,0.0	0.0,0.0	0.0,0.0	0.0,0.0	0.118,0.0	0.0,0.0	0.0,0.0	0.375,0.0	0.31,0.0	NA,0.0	0.0,0.0	0.375,NA	0.0,0.0	0.081,0.0	0.0,0.0	0.0,0.0
Ga01g02237	Chr01	-	108593156	108594414	108593156	108593456	108593752	108594414	0.273,NA	NA,NA	1.0,0.0	1.0,NA	0.8,NA	1.0,NA	0.5,0.0	1.0,0.0	0.867,0.0	1.0,NA	0.579,NA	0.081,0.0	1.0,NA	0.909,NA	1.0,NA	0.905,0.0
Ga01g02247	Chr01	-	108672385	108672938	108672385	108672601	108672724	108672938	1.0,0.0	1.0,0.0	1.0,NA	0.0,0.0	0.143,0.0	0.0,0.0	0.0,0.0	0.333,0.0	0.2,0.0	NA,NA	1.0,0.0	0.286,0.0	0.0,0.0	1.0,NA	0.0,NA	0.5,0.0
Ga01g02250	Chr01	-	108705521	108706043	108705521	108705706	108705829	108706043	0.5,NA	0.0,NA	NA,NA	0.0,0.0	0.032,0.0	0.0,0.0	0.0,0.0	0.0,0.0	1.0,0.0	NA,0.0	0.385,0.0	0.039,0.0	0.0,0.0	0.0,NA	0.0,0.0	0.2,NA
Ga01g02253	Chr01	-	108777635	108778827	108777635	108778329	108778700	108778827	0.0,0.0	0.0,NA	NA,0.143	0.0,0.0	0.032,0.0	0.0,0.5	0.059,0.0	0.0,0.067	0.2,0.0	0.0,0.143	0.0,0.0	0.0,NA	0.0,0.0	0.0,0.0	0.0,NA	0.077,0.125
Ga01g02253	Chr01	-	108768607	108769127	108768607	108768772	108768860	108769127	0.0,NA	NA,NA	NA,NA	NA,NA	0.21,NA	NA,NA	0.516,0.0	0.347,NA	1.0,1.0	1.0,NA	1.0,0.0	1.0,0.0	1.0,1.0	1.0,0.0	NA,NA	1.0,0.0
Ga01g02253	Chr01	-	108773850	108774250	108773850	108773937	108774160	108774250	0.0,0.0	0.0,0.0	0.0,0.0	0.111,0.053	0.077,0.083	0.2,0.042	0.02,0.0	0.154,0.0	NA,0.067	0.0,0.0	0.091,0.091	0.091,0.0	0.034,0.029	0.5,0.056	0.143,0.0	0.143,0.053
Ga01g02253	Chr01	-	108777635	108778329	108777635	108777764	108778236	108778329	0.0,0.0	0.0,NA	0.0,0.0	0.0,0.0	0.077,0.0	0.0,0.0	0.0,0.0	0.0,0.0	0.2,0.0	0.0,0.0	0.063,0.0	0.0,0.0	0.067,0.0	0.0,0.0	0.25,0.0	0.125,0.0
Ga01g02253	Chr01	-	108778989	108779708	108778989	108779218	108779536	108779708	0.0,0.0	0.0,0.0	0.0,0.0	0.143,0.0	0.0,0.0	0.0,0.045	0.0,0.0	0.0,0.0	NA,0.0	0.048,0.0	0.0,0.0	0.0,0.0	0.0,0.0	0.0,0.0	0.0,0.0	0.0,0.0
Ga01g02253	Chr01	-	108778236	108778539	108778236	108778329	108778432	108778539	0.0,0.0	0.0,0.0	NA,0.0	0.0,0.0	0.158,0.0	0.0,0.143	0.0,0.0	0.0,0.0	0.0,0.0	0.0,0.0	0.0,0.0	NA,NA	0.0,0.0	0.125,0.0	0.0,NA	0.0,0.0
Ga01g02253	Chr01	-	108778236	108778827	108778236	108778539	108778700	108778827	NA,0.0	0.0,NA	0.0,0.0	0.0,0.0	0.0,0.0	0.0,0.034	0.0,0.0	0.059,0.0	0.333,0.0	0.0,0.0	0.048,0.0	0.0,NA	0.0,0.0	0.0,0.0	0.0,0.0	0.25,0.0
Ga01g02254	Chr01	+	108792641	108793074	108792641	108792728	108792805	108793074	1.0,1.0	1.0,1.0	1.0,1.0	1.0,1.0	1.0,1.0	1.0,1.0	0.931,0.934	0.977,1.0	1.0,1.0	1.0,1.0	1.0,1.0	0.809,1.0	1.0,1.0	1.0,1.0	1.0,1.0	1.0,1.0
Ga01g02254	Chr01	+	108790500	108791295	108790500	108790969	108791086	108791295	0.9,NA	NA,NA	1.0,NA	0.818,NA	0.926,1.0	NA,1.0	0.8,NA	0.857,NA	1.0,NA	0.667,NA	1.0,1.0	0.628,NA	1.0,NA	0.882,NA	0.789,NA	1.0,1.0
Ga01g02255	Chr01	+	108810404	108812484	108810404	108811199	108811615	108812484	0.006,0.0	0.0,0.0	0.0,0.0	0.0,0.0	0.001,0.0	0.0,0.0	0.0,0.002	0.003,0.0	0.0,0.0	0.0,0.0	0.009,0.0	0.001,0.0	0.0,0.0	0.003,0.0	0.0,0.0	0.0,0.0
Ga01g02255	Chr01	+	108808174	108808955	108808174	108808186	108808557	108808955	0.059,0.0	0.0,0.0	0.037,0.0	0.029,0.0	1.0,0.0	0.037,0.0	0.0,0.007	0.108,0.0	0.083,0.0	0.083,0.0	0.107,0.0	0.008,0.0	0.041,0.013	0.075,0.0	0.047,0.0	0.079,0.0
Ga01g02267	Chr01	-	109029212	109030093	109029212	109029422	109029931	109030093	0.053,0.007	0.0,0.0	0.0,0.0	0.061,0.0	0.042,0.0	0.0,0.018	0.0,0.0	0.125,0.0	0.067,0.0	0.0,0.0	0.048,0.0	0.169,0.128	0.016,0.0	0.04,0.0	0.0,0.0	0.0,0.0
Ga01g02267	Chr01	-	109025641	109026042	109025641	109025739	109025952	109026042	0.0,0.0	0.0,0.0	0.0,0.053	0.158,0.0	0.556,0.0	0.0,0.0	0.0,0.0	0.067,0.0	0.111,0.0	0.0,0.0	0.04,0.0	0.065,0.059	0.0,0.0	0.6,0.0	0.0,0.0	0.0,0.071
Ga01g02267	Chr01	-	109026260	109026728	109026260	109026308	109026653	109026728	0.077,0.044	0.048,0.0	0.013,0.01	0.031,0.017	0.027,0.029	0.029,0.042	0.018,0.034	0.046,0.017	0.0,0.033	0.026,0.033	0.033,0.058	0.154,0.19	0.02,0.008	0.024,0.029	0.044,0.069	0.0,0.027
Ga01g02267	Chr01	-	109025641	109026308	109025641	109025739	109026260	109026308	0.0,0.004	0.0,0.0	0.0,0.013	0.036,0.0	0.037,0.0	0.034,0.0	0.0,0.0	0.036,0.0	0.029,0.0	0.0,0.033	0.02,0.0	0.018,0.0	0.036,0.0	0.0,0.0	0.0,0.0	0.011,0.0
Ga01g02267	Chr01	-	109022763	109022993	109022763	109022827	109022924	109022993	0.0,0.016	0.006,0.0	0.0,0.036	0.0,0.017	0.029,0.009	0.0,0.015	0.012,0.0	0.015,0.0	0.013,0.0	0.0,0.012	0.009,0.0	0.008,0.015	0.008,0.007	0.01,0.0	0.0,0.0	0.017,0.019
Ga01g02271	Chr01	-	109096405	109097223	109096405	109096585	109096881	109097223	0.0,0.0	0.0,0.0	0.0,NA	0.077,0.067	0.0,0.0	0.0,NA	0.0,0.0	0.0,0.0	0.0,0.0	0.0,0.0	0.238,0.0	0.0,NA	0.25,0.0	0.102,0.0	0.04,0.0	0.034,0.024
Ga01g02284	Chr01	+	109402664	109403100	109402664	109402874	109402998	109403100	0.0,0.0	0.0,NA	0.0,0.0	0.0,0.0	0.077,0.0	0.0,0.0	0.0,0.0	0.0,0.0	0.0,0.0	0.0,0.0	0.0,0.0	0.0,0.0	0.0,0.0	0.0,0.0	0.0,0.0	0.027,0.0
Ga01g02284	Chr01	+	109407116	109408159	109407116	109407289	109407379	109408159	0.0,0.0	0.0,NA	0.0,0.0	0.0,0.0	0.0,0.0	0.0,0.0	0.042,0.0	0.063,0.0	0.0,0.0	0.0,0.0	0.889,0.565	0.0,0.0	0.0,0.0	0.467,0.0	0.0,0.0	0.125,0.0
Ga01g02284	Chr01	+	109400403	109400671	109400403	109400500	109400592	109400671	1.0,1.0	1.0,NA	1.0,1.0	0.566,0.723	0.709,0.807	1.0,1.0	1.0,1.0	1.0,0.879	1.0,1.0	1.0,1.0	1.0,0.207	0.566,0.115	1.0,1.0	0.61,1.0	0.41,1.0	1.0,0.807
Ga01g02287	Chr01	-	109460775	109461538	109460775	109461148	109461424	109461538	0.429,0.5	0.0,NA	0.0,0.0	0.0,0.0	0.143,0.0	0.0,0.0	0.0,0.011	0.0,0.0	0.077,0.0	0.067,0.091	0.086,0.03	0.0,0.0	0.0,0.067	0.125,0.0	0.03,0.0	0.103,0.0
Ga01g02290	Chr01	-	109478334	109480243	109478334	109478529	109479916	109480243	0.0,0.0	0.0,0.0	0.143,0.0	0.0,0.0	0.056,0.0	0.0,0.0	0.012,0.042	0.0,0.0	0.043,0.0	0.0,0.0	0.056,0.0	0.333,NA	0.077,0.053	0.143,0.0	0.0,0.0	0.0,0.0
Ga01g02290	Chr01	-	109476972	109478233	109476972	109477208	109478095	109478233	0.0,0.0	0.0,0.0	0.0,0.0	0.0,0.0	0.03,0.0	NA,0.0	0.0,0.0	0.055,0.0	0.036,0.011	0.0,0.0	0.061,0.0	0.03,NA	0.026,0.0	0.043,0.0	0.032,0.0	0.0,0.0
Ga01g02295	Chr01	+	109540278	109540647	109540278	109540411	109540489	109540647	NA,NA	0.062,0.0	0.0,0.0	0.062,0.0	0.0,0.0	0.0,0.0	0.025,0.0	0.0,0.0	0.0,0.0	0.039,0.0	0.062,0.0	0.0,0.0	0.0,0.0	0.09,0.0	0.0,0.0	0.0,0.0
Ga01g02297	Chr01	+	109548279	109549147	109548279	109548766	109548877	109549147	NA,0.0	0.0,0.0	0.0,0.0	0.0,0.0	0.008,0.0	0.003,0.0	0.0,0.0	0.009,0.0	NA,0.0	0.013,0.0	0.0,0.0	0.0,0.0	0.0,0.0	0.0,0.0	0.0,0.0	0.0,0.0
Ga01g02298	Chr01	+	109555976	109556804	109555976	109556454	109556534	109556804	0.0,0.0	0.0,0.0	0.0,0.0	0.0,0.0	0.011,0.0	0.0,0.0	0.0,0.0	0.003,0.0	NA,0.0	0.004,0.0	0.0,0.0	0.0,0.0	0.0,0.0	0.0,0.0	0.0,0.0	0.0,0.0
Ga01g02300	Chr01	-	109568527	109569348	109568527	109568797	109568883	109569348	0.0,0.0	0.016,0.0	0.0,0.0	0.0,0.0	0.0,0.0	NA,0.0	0.001,0.0	0.009,0.0	0.0,0.0	0.006,0.0	0.0,0.0	0.0,0.0	0.0,0.001	0.0,0.0	0.027,0.0	0.0,0.0
Ga01g02305	Chr01	-	109625251	109625814	109625251	109625432	109625579	109625814	1.0,NA	NA,NA	NA,NA	1.0,NA	0.92,1.0	1.0,NA	0.0,1.0	0.6,0.0	1.0,NA	1.0,0.0	1.0,NA	1.0,0.0	1.0,NA	1.0,0.0	1.0,NA	1.0,0.0
Ga01g02305	Chr01	-	109632084	109632401	109632084	109632137	109632280	109632401	NA,0.0	NA,NA	NA,0.0	NA,0.0	1.0,0.0	0.0,0.0	0.0,0.0	0.5,NA	NA,0.0	0.0,0.0	1.0,NA	NA,NA	1.0,NA	1.0,NA	0.0,NA	NA,0.0
Ga01g02308	Chr01	+	109662321	109663889	109662321	109662698	109663028	109663889	NA,NA	NA,NA	NA,NA	NA,NA	0.926,0.0	NA,NA	NA,NA	1.0,NA	NA,NA	1.0,NA	1.0,1.0	0.0,NA	1.0,NA	1.0,NA	1.0,NA	NA,NA
Ga01g02309	Chr01	+	109676829	109677303	109676829	109676941	109677183	109677303	0.0,0.004	0.0,0.0	0.0,0.0	0.074,0.0	0.036,0.0	NA,0.0	0.0,0.0	0.0,0.0	0.0,0.0	0.0,0.0	0.0,0.0	0.0,0.0	0.0,0.0	0.043,0.0	0.01,0.0	0.0,0.0
Ga01g02309	Chr01	+	109679546	109680061	109679546	109679689	109679990	109680061	0.007,0.039	0.0,0.0	0.0,0.013	0.007,0.0	0.009,0.026	0.0,0.009	0.008,0.004	0.016,0.0	0.0,0.0	0.0,0.02	0.016,0.0	0.017,0.037	0.0,0.005	0.0,0.0	0.0,0.0	0.09,0.096
Ga01g02310	Chr01	+	109684437	109685784	109684437	109684736	109685643	109685784	0.038,0.0	0.0,NA	0.0,0.0	0.0,0.0	0.0,0.0	0.0,0.0	0.0,0.0	0.0,0.0	0.0,0.0	0.0,0.0	0.005,0.0	0.0,0.0	0.0,0.002	0.008,0.001	0.0,0.0	0.002,0.0
Ga01g02311	Chr01	+	109689086	109690020	109689086	109689133	109689223	109690020	NA,0.0	0.0,NA	NA,NA	0.0,0.0	NA,NA	NA,NA	NA,NA	NA,NA	0.0,0.0	0.0,0.0	0.0,0.0	0.513,0.0	0.136,0.0	0.0,0.0	0.0,0.0	0.0,0.0
Ga01g02311	Chr01	+	109688889	109691499	109688889	109690020	109690118	109691499	0.0,0.0	0.0,NA	0.0,NA	NA,NA	NA,NA	NA,NA	NA,NA	NA,NA	1.0,0.0	NA,NA	0.0,0.0	NA,NA	0.0,0.0	NA,NA	0.0,NA	0.0,0.0
Ga01g02311	Chr01	+	109688889	109690020	109688889	109688974	109689086	109690020	1.0,0.0	0.0,0.0	NA,NA	0.0,0.0	NA,NA	NA,NA	NA,NA	NA,NA	0.0,0.0	0.0,0.0	0.333,0.0	NA,0.0	0.143,0.067	0.455,0.0	0.0,0.0	0.256,0.0
Ga01g02311	Chr01	+	109688494	109688810	109688494	109688648	109688731	109688810	0.0,0.522	0.0,NA	0.0,NA	0.0,NA	NA,NA	NA,NA	NA,NA	NA,NA	0.0,0.0	0.0,0.0	0.0,0.0	NA,NA	0.0,0.0	0.238,0.0	0.0,0.099	0.0,0.052
Ga01g02312	Chr01	+	109721373	109721581	109721373	109721458	109721534	109721581	1.0,NA	0.0,0.0	0.0,NA	0.0,0.0	0.0,1.0	NA,NA	NA,0.0	NA,NA	NA,0.0	0.0,0.499	0.125,0.176	NA,NA	0.05,0.128	0.0,0.118	0.159,0.221	0.0,0.0
Ga01g02318	Chr01	-	109755849	109756168	109755849	109755931	109756021	109756168	0.003,0.0	0.0,0.014	0.0,0.003	0.009,0.0	0.01,0.002	0.0,0.0	0.0,0.0	0.002,0.0	0.004,0.0	0.0,0.008	0.024,0.002	0.0,0.0	0.0,0.003	0.008,0.0	0.0,0.0	0.0,0.0
Ga01g02318	Chr01	-	109757529	109757702	109757529	109757586	109757690	109757702	0.048,0.628	0.063,0.111	0.034,0.05	0.032,0.049	0.037,0.065	0.037,0.025	0.041,0.049	0.022,0.008	0.034,0.023	0.048,0.043	0.059,0.027	0.088,0.043	0.037,0.052	0.042,0.015	0.017,0.021	0.037,0.03
Ga01g02318	Chr01	-	109755588	109755931	109755588	109755764	109755849	109755931	0.0,0.013	0.0,0.0	0.0,0.002	0.0,0.0	0.0,0.003	0.0,0.0	0.0,0.0	0.0,0.0	0.0,0.0	0.004,0.0	0.0,0.0	0.0,0.0	0.0,0.0	0.0,0.0	0.004,0.0	0.002,0.0
Ga01g02318	Chr01	-	109760258	109760635	109760258	109760335	109760559	109760635	0.016,0.026	0.012,0.02	0.026,0.013	0.02,0.021	0.016,0.013	0.038,0.006	0.011,0.006	0.005,0.009	0.011,0.019	0.02,0.023	0.034,0.007	0.04,0.034	0.02,0.011	0.04,0.016	0.018,0.016	0.036,0.018
Ga01g02318	Chr01	-	109757529	109757993	109757529	109757702	109757813	109757993	0.008,0.0	0.0,0.0	0.0,0.0	0.0,0.0	0.005,0.0	0.0,0.0	0.0,0.0	0.0,0.0	0.0,0.0	0.0,0.004	0.002,0.0	0.013,0.0	0.0,0.0	0.0,0.003	0.0,0.0	0.002,0.0
Ga01g02318	Chr01	-	109757813	109757993	109757813	109757818	109757974	109757993	0.017,1.0	0.035,0.077	0.022,0.007	0.004,0.011	0.008,0.031	0.0,0.015	0.013,0.008	0.024,0.014	0.009,0.006	0.0,0.004	0.032,0.014	0.068,0.116	0.035,0.015	0.008,0.025	0.021,0.005	0.029,0.03
Ga01g02319	Chr01	-	109767875	109768340	109767875	109767990	109768260	109768340	0.0,0.041	0.0,0.0	0.006,0.011	0.002,0.0	0.01,0.007	0.0,0.007	0.0,0.0	0.0,0.009	0.023,0.004	0.0,0.021	0.012,0.005	0.004,0.034	0.004,0.008	0.017,0.005	0.008,0.0	0.021,0.006
Ga01g02320	Chr01	-	109775829	109777117	109775829	109775982	109776973	109777117	0.333,0.0	0.0,NA	0.0,0.0	0.0,0.0	NA,0.0	0.0,0.0	0.0,0.0	0.0,0.0	0.02,0.0	0.0,0.0	0.0,0.0	0.0,0.0	0.0,0.0	0.0,0.0	0.0,0.0	0.0,0.0
Ga01g02322	Chr01	-	109804945	109805965	109804945	109805059	109805767	109805965	0.016,0.009	0.0,0.0	0.0,0.0	0.0,0.0	0.007,0.0	0.003,0.0	0.0,0.0	0.006,0.0	0.021,0.0	0.006,0.0	0.013,0.0	0.0,0.0	0.002,0.0	0.021,0.0	0.004,0.0	0.016,0.0
Ga01g02322	Chr01	-	109804567	109805059	109804567	109804818	109804945	109805059	0.0,0.0	0.0,0.0	0.0,0.0	0.0,0.0	0.005,0.0	0.0,0.0	0.0,0.0	0.005,0.0	0.0,0.0	0.0,0.0	0.013,0.0	0.0,0.0	0.0,0.0	0.0,0.0	0.008,0.0	0.008,0.0
Ga01g02322	Chr01	-	109804107	109805059	109804107	109804243	109804567	109805059	0.0,0.0	0.0,0.0	0.0,0.0	0.0,0.0	0.005,0.0	0.0,0.0	0.0,0.0	0.0,0.0	0.01,0.0	0.0,0.0	0.008,0.0	0.0,0.0	0.002,0.0	0.0,0.002	0.0,0.0	0.01,0.0
Ga01g02322	Chr01	-	109802267	109803121	109802267	109802944	109803057	109803121	0.016,0.0	0.011,0.0	0.0,0.0	0.019,0.008	0.0,0.01	0.008,0.0	0.016,0.003	0.01,0.028	0.0,0.0	0.0,0.0	0.018,0.0	0.005,0.0	0.0,0.0	0.0,0.0	0.0,0.0	0.015,0.0
Ga01g02322	Chr01	-	109802267	109802944	109802267	109802360	109802764	109802944	0.0,0.0	0.0,0.0	0.0,0.0	0.0,0.0	0.006,0.0	NA,0.0	0.0,0.0	0.002,0.005	0.013,0.0	0.0,0.0	0.0,0.0	0.0,0.0	0.0,0.0	0.009,0.0	0.007,0.0	0.0,0.0
Ga01g02323	Chr01	+	109823551	109824259	109823551	109823608	109824115	109824259	0.005,0.002	0.0,0.0	0.0,0.0	0.0,0.008	0.004,0.007	0.0,0.0	0.0,0.0	0.003,0.0	0.0,0.003	0.0,0.013	0.0,0.0	0.006,0.0	0.012,0.026	0.061,0.0	0.037,0.0	0.016,0.01
Ga01g02323	Chr01	+	109825295	109826089	109825295	109825800	109825895	109826089	0.0,0.0	0.0,0.0	0.0,0.0	0.0,0.0	NA,0.0	0.0,0.0	0.0,0.0	0.005,0.0	0.029,0.0	0.0,0.0	0.0,0.0	0.0,0.0	0.0,0.0	0.0,0.0	0.0,0.0	0.0,0.0
Ga01g02323	Chr01	+	109826941	109827270	109826941	109827055	109827189	109827270	0.032,0.027	0.026,0.0	0.026,0.0	0.0,0.0	0.057,0.007	0.024,0.005	0.008,0.003	0.0,0.007	0.152,0.01	0.0,0.0	0.035,0.0	0.095,0.038	0.027,0.0	0.0,0.033	0.0,0.04	0.027,0.006
Ga01g02323	Chr01	+	109824648	109824944	109824648	109824729	109824856	109824944	0.0,0.022	0.0,0.0	0.0,0.0	0.0,0.0	0.008,0.0	0.015,0.0	0.003,0.0	0.0,0.0	0.0,0.007	0.0,0.0	0.0,0.0	0.0,0.081	0.0,0.0	0.0,0.0	0.0,0.0	0.004,0.0
Ga01g02323	Chr01	+	109826277	109826594	109826277	109826441	109826521	109826594	0.0,0.0	0.0,0.0	0.0,0.0	0.025,0.026	0.0,0.0	0.033,0.066	0.006,0.0	0.0,0.0	0.0,0.0	0.0,0.0	0.0,0.0	0.014,0.0	0.0,0.0	0.082,0.0	0.013,0.0	0.0,0.0
Ga01g02323	Chr01	+	109825295	109825800	109825295	109825633	109825724	109825800	0.006,0.022	0.0,0.0	0.0,0.0	0.009,0.0	0.007,0.0	0.007,0.0	0.013,0.006	0.004,0.006	0.008,0.0	0.017,0.009	0.0,0.0	0.005,0.0	0.018,0.006	0.0,0.007	0.007,0.0	0.004,0.004
Ga01g02329	Chr01	+	109960087	109960903	109960087	109960319	109960418	109960903	1.0,NA	0.501,NA	0.501,1.0	1.0,NA	1.0,NA	NA,NA	NA,NA	1.0,NA	1.0,1.0	0.167,NA	0.751,1.0	NA,NA	1.0,NA	1.0,1.0	0.638,NA	1.0,NA
Ga01g02333	Chr01	-	110007744	110008202	110007744	110007962	110008046	110008202	1.0,0.0	NA,NA	1.0,0.0	1.0,0.0	0.29,0.0	0.0,NA	NA,0.0	0.465,0.0	0.62,0.0	0.0,0.0	0.449,NA	0.792,0.0	1.0,0.0	1.0,0.0	0.0,0.0	0.792,NA
Ga01g02339	Chr01	+	110085859	110086228	110085859	110085926	110086005	110086228	1.0,1.0	1.0,1.0	1.0,0.834	0.627,0.894	0.851,0.755	1.0,0.922	0.899,0.728	1.0,0.848	1.0,0.395	0.808,1.0	0.944,0.817	0.905,1.0	0.844,1.0	0.784,0.144	0.716,1.0	1.0,0.219
Ga01g02345	Chr01	+	110160587	110164810	110160587	110161115	110161421	110164810	0.0,0.0	0.0,0.0	0.0,0.0	0.037,0.0	0.0,0.0	NA,0.0	0.0,0.0	0.086,0.0	0.0,0.0	0.0,0.0	0.143,0.0	0.0,NA	0.0,0.0	0.1,0.0	0.0,0.176	0.0,0.0
Ga01g02345	Chr01	+	110160052	110160498	110160052	110160128	110160270	110160498	0.359,0.0	0.029,0.0	0.04,0.0	1.0,NA	0.014,0.0	0.0,0.02	0.038,0.0	0.049,0.021	0.219,0.0	0.034,0.04	0.157,0.0	0.0,0.0	0.067,0.0	0.133,0.0	0.067,0.2	0.056,0.0
Ga01g02349	Chr01	+	110210061	110210621	110210061	110210411	110210524	110210621	NA,NA	NA,NA	NA,NA	1.0,NA	0.25,0.0	0.0,0.0	0.133,0.0	0.4,NA	0.0,NA	0.0,0.2	NA,0.0	NA,NA	0.125,0.0	0.333,0.0	NA,NA	0.0,0.0
Ga01g02361	Chr01	+	110499033	110499417	110499033	110499174	110499267	110499417	0.0,0.0	0.0,0.0	0.0,0.0	0.0,0.0	0.012,0.0	0.0,0.0	0.0,0.0	0.0,0.0	0.0,0.0	0.0,0.0	0.005,0.0	0.0,0.0	0.006,0.0	0.0,0.0	0.0,0.0	0.009,0.0
Ga01g02361	Chr01	+	110497954	110498408	110497954	110498113	110498334	110498408	0.0,0.0	0.018,0.0	0.0,0.0	0.011,0.0	0.015,0.007	0.019,0.0	0.0,0.0	0.011,0.008	0.0,0.0	0.0,0.008	0.017,0.041	0.03,0.0	0.0,0.015	0.005,0.0	0.007,0.0	0.032,0.009
Ga01g02361	Chr01	+	110498715	110498949	110498715	110498771	110498861	110498949	0.0,0.0	0.008,0.0	0.0,0.0	0.0,0.0	0.005,0.003	0.0,0.0	0.009,0.007	0.005,0.0	0.0,0.0	0.014,0.0	0.0,0.0	0.007,0.0	0.0,0.0	0.011,0.0	0.007,0.0	0.021,0.0
Ga01g02367	Chr01	-	110564691	110565171	110564691	110564823	110564980	110565171	0.002,0.001	0.0,0.0	0.0,0.0	0.01,0.0	0.0,0.0	0.0,0.0	0.0,0.0	0.0,0.0	0.0,0.017	0.007,0.0	0.0,0.0	0.0,0.0	0.0,0.0	0.014,0.0	0.0,0.0	0.007,0.0
Ga01g02372	Chr01	-	110625711	110625933	110625711	110625774	110625857	110625933	NA,NA	NA,0.0	NA,0.0	0.215,0.354	0.141,0.147	NA,0.215	0.079,0.052	0.267,0.084	NA,NA	0.522,0.057	0.354,0.0	0.0,0.0	0.0,0.0	0.072,0.0	NA,0.0	NA,NA
Ga01g02387	Chr01	-	110747829	110748755	110747829	110747894	110748672	110748755	0.241,0.167	0.5,0.0	0.007,0.032	0.0,0.053	0.241,0.024	0.0,0.25	0.13,0.0	0.0,0.0	NA,0.0	0.0,0.077	0.025,0.0	0.101,0.0	0.1,0.0	0.0,0.125	0.0,0.0	0.0,0.0
Ga01g02391	Chr01	+	110810654	110811304	110810654	110810836	110811181	110811304	0.0,0.0	0.0,0.0	0.0,0.0	0.0,0.0	0.056,0.0	0.0,0.0	0.0,0.0	0.0,0.0	0.0,0.0	0.0,0.0	0.154,0.0	0.0,0.0	0.024,0.0	0.0,0.0	0.0,0.0	0.032,0.02
Ga01g02394	Chr01	+	110845535	110845775	110845535	110845574	110845665	110845775	1.0,0.0	0.044,0.0	0.021,0.0	0.0,0.028	0.091,0.048	0.036,0.043	0.053,0.055	0.055,0.07	0.05,0.065	0.0,0.076	0.036,0.152	0.0,0.239	0.033,0.04	0.08,0.025	0.036,0.0	0.208,0.083
Ga01g02398	Chr01	+	110887229	110891197	110887229	110887306	110887384	110891197	0.0,NA	0.0,0.0	0.0,0.0	0.059,0.0	0.0,NA	0.0,0.0	0.0,NA	NA,0.0	1.0,0.0	0.138,0.0	0.161,0.0	0.0,0.0	0.098,0.0	0.315,0.0	0.0,0.0	NA,0.0
Ga01g02398	Chr01	+	110891304	110892653	110891304	110891381	110892291	110892653	NA,NA	0.042,0.0	0.0,0.0	0.05,0.0	NA,0.0	0.0,0.0	0.5,0.125	0.0,0.0	0.0,0.143	0.024,0.111	0.042,0.034	NA,0.0	0.052,0.0	0.063,0.0	0.0,0.037	0.167,0.0
Ga01g02398	Chr01	+	110887384	110891197	110887384	110887700	110887789	110891197	NA,NA	0.0,0.0	NA,NA	NA,NA	NA,NA	NA,0.0	NA,0.0	1.0,NA	0.585,NA	1.0,0.0	0.881,0.0	0.0,NA	1.0,NA	1.0,NA	0.514,NA	1.0,0.0
Ga01g02401	Chr01	+	110928922	110934024	110928922	110929240	110933616	110934024	1.0,NA	NA,NA	0.0,NA	0.091,0.0	NA,NA	NA,NA	NA,NA	NA,NA	0.0,0.0	0.0,0.0	0.037,0.0	0.5,NA	NA,0.0	0.059,0.027	0.0,NA	0.0,0.0
Ga01g02401	Chr01	+	110928922	110933038	110928922	110929240	110929340	110933038	1.0,NA	NA,NA	NA,NA	1.0,NA	NA,NA	NA,NA	NA,0.0	NA,NA	NA,NA	0.0,0.0	0.667,0.0	1.0,NA	0.0,0.0	1.0,0.25	0.25,NA	NA,0.0
Ga01g02402	Chr01	+	110935947	110940266	110935947	110935991	110936088	110940266	NA,0.0	NA,NA	0.0,NA	0.0,NA	1.0,NA	0.0,0.0	NA,1.0	0.0,0.0	0.337,NA	0.202,NA	0.736,0.0	0.0,0.0	1.0,0.0	1.0,NA	0.0,0.0	NA,0.0
Ga01g02404	Chr01	+	110956526	110957868	110956526	110956603	110957491	110957868	0.0,0.0	0.2,0.2	0.0,0.0	0.0,0.0	0.111,0.0	0.0,NA	0.143,0.0	0.0,0.0	1.0,NA	0.2,0.0	0.1,0.0	0.0,0.0	0.0,0.0	0.333,0.0	NA,0.0	0.0,0.077
Ga01g02405	Chr01	+	110961251	110965356	110961251	110965124	110965294	110965356	0.0,0.119	0.0,NA	0.0,0.0	0.059,0.048	0.0,0.0	NA,0.0	0.0,0.0	0.0,0.0	0.0,0.02	0.0,0.0	0.0,0.0	NA,NA	0.111,0.018	0.083,0.024	0.053,0.037	0.0,0.0
Ga01g02416	Chr01	-	111182067	111183045	111182067	111182427	111182633	111183045	NA,NA	0.0,NA	0.0,0.0	NA,0.0	0.03,0.0	0.0,0.143	0.0,0.0	0.333,0.0	0.0,0.0	0.0,NA	0.0,NA	0.0,NA	0.0,NA	0.0,NA	0.0,NA	0.778,0.067
Ga01g02416	Chr01	-	111177509	111177964	111177509	111177623	111177736	111177964	0.531,NA	NA,0.0	NA,0.0	0.026,0.0	0.0,0.0	0.0,0.0	0.0,0.0	0.159,0.102	NA,0.0	0.0,0.0	NA,0.0	NA,0.0	0.0,0.0	0.0,0.0	0.361,NA	0.079,0.028
Ga01g02416	Chr01	-	111175953	111177623	111175953	111176145	111177509	111177623	0.0,0.0	0.0,NA	0.0,0.0	0.0,0.0	0.012,0.0	0.0,0.0	0.0,0.0	0.025,0.0	0.0,0.0	0.0,0.0	0.0,0.0	0.0,NA	0.0,0.0	0.009,0.0	0.0,0.0	0.012,0.0
Ga01g02434	Chr01	-	111497416	111498144	111497416	111497689	111497889	111498144	1.0,1.0	0.692,NA	1.0,NA	1.0,NA	1.0,NA	1.0,0.333	1.0,1.0	1.0,1.0	1.0,NA	1.0,NA	1.0,0.0	0.951,NA	0.846,0.0	1.0,0.0	1.0,NA	1.0,1.0
Ga01g02434	Chr01	-	111502542	111502793	111502542	111502614	111502721	111502793	0.0,0.03	0.034,0.059	0.053,0.018	0.0,0.008	0.039,0.0	0.0,0.009	0.01,0.01	0.013,0.008	0.074,0.0	0.04,0.03	0.027,0.0	0.009,0.02	0.0,0.016	0.013,0.0	0.013,0.015	0.013,0.0
Ga01g02439	Chr01	+	111528583	111529660	111528583	111528697	111529382	111529660	0.0,0.0	0.0,0.0	0.0,0.0	0.0,0.0	0.018,0.0	0.0,0.0	0.024,0.0	0.01,0.02	0.043,0.0	0.0,0.0	0.047,0.0	0.0,0.0	0.0,0.0	0.023,0.0	0.034,0.0	0.071,0.0
Ga01g02439	Chr01	+	111527353	111527634	111527353	111527468	111527553	111527634	0.0,1.0	0.0,0.0	0.134,0.072	0.0,0.077	0.08,0.0	0.035,0.0	0.062,0.0	0.023,0.213	0.098,0.188	0.0,0.04	0.083,0.024	0.083,NA	0.0,0.072	0.0,0.0	0.023,0.0	0.0,0.0
Ga01g02440	Chr01	+	111559786	111560479	111559786	111559864	111559972	111560479	0.0,0.107	0.0,0.0	0.033,0.0	0.042,0.086	0.055,0.0	NA,0.0	0.017,0.024	0.0,0.0	0.0,0.0	0.051,0.039	0.031,0.025	0.692,0.5	0.0,0.0	0.042,0.024	0.042,0.0	0.0,0.0
Ga01g02440	Chr01	+	111558123	111559187	111558123	111558306	111559107	111559187	0.077,0.179	0.0,0.032	0.029,0.0	0.0,0.0	0.02,0.0	0.0,0.2	0.004,0.007	0.0,0.0	0.0,0.043	0.0,0.0	0.009,0.018	0.571,0.0	0.0,0.0	0.02,0.0	0.0,0.0	0.143,0.0
Ga01g02447	Chr01	-	111614460	111617237	111614460	111614984	111615583	111617237	0.133,0.0	0.0,0.0	0.0,0.0	0.0,0.0	0.0,0.0	0.0,0.0	0.0,0.0	0.0,0.0	0.0,0.0	0.0,0.0	0.043,0.0	0.0,0.0	0.0,0.0	0.0,0.0	0.032,0.0	0.009,0.0
Ga01g02454	Chr01	+	111712466	111712643	111712466	111712506	111712571	111712643	NA,NA	1.0,0.168	0.775,0.766	1.0,1.0	NA,0.708	NA,NA	1.0,NA	0.548,0.646	0.0,NA	0.68,0.845	1.0,1.0	NA,NA	1.0,1.0	1.0,0.87	NA,1.0	NA,NA
Ga01g02456	Chr01	-	111737078	111738856	111737078	111737270	111737441	111738856	1.0,0.0	NA,NA	NA,NA	0.429,0.0	1.0,NA	0.0,NA	0.0,0.0	0.556,NA	0.5,0.0	1.0,NA	1.0,0.0	0.176,NA	1.0,NA	0.0,NA	1.0,NA	1.0,NA
Ga01g02470	Chr01	-	111891923	111892282	111891923	111892013	111892209	111892282	NA,0.333	0.2,0.0	0.0,0.0	0.0,0.0	0.118,0.026	0.043,0.029	0.0,0.067	0.0,0.083	0.0,0.0	0.0,0.0	0.097,0.143	0.273,0.0	0.0,0.0	0.143,0.0	0.043,0.0	0.0,0.059
Ga01g02470	Chr01	-	111889824	111890722	111889824	111889951	111890399	111890722	0.0,0.0	0.0,NA	0.25,0.0	0.0,0.0	0.227,0.037	0.0,0.0	0.0,0.061	0.0,0.03	0.333,0.0	0.0,0.0	0.037,0.0	0.091,0.0	0.0,0.043	0.0,0.0	0.0,0.0	0.125,0.0
Ga01g02470	Chr01	-	111890399	111890722	111890399	111890504	111890595	111890722	1.0,0.0	0.0,0.0	0.0,0.0	0.0,0.0	0.059,0.13	0.116,0.0	0.141,0.0	0.0,0.0	0.0,0.0	0.116,0.0	0.259,0.0	0.0,NA	0.0,0.0	0.0,0.0	0.0,0.0	0.0,0.149
Ga01g02486	Chr01	+	112057492	112058310	112057492	112057899	112058034	112058310	0.0,0.126	0.0,1.0	0.111,0.111	0.083,0.0	0.0,NA	0.125,0.0	0.064,0.103	0.286,0.0	0.231,0.111	0.0,0.217	1.0,NA	0.16,0.077	0.125,0.0	0.188,0.333	0.667,0.091	0.125,0.163
Ga01g02486	Chr01	+	112058034	112058310	112058034	112058146	112058256	112058310	0.286,0.027	0.6,0.0	1.0,0.0	1.0,0.0	0.529,0.0	0.0,0.0	0.5,0.0	0.0,0.0	0.333,0.0	0.0,0.0	0.714,0.0	0.034,0.0	0.714,0.333	0.778,0.0	1.0,NA	0.727,0.091
Ga01g02486	Chr01	+	112055617	112056076	112055617	112055774	112055856	112056076	0.044,0.0	0.0,0.0	0.268,0.0	0.044,0.0	0.0,0.0	0.0,0.0	0.0,0.0	0.0,0.0	0.0,0.0	0.0,0.0	0.0,0.0	0.0,NA	0.0,0.0	0.042,0.0	0.0,0.0	0.011,0.0
Ga01g02488	Chr01	+	112076355	112076906	112076355	112076526	112076645	112076906	1.0,0.923	0.833,NA	1.0,NA	0.846,1.0	0.905,1.0	1.0,0.789	1.0,1.0	1.0,1.0	0.905,0.733	1.0,1.0	0.75,1.0	0.625,1.0	1.0,1.0	1.0,1.0	1.0,1.0	0.667,1.0
Ga01g02492	Chr01	+	112097200	112097489	112097200	112097330	112097426	112097489	0.052,0.0	0.0,0.0	0.0,0.0	0.0,0.0	0.0,0.0	0.0,0.0	0.0,0.006	0.0,0.0	0.0,0.0	0.073,0.0	0.036,0.0	0.011,0.0	0.0,0.0	0.0,0.011	0.016,0.093	0.038,0.011
Ga01g02492	Chr01	+	112097426	112097636	112097426	112097489	112097558	112097636	0.05,0.034	0.0,0.0	0.0,0.0	0.019,0.0	0.034,0.0	0.229,0.062	0.025,0.031	0.0,0.0	0.039,0.009	0.044,0.0	0.015,0.078	0.121,0.062	0.045,0.013	0.017,0.057	0.023,0.0	0.014,0.034
Ga01g02492	Chr01	+	112098789	112101463	112098789	112099117	112099586	112101463	1.0,0.0	NA,NA	0.0,NA	1.0,NA	NA,0.0	1.0,NA	0.0,0.0	1.0,NA	1.0,NA	1.0,NA	1.0,NA	0.391,1.0	1.0,NA	1.0,NA	0.143,0.0	0.5,0.0
Ga01g02492	Chr01	+	112097426	112098080	112097426	112097636	112097988	112098080	0.0,0.0	0.0,0.0	0.048,0.0	0.011,0.0	0.02,0.0	0.0,0.0	0.011,0.0	0.023,0.0	0.056,0.0	0.0,0.0	0.02,0.008	0.003,0.011	0.0,0.0	0.04,0.0	0.049,0.0	0.008,0.0
Ga01g02493	Chr01	-	112104519	112105423	112104519	112104659	112105333	112105423	0.0,0.071	0.0,0.0	0.067,0.0	0.0,0.0	0.009,0.018	0.0,0.0	0.029,0.0	0.0,0.0	0.0,0.007	0.0,0.0	0.043,0.0	0.028,0.037	0.0,0.01	0.056,0.0	0.007,0.0	0.0,0.004
Ga01g02496	Chr01	-	112116749	112117594	112116749	112117103	112117411	112117594	0.026,0.0	0.0,0.0	0.0,0.0	0.0,0.004	0.0,0.0	0.0,0.0	0.0,0.0	0.033,0.0	0.03,0.0	0.0,0.0	0.0,0.0	0.059,0.0	0.021,0.0	0.024,0.0	0.0,0.0	0.0,0.0
Ga01g02501	Chr01	+	112152453	112152642	112152453	112152499	112152574	112152642	0.005,0.174	0.006,0.02	0.0,0.0	0.0,0.008	0.025,0.003	0.004,0.013	0.008,0.005	0.005,0.004	0.007,0.009	0.0,0.0	0.012,0.0	0.022,0.019	0.006,0.0	0.016,0.008	0.007,0.006	0.008,0.007
Ga01g02505	Chr01	-	112179393	112179758	112179393	112179489	112179657	112179758	0.021,0.0	0.018,NA	0.0,0.0	0.0,0.0	0.027,0.0	0.0,0.0	0.0,0.0	0.012,0.0	0.077,0.0	0.026,0.0	0.053,0.0	0.046,0.0	0.023,0.0	0.048,0.0	0.133,0.0	0.048,0.0
Ga01g02505	Chr01	-	112178340	112178570	112178340	112178412	112178505	112178570	0.045,0.013	0.024,0.0	0.0,0.015	0.051,0.0	0.04,0.033	0.0,0.023	0.058,0.037	0.025,0.082	0.021,0.032	0.038,0.069	0.034,0.023	0.037,0.046	0.077,0.028	0.056,0.008	0.082,0.124	0.036,0.025
Ga01g02505	Chr01	-	112178340	112179489	112178340	112178570	112179393	112179489	0.119,0.0	0.041,0.0	0.0,0.018	0.023,0.0	0.056,0.01	0.067,0.021	0.047,0.017	0.011,0.0	0.02,0.0	0.048,0.085	0.061,0.03	0.034,0.0	0.051,0.009	0.093,0.017	0.013,0.0	0.122,0.013
Ga01g02505	Chr01	-	112177171	112177477	112177171	112177326	112177437	112177477	0.0,0.0	0.0,0.0	0.0,0.021	0.015,0.0	0.078,0.0	0.0,0.0	0.01,0.027	0.023,0.013	0.091,0.037	0.0,0.0	0.054,0.0	0.031,0.0	0.011,0.008	0.0,0.009	0.0,0.0	0.053,0.03
Ga01g02507	Chr01	+	112201405	112201899	112201405	112201711	112201829	112201899	0.024,0.013	0.006,0.0	0.0,0.0	0.014,0.0	0.0,0.004	0.0,0.008	0.0,0.0	0.0,0.0	0.014,0.0	0.008,0.009	0.003,0.005	0.002,0.005	0.008,0.0	0.0,0.0	0.0,0.011	0.023,0.006
Ga01g02507	Chr01	+	112200659	112200924	112200659	112200768	112200858	112200924	0.062,0.0	0.0,0.0	0.0,0.0	0.009,0.0	0.01,0.0	0.0,0.0	0.0,0.0	0.005,0.0	0.021,0.0	0.0,0.0	0.038,0.006	0.005,0.0	0.0,0.0	0.009,0.0	0.0,0.0	0.0,0.0
Ga01g02507	Chr01	+	112200858	112201130	112200858	112200924	112201061	112201130	0.067,0.0	0.0,0.0	0.0,0.0	0.0,0.004	0.004,0.0	0.0,0.0	0.0,0.0	0.004,0.0	0.0,0.009	0.01,0.0	0.05,0.01	0.006,0.0	0.0,0.017	0.0,0.0	0.005,0.0	0.007,0.006
Ga01g02507	Chr01	+	112198260	112198634	112198260	112198520	112198585	112198634	0.061,0.0	0.0,0.0	0.0,0.0	0.0,0.0	0.0,0.0	0.0,0.0	0.0,0.0	0.0,0.0	0.168,0.0	0.0,0.0	0.0,0.0	0.015,0.0	0.186,0.0	0.148,0.0	0.0,0.0	0.045,0.0
Ga01g02507	Chr01	+	112198747	112199253	112198747	112199059	112199152	112199253	0.746,0.0	0.0,NA	NA,0.0	0.257,0.206	0.237,0.0	0.409,0.0	0.191,0.0	0.226,0.341	1.0,0.0	0.28,0.129	0.425,0.0	0.569,0.0	0.393,0.0	0.722,0.0	0.172,0.0	0.509,0.0
Ga01g02507	Chr01	+	112198585	112199253	112198585	112198634	112198747	112199253	1.0,0.793	0.01,0.0	0.0,0.011	0.039,0.005	0.008,0.019	0.0,0.004	0.014,0.005	0.0,0.0	0.014,0.008	0.047,0.0	0.018,0.01	0.906,1.0	0.01,0.009	0.025,0.0	0.015,0.0	0.015,0.003
Ga01g02507	Chr01	+	112198747	112199416	112198747	112199253	112199337	112199416	0.021,0.0	0.0,0.0	0.0,0.0	0.016,0.0	0.009,0.0	0.0,0.0	0.0,0.0	0.004,0.0	0.0,0.011	0.0,0.0	0.012,0.0	0.003,0.008	0.006,0.026	0.036,0.0	0.0,0.0	0.0,0.0
Ga01g02507	Chr01	+	112201405	112201711	112201405	112201525	112201679	112201711	0.024,0.0	0.0,0.0	0.023,0.0	0.013,0.0	0.003,0.008	0.0,0.0	0.0,0.0	0.0,0.0	0.009,0.0	0.0,0.0	0.038,0.0	0.002,0.0	0.004,0.0	0.0,0.0	0.0,0.0	0.027,0.004
Ga01g02507	Chr01	+	112199838	112200168	112199838	112199977	112200065	112200168	0.259,0.0	0.064,0.0	0.158,0.0	0.043,0.0	0.151,0.0	0.016,0.0	0.034,0.0	0.074,0.007	0.078,0.011	0.087,0.0	0.176,0.0	0.054,0.0	0.112,0.0	0.095,0.0	0.303,0.0	0.12,0.0
Ga01g02510	Chr01	-	112215308	112215910	112215308	112215390	112215832	112215910	1.0,1.0	0.014,0.032	0.048,0.075	0.059,0.125	0.04,0.067	0.0,0.026	0.04,0.077	0.0,0.167	0.0,0.0	0.039,0.038	0.034,0.05	0.029,0.042	0.0,0.231	0.0,0.043	0.04,0.097	NA,1.0
Ga01g02514	Chr01	+	112239268	112240762	112239268	112239954	112240644	112240762	NA,0.0	1.0,NA	NA,NA	0.5,0.0	0.5,NA	0.0,0.0	0.333,NA	0.0,0.0	NA,NA	1.0,NA	0.5,0.0	0.154,0.0	NA,NA	0.0,NA	1.0,0.0	1.0,0.0
Ga01g02516	Chr01	+	112248491	112248892	112248491	112248703	112248807	112248892	NA,1.0	NA,NA	NA,0.0	NA,1.0	1.0,0.333	NA,0.333	1.0,1.0	NA,0.0	0.0,NA	NA,0.0	1.0,NA	1.0,NA	0.333,NA	NA,NA	NA,1.0	0.6,0.0
Ga01g02516	Chr01	+	112248491	112250619	112248491	112248892	112250509	112250619	1.0,0.0	0.5,1.0	0.0,0.333	0.4,0.556	0.071,0.043	1.0,0.429	0.677,0.5	0.059,0.0	1.0,0.0	0.6,0.778	0.03,0.0	0.016,0.0	0.333,0.0	0.0,0.273	0.75,1.0	0.333,0.714
Ga01g02517	Chr01	+	112257227	112258162	112257227	112257420	112258037	112258162	0.116,0.095	0.444,0.0	0.429,NA	1.0,NA	0.667,0.478	1.0,0.0	0.167,0.091	0.672,0.667	0.0,0.17	0.619,0.429	1.0,0.0	0.669,0.0	0.545,0.0	1.0,NA	0.733,NA	1.0,0.0
Ga01g02517	Chr01	+	112257227	112259032	112257227	112258162	112258567	112259032	0.0,0.0	0.125,0.0	0.0,0.0	0.0,0.0	0.282,0.344	0.2,0.0	0.059,0.0	0.053,0.0	0.143,0.0	0.05,0.0	0.033,0.0	0.272,NA	0.0,0.0	0.091,0.0	0.611,NA	1.0,0.259
Ga01g02517	Chr01	+	112259699	112260198	112259699	112259889	112260021	112260198	0.704,0.912	0.786,1.0	0.0,0.0	0.8,0.964	0.808,0.861	0.795,0.9	0.911,0.802	0.83,1.0	1.0,0.684	0.846,0.75	0.02,0.007	0.941,0.934	0.889,0.821	0.879,0.868	0.8,0.833	0.836,0.9
Ga01g02517	Chr01	+	112258567	112259032	112258567	112258607	112258888	112259032	0.154,0.207	0.024,0.143	0.231,0.111	0.073,0.119	0.133,0.051	0.083,0.069	0.154,0.067	0.104,0.055	0.2,0.079	0.018,0.105	0.143,0.081	0.057,0.017	0.095,0.12	0.29,0.118	0.13,0.13	0.241,0.081
Ga01g02518	Chr01	+	112274155	112274628	112274155	112274195	112274487	112274628	NA,0.333	0.0,NA	0.333,0.0	0.0,0.0	0.15,0.0	0.0,0.0	0.053,0.0	0.043,0.0	0.667,0.0	0.083,0.0	0.185,0.0	0.165,0.0	0.0,0.0	0.273,0.0	0.111,0.067	0.2,0.0
Ga01g02518	Chr01	+	112275294	112275792	112275294	112275489	112275610	112275792	0.0,0.0	1.0,1.0	0.0,0.0	0.2,NA	0.769,0.0	0.0,0.0	0.0,0.091	0.2,0.0	0.143,1.0	0.04,0.0	0.4,0.0	0.0,0.0	NA,0.0	1.0,0.0	0.0,0.0	0.073,0.0
Ga01g02518	Chr01	+	112267916	112268486	112267916	112268215	112268385	112268486	0.0,0.0	NA,NA	0.0,0.0	0.0,0.0	0.0,0.0	0.0,0.0	0.0,0.0	0.0,0.0	NA,0.0	0.0,0.0	0.091,0.0	0.0,0.0	0.0,0.0	0.1,0.0	0.0,0.0	0.016,0.0
Ga01g02518	Chr01	+	112269493	112271117	112269493	112269583	112270941	112271117	0.077,0.0	0.0,0.0	0.0,0.0	0.02,0.0	0.058,0.0	0.0,0.0	0.019,0.0	0.08,0.022	0.0,0.0	0.0,0.0	0.031,0.0	0.072,0.0	0.053,0.0	0.0,0.0	0.0,0.0	0.149,0.0
Ga01g02520	Chr01	+	112351093	112351365	112351093	112351224	112351293	112351365	0.372,0.322	0.675,NA	0.372,0.58	0.471,0.542	0.542,0.681	0.454,0.293	0.262,0.675	0.685,0.64	0.842,0.542	0.703,0.885	0.629,0.562	0.513,0.748	1.0,1.0	0.834,0.487	0.664,0.165	0.885,0.283
Ga01g02524	Chr01	+	112481434	112482260	112481434	112481565	112481649	112482260	0.0,0.0	0.0,NA	NA,0.0	NA,0.0	0.0,0.0	NA,NA	0.0,0.0	0.0,0.0	0.0,0.0	0.0,0.153	0.12,0.0	0.0,0.0	NA,0.0	0.0,NA	0.0,0.0	0.0,0.0
Ga01g02524	Chr01	+	112477888	112479286	112477888	112479134	112479214	112479286	0.038,0.0	0.0,0.0	0.182,0.173	0.122,0.25	0.0,0.0	0.0,0.258	0.087,0.148	0.061,0.122	0.0,0.481	0.192,0.0	0.161,0.114	0.029,0.0	0.236,0.053	0.1,0.192	0.137,0.0	0.27,0.114
Ga01g02526	Chr01	+	112497900	112498273	112497900	112497966	112498212	112498273	1.0,0.152	0.048,0.0	0.2,0.059	0.143,0.333	0.102,0.104	0.0,0.043	0.097,0.069	0.042,0.152	1.0,0.059	0.143,0.04	0.105,0.03	0.13,0.0	0.214,0.053	0.0,0.1	0.267,0.053	0.067,0.059
Ga01g02527	Chr01	+	112502668	112502962	112502668	112502819	112502888	112502962	NA,NA	0.0,NA	0.0,0.0	NA,NA	NA,NA	NA,NA	NA,NA	NA,NA	NA,NA	NA,0.0	0.0,0.0	NA,NA	NA,1.0	NA,0.0	NA,NA	NA,NA
Ga01g02530	Chr01	+	112538297	112538702	112538297	112538420	112538546	112538702	0.0,0.0	0.0,0.0	0.0,0.0	0.0,0.0	0.011,0.0	0.0,0.0	0.0,0.0	0.0,0.0	0.02,0.0	0.0,0.0	0.0,0.0	0.0,0.0	0.0,0.0	0.032,0.0	0.0,0.0	0.042,0.0
Ga01g02530	Chr01	+	112539397	112540044	112539397	112539532	112539916	112540044	0.017,0.0	0.0,0.0	0.0,0.0	0.0,0.0	0.0,0.0	0.0,0.0	0.0,0.0	0.0,0.0	0.038,0.006	0.0,0.0	0.019,0.0	0.015,0.0	0.0,0.0	0.0,0.0	0.0,0.0	0.014,0.004
Ga01g02531	Chr01	+	112543298	112546169	112543298	112545263	112545701	112546169	1.0,NA	NA,NA	0.0,0.0	1.0,NA	0.375,0.0	NA,1.0	0.0,0.0	0.032,0.0	1.0,1.0	0.0,0.0	1.0,NA	0.5,NA	0.0,0.077	0.111,0.0	1.0,NA	1.0,0.333
Ga01g02531	Chr01	+	112546248	112546799	112546248	112546297	112546523	112546799	0.0,0.0	0.0,0.0	0.0,0.0	NA,0.0	0.0,0.043	NA,1.0	0.0,0.0	0.0,0.067	1.0,0.0	0.067,0.333	0.167,0.0	0.128,0.0	0.0,0.0	0.143,0.0	0.0,NA	0.143,0.077
Ga01g02544	Chr01	+	112756562	112756758	112756562	112756616	112756698	112756758	0.068,0.086	0.093,0.268	0.256,0.136	0.129,0.145	0.11,0.208	0.155,0.155	0.196,0.167	0.167,0.331	0.145,0.113	0.623,0.115	0.139,0.379	0.055,0.0	0.371,0.325	0.414,0.099	0.423,0.236	0.191,0.1
Ga01g02546	Chr01	+	112769092	112769438	112769092	112769202	112769296	112769438	0.436,0.34	0.171,0.0	0.563,0.0	NA,0.0	NA,NA	NA,NA	0.0,0.0	NA,NA	1.0,0.0	0.462,0.0	0.694,0.158	NA,NA	0.0,NA	0.0,0.0	NA,NA	0.886,0.0
Ga01g02552	Chr01	-	112813861	112814692	112813861	112813882	112814474	112814692	0.2,0.0	0.2,NA	1.0,0.2	0.0,0.143	0.238,0.048	0.0,0.412	0.0,0.176	0.1,0.263	0.5,1.0	0.333,0.0	0.333,0.524	0.209,0.111	0.429,0.25	0.667,0.25	0.294,0.0	0.286,0.2
Ga01g02555	Chr01	+	112829212	112829866	112829212	112829388	112829464	112829866	0.0,0.0	0.0,0.0	0.087,0.0	0.0,0.0	0.057,0.0	0.0,0.0	0.0,0.014	0.056,0.0	0.363,0.0	0.102,0.0	0.0,0.0	0.019,0.0	0.0,0.0	0.087,0.0	0.032,0.0	0.08,0.0
Ga01g02555	Chr01	+	112828465	112829125	112828465	112828856	112828990	112829125	0.0,0.0	0.043,0.0	0.286,0.0	0.0,0.0	0.0,0.0	0.0,0.0	0.014,0.015	0.013,0.1	0.0,0.0	0.111,0.0	0.15,0.0	0.069,0.0	0.0,0.0	0.286,0.0	0.091,0.0	0.143,0.0
Ga01g02556	Chr01	+	112858653	112859727	112858653	112858862	112859035	112859727	0.25,0.0	0.0,0.0	0.0,0.0	0.0,0.0	0.0,0.0	0.0,0.0	0.0,0.0	0.0,0.0	0.0,0.0	0.0,0.0	0.0,0.0	0.0,0.0	0.0,0.0	0.0,0.0	0.0,0.0	NA,0.25
Ga01g02556	Chr01	+	112857776	112858862	112857776	112858209	112858653	112858862	0.0,0.0	0.0,NA	0.0,0.0	0.0,0.0	0.0,0.0	0.053,0.0	0.0,0.0	0.024,0.0	NA,0.0	0.0,0.0	0.0,0.0	0.0,0.0	0.0,0.0	0.0,0.0	0.0,0.0	0.0,0.0
Ga01g02566	Chr01	+	113019981	113021567	113019981	113021125	113021216	113021567	NA,NA	NA,NA	NA,NA	NA,NA	NA,NA	NA,NA	NA,NA	NA,NA	NA,NA	NA,NA	1.0,0.0	NA,NA	1.0,NA	NA,NA	0.0,NA	NA,NA
Ga02g00002	Chr02	+	79411	79907	79411	79545	79762	79907	0.027,0.0	0.0,0.0	0.0,0.0	0.057,0.0	0.143,0.0	0.045,0.0	0.0,0.016	0.09,0.0	0.011,0.0	0.018,0.0	0.111,0.0	0.038,0.0	0.143,0.0	0.19,0.0	0.01,0.0	0.066,0.0
Ga02g00002	Chr02	+	78728	79307	78728	78938	79205	79307	0.231,0.033	0.059,0.0	0.0,0.0	0.256,0.0	0.333,0.0	0.0,0.0	0.0,0.0	0.273,0.0	0.333,0.0	0.2,0.167	0.405,0.0	0.0,0.0	0.3,0.0	0.667,0.0	0.102,0.0	0.24,0.01
Ga02g00006	Chr02	-	180612	180966	180612	180730	180851	180966	NA,NA	1.0,NA	1.0,1.0	0.833,0.0	0.688,0.273	1.0,0.333	0.778,0.667	0.846,0.4	0.333,0.333	0.333,NA	0.368,1.0	1.0,1.0	1.0,NA	1.0,0.0	1.0,0.0	NA,0.333
Ga02g00006	Chr02	-	178093	178838	178093	178234	178562	178838	0.333,0.0	0.333,NA	0.0,0.0	0.2,0.25	0.15,0.0	0.0,NA	0.0,0.037	0.667,0.091	0.6,NA	0.0,0.333	0.833,0.0	0.667,0.0	0.0,0.0	0.0,0.0	0.0,NA	0.333,0.077
Ga02g00007	Chr02	+	185122	186008	185122	185168	185547	186008	0.0,0.0	0.0,0.0	0.0,0.032	0.0,0.0	0.019,0.012	0.0,0.0	0.006,0.018	0.0,0.0	0.0,0.0	0.0,0.111	0.03,0.088	0.043,0.0	0.0,0.028	0.018,0.029	0.0,0.0	0.024,0.0
Ga02g00007	Chr02	+	182398	183862	182398	182616	183012	183862	0.0,0.0	0.0,0.0	0.0,0.0	0.053,0.0	0.062,0.0	0.0,0.0	0.0,0.0	0.13,0.0	0.053,0.0	0.0,0.0	0.111,0.0	0.0,NA	0.0,0.0	0.152,0.0	0.0,0.0	0.0,0.0
Ga02g00007	Chr02	+	185547	186008	185547	185640	185903	186008	0.053,0.0	0.077,NA	0.077,0.0	0.0,0.0	0.032,0.065	0.0,0.03	0.02,0.011	0.067,0.0	0.0,0.04	0.067,0.043	0.167,0.0	0.042,0.0	0.053,0.0	0.111,0.023	0.059,0.0	0.169,0.012
Ga02g00009	Chr02	+	203614	204337	203614	203750	204062	204337	0.143,0.0	0.0,0.0	0.0,0.077	NA,0.0	0.0,0.0	0.0,0.0	0.0,0.0	0.0,0.0	0.067,0.0	0.0,0.0	0.061,0.0	0.0,0.0	0.12,0.068	0.061,0.157	0.0,NA	0.25,0.0
Ga02g00012	Chr02	+	224520	226028	224520	225785	225874	226028	0.66,0.414	1.0,NA	NA,NA	0.726,0.0	1.0,NA	NA,NA	NA,0.0	NA,NA	0.346,NA	1.0,NA	1.0,NA	0.864,NA	1.0,0.0	1.0,NA	1.0,NA	1.0,0.0
Ga02g00013	Chr02	-	231875	233579	231875	232153	232242	233579	0.614,0.809	0.0,0.0	0.009,0.0	0.027,0.024	0.0,0.0	0.0,0.0	0.012,0.0	0.0,0.0	NA,0.0	0.0,0.0	0.02,0.0	0.0,NA	0.0,0.0	0.04,0.0	0.0,0.0	0.105,0.0
Ga02g00013	Chr02	-	231192	231747	231192	231599	231715	231747	0.6,1.0	0.014,0.056	0.053,0.036	0.069,0.025	0.009,0.0	0.0,0.056	0.012,0.026	0.037,0.04	NA,0.032	0.02,0.0	0.02,0.067	1.0,0.0	0.024,0.068	0.064,0.0	0.022,0.032	0.057,0.017
Ga02g00013	Chr02	-	233674	234599	233674	233973	234317	234599	NA,1.0	0.1,0.0	0.182,0.286	0.333,0.0	0.385,0.0	0.0,0.0	0.444,0.0	0.067,0.0	NA,0.0	0.029,0.0	0.188,0.083	NA,0.0	0.0,0.0	0.3,0.0	0.0,0.0	NA,0.0
Ga02g00018	Chr02	+	252500	253932	252500	253286	253884	253932	0.016,0.004	0.026,0.0	0.077,0.0	0.006,0.006	0.0,0.026	0.0,0.005	0.012,0.0	0.006,0.011	0.019,0.006	0.0,0.0	0.75,0.0	0.018,0.042	0.0,0.004	0.016,0.003	0.0,NA	0.0,0.111
Ga02g00021	Chr02	+	258936	259387	258936	258994	259329	259387	0.5,0.375	0.176,0.0	0.333,0.429	0.429,0.043	0.178,0.209	0.083,0.25	0.053,0.143	0.048,0.125	0.0,0.059	0.143,0.0	0.16,0.108	0.032,0.077	0.128,0.067	0.077,0.143	0.097,0.161	0.238,0.073
Ga02g00021	Chr02	+	261804	263223	261804	262197	262292	263223	0.672,NA	0.0,NA	NA,0.0	1.0,0.146	0.339,0.146	0.0,NA	0.506,0.0	NA,NA	NA,0.606	0.606,0.0	1.0,0.0	0.114,0.146	0.17,0.0	1.0,0.0	0.0,NA	1.0,0.0
Ga02g00021	Chr02	+	263478	263895	263478	263630	263836	263895	NA,0.125	0.0,NA	0.0,0.0	0.0,0.023	NA,0.0	0.0,NA	0.0,0.0	0.022,0.0	0.2,0.067	NA,0.0	0.0,0.0	0.015,0.0	0.0,0.167	0.0,0.0	0.0,0.0	0.2,0.014
Ga02g00021	Chr02	+	265355	265726	265355	265493	265666	265726	0.091,1.0	0.0,NA	0.6,0.333	0.417,0.273	0.246,0.347	0.375,0.371	0.273,0.294	0.234,0.25	1.0,0.077	0.625,0.273	0.323,0.5	0.111,0.333	0.263,0.667	1.0,0.379	0.0,0.154	0.0,0.417
Ga02g00021	Chr02	+	259977	260305	259977	259993	260084	260305	0.208,0.173	0.0,0.0	1.0,0.724	0.042,0.189	0.187,0.104	0.282,0.189	0.149,0.192	0.217,0.059	0.567,0.208	0.208,0.259	0.333,0.159	0.456,0.382	0.208,0.208	0.344,0.08	0.314,0.039	0.179,0.259
Ga02g00021	Chr02	+	263836	264198	263836	263895	264000	264198	1.0,0.4	0.0,0.0	0.0,0.091	0.0,0.042	0.047,0.032	0.0,0.0	0.0,0.0	0.027,0.0	0.2,0.0	0.0,0.04	0.22,0.067	0.06,0.0	0.071,0.163	0.04,0.0	0.263,0.043	0.034,0.111
Ga02g00022	Chr02	-	268855	269556	268855	268946	269213	269556	0.143,0.032	0.0,0.0	0.0,0.0	0.0,0.0	0.061,0.0	0.0,0.0	0.0,0.0	0.051,0.0	0.053,0.019	0.0,0.0	0.129,0.0	0.238,0.2	0.0,0.0	0.0,0.0	0.023,0.0	0.01,0.0
Ga02g00025	Chr02	+	287108	287354	287108	287204	287290	287354	0.0,0.0	0.0,NA	0.02,0.0	0.0,0.047	0.0,0.056	0.029,0.0	0.043,0.022	0.034,0.0	0.0,0.0	0.04,0.076	0.024,0.0	0.0,0.0	0.035,0.038	0.032,0.015	0.071,NA	0.097,0.0
Ga02g00025	Chr02	+	288540	288914	288540	288665	288790	288914	0.429,NA	0.0,0.0	0.0,0.0	0.0,0.0	0.0,0.0	0.0,0.0	0.0,0.0	0.023,0.0	0.2,0.0	0.0,0.0	0.0,0.0	0.0,NA	0.0,0.0	0.077,0.0	0.0,0.0	0.0,0.0
Ga02g00027	Chr02	+	301326	301809	301326	301466	301685	301809	0.333,NA	0.0,0.0	0.0,0.0	0.0,0.0	0.0,0.0	0.0,0.0	0.0,0.0	0.022,0.0	0.0,0.0	0.0,0.0	0.0,0.0	NA,0.0	0.127,0.086	0.067,0.0	0.0,0.0	0.0,0.0
Ga02g00029	Chr02	-	306766	307500	306766	306860	307427	307500	0.02,0.039	0.037,0.0	0.019,0.0	0.016,0.013	0.01,0.0	0.042,0.0	0.0,0.0	0.037,0.0	0.0,0.0	0.0,0.008	0.043,0.014	0.0,0.0	0.043,0.0	0.029,0.017	0.036,0.0	0.0,0.025
Ga02g00029	Chr02	-	309785	310376	309785	309892	310295	310376	0.019,0.217	0.0,0.0	0.0,0.0	0.0,0.017	0.01,0.0	0.024,0.012	0.0,0.023	0.0,0.0	0.023,0.016	0.0,0.008	0.027,0.0	0.0,0.111	0.009,0.025	0.036,0.028	0.0,0.0	0.045,0.009
Ga02g00031	Chr02	-	321118	321556	321118	321402	321487	321556	NA,0.0	0.0,NA	0.0,0.0	1.0,0.0	0.245,0.0	0.0,0.0	0.0,0.0	0.0,0.0	0.0,0.0	1.0,0.0	0.0,0.0	0.0,NA	NA,0.0	0.213,0.0	0.0,NA	NA,NA
Ga02g00033	Chr02	-	330344	330704	330344	330439	330679	330704	0.0,0.0	0.125,0.0	0.176,0.471	0.243,0.037	0.341,0.224	0.059,0.375	0.182,0.127	0.17,0.091	0.0,0.037	0.429,0.167	0.368,0.417	0.095,0.0	0.043,0.172	0.231,0.259	0.091,0.167	0.0,0.176
Ga02g00049	Chr02	-	407822	408517	407822	408121	408252	408517	0.0,0.0	0.0,0.0	0.0,0.0	0.0,0.0	0.011,0.0	0.0,0.0	0.0,0.0	0.0,0.027	0.006,0.0	0.0,0.0	0.008,0.0	0.003,0.0	0.0,0.0	0.0,0.0	0.0,0.0	0.004,0.003
Ga02g00051	Chr02	-	416003	416642	416003	416179	416568	416642	0.059,0.0	0.0,0.0	0.0,0.0	0.0,0.0	0.019,0.0	0.0,0.0	0.018,0.0	0.063,0.0	0.0,0.091	0.0,0.0	0.048,0.0	0.05,0.0	0.0,0.0	0.0,0.0	0.0,0.0	0.0,0.0
Ga02g00051	Chr02	-	416003	417912	416003	416642	417804	417912	0.0,0.0	0.0,0.0	0.0,0.0	0.0,0.0	0.0,0.0	0.0,0.0	0.013,0.0	0.0,0.0	0.0,0.0	0.0,0.0	0.034,0.0	0.02,0.0	0.011,0.032	0.018,0.0	0.0,0.0	0.053,0.0
Ga02g00053	Chr02	-	439913	440494	439913	439983	440259	440494	0.133,0.125	0.294,1.0	0.333,0.2	0.304,0.143	0.6,0.178	0.091,0.158	0.25,0.097	0.158,0.132	0.391,0.0	0.333,0.099	0.538,0.304	0.06,0.037	0.636,0.179	0.2,0.154	0.2,0.263	0.265,0.256
Ga02g00053	Chr02	-	441132	441267	441132	441186	441228	441267	1.0,0.976	1.0,1.0	1.0,0.978	1.0,0.993	0.997,1.0	1.0,0.977	1.0,1.0	1.0,1.0	1.0,1.0	1.0,1.0	1.0,0.988	0.997,1.0	1.0,1.0	1.0,1.0	0.987,1.0	1.0,0.994
Ga02g00053	Chr02	-	440259	440730	440259	440494	440580	440730	0.06,0.0	0.082,0.0	0.0,0.0	0.11,0.0	0.203,0.0	0.0,0.0	0.0,0.0	0.129,0.0	0.617,0.0	0.518,0.031	0.202,0.0	0.015,0.0	0.125,0.0	0.392,0.0	0.18,0.0	0.08,0.0
Ga02g00053	Chr02	-	439913	440730	439913	439983	440580	440730	0.0,0.043	0.041,0.03	0.043,0.034	0.055,0.016	0.085,0.043	0.017,0.022	0.022,0.027	0.042,0.04	0.132,0.0	0.081,0.037	0.056,0.046	0.081,0.027	0.045,0.042	0.049,0.035	0.069,0.041	0.128,0.099
Ga02g00054	Chr02	-	446672	447902	446672	446822	446953	447902	1.0,NA	0.333,NA	NA,NA	1.0,1.0	1.0,1.0	1.0,1.0	0.923,1.0	1.0,1.0	1.0,NA	1.0,1.0	1.0,0.2	1.0,NA	1.0,1.0	1.0,1.0	1.0,1.0	NA,NA
Ga02g00054	Chr02	-	444235	444685	444235	444532	444616	444685	0.108,0.076	0.0,0.0	0.0,0.0	0.014,0.0	0.007,0.002	0.005,0.008	0.007,0.004	0.004,0.0	0.0,0.01	0.011,0.02	0.011,0.009	NA,0.0	0.0,0.009	0.004,0.0	0.009,0.012	0.0,0.0
Ga02g00054	Chr02	-	444616	445078	444616	444685	444772	445078	0.0,0.0	0.0,0.0	0.0,0.0	0.0,0.0	0.002,0.0	0.0,0.0	0.0,0.0	0.0,0.0	0.0,0.0	0.0,0.005	0.003,0.0	0.0,0.0	0.0,0.0	0.0,0.0	0.004,0.0	0.0,0.0
Ga02g00054	Chr02	-	445610	446585	445610	445805	446468	446585	0.0,0.0	0.0,0.0	0.0,0.0	0.0,0.0	0.004,0.0	0.0,0.0	0.005,0.0	0.003,0.0	0.0,0.0	0.003,0.0	0.004,0.0	0.0,0.0	0.0,0.0	0.0,0.0	0.01,0.0	0.0,0.0
Ga02g00061	Chr02	+	481801	484246	481801	484077	484177	484246	0.0,0.2	NA,NA	NA,NA	NA,0.0	NA,NA	NA,0.0	NA,NA	NA,NA	0.2,0.0	NA,NA	NA,0.0	0.027,0.0	NA,0.0	NA,NA	NA,0.0	0.0,0.0
Ga02g00063	Chr02	-	486871	488219	486871	487095	487995	488219	0.0,1.0	0.0,NA	0.0,0.0	0.0,0.0	0.094,0.004	0.014,0.008	0.048,0.0	0.056,0.0	NA,0.0	0.0,0.0	0.023,0.0	0.8,1.0	0.125,0.0	0.077,0.0	0.0,NA	NA,0.0
Ga02g00063	Chr02	-	488399	489464	488399	489122	489221	489464	NA,NA	NA,NA	NA,NA	0.668,NA	0.896,NA	0.401,1.0	0.834,0.79	0.816,0.0	NA,NA	0.334,0.0	0.43,NA	1.0,NA	1.0,NA	0.601,0.0	1.0,NA	NA,NA
Ga02g00063	Chr02	-	485751	488219	485751	486786	486871	488219	NA,1.0	0.0,0.0	0.0,0.0	0.01,0.0	0.005,0.0	0.019,0.0	0.0,0.0	0.003,0.002	NA,0.119	NA,0.0	0.0,0.0	1.0,1.0	0.0,0.0	0.0,0.0	0.0,0.0	0.0,0.0
Ga02g00064	Chr02	+	498385	500015	498385	498521	499779	500015	NA,NA	0.0,NA	NA,0.0	0.0,0.04	0.0,0.0	0.0,0.0	0.011,0.0	0.0,0.0	0.0,NA	0.167,0.0	0.333,0.0	0.0,NA	0.0,0.0	0.02,0.0	0.0,0.333	0.0,0.0
Ga02g00064	Chr02	+	500105	500547	500105	500330	500411	500547	NA,NA	0.0,NA	0.0,0.0	0.0,0.0	0.021,0.0	0.0,0.0	0.067,0.0	0.232,0.0	NA,NA	0.0,0.0	0.0,NA	NA,0.0	0.078,0.0	0.112,0.0	0.0,0.0	0.0,0.0
Ga02g00065	Chr02	+	511476	511873	511476	511634	511801	511873	0.0,0.068	0.028,0.0	0.012,0.032	0.079,0.098	0.088,0.13	0.042,0.022	0.073,0.023	0.062,0.0	0.059,0.13	0.021,0.01	0.066,0.033	0.125,0.0	0.068,0.063	0.037,0.057	0.013,0.0	0.018,0.03
Ga02g00068	Chr02	+	532602	534550	532602	532693	534478	534550	0.0,0.083	0.4,NA	0.0,0.0	0.0,0.0	0.064,0.0	0.059,0.067	0.0,0.0	0.024,0.0	0.0,0.111	0.0,0.091	0.067,0.0	0.0,0.0	0.0,0.0	0.0,0.0	0.0,0.0	0.154,0.0
Ga02g00074	Chr02	-	566395	566737	566395	566467	566627	566737	0.0,0.0	0.0,NA	0.0,0.0	0.034,0.0	0.006,0.005	0.0,0.0	0.0,0.004	0.003,0.0	NA,0.0	0.0,0.02	0.0,0.0	0.0,0.0	0.0,0.0	0.0,0.0	0.0,NA	0.003,0.004
Ga02g00074	Chr02	-	565171	566112	565171	565265	566005	566112	0.0,0.0	0.0,NA	0.0,0.0	0.0,0.0	0.006,0.0	0.0,0.0	0.0,0.0	0.008,0.0	NA,0.0	0.0,0.0	0.0,0.0	0.0,0.0	0.0,0.0	0.0,0.0	0.0,NA	0.004,0.0
Ga02g00077	Chr02	-	591696	591930	591696	591731	591816	591930	NA,NA	0.963,0.844	1.0,1.0	0.97,0.894	NA,NA	1.0,1.0	1.0,1.0	1.0,1.0	NA,1.0	1.0,0.915	0.962,0.876	1.0,NA	1.0,0.896	1.0,1.0	0.976,0.896	1.0,NA
Ga02g00079	Chr02	+	604066	606185	604066	604427	605839	606185	0.067,0.036	0.0,0.0	0.0,0.0	0.0,0.0	0.02,0.0	0.0,0.0	0.0,0.0	0.013,0.0	0.0,0.048	0.0,0.0	0.155,0.0	0.019,0.0	0.018,0.0	0.057,0.0	0.024,0.0	0.034,0.0
Ga02g00079	Chr02	+	605839	607173	605839	606185	606298	607173	0.143,0.0	0.0,NA	0.0,0.0	0.053,0.0	0.028,0.0	0.0,0.0	0.009,0.0	0.094,0.0	0.143,0.0	0.0,0.0	0.13,0.0	0.009,0.015	0.057,0.0	0.053,0.0	0.0,0.0	0.171,0.0
Ga02g00080	Chr02	-	609339	609624	609339	609449	609536	609624	0.0,0.263	NA,NA	0.0,NA	0.0,0.0	0.133,0.133	0.151,0.0	0.163,0.0	0.0,0.0	NA,NA	NA,0.0	0.0,NA	1.0,1.0	NA,NA	NA,NA	0.0,NA	NA,0.0
Ga02g00081	Chr02	-	611753	614437	611753	613723	614213	614437	1.0,1.0	NA,NA	0.0,NA	0.143,0.0	0.032,0.011	0.063,0.0	0.013,0.027	0.041,0.042	NA,NA	NA,0.0	0.143,NA	1.0,1.0	0.0,0.0	0.0,0.0	0.0,NA	0.0,NA
Ga02g00081	Chr02	-	614525	615623	614525	614695	614766	615623	NA,1.0	NA,NA	0.0,NA	0.096,0.0	0.068,0.023	0.054,0.236	0.018,0.024	0.007,0.087	NA,0.0	NA,0.163	0.0,0.0	1.0,NA	0.0,0.0	0.0,0.0	NA,NA	NA,NA
Ga02g00083	Chr02	-	625490	626401	625490	625905	626182	626401	0.0,0.0	0.0,0.0	0.0,0.0	0.0,0.0	0.001,0.0	0.0,0.0	0.0,0.0	0.002,0.0	0.025,0.0	0.005,0.0	0.012,0.0	0.0,0.0	0.004,0.0	0.0,0.0	0.006,0.0	0.0,0.0
Ga02g00083	Chr02	-	623883	625905	623883	624267	625490	625905	0.0,0.0	0.0,0.0	0.0,0.0	0.0,0.0	0.001,0.0	0.0,0.0	0.008,0.0	0.0,0.0	0.0,0.0	0.0,0.0	0.006,0.0	0.007,0.0	0.005,0.0	0.0,0.002	0.0,0.0	0.0,0.0
Ga02g00084	Chr02	-	629706	629999	629706	629796	629872	629999	NA,0.0	0.0,NA	0.0,0.0	0.0,0.0	0.532,NA	0.0,0.0	0.0,0.0	0.0,0.0	NA,0.0	0.0,0.0	0.0,0.0	NA,0.0	0.03,0.0	0.031,0.007	0.0,0.0	0.0,0.0
Ga02g00086	Chr02	-	658792	659235	658792	659002	659120	659235	0.0,0.031	0.0,0.053	0.0,0.0	0.0,0.0	0.01,0.0	0.0,0.0	0.002,0.0	0.004,0.0	0.005,0.0	0.0,0.0	0.0,0.0	0.06,0.176	0.004,0.0	NA,NA	0.0,0.0	0.0,0.0
Ga02g00088	Chr02	+	666121	666630	666121	666319	666391	666630	0.0,0.0	0.0,0.0	0.0,0.0	0.0,0.0	0.0,0.0	0.0,0.0	0.0,0.0	0.024,0.0	0.104,0.0	0.0,0.0	0.046,0.0	0.011,0.0	0.0,0.0	0.0,0.0	0.055,0.0	0.072,0.0
Ga02g00088	Chr02	+	665704	666630	665704	665795	666121	666630	0.0,0.0	0.0,0.0	0.0,0.0	0.0,0.0	0.094,0.0	0.0,0.0	0.0,0.059	0.0,0.0	0.0,0.0	0.0,0.0	0.064,0.0	0.0,0.0	0.051,0.0	0.0,0.0	0.0,0.0	0.0,0.125
Ga02g00093	Chr02	-	704165	704479	704165	704273	704363	704479	0.0,0.0	0.013,0.0	0.015,0.0	0.046,0.081	0.0,0.035	0.0,0.02	0.0,0.0	0.055,0.0	0.0,0.0	0.073,0.062	0.03,0.005	0.0,0.0	0.063,0.008	0.019,0.0	0.0,0.0	0.041,0.063
Ga02g00094	Chr02	+	719782	721165	719782	720426	720504	721165	NA,NA	NA,NA	1.0,0.0	0.111,0.458	0.052,0.011	0.0,0.0	0.017,0.036	0.087,0.066	1.0,0.458	0.0,0.101	0.771,1.0	1.0,1.0	0.066,0.083	0.068,0.045	1.0,NA	NA,0.529
Ga02g00100	Chr02	+	762386	763356	762386	762799	763219	763356	1.0,NA	0.0,NA	1.0,NA	1.0,NA	1.0,NA	NA,NA	NA,0.0	1.0,NA	NA,NA	NA,NA	0.818,0.0	0.385,NA	1.0,NA	0.846,NA	1.0,0.0	1.0,0.0
Ga02g00100	Chr02	+	762386	763777	762386	763356	763669	763777	NA,0.0	0.0,0.0	0.0,NA	0.333,0.0	0.0,0.0	0.528,0.0	0.0,0.074	NA,0.0	1.0,NA	NA,0.0	1.0,0.0	0.052,0.0	1.0,0.0	0.263,0.0	NA,0.0	1.0,0.0
Ga02g00110	Chr02	-	825523	825838	825523	825690	825777	825838	0.0,0.0	0.0,0.0	0.0,0.0	0.0,0.0	0.008,0.0	0.0,0.0	0.0,0.0	0.034,0.0	0.015,0.005	0.025,0.0	0.017,0.0	0.013,0.0	0.0,0.0	0.033,0.0	0.007,0.0	0.024,0.003
Ga02g00110	Chr02	-	826119	826397	826119	826187	826322	826397	0.048,0.063	0.064,0.0	0.023,0.0	0.037,0.018	0.052,0.043	0.035,0.014	0.016,0.078	0.118,0.033	0.012,0.007	0.0,0.0	0.106,0.053	0.061,0.077	0.014,0.022	0.039,0.035	0.029,0.102	0.037,0.03
Ga02g00110	Chr02	-	824777	825076	824777	824891	825028	825076	0.052,0.0	0.0,0.0	0.0,0.0	0.0,0.0	0.042,0.0	0.0,0.0	0.0,0.0	0.031,0.0	0.003,0.0	0.0,0.0	0.021,0.0	0.003,0.0	0.005,0.0	0.0,0.0	0.0,0.0	0.003,0.0
Ga02g00110	Chr02	-	825195	825690	825195	825258	825523	825690	0.013,0.031	0.009,0.0	0.0,0.018	0.0,0.006	0.0,0.0	0.0,0.012	0.005,0.0	0.014,0.0	0.007,0.006	0.014,0.0	0.008,0.0	0.003,0.0	0.0,0.009	0.0,0.008	0.007,0.0	0.009,0.007
Ga02g00110	Chr02	-	824047	824362	824047	824152	824288	824362	0.025,0.0	0.008,0.091	0.0,0.0	0.0,0.0	0.007,0.0	0.0,0.0	0.0,0.0	0.028,0.0	0.003,0.0	0.0,0.0	0.006,0.0	0.008,0.0	0.0,0.0	0.011,0.0	0.024,0.0	0.004,0.0
Ga02g00111	Chr02	+	849675	850432	849675	849803	850369	850432	0.018,0.087	0.097,0.0	0.273,0.071	0.026,0.083	0.048,0.083	0.077,0.0	0.098,0.083	0.055,0.051	0.0,0.01	0.043,0.067	0.033,0.257	0.032,0.167	0.0,0.192	0.2,0.036	0.074,0.0	0.116,0.053
Ga02g00111	Chr02	+	847122	847695	847122	847183	847331	847695	0.333,NA	NA,NA	1.0,NA	NA,0.0	NA,NA	1.0,NA	NA,NA	NA,NA	NA,NA	NA,NA	1.0,NA	0.077,0.0	0.0,NA	0.111,0.0	1.0,NA	0.5,0.0
Ga02g00112	Chr02	-	858106	858414	858106	858206	858352	858414	0.004,0.069	NA,NA	NA,0.0	0.013,0.004	0.0,0.0	0.0,0.016	0.053,0.0	0.019,0.04	0.019,0.01	NA,NA	0.0,0.0	1.0,NA	NA,0.0	NA,NA	NA,0.0	0.0,0.0
Ga02g00113	Chr02	+	866009	867156	866009	866137	867051	867156	0.0,0.0	0.019,0.0	0.0,0.0	0.0,0.0	0.012,0.0	0.0,0.0	0.0,0.0	0.0,0.0	0.048,0.0	0.0,0.0	0.0,0.0	NA,NA	0.0,0.0	0.0,0.0	0.0,0.0	0.0,0.0
Ga02g00113	Chr02	+	865055	865910	865055	865152	865703	865910	0.0,0.5	0.0,0.0	0.0,0.0	0.014,0.0	0.002,0.0	0.0,0.0	0.0,0.0	0.0,0.0	0.053,0.0	0.0,0.0	0.0,0.0	0.0,NA	NA,0.0	0.0,0.0	0.0,0.0	0.0,0.0
Ga02g00118	Chr02	-	909358	910699	909358	909858	910571	910699	1.0,0.0	0.0,1.0	0.067,0.059	0.0,0.0	0.0,0.0	0.0,0.0	0.0,0.0	0.0,0.0	0.0,0.0	0.0,0.077	0.083,0.0	0.111,0.0	0.0,0.0	0.0,0.0	0.0,0.0	0.333,0.0
Ga02g00118	Chr02	-	911580	913039	911580	911670	912751	913039	0.0,NA	0.043,1.0	0.0,0.0	0.0,0.0	0.067,0.0	0.0,0.0	0.0,0.0	0.0,0.0	0.0,0.0	NA,0.0	0.059,0.043	0.028,0.111	0.0,NA	0.0,0.0	0.0,NA	0.0,0.0
Ga02g00122	Chr02	-	936659	937349	936659	936705	937306	937349	0.0,0.083	0.0,NA	0.077,0.0	0.0,0.0	0.024,0.1	0.143,0.027	0.06,0.022	0.056,0.043	0.25,0.032	0.067,0.022	0.02,0.02	0.099,0.059	0.048,0.048	0.077,0.04	0.03,0.067	0.1,0.019
Ga02g00126	Chr02	-	953056	953863	953056	953113	953436	953863	NA,0.0	0.333,NA	1.0,NA	0.429,NA	NA,NA	NA,NA	NA,NA	1.0,NA	0.556,NA	NA,NA	1.0,NA	0.238,1.0	1.0,1.0	1.0,NA	0.333,NA	1.0,NA
Ga02g00134	Chr02	+	1011624	1013425	1011624	1012003	1013244	1013425	0.0,0.0	0.0,0.0	0.0,0.0	0.0,0.0	0.009,0.0	NA,NA	0.0,0.0	0.0,0.0	NA,NA	0.0,0.0	0.0,0.0	0.0,0.0	0.0,0.0	0.0,0.0	0.0,0.0	0.0,0.0
Ga02g00135	Chr02	-	1025562	1027248	1025562	1026704	1027182	1027248	NA,NA	NA,NA	NA,NA	1.0,NA	0.905,0.077	1.0,NA	1.0,0.0	0.818,0.0	1.0,0.0	0.0,0.0	1.0,0.0	1.0,NA	0.429,0.0	0.5,0.0	1.0,NA	0.429,0.0
Ga02g00144	Chr02	+	1107444	1107967	1107444	1107502	1107916	1107967	0.0,NA	0.231,0.0	0.4,0.0	0.048,0.034	0.051,0.067	0.037,0.152	0.059,0.157	0.0,0.053	1.0,0.103	0.091,0.0	0.058,0.099	0.0,0.0	0.108,0.155	0.107,0.161	0.098,0.273	0.2,0.0
Ga02g00152	Chr02	-	1195511	1195907	1195511	1195581	1195736	1195907	0.0,0.0	0.0,0.0	0.0,0.0	0.069,0.0	0.01,0.005	0.0,0.008	0.0,0.005	0.018,0.0	0.0,0.0	0.0,0.032	0.0,0.0	0.0,0.0	0.027,0.009	0.053,0.0	0.0,0.0	0.033,0.033
Ga02g00155	Chr02	-	1214481	1215513	1214481	1214821	1215241	1215513	0.0,0.0	NA,NA	0.0,NA	1.0,NA	0.667,0.0	NA,NA	NA,1.0	1.0,NA	NA,NA	NA,NA	1.0,0.0	0.0,0.0	1.0,NA	1.0,NA	1.0,NA	1.0,NA
Ga02g00174	Chr02	+	1495845	1497585	1495845	1495878	1496982	1497585	0.688,0.25	0.818,1.0	1.0,1.0	0.829,0.889	0.953,0.958	1.0,1.0	0.556,1.0	0.882,0.938	1.0,0.826	1.0,1.0	1.0,0.952	1.0,NA	1.0,1.0	0.902,1.0	1.0,0.4	0.931,0.756
Ga02g00180	Chr02	+	1605052	1607280	1605052	1606168	1606894	1607280	0.0,0.0	0.0,0.0	0.02,0.037	0.0,0.0	NA,NA	NA,NA	0.082,0.0	NA,0.0	0.035,0.0	0.0,0.0	0.063,0.0	0.0,0.0	0.0,0.0	0.0,0.0	0.0,0.0	0.0,0.0
Ga02g00181	Chr02	-	1641972	1643087	1641972	1642541	1642957	1643087	1.0,NA	NA,NA	NA,NA	1.0,NA	1.0,NA	NA,1.0	1.0,NA	1.0,NA	1.0,NA	NA,NA	1.0,NA	0.0,0.0	0.636,1.0	1.0,0.0	NA,NA	1.0,NA
Ga02g00184	Chr02	-	1657689	1658409	1657689	1658160	1658262	1658409	0.611,NA	1.0,NA	NA,NA	1.0,NA	1.0,NA	NA,NA	1.0,NA	1.0,NA	1.0,NA	1.0,NA	0.6,NA	0.0,NA	1.0,NA	0.636,NA	0.2,0.0	NA,0.0
Ga02g00184	Chr02	-	1658622	1659157	1658622	1658710	1659019	1659157	0.014,0.0	0.0,NA	0.0,0.0	0.0,0.015	0.0,0.0	0.0,0.0	0.0,0.0	0.0,0.0	0.0,0.0	0.0,0.0	0.0,0.0	0.0,NA	0.0,0.0	0.0,0.0	0.0,0.0	0.016,0.0
Ga02g00186	Chr02	+	1693963	1694274	1693963	1693992	1694119	1694274	NA,NA	NA,NA	0.333,0.0	1.0,NA	0.81,NA	NA,0.0	1.0,0.0	0.5,0.0	NA,NA	NA,NA	1.0,0.0	NA,NA	1.0,NA	1.0,NA	NA,0.0	NA,NA
Ga02g00209	Chr02	+	1907865	1908382	1907865	1908099	1908170	1908382	0.0,0.0	0.0,NA	1.0,1.0	0.0,0.068	0.0,0.0	NA,NA	0.0,0.0	0.0,0.0	0.0,0.0	0.0,NA	0.0,NA	0.0,NA	0.0,0.0	0.068,0.0	0.0,0.0	0.0,0.0
Ga02g00214	Chr02	+	2014808	2015283	2014808	2014907	2014985	2015283	0.041,0.0	0.077,0.0	0.031,0.047	0.208,0.063	0.529,0.764	0.273,0.148	0.138,0.429	0.553,0.692	0.057,0.0	0.0,0.148	0.105,0.0	0.066,0.0	0.0,0.123	0.068,0.0	0.0,0.273	0.146,0.009
Ga02g00216	Chr02	-	2023014	2023271	2023014	2023144	2023262	2023271	NA,NA	0.0,NA	NA,0.0	0.0,0.0	0.029,0.0	NA,0.0	0.0,0.0	0.091,0.0	0.0,NA	0.0,0.0	0.0,0.0	1.0,NA	0.0,0.0	0.333,0.0	NA,NA	NA,0.0
Ga02g00218	Chr02	-	2041645	2041934	2041645	2041690	2041788	2041934	0.0,0.009	0.023,0.0	0.0,0.011	0.0,0.0	0.016,0.039	0.0,0.0	0.044,0.0	0.0,0.067	0.144,0.033	0.0,0.0	0.0,0.014	0.0,NA	0.014,0.0	0.014,0.025	0.0,0.023	0.021,0.014
Ga02g00219	Chr02	+	2114909	2115285	2114909	2115098	2115205	2115285	1.0,0.0	0.0,0.0	0.2,0.0	0.5,0.0	0.682,0.0	0.091,0.0	0.069,0.071	0.273,0.0	0.636,0.0	0.143,0.0	0.765,0.0	0.087,0.0	0.257,0.0	0.721,0.04	0.368,NA	0.625,0.0
Ga02g00221	Chr02	+	2156495	2156908	2156495	2156594	2156686	2156908	0.0,0.0	0.0,NA	NA,0.0	0.0,0.0	0.066,0.0	0.0,0.0	0.0,0.0	0.0,0.0	0.0,0.0	0.0,0.0	0.0,0.0	0.0,NA	0.016,0.0	0.03,0.0	0.0,0.0	0.023,0.0
Ga02g00224	Chr02	-	2179575	2180908	2179575	2180559	2180801	2180908	0.0,0.0	0.0,0.0	0.04,0.0	0.0,0.0	0.006,0.0	0.0,0.023	0.0,0.0	0.011,0.0	0.0,0.0	0.0,0.0	0.0,0.0	0.005,0.0	0.0,0.0	0.02,0.0	0.0,0.0	0.013,0.0
Ga02g00226	Chr02	+	2209525	2210200	2209525	2209858	2209982	2210200	1.0,0.0	NA,NA	1.0,NA	NA,NA	1.0,0.0	0.333,0.0	0.429,0.0	0.714,NA	0.333,0.0	0.4,0.111	0.556,NA	0.6,NA	0.111,0.25	0.333,0.0	1.0,NA	0.467,0.111
Ga02g00229	Chr02	-	2215102	2215650	2215102	2215511	2215589	2215650	0.026,0.0	0.0,0.0	0.0,0.0	0.0,0.0	0.0,0.0	0.0,0.0	0.0,0.0	0.02,0.0	0.074,0.0	0.0,0.0	0.0,0.0	0.0,0.0	0.059,0.0	0.144,0.0	0.027,0.0	0.0,0.0
Ga02g00229	Chr02	-	2215102	2215511	2215102	2215253	2215381	2215511	0.075,0.0	0.0,1.0	0.2,0.0	0.111,0.0	1.0,0.0	0.0,0.0	0.0,0.0	0.0,0.0	0.111,0.067	0.0,0.0	0.071,0.0	0.0,0.0	0.628,0.0	0.429,0.0	0.0,0.0	0.077,0.0
Ga02g00235	Chr02	+	2287600	2287990	2287600	2287674	2287915	2287990	0.031,0.0	0.0,0.0	0.0,0.053	0.034,0.0	0.0,0.01	0.0,0.0	0.0,0.0	0.023,0.0	0.0,0.0	0.0,0.0	0.0,0.0	0.007,0.0	0.0,0.0	0.0,0.0	0.0,0.0	0.072,0.0
Ga02g00240	Chr02	+	2365417	2369051	2365417	2366288	2366680	2369051	0.0,0.0	0.0,0.0	0.0,0.0	0.0,0.0	0.097,0.0	0.0,0.0	0.0,0.0	0.0,0.0	1.0,0.0	0.0,0.0	1.0,NA	1.0,NA	0.0,0.0	0.25,0.0	0.2,NA	0.0,0.0
Ga02g00240	Chr02	+	2365417	2366288	2365417	2365602	2366004	2366288	0.0,0.0	0.0,0.0	0.0,0.0	0.0,0.0	0.111,0.0	NA,0.0	0.0,0.0	0.0,0.0	0.0,0.0	0.0,NA	0.152,0.0	0.158,0.0	NA,0.0	0.0,0.0	0.0,0.0	0.0,0.0
Ga02g00249	Chr02	+	2458285	2458829	2458285	2458532	2458628	2458829	0.0,NA	0.0,0.0	0.0,0.0	0.016,0.0	0.005,0.0	0.0,0.0	0.0,0.0	0.0,0.0	NA,0.0	0.007,0.0	0.007,0.0	0.0,0.0	0.003,0.0	NA,0.0	0.0,0.0	0.0,0.0
Ga02g00253	Chr02	+	2496182	2496414	2496182	2496265	2496350	2496414	0.009,0.041	0.0,0.0	0.037,0.022	0.011,0.018	0.01,0.0	0.046,0.026	0.013,0.0	0.011,0.0	0.033,0.072	0.0,0.011	0.014,0.0	0.0,0.0	0.03,0.0	0.0,0.0	0.008,0.0	0.0,0.0
Ga02g00254	Chr02	+	2504894	2505129	2504894	2504977	2505065	2505129	0.0,0.066	0.0,0.0	0.0,0.0	0.042,0.011	0.029,0.021	0.0,0.011	0.006,0.0	0.033,0.019	0.0,0.009	0.015,0.0	0.007,0.0	0.0,0.0	0.005,0.0	0.0,0.0	0.008,0.0	0.013,0.0
Ga02g00254	Chr02	+	2503248	2505290	2503248	2505129	2505221	2505290	0.0,0.0	0.007,0.0	0.0,0.0	0.0,0.0	0.006,0.004	0.017,0.0	0.014,0.0	0.0,0.012	0.0,0.0	0.029,0.0	0.019,0.004	0.003,0.0	0.0,0.0	0.015,0.0	0.005,0.0	0.015,0.003
Ga02g00254	Chr02	+	2504072	2505129	2504072	2504138	2504894	2505129	0.0,0.0	0.0,0.0	0.0,0.0	0.0,0.0	0.003,0.0	0.0,0.0	0.0,0.0	0.0,0.0	0.0,0.0	0.0,0.0	0.0,0.0	0.0,0.0	NA,0.6	0.0,0.0	0.0,0.0	0.015,0.01
Ga02g00257	Chr02	+	2580928	2581759	2580928	2581075	2581693	2581759	0.0,0.565	0.0,0.0	0.0,0.0	0.0,0.5	0.045,0.0	0.0,0.0	0.0,0.0	0.0,0.053	0.333,0.067	0.0,0.429	0.0,0.067	0.0,0.0	0.04,0.0	0.0,0.056	0.667,0.6	0.111,0.28
Ga02g00258	Chr02	-	2588048	2588824	2588048	2588179	2588533	2588824	0.014,0.017	0.0,0.0	0.0,0.0	0.0,0.0	0.031,0.0	0.0,0.0	0.0,0.0	0.0,0.0	0.016,0.0	0.0,0.0	0.039,0.0	0.067,0.0	0.176,0.0	0.19,0.0	0.011,0.0	0.037,0.0
Ga02g00260	Chr02	-	2620913	2623017	2620913	2622864	2622962	2623017	0.0,0.066	0.023,0.202	0.028,0.0	0.011,0.01	0.011,0.005	0.048,0.03	0.027,0.039	0.019,0.018	0.0,0.045	0.074,0.013	0.033,0.025	0.0,0.0	0.038,0.063	0.036,0.036	0.013,0.05	0.045,0.046
Ga02g00260	Chr02	-	2619130	2620058	2619130	2619662	2619759	2620058	0.0,0.0	0.0,0.0	0.005,0.0	0.0,0.007	0.0,0.004	0.0,0.0	0.038,0.0	0.007,0.0	0.0,0.021	0.0,0.0	0.0,0.01	0.0,NA	0.142,0.032	0.051,0.002	0.013,0.0	0.037,0.005
Ga02g00266	Chr02	-	2671696	2672931	2671696	2672199	2672616	2672931	0.286,0.082	0.0,0.0	0.0,0.0	0.0,0.0	0.0,0.0	0.0,0.0	0.0,0.0	0.0,0.0	0.0,0.0	0.0,0.0	0.018,0.0	0.0,0.0	0.028,0.0	NA,0.0	0.0,0.0	0.0,0.0
Ga02g00269	Chr02	-	2687617	2688103	2687617	2687826	2688015	2688103	0.0,0.0	0.0,0.111	0.0,0.0	0.0,0.0	0.009,0.0	0.0,0.0	0.031,0.0	0.016,0.0	0.0,0.0	0.0,0.0	0.0,0.0	0.0,0.0	0.0,0.0	0.037,0.0	0.0,0.0	0.0,0.0
Ga02g00269	Chr02	-	2688015	2688545	2688015	2688103	2688191	2688545	0.0,0.0	0.0,0.0	0.0,0.0	0.0,0.0	0.02,0.0	0.0,0.0	0.0,0.0	0.0,0.0	0.039,0.0	0.0,0.0	0.016,0.0	0.0,0.0	0.0,0.0	0.0,0.0	0.0,0.0	0.117,0.0
Ga02g00286	Chr02	+	3146500	3148681	3146500	3146635	3147647	3148681	1.0,1.0	0.0,NA	1.0,0.0	1.0,0.25	1.0,1.0	1.0,NA	0.2,NA	NA,NA	0.667,1.0	NA,1.0	1.0,NA	0.0,NA	NA,1.0	1.0,NA	1.0,NA	1.0,NA
Ga02g00287	Chr02	+	3153102	3154218	3153102	3153138	3153843	3154218	0.0,0.0	0.0,0.0	0.0,0.0	0.01,0.0	0.0,0.0	0.0,0.0	0.0,0.0	0.004,0.0	0.0,0.0	0.03,0.005	0.017,0.0	0.0,0.0	0.004,0.0	0.069,0.0	0.022,0.0	0.031,0.003
Ga02g00287	Chr02	+	3152942	3153138	3152942	3152982	3153102	3153138	0.0,0.0	0.034,0.0	0.011,0.043	0.017,0.064	0.077,0.056	0.039,0.072	0.06,0.034	0.022,0.0	0.0,0.0	0.0,0.121	0.073,0.0	0.333,0.2	0.106,0.07	0.07,0.039	0.0,0.0	0.0,0.01
Ga02g00288	Chr02	+	3155900	3156450	3155900	3156147	3156273	3156450	NA,NA	NA,NA	0.0,0.0	NA,NA	0.0,0.0	0.0,0.0	0.0,0.0	0.0,0.0	NA,0.0	0.0,0.0	0.0,0.0	NA,NA	0.0,0.0	0.0,0.0	1.0,NA	NA,0.0
Ga02g00291	Chr02	-	3179511	3179864	3179511	3179635	3179751	3179864	0.043,0.0	0.019,0.0	0.014,0.0	0.028,0.011	0.03,0.0	0.0,0.0	0.0,0.0	0.052,0.0	0.018,0.0	0.023,0.0	0.055,0.0	0.0,0.0	0.023,0.007	0.011,0.002	0.013,0.0	0.016,0.0
Ga02g00291	Chr02	-	3178001	3178207	3178001	3178051	3178127	3178207	0.0,0.049	0.0,0.0	0.0,0.0	0.0,0.007	0.006,0.02	0.0,0.0	0.005,0.005	0.0,0.0	0.0,0.004	0.0,0.005	0.0,0.0	0.0,0.0	0.0,0.003	0.004,0.002	0.0,0.0	0.0,0.0
Ga02g00292	Chr02	+	3190552	3191212	3190552	3190632	3190721	3191212	0.0,0.346	0.021,0.0	0.0,0.0	0.209,0.15	0.126,0.0	0.0,0.0	0.0,0.0	0.0,0.0	0.0,0.096	0.05,0.0	0.044,0.018	NA,NA	0.01,0.012	0.035,0.007	0.081,0.0	0.031,0.015
Ga02g00293	Chr02	+	3211055	3211772	3211055	3211126	3211693	3211772	NA,NA	NA,NA	NA,0.0	0.0,NA	0.154,0.0	0.0,0.0	0.333,0.0	0.0,0.333	NA,NA	NA,1.0	0.0,NA	0.0,NA	0.0,0.0	NA,0.0	NA,NA	0.04,0.0
Ga02g00301	Chr02	-	3331958	3334576	3331958	3334185	3334274	3334576	NA,NA	1.0,NA	0.0,NA	1.0,NA	0.679,NA	NA,0.514	0.388,0.0	0.346,NA	NA,NA	1.0,0.0	NA,0.0	NA,NA	NA,NA	1.0,NA	NA,NA	0.373,0.0
Ga02g00303	Chr02	-	3365345	3367984	3365345	3366163	3366251	3367984	1.0,1.0	NA,NA	NA,1.0	0.727,NA	1.0,NA	1.0,1.0	0.0,NA	1.0,1.0	1.0,NA	1.0,NA	1.0,1.0	NA,NA	0.81,NA	1.0,0.262	1.0,1.0	1.0,0.0
Ga02g00307	Chr02	-	3482262	3482843	3482262	3482344	3482777	3482843	0.0,0.0	0.0,NA	0.0,0.0	0.0,0.0	0.013,0.0	0.0,0.0	0.0,0.0	0.0,0.0	0.0,0.0	0.0,0.0	0.022,0.0	0.0,0.0	0.0,0.0	0.048,0.0	0.029,0.0	0.011,0.0
Ga02g00307	Chr02	-	3480743	3481191	3480743	3480872	3481071	3481191	0.0,0.011	0.0,0.0	0.0,0.0	0.018,0.0	0.007,0.0	0.0,0.0	0.0,0.0	0.0,0.0	0.0,0.0	NA,0.0	0.0,0.0	0.333,NA	0.0,0.0	0.0,0.0	0.0,0.0	0.0,0.0
Ga02g00307	Chr02	-	3481524	3481830	3481524	3481601	3481732	3481830	0.0,0.0	0.0,NA	0.0,0.027	0.0,0.0	0.0,0.0	0.0,0.0	0.0,0.018	0.015,0.0	0.0,0.0	0.067,0.0	0.0,0.0	0.0,NA	0.0,0.0	0.0,0.0	0.0,0.0	0.0,0.028
Ga02g00308	Chr02	-	3496188	3496355	3496188	3496222	3496307	3496355	0.213,0.0	0.063,0.0	0.0,0.0	0.0,0.069	0.027,0.033	0.0,0.0	0.009,0.009	0.028,0.0	0.0,0.0	0.033,0.0	NA,NA	0.0,0.0	0.098,0.075	0.0,0.0	0.0,0.035	0.0,0.0
Ga02g00308	Chr02	-	3488156	3488786	3488156	3488218	3488672	3488786	0.0,0.0	0.0,NA	0.0,0.0	0.059,0.0	0.035,0.014	0.0,0.0	0.01,0.015	0.0,0.0	0.5,0.0	0.0,0.0	0.0,0.0	0.0,NA	0.0,0.0	0.0,0.0	0.0,0.0	0.0,0.0
Ga02g00308	Chr02	-	3490684	3491077	3490684	3490853	3490967	3491077	NA,0.0	0.0,0.0	0.13,0.0	0.0,0.0	0.0,0.0	0.0,0.021	0.037,0.051	0.0,0.0	0.0,0.0	0.0,0.0	0.304,0.0	0.111,NA	0.3,0.0	0.0,0.0	0.158,0.0	0.0,0.0
Ga02g00308	Chr02	-	3487949	3488786	3487949	3488046	3488156	3488786	NA,0.0	0.0,NA	0.0,0.0	0.0,0.0	0.054,0.011	0.125,0.0	0.071,0.0	0.0,0.02	0.067,0.333	0.0,0.0	0.118,0.0	0.091,0.0	0.0,0.0	0.0,0.118	0.158,0.125	0.2,0.03
Ga02g00309	Chr02	-	3540699	3541400	3540699	3541135	3541180	3541400	1.0,0.0	1.0,NA	1.0,1.0	1.0,0.735	1.0,1.0	1.0,NA	NA,1.0	1.0,1.0	1.0,1.0	1.0,1.0	1.0,0.675	1.0,0.409	1.0,1.0	1.0,1.0	1.0,0.257	1.0,0.847
Ga02g00309	Chr02	-	3540699	3541613	3540699	3541400	3541492	3541613	0.0,0.018	0.0,0.0	0.0,0.0	0.0,0.0	0.013,0.0	0.0,0.0	0.002,0.0	0.0,0.0	0.019,0.0	0.0,0.0	0.004,0.0	0.0,0.0	0.0,0.0	0.0,0.0	0.006,0.0	0.0,0.0
Ga02g00310	Chr02	-	3553004	3554333	3553004	3553178	3553839	3554333	1.0,0.0	0.0,NA	0.095,0.4	0.006,0.0	0.333,0.0	0.055,0.0	0.259,0.0	0.013,0.0	0.391,0.0	0.059,0.0	0.236,0.0	0.009,0.0	0.13,0.0	0.459,0.0	0.12,0.0	0.164,0.0
Ga02g00310	Chr02	-	3553839	3554333	3553839	3553940	3554248	3554333	0.0,0.0	0.004,0.0	0.029,0.0	0.0,0.002	0.006,0.0	0.0,0.0	0.015,0.005	0.005,0.0	0.013,0.0	0.0,0.0	0.01,0.0	0.039,0.038	0.017,0.0	0.06,0.0	0.011,0.0	0.008,0.008
Ga02g00310	Chr02	-	3553314	3553940	3553314	3553613	3553839	3553940	0.0,0.0	0.0,0.0	0.021,0.05	0.005,0.0	0.031,0.003	0.0,0.0	0.009,0.0	0.018,0.0	0.021,0.0	0.0,0.0	0.039,0.0	0.004,0.003	0.023,0.0	0.049,0.0	0.0,0.0	0.017,0.0
Ga02g00310	Chr02	-	3552374	3552905	3552374	3552553	3552839	3552905	0.0,0.044	0.004,0.0	0.0,0.0	0.0,0.0	0.004,0.0	0.002,0.004	0.001,0.001	0.002,0.0	0.007,0.001	0.0,0.0	0.003,0.0	0.014,0.0	0.013,0.009	0.015,0.004	0.0,0.0	0.01,0.002
Ga02g00311	Chr02	+	3602484	3603009	3602484	3602621	3602902	3603009	NA,NA	0.0,NA	0.2,0.0	0.0,0.0	0.0,0.0	0.0,0.0	0.0,0.0	0.0,0.0	0.0,0.0	NA,0.0	0.0,0.0	0.017,0.0	0.0,0.0	0.0,0.0	0.0,NA	0.0,NA
Ga02g00319	Chr02	-	3758645	3759137	3758645	3758763	3758968	3759137	0.029,0.0	0.0,0.0	0.0,0.0	0.0,0.0	0.0,0.0	0.0,0.0	0.0,0.0	0.0,0.0	0.0,0.0	0.0,0.0	0.013,0.0	0.0,0.0	0.0,0.0	0.0,0.0	0.0,0.0	0.0,0.0
Ga02g00319	Chr02	-	3755010	3756052	3755010	3755570	3755633	3756052	NA,NA	NA,NA	NA,NA	NA,NA	0.381,NA	1.0,0.0	0.0,0.133	1.0,NA	1.0,NA	NA,NA	1.0,NA	NA,NA	1.0,NA	1.0,NA	NA,NA	1.0,NA
Ga02g00336	Chr02	-	4162797	4163464	4162797	4163092	4163232	4163464	0.833,1.0	1.0,1.0	1.0,0.0	0.917,0.0	1.0,NA	1.0,0.333	0.714,1.0	0.929,0.0	0.956,0.2	1.0,1.0	0.922,0.0	1.0,NA	1.0,1.0	0.917,0.333	0.867,NA	0.976,0.143
Ga02g00344	Chr02	+	4399877	4400370	4399877	4400072	4400215	4400370	NA,NA	NA,NA	NA,NA	1.0,0.0	0.5,0.0	NA,NA	1.0,1.0	0.846,0.0	1.0,NA	1.0,NA	0.75,NA	0.0,NA	0.5,NA	0.818,NA	1.0,NA	1.0,NA
Ga02g00351	Chr02	-	4466091	4467117	4466091	4466190	4467000	4467117	0.0,0.0	0.0,0.0	0.0,0.0	0.0,0.0	0.093,0.0	0.0,0.0	0.0,0.0	0.0,0.0	0.0,0.067	0.0,0.0	0.0,0.0	0.032,0.0	0.0,0.0	0.111,0.0	0.091,0.0	0.024,0.0
Ga02g00358	Chr02	-	4634179	4635613	4634179	4634322	4635501	4635613	0.0,0.0	NA,NA	0.0,0.0	0.0,0.0	0.167,0.0	0.25,0.0	0.0,0.0	0.0,0.0	0.091,0.0	NA,0.0	0.091,0.0	0.0,0.0	NA,0.0	1.0,0.0	0.0,0.0	0.0,0.0
Ga02g00359	Chr02	+	4673833	4674325	4673833	4673876	4674276	4674325	0.091,0.0	0.2,0.0	0.2,0.0	0.091,0.048	0.0,0.28	0.0,0.333	0.333,0.048	0.143,0.143	0.143,0.0	0.111,0.4	0.28,0.13	0.211,0.111	0.2,0.2	0.143,0.059	0.6,0.0	0.143,0.273
Ga02g00369	Chr02	-	5203532	5204105	5203532	5203626	5203727	5204105	NA,0.0	0.0,0.0	0.003,0.014	0.1,0.0	0.273,0.1	0.059,0.0	0.0,0.0	0.059,0.0	0.0,0.0	0.0,0.0	0.231,0.067	0.0,NA	0.0,0.0	0.023,0.0	0.0,0.0	0.0,0.0
Ga02g00370	Chr02	-	5204438	5205764	5204438	5204797	5205407	5205764	0.0,0.0	NA,0.0	0.0,0.0	0.0,0.0	0.0,0.0	0.0,0.0	0.0,0.0	0.0,0.0	0.0,0.0	0.0,0.0	0.0,0.0	0.0,0.0	0.0,0.0	0.143,0.0	0.0,0.0	0.0,0.0
Ga02g00372	Chr02	+	5234562	5235016	5234562	5234618	5234942	5235016	NA,0.0	0.0,NA	NA,0.0	0.02,0.059	0.0,0.027	0.0,0.0	0.077,0.094	0.0,0.0	0.0,0.0	0.0,0.1	0.056,0.0	0.02,0.0	0.018,0.0	0.043,0.0	0.034,0.0	0.026,0.0
Ga02g00373	Chr02	-	5238809	5240106	5238809	5238920	5239405	5240106	0.0,0.0	0.0,0.0	0.0,0.0	0.0,0.053	0.032,0.015	0.0,0.0	0.028,0.0	0.022,0.0	0.024,0.0	0.0,0.0	0.026,0.026	0.01,0.014	0.043,0.04	NA,0.0	0.0,0.0	0.0,0.0
Ga02g00374	Chr02	-	5246463	5247712	5246463	5246796	5247641	5247712	0.077,0.294	0.0,NA	0.0,0.2	0.0,0.0	1.0,1.0	0.333,0.143	0.053,0.0	0.059,0.0	0.111,0.077	0.0,0.2	0.158,0.333	0.059,0.024	0.024,0.0	0.231,0.029	0.0,0.2	0.0,0.048
Ga02g00377	Chr02	-	5273936	5274481	5273936	5274201	5274395	5274481	0.0,0.0	0.0,0.2	0.0,0.091	0.143,0.0	0.026,0.0	0.091,0.0	0.0,0.057	0.027,0.0	NA,0.0	0.0,0.0	0.073,0.0	0.011,0.0	0.0,0.029	0.0,0.128	0.0,0.0	0.0,0.0
Ga02g00377	Chr02	-	5275491	5275753	5275491	5275558	5275664	5275753	0.0,1.0	0.0,0.0	0.0,0.0	0.021,0.0	0.02,0.009	0.0,0.0	0.0,0.0	0.0,0.0	NA,0.0	0.111,0.0	0.026,0.0	0.003,0.016	0.024,0.011	0.022,0.0	0.011,0.0	0.0,0.0
Ga02g00381	Chr02	-	5295117	5295381	5295117	5295208	5295304	5295381	0.0,0.046	0.002,0.0	0.002,0.0	0.001,0.0	0.002,0.001	0.0,0.0	0.0,0.0	0.001,0.0	0.002,0.0	0.002,0.001	0.006,0.002	0.001,0.0	0.0,0.001	0.002,0.0	0.004,0.002	0.003,0.002
Ga02g00387	Chr02	+	5603730	5604316	5603730	5603850	5604221	5604316	1.0,NA	1.0,NA	1.0,0.455	0.667,0.429	0.0,0.059	0.492,0.628	0.5,0.65	0.381,0.385	1.0,0.0	0.5,0.286	NA,NA	0.514,0.467	0.2,0.6	0.6,0.481	NA,NA	NA,NA
Ga02g00387	Chr02	+	5605304	5606063	5605304	5605490	5605904	5606063	NA,NA	1.0,NA	0.0,0.0	0.0,0.0	0.345,0.0	0.0,0.0	0.057,0.0	0.108,0.0	0.167,0.0	0.2,0.0	NA,0.0	0.226,0.0	0.091,0.0	0.053,0.0	0.0,NA	NA,0.0
Ga02g00398	Chr02	+	6134039	6134770	6134039	6134573	6134701	6134770	1.0,0.192	0.031,0.091	0.429,0.091	0.121,0.154	0.431,0.397	0.36,0.371	0.125,0.106	0.176,0.2	0.333,0.083	0.451,0.543	0.208,0.024	0.542,0.5	0.4,0.478	0.474,0.0	0.083,0.214	0.15,0.05
Ga02g00398	Chr02	+	6134039	6134573	6134039	6134142	6134422	6134573	0.667,0.6	0.277,0.6	0.556,0.75	0.515,0.29	0.514,0.292	0.333,0.375	0.441,0.333	0.469,0.259	0.588,0.375	0.354,0.571	0.569,0.519	0.789,0.375	0.5,0.35	0.4,0.333	0.399,0.538	0.515,0.425
Ga02g00401	Chr02	-	6238706	6239204	6238706	6238898	6238984	6239204	NA,0.0	0.518,0.0	0.617,0.0	1.0,0.0	0.925,0.0	0.742,0.518	0.325,0.0	0.733,NA	0.518,0.0	0.447,0.0	0.873,NA	0.715,NA	1.0,0.0	0.896,0.0	0.447,NA	0.708,NA
Ga02g00402	Chr02	-	6246267	6246697	6246267	6246453	6246577	6246697	0.0,0.0	NA,NA	NA,NA	0.0,0.0	0.0,0.0	NA,0.0	0.077,0.0	0.0,0.0	0.0,0.0	NA,NA	0.0,0.0	NA,NA	NA,0.0	NA,NA	NA,0.0	0.004,0.002
Ga02g00412	Chr02	+	6432784	6433072	6432784	6432869	6432965	6433072	0.0,0.0	0.0,NA	0.0,0.0	0.0,0.0	0.0,0.058	0.0,0.0	0.02,0.0	0.041,0.0	0.145,0.0	0.0,0.0	0.0,0.0	0.0,0.0	0.078,0.0	0.0,0.145	0.0,0.0	0.0,0.049
Ga02g00412	Chr02	+	6441971	6442528	6441971	6442064	6442244	6442528	1.0,0.0	0.0,NA	0.0,0.0	0.0,0.0	0.05,0.027	0.0,0.0	0.0,0.0	0.0,0.0	0.0,0.077	0.0,0.0	0.067,0.0	0.692,0.0	0.091,0.023	0.034,0.0	0.0,0.0	0.2,0.0
Ga02g00412	Chr02	+	6440155	6441439	6440155	6440220	6440425	6441439	0.0,NA	1.0,0.0	NA,0.0	0.0,NA	0.0,NA	NA,0.231	0.0,0.111	0.6,1.0	NA,0.0	0.0,NA	1.0,NA	0.0,1.0	0.4,0.067	1.0,NA	0.0,NA	1.0,0.333
Ga02g00412	Chr02	+	6432368	6433072	6432368	6432536	6432784	6433072	0.0,0.0	0.0,0.0	0.0,0.0	0.0,0.0	0.094,0.0	0.0,0.0	0.0,0.0	0.0,0.0	0.0,0.0	0.0,0.0	0.0,0.0	0.0,0.0	0.111,0.0	NA,0.0	0.0,0.0	0.0,0.0
Ga02g00412	Chr02	+	6432223	6433072	6432223	6432268	6432368	6433072	0.5,0.03	0.103,0.0	0.0,0.6	0.0,0.081	0.018,0.083	0.125,0.032	0.048,0.12	0.105,0.0	0.0,0.0	0.0,0.143	0.191,0.071	0.0,0.0	0.154,0.125	0.0,0.04	0.034,0.053	0.143,0.0
Ga02g00413	Chr02	-	6445826	6446227	6445826	6445984	6446112	6446227	0.0,0.0	0.0,0.0	NA,0.0	0.0,0.0	0.018,0.0	0.0,0.0	0.0,0.0	0.0,0.0	0.043,0.0	0.0,0.0	0.022,0.16	0.0,0.0	0.083,0.111	0.0,0.0	0.0,0.167	0.0,0.0
Ga02g00416	Chr02	-	6570184	6570831	6570184	6570325	6570756	6570831	0.0,0.0	0.0,0.0	0.0,0.0	0.0,0.0	0.04,0.0	0.011,0.0	0.0,0.0	0.008,0.0	0.0,0.0	0.0,0.0	0.024,0.0	0.0,0.0	0.056,0.0	0.0,0.0	0.0,0.0	0.0,0.028
Ga02g00419	Chr02	-	6693289	6693871	6693289	6693531	6693713	6693871	NA,1.0	0.0,0.0	0.053,0.091	0.0,0.0	0.322,0.097	0.0,0.0	0.015,0.0	0.12,0.429	0.455,0.333	0.333,0.429	0.2,0.07	0.292,0.471	0.04,0.0	0.231,0.2	0.0,0.0	0.333,0.0
Ga02g00419	Chr02	-	6692659	6693171	6692659	6693004	6693086	6693171	0.355,0.0	0.035,0.0	0.175,0.125	0.143,0.103	0.126,0.064	0.073,0.051	0.076,0.084	0.108,0.039	NA,0.0	0.136,0.0	0.183,0.037	0.027,0.0	0.115,0.105	0.252,0.058	0.114,0.13	0.0,0.044
Ga02g00425	Chr02	-	6820203	6821871	6820203	6820751	6820854	6821871	NA,0.0	0.0,NA	1.0,NA	1.0,NA	1.0,NA	NA,NA	NA,0.0	1.0,NA	1.0,NA	NA,NA	1.0,0.0	1.0,NA	1.0,NA	NA,NA	0.0,NA	0.5,NA
Ga02g00425	Chr02	-	6820203	6823882	6820203	6821871	6822882	6823882	0.0,0.0	0.0,0.0	0.0,0.0	0.0,0.0	0.0,0.008	0.0,0.0	0.0,0.0	0.0,0.0	0.0,0.0	0.0,0.0	0.0,0.0	0.0,0.0	0.0,0.0	0.0,0.0	0.0,0.0	0.0,0.037
Ga02g00425	Chr02	-	6817887	6821871	6817887	6818696	6820203	6821871	0.0,0.0	0.0,0.0	0.0,0.0	0.0,0.0	0.012,0.0	0.0,0.0	0.0,0.0	0.006,0.0	0.0,0.0	0.0,0.0	0.0,0.0	0.026,0.0	0.0,0.0	0.027,0.0	0.0,0.0	0.0,0.0
Ga02g00426	Chr02	-	6848662	6849428	6848662	6848743	6849303	6849428	0.03,0.013	0.0,0.0	0.021,0.011	0.022,0.013	0.053,0.063	0.2,0.0	0.0,0.0	0.135,0.0	0.0,0.014	0.0,0.024	0.029,0.03	0.0,0.0	0.032,0.0	0.0,0.023	0.0,0.0	0.026,0.038
Ga02g00426	Chr02	-	6845664	6846183	6845664	6846024	6846121	6846183	0.639,0.055	0.0,0.0	0.13,0.0	0.127,0.021	0.072,0.0	0.0,0.0	0.078,0.0	0.253,0.0	0.465,0.0	0.238,0.0	0.756,0.0	0.0,0.0	0.628,0.0	0.587,0.0	0.06,0.0	0.337,0.0
Ga02g00426	Chr02	-	6859403	6860553	6859403	6859570	6860417	6860553	0.0,0.0	0.0,0.0	0.0,0.0	0.032,0.0	0.053,0.0	0.0,0.0	0.0,0.0	0.077,0.067	0.0,0.0	0.0,0.0	0.022,0.0	0.0,0.0	0.0,0.0	0.143,0.0	0.077,0.0	0.097,0.0
Ga02g00426	Chr02	-	6847297	6848064	6847297	6847357	6847974	6848064	0.012,0.0	0.016,0.026	0.013,0.067	0.036,0.014	0.039,0.037	0.067,0.0	0.046,0.028	0.086,0.0	0.065,0.047	0.0,0.005	0.061,0.0	0.067,0.25	0.037,0.067	0.026,0.013	0.04,0.063	0.014,0.0
Ga02g00433	Chr02	-	7087910	7089299	7087910	7088351	7088475	7089299	0.0,0.5	NA,NA	1.0,NA	1.0,NA	0.857,0.0	1.0,0.0	0.5,0.5	0.913,NA	1.0,0.0	1.0,1.0	0.931,0.0	0.234,0.0	0.6,0.0	1.0,NA	1.0,0.0	1.0,0.0
Ga02g00434	Chr02	-	7094838	7095704	7094838	7094877	7095636	7095704	0.0,0.0	0.125,0.0	0.125,0.231	0.059,0.032	0.129,0.021	0.0,0.083	0.158,0.049	0.0,0.0	0.0,0.034	0.25,0.103	0.091,0.5	0.023,0.077	0.231,0.167	0.0,0.034	0.25,0.143	0.043,0.085
Ga02g00440	Chr02	-	7299043	7299380	7299043	7299199	7299304	7299380	0.0,0.019	0.2,0.0	NA,0.0	0.0,0.133	0.462,0.067	0.077,0.333	0.25,0.333	0.28,0.333	0.0,0.2	0.0,1.0	0.636,0.4	0.333,1.0	0.5,0.667	NA,0.0	0.2,0.0	0.6,0.018
Ga02g00445	Chr02	-	7419645	7421266	7419645	7419835	7419918	7421266	1.0,1.0	0.0,NA	0.0,0.0	0.215,NA	0.477,0.0	0.215,0.0	1.0,NA	1.0,1.0	0.0,0.0	1.0,1.0	0.354,0.154	1.0,1.0	1.0,0.891	1.0,0.313	0.0,NA	NA,NA
Ga02g00447	Chr02	+	7539629	7540140	7539629	7539891	7539993	7540140	0.0,0.0	0.0,0.0	0.0,0.0	0.0,0.0	NA,NA	NA,NA	NA,NA	NA,NA	NA,NA	0.0,NA	0.014,0.0	0.033,0.0	0.125,0.0	0.184,0.2	0.006,0.0	NA,NA
Ga02g00450	Chr02	-	7548080	7549486	7548080	7548221	7549145	7549486	0.002,0.0	0.0,0.0	0.0,0.0	0.0,0.0	0.0,0.0	0.0,0.0	0.0,0.0	0.0,0.0	0.005,0.0	0.0,0.0	0.014,0.0	0.0,0.0	0.0,0.0	0.0,0.0	0.0,0.0	0.0,0.0
Ga02g00450	Chr02	-	7547125	7547705	7547125	7547227	7547549	7547705	0.0,0.0	0.0,0.0	0.0,0.0	0.0,0.0	0.0,0.0	0.0,0.0	0.0,0.0	0.03,0.0	0.005,0.0	0.0,0.0	0.007,0.0	0.014,0.0	0.02,0.0	0.12,0.0	0.0,0.0	0.0,0.0
Ga02g00457	Chr02	+	7726294	7726643	7726294	7726390	7726568	7726643	1.0,0.0	0.037,0.111	0.008,0.023	0.25,0.053	0.071,0.0	0.25,0.111	0.143,0.0	0.125,0.0	0.0,0.0	0.067,0.0	0.077,0.013	0.0,NA	0.0,0.125	0.226,0.0	0.073,0.091	0.429,0.0
Ga02g00458	Chr02	-	7733491	7734647	7733491	7733628	7734568	7734647	0.0,0.25	0.0,0.0	0.0,0.0	0.0,0.273	0.039,0.0	0.063,0.02	0.02,0.0	0.0,0.048	0.0,0.0	0.0,0.0	0.037,0.0	0.077,0.0	0.182,0.0	0.0,0.0	0.0,0.0	0.091,0.021
Ga02g00458	Chr02	-	7731159	7731440	7731159	7731248	7731367	7731440	0.0,0.0	0.0,0.0	0.0,0.0	0.0,0.0	0.067,0.023	0.048,0.024	0.032,0.022	0.05,0.04	0.0,0.0	0.0,0.048	0.0,0.04	0.091,0.0	0.0,0.0	0.0,0.118	0.0,0.111	0.0,0.0
Ga02g00458	Chr02	-	7732461	7733138	7732461	7732598	7733061	7733138	0.0,NA	0.0,0.0	0.0,0.0	0.0,0.0	0.016,0.0	0.083,0.0	0.0,0.0	0.0,0.0	0.0,0.0	0.0,0.0	0.0,0.0	0.143,0.0	0.0,0.0	0.056,0.0	0.0,0.0	0.064,0.0
Ga02g00461	Chr02	+	7790921	7791512	7790921	7791059	7791386	7791512	0.0,0.0	0.0,0.0	0.0,0.0	0.0,0.0	0.0,0.0	0.0,0.0	0.0,0.0	0.0,0.0	0.0,0.0	0.014,0.0	0.0,0.0	0.0,0.0	0.003,0.0	0.017,0.0	0.0,0.0	0.015,0.0
Ga02g00461	Chr02	+	7790402	7791059	7790402	7790748	7790921	7791059	0.0,0.0	0.0,0.0	0.017,0.0	0.0,0.0	0.0,0.0	0.0,0.0	0.0,0.0	0.0,0.0	0.0,0.0	0.018,0.0	0.0,0.0	0.0,0.0	0.007,0.004	NA,0.0	0.0,0.0	0.0,0.0
Ga02g00461	Chr02	+	7789207	7789644	7789207	7789434	7789541	7789644	0.0,0.0	0.0,0.0	0.01,0.0	0.0,0.0	0.013,0.0	0.0,0.0	0.0,0.0	0.015,0.0	0.0,0.0	0.009,0.0	0.0,0.0	0.0,0.0	0.013,0.0	0.031,0.0	0.0,0.0	0.0,0.0
Ga02g00464	Chr02	-	7866386	7867371	7866386	7866618	7867302	7867371	NA,NA	0.0,NA	0.0,NA	NA,NA	0.333,NA	0.0,0.0	0.333,0.0	0.111,NA	NA,NA	0.333,0.0	0.6,0.0	0.055,NA	0.143,0.0	0.333,0.0	0.0,NA	1.0,0.333
Ga02g00464	Chr02	-	7866386	7867539	7866386	7867371	7867483	7867539	0.0,NA	0.0,NA	0.0,NA	0.0,0.0	0.0,0.0	0.0,0.0	0.0,0.0	0.091,0.0	NA,0.0	NA,0.0	0.273,NA	0.057,0.0	NA,0.0	0.0,0.0	0.0,0.0	0.2,0.0
Ga02g00465	Chr02	+	7882304	7882547	7882304	7882366	7882459	7882547	0.0,0.051	NA,NA	NA,0.0	0.0,0.021	0.006,0.006	0.0,0.0	0.0,0.012	0.0,0.008	0.0,0.0	0.0,0.025	0.0,0.0	NA,0.0	0.0,0.015	0.041,0.0	0.0,NA	0.0,0.0
Ga02g00490	Chr02	+	8903122	8906765	8903122	8903262	8903339	8906765	NA,NA	1.0,NA	NA,NA	1.0,NA	0.5,NA	1.0,NA	0.531,NA	1.0,NA	NA,0.0	NA,NA	1.0,NA	1.0,NA	NA,NA	0.6,NA	1.0,NA	NA,NA
Ga02g00494	Chr02	+	9379162	9379889	9379162	9379390	9379810	9379889	0.003,0.104	0.0,0.0	0.0,0.0	0.004,0.0	0.019,0.0	0.0,0.0	0.016,0.0	0.02,0.0	0.023,0.0	0.0,0.0	0.016,0.0	0.0,0.0	0.04,0.0	0.091,0.0	0.0,0.0	0.012,0.016
Ga02g00497	Chr02	-	9450267	9452096	9450267	9451634	9451957	9452096	0.818,NA	NA,NA	NA,NA	1.0,0.0	0.6,0.043	0.176,0.059	0.2,0.091	0.667,0.0	NA,NA	1.0,NA	1.0,NA	NA,NA	NA,0.0	1.0,NA	0.5,0.0	0.714,0.0
Ga02g00499	Chr02	+	9562137	9562625	9562137	9562266	9562572	9562625	0.0,0.0	0.022,0.0	0.011,0.0	0.0,0.0	0.011,0.038	0.0,0.019	0.006,0.025	0.011,0.01	0.067,0.0	0.012,0.025	0.015,0.034	0.035,0.021	0.0,0.023	0.011,0.019	0.011,0.033	0.028,0.025
Ga02g00504	Chr02	+	9734857	9736724	9734857	9736155	9736541	9736724	0.158,0.0	0.0,0.0	NA,0.111	0.0,0.231	1.0,0.0	1.0,0.0	0.0,0.077	0.0,0.0	0.333,0.0	0.0,0.0	0.0,0.0	0.029,0.0	1.0,0.0	0.467,0.333	0.4,0.5	NA,0.077
Ga02g00507	Chr02	-	9829041	9829598	9829041	9829437	9829571	9829598	NA,0.45	0.2,0.0	0.029,0.143	0.029,0.0	0.28,0.244	0.016,0.0	0.143,0.108	0.151,0.17	0.4,0.1	0.13,0.37	0.209,0.104	0.211,0.13	0.275,0.191	0.235,0.267	0.189,0.053	0.2,0.217
Ga02g00507	Chr02	-	9831782	9832656	9831782	9831852	9832586	9832656	0.0,0.0	0.136,0.0	0.0,0.063	0.125,0.015	0.036,0.022	0.02,0.012	0.064,0.037	0.02,0.013	0.091,0.034	0.116,0.0	0.029,0.0	0.0,0.077	0.009,0.0	0.02,0.0	0.044,0.034	0.143,0.0
Ga02g00507	Chr02	-	9832760	9833635	9832760	9832820	9833576	9833635	0.0,0.0	0.04,0.0	0.0,0.0	0.0,0.0	0.032,0.009	0.027,0.009	0.018,0.017	0.0,0.0	0.0,0.0	0.059,0.0	0.034,0.009	0.0,0.043	0.0,0.0	0.037,0.0	0.02,0.0	0.0,0.024
Ga02g00507	Chr02	-	9829041	9829437	9829041	9829222	9829306	9829437	0.0,0.0	0.104,0.0	0.0,0.0	0.153,0.0	0.175,0.0	0.078,0.017	0.052,0.0	0.072,0.0	NA,0.0	0.214,0.0	0.214,0.0	0.098,0.0	0.072,0.0	0.329,0.0	0.189,0.0	0.352,0.0
Ga02g00512	Chr02	+	9984055	9986074	9984055	9984681	9984749	9986074	NA,NA	NA,0.23	NA,NA	0.641,NA	0.832,0.0	0.374,NA	0.0,0.0	0.937,NA	1.0,NA	1.0,0.0	1.0,0.0	NA,NA	0.676,1.0	1.0,0.705	NA,NA	0.676,NA
Ga02g00516	Chr02	+	10120476	10120821	10120476	10120554	10120758	10120821	0.0,0.0	0.0,0.0	0.0,0.016	0.019,0.011	0.025,0.006	0.0,0.006	0.019,0.013	0.008,0.0	0.0,0.01	0.042,0.009	0.063,0.009	0.028,0.0	0.008,0.0	0.016,0.007	0.03,0.0	0.039,0.01
Ga02g00516	Chr02	+	10120914	10121376	10120914	10120959	10121268	10121376	0.0,0.0	0.012,0.0	0.022,0.07	0.011,0.02	0.011,0.0	0.02,0.021	0.0,0.025	0.021,0.0	0.034,0.017	0.0,0.01	0.0,0.0	0.0,0.0	0.0,0.015	0.0,0.0	0.0,0.0	0.0,0.006
Ga02g00516	Chr02	+	10127139	10127469	10127139	10127277	10127364	10127469	0.0,0.008	0.0,0.0	0.0,0.0	0.0,0.0	0.0,0.0	0.0,0.0	0.0,0.0	0.0,0.0	0.0,0.0	0.0,0.0	0.007,0.0	0.0,0.0	0.0,0.0	0.0,0.0	0.0,0.0	0.0,0.0
Ga02g00516	Chr02	+	10117696	10118168	10117696	10117813	10118075	10118168	0.0,0.091	0.059,0.1	0.0,0.0	0.02,0.0	0.008,0.0	0.0,0.0	0.017,0.011	0.019,0.022	0.0,0.0	0.018,0.0	0.077,0.0	0.016,0.026	0.0,0.0	0.025,0.007	0.035,0.0	0.024,0.02
Ga02g00516	Chr02	+	10126441	10126845	10126441	10126552	10126737	10126845	0.0,0.0	0.0,0.0	0.0,0.0	0.0,0.0	0.01,0.0	0.0,0.0	0.0,0.0	0.004,0.0	0.0,0.008	NA,0.0	0.0,0.0	0.003,0.0	0.0,0.0	0.0,0.0	0.0,0.0	0.0,0.0
Ga02g00518	Chr02	+	10181171	10182014	10181171	10181330	10181934	10182014	0.0,0.066	0.0,0.0	0.0,0.0	0.0,0.004	0.002,0.003	0.0,0.0	0.0,0.0	0.019,0.0	0.0,0.0	0.029,0.0	0.013,0.0	0.0,0.0	0.01,0.0	0.006,0.0	0.01,0.0	0.049,0.006
Ga02g00519	Chr02	+	10205578	10207700	10205578	10205683	10205803	10207700	1.0,1.0	NA,NA	1.0,NA	1.0,NA	0.889,0.5	NA,NA	0.75,0.0	1.0,NA	1.0,NA	1.0,0.0	0.8,0.75	0.882,NA	0.714,NA	1.0,NA	1.0,0.0	0.818,0.0
Ga02g00526	Chr02	-	10933652	10935224	10933652	10934066	10935018	10935224	NA,0.0	0.0,0.0	0.125,0.0	0.333,0.0	1.0,0.0	NA,0.0	0.0,0.0	0.5,0.0	0.333,NA	0.333,NA	0.333,0.0	0.0,NA	0.0,0.0	0.5,0.0	0.0,0.0	0.0,0.0
Ga02g00527	Chr02	+	10955899	10956930	10955899	10956341	10956485	10956930	1.0,0.5	NA,0.0	1.0,0.0	NA,0.0	0.739,0.0	NA,0.0	0.273,NA	0.36,0.2	1.0,0.0	1.0,0.0	0.692,NA	0.333,0.0	NA,NA	0.833,NA	0.667,NA	1.0,0.0
Ga02g00534	Chr02	-	13071573	13072300	13071573	13071716	13072114	13072300	0.125,0.327	0.0,0.0	0.25,0.095	0.02,0.134	0.038,0.111	0.0,0.059	0.012,0.063	0.267,0.167	0.04,0.209	0.133,0.195	0.03,0.054	0.0,0.0	0.185,0.179	0.038,0.333	0.161,0.172	0.172,0.341
Ga02g00535	Chr02	-	13085006	13088205	13085006	13087612	13087997	13088205	0.0,0.0	0.0,0.0	0.0,0.0	0.0,0.0	0.0,0.0	0.0,0.0	0.0,0.0	0.0,0.0	0.0,0.0	0.0,0.0	0.036,0.0	0.0,0.0	0.0,0.0	0.0,0.0	0.0,0.0	0.0,0.0
Ga02g00536	Chr02	-	13473090	13475046	13473090	13473499	13473692	13475046	0.0,NA	NA,NA	NA,NA	0.0,0.0	0.667,0.231	NA,0.0	1.0,NA	0.2,NA	0.0,0.333	0.333,0.067	0.0,0.25	0.0,NA	0.0,0.0	NA,NA	0.0,NA	NA,1.0
Ga02g00536	Chr02	-	13473090	13473499	13473090	13473377	13473455	13473499	NA,NA	NA,0.0	NA,NA	0.0,1.0	0.0,0.158	NA,0.0	0.529,NA	0.0,NA	NA,0.0	0.101,0.0	0.818,0.273	NA,NA	1.0,0.0	NA,NA	0.0,0.0	0.0,0.0
Ga02g00541	Chr02	-	14023618	14024068	14023618	14023882	14024027	14024068	0.5,1.0	0.63,1.0	0.556,0.789	0.375,0.5	0.628,0.889	0.0,0.889	0.556,0.318	0.543,0.615	0.568,0.3	0.4,0.429	0.804,0.8	0.364,1.0	0.913,0.571	0.467,0.51	0.563,1.0	0.412,0.688
Ga02g00542	Chr02	+	14225129	14225494	14225129	14225192	14225445	14225494	0.0,NA	0.0,0.0	0.132,0.0	0.0,0.091	0.243,0.091	0.048,0.143	0.091,0.111	0.4,0.0	0.2,0.0	0.0,0.0	0.0,0.0	0.0,0.0	0.0,0.0	0.0,0.0	0.111,0.0	0.0,0.0
Ga02g00544	Chr02	+	14584197	14584771	14584197	14584590	14584683	14584771	0.0,0.898	0.509,0.341	1.0,0.564	1.0,0.4	0.685,0.341	0.722,0.49	0.409,0.425	0.302,0.675	0.722,1.0	0.675,0.463	0.476,0.784	0.212,1.0	0.312,0.437	0.609,0.509	1.0,0.509	0.509,0.206
Ga02g00547	Chr02	-	14987228	14988369	14987228	14987317	14988290	14988369	0.0,0.0	0.042,0.0	0.067,0.0	0.0,0.0	0.038,0.0	0.0,0.0	0.018,0.037	0.031,0.0	0.038,0.0	0.0,0.0	0.027,0.0	0.0,0.0	0.031,0.02	0.082,0.0	0.018,0.017	0.0,0.0
Ga02g00547	Chr02	-	14986616	14988369	14986616	14986709	14987228	14988369	0.0,0.07	0.027,0.0	0.0,0.0	0.0,0.009	0.0,0.0	0.0,0.0	0.015,0.0	0.0,0.018	0.016,0.006	0.0,0.0	0.0,0.0	0.01,0.0	0.013,0.0	NA,0.0	0.0,0.0	0.0,0.0
Ga02g00557	Chr02	+	17293634	17294483	17293634	17293728	17294413	17294483	0.263,0.2	0.172,NA	0.0,0.167	0.032,0.148	0.086,0.026	0.048,0.095	0.101,0.023	0.064,0.0	0.333,0.109	0.13,0.122	0.133,0.091	0.143,0.0	0.154,0.048	0.133,0.119	0.2,0.273	0.171,0.074
Ga02g00557	Chr02	+	17288812	17290172	17288812	17289261	17289417	17290172	0.867,NA	1.0,NA	1.0,NA	1.0,NA	1.0,1.0	0.333,1.0	1.0,NA	1.0,NA	1.0,NA	1.0,1.0	1.0,NA	0.429,0.0	1.0,NA	0.857,NA	0.818,NA	1.0,NA
Ga02g00572	Chr02	-	20243663	20244848	20243663	20243799	20244347	20244848	0.091,0.0	0.053,0.0	0.0,0.0	0.022,0.0	0.02,0.0	0.0,0.0	0.011,0.0	0.016,0.0	0.0,0.0	0.014,0.0	0.109,0.0	0.036,0.0	0.009,0.0	0.108,0.0	0.044,0.0	0.042,0.0
Ga02g00582	Chr02	-	20846353	20847759	20846353	20846723	20847677	20847759	0.029,0.125	0.091,NA	1.0,0.333	0.3,0.189	0.029,0.0	0.059,0.0	0.048,0.0	0.014,0.0	0.2,0.0	0.048,0.0	0.333,0.152	0.4,NA	0.167,0.22	0.176,0.0	0.023,0.0	0.0,0.0
Ga02g00585	Chr02	+	20908904	20909163	20908904	20909021	20909112	20909163	0.0,0.179	0.055,0.0	0.012,0.024	0.0,0.044	0.121,0.073	0.048,0.014	0.048,0.042	0.033,0.192	0.048,0.043	0.024,0.05	0.121,0.042	0.111,0.259	0.056,0.015	0.012,0.033	0.116,0.026	0.036,0.041
Ga02g00585	Chr02	+	20907090	20907346	20907090	20907170	20907294	20907346	0.077,0.158	0.056,0.0	0.0,0.014	0.0,0.009	0.022,0.009	0.036,0.02	0.0,0.03	0.0,0.0	0.071,0.0	0.016,0.018	0.038,0.062	0.017,0.0	0.0,0.05	0.022,0.057	0.015,0.0	0.0,0.0
Ga02g00585	Chr02	+	20907426	20907829	20907426	20907468	20907750	20907829	0.0,0.02	0.0,0.0	0.008,0.0	0.018,0.0	0.0,0.0	0.0,0.0	0.008,0.013	0.0,0.0	0.0,0.0	0.017,0.027	0.041,0.02	0.059,0.0	0.039,0.0	0.009,0.006	0.0,0.0	0.0,0.022
Ga02g00585	Chr02	+	20908062	20908307	20908062	20908131	20908232	20908307	NA,0.0	0.0,0.0	0.005,0.0	0.028,0.02	0.025,0.0	0.0,0.0	0.0,0.0	0.034,0.0	0.037,0.052	0.0,0.0	0.015,0.0	0.0,0.0	0.019,0.0	0.064,0.0	0.049,0.0	0.022,0.0
Ga02g00588	Chr02	-	21282166	21282495	21282166	21282236	21282366	21282495	0.0,0.5	0.0,1.0	1.0,NA	0.111,0.077	0.053,0.083	0.091,0.333	0.135,0.091	0.333,0.0	NA,0.0	0.111,0.143	0.0,0.053	0.007,0.0	0.143,1.0	1.0,0.333	0.0,0.2	0.143,0.0
Ga02g00588	Chr02	-	21279047	21279497	21279047	21279321	21279440	21279497	0.0,0.091	0.0,NA	0.333,0.0	0.077,0.029	0.113,0.0	0.043,0.0	0.064,0.094	0.043,0.0	0.0,0.333	0.0,0.043	1.0,0.0	0.043,0.061	0.029,0.0	0.222,0.0	0.0,0.0	0.0,0.04
Ga02g00588	Chr02	-	21279047	21279321	21279047	21279106	21279223	21279321	0.0,0.0	0.0,0.0	0.0,0.0	0.091,0.0	0.077,0.023	0.0,0.0	0.0,0.021	0.091,0.0	0.0,0.0	0.0,0.0	0.0,0.0	0.094,0.067	0.043,0.0	0.0,0.0	0.0,1.0	NA,0.2
Ga02g00590	Chr02	-	21576279	21576743	21576279	21576609	21576686	21576743	NA,0.22	NA,NA	NA,0.0	NA,0.0	0.0,0.175	0.0,0.22	0.0,0.0	NA,NA	NA,NA	NA,0.0	0.0,NA	NA,NA	0.0,0.0	0.0,0.0	NA,NA	NA,NA
Ga02g00591	Chr02	-	21581381	21582274	21581381	21581463	21582194	21582274	0.714,0.091	0.077,1.0	0.0,0.0	1.0,0.238	0.36,0.193	NA,0.0	NA,0.0	0.172,0.077	0.2,NA	NA,0.0	0.471,0.176	0.0,0.0	0.091,1.0	1.0,0.391	0.1,0.429	0.333,0.176
Ga02g00591	Chr02	-	21583893	21585316	21583893	21584008	21584498	21585316	0.0,0.0	0.0,0.0	0.0,0.0	0.0,0.0	0.013,0.0	0.0,0.0	0.0,0.0	0.0,0.0	0.0,0.0	NA,0.0	0.0,0.0	0.056,0.0	0.0,0.0	0.0,0.0	0.0,0.0	0.0,0.0
Ga02g00591	Chr02	-	21581376	21582426	21581376	21581463	21582355	21582426	1.0,0.0	NA,NA	0.0,0.0	NA,0.0	0.111,1.0	0.0,0.0	0.0,0.0	0.0,0.0	0.0,0.0	0.0,0.0	1.0,0.0	NA,NA	0.2,0.0	0.067,0.0	0.0,NA	NA,0.0
Ga02g00591	Chr02	-	21580970	21582274	21580970	21581277	21581381	21582274	1.0,1.0	1.0,1.0	1.0,1.0	1.0,0.8	0.833,1.0	0.846,1.0	1.0,1.0	0.765,1.0	0.8,1.0	1.0,1.0	0.895,0.846	1.0,NA	1.0,1.0	1.0,0.889	1.0,1.0	1.0,0.875
Ga02g00591	Chr02	-	21584498	21585316	21584498	21585170	21585275	21585316	1.0,0.933	0.913,1.0	0.6,0.818	0.2,0.0	0.97,1.0	0.889,1.0	0.893,0.935	0.429,0.0	1.0,1.0	0.895,1.0	0.375,0.0	0.12,NA	0.143,NA	0.5,0.0	0.0,NA	0.333,0.0
Ga02g00595	Chr02	-	21664591	21664943	21664591	21664670	21664758	21664943	NA,NA	NA,NA	0.516,1.0	1.0,0.0	0.255,0.081	0.262,0.21	0.285,0.186	0.46,0.444	NA,0.0	0.0,0.0	0.0,0.0	0.0,NA	0.0,0.347	0.727,0.0	0.0,NA	0.0,0.0
Ga02g00595	Chr02	-	21672399	21673884	21672399	21672436	21673829	21673884	NA,NA	0.4,0.111	NA,0.333	0.077,0.2	0.175,0.158	0.294,0.333	0.333,0.125	0.25,0.238	NA,NA	0.294,0.037	0.0,0.0	0.0,NA	1.0,0.333	0.429,0.778	0.111,0.0	0.333,0.0
Ga02g00595	Chr02	-	21674134	21674577	21674134	21674155	21674338	21674577	NA,NA	0.0,NA	NA,0.0	NA,0.0	0.267,0.143	NA,0.333	0.333,0.167	0.111,0.333	NA,0.0	0.0,0.667	1.0,0.0	NA,NA	0.0,NA	0.0,0.0	0.0,NA	0.0,NA
Ga02g00595	Chr02	-	21668811	21669546	21668811	21668970	21669314	21669546	NA,NA	NA,NA	NA,0.0	1.0,0.0	0.385,0.0	0.143,NA	0.182,0.0	0.111,0.0	NA,1.0	0.0,0.0	0.0,0.0	1.0,NA	1.0,0.333	NA,1.0	NA,0.0	NA,NA
Ga02g00604	Chr02	+	22226991	22227375	22226991	22227040	22227301	22227375	0.313,0.143	0.409,0.667	0.333,0.2	0.365,0.464	0.634,0.47	0.478,0.396	0.418,0.38	0.48,0.339	0.471,0.355	0.714,0.302	0.4,0.237	0.0,NA	0.222,0.333	0.6,0.474	0.373,0.289	0.68,0.366
Ga02g00605	Chr02	-	22232457	22233689	22232457	22233502	22233596	22233689	0.0,0.0	0.0,0.0	0.0,0.0	0.0,0.0	0.162,0.0	0.0,0.0	0.0,0.0	0.0,0.0	0.171,0.0	0.0,0.0	0.035,0.0	0.0,0.0	0.123,0.0	0.114,0.0	0.086,0.0	0.228,0.0
Ga02g00608	Chr02	+	22420218	22420947	22420218	22420413	22420755	22420947	NA,NA	0.0,0.0	1.0,0.0	0.0,0.0	0.077,0.0	0.0,0.0	0.0,0.0	0.0,0.0	0.0,NA	0.048,0.0	0.0,0.0	0.0,NA	0.0,0.0	0.0,0.0	0.0,0.0	0.176,0.0
Ga02g00608	Chr02	+	22424091	22424682	22424091	22424157	22424337	22424682	NA,NA	0.0,NA	NA,0.0	0.111,0.111	0.0,0.0	0.333,0.0	0.0,0.0	0.111,0.0	NA,NA	1.0,0.0	0.043,0.0	NA,NA	0.091,0.0	0.0,0.0	0.0,0.0	0.135,0.024
Ga02g00611	Chr02	-	22502590	22503370	22502590	22503104	22503185	22503370	0.0,0.0	0.0,0.0	0.0,0.0	0.525,NA	0.013,0.0	0.0,0.0	0.0,0.0	1.0,0.0	0.011,0.008	1.0,0.0	0.356,0.0	0.0,0.0	0.032,0.0	0.0,0.0	0.028,0.0	0.059,0.0
Ga02g00611	Chr02	-	22502809	22503104	22502809	22502833	22502959	22503104	1.0,0.0	0.0,NA	NA,NA	NA,0.0	0.429,0.143	1.0,0.0	0.0,0.0	0.0,0.0	1.0,0.0	1.0,0.0	0.667,1.0	0.0,NA	0.0,0.0	1.0,NA	0.0,NA	1.0,0.2
Ga02g00611	Chr02	-	22502590	22503104	22502590	22502659	22502809	22503104	NA,0.0	0.333,0.0	1.0,0.0	1.0,0.0	0.429,0.111	0.0,0.0	1.0,0.714	0.2,NA	1.0,0.0	0.0,0.6	0.333,0.333	0.0,NA	1.0,0.2	NA,NA	0.0,NA	1.0,0.333
Ga02g00619	Chr02	-	23304257	23304781	23304257	23304473	23304694	23304781	0.2,0.0	0.0,0.0	0.0,0.0	1.0,0.0	0.714,0.0	0.0,0.0	NA,0.111	0.034,0.0	0.333,0.0	0.333,0.0	0.5,0.0	0.2,0.0	1.0,0.0	0.2,0.0	1.0,0.0	NA,0.0
Ga02g00619	Chr02	-	23303911	23304171	23303911	23303983	23304087	23304171	0.0,0.0	0.009,0.0	0.0,0.0	0.0,0.0	0.003,0.0	0.0,0.0	0.0,0.015	0.0,0.0	0.0,0.009	0.0,0.0	0.003,0.0	0.003,0.0	0.0,0.0	0.0,0.004	0.0,0.0	0.008,0.0
Ga02g00625	Chr02	+	23811557	23812127	23811557	23811637	23812059	23812127	0.0,0.2	0.0,0.0	0.6,0.063	0.6,0.3	0.242,0.137	0.0,0.091	0.15,0.105	0.133,0.048	0.111,0.071	0.0,0.167	0.409,0.409	0.09,0.088	0.304,0.122	0.273,0.067	0.333,0.12	0.25,0.243
Ga02g00625	Chr02	+	23809056	23810474	23809056	23809540	23810361	23810474	0.0,0.0	0.0,0.0	0.0,0.0	0.053,0.0	0.038,0.043	0.0,0.0	0.056,0.0	0.0,0.0	0.0,0.125	0.0,0.0	0.071,0.0	0.0,0.0	0.0,0.0	0.091,0.0	0.0,0.0	0.0,0.0
Ga02g00625	Chr02	+	23812287	23813152	23812287	23812615	23813039	23813152	0.0,0.0	0.0,0.0	0.0,0.0	0.053,0.0	0.0,0.0	0.0,0.0	0.0,0.0	0.097,0.0	0.0,0.0	0.021,0.0	0.036,0.0	0.0,0.0	0.095,0.0	0.25,0.0	0.0,0.0	0.0,0.0
Ga02g00625	Chr02	+	23809056	23810502	23809056	23809109	23810361	23810502	0.0,NA	0.0,0.0	0.0,0.0	NA,0.0	0.059,0.0	0.0,0.0	0.071,0.0	0.0,0.0	0.0,0.0	0.0,0.0	0.059,0.0	0.0,0.0	0.0,0.0	0.067,0.0	0.0,0.0	0.0,0.0
Ga02g00625	Chr02	+	23809056	23809540	23809056	23809109	23809476	23809540	NA,0.0	0.333,0.0	0.0,0.0	0.0,0.0	0.097,0.0	0.0,0.0	0.0,0.077	0.0,0.0	0.0,0.0	0.0,0.0	0.111,0.0	0.0,0.0	0.0,0.0	0.0,0.048	0.167,0.0	0.0,0.0
Ga02g00630	Chr02	-	24588085	24588463	24588085	24588164	24588377	24588463	0.0,0.143	0.034,0.0	0.03,0.016	0.067,0.026	0.114,0.038	0.091,0.064	0.027,0.029	0.04,0.0	0.143,0.0	0.048,0.027	0.136,0.02	0.0,0.0	0.027,0.0	0.04,0.0	0.063,0.0	0.0,0.0
Ga02g00632	Chr02	-	25033042	25034195	25033042	25033619	25034129	25034195	0.0,NA	NA,0.0	NA,0.0	1.0,0.0	0.084,0.0	0.077,0.0	0.0,0.0	0.04,0.0	NA,0.0	0.2,0.0	0.125,0.0	0.0,0.0	0.2,0.0	0.111,0.0	0.0,0.0	0.0,0.0
Ga02g00637	Chr02	+	25643267	25644204	25643267	25643377	25643492	25644204	0.0,0.2	NA,NA	0.0,NA	1.0,NA	0.25,0.067	0.0,0.0	0.0,0.0	0.048,0.0	0.0,0.0	NA,0.0	0.143,0.0	0.0,0.0	NA,NA	NA,0.0	NA,NA	NA,0.0
Ga02g00637	Chr02	+	25643267	25643539	25643267	25643377	25643492	25643539	NA,NA	NA,NA	NA,NA	NA,NA	NA,NA	NA,NA	0.0,0.0	0.048,0.0	NA,NA	NA,NA	NA,NA	NA,NA	NA,NA	NA,NA	NA,NA	NA,NA
Ga02g00637	Chr02	+	25644451	25646962	25644451	25644756	25645581	25646962	NA,1.0	1.0,NA	NA,0.0	NA,0.0	0.333,1.0	1.0,0.5	0.375,1.0	0.034,0.0	0.0,0.0	0.0,NA	NA,0.0	0.0,NA	NA,1.0	1.0,NA	NA,NA	NA,NA
Ga02g00637	Chr02	+	25647522	25647949	25647522	25647588	25647829	25647949	0.0,0.0	0.0,NA	NA,0.0	NA,NA	0.1,0.0	0.0,0.077	0.0,0.018	0.0,0.143	NA,0.0	NA,NA	NA,0.0	NA,NA	0.0,0.0	0.0,0.333	NA,NA	NA,0.0
Ga02g00637	Chr02	+	25645581	25646962	25645581	25645701	25646827	25646962	NA,1.0	1.0,NA	NA,NA	NA,NA	0.429,NA	1.0,1.0	0.154,0.083	0.529,0.333	NA,NA	NA,NA	1.0,0.0	0.0,NA	NA,1.0	1.0,NA	NA,NA	NA,NA
Ga02g00641	Chr02	+	25776707	25777600	25776707	25776858	25776926	25777600	0.0,0.0	NA,0.0	0.0,0.0	0.0,0.0	0.107,0.0	0.0,0.284	0.0,0.0	0.0,0.0	NA,0.0	0.0,0.0	NA,0.0	0.014,0.0	0.284,0.0	0.193,0.0	0.0,NA	0.051,0.0
Ga02g00650	Chr02	-	26402681	26403825	26402681	26402833	26403719	26403825	0.0,0.0	0.0,0.0	0.0,0.0	0.022,0.0	0.036,0.0	0.01,0.0	0.0,0.0	0.023,0.0	0.0,0.0	0.0,0.0	0.0,0.0	0.006,0.0	0.006,0.0	0.004,0.0	0.0,0.0	0.046,0.0
Ga02g00657	Chr02	+	27198763	27199062	27198763	27198797	27198992	27199062	0.0,0.0	0.038,0.0	0.026,0.071	0.022,0.08	0.024,0.054	0.0,0.036	0.011,0.019	0.015,0.034	0.0,0.0	0.041,0.029	0.068,0.019	0.036,0.0	0.02,0.033	0.015,0.0	0.049,0.0	0.0,0.025
Ga02g00659	Chr02	-	27303965	27304857	27303965	27304057	27304650	27304857	0.045,0.0	0.615,NA	0.474,0.238	0.6,0.441	0.074,0.0	0.333,0.5	0.0,0.018	0.011,0.0	0.355,0.441	0.4,0.382	0.034,0.0	0.583,0.417	0.459,0.463	0.382,0.423	0.362,0.846	0.397,0.429
Ga02g00659	Chr02	-	27302753	27304057	27302753	27302872	27303965	27304057	0.0,0.035	0.0,0.0	0.0,0.0	0.0,0.0	0.006,0.0	0.0,0.0	0.0,0.0	0.013,0.0	0.0,0.0	0.0,0.0	0.006,0.0	0.0,0.0	0.0,0.0	0.015,0.0	0.012,0.0	0.0,0.0
Ga02g00659	Chr02	-	27299852	27300731	27299852	27299936	27300154	27300731	NA,0.0	NA,NA	NA,NA	NA,NA	1.0,NA	NA,NA	1.0,0.0	NA,NA	1.0,NA	0.0,NA	1.0,NA	1.0,0.0	NA,0.333	NA,NA	0.0,NA	1.0,NA
Ga02g00659	Chr02	-	27305224	27305599	27305224	27305344	27305500	27305599	0.0,0.023	0.0,0.0	0.016,0.0	0.0,0.0	0.007,0.0	0.0,0.0	0.01,0.0	0.038,0.0	0.0,0.0	0.0,0.0	0.006,0.0	0.0,0.0	0.022,0.0	0.033,0.0	0.01,0.0	0.0,0.0
Ga02g00664	Chr02	-	27880380	27882211	27880380	27880913	27882077	27882211	0.0,0.018	0.0,0.0	0.0,0.0	0.118,0.0	0.036,0.0	0.0,0.0	0.0,0.0	0.014,0.0	0.053,0.0	0.0,0.0	0.063,0.0	0.0,0.0	0.0,0.0	0.024,0.083	0.0,0.0	0.019,0.0
Ga02g00666	Chr02	+	27987701	27988402	27987701	27987800	27988274	27988402	0.0,0.0	0.0,0.0	0.0,0.0	0.0,0.0	0.0,0.0	0.0,0.0	0.0,0.0	0.0,0.0	0.0,0.0	0.0,0.0	0.016,0.0	0.0,0.0	0.022,0.0	0.03,0.0	0.0,0.0	0.0,0.0
Ga02g00669	Chr02	-	28406670	28406925	28406670	28406773	28406858	28406925	0.018,0.042	0.017,0.0	0.0,0.027	0.007,0.0	0.02,0.016	0.021,0.015	0.02,0.046	0.04,0.026	0.012,0.011	0.024,0.023	0.015,0.042	0.019,0.033	0.004,0.033	0.0,0.009	0.014,0.0	0.047,0.021
Ga02g00669	Chr02	-	28401056	28401606	28401056	28401161	28401441	28401606	0.0,0.0	0.0,0.0	0.0,0.0	0.0,0.0	0.0,0.0	0.0,0.0	0.0,0.0	0.003,0.0	0.008,0.0	0.0,0.0	0.004,0.0	0.005,0.0	0.0,0.0	0.01,0.0	0.011,0.0	0.005,0.0
Ga02g00669	Chr02	-	28400693	28401161	28400693	28400788	28401056	28401161	0.0,0.0	0.01,0.0	0.0,0.0	0.0,0.0	0.021,0.0	0.0,0.0	0.0,0.0	0.0,0.0	0.018,0.0	0.0,0.0	0.0,0.0	0.004,0.0	0.0,0.0	0.0,0.0	0.007,0.0	0.0,0.0
Ga02g00669	Chr02	-	28404865	28405099	28404865	28404922	28405036	28405099	0.026,0.038	0.107,0.0	0.057,0.0	0.028,0.023	0.096,0.097	0.057,0.064	0.131,0.04	0.05,0.031	0.0,0.057	0.041,0.007	0.058,0.035	0.005,0.0	0.039,0.028	0.044,0.03	0.044,0.059	0.063,0.035
Ga02g00670	Chr02	-	28670924	28675622	28670924	28673952	28674168	28675622	0.25,0.0	0.273,0.0	0.0,0.0	0.4,0.0	0.364,0.0	0.333,0.0	0.5,NA	0.667,0.0	0.389,0.0	0.0,0.0	0.182,0.0	0.412,0.0	0.667,0.0	0.5,0.0	0.018,0.0	0.059,0.0
Ga02g00670	Chr02	-	28674168	28675318	28674168	28675051	28675132	28675318	0.659,0.499	0.0,0.0	0.356,NA	0.187,0.0	0.603,0.0	NA,NA	0.041,0.048	0.322,0.0	0.112,0.0	0.436,0.0	0.681,0.0	0.204,0.0	0.217,0.0	0.734,0.0	0.283,0.0	0.387,0.0
Ga02g00670	Chr02	-	28674168	28675051	28674168	28674361	28674495	28675051	0.714,0.0	0.067,1.0	0.333,0.0	0.333,0.0	0.455,0.0	0.455,0.333	0.101,0.0	0.684,0.333	0.75,0.022	0.5,0.167	0.643,0.0	0.101,0.05	0.455,0.0	0.538,NA	1.0,0.0	0.267,0.0
Ga02g00670	Chr02	-	28674168	28675622	28674168	28675048	28675132	28675622	0.241,0.259	0.0,0.0	0.352,0.0	0.254,0.0	0.562,0.0	0.0,0.0	1.0,NA	0.318,0.0	0.106,0.0	0.656,0.0	0.55,0.0	0.12,0.0	1.0,NA	0.476,0.0	0.312,0.0	0.326,0.0
Ga02g00670	Chr02	-	28675774	28676419	28675774	28675929	28676187	28676419	0.867,0.77	0.6,NA	1.0,1.0	0.429,0.444	0.429,0.714	0.667,1.0	0.44,0.667	0.333,0.333	0.706,0.429	0.286,0.333	0.588,0.333	0.862,0.706	0.5,0.294	0.429,0.529	0.5,0.5	0.524,0.391
Ga02g00670	Chr02	-	28670924	28675318	28670924	28675048	28675268	28675318	0.778,0.391	1.0,0.0	0.429,0.0	0.429,0.0	0.846,0.0	0.0,NA	0.067,0.0	0.429,0.0	1.0,0.0	1.0,0.0	0.765,0.091	0.123,0.0	1.0,0.0	1.0,NA	0.556,NA	1.0,0.0
Ga02g00670	Chr02	-	28670924	28675051	28670924	28673961	28674168	28675051	0.02,0.0	0.018,0.0	0.053,0.0	0.021,0.0	0.081,0.0	0.133,0.0	0.024,0.0	0.185,0.0	0.096,0.0	0.0,0.0	0.055,0.0	0.031,0.0	0.16,0.0	0.125,0.0	0.0,0.0	0.061,0.0
Ga02g00680	Chr02	-	29634560	29635549	29634560	29635307	29635387	29635549	0.0,0.0	0.0,NA	0.0,0.0	0.0,0.0	0.0,0.0	0.0,0.0	0.0,0.0	0.0,0.0	0.0,0.0	0.0,0.0	0.192,0.0	0.0,0.0	0.085,0.0	0.0,0.0	0.0,0.0	0.114,0.0
Ga02g00681	Chr02	-	30841976	30842590	30841976	30842327	30842502	30842590	0.0,0.0	0.022,0.0	0.0,0.0	0.0,0.0	0.008,0.0	0.0,0.0	0.0,0.006	0.016,0.0	0.026,0.0	0.0,0.0	0.011,0.0	0.009,0.0	0.01,0.0	0.016,0.0	0.013,0.154	0.061,0.032
Ga02g00681	Chr02	-	30843032	30843895	30843032	30843130	30843697	30843895	0.0,0.0	0.0,0.0	0.0,0.0	0.019,0.0	0.014,0.0	0.0,0.0	0.0,0.0	0.0,0.0	0.0,0.0	0.0,0.0	0.026,0.0	0.007,0.0	0.0,0.0	0.0,0.0	0.0,0.0	0.015,0.0
Ga02g00681	Chr02	-	30845656	30846103	30845656	30845908	30846053	30846103	NA,0.667	NA,NA	NA,NA	1.0,0.0	0.455,NA	0.6,0.0	0.379,1.0	1.0,0.0	0.5,NA	NA,NA	0.6,0.0	0.0,0.0	0.333,0.0	1.0,0.0	0.0,NA	1.0,0.0
Ga02g00681	Chr02	-	30844046	30844504	30844046	30844142	30844432	30844504	0.0,0.0	0.0,0.0	0.0,0.0	0.0,0.0	0.0,0.0	0.048,0.0	0.0,0.0	0.0,0.0	0.0,0.0	0.029,0.0	0.018,0.0	0.013,0.0	0.0,0.0	0.022,0.026	0.012,0.0	0.0,0.0
Ga02g00682	Chr02	-	30900858	30901818	30900858	30900960	30901761	30901818	NA,NA	0.033,0.0	0.0,0.013	0.021,0.022	0.026,0.012	0.03,0.072	0.014,0.038	0.022,0.031	0.0,0.5	0.059,0.0	0.02,0.042	0.029,0.0	0.0,0.043	0.014,0.051	0.0,0.0	0.0,0.0
Ga02g00682	Chr02	-	30896455	30896816	30896455	30896584	30896717	30896816	NA,NA	0.0,0.0	0.0,0.0	0.0,0.0	0.018,0.0	0.0,0.0	0.0,0.0	0.03,0.0	NA,0.0	0.0,0.0	0.0,0.067	0.0,0.0	0.1,0.0	0.026,0.0	0.0,0.0	0.0,0.0
Ga02g00685	Chr02	+	31810795	31811932	31810795	31811426	31811526	31811932	NA,NA	1.0,NA	NA,NA	1.0,NA	1.0,NA	NA,NA	0.2,NA	1.0,NA	1.0,NA	NA,NA	1.0,NA	1.0,NA	1.0,NA	1.0,NA	1.0,NA	0.2,NA
Ga02g00689	Chr02	-	32842183	32842766	32842183	32842442	32842515	32842766	NA,NA	0.0,NA	NA,NA	1.0,0.0	0.537,NA	1.0,0.0	0.0,0.0	0.0,0.0	1.0,NA	0.0,NA	NA,0.0	0.0,NA	0.635,NA	0.537,0.0	0.162,0.0	0.537,0.0
Ga02g00690	Chr02	+	33123098	33126056	33123098	33123186	33125830	33126056	0.0,0.0	0.0,0.0	0.0,0.008	0.008,0.0	0.024,0.0	0.009,0.003	0.0,0.005	0.007,0.0	0.042,0.0	0.009,0.0	0.014,0.007	0.0,0.0	0.005,0.0	0.005,0.006	0.0,0.0	0.0,0.0
Ga02g00693	Chr02	+	33313588	33313840	33313588	33313636	33313753	33313840	0.0,0.091	0.022,0.013	0.022,0.005	0.014,0.006	0.015,0.06	0.0,0.043	0.0,0.012	0.024,0.043	0.0,0.015	0.02,0.005	0.028,0.015	0.0,0.0	0.035,0.017	0.025,0.026	0.021,0.021	0.0,0.017
Ga02g00697	Chr02	-	34320065	34321470	34320065	34321285	34321377	34321470	0.0,0.029	0.0,0.0	0.172,0.036	0.0,0.012	0.009,0.014	0.0,0.011	0.011,0.006	0.01,0.0	0.0,0.0	0.0,0.0	0.023,0.0	0.006,0.008	0.018,0.013	0.018,0.0	0.012,0.0	0.016,0.0
Ga02g00697	Chr02	-	34319608	34319979	34319608	34319689	34319876	34319979	0.0,0.0	0.0,0.0	0.0,0.0	0.0,0.0	0.004,0.0	0.0,0.0	0.0,0.0	0.0,0.0	0.0,0.0	0.0,0.0	0.0,0.0	0.007,0.0	0.012,0.0	NA,0.0	0.0,0.0	0.0,0.0
Ga02g00700	Chr02	+	35255072	35257223	35255072	35255199	35255972	35257223	0.0,0.0	0.0,NA	0.0,0.0	0.095,0.0	0.258,0.0	0.024,0.0	0.014,0.0	0.037,0.0	0.0,0.0	0.105,0.0	0.32,0.0	0.12,0.0	0.0,0.02	0.0,0.0	0.0,0.0	0.036,0.022
Ga02g00701	Chr02	+	35550002	35550666	35550002	35550313	35550381	35550666	NA,NA	0.0,NA	0.0,NA	NA,0.0	0.0,NA	NA,NA	0.0,0.0	NA,NA	NA,0.0	NA,0.0	NA,0.0	NA,NA	NA,NA	NA,NA	0.055,0.0	NA,0.0
Ga02g00710	Chr02	-	37029731	37030272	37029731	37029984	37030069	37030272	0.394,0.182	0.067,NA	0.2,0.217	1.0,0.0	0.434,0.0	0.143,0.125	0.214,0.0	0.605,0.034	0.429,0.0	0.2,0.5	0.76,0.2	0.153,0.0	0.304,0.0	0.388,0.143	0.333,0.0	0.833,0.0
Ga02g00710	Chr02	-	37031807	37032601	37031807	37031870	37032475	37032601	0.018,0.0	0.0,0.0	0.0,0.0	0.018,0.0	0.043,0.0	0.0,0.0	0.005,0.008	0.0,0.0	0.015,0.0	0.008,0.0	0.019,0.0	0.006,0.0	0.0,0.0	0.015,0.002	0.032,0.0	0.0,0.007
Ga02g00714	Chr02	-	38023372	38026315	38023372	38025271	38025484	38026315	NA,NA	NA,NA	NA,NA	1.0,1.0	1.0,1.0	NA,1.0	0.455,0.0	1.0,NA	1.0,1.0	0.5,0.0	1.0,NA	NA,NA	NA,0.0	0.75,0.0	NA,NA	1.0,1.0
Ga02g00718	Chr02	-	38638014	38639294	38638014	38638297	38639193	38639294	1.0,0.5	0.143,NA	NA,0.0	0.0,0.0	1.0,0.0	NA,NA	0.143,0.0	0.0,0.333	NA,0.5	0.0,0.0	NA,0.0	NA,NA	1.0,0.0	1.0,0.0	0.0,NA	0.0,0.0
Ga02g00721	Chr02	+	39870996	39871795	39870996	39871288	39871760	39871795	0.0,0.082	1.0,0.0	0.0,1.0	0.0,0.0	0.375,0.333	1.0,0.143	0.143,0.0	0.333,0.111	0.0,0.111	0.333,NA	1.0,0.0	NA,0.0	0.2,0.0	0.0,0.0	0.455,0.6	0.429,0.256
Ga02g00723	Chr02	-	40639610	40641126	40639610	40639776	40641031	40641126	0.014,0.078	0.0,0.034	0.013,0.005	0.05,0.016	0.0,0.051	0.077,0.012	0.0,0.039	0.0,0.0	0.0,0.013	0.0,0.032	0.019,0.017	0.0,0.0	0.0,0.014	0.022,0.0	0.017,0.0	0.1,0.019
Ga02g00729	Chr02	-	44432772	44433043	44432772	44432914	44433019	44433043	0.0,0.0	0.0,0.0	0.021,0.01	0.032,0.024	0.0,0.0	0.0,0.0	0.0,0.0	0.0,0.0	0.0,0.0	0.037,0.02	0.0,0.0	0.276,0.164	0.0,0.0	0.094,0.031	0.0,0.077	NA,0.0
Ga02g00737	Chr02	+	46912594	46913225	46912594	46912669	46912746	46913225	NA,NA	0.008,0.0	0.009,0.006	0.077,0.0	0.0,0.102	NA,0.0	0.013,0.056	0.0,0.0	NA,0.0	0.043,0.014	0.082,0.051	0.033,0.022	0.0,0.075	0.117,0.017	0.0,0.124	NA,NA
Ga02g00737	Chr02	+	46912746	46913619	46912746	46913225	46913532	46913619	0.0,NA	0.015,0.0	0.008,0.016	0.01,0.028	0.0,0.0	0.0,0.0	0.0,0.013	0.0,0.0	NA,0.0	0.017,0.0	0.027,0.014	NA,0.006	0.0,0.0	0.012,0.0	0.022,0.0	0.0,0.0
Ga02g00740	Chr02	+	47365711	47366430	47365711	47366142	47366216	47366430	0.0,NA	0.0,0.0	0.0,0.0	0.0,0.0	0.144,0.0	0.0,0.0	0.0,0.0	0.0,0.0	0.0,0.0	0.0,0.0	0.103,0.0	0.023,0.0	0.0,0.0	0.141,0.0	0.052,0.0	0.0,0.0
Ga02g00744	Chr02	+	47842877	47843610	47842877	47843020	47843137	47843610	NA,NA	NA,NA	NA,NA	1.0,NA	1.0,0.0	NA,NA	0.0,0.0	1.0,NA	NA,NA	NA,NA	NA,NA	0.0,0.0	NA,NA	NA,NA	1.0,NA	NA,NA
Ga02g00745	Chr02	-	47887593	47888997	47887593	47888091	47888843	47888997	0.0,0.0	0.0,0.0	0.0,0.0	0.0,0.0	0.0,0.0	0.0,0.0	0.0,0.0	0.0,0.0	0.0,0.0	0.001,0.0	0.0,0.0	0.0,0.0	0.0,0.0	0.001,0.0	0.011,0.0	0.0,0.0
Ga02g00772	Chr02	-	52544976	52545331	52544976	52545091	52545299	52545331	NA,NA	NA,NA	NA,NA	NA,NA	NA,1.0	NA,NA	1.0,NA	NA,0.0	NA,NA	NA,NA	NA,NA	NA,NA	NA,NA	NA,NA	NA,NA	NA,NA
Ga02g00774	Chr02	-	53050198	53050836	53050198	53050489	53050753	53050836	0.0,0.333	0.0,NA	0.333,0.0	0.333,0.0	0.034,0.0	0.143,0.053	0.0,0.077	0.0,0.091	NA,NA	0.0,0.0	0.111,0.0	0.027,0.0	0.111,NA	0.0,0.0	0.067,0.0	NA,NA
Ga02g00775	Chr02	+	53097483	53097979	53097483	53097542	53097642	53097979	1.0,1.0	1.0,1.0	1.0,1.0	1.0,1.0	0.867,1.0	1.0,1.0	1.0,1.0	1.0,1.0	1.0,1.0	NA,NA	1.0,1.0	0.727,1.0	1.0,1.0	1.0,1.0	1.0,0.714	1.0,1.0
Ga02g00775	Chr02	+	53096848	53097353	53096848	53096940	53097259	53097353	1.0,NA	0.0,NA	0.0,0.0	0.0,0.0	0.04,0.0	0.0,0.0	0.077,0.0	0.0,0.0	0.0,0.0	0.0,0.0	0.0,0.0	0.222,0.0	0.0,0.048	0.0,0.0	0.0,0.0	1.0,0.0
Ga02g00775	Chr02	+	53096625	53096940	53096625	53096770	53096848	53096940	0.0,0.0	0.0,0.0	0.0,0.0	0.0,0.0	0.0,0.0	0.0,0.0	0.0,0.0	0.0,0.0	0.0,0.0	0.0,0.0	0.123,0.0	0.0,0.0	0.0,0.0	0.0,0.0	0.0,0.0	0.273,0.0
Ga02g00777	Chr02	-	53109803	53110698	53109803	53110373	53110550	53110698	0.98,0.927	NA,NA	1.0,NA	1.0,1.0	1.0,1.0	1.0,NA	1.0,NA	NA,NA	1.0,NA	1.0,1.0	1.0,1.0	1.0,NA	1.0,NA	1.0,NA	1.0,NA	1.0,1.0
Ga02g00785	Chr02	+	54131715	54132362	54131715	54132010	54132116	54132362	NA,NA	NA,NA	NA,NA	NA,NA	1.0,0.0	0.0,0.0	0.429,0.111	0.143,0.714	NA,1.0	NA,NA	0.0,0.0	NA,NA	0.0,0.0	NA,0.0	NA,NA	NA,1.0
Ga02g00787	Chr02	-	54294086	54297091	54294086	54295447	54295559	54297091	0.0,0.0	0.25,NA	0.0,0.0	0.2,0.0	0.0,0.0	0.167,0.0	0.0,0.0	0.0,0.0	0.251,NA	0.0,0.0	0.0,0.0	0.0,0.0	0.0,0.0	0.111,0.0	0.0,0.0	0.077,0.0
Ga02g00787	Chr02	-	54295559	54298771	54295559	54297091	54298645	54298771	0.0,0.0	0.0,NA	NA,NA	0.0,0.0	0.0,0.0	0.0,0.0	0.0,0.0	0.0,0.0	0.0,0.0	0.333,0.0	0.043,0.0	0.0,NA	0.0,0.0	0.077,0.0	0.0,0.0	0.0,0.0
Ga02g00787	Chr02	-	54295559	54297091	54295559	54296440	54296804	54297091	0.091,0.0	0.0,0.0	0.0,NA	0.5,NA	0.0,0.0	NA,NA	NA,0.0	0.0,NA	1.0,NA	0.0,NA	1.0,NA	0.0,NA	0.0,NA	1.0,NA	1.0,NA	NA,0.0
Ga02g00787	Chr02	-	54294086	54295447	54294086	54294288	54294477	54295447	1.0,NA	NA,NA	NA,NA	NA,NA	1.0,1.0	NA,NA	NA,NA	NA,NA	1.0,0.0	NA,NA	1.0,NA	0.0,1.0	1.0,NA	1.0,1.0	NA,NA	1.0,NA
Ga02g00789	Chr02	-	54333788	54335878	54333788	54333890	54335779	54335878	0.0,0.0	0.0,0.0	0.0,0.0	0.0,0.0	0.0,0.0	0.0,0.0	0.0,0.0	0.0,0.0	0.0,0.0	0.111,0.0	0.019,0.042	0.025,0.0	0.0,0.0	0.045,0.0	0.091,0.0	0.0,0.0
Ga02g00791	Chr02	+	54737512	54740154	54737512	54737578	54740085	54740154	0.067,0.0	0.071,NA	0.077,0.0	0.172,0.0	0.139,0.073	0.176,0.048	0.055,0.061	0.132,0.0	0.152,0.026	0.12,0.0	0.283,0.083	0.381,0.059	0.05,0.083	0.0,0.037	0.077,0.25	0.0,0.061
Ga02g00791	Chr02	+	54748961	54750950	54748961	54749021	54750619	54750950	0.0,0.0	0.0,0.0	0.0,0.0	0.6,0.0	0.111,0.0	NA,0.0	0.077,0.0	0.125,0.0	0.2,0.0	0.0,NA	0.263,0.0	0.087,0.0	0.0,0.032	0.333,0.0	0.0,0.0	0.0,0.1
Ga02g00792	Chr02	+	54781102	54782690	54781102	54781169	54781383	54782690	0.0,0.0	NA,NA	NA,NA	NA,NA	0.143,0.333	NA,NA	0.0,NA	0.0,NA	NA,NA	0.0,NA	1.0,NA	NA,NA	NA,NA	NA,0.0	1.0,NA	NA,0.0
Ga02g00794	Chr02	+	55697439	55700955	55697439	55698755	55700550	55700955	0.077,0.0	0.0,NA	0.0,0.0	0.0,0.0	0.0,0.0	0.0,0.0	0.0,0.0	0.0,0.0	0.0,0.0	0.0,0.0	0.0,0.0	0.286,0.0	0.0,0.0	0.0,0.0	0.0,0.0	0.0,0.0
Ga02g00799	Chr02	+	56931763	56932074	56931763	56931835	56931924	56932074	0.0,0.0	0.0,NA	NA,0.039	0.056,0.0	0.033,0.0	0.0,0.029	0.026,0.075	0.0,0.075	NA,0.0	0.0,0.232	0.15,0.07	0.15,0.0	0.036,0.131	0.081,0.07	0.0,0.0	0.0,0.0
Ga02g00804	Chr02	-	57662203	57662991	57662203	57662674	57662756	57662991	0.0,0.064	NA,1.0	0.0,0.0	1.0,0.216	NA,1.0	NA,1.0	1.0,1.0	1.0,NA	NA,0.355	NA,0.423	0.084,0.623	NA,NA	NA,1.0	1.0,1.0	NA,NA	1.0,0.0
Ga02g00804	Chr02	-	57661991	57662674	57661991	57662101	57662203	57662674	NA,0.0	0.0,NA	0.0,0.0	1.0,0.0	NA,NA	NA,NA	NA,NA	NA,NA	NA,0.0	1.0,NA	0.692,0.2	NA,NA	NA,NA	NA,NA	NA,NA	NA,NA
Ga02g00804	Chr02	-	57658889	57661625	57658889	57658977	57661502	57661625	0.0,0.0	0.0,NA	0.0,NA	0.0,NA	NA,NA	NA,NA	NA,0.0	NA,NA	NA,NA	NA,NA	0.5,0.0	NA,NA	NA,NA	NA,NA	0.0,NA	NA,0.0
Ga02g00808	Chr02	+	58257136	58259893	58257136	58258671	58259113	58259893	NA,NA	NA,NA	NA,NA	NA,NA	NA,NA	NA,0.0	NA,NA	NA,NA	NA,NA	NA,NA	1.0,NA	0.0,NA	NA,NA	NA,NA	NA,NA	0.0,NA
Ga02g00808	Chr02	+	58257136	58260206	58257136	58257219	58259113	58260206	NA,NA	0.0,NA	1.0,NA	0.5,NA	1.0,NA	1.0,NA	0.333,0.0	0.8,NA	1.0,0.0	1.0,NA	1.0,NA	0.0,NA	0.667,NA	1.0,NA	0.5,NA	1.0,1.0
Ga02g00810	Chr02	+	58308748	58309191	58308748	58308801	58309088	58309191	0.0,0.0	0.0,0.0	0.011,0.0	0.008,0.0	0.005,0.0	0.0,0.0	0.001,0.001	0.002,0.003	0.0,0.0	0.02,0.0	0.013,0.0	0.024,0.015	0.002,0.0	0.003,0.0	0.0,0.0	0.016,0.0
Ga02g00811	Chr02	+	58314125	58317646	58314125	58317187	58317288	58317646	NA,NA	NA,NA	NA,1.0	NA,1.0	1.0,0.5	1.0,1.0	1.0,1.0	1.0,NA	NA,NA	NA,1.0	NA,1.0	0.0,NA	1.0,1.0	1.0,NA	1.0,NA	NA,NA
Ga02g00821	Chr02	+	59007008	59008546	59007008	59007694	59008507	59008546	0.0,0.2	0.143,0.0	0.0,1.0	0.077,0.0	0.263,0.043	0.333,0.032	0.313,0.294	0.0,0.0	0.0,0.091	0.067,0.25	0.26,0.389	0.467,0.0	0.5,0.143	0.13,0.032	0.121,0.03	0.158,0.02
Ga02g00824	Chr02	+	59166414	59166696	59166414	59166468	59166571	59166696	NA,NA	NA,NA	NA,0.2	NA,0.25	0.097,0.056	0.0,0.0	0.3,0.063	0.103,0.0	1.0,NA	0.0,0.0	0.0,1.0	0.075,0.273	0.0,0.333	NA,0.0	0.0,NA	NA,0.0
Ga02g00824	Chr02	+	59175385	59176323	59175385	59175501	59176182	59176323	NA,NA	0.0,NA	NA,0.0	0.0,0.0	0.022,0.0	NA,0.0	0.0,0.0	0.048,0.0	NA,NA	0.0,0.0	0.0,0.0	0.02,0.0	0.0,0.0	0.0,0.0	0.0,NA	NA,0.0
Ga02g00824	Chr02	+	59166571	59166696	59166571	59166594	59166665	59166696	NA,NA	NA,NA	NA,1.0	NA,NA	1.0,1.0	1.0,1.0	1.0,0.637	1.0,1.0	NA,NA	NA,1.0	1.0,NA	0.468,1.0	1.0,1.0	1.0,1.0	NA,NA	NA,1.0
Ga02g00826	Chr02	+	59404277	59405885	59404277	59404392	59405103	59405885	NA,1.0	NA,NA	NA,NA	NA,NA	0.778,0.0	NA,NA	0.0,NA	0.077,0.0	NA,NA	NA,NA	NA,NA	NA,NA	NA,1.0	1.0,NA	NA,NA	NA,NA
Ga02g00830	Chr02	+	59528976	59529227	59528976	59529079	59529159	59529227	0.0,0.038	0.0,0.0	0.0,0.0	0.0,0.0	0.005,0.0	0.0,0.0	0.001,0.0	0.0,0.0	0.0,0.0	0.016,0.0	0.005,0.0	0.003,0.002	0.002,0.0	0.002,0.001	0.0,0.0	0.0,0.006
Ga02g00835	Chr02	-	59637805	59638120	59637805	59637915	59638028	59638120	0.079,0.008	0.0,0.0	0.0,0.0	0.007,0.0	0.0,0.004	0.0,0.0	0.0,0.0	0.004,0.0	0.0,0.0	0.055,0.019	0.011,0.0	0.011,0.0	0.0,0.0	0.0,0.0	0.0,0.0	0.0,0.003
Ga02g00835	Chr02	-	59645455	59645947	59645455	59645707	59645873	59645947	0.011,0.091	0.02,0.067	0.091,0.031	0.027,0.048	0.053,0.006	0.016,0.006	0.018,0.036	0.014,0.024	0.015,0.023	0.022,0.01	0.014,0.019	0.0,0.0	0.034,0.009	0.013,0.0	0.021,0.0	0.018,0.005
Ga02g00839	Chr02	-	60035392	60038132	60035392	60035923	60037622	60038132	0.009,0.006	0.0,NA	NA,0.0	0.0,0.0	0.04,0.0	0.0,0.0	0.069,0.063	0.0,0.0	0.0,0.0	0.0,0.0	0.0,0.167	0.25,0.6	0.0,0.0	0.0,0.0	0.0,0.0	0.051,0.0
Ga02g00840	Chr02	-	60160205	60161811	60160205	60160370	60161698	60161811	NA,NA	0.0,0.0	0.0,0.0	0.13,0.0	0.029,0.0	0.0,NA	0.0,0.0	0.0,0.0	0.111,0.0	0.037,0.0	0.102,0.0	0.0,NA	0.0,0.0	0.048,0.0	0.0,0.0	0.0,0.0
Ga02g00840	Chr02	-	60160205	60161321	60160205	60160370	60161076	60161321	0.0,0.0	0.0,0.0	NA,0.0	0.333,0.0	0.077,NA	1.0,1.0	0.0,NA	0.111,0.0	1.0,0.0	0.333,0.0	0.5,0.0	NA,0.0	NA,0.0	1.0,0.0	0.0,0.0	0.0,0.0
Ga02g00840	Chr02	-	60158933	60160024	60158933	60159070	60159271	60160024	0.158,0.0	0.0,0.0	0.0,0.0	0.01,0.0	0.0,0.0	0.0,0.0	0.0,0.0	0.087,0.0	0.0,0.0	0.0,0.0	0.139,0.0	0.0,0.0	0.105,0.0	0.04,0.0	0.016,0.0	0.132,0.0
Ga02g00843	Chr02	+	61000640	61001800	61000640	61001320	61001518	61001800	0.0,0.0	0.0,0.0	0.0,0.0	0.02,0.0	0.023,0.018	0.0,0.0	0.0,0.0	0.0,0.0	0.02,0.0	0.0,0.0	0.0,0.0	0.02,0.0	0.0,0.0	0.13,0.0	0.021,0.0	0.0,0.0
Ga02g00843	Chr02	+	61004126	61005247	61004126	61004436	61004548	61005247	0.143,0.0	1.0,NA	1.0,NA	0.538,NA	1.0,NA	NA,NA	1.0,NA	1.0,0.0	0.826,0.0	1.0,1.0	0.714,0.0	0.102,0.0	1.0,0.0	0.571,NA	0.333,NA	1.0,0.0
Ga02g00843	Chr02	+	61002434	61003066	61002434	61002647	61002879	61003066	0.067,0.0	0.015,0.0	0.0,0.0	0.014,0.0	0.013,0.0	0.0,0.0	0.0,0.0	0.038,0.0	0.051,0.0	0.0,0.0	0.07,0.0	0.01,0.0	0.0,0.0	0.08,0.0	0.031,0.0	0.067,0.0
Ga02g00843	Chr02	+	61003149	61003565	61003149	61003201	61003335	61003565	0.05,0.008	0.015,0.0	0.0,0.0	0.0,0.014	0.018,0.0	0.0,0.0	0.0,0.0	0.0,0.0	0.021,0.011	0.0,0.0	0.0,0.015	0.047,0.011	0.0,0.03	0.009,0.0	0.012,0.004	0.02,0.0
Ga02g00851	Chr02	+	61713641	61714183	61713641	61713768	61714167	61714183	0.025,0.011	0.111,0.143	0.0,0.0	0.0,0.0	0.022,0.0	0.0,0.028	0.007,0.0	0.0,0.0	0.002,0.001	0.0,0.0	0.032,0.0	0.065,0.0	0.018,0.0	0.0,0.0	0.005,0.0	0.0,0.0
Ga02g00851	Chr02	+	61710272	61711615	61710272	61710318	61711463	61711615	0.008,0.007	0.006,0.0	0.023,0.0	0.006,0.002	0.02,0.0	0.0,0.0	0.0,0.0	0.0,0.024	0.007,0.003	0.0,0.0	0.014,0.0	0.048,0.0	0.016,0.007	0.037,0.009	0.004,0.0	0.009,0.002
Ga02g00851	Chr02	+	61713641	61714612	61713641	61714183	61714504	61714612	0.011,0.016	0.0,0.0	0.0,0.0	0.003,0.0	0.01,0.0	NA,1.0	1.0,NA	0.0,0.0	0.006,0.001	0.0,0.0	0.333,NA	0.2,0.0	0.028,0.0	0.0,0.0	0.333,NA	0.0,0.0
Ga02g00851	Chr02	+	61714864	61715329	61714864	61715011	61715250	61715329	0.012,0.111	0.018,0.0	0.03,0.02	0.0,0.0	0.031,0.01	0.0,0.013	0.02,0.014	0.039,0.0	0.01,0.0	0.0,0.0	0.055,0.059	0.111,0.217	0.026,0.039	0.023,0.037	0.003,0.027	0.039,0.021
Ga02g00855	Chr02	-	61789864	61790917	61789864	61790085	61790785	61790917	0.0,0.0	0.0,0.0	0.0,0.0	0.0,0.0	0.01,0.0	0.0,0.0	0.0,0.0	0.0,0.0	0.0,0.0	0.0,0.0	0.0,0.0	0.0,0.0	0.0,0.0	0.0,0.0	0.0,0.0	0.0,0.0
Ga02g00856	Chr02	+	61881585	61883075	61881585	61882173	61882683	61883075	0.043,0.0	NA,NA	NA,NA	0.0,0.0	0.333,0.0	0.0,NA	NA,0.0	0.333,NA	1.0,NA	NA,0.0	1.0,0.0	1.0,NA	NA,NA	NA,0.0	0.0,NA	0.0,0.0
Ga02g00856	Chr02	+	61882433	61883075	61882433	61882863	61882944	61883075	1.0,NA	NA,NA	0.0,NA	NA,1.0	1.0,NA	NA,NA	NA,0.0	0.795,1.0	1.0,NA	NA,NA	1.0,NA	0.399,1.0	1.0,NA	1.0,NA	NA,0.0	1.0,0.0
Ga02g00857	Chr02	-	61889881	61890499	61889881	61890117	61890209	61890499	0.0,0.0	0.0,NA	NA,NA	NA,NA	0.0,0.0	0.343,NA	0.0,NA	0.529,NA	NA,NA	NA,0.0	NA,NA	1.0,NA	0.0,0.0	0.0,NA	NA,NA	0.529,0.0
Ga02g00862	Chr02	-	62191010	62191228	62191010	62191093	62191164	62191228	0.0,0.0	0.0,0.0	0.0,0.0	0.0,0.0	0.0,0.0	0.0,0.0	0.0,0.0	0.038,0.0	0.0,0.0	0.042,0.0	0.011,0.0	0.0,0.0	0.0,0.0	0.0,0.0	0.0,0.0	0.0,0.0
Ga02g00866	Chr02	+	62769452	62772373	62769452	62771181	62772024	62772373	NA,NA	0.0,NA	NA,0.0	NA,NA	0.0,0.0	0.0,0.0	0.0,0.0	0.429,0.0	NA,NA	0.0,NA	NA,0.0	0.0,0.0	0.0,0.0	NA,0.0	0.0,NA	NA,0.0
Ga02g00867	Chr02	-	64340466	64341721	64340466	64341012	64341476	64341721	NA,0.0	1.0,NA	0.75,NA	1.0,0.0	1.0,NA	NA,1.0	1.0,NA	1.0,1.0	0.0,0.0	0.75,1.0	0.601,0.0	1.0,NA	NA,0.0	0.0,NA	1.0,NA	1.0,0.429
Ga02g00867	Chr02	-	64341985	64342694	64341985	64342143	64342608	64342694	0.0,0.0	0.01,0.0	0.0,0.006	0.0,0.0	0.0,0.0	0.005,0.0	0.009,0.0	0.0,0.0	0.004,0.0	0.007,0.0	0.029,0.0	0.0,0.0	0.018,0.0	0.017,0.0	0.0,0.0	0.031,0.002
Ga02g00868	Chr02	+	65475702	65475893	65475702	65475770	65475823	65475893	1.0,0.942	1.0,1.0	1.0,1.0	1.0,0.895	0.992,1.0	1.0,1.0	1.0,1.0	0.979,0.966	1.0,1.0	1.0,1.0	1.0,1.0	1.0,1.0	1.0,1.0	1.0,1.0	0.969,1.0	1.0,1.0
Ga02g00868	Chr02	+	65473483	65474403	65473483	65473549	65474289	65474403	0.0,0.0	0.0,0.024	0.016,0.019	0.009,0.011	0.027,0.006	0.0,0.0	0.0,0.0	0.02,0.01	0.0,0.0	0.0,0.0	0.034,0.0	0.0,0.25	NA,0.0	0.0,0.0	0.008,0.0	0.01,0.0
Ga02g00869	Chr02	+	65482541	65483089	65482541	65482794	65482869	65483089	0.039,0.0	0.046,0.0	0.012,0.0	0.047,0.0	0.047,0.0	0.0,0.0	0.047,0.0	0.014,0.0	0.239,0.0	0.022,0.0	0.16,0.0	0.015,0.0	0.113,0.0	0.054,0.0	0.0,0.0	0.06,0.009
Ga02g00869	Chr02	+	65482541	65484182	65482541	65483216	65483448	65484182	0.12,0.0	0.0,0.0	0.081,0.0	0.053,0.0	0.222,0.0	0.0,0.167	0.0,NA	0.143,0.0	0.435,0.0	0.2,0.0	0.5,0.0	NA,NA	1.0,0.0	0.6,0.0	0.0,NA	0.231,0.0
Ga02g00869	Chr02	+	65481229	65481669	65481229	65481379	65481513	65481669	0.014,0.0	0.022,0.0	0.024,0.0	0.015,0.0	0.054,0.0	0.0,0.0	0.016,0.0	0.045,0.0	0.061,0.008	0.0,0.0	0.039,0.0	0.011,0.0	0.0,0.0	0.081,0.0	0.03,0.0	0.084,0.003
Ga02g00869	Chr02	+	65480980	65481669	65480980	65481040	65481229	65481669	0.0,0.0	0.012,0.0	0.0,0.011	0.02,0.017	0.019,0.011	0.0,0.0	0.0,0.0	0.0,0.0	0.008,0.0	0.0,0.042	1.0,0.636	0.006,0.027	0.0,0.05	0.0,0.011	0.0,0.0	0.005,0.007
Ga02g00875	Chr02	-	67315837	67316133	67315837	67315905	67316085	67316133	NA,0.0	NA,NA	0.0,NA	0.2,0.0	1.0,1.0	0.0,0.0	0.0,NA	NA,NA	NA,NA	1.0,NA	NA,NA	0.0,0.0	NA,0.0	0.0,NA	0.0,NA	NA,0.2
Ga02g00875	Chr02	-	67315837	67317068	67315837	67315905	67316998	67317068	NA,0.333	0.0,NA	0.0,0.0	0.5,0.0	1.0,NA	0.0,0.0	0.0,0.0	0.0,0.0	0.0,0.0	0.2,0.0	0.0,0.0	0.059,0.0	0.0,0.0	0.0,0.0	0.0,0.0	0.0,0.045
Ga02g00875	Chr02	-	67314807	67315716	67314807	67315005	67315627	67315716	0.0,0.0	NA,NA	0.0,0.0	0.0,0.231	0.294,0.0	0.0,0.077	0.056,0.125	0.0,0.0	0.0,0.0	0.0,0.0	0.0,0.0	0.0,0.0	0.091,0.0	0.0,0.0	0.0,NA	0.0,0.0
Ga02g00882	Chr02	+	69223874	69224260	69223874	69224012	69224141	69224260	0.0,0.011	0.0,0.0	0.0,0.0	0.0,0.0	0.0,0.0	0.0,0.0	0.0,0.0	0.0,0.0	0.024,0.0	0.0,0.0	0.011,0.0	NA,0.0	0.0,0.008	0.018,0.0	0.0,0.0	0.0,0.0
Ga02g00884	Chr02	+	70061791	70062771	70061791	70061937	70062559	70062771	0.0,1.0	0.0,0.0	0.0,0.0	0.143,0.059	0.125,0.0	0.032,0.032	0.0,0.034	0.056,0.03	NA,0.0	0.0,NA	0.067,0.0	0.0,0.0	0.043,NA	0.04,0.188	0.25,0.25	NA,0.0
Ga02g00886	Chr02	+	71574645	71575311	71574645	71575070	71575239	71575311	1.0,1.0	0.0,NA	NA,NA	NA,0.0	1.0,0.0	0.5,NA	0.0,0.25	1.0,0.0	NA,NA	1.0,1.0	0.2,0.0	NA,NA	0.6,0.0	1.0,NA	0.0,NA	NA,NA
Ga02g00908	Chr02	-	74575602	74576143	74575602	74575697	74576057	74576143	0.0,0.0	0.0,0.0	1.0,0.0	0.0,0.008	NA,0.0	NA,0.0	0.0,0.019	0.0,0.0	0.08,0.0	0.0,0.0	0.455,0.042	0.0,NA	0.027,0.0	0.0,0.0	0.158,0.0	0.052,0.003
Ga02g00921	Chr02	-	78001048	78002221	78001048	78001164	78002155	78002221	0.009,0.035	0.031,0.0	0.0,0.068	0.007,0.016	0.039,0.023	0.026,0.025	0.024,0.017	0.008,0.0	0.016,0.022	0.041,0.038	0.043,0.022	0.008,0.018	0.011,0.022	0.016,0.024	0.004,0.042	0.03,0.013
Ga02g00922	Chr02	-	78453895	78454608	78453895	78453958	78454559	78454608	NA,0.086	0.5,0.0	0.0,0.0	0.0,0.0	0.065,0.135	0.111,0.167	0.077,0.071	0.111,0.0	1.0,0.333	0.0,0.143	0.143,0.333	0.0,0.0	0.2,0.143	0.273,0.091	0.2,0.333	0.0,0.059
Ga02g00929	Chr02	-	80714444	80715191	80714444	80714630	80714783	80715191	0.0,0.0	0.034,0.0	0.05,0.0	0.0,0.0	0.009,0.0	0.036,0.0	0.0,0.0	0.067,0.0	0.0,0.0	0.0,0.0	0.011,0.0	0.0,0.0	0.2,0.0	0.0,0.0	0.0,0.0	0.0,0.071
Ga02g00931	Chr02	-	80729488	80730031	80729488	80729694	80729878	80730031	0.017,0.002	0.002,0.0	0.0,0.0	0.0,0.0	0.053,0.0	0.0,0.0	0.007,0.0	0.0,0.0	0.0,0.001	0.011,0.0	0.002,0.002	0.008,0.008	0.014,0.004	0.006,0.0	0.005,0.0	0.028,0.009
Ga02g00932	Chr02	+	80732490	80732754	80732490	80732535	80732631	80732754	0.113,0.058	0.075,0.049	0.052,0.02	0.107,0.0	0.046,0.07	0.0,0.0	0.082,0.164	0.06,0.179	0.188,0.165	0.022,0.044	0.131,0.071	0.0,0.0	0.029,0.127	0.221,0.154	0.124,0.203	0.141,0.077
Ga02g00932	Chr02	+	80736489	80737496	80736489	80736563	80737439	80737496	0.0,0.0	0.0,0.0	0.0,0.0	0.0,0.0	0.037,0.032	0.0,0.0	0.0,0.0	0.022,0.0	0.053,0.0	0.0,0.0	0.0,0.0	0.067,NA	0.04,0.0	0.0,0.0	0.0,0.0	0.016,0.0
Ga02g00932	Chr02	+	80735692	80737496	80735692	80735903	80736489	80737496	0.0,0.0	0.0,0.0	0.0,0.0	0.0,0.0	0.0,0.0	0.0,0.0	0.0,0.0	0.091,0.0	0.056,0.0	0.1,0.0	1.0,0.0	0.0,0.0	0.0,0.0	0.125,0.0	0.02,0.0	0.019,0.0
Ga02g00932	Chr02	+	80731838	80732292	80731838	80731966	80732249	80732292	0.105,0.174	1.0,NA	0.0,NA	0.0,0.0	0.5,0.0	0.0,0.0	0.0,0.0	0.0,0.0	0.167,0.6	NA,1.0	0.0,0.0	0.0,0.0	0.75,0.0	0.667,0.5	0.4,0.0	0.333,0.154
Ga02g00934	Chr02	-	80870862	80871195	80870862	80870952	80871032	80871195	0.048,0.001	0.0,0.0	0.0,0.004	0.015,0.0	0.0,0.037	0.0,0.0	0.0,0.0	0.0,0.0	0.004,0.0	0.016,0.023	0.028,0.0	0.032,0.0	0.0,0.0	0.013,0.0	0.032,0.0	0.05,0.004
Ga02g00934	Chr02	-	80874226	80874569	80874226	80874380	80874477	80874569	0.012,0.024	0.009,0.0	0.0,0.003	0.009,0.005	0.009,0.0	0.0,0.0	0.006,0.004	0.0,0.005	0.009,0.007	0.021,0.002	0.011,0.0	0.006,0.0	0.0,0.0	0.026,0.0	0.01,0.002	0.024,0.004
Ga02g00934	Chr02	-	80864398	80865376	80864398	80864572	80865277	80865376	0.006,0.002	0.0,0.0	0.0,0.0	0.002,0.0	0.003,0.0	0.0,0.0	0.0,0.0	0.0,0.0	0.003,0.0	0.0,0.0	0.003,0.0	0.012,0.0	0.007,0.0	0.004,0.004	0.001,0.0	0.008,0.0
Ga02g00940	Chr02	-	81353956	81354672	81353956	81354055	81354564	81354672	0.149,0.12	NA,NA	NA,NA	0.333,0.0	NA,NA	NA,NA	0.0,0.0	NA,NA	NA,1.0	NA,NA	NA,NA	NA,NA	NA,0.0	NA,1.0	0.5,NA	0.333,0.474
Ga02g00942	Chr02	-	81420196	81420541	81420196	81420230	81420373	81420541	NA,NA	0.455,NA	0.2,1.0	0.5,1.0	0.448,0.818	0.25,0.391	0.222,1.0	0.619,0.2	0.333,0.2	0.0,1.0	0.647,1.0	0.6,1.0	1.0,0.556	0.0,0.0	0.0,1.0	1.0,NA
Ga02g00942	Chr02	-	81419446	81419783	81419446	81419626	81419705	81419783	NA,NA	1.0,0.0	NA,0.0	1.0,1.0	0.599,0.557	0.309,0.251	0.0,0.0	0.138,0.183	1.0,1.0	1.0,0.583	0.662,0.797	0.528,0.359	0.627,0.427	0.219,0.085	0.101,NA	0.219,0.627
Ga02g00943	Chr02	+	81525746	81526823	81525746	81525890	81526258	81526823	0.111,0.267	0.032,0.0	0.0,0.138	0.091,0.043	0.154,0.091	0.036,0.07	0.018,0.0	0.071,0.071	0.111,0.081	0.022,0.0	0.07,0.064	0.074,0.0	0.05,0.133	0.137,0.077	0.074,0.0	0.048,0.0
Ga02g00943	Chr02	+	81524101	81524840	81524101	81524258	81524733	81524840	0.0,0.067	0.0,0.0	0.0,0.0	0.04,0.0	0.106,0.0	0.077,0.0	0.0,0.023	0.111,0.0	0.111,0.0	0.091,0.0	0.056,0.0	0.011,0.0	0.053,0.0	0.25,0.0	0.0,0.0	0.04,0.0
Ga02g00944	Chr02	-	81531481	81532134	81531481	81531552	81531963	81532134	0.002,0.0	0.0,0.0	0.0,0.0	0.012,0.004	0.0,0.0	0.0,0.0	0.0,0.0	0.002,0.0	0.024,0.003	0.0,0.003	0.004,0.0	0.073,0.0	0.003,0.0	0.0,0.0	0.012,0.0	0.0,0.0
Ga02g00945	Chr02	-	81600402	81601477	81600402	81600649	81601091	81601477	NA,NA	NA,NA	NA,NA	NA,NA	1.0,NA	NA,NA	NA,1.0	NA,NA	1.0,0.0	NA,NA	1.0,0.0	1.0,NA	1.0,NA	1.0,1.0	NA,NA	0.571,0.043
Ga02g00946	Chr02	-	81644796	81646272	81644796	81645741	81645832	81646272	NA,NA	NA,NA	NA,NA	NA,NA	1.0,0.0	NA,NA	0.0,NA	NA,NA	NA,NA	0.0,NA	NA,NA	0.0,NA	NA,0.208	1.0,NA	0.0,NA	0.0,1.0
Ga02g00946	Chr02	-	81643762	81644708	81643762	81643944	81644474	81644708	NA,NA	NA,0.0	NA,0.0	NA,NA	1.0,0.25	0.0,1.0	NA,0.0	0.2,0.0	NA,0.0	0.0,NA	0.5,NA	0.5,NA	1.0,NA	1.0,1.0	NA,0.0	0.0,0.0
Ga02g00949	Chr02	-	81749533	81749871	81749533	81749705	81749802	81749871	0.062,0.153	0.0,0.0	0.0,0.092	0.098,0.082	0.118,0.096	0.0,0.069	0.056,0.108	0.128,0.152	0.074,0.083	0.156,0.0	0.153,0.106	0.219,0.297	0.024,0.092	0.034,0.025	0.101,0.053	0.123,0.073
Ga02g00953	Chr02	-	82037669	82037966	82037669	82037827	82037903	82037966	1.0,1.0	1.0,NA	0.0,1.0	1.0,0.837	0.837,0.275	1.0,1.0	0.837,1.0	1.0,1.0	1.0,1.0	0.532,0.631	0.631,0.74	0.0,NA	1.0,1.0	1.0,1.0	1.0,1.0	1.0,0.837
Ga02g00953	Chr02	-	82038909	82039475	82038909	82039278	82039387	82039475	1.0,0.0	0.0,0.0	NA,0.0	NA,0.0	0.077,0.0	0.0,0.0	0.0,0.0	0.12,0.0	1.0,0.0	0.0,0.0	0.333,0.0	1.0,NA	0.0,0.0	0.429,0.0	0.167,0.0	0.667,0.0
Ga02g00960	Chr02	-	83288857	83289511	83288857	83289216	83289296	83289511	0.236,0.0	0.0,0.0	0.0,0.0	0.0,0.0	0.28,0.0	0.0,0.044	0.011,0.0	0.058,0.0	0.116,0.0	0.0,0.0	0.218,0.0	0.156,0.0	0.1,0.0	0.202,0.0	0.081,0.0	0.241,0.0
Ga02g00973	Chr02	+	84167875	84169179	84167875	84168296	84168701	84169179	0.0,0.0	0.0,NA	0.0,0.0	0.0,0.0	0.0,0.0	0.0,0.0	0.0,0.0	0.0,0.0	0.0,0.0	0.0,0.0	0.0,0.0	NA,NA	0.0,NA	0.0,0.0	0.0,0.0	0.007,0.0
Ga02g00974	Chr02	+	84247168	84247980	84247168	84247694	84247765	84247980	NA,NA	0.0,NA	NA,NA	NA,0.0	0.163,0.0	NA,0.0	0.0,0.0	0.251,0.0	NA,0.0	0.0,0.0	0.105,0.0	NA,0.0	0.369,0.0	0.594,0.305	0.0,0.0	0.0,0.0
Ga02g00988	Chr02	+	84925003	84926270	84925003	84925198	84925474	84926270	NA,NA	0.286,NA	0.5,0.0	0.111,0.0	0.182,0.0	0.0,0.056	0.2,0.032	0.25,0.125	NA,0.2	0.176,0.0	0.267,0.026	1.0,NA	0.2,0.143	0.368,0.083	0.0,0.0	1.0,0.0
Ga02g00996	Chr02	+	85642325	85642743	85642325	85642429	85642541	85642743	NA,NA	NA,NA	NA,NA	NA,NA	NA,NA	0.0,NA	NA,NA	NA,NA	NA,0.0	0.0,NA	0.333,0.0	NA,NA	0.0,0.0	NA,0.0	NA,NA	NA,0.0
Ga02g00997	Chr02	+	85750992	85752455	85750992	85751662	85751760	85752455	NA,NA	NA,NA	0.0,0.0	0.0,0.0	0.117,0.106	1.0,0.0	NA,0.0	0.0,0.0	NA,0.0	0.0,0.0	0.0,0.0	NA,NA	0.009,0.0	0.0,0.0	0.0,1.0	NA,0.0
Ga02g00998	Chr02	-	85757478	85757770	85757478	85757513	85757611	85757770	NA,NA	0.202,0.0	0.0,0.252	0.0,0.078	0.08,0.037	0.138,0.087	0.056,0.08	0.088,0.119	NA,0.0	0.0,0.0	NA,NA	0.0,0.0	0.144,0.078	0.0,0.0	0.202,NA	NA,NA
Ga02g01001	Chr02	+	85846153	85847024	85846153	85846499	85846582	85847024	0.0,0.0	0.0,0.0	0.031,0.0	0.0,0.0	0.0,0.0	0.0,0.0	0.0,0.0	0.0,0.0	0.0,0.0	0.0,0.0	0.0,0.0	0.0,0.0	0.0,0.0	0.0,0.0	0.0,0.0	0.0,0.0
Ga02g01002	Chr02	+	85847454	85849382	85847454	85847724	85849268	85849382	NA,NA	NA,NA	NA,NA	NA,NA	0.0,0.0	NA,NA	0.333,0.0	0.0,NA	NA,NA	NA,NA	NA,NA	NA,NA	0.333,NA	0.0,NA	NA,NA	NA,NA
Ga02g01002	Chr02	+	85849463	85850338	85849463	85849670	85849827	85850338	NA,NA	0.0,NA	0.0,NA	0.0,0.0	0.154,0.032	0.0,0.0	0.023,0.0	0.0,0.0	0.0,0.0	0.0,0.0	0.0,NA	0.067,0.0	0.0,0.0	NA,0.0	0.0,NA	NA,NA
Ga02g01006	Chr02	+	86067420	86067727	86067420	86067486	86067650	86067727	0.582,0.676	0.365,0.474	0.25,0.074	0.333,0.415	0.237,0.352	0.175,0.259	0.251,0.2	0.302,0.221	0.694,0.438	0.373,0.103	0.458,0.44	0.139,0.298	0.252,0.236	0.131,0.183	0.195,0.529	0.427,0.406
Ga02g01010	Chr02	+	86114392	86114787	86114392	86114459	86114550	86114787	0.007,NA	NA,NA	NA,NA	0.0,0.0	NA,NA	0.0,0.0	NA,NA	NA,0.0	0.0,0.0	NA,NA	NA,NA	NA,0.0	NA,NA	NA,0.0	0.0,0.0	0.0,0.0
Ga02g01010	Chr02	+	86114101	86114787	86114101	86114310	86114392	86114787	0.004,NA	NA,NA	NA,NA	NA,NA	NA,NA	0.0,0.0	NA,NA	NA,NA	NA,NA	NA,NA	NA,NA	NA,NA	NA,NA	NA,NA	0.0,0.0	NA,NA
Ga02g01011	Chr02	+	86439109	86439275	86439109	86439143	86439228	86439275	0.0,0.178	0.0,NA	0.0,0.0	0.0,0.047	0.013,0.0	0.056,0.071	0.034,0.011	0.0,0.0	0.0,0.0	NA,0.083	0.0,0.0	0.0,0.0	0.0,0.0	0.035,0.0	0.0,0.0	0.213,0.098
Ga02g01012	Chr02	+	86453469	86455770	86453469	86455584	86455704	86455770	0.0,0.0	0.012,0.0	0.0,0.0	0.012,0.0	0.001,0.0	0.0,0.0	0.0,0.0	0.0,0.0	0.0,0.0	0.0,0.0	0.0,0.0	0.005,0.0	0.0,0.0	0.0,0.0	0.0,0.0	0.004,0.001
Ga02g01012	Chr02	+	86453678	86455584	86453678	86453742	86455519	86455584	0.0,0.0	0.0,0.0	0.0,0.0	0.0,0.0	0.003,0.0	0.0,0.001	0.0,0.003	0.0,0.0	0.0,0.006	0.0,0.0	0.015,0.0	0.0,0.0	0.0,0.0	0.011,0.0	0.0,0.0	0.024,0.0
Ga02g01013	Chr02	+	86528994	86529902	86528994	86529555	86529653	86529902	0.0,0.0	0.0,0.0	0.0,0.0	0.0,0.0	0.0,0.0	0.0,0.0	0.0,0.0	0.0,0.0	0.112,0.0	0.0,0.0	0.144,0.0	0.04,0.0	0.0,0.0	0.092,0.0	0.101,0.0	0.0,0.0
Ga02g01017	Chr02	+	86741501	86741911	86741501	86741620	86741759	86741911	1.0,0.6	0.2,NA	0.0,0.0	0.143,0.0	0.391,0.4	0.0,0.0	0.0,0.0	0.081,0.308	0.351,0.1	0.0,0.067	0.5,0.0	0.643,0.6	0.4,0.467	0.375,0.417	0.167,0.333	0.091,0.412
Ga02g01017	Chr02	+	86739142	86739544	86739142	86739370	86739449	86739544	0.0,0.157	0.0,0.0	0.0,0.0	0.0,0.111	0.092,0.0	0.0,0.0	0.0,0.0	0.0,0.0	0.056,0.0	0.0,0.0	0.045,0.0	0.022,0.0	0.123,0.0	0.359,0.0	0.042,0.0	0.111,0.0
Ga02g01026	Chr02	-	86985331	86985691	86985331	86985386	86985554	86985691	0.0,0.004	0.0,0.0	0.0,0.0	0.0,0.0	0.0,0.0	0.0,0.013	0.0,0.002	0.0,0.0	0.0,0.0	0.01,0.0	0.007,0.0	0.0,0.0	0.0,0.003	0.0,0.0	0.004,0.0	0.0,0.008
Ga02g01030	Chr02	-	87168296	87169542	87168296	87168615	87169181	87169542	0.0,0.111	0.0,0.0	0.0,0.0	0.0,0.0	0.059,0.0	0.0,0.0	0.0,0.0	0.0,0.0	0.022,0.0	0.0,0.0	0.0,0.017	0.048,0.0	0.0,0.0	0.0,0.0	0.0,0.0	0.018,0.0
Ga02g01031	Chr02	-	87172140	87172998	87172140	87172698	87172813	87172998	NA,0.0	0.04,0.0	0.0,0.0	0.0,0.0	0.032,0.0	0.0,NA	0.04,0.0	0.111,0.0	0.2,0.0	0.0,0.0	0.0,0.0	0.033,0.0	0.0,0.0	0.182,0.067	0.045,0.0	0.0,0.0
Ga02g01031	Chr02	-	87175204	87175719	87175204	87175384	87175602	87175719	0.6,0.0	0.0,NA	NA,0.0	1.0,0.0	0.5,0.0	NA,0.0	0.0,0.6	0.0,0.0	NA,0.0	NA,0.0	0.385,0.0	0.073,0.0	0.0,0.0	0.0,0.0	0.0,0.0	NA,0.0
Ga02g01031	Chr02	-	87174249	87174606	87174249	87174449	87174534	87174606	NA,NA	0.083,0.0	NA,0.0	0.153,0.0	0.029,0.057	0.119,0.083	0.0,0.057	0.098,0.0	0.0,0.351	0.351,0.0	0.057,0.035	0.068,0.14	0.083,0.0	0.194,0.043	0.024,0.037	0.0,0.0
Ga02g01036	Chr02	+	87266721	87267362	87266721	87266829	87267260	87267362	0.038,0.0	0.0,0.0	0.0,0.0	0.0,0.0	0.024,0.0	0.0,0.0	0.006,0.0	0.0,0.0	0.016,0.0	0.0,0.0	0.051,0.0	0.013,0.0	0.0,0.0	0.023,0.0	0.0,0.0	0.0,0.0
Ga02g01036	Chr02	+	87263535	87263835	87263535	87263595	87263721	87263835	0.0,0.0	0.0,0.0	0.027,0.0	0.0,0.017	0.034,0.0	0.0,0.007	0.028,0.006	0.0,0.0	0.059,0.0	0.018,0.0	0.0,0.039	0.004,0.0	0.022,0.007	0.0,0.0	0.008,0.0	0.043,0.0
Ga02g01036	Chr02	+	87264767	87265021	87264767	87264842	87264949	87265021	0.03,0.014	0.034,0.0	0.0,0.0	0.017,0.034	0.06,0.014	0.0,0.032	0.0,0.056	0.0,0.0	0.0,0.008	0.029,0.038	0.119,0.018	0.0,0.053	0.0,0.0	0.0,0.019	0.02,0.0	0.0,0.017
Ga02g01036	Chr02	+	87265937	87267362	87265937	87266021	87266721	87267362	0.015,0.0	0.0,0.0	0.0,0.0	0.0,0.0	0.008,0.0	0.0,0.0	0.0,0.0	0.0,0.0	0.0,0.0	0.0,0.0	0.0,0.0	0.014,0.016	0.015,0.0	0.0,0.0	0.041,0.0	0.04,0.004
Ga02g01036	Chr02	+	87264553	87264842	87264553	87264679	87264767	87264842	0.0,0.016	0.0,0.0	0.0,0.0	0.0,0.0	0.049,0.08	0.071,0.103	0.0,0.0	0.018,0.0	0.0,0.0	0.0,0.0	0.023,0.0	0.0,0.0	0.09,0.093	0.062,0.098	0.0,0.0	0.061,0.167
Ga02g01036	Chr02	+	87263915	87264332	87263915	87264029	87264233	87264332	0.0,0.0	0.0,0.0	0.0,0.0	0.0,0.0	0.01,0.0	0.0,0.0	0.0,0.0	0.004,0.0	0.0,0.0	0.0,0.0	0.0,0.0	0.005,0.0	0.0,0.0	0.022,0.0	0.007,0.0	0.008,0.0
Ga02g01036	Chr02	+	87268440	87268644	87268440	87268492	87268575	87268644	0.0,0.064	0.0,0.0	0.044,0.033	0.0,0.0	0.026,0.019	0.0,0.0	0.0,0.016	0.0,0.0	0.028,0.0	0.0,0.0	0.0,0.0	0.017,0.0	0.074,0.008	0.0,0.0	0.0,0.0	0.029,0.0
Ga02g01036	Chr02	+	87268575	87268778	87268575	87268644	87268718	87268778	0.0,0.0	0.0,0.0	0.0,0.037	0.0,0.023	0.0,0.0	0.0,0.0	0.0,0.028	0.0,0.018	0.0,0.0	0.0,0.0	0.0,0.0	0.01,0.0	0.0,0.012	0.0,0.0	0.0,0.0	0.052,0.0
Ga02g01036	Chr02	+	87266721	87267634	87266721	87267362	87267571	87267634	0.018,0.149	0.0,0.0	0.05,0.0	0.0,0.0	0.02,0.0	0.0,0.0	0.0,0.0	0.0,0.0	0.037,0.0	0.0,0.0	0.0,0.0	NA,0.0	0.0,0.0	0.017,0.0	0.0,0.0	0.0,0.0
Ga02g01041	Chr02	+	87388432	87388807	87388432	87388647	87388731	87388807	0.0,0.0	0.072,0.0	0.0,0.0	0.0,0.019	0.0,0.0	0.0,0.0	0.153,0.0	0.0,0.0	0.043,0.0	0.0,0.0	0.033,0.0	1.0,NA	1.0,0.0	0.0,0.037	0.037,0.12	0.0,0.014
Ga02g01042	Chr02	-	87395220	87395590	87395220	87395368	87395490	87395590	0.143,1.0	0.059,NA	1.0,NA	0.059,0.238	0.455,NA	0.2,0.25	0.0,0.027	0.75,0.0	0.355,0.0	1.0,NA	0.4,1.0	0.13,0.2	0.333,0.429	0.248,0.0	0.0,1.0	0.0,0.125
Ga02g01042	Chr02	-	87391246	87393325	87391246	87391588	87392575	87393325	0.429,0.0	0.0,0.0	0.0,0.0	0.0,0.0	0.051,0.0	0.059,0.0	0.03,0.013	0.13,0.0	1.0,0.5	0.0,0.0	0.0,0.0	0.0,NA	0.063,0.0	0.0,0.0	0.048,0.0	0.0,0.048
Ga02g01044	Chr02	-	87497876	87498518	87497876	87497950	87498410	87498518	0.2,0.0	0.0,NA	0.038,0.063	0.0,0.021	0.071,0.111	0.0,0.059	0.014,0.011	0.0,0.034	0.093,0.006	0.059,0.0	0.087,0.05	0.0,NA	0.049,0.012	0.159,0.007	0.0,0.0	0.333,0.067
Ga02g01044	Chr02	-	87499559	87500474	87499559	87499610	87500419	87500474	0.25,0.085	0.333,NA	NA,1.0	0.143,0.111	NA,NA	NA,NA	0.25,0.0	1.0,NA	0.0,0.217	1.0,0.429	1.0,0.667	0.0,NA	NA,NA	0.667,0.0	NA,0.0	0.333,0.0
Ga02g01045	Chr02	-	87578292	87579017	87578292	87578803	87578902	87579017	1.0,NA	0.0,NA	0.601,0.0	1.0,NA	1.0,0.501	NA,0.0	NA,0.0	1.0,NA	1.0,NA	0.43,NA	1.0,NA	NA,NA	0.847,0.501	1.0,1.0	1.0,1.0	0.801,NA
Ga02g01050	Chr02	-	87699190	87699690	87699190	87699432	87699506	87699690	NA,NA	0.535,NA	1.0,0.0	0.0,NA	0.599,0.247	NA,NA	0.365,0.0	1.0,0.0	NA,NA	0.223,0.0	0.801,NA	0.535,NA	1.0,1.0	1.0,0.0	1.0,NA	1.0,NA
Ga02g01051	Chr02	+	87732790	87733356	87732790	87732910	87733051	87733356	0.0,0.0	0.0,NA	0.0,0.0	0.0,0.0	0.0,0.0	0.0,0.0	0.0,0.0	0.154,0.0	0.0,0.0	0.0,0.0	0.0,0.0	0.0,0.0	0.0,0.0	0.222,0.0	0.0,0.0	0.143,0.0
Ga02g01054	Chr02	+	87750232	87751627	87750232	87750418	87751073	87751627	0.25,0.0	0.0,0.0	0.0,0.0	0.25,0.0	0.007,0.0	0.0,0.0	0.024,0.0	0.0,0.0	0.0,0.0	NA,0.0	0.0,0.0	0.0,NA	0.053,0.0	0.111,0.0	0.0,0.0	0.176,0.0
Ga02g01057	Chr02	+	87866817	87867183	87866817	87866927	87867004	87867183	0.0,0.0	0.0,0.0	0.072,0.0	0.0,0.0	0.03,0.0	0.0,0.0	0.0,0.0	0.0,0.0	0.0,0.0	0.0,0.0	0.03,0.0	0.0,0.0	0.054,0.0	0.128,0.0	0.066,0.0	0.0,0.0
Ga02g01065	Chr02	-	88326107	88326709	88326107	88326403	88326585	88326709	0.6,0.5	0.0,NA	0.5,0.0	0.778,NA	0.8,NA	0.0,NA	0.0,0.0	0.8,0.0	1.0,0.0	1.0,0.0	0.65,0.0	0.667,NA	0.529,NA	1.0,0.0	0.429,NA	0.524,0.0
Ga02g01066	Chr02	-	88381021	88382378	88381021	88381085	88381215	88382378	0.5,0.0	NA,0.0	0.0,NA	NA,0.0	1.0,NA	NA,0.0	0.5,NA	0.5,NA	1.0,NA	1.0,0.0	0.825,1.0	0.0,0.0	0.333,0.0	1.0,0.0	1.0,NA	0.067,0.0
Ga02g01072	Chr02	+	88584621	88585675	88584621	88584699	88585626	88585675	0.034,0.119	0.0,0.0	0.016,0.0	0.018,0.0	0.0,0.0	0.0,0.0	0.0,0.009	0.006,0.0	0.0,0.0	0.0,0.0	0.037,0.011	0.006,0.0	0.0,0.0	0.0,0.007	0.013,0.0	0.0,0.0
Ga02g01072	Chr02	+	88583293	88585675	88583293	88583372	88584621	88585675	0.016,0.0	0.021,0.059	0.0,0.0	0.013,0.074	0.019,0.055	0.02,0.038	0.054,0.032	0.054,0.0	0.106,0.016	0.059,0.047	0.074,0.061	0.048,0.0	0.03,0.064	0.02,0.0	0.026,0.077	0.037,0.034
Ga02g01074	Chr02	-	88594286	88594620	88594286	88594439	88594574	88594620	NA,NA	NA,NA	NA,NA	0.0,0.167	0.154,0.03	0.0,0.333	0.111,0.0	0.0,0.0	NA,NA	0.0,0.25	0.0,NA	1.0,1.0	0.0,0.037	0.2,0.286	NA,NA	NA,0.0
Ga02g01076	Chr02	+	88624987	88627333	88624987	88626925	88627183	88627333	0.0,0.0	0.0,0.0	0.091,NA	0.037,0.0	0.095,0.143	0.0,0.0	0.0,0.0	0.0,0.091	0.0,0.0	0.0,0.0	0.059,0.056	0.067,0.25	0.0,0.048	0.077,0.0	0.077,0.0	0.143,0.071
Ga02g01076	Chr02	+	88626875	88627333	88626875	88626925	88627202	88627333	1.0,0.667	1.0,1.0	1.0,0.0	0.75,0.455	0.6,0.429	0.6,0.25	0.692,0.304	0.714,0.222	0.429,0.259	1.0,1.0	0.467,0.52	0.5,1.0	0.714,1.0	0.667,0.3	0.5,0.6	0.667,1.0
Ga02g01076	Chr02	+	88627854	88628261	88627854	88627935	88628030	88628261	0.0,0.0	0.146,NA	0.0,NA	0.114,0.235	0.278,0.06	0.0,0.0	0.023,0.038	0.31,0.0	0.186,0.0	0.374,0.0	0.108,0.049	0.063,0.0	0.0,0.106	0.049,0.037	0.0,0.146	0.093,0.0
Ga02g01076	Chr02	+	88624987	88626925	88624987	88625065	88626875	88626925	NA,NA	0.2,NA	0.0,1.0	0.667,0.6	0.714,1.0	0.333,1.0	0.0,0.333	1.0,1.0	0.333,0.667	1.0,NA	0.385,1.0	0.2,NA	1.0,1.0	0.5,0.6	0.2,NA	0.5,1.0
Ga02g01076	Chr02	+	88624987	88626035	88624987	88625065	88625986	88626035	0.0,NA	0.4,0.2	NA,1.0	0.2,0.143	0.333,0.176	1.0,1.0	0.0,0.231	0.172,0.0	0.75,0.273	0.333,0.0	0.25,0.152	0.5,NA	0.143,0.12	1.0,0.25	0.143,NA	0.273,0.25
Ga02g01076	Chr02	+	88625303	88627333	88625303	88626035	88626875	88627333	0.0,0.0	0.0,0.0	0.0,NA	0.167,0.027	0.053,0.04	0.0,0.167	0.0,0.0	0.125,0.048	0.0,0.04	0.2,0.0	0.25,0.0	0.043,0.0	0.0,0.0	0.25,0.143	0.0,0.0	0.0,0.067
Ga02g01077	Chr02	+	88635169	88635567	88635169	88635283	88635508	88635567	0.014,0.088	0.028,0.0	0.024,0.018	0.062,0.022	0.036,0.017	0.079,0.06	0.0,0.058	0.019,0.055	0.056,0.029	0.0,0.011	0.019,0.015	0.04,0.021	0.032,0.01	0.03,0.06	0.054,0.018	0.04,0.029
Ga02g01080	Chr02	+	88656696	88657856	88656696	88656744	88656835	88657856	0.0,0.0	0.0,0.0	0.149,0.0	0.0,0.07	0.0,0.0	0.208,0.095	0.015,0.05	0.0,0.0	0.0,0.0	0.0,0.0	0.116,0.0	0.0,NA	0.065,0.149	0.058,0.13	0.042,0.0	0.0,0.027
Ga02g01080	Chr02	+	88658266	88659300	88658266	88658340	88658413	88659300	1.0,NA	0.367,NA	NA,NA	1.0,0.0	0.224,NA	NA,NA	0.224,0.0	1.0,0.0	NA,NA	NA,NA	1.0,0.0	0.0,NA	0.367,0.0	0.776,NA	0.537,0.0	NA,NA
Ga02g01080	Chr02	+	88654915	88656410	88654915	88654975	88655544	88656410	NA,0.0	0.0,NA	0.0,0.0	0.0,0.0	0.048,0.0	0.0,0.0	0.0,0.04	0.0,0.0	0.2,0.0	0.0,0.0	0.018,0.0	0.4,NA	0.071,0.0	0.222,0.0	0.037,0.0	0.0,0.0
Ga02g01081	Chr02	-	88674488	88676614	88674488	88674558	88676537	88676614	0.0,0.0	0.0,0.0	0.0,0.0	0.0,0.054	0.026,0.026	0.0,0.042	0.018,0.062	0.021,0.0	0.0,0.016	0.143,0.011	0.039,0.021	0.02,0.143	0.02,0.01	0.0,0.014	0.01,0.0	0.0,0.0
Ga02g01081	Chr02	-	88680472	88680788	88680472	88680541	88680686	88680788	0.0,0.0	0.0,0.0	0.0,0.0	0.0,0.0	0.03,0.009	0.0,0.023	0.0,0.0	0.0,0.0	0.0,0.0	0.0,0.0	0.0,0.0	0.0,0.0	0.022,0.0	0.036,0.0	0.022,0.0	0.0,0.0
Ga02g01081	Chr02	-	88673507	88673917	88673507	88673652	88673851	88673917	0.0,0.065	0.0,0.0	0.0,0.015	0.074,0.04	0.061,0.008	0.038,0.009	0.047,0.031	0.051,0.014	0.0,0.019	0.0,0.0	0.053,0.006	0.028,0.053	0.098,0.038	0.016,0.015	0.011,0.0	0.077,0.05
Ga02g01081	Chr02	-	88670371	88670594	88670371	88670440	88670527	88670594	0.082,0.067	0.0,0.0	0.0,0.0	0.015,0.0	0.008,0.011	0.019,0.0	0.017,0.009	0.024,0.016	0.0,0.0	0.015,0.0	0.014,0.0	0.01,0.0	0.008,0.007	0.0,0.006	0.007,0.016	0.0,0.013
Ga02g01087	Chr02	-	88878850	88879531	88878850	88879244	88879463	88879531	0.0,0.037	0.0,0.0	0.0,0.019	0.0,0.011	0.006,0.012	0.0,0.006	0.002,0.004	0.005,0.004	0.0,0.0	0.0,0.013	0.003,0.0	0.003,0.011	0.003,0.002	0.0,0.006	0.0,0.0	0.0,0.013
Ga02g01091	Chr02	-	88988196	88988970	88988196	88988504	88988603	88988970	NA,NA	NA,NA	1.0,NA	NA,NA	1.0,NA	1.0,NA	0.0,0.0	1.0,0.0	1.0,NA	NA,NA	1.0,0.0	0.751,NA	0.0,NA	1.0,NA	1.0,NA	1.0,NA
Ga02g01092	Chr02	-	88993558	88994173	88993558	88993815	88993913	88994173	NA,NA	NA,NA	NA,NA	NA,NA	0.0,NA	NA,NA	NA,0.0	0.0,0.0	NA,NA	NA,1.0	NA,NA	NA,NA	NA,NA	NA,NA	NA,NA	NA,NA
Ga02g01094	Chr02	-	89026767	89028257	89026767	89027834	89027930	89028257	1.0,0.0	0.0,NA	0.0,0.0	0.561,0.0	0.46,0.0	0.0,0.0	0.0,0.0	0.434,NA	0.718,0.0	0.338,0.0	0.605,0.0	0.097,0.0	0.234,0.0	0.254,0.0	0.338,NA	0.605,0.0
Ga02g01095	Chr02	+	89032428	89033442	89032428	89032479	89033350	89033442	0.043,0.07	0.011,0.0	0.014,0.023	0.0,0.0	0.024,0.042	0.014,0.018	0.038,0.037	0.017,0.0	0.016,0.0	0.036,0.024	0.012,0.019	0.018,0.02	0.016,0.016	0.006,0.0	0.02,0.017	0.01,0.015
Ga02g01096	Chr02	+	89038583	89038804	89038583	89038642	89038743	89038804	0.182,0.0	0.0,0.0	0.0,0.0	0.0,0.0	0.005,0.0	0.0,0.0	0.0,0.0	0.006,0.0	0.0,0.0	0.034,0.0	0.033,0.007	0.01,0.0	0.011,0.011	0.012,0.0	0.008,0.0	0.012,0.018
Ga02g01096	Chr02	+	89038743	89038990	89038743	89038804	89038899	89038990	0.0,0.0	0.0,0.0	0.0,0.0	0.01,0.0	0.007,0.005	0.0,0.008	0.007,0.0	0.014,0.014	0.0,0.0	0.0,0.0	0.068,0.026	0.017,0.003	0.023,0.0	0.0,0.0	0.0,0.0	0.022,0.01
Ga02g01096	Chr02	+	89038207	89038642	89038207	89038298	89038583	89038642	0.0,0.0	0.018,0.0	0.0,0.0	0.016,0.01	0.007,0.0	0.0,0.0	0.0,0.004	0.0,0.005	0.0,0.0	0.0,0.0	0.046,0.0	0.005,0.01	0.016,0.0	0.0,0.0	0.019,0.0	0.0,0.019
Ga02g01099	Chr02	+	89087501	89088685	89087501	89088026	89088619	89088685	0.0,0.0	0.0,0.0	0.0,0.0	0.0,0.0	0.0,0.0	0.0,0.0	0.0,0.0	0.0,0.0	0.0,0.0	0.1,0.0	0.0,0.0	0.01,0.0	0.0,0.0	0.313,0.0	0.0,0.0	0.077,0.0
Ga02g01099	Chr02	+	89089609	89090108	89089609	89089666	89090030	89090108	0.0,0.0	0.059,0.0	0.0,0.103	0.2,0.333	0.158,0.161	0.071,0.364	0.015,0.114	0.059,0.097	0.043,0.071	0.0,0.056	0.2,0.086	0.143,0.067	0.2,0.0	0.231,0.059	0.032,0.25	0.0,0.036
Ga02g01099	Chr02	+	89087501	89088026	89087501	89087757	89087900	89088026	0.0,0.0	0.0,0.0	0.0,0.0	0.059,0.0	0.0,0.0	0.0,0.0	0.026,0.0	0.111,0.0	0.0,0.0	0.0,0.0	0.333,0.0	0.038,0.0	0.111,0.0	0.5,0.0	0.25,0.0	0.077,0.018
Ga02g01100	Chr02	+	89090430	89090989	89090430	89090458	89090714	89090989	0.6,NA	0.357,1.0	NA,0.4	0.474,0.5	0.373,0.19	0.259,0.282	0.215,0.25	0.263,0.128	0.4,0.778	0.25,0.52	0.517,0.263	0.596,0.259	0.333,0.25	0.5,0.333	0.28,0.231	0.778,0.294
Ga02g01100	Chr02	+	89088912	89089202	89088912	89089024	89089155	89089202	0.0,0.0	0.132,0.0	0.333,0.0	0.02,0.0	0.05,0.018	0.0,0.018	0.014,0.0	0.093,0.02	0.034,0.0	0.037,0.067	0.151,0.079	0.019,0.0	0.059,0.027	0.04,0.0	0.0,0.03	0.0,0.041
Ga02g01111	Chr02	+	89200757	89201298	89200757	89200986	89201150	89201298	NA,0.0	0.0,NA	0.0,0.0	0.0,0.0	0.1,0.0	0.0,0.0	0.0,0.0	0.0,0.0	0.0,0.0	0.25,0.0	0.13,0.0	NA,0.0	0.0,0.0	0.059,0.0	0.0,0.0	0.0,0.0
Ga02g01114	Chr02	+	89265514	89265765	89265514	89265611	89265697	89265765	0.0,0.0	0.071,0.0	0.264,0.063	0.0,0.0	0.0,0.012	0.0,0.097	0.038,0.0	0.028,0.0	0.0,0.0	0.152,0.028	0.076,0.0	0.326,0.0	0.0,0.0	0.043,0.029	0.024,0.0	0.0,0.0
Ga02g01117	Chr02	+	89290712	89291227	89290712	89290787	89290866	89291227	NA,1.0	0.0,NA	0.0,0.359	0.123,0.528	0.157,0.0	NA,0.085	0.324,0.157	0.219,0.157	NA,0.528	0.0,0.138	0.691,0.0	0.101,NA	0.0,0.0	0.691,0.528	1.0,0.0	NA,NA
Ga02g01117	Chr02	+	89286150	89286731	89286150	89286313	89286468	89286731	NA,NA	0.0,NA	0.0,NA	0.0,0.0	0.063,0.034	0.0,0.0	0.0,0.0	0.412,0.0	1.0,0.0	0.667,0.0	0.167,0.0	1.0,0.0	0.0,0.0	1.0,NA	0.0,0.0	0.0,0.0
Ga02g01117	Chr02	+	89287757	89288828	89287757	89287894	89288474	89288828	1.0,NA	0.059,0.0	NA,0.0	0.2,0.0	0.245,0.116	0.0,NA	1.0,0.0	0.077,0.111	0.0,NA	0.2,0.111	0.5,0.091	0.25,0.0	NA,0.0	0.6,0.0	0.0,0.0	NA,0.0
Ga02g01117	Chr02	+	89289833	89291227	89289833	89290516	89290712	89291227	NA,1.0	0.0,NA	0.0,0.0	0.0,0.043	0.0,0.0	0.0,0.0	0.0,0.0	0.037,0.0	0.0,0.0	0.0,0.0	0.083,0.0	0.12,0.0	0.0,0.0	0.045,0.0	0.0,0.0	0.111,0.091
Ga02g01117	Chr02	+	89288913	89289364	89288913	89289010	89289300	89289364	NA,0.0	0.0,NA	0.0,NA	0.0,0.5	0.087,0.0	0.053,0.0	0.0,0.0	0.3,0.0	0.0,0.0	NA,0.0	0.086,0.0	0.0,0.6	0.0,0.0	0.0,0.0	0.0,0.0	0.0,0.0
Ga02g01117	Chr02	+	89289833	89290516	89289833	89289987	89290076	89290516	NA,0.0	0.131,NA	0.692,NA	0.413,0.0	0.178,0.0	0.414,0.268	0.36,0.0	0.36,0.0	1.0,0.261	0.261,0.459	0.342,0.0	0.36,0.458	1.0,0.0	1.0,0.0	NA,0.0	1.0,0.0
Ga02g01117	Chr02	+	89288474	89288828	89288474	89288524	89288599	89288828	NA,NA	0.0,NA	NA,0.0	0.276,0.0	0.222,0.125	NA,0.0	0.067,0.0	0.364,0.222	0.0,NA	0.103,0.276	0.308,0.0	0.16,NA	0.0,0.0	0.667,0.0	0.534,0.0	NA,0.0
Ga02g01138	Chr02	+	89713980	89714874	89713980	89714038	89714796	89714874	0.0,0.034	0.036,0.0	0.0,0.0	0.016,0.034	0.02,0.0	NA,0.0	0.0,0.019	0.011,0.033	0.0,0.0	0.0,0.0	0.026,0.0	0.0,0.0	0.026,0.01	0.0,0.0	0.015,0.0	0.0,0.0
Ga02g01141	Chr02	+	89770844	89771465	89770844	89771015	89771114	89771465	0.003,0.001	0.0,0.0	0.007,0.0	0.0,0.0	0.004,0.0	0.0,0.0	0.0,0.0	0.002,0.0	0.001,0.0	0.0,0.0	0.0,0.0	0.0,0.0	0.0,0.0	0.0,0.0	0.0,0.0	0.002,0.0
Ga02g01144	Chr02	+	89796513	89799119	89796513	89798354	89798482	89799119	1.0,0.0	0.0,NA	NA,NA	1.0,0.0	NA,NA	NA,NA	NA,NA	NA,NA	1.0,0.2	NA,NA	1.0,NA	0.5,NA	1.0,NA	1.0,NA	1.0,NA	1.0,1.0
Ga02g01148	Chr02	-	89846435	89846759	89846435	89846531	89846642	89846759	0.0,0.176	NA,NA	0.0,NA	0.0,0.0	0.005,0.0	0.0,0.0	0.002,0.0	0.002,0.0	0.0,0.0	0.0,0.0	0.0,0.0	0.041,0.0	0.333,0.0	0.0,0.0	0.0,0.0	0.0,0.0
Ga02g01154	Chr02	+	89952027	89952405	89952027	89952153	89952335	89952405	NA,0.333	0.0,NA	0.333,0.0	0.0,0.167	0.083,0.018	0.0,0.068	0.045,0.065	0.128,0.174	0.455,0.091	0.2,0.071	0.123,0.0	0.122,0.123	0.0,0.077	0.0,0.067	0.077,0.25	0.176,0.0
Ga02g01161	Chr02	-	90035044	90035495	90035044	90035115	90035393	90035495	0.0,1.0	0.0,1.0	0.0,0.0	0.0,0.0	0.013,0.0	0.0,0.0	0.0,0.0	0.0,0.0	0.0,0.0	0.0,0.0	0.061,0.0	0.007,0.0	0.0,0.0	0.0,0.0	0.0,0.0	0.0,0.0
Ga02g01161	Chr02	-	90034902	90035495	90034902	90034965	90035044	90035495	0.0,NA	0.0,0.0	0.242,0.132	0.0,0.092	0.029,0.017	0.0,0.0	0.023,0.012	0.0,0.0	0.0,0.0	0.0,0.062	0.032,0.0	0.025,0.033	0.0,0.021	0.0,0.026	0.037,0.0	0.157,0.183
Ga02g01165	Chr02	-	90183692	90184734	90183692	90183813	90184148	90184734	0.0,0.0	0.167,0.0	0.0,0.0	0.067,0.0	0.05,0.0	0.0,0.0	0.059,0.0	0.0,0.0	0.0,0.0	0.0,0.0	0.136,0.0	0.048,0.0	0.04,0.0	0.28,0.0	0.0,0.0	0.273,0.0
Ga02g01170	Chr02	+	90261866	90262107	90261866	90261959	90262050	90262107	0.0,0.0	0.0,0.0	0.016,0.015	0.0,0.0	0.0,0.0	NA,0.0	0.013,0.009	0.0,0.0	0.0,0.0	0.0,0.023	0.0,0.0	0.0,0.0	0.0,0.0	0.0,0.0	0.039,0.0	0.0,0.0
Ga02g01175	Chr02	-	90327170	90327629	90327170	90327396	90327580	90327629	0.125,0.0	0.0,NA	0.0,0.0	0.125,0.0	0.009,0.0	NA,0.0	0.0,0.0	0.026,0.0	0.143,0.0	0.0,0.0	0.027,0.0	0.125,0.0	0.143,0.0	0.111,0.0	0.026,0.0	0.0,0.0
Ga02g01178	Chr02	-	90507907	90508490	90507907	90508165	90508244	90508490	0.0,0.0	0.0,0.0	0.272,0.0	0.074,0.0	0.197,0.0	0.0,0.0	0.0,0.0	0.085,0.272	0.251,0.0	0.157,0.0	0.737,0.0	0.219,0.0	0.0,0.0	0.528,0.0	0.251,0.0	0.074,0.101
Ga02g01184	Chr02	+	90891476	90892040	90891476	90891599	90891949	90892040	0.0,0.0	0.0,1.0	0.0,0.0	0.2,0.05	0.0,0.0	0.0,0.0	0.022,0.0	0.0,0.04	0.091,0.0	0.059,0.0	0.053,0.055	0.029,0.0	0.038,0.0	0.143,0.0	0.022,0.0	0.048,0.0
Ga02g01184	Chr02	+	90873668	90874919	90873668	90873762	90874807	90874919	0.0,0.0	0.333,1.0	1.0,0.0	0.4,0.077	0.067,0.0	0.143,0.0	0.294,0.167	0.143,0.0	0.111,0.0	0.125,0.44	0.25,0.238	0.273,1.0	0.2,0.143	0.2,0.034	0.217,0.0	1.0,0.1
Ga02g01187	Chr02	-	90965365	90965887	90965365	90965435	90965803	90965887	0.238,0.079	0.0,0.04	0.0,0.022	0.0,0.027	0.046,0.0	NA,0.034	0.0,0.067	0.063,0.0	0.0,0.048	0.02,0.022	0.061,0.0	0.296,0.0	0.0,0.048	0.02,0.0	0.0,0.048	0.0,0.0
Ga02g01187	Chr02	-	90965365	90966565	90965365	90965887	90966434	90966565	0.111,0.0	0.0,0.0	0.0,0.0	0.0,0.067	0.074,0.0	NA,0.0	0.0,0.0	0.0,0.0	0.0,0.0	0.0,0.0	0.018,0.0	0.179,0.0	0.0,0.0	0.0,0.0	0.018,0.0	0.0,0.0
Ga02g01187	Chr02	-	90967099	90968337	90967099	90967185	90968259	90968337	0.0,0.212	0.02,0.0	0.02,0.031	0.091,0.0	0.067,0.0	0.0,0.021	0.0,0.0	0.077,0.0	0.0,0.0	0.0,0.0	0.0,0.0	0.136,0.214	0.0,0.0	0.043,0.0	0.026,0.0	0.03,0.0
Ga02g01189	Chr02	-	91042027	91042649	91042027	91042131	91042579	91042649	NA,NA	0.0,NA	0.0,0.0	0.0,0.0	0.0,0.0	0.0,0.0	0.0,0.0	0.0,0.0	NA,0.0	0.0,0.0	NA,NA	NA,NA	0.0,0.067	0.0,0.0	NA,0.0	0.0,NA
Ga02g01189	Chr02	-	91043048	91043498	91043048	91043170	91043410	91043498	0.0,NA	NA,NA	0.0,0.0	NA,0.0	0.0,0.015	0.0,0.0	0.0,0.0	0.017,0.0	NA,NA	0.0,0.0	NA,0.0	NA,NA	0.0,0.067	0.0,0.0	0.0,NA	NA,0.0
Ga02g01191	Chr02	+	91073494	91075018	91073494	91074133	91074312	91075018	0.0,0.0	0.0,NA	0.0,0.0	0.059,0.0	0.074,0.0	NA,0.0	NA,0.0	0.041,0.0	0.167,0.0	0.034,0.0	0.097,0.0	0.12,0.0	NA,0.0	0.0,0.0	0.2,0.0	0.0,0.0
Ga02g01191	Chr02	+	91075547	91076876	91075547	91075859	91076282	91076876	0.0,0.0	0.0,NA	0.0,0.0	0.0,0.0	0.01,0.007	0.0,NA	0.0,0.0	0.03,0.0	0.067,0.0	1.0,0.0	NA,0.0	0.0,0.0	0.0,0.0	0.0,0.0	0.0,0.0	0.0,0.0
Ga02g01191	Chr02	+	91074312	91075018	91074312	91074390	91074774	91075018	0.2,0.167	0.143,NA	1.0,0.143	0.077,0.091	0.113,0.045	0.25,0.021	0.071,0.05	0.176,0.059	0.077,0.128	0.056,0.122	0.075,0.167	0.077,0.0	0.263,0.375	0.263,0.179	0.158,0.0	0.385,0.0
Ga02g01191	Chr02	+	91080093	91080566	91080093	91080176	91080265	91080566	NA,NA	1.0,NA	NA,NA	0.261,0.0	0.567,0.143	0.0,0.0	0.048,0.0	0.585,0.0	0.443,0.0	0.346,0.105	0.57,0.0	1.0,NA	0.514,0.0	0.614,0.0	0.0,NA	0.209,0.209
Ga02g01192	Chr02	+	91104546	91105540	91104546	91104624	91105296	91105540	0.0,0.018	0.067,0.0	0.0,NA	0.0,0.045	0.011,0.0	0.0,0.0	0.023,0.021	0.021,0.067	0.2,0.018	0.0,0.1	0.053,0.0	0.6,1.0	0.053,0.077	0.0,0.037	0.125,0.0	0.103,0.0
Ga02g01192	Chr02	+	91105822	91106165	91105822	91105910	91106044	91106165	0.167,0.0	0.0,0.0	0.0,0.0	0.111,0.0	0.164,0.0	0.0,0.0	0.02,0.0	0.0,0.0	0.25,0.0	0.143,0.0	0.333,0.043	0.0,0.0	0.286,0.0	0.048,0.059	0.0,0.0	0.059,0.0
Ga02g01193	Chr02	-	91111490	91112172	91111490	91111547	91111785	91112172	NA,0.0	0.0,0.0	0.0,0.2	0.0,0.067	0.067,0.07	0.063,0.026	0.0,0.026	0.075,0.0	0.0,0.0	0.2,0.0	0.071,0.037	0.086,0.063	0.048,0.083	0.059,0.0	0.0,0.067	0.0,0.0
Ga02g01195	Chr02	+	91188548	91189705	91188548	91188956	91189599	91189705	0.0,0.0	NA,NA	0.0,0.2	1.0,NA	0.636,NA	1.0,0.0	0.0,0.0	0.5,0.0	0.0,NA	1.0,NA	1.0,0.0	0.455,1.0	0.667,0.0	1.0,0.0	1.0,NA	0.0,0.0
Ga02g01206	Chr02	+	91575786	91576073	91575786	91575870	91575970	91576073	0.0,0.0	0.0,0.0	0.0,0.0	0.04,0.0	0.0,0.0	0.0,0.0	0.0,0.0	0.005,0.0	0.0,0.0	0.0,0.0	0.008,0.005	NA,0.0	0.0,0.01	0.014,0.0	0.0,0.0	0.0,0.0
Ga02g01223	Chr02	-	92122327	92122687	92122327	92122484	92122600	92122687	0.7,0.0	0.333,0.0	0.333,NA	0.5,0.0	NA,NA	0.0,NA	NA,1.0	0.0,NA	0.676,0.071	0.692,0.0	0.0,0.0	0.0,NA	NA,NA	NA,0.0	0.16,0.0	0.667,0.0
Ga02g01224	Chr02	-	92153614	92155159	92153614	92154348	92154962	92155159	NA,1.0	NA,NA	NA,NA	0.0,0.0	0.103,0.0	0.0,0.0	0.0,0.0	0.0,0.0	NA,0.0	NA,NA	0.0,NA	NA,NA	NA,0.0	NA,NA	NA,NA	0.0,0.0
Ga02g01224	Chr02	-	92155979	92158191	92155979	92156035	92156866	92158191	0.0,0.0	NA,NA	NA,NA	0.0,0.0	0.0,0.0	0.0,0.0	0.034,0.0	0.0,0.0	0.0,0.111	0.0,0.0	NA,0.0	0.0,NA	0.0,0.0	NA,0.0	0.0,0.0	0.0,0.0
Ga02g01226	Chr02	+	92237195	92238819	92237195	92237270	92238679	92238819	0.116,0.08	0.0,0.0	0.0,0.176	0.111,0.021	0.333,0.1	0.091,0.0	0.263,0.1	0.091,0.2	0.07,0.031	0.077,0.034	0.129,0.153	0.222,0.5	0.111,0.176	0.0,0.053	0.022,0.0	0.135,0.083
Ga02g01227	Chr02	-	92240936	92241708	92240936	92241038	92241648	92241708	0.029,0.0	0.108,0.0	0.0,0.0	0.03,0.101	0.134,0.123	0.061,0.059	0.159,0.143	0.056,0.122	0.074,0.045	0.03,0.032	0.139,0.15	0.065,0.026	0.056,0.038	0.0,0.0	0.091,0.154	0.05,0.009
Ga02g01231	Chr02	-	92262458	92263050	92262458	92262848	92262966	92263050	0.067,0.0	0.04,0.0	0.0,0.0	0.083,0.0	0.067,0.014	0.0,0.0	0.013,0.029	0.0,0.0	0.0,0.053	0.029,0.0	0.051,0.037	0.073,0.064	0.059,0.0	0.029,0.0	0.0,0.0	0.077,0.0
Ga02g01232	Chr02	+	92283848	92286824	92283848	92284188	92284265	92286824	0.0,0.152	0.0,NA	0.0,0.0	0.195,0.042	0.051,0.0	0.0,0.055	0.034,0.032	0.124,0.049	0.274,0.0	0.0,0.139	0.07,0.0	0.086,0.0	0.0,0.045	0.0,0.0	0.159,0.0	0.0,0.0
Ga02g01242	Chr02	-	92680194	92680599	92680194	92680303	92680571	92680599	0.0,0.0	0.078,0.0	0.057,0.188	0.06,0.0	0.068,0.216	0.0,0.022	0.0,0.0	0.077,0.071	0.055,0.021	0.033,0.069	0.097,0.013	0.0,0.0	0.051,0.074	0.034,0.0	0.062,0.111	0.083,0.087
Ga02g01242	Chr02	-	92680688	92681241	92680688	92680900	92681132	92681241	0.0,0.0	0.0,0.0	0.0,0.0	0.013,0.0	0.0,0.0	0.0,0.0	0.0,0.023	0.0,0.0	0.012,0.0	0.0,0.0	0.056,0.0	0.0,0.0	0.0,0.032	0.048,0.0	0.013,0.0	0.009,0.0
Ga02g01243	Chr02	+	92683778	92683993	92683778	92683844	92683912	92683993	0.0,0.066	0.04,0.0	0.063,0.007	0.066,0.029	NA,NA	NA,NA	0.0,NA	1.0,NA	0.0,0.0	0.193,0.14	0.15,0.291	0.374,NA	0.0,0.0	0.218,0.046	0.0,0.13	0.041,0.024
Ga02g01243	Chr02	+	92684580	92684874	92684580	92684699	92684829	92684874	0.13,0.0	0.027,0.0	0.005,0.0	0.03,0.0	0.2,0.333	NA,0.0	0.0,1.0	1.0,1.0	0.015,0.0	0.027,0.0	0.0,0.025	1.0,1.0	0.0,0.029	0.013,0.009	0.011,0.0	0.0,0.014
Ga02g01243	Chr02	+	92683778	92684172	92683778	92683993	92684089	92684172	0.157,0.317	0.025,0.0	0.044,0.01	0.0,0.137	1.0,1.0	1.0,NA	0.203,NA	0.0,0.0	0.124,0.04	0.093,0.06	0.062,0.06	0.0,NA	0.0,0.093	0.193,0.0	0.024,0.078	0.0,0.049
Ga02g01252	Chr02	+	92862068	92863574	92862068	92862632	92863023	92863574	1.0,NA	1.0,NA	1.0,NA	0.5,0.0	1.0,0.0	NA,0.0	0.0,0.222	1.0,NA	NA,0.0	1.0,NA	0.692,0.0	NA,0.0	0.714,0.4	1.0,NA	NA,NA	NA,NA
Ga02g01261	Chr02	-	93020963	93021261	93020963	93020993	93021161	93021261	0.005,0.011	NA,NA	0.0,0.0	0.018,0.009	0.0,NA	NA,NA	0.0,0.0	0.0,1.0	0.019,0.007	NA,NA	0.0,0.0	NA,0.0	NA,0.0	NA,0.0	0.0,0.0	0.0,0.0
Ga02g01269	Chr02	-	93193252	93194643	93193252	93193323	93193685	93194643	0.0,0.778	0.0,0.0	0.1,0.0	0.2,0.111	0.046,0.135	0.056,0.4	0.061,0.0	0.15,0.176	0.0,0.2	0.2,0.043	0.074,0.0	0.6,NA	0.043,0.059	0.03,0.022	0.043,0.0	0.0,0.059
Ga02g01269	Chr02	-	93193685	93194643	93193685	93193719	93194599	93194643	0.0,0.0	0.0,1.0	0.25,0.067	0.0,0.067	0.2,0.2	0.13,0.667	0.282,0.125	0.217,0.143	0.333,0.0	0.333,0.152	0.135,0.048	0.333,0.0	0.176,0.222	0.053,0.182	0.111,0.0	0.0,0.429
Ga02g01279	Chr02	-	93418283	93419767	93418283	93418700	93419426	93419767	0.0,0.0	0.0,0.0	0.0,0.0	0.0,0.01	0.002,0.0	0.0,0.001	0.0,0.0	0.002,0.0	0.012,0.0	0.0,0.0	0.0,0.0	0.004,0.0	0.0,0.0	0.0,0.0	0.0,0.0	0.0,0.0
Ga02g01282	Chr02	-	93476626	93476789	93476626	93476672	93476749	93476789	NA,1.0	0.075,0.102	0.22,0.124	0.0,0.0	NA,0.0	0.0,0.195	0.059,0.0	NA,0.0	1.0,0.0	0.0,0.0	0.086,0.0	NA,NA	0.036,0.142	0.115,0.049	0.075,0.08	NA,0.0
Ga02g01287	Chr02	-	93608816	93609438	93608816	93608898	93609363	93609438	NA,NA	NA,NA	0.0,0.294	0.273,NA	0.081,0.13	0.0,0.0	0.094,0.065	0.074,0.023	NA,NA	0.0,0.273	0.0,0.0	0.0,NA	0.2,0.333	0.0,0.0	0.0,NA	NA,0.0
Ga02g01296	Chr02	-	94003484	94004317	94003484	94003784	94004114	94004317	0.0,0.0	0.0,0.0	0.333,0.0	0.368,0.0	0.6,0.091	0.429,0.0	0.091,0.111	0.36,0.0	0.231,0.0	0.0,0.067	0.519,0.0	0.2,NA	0.297,0.0	0.182,0.0	0.419,0.0	0.556,0.0
Ga02g01307	Chr02	-	94171205	94172777	94171205	94171346	94172672	94172777	0.048,0.0	0.0,0.0	0.0,0.0	0.0,0.0	0.026,0.0	0.0,0.0	0.0,0.0	0.048,0.0	0.0,0.0	0.0,0.0	0.0,0.0	0.0,0.0	0.0,0.0	0.0,0.0	0.0,0.0	0.0,0.0
Ga02g01307	Chr02	-	94169601	94169979	94169601	94169713	94169886	94169979	0.019,0.037	0.0,0.0	0.0,0.0	0.0,0.0	0.0,0.0	0.0,0.0	0.008,0.014	0.0,0.0	0.0,0.0	0.0,0.0	0.045,0.0	0.0,0.0	0.0,0.0	0.0,0.0	0.0,0.0	0.0,0.0
Ga02g01317	Chr02	+	94420388	94421972	94420388	94420454	94421903	94421972	0.273,0.0	0.0,0.0	0.0,0.048	0.0,0.029	0.029,0.0	0.015,0.067	0.041,0.007	0.081,0.034	0.143,0.037	0.056,0.032	0.037,0.0	0.136,0.053	0.0,0.0	0.038,0.0	0.0,NA	0.071,0.04
Ga02g01317	Chr02	+	94422466	94423469	94422466	94422538	94423258	94423469	0.111,0.3	0.091,0.0	0.0,0.043	0.0,0.05	0.024,0.0	0.0,0.0	0.0,0.0	0.0,0.0	0.0,0.0	0.0,0.032	0.0,0.0	0.2,0.0	0.0,0.0	0.0,0.0	0.048,0.0	0.04,0.0
Ga02g01324	Chr02	-	94467427	94468012	94467427	94467547	94467976	94468012	0.019,0.067	0.0,0.0	0.0,0.0	0.0,0.0	0.0,0.0	0.0,0.0	0.0,0.012	0.0,0.0	0.011,0.0	0.0,0.0	0.011,0.0	0.0,NA	0.0,0.0	0.0,0.0	0.0,0.0	0.006,0.0
Ga02g01324	Chr02	-	94468888	94469383	94468888	94468967	94469296	94469383	0.045,0.024	0.01,0.0	0.026,0.0	0.0,0.009	0.034,0.0	0.0,0.043	0.011,0.015	0.0,0.0	0.021,0.022	0.0,0.021	0.04,0.025	0.0,NA	0.2,0.0	0.05,0.048	0.032,0.017	0.02,0.008
Ga02g01328	Chr02	-	94532471	94532685	94532471	94532544	94532627	94532685	0.0,0.0	0.0,NA	0.0,0.0	0.0,0.0	0.015,0.0	0.0,0.0	0.0,0.021	0.0,0.0	0.0,0.0	0.0,0.0	0.154,0.0	0.032,0.0	0.0,0.0	0.084,0.099	0.0,0.0	0.0,0.0
Ga02g01329	Chr02	+	94561352	94561549	94561352	94561405	94561498	94561549	0.868,0.782	NA,1.0	NA,1.0	0.838,0.875	1.0,NA	1.0,1.0	NA,0.722	1.0,NA	1.0,1.0	NA,NA	1.0,0.806	1.0,1.0	0.341,NA	NA,1.0	1.0,0.879	0.902,0.9
Ga02g01329	Chr02	+	94558763	94559412	94558763	94559168	94559267	94559412	0.945,0.088	NA,NA	NA,NA	NA,NA	NA,NA	NA,NA	NA,NA	NA,NA	0.501,NA	NA,NA	NA,NA	NA,NA	NA,NA	NA,NA	1.0,NA	1.0,NA
Ga02g01333	Chr02	+	94657177	94657985	94657177	94657306	94657837	94657985	0.026,0.0	0.009,0.0	0.027,0.0	0.008,0.0	0.0,0.0	0.009,0.0	0.003,0.0	0.007,0.0	0.007,0.0	0.0,0.0	0.029,0.0	0.0,0.0	0.02,0.0	0.0,0.0	0.015,0.0	0.009,0.0
Ga02g01333	Chr02	+	94651827	94652342	94651827	94651982	94652242	94652342	0.0,0.011	0.0,0.0	0.0,0.0	0.0,0.0	0.0,0.0	0.0,0.0	0.0,0.0	0.0,0.0	0.0,0.0	0.0,0.0	0.006,0.0	0.041,0.0	0.004,0.0	0.013,0.0	0.0,0.0	0.004,0.0
Ga02g01334	Chr02	-	94666360	94669894	94666360	94666697	94668851	94669894	0.429,0.048	0.6,NA	NA,0.0	0.167,0.0	0.81,0.0	0.0,0.0	0.12,0.143	0.333,0.0	0.4,0.0	0.2,0.0	0.619,NA	0.667,NA	0.333,0.0	0.273,0.0	0.333,NA	0.286,0.0
Ga02g01335	Chr02	+	94675390	94676578	94675390	94675788	94675869	94676578	NA,1.0	0.0,NA	0.0,0.0	0.0,0.293	NA,0.0	NA,0.0	0.0,NA	NA,0.0	0.0,0.0	0.0,0.0	0.0,0.0	NA,NA	0.0,0.0	0.0,0.0	0.0,0.0	0.0,0.0
Ga02g01336	Chr02	-	94677672	94678402	94677672	94677820	94677937	94678402	0.0,0.0	0.009,0.0	0.0,0.0	0.0,0.0	0.0,0.0	NA,NA	NA,0.0	NA,NA	0.0,0.0	0.048,0.0	0.025,0.0	NA,NA	NA,0.0	0.5,0.0	0.0,0.0	0.0,NA
Ga02g01337	Chr02	+	94681053	94681951	94681053	94681144	94681724	94681951	0.04,0.0	0.0,0.0	0.0,0.0	0.0,0.0	0.0,0.0	0.0,0.0	0.0,0.0	0.0,0.0	0.0,0.0	0.0,0.0	0.029,0.0	0.0,0.0	0.0,0.0	0.0,0.0	0.03,0.0	0.008,0.0
Ga02g01346	Chr02	-	94805889	94806951	94805889	94806778	94806922	94806951	0.048,0.0	0.0,0.0	0.0,0.0	0.0,0.0	0.044,0.0	0.0,0.0	0.0,0.0	0.0,0.0	0.067,0.0	0.0,0.02	0.0,0.0	0.0,0.0	0.0,0.05	0.04,0.0	0.026,0.053	0.02,0.0
Ga02g01346	Chr02	-	94804982	94805809	94804982	94805225	94805725	94805809	0.0,0.043	0.0,0.0	0.0,0.0	0.071,0.0	0.0,0.0	0.0,0.0	0.0,0.0	0.01,0.0	0.032,0.0	0.0,0.0	0.032,0.0	0.0,0.0	0.0,0.0	0.0,0.0	0.0,0.0	0.0,0.0
Ga02g01347	Chr02	+	94821419	94821965	94821419	94821509	94821857	94821965	0.0,0.0	0.0,0.0	0.0,0.0	0.0,0.0	0.008,0.0	0.0,0.0	0.006,0.0	0.011,0.0	0.028,0.0	0.029,0.0	0.012,0.0	0.006,0.0	0.004,0.0	0.016,0.003	0.0,0.0	0.014,0.0
Ga02g01350	Chr02	+	94890386	94890897	94890386	94890502	94890798	94890897	0.0,0.0	0.0,0.0	0.0,0.0	0.0,0.0	0.032,0.0	0.0,0.0	0.0,0.0	0.012,0.0	0.0,0.0	0.0,0.0	0.004,0.0	0.0,0.0	0.0,0.0	0.0,0.0	0.0,0.0	0.0,0.014
Ga02g01350	Chr02	+	94894680	94895337	94894680	94894791	94895281	94895337	0.0,0.095	0.042,0.111	0.0,0.0	0.031,0.009	0.077,0.051	0.018,0.014	0.023,0.036	0.022,0.011	0.0,0.0	0.029,0.009	0.06,0.0	0.069,0.053	0.03,0.041	0.027,0.0	0.012,0.0	0.016,0.03
Ga02g01350	Chr02	+	94897245	94897637	94897245	94897362	94897562	94897637	0.0,0.036	0.015,0.0	0.0,0.0	0.0,0.0	0.0,0.0	0.0,0.0	0.0,0.011	0.0,0.0	0.053,0.0	0.0,0.0	0.022,0.0	0.004,0.0	0.01,0.0	0.023,0.0	0.007,0.0	0.014,0.0
Ga02g01350	Chr02	+	94896539	94897117	94896539	94896605	94897030	94897117	0.0,0.0	0.0,0.0	0.111,0.0	0.111,0.032	0.028,0.008	0.024,0.026	0.023,0.0	0.007,0.01	0.04,0.014	0.034,0.045	0.011,0.0	0.015,0.032	0.026,0.0	0.054,0.039	0.059,0.0	0.027,0.066
Ga02g01357	Chr02	+	95027289	95027896	95027289	95027538	95027660	95027896	NA,NA	0.0,NA	0.176,0.0	0.5,0.0	NA,NA	NA,NA	NA,NA	NA,NA	NA,0.0	0.524,0.0	0.25,0.029	0.0,1.0	0.0,0.0	0.2,0.0	0.0,NA	0.0,NA
Ga02g01359	Chr02	-	95044720	95045010	95044720	95044828	95044938	95045010	0.013,0.189	0.0,0.059	0.0,0.059	0.0,0.0	0.016,0.006	0.007,0.015	0.029,0.014	0.012,0.0	0.0,0.006	0.013,0.016	0.022,0.014	0.0,0.0	0.017,0.0	0.0,0.0	0.013,0.017	0.04,0.031
Ga02g01359	Chr02	-	95045098	95045349	95045098	95045180	95045277	95045349	0.0,0.0	0.012,0.0	0.0,0.029	0.0,0.0	0.005,0.014	0.014,0.0	0.005,0.003	0.011,0.0	0.014,0.007	0.016,0.01	0.0,0.041	0.019,0.0	0.023,0.0	0.0,0.0	0.0,0.0	0.013,0.004
Ga02g01359	Chr02	-	95045098	95045865	95045098	95045349	95045479	95045865	0.0,0.0	0.0,0.0	0.008,0.0	0.0,0.0	0.006,0.003	0.009,0.0	0.002,0.0	0.0,0.0	0.0,0.003	0.007,0.0	0.0,0.0	0.0,0.0	0.008,0.006	0.0,0.004	0.017,0.0	0.0,0.0
Ga02g01359	Chr02	-	95046616	95046894	95046616	95046684	95046828	95046894	1.0,1.0	1.0,1.0	1.0,0.818	1.0,0.846	1.0,1.0	1.0,1.0	0.964,1.0	1.0,1.0	1.0,0.957	1.0,1.0	1.0,1.0	1.0,1.0	1.0,1.0	1.0,1.0	0.867,1.0	1.0,0.953
Ga02g01379	Chr02	-	95446569	95446949	95446569	95446824	95446919	95446949	1.0,1.0	1.0,1.0	1.0,1.0	1.0,1.0	0.875,0.955	1.0,0.765	1.0,1.0	1.0,1.0	1.0,1.0	1.0,1.0	1.0,1.0	0.593,0.744	1.0,1.0	1.0,0.705	1.0,1.0	1.0,0.944
Ga02g01391	Chr02	+	95684502	95684855	95684502	95684603	95684731	95684855	0.091,0.0	0.0,NA	0.222,0.0	0.061,0.0	0.083,0.0	0.0,0.0	0.019,0.0	0.065,0.04	0.059,0.0	0.043,0.023	0.098,0.0	0.143,0.0	0.0,0.034	0.091,0.231	0.273,0.0	0.2,0.0
Ga02g01406	Chr02	+	96150424	96152279	96150424	96150558	96152166	96152279	0.0,0.0	0.0,0.0	0.0,0.0	0.0,0.0	0.0,0.0	0.0,0.0	0.0,0.0	0.0,0.0	0.021,0.0	0.0,0.0	0.045,0.0	NA,0.0	0.0,0.0	0.057,0.0	0.0,0.0	0.0,0.0
Ga02g01410	Chr02	-	96223192	96223489	96223192	96223257	96223394	96223489	0.0,0.0	0.0,0.0	0.0,0.0	0.0,0.0	0.009,0.0	0.0,0.0	0.0,0.0	0.054,0.0	0.077,0.0	0.0,0.0	0.0,0.0	0.0,0.0	0.0,0.0	0.032,0.0	0.0,0.0	0.074,0.0
Ga02g01410	Chr02	-	96224201	96224992	96224201	96224330	96224916	96224992	0.0,0.0	0.0,0.0	0.0,0.0	0.0,0.0	0.011,0.0	0.0,0.0	0.0,0.0	0.0,0.0	0.0,0.0	0.0,0.0	0.023,0.0	NA,0.0	0.0,0.0	0.073,0.0	0.0,0.0	0.0,0.0
Ga02g01410	Chr02	-	96221723	96222243	96221723	96221818	96222037	96222243	0.0,0.0	0.074,0.0	0.0,NA	1.0,0.0	0.0,0.0	0.0,0.0	NA,0.0	0.0,0.0	0.0,0.0	0.0,0.333	1.0,NA	0.0,0.0	0.0,0.0	0.024,0.0	0.143,NA	0.273,0.0
Ga02g01410	Chr02	-	96220887	96221384	96220887	96221015	96221166	96221384	0.0,0.0	0.0,0.0	0.0,0.0	0.0,0.0	0.015,0.0	0.0,0.0	0.0,0.0	0.034,0.0	0.077,0.0	0.0,0.0	0.0,0.0	0.006,0.0	0.0,0.0	0.0,0.0	0.0,0.0	0.024,0.0
Ga02g01410	Chr02	-	96223394	96223750	96223394	96223489	96223668	96223750	0.048,0.0	0.0,0.0	0.0,0.0	0.022,0.01	0.0,0.0	0.0,0.0	0.0,0.0	0.0,0.0	0.048,0.0	0.0,0.0	0.019,0.0	0.013,0.0	0.027,0.0	0.0,0.0	0.0,0.0	0.0,0.0
Ga02g01411	Chr02	-	96248354	96249143	96248354	96248753	96248847	96249143	NA,0.0	0.0,0.0	0.0,NA	0.0,0.0	NA,NA	NA,NA	NA,NA	NA,NA	NA,NA	0.0,0.0	0.103,0.0	0.0,0.0	0.0,0.0	0.0,0.0	0.0,0.0	NA,NA
Ga02g01414	Chr02	-	96364044	96365127	96364044	96364203	96364270	96365127	NA,NA	0.0,NA	NA,NA	0.0,0.0	0.066,0.0	NA,0.0	0.0,0.0	0.0,0.0	NA,0.0	0.0,0.0	NA,1.0	0.0,NA	NA,NA	0.0,NA	1.0,NA	NA,NA
Ga02g01433	Chr02	-	96507829	96508037	96507829	96507859	96507965	96508037	NA,0.0	NA,0.0	NA,0.0	0.0,0.0	0.0,0.333	0.143,0.0	0.111,0.0	0.091,0.0	0.0,0.2	0.0,0.0	0.333,0.333	0.1,0.052	0.115,0.111	0.083,0.0	NA,NA	0.098,0.06
Ga02g01444	Chr02	-	96789661	96790184	96789661	96789713	96790112	96790184	0.0,0.006	0.0,0.012	0.002,0.0	0.0,0.0	0.006,0.0	0.0,0.0	0.002,0.002	0.001,0.0	0.0,0.0	0.002,0.002	0.002,0.0	0.002,0.0	0.001,0.0	0.003,0.0	0.0,0.0	0.0,0.0
Ga02g01444	Chr02	-	96789423	96790184	96789423	96789504	96789661	96790184	0.006,0.002	0.003,0.0	0.002,0.0	0.013,0.002	0.0,0.0	NA,0.0	0.0,0.0	0.002,0.0	0.0,0.0	0.0,0.0	0.002,0.005	0.0,0.0	0.0,0.001	0.001,0.0	0.001,0.0	0.0,0.0
Ga02g01445	Chr02	+	96844354	96844954	96844354	96844630	96844735	96844954	NA,0.0	0.0,0.0	1.0,0.0	0.778,0.0	0.529,0.0	NA,0.0	0.2,0.067	0.875,0.0	NA,0.0	1.0,0.0	0.836,0.0	0.021,0.0	1.0,0.0	0.742,NA	0.75,NA	NA,NA
Ga02g01445	Chr02	+	96843832	96844261	96843832	96843988	96844186	96844261	0.0,0.404	0.0,0.077	0.005,0.012	0.0,0.0	0.006,0.0	0.0,0.0	0.0,0.0	0.0,0.0	0.0,0.0	0.0,0.0	0.0,0.004	0.008,0.009	0.0,0.0	0.0,0.0	0.0,0.0	0.045,0.0
Ga02g01445	Chr02	+	96840688	96841107	96840688	96840810	96840987	96841107	0.0,0.0	0.0,0.0	0.0,0.001	0.0,0.0	0.0,0.0	0.0,0.0	0.0,0.0	0.011,0.0	0.0,0.0	0.0,0.0	0.025,0.005	0.003,0.0	0.0,0.0	0.0,0.0	0.0,0.0	0.0,0.0
Ga02g01445	Chr02	+	96840987	96841762	96840987	96841107	96841632	96841762	0.0,0.0	0.0,0.0	0.0,0.0	0.0,0.0	0.0,0.0	0.0,0.0	0.0,0.0	0.0,0.0	0.0,0.0	0.0,0.0	0.014,0.0	0.0,0.0	0.0,0.0	0.0,0.0	0.0,0.0	0.0,0.0
Ga02g01445	Chr02	+	96834268	96834537	96834268	96834309	96834453	96834537	1.0,NA	NA,NA	0.0,0.0	NA,NA	1.0,1.0	NA,1.0	0.167,0.0	0.0,NA	1.0,0.0	NA,0.0	0.846,0.0	NA,0.0	NA,NA	0.294,NA	0.0,0.0	NA,NA
Ga02g01445	Chr02	+	96843297	96843705	96843297	96843398	96843627	96843705	0.0,0.143	0.0,0.0	0.0,0.0	0.0,0.0	0.003,0.008	NA,0.0	0.0,0.0	0.006,0.004	0.0,0.0	0.0,0.0	0.005,0.0	0.003,0.0	0.0,0.0	0.005,0.0	0.029,0.0	0.0,0.0
Ga02g01445	Chr02	+	96837996	96839040	96837996	96838077	96838923	96839040	0.0,0.0	0.0,0.0	0.0,0.0	0.0,0.0	0.0,0.005	0.004,0.0	0.006,0.0	0.0,0.0	0.0,0.0	NA,0.0	0.005,0.0	0.003,0.008	0.0,0.0	0.0,0.0	0.0,0.0	0.0,0.0
Ga02g01445	Chr02	+	96842211	96842583	96842211	96842340	96842479	96842583	0.143,0.0	0.0,0.0	0.0,0.0	0.0,0.0	0.0,0.0	0.0,0.0	0.0,0.0	0.0,0.0	0.0,0.0	0.0,0.0	0.0,0.0	0.005,0.0	0.0,0.0	0.017,0.0	0.0,0.0	0.125,0.0
Ga02g01445	Chr02	+	96835674	96836652	96835674	96835895	96836553	96836652	0.0,0.0	0.0,0.0	0.0,0.0	0.0,0.0	0.009,0.0	0.0,0.0	0.0,0.0	0.0,0.0	0.0,0.0	0.0,0.0	0.0,0.0	0.004,0.0	0.0,0.0	0.007,0.0	0.0,0.0	0.0,0.0
Ga02g01452	Chr02	+	97104728	97105133	97104728	97104796	97104879	97105133	0.007,0.003	0.004,0.0	0.0,0.01	0.004,0.0	0.01,0.0	0.017,0.0	0.003,0.001	0.004,0.0	0.005,0.002	0.01,0.002	0.016,0.003	0.0,0.0	0.008,0.0	0.0,0.012	0.016,0.0	0.008,0.002
Ga02g01455	Chr02	+	97124698	97125061	97124698	97124789	97124928	97125061	0.023,0.0	0.0,0.0	0.0,0.0	0.0,0.0	0.008,0.0	0.0,0.0	0.0,0.002	0.003,0.0	0.053,0.0	0.023,0.0	0.048,0.0	0.005,0.0	0.007,0.0	0.0,0.0	0.0,0.0	0.0,0.0
Ga02g01462	Chr02	+	97245817	97246172	97245817	97245885	97246072	97246172	0.0,0.0	0.0,0.0	0.007,0.0	0.012,0.004	0.017,0.013	0.004,0.003	NA,0.01	0.022,0.0	0.0,0.003	0.013,0.004	0.01,0.018	0.0,0.0	0.008,0.012	0.013,0.002	0.016,0.0	0.011,0.003
Ga02g01463	Chr02	+	97252089	97252809	97252089	97252187	97252653	97252809	0.0,0.0	0.0,0.0	0.0,0.0	0.0,0.0	0.006,0.0	0.0,0.0	NA,0.0	0.004,0.0	0.0,0.0	0.0,0.0	0.012,0.0	0.0,0.0	0.0,0.0	0.005,0.0	0.0,0.0	0.004,0.0
Ga02g01463	Chr02	+	97253645	97253880	97253645	97253726	97253808	97253880	0.0,0.088	0.038,0.044	0.071,0.024	0.0,0.03	0.01,0.051	0.0,0.01	NA,0.005	0.018,0.006	0.012,0.006	0.014,0.005	0.053,0.014	0.036,0.0	0.01,0.009	0.048,0.004	0.029,0.0	0.051,0.02
Ga02g01463	Chr02	+	97254380	97255542	97254380	97254525	97254673	97255542	0.013,0.151	0.053,0.0	0.043,0.0	0.016,0.028	0.01,0.0	0.008,0.0	NA,0.052	0.009,0.015	0.011,0.025	0.0,0.017	0.006,0.0	0.051,0.016	0.009,0.018	0.024,0.014	0.043,0.0	0.025,0.004
Ga02g01463	Chr02	+	97255666	97256068	97255666	97255734	97255968	97256068	0.0,0.014	0.0,0.0	0.0,0.0	0.0,0.011	0.0,0.0	0.0,0.0	NA,0.003	0.004,0.0	0.0,0.0	0.0,0.0	0.0,0.0	0.007,0.0	0.003,0.0	0.0,0.0	0.0,0.0	0.0,0.002
Ga02g01463	Chr02	+	97254673	97255542	97254673	97254762	97255446	97255542	0.0,0.0	0.0,0.0	0.0,0.0	0.0,0.0	0.018,0.0	0.0,0.0	NA,0.0	0.0,0.0	0.0,0.0	0.02,0.0	0.004,0.0	0.0,0.0	0.0,0.0	0.02,0.0	0.013,0.0	0.0,0.008
Ga02g01463	Chr02	+	97255666	97256342	97255666	97256068	97256282	97256342	0.006,0.073	0.005,0.045	0.01,0.004	0.021,0.007	0.034,0.007	NA,0.015	NA,0.014	0.025,0.019	0.034,0.01	0.011,0.0	0.026,0.0	0.012,0.0	0.0,0.0	0.032,0.015	0.0,0.022	0.016,0.013
Ga02g01473	Chr02	+	97389866	97390119	97389866	97389943	97390041	97390119	1.0,1.0	0.847,1.0	1.0,1.0	1.0,1.0	0.649,1.0	1.0,0.541	NA,0.883	1.0,0.558	0.835,0.716	1.0,1.0	0.906,0.78	0.078,0.144	0.752,0.82	1.0,0.371	0.503,1.0	1.0,1.0
Ga02g01473	Chr02	+	97392463	97394300	97392463	97392573	97393932	97394300	0.538,0.627	0.571,0.2	0.0,0.0	0.0,0.0	0.067,0.0	0.0,0.0	NA,0.818	0.8,0.5	1.0,0.0	0.0,NA	0.067,0.0	0.75,0.778	0.813,0.786	0.429,0.0	0.0,0.0	0.125,0.018
Ga02g01474	Chr02	+	97399643	97400179	97399643	97399701	97400104	97400179	NA,0.0	0.286,0.231	0.013,0.011	0.0,0.133	0.0,0.0	NA,NA	NA,0.0	0.0,0.333	NA,NA	0.053,0.0	0.1,0.097	0.0,NA	0.091,0.111	0.012,0.042	0.111,0.0	0.0,0.0
Ga02g01477	Chr02	-	97420840	97421214	97420840	97420936	97421062	97421214	1.0,NA	0.5,NA	0.2,NA	NA,0.0	0.2,0.0	1.0,0.0	NA,0.0	0.429,0.0	NA,0.0	0.0,0.0	0.8,NA	0.0,0.0	NA,NA	0.333,NA	0.333,NA	0.0,0.0
Ga02g01477	Chr02	-	97427445	97428548	97427445	97427517	97427629	97428548	0.0,0.059	0.0,0.0	0.0,0.0	0.0,0.0	0.059,0.034	0.0,0.0	NA,0.0	0.103,0.0	0.111,0.04	0.0,0.02	0.061,0.0	0.0,0.0	0.0,0.0	0.04,0.0	0.0,0.0	0.0,0.016
Ga02g01477	Chr02	-	97425300	97425672	97425300	97425393	97425579	97425672	0.176,0.12	0.0,0.0	0.0,0.077	0.0,0.094	0.111,0.029	0.0,0.04	NA,0.032	0.049,0.048	0.0,0.0	0.0,0.0	0.101,0.0	0.031,0.083	0.0,0.0	0.0,0.0	0.027,0.0	0.0,0.024
Ga02g01477	Chr02	-	97423493	97423874	97423493	97423551	97423663	97423874	0.0,0.0	0.032,0.043	0.0,0.0	0.135,0.04	0.038,0.091	0.0,0.034	NA,0.044	0.042,0.0	0.0,0.0	0.0,0.07	0.073,0.136	0.049,0.059	0.087,0.027	0.097,0.067	0.116,0.222	0.222,0.056
Ga02g01478	Chr02	+	97453423	97453877	97453423	97453492	97453667	97453877	1.0,1.0	0.6,0.0	1.0,1.0	1.0,0.636	0.579,0.214	1.0,0.3	NA,0.636	0.273,0.1	0.333,0.4	1.0,0.6	0.714,0.5	0.6,1.0	0.6,0.429	1.0,0.667	0.143,0.5	0.333,0.833
Ga02g01478	Chr02	+	97448647	97449006	97448647	97448740	97448913	97449006	0.0,0.04	0.0,0.0	0.0,0.0	0.029,0.0	0.03,0.0	0.0,0.0	NA,0.0	0.0,0.016	0.0,0.0	0.0,0.0	0.008,0.0	0.0,0.0	0.013,0.0	0.0,0.0	0.025,0.0	0.032,0.043
Ga02g01478	Chr02	+	97453145	97453877	97453145	97453297	97453423	97453877	0.4,0.0	0.118,0.0	0.0,0.0	0.0,0.0	0.045,0.029	0.0,0.0	NA,0.0	0.023,0.0	0.0,0.02	0.0,0.0	0.089,0.0	0.009,0.0	0.036,0.0	0.015,0.0	0.0,0.0	0.07,0.0
Ga02g01478	Chr02	+	97452497	97453046	97452497	97452591	97452905	97453046	0.0,0.0	0.018,0.0	0.2,0.0	0.027,0.0	0.0,0.0	0.0,0.0	0.0,0.0	0.0,0.0	0.176,0.0	0.0,0.0	0.0,0.0	0.019,0.0	0.0,0.0	0.083,0.0	0.0,0.0	0.0,0.0
Ga02g01478	Chr02	+	97445645	97446561	97445645	97445751	97445863	97446561	1.0,0.0	0.5,NA	NA,0.0	0.429,0.0	0.412,0.0	0.0,0.0	NA,0.0	0.692,0.0	0.6,0.0	0.0,0.0	1.0,0.0	0.243,0.0	1.0,0.0	1.0,0.0	1.0,0.0	0.273,0.0
Ga02g01480	Chr02	+	97486406	97488994	97486406	97486534	97487589	97488994	NA,NA	0.0,NA	0.0,0.0	0.0,0.0	0.0,0.0	0.0,0.0	NA,0.0	0.0,0.0	NA,NA	0.0,0.0	0.143,0.0	0.0,0.0	0.0,0.0	0.034,0.0	0.056,0.0	0.169,0.0
Ga02g01480	Chr02	+	97487589	97488994	97487589	97487700	97487787	97488994	NA,NA	NA,NA	NA,NA	NA,NA	1.0,NA	NA,NA	NA,NA	1.0,NA	NA,NA	1.0,NA	1.0,NA	NA,NA	0.682,NA	1.0,1.0	NA,0.0	0.616,NA
Ga02g01480	Chr02	+	97486828	97488994	97486828	97486911	97487589	97488994	NA,NA	0.0,NA	NA,0.0	0.0,0.0	0.143,0.0	0.0,0.0	0.0,0.0	0.0,0.0	0.0,NA	0.0,0.0	0.07,0.0	NA,0.0	0.0,0.05	0.043,0.0	0.0,0.0	0.0,0.0
Ga02g01489	Chr02	-	97584216	97584835	97584216	97584520	97584729	97584835	NA,NA	0.0,NA	NA,NA	0.0,0.0	0.0,0.0	0.5,0.0	0.0,NA	0.143,0.0	NA,NA	0.0,0.0	0.0,0.0	NA,NA	0.0,0.0	0.5,0.0	0.0,0.0	NA,NA
Ga02g01491	Chr02	-	97592906	97593224	97592906	97592958	97593099	97593224	NA,0.0	0.0,0.0	0.0,0.009	0.018,0.0	0.024,0.012	0.0,0.0	NA,0.01	0.0,0.032	0.0,0.0	0.0,0.0	0.067,0.0	0.009,0.0	0.05,0.0	0.073,0.0	0.032,0.0	0.04,0.0
Ga02g01492	Chr02	+	97603525	97603841	97603525	97603645	97603711	97603841	0.0,NA	0.0,NA	0.0,0.0	0.232,0.0	NA,NA	NA,0.0	0.376,0.0	NA,0.0	NA,0.0	0.0,0.0	0.073,0.0	0.0,0.0	0.0,0.011	0.0,0.0	NA,NA	0.0,0.0
Ga02g01493	Chr02	+	97623992	97624707	97623992	97624532	97624644	97624707	NA,NA	0.667,NA	1.0,0.429	0.857,0.75	0.84,1.0	1.0,1.0	0.429,NA	1.0,1.0	1.0,NA	1.0,1.0	0.781,1.0	0.976,1.0	1.0,0.857	0.793,0.333	0.724,1.0	0.949,0.6
Ga02g01493	Chr02	+	97624791	97626249	97624791	97624875	97624969	97626249	1.0,1.0	0.783,1.0	1.0,1.0	1.0,1.0	1.0,1.0	1.0,1.0	NA,0.823	1.0,1.0	NA,1.0	1.0,0.907	0.968,0.766	1.0,1.0	0.923,1.0	1.0,0.917	0.847,1.0	0.96,0.766
Ga02g01494	Chr02	-	97630307	97631148	97630307	97630378	97631051	97631148	0.0,1.0	0.0,NA	0.0,0.0	0.333,0.111	0.0,0.091	0.0,0.286	NA,0.053	0.0,0.0	1.0,0.111	0.0,0.067	0.2,0.0	0.032,0.0	0.75,0.2	0.077,0.0	0.167,0.0	0.0,0.0
Ga02g01494	Chr02	-	97631511	97632726	97631511	97631889	97632682	97632726	NA,0.0	0.0,0.0	0.0,0.0	0.0,0.0	0.034,0.0	0.019,0.0	NA,0.013	0.01,0.0	0.0,0.0	0.0,0.0	0.02,0.0	0.02,0.0	0.024,0.0	0.037,0.0	0.0,0.053	0.0,0.0
Ga02g01494	Chr02	-	97631511	97631889	97631511	97631658	97631826	97631889	0.333,0.111	0.0,NA	0.143,0.0	0.1,0.0	0.088,0.0	0.0,0.027	NA,0.018	0.026,0.0	0.2,0.053	0.0,0.059	0.101,0.0	0.111,0.0	0.0,0.0	0.0,0.027	0.059,0.0	0.0,0.0
Ga02g01500	Chr02	+	97708157	97708922	97708157	97708458	97708790	97708922	0.0,0.0	0.0,NA	0.0,0.0	0.0,0.0	0.0,0.0	0.0,0.0	NA,0.0	0.294,0.0	0.071,0.0	0.0,0.0	0.083,0.0	0.0,0.0	0.0,0.037	0.053,0.0	0.05,0.0	0.1,0.0
Ga02g01500	Chr02	+	97708157	97708458	97708157	97708212	97708305	97708458	0.784,0.509	1.0,1.0	1.0,0.609	0.722,0.722	0.554,0.463	1.0,1.0	NA,0.757	1.0,0.463	1.0,0.645	1.0,0.838	1.0,1.0	0.617,1.0	1.0,1.0	1.0,1.0	0.871,1.0	0.66,0.675
Ga02g01503	Chr02	-	97728318	97728816	97728318	97728385	97728557	97728816	NA,NA	NA,NA	0.846,NA	1.0,NA	1.0,0.143	0.702,0.333	1.0,NA	0.978,0.429	1.0,NA	0.818,1.0	1.0,NA	NA,NA	1.0,NA	1.0,NA	NA,NA	NA,NA
Ga02g01512	Chr02	-	97824583	97824846	97824583	97824702	97824775	97824846	NA,NA	NA,NA	NA,NA	NA,NA	0.0,0.076	0.0,0.0	0.0,0.0	0.162,0.0	NA,NA	NA,0.0	NA,0.0	NA,NA	0.367,0.162	0.0,NA	NA,NA	NA,0.0
Ga02g01530	Chr02	-	97988447	97988783	97988447	97988564	97988646	97988783	0.061,0.064	0.0,NA	0.0,0.0	0.0,0.0	0.0,0.0	0.0,0.0	0.0,0.0	0.0,0.0	0.0,0.0	0.0,0.0	0.0,0.0	0.0,NA	0.0,0.0	0.0,0.0	0.0,0.0	0.0,0.0
Ga02g01530	Chr02	-	97989951	97990132	97989951	97989982	97990106	97990132	0.043,0.154	0.0,NA	0.0,NA	0.0,0.231	0.138,0.07	0.0,0.111	NA,0.118	0.091,0.167	0.0,0.333	NA,0.0	0.5,1.0	NA,NA	0.385,0.143	0.0,0.097	0.0,NA	0.333,0.077
Ga02g01533	Chr02	+	98011384	98011723	98011384	98011517	98011591	98011723	1.0,1.0	NA,NA	NA,0.0	0.0,NA	0.535,0.0	NA,0.0	NA,0.0	0.223,NA	1.0,0.0	1.0,0.0	0.463,NA	0.679,0.0	0.49,0.223	1.0,0.0	0.365,0.0	0.365,0.0
Ga02g01534	Chr02	-	98019498	98019740	98019498	98019591	98019688	98019740	1.0,1.0	0.0,NA	NA,0.0	NA,NA	0.0,0.0	0.0,0.0	0.202,0.06	0.0,0.0	NA,NA	0.0,NA	NA,NA	NA,1.0	0.0,NA	NA,0.0	NA,NA	NA,NA
Ga02g01534	Chr02	-	98017322	98017611	98017322	98017431	98017541	98017611	1.0,1.0	0.667,NA	1.0,0.0	1.0,0.75	NA,1.0	1.0,0.538	NA,0.6	1.0,0.0	1.0,1.0	1.0,1.0	0.556,1.0	NA,1.0	1.0,0.75	1.0,0.6	1.0,1.0	1.0,1.0
Ga02g01535	Chr02	-	98027578	98027909	98027578	98027628	98027827	98027909	0.0,0.143	0.067,0.0	0.031,0.023	0.0,0.053	0.133,0.048	0.158,0.125	NA,0.188	0.083,0.0	0.0,0.0	0.059,0.167	0.118,0.077	0.068,0.071	0.053,0.0	0.027,0.014	0.0,0.333	0.0,0.13
Ga02g01538	Chr02	-	98048642	98049854	98048642	98048682	98049740	98049854	0.077,0.0	0.182,NA	NA,0.0	0.3,0.0	0.122,0.0	0.25,0.0	NA,0.0	0.077,NA	0.091,0.28	0.3,0.538	0.2,0.0	0.036,0.0	0.286,0.333	0.077,0.0	0.0,NA	0.2,0.0
Ga02g01541	Chr02	-	98075388	98076934	98075388	98075857	98075931	98076934	0.954,0.0	1.0,NA	1.0,NA	0.801,0.0	1.0,1.0	1.0,1.0	NA,1.0	1.0,NA	1.0,1.0	1.0,1.0	1.0,NA	0.573,1.0	1.0,1.0	1.0,1.0	1.0,1.0	1.0,0.0
Ga02g01541	Chr02	-	98074401	98075107	98074401	98074683	98074985	98075107	0.008,0.0	0.006,0.0	0.0,0.0	0.007,0.0	0.008,0.004	0.0,0.0	NA,0.0	0.005,0.0	0.006,0.0	0.0,0.004	0.019,0.0	0.0,0.0	0.013,0.0	0.031,0.009	0.018,0.0	0.011,0.001
Ga02g01541	Chr02	-	98073072	98073565	98073072	98073301	98073455	98073565	0.003,0.0	0.0,0.0	0.0,0.0	0.0,0.0	0.004,0.0	0.0,0.0	NA,0.0	0.0,0.0	0.01,0.0	0.0,0.0	0.008,0.0	0.0,0.0	0.006,0.0	0.009,0.0	0.006,0.0	0.006,0.0
Ga02g01541	Chr02	-	98073455	98074302	98073455	98073565	98073924	98074302	0.0,0.0	0.0,0.0	0.0,0.0	0.01,0.0	0.008,0.0	0.0,0.0	NA,0.0	0.019,0.003	0.015,0.0	0.0,0.0	0.025,0.0	0.016,0.0	0.02,0.0	0.021,0.0	0.009,0.0	0.007,0.0
Ga02g01556	Chr02	-	98169301	98169716	98169301	98169358	98169634	98169716	0.0,0.0	0.043,0.0	0.0,0.032	0.091,0.0	0.037,0.0	0.0,0.0	NA,0.0	0.143,0.0	0.0,0.0	0.067,0.067	0.061,0.045	0.046,0.014	0.0,0.1	0.0,0.0	0.041,0.02	0.057,0.0
Ga02g01556	Chr02	-	98166621	98167649	98166621	98166683	98167253	98167649	0.0,0.008	0.0,0.0	0.0,0.0	0.0,0.0	0.015,0.0	NA,0.0	NA,0.0	0.012,0.0	0.0,0.0	0.0,0.0	0.014,0.0	0.006,0.0	0.0,0.0	0.0,0.0	0.009,0.0	0.0,0.0
Ga02g01556	Chr02	-	98167253	98167649	98167253	98167502	98167592	98167649	0.032,0.0	0.0,0.0	0.0,0.0	0.0,0.0	0.009,0.0	NA,0.0	NA,0.0	0.0,0.03	0.0,0.0	0.032,0.0	0.01,0.0	0.01,0.031	0.0,0.0	0.05,0.0	0.033,0.0	0.0,0.0
Ga02g01566	Chr02	-	98259809	98260483	98259809	98259887	98260399	98260483	0.0,0.0	0.023,0.053	0.041,0.013	0.0,0.0	0.03,0.0	0.0,0.014	NA,0.014	0.0,0.009	0.0,0.0	0.0,0.0	0.016,0.0	NA,0.008	0.018,0.009	0.01,0.011	0.0,0.0	0.0,0.008
Ga02g01566	Chr02	-	98259532	98259706	98259532	98259596	98259674	98259706	0.0,0.067	0.016,0.0	0.018,0.0	0.016,0.008	0.023,0.027	0.01,0.008	NA,0.024	0.036,0.037	0.0,0.038	0.025,0.012	0.02,0.028	0.019,0.025	0.0,0.054	0.0,0.016	0.059,0.0	0.013,0.0
Ga02g01572	Chr02	+	98326592	98326991	98326592	98326846	98326922	98326991	0.0,0.0	0.0,0.0	0.0,0.0	0.008,0.0	0.0,NA	NA,NA	NA,0.0	0.0,0.0	0.0,0.0	0.0,0.0	0.012,0.0	0.0,0.0	0.0,0.0	0.0,0.0	0.005,0.0	0.0,0.0
Ga02g01572	Chr02	+	98327066	98327274	98327066	98327133	98327203	98327274	0.0,0.0	0.144,0.158	0.0,0.0	0.039,0.0	0.541,NA	NA,NA	0.0,NA	0.0,0.0	0.061,0.0	0.032,0.0	0.11,0.0	0.0,NA	0.0,0.0	0.0,0.0	0.005,0.0	0.024,0.0
Ga02g01572	Chr02	+	98325079	98325328	98325079	98325157	98325238	98325328	0.217,0.076	0.11,0.026	0.217,0.0	0.094,0.093	0.0,0.0	NA,0.0	NA,0.0	0.0,0.0	0.193,0.067	0.12,0.048	0.259,0.163	0.217,NA	0.109,0.269	0.181,0.038	0.078,0.064	0.14,0.052
Ga02g01572	Chr02	+	98323679	98324247	98323679	98323782	98324085	98324247	0.0,0.059	0.0,0.0	0.0,NA	0.0,0.0	NA,0.0	NA,NA	NA,1.0	NA,NA	0.008,0.0	0.009,0.0	0.011,0.0	0.0,0.0	0.0,0.077	0.0,0.0	0.003,0.0	0.0,0.0
Ga02g01580	Chr02	+	98402700	98403887	98402700	98402754	98403683	98403887	0.02,0.0	0.016,0.0	0.0,0.0	0.0,0.029	0.027,0.028	0.0,0.012	NA,0.018	0.006,0.02	0.0,0.0	0.0,0.01	0.083,0.037	0.043,0.2	0.013,0.0	0.029,0.043	0.01,0.0	0.0,0.035
Ga02g01584	Chr02	+	98427867	98428531	98427867	98427933	98428433	98428531	0.01,0.005	0.0,0.0	0.0,0.0	0.003,0.003	0.0,0.07	0.0,0.0	NA,0.001	0.0,0.032	0.013,0.002	0.0,0.0	0.0,0.0	0.0,0.0	0.0,0.008	0.013,0.04	0.005,0.005	0.012,0.001
Ga02g01599	Chr02	+	98548511	98550666	98548511	98549498	98549691	98550666	0.902,0.143	1.0,1.0	1.0,1.0	1.0,0.905	1.0,1.0	1.0,1.0	NA,1.0	1.0,1.0	1.0,0.667	1.0,1.0	1.0,1.0	1.0,1.0	1.0,1.0	1.0,1.0	1.0,1.0	0.857,0.857
Ga02g01600	Chr02	-	98555717	98556157	98555717	98556011	98556082	98556157	NA,NA	NA,NA	NA,0.0	NA,NA	0.0,NA	NA,0.0	0.0,0.0	0.0,0.0	NA,NA	0.0,0.0	NA,NA	NA,NA	0.121,0.0	NA,0.0	NA,NA	0.0,NA
Ga02g01603	Chr02	+	98574679	98575525	98574679	98574765	98575336	98575525	NA,1.0	0.0,NA	NA,0.0	0.0,NA	0.0,0.0	0.0,NA	NA,0.0	0.0,0.0	NA,0.0	0.0,0.0	0.0,0.0	NA,1.0	0.0,0.0	0.0,0.0	NA,0.0	0.018,0.0
Ga02g01603	Chr02	+	98574199	98574527	98574199	98574333	98574421	98574527	NA,NA	0.0,NA	NA,0.0	0.0,0.0	0.0,0.262	0.0,0.0	NA,0.0	0.0,0.0	NA,0.0	0.0,0.0	0.0,0.0	0.0,NA	0.0,0.0	0.0,0.0	0.0,NA	0.043,0.007
Ga02g01607	Chr02	-	98624388	98624692	98624388	98624440	98624604	98624692	NA,NA	0.333,NA	1.0,NA	0.0,0.0	0.091,0.2	0.0,0.077	NA,0.429	1.0,0.333	0.0,0.0	0.2,0.0	1.0,NA	0.0,0.0	1.0,0.0	1.0,1.0	1.0,0.0	1.0,1.0
Ga02g01621	Chr02	-	98760449	98761235	98760449	98760670	98760988	98761235	0.1,0.0	0.0,NA	0.125,0.0	0.143,0.0	0.108,0.067	0.0,0.0	NA,0.057	0.057,0.0	0.0,0.0	0.0,0.0	0.188,0.0	0.0,0.0	0.04,0.0	0.154,0.0	0.0,0.0	0.2,0.0
Ga02g01621	Chr02	-	98760449	98761607	98760449	98761235	98761478	98761607	0.0,0.0	0.0,0.0	0.0,0.0	0.017,0.0	0.025,0.0	0.0,0.0	0.0,0.0	0.029,0.0	0.0,0.0	0.0,0.0	0.022,0.0	0.0,0.0	0.0,0.0	0.0,0.0	0.0,0.0	0.0,0.0
Ga02g01621	Chr02	-	98760035	98760345	98760035	98760195	98760267	98760345	0.0,0.033	0.0,0.0	0.043,0.048	0.031,0.052	0.0,0.009	0.045,0.019	NA,0.009	0.022,0.031	0.104,0.0	0.0,0.0	0.041,0.244	0.0,NA	0.0,0.0	0.031,0.039	0.0,0.0	0.012,0.0
Ga02g01624	Chr02	-	98797706	98798368	98797706	98797830	98797938	98798368	1.0,1.0	1.0,NA	1.0,0.0	0.333,1.0	1.0,NA	NA,1.0	0.2,1.0	0.636,1.0	1.0,NA	1.0,0.5	0.818,NA	0.905,0.0	1.0,1.0	1.0,0.0	1.0,1.0	1.0,1.0
Ga02g01628	Chr02	-	98814563	98815724	98814563	98814611	98815596	98815724	0.0,0.0	0.0,0.0	0.0,0.0	0.0,0.0	0.003,0.0	0.009,0.0	NA,0.0	0.0,0.0	0.0,0.0	0.0,0.0	0.004,0.0	0.054,0.0	0.0,0.004	0.007,0.0	0.013,0.0	0.003,0.0
Ga02g01630	Chr02	+	98828074	98828523	98828074	98828149	98828233	98828523	0.867,0.92	NA,NA	NA,NA	0.0,1.0	0.685,0.765	NA,0.153	NA,0.104	0.352,1.0	1.0,1.0	1.0,NA	NA,NA	0.29,0.12	1.0,1.0	NA,NA	1.0,NA	0.813,1.0
Ga02g01634	Chr02	+	98856109	98856407	98856109	98856278	98856367	98856407	0.009,0.072	0.015,0.019	0.016,0.005	0.016,0.013	0.012,0.009	0.008,0.01	NA,0.018	0.012,0.006	0.014,0.016	0.012,0.005	0.01,0.016	0.026,0.015	0.01,0.016	0.013,0.013	0.014,0.017	0.01,0.021
Ga02g01635	Chr02	-	98863138	98863453	98863138	98863249	98863362	98863453	0.02,0.061	0.039,0.0	0.034,0.0	0.008,0.016	0.031,0.021	0.013,0.0	NA,0.009	0.0,0.007	0.028,0.003	0.023,0.011	0.049,0.006	0.0,0.0	0.045,0.0	0.061,0.035	0.021,0.016	0.056,0.005
Ga02g01635	Chr02	-	98864430	98864667	98864430	98864486	98864592	98864667	0.01,0.04	0.011,0.0	0.028,0.009	0.028,0.031	0.0,0.021	0.011,0.0	NA,0.0	0.013,0.005	0.007,0.01	0.023,0.026	0.01,0.024	0.184,0.143	0.0,0.015	0.056,0.035	0.054,0.012	0.011,0.036
Ga02g01635	Chr02	-	98864308	98864486	98864308	98864353	98864430	98864486	0.011,0.014	0.009,0.054	0.024,0.0	0.015,0.023	0.011,0.0	0.018,0.004	NA,0.003	0.023,0.01	0.014,0.002	0.0,0.012	0.022,0.0	0.011,0.0	0.01,0.009	0.031,0.0	0.03,0.01	0.019,0.004
Ga02g01636	Chr02	+	98872413	98872997	98872413	98872565	98872900	98872997	0.022,0.012	0.011,0.0	0.011,0.0	0.004,0.018	0.0,0.012	0.039,0.015	NA,0.01	0.017,0.006	0.006,0.013	0.026,0.008	0.02,0.01	0.011,0.0	0.009,0.014	0.01,0.02	0.02,0.0	0.008,0.011
Ga02g01638	Chr02	-	98882655	98883587	98882655	98883300	98883472	98883587	0.004,0.007	0.0,0.0	0.0,0.0	0.0,0.0	0.0,0.0	0.0,0.0	0.0,0.0	0.009,0.0	0.004,0.002	0.0,0.0	0.022,0.0	0.0,0.0	0.0,0.0	0.0,0.0	0.0,0.0	0.0,0.0
Ga02g01642	Chr02	-	98962084	98962645	98962084	98962278	98962351	98962645	0.0,0.0	0.012,0.0	0.0,0.0	0.0,0.0	0.0,0.0	0.0,0.0	NA,0.0	0.0,0.0	0.0,0.0	0.0,0.0	0.01,0.0	0.0,0.0	0.02,0.0	0.005,0.0	0.0,0.0	0.001,0.0
Ga02g01643	Chr02	-	98970859	98972123	98970859	98970918	98972047	98972123	0.0,0.0	0.0,0.0	0.0,0.0	0.0,0.0	0.013,0.0	0.0,0.0	0.0,0.0	0.0,0.0	0.0,0.0	0.0,0.0	0.006,0.0	0.0,0.0	0.0,0.017	NA,0.0	0.0,0.0	0.0,0.0
Ga02g01646	Chr02	+	99029854	99030425	99029854	99030157	99030231	99030425	0.0,0.0	0.0,0.0	0.0,0.0	0.0,0.0	0.0,NA	0.0,0.0	NA,0.0	0.0,0.0	0.052,0.0	0.0,0.006	0.018,0.0	0.0,0.0	0.023,0.0	0.048,0.0	0.0,0.0	0.007,0.0
Ga03g00002	Chr03	-	20445	20981	20445	20622	20896	20981	1.0,NA	0.2,NA	NA,0.0	0.5,1.0	0.714,0.75	0.111,0.2	NA,0.167	0.882,1.0	1.0,1.0	1.0,1.0	1.0,1.0	0.378,0.5	1.0,0.167	1.0,1.0	0.714,0.0	1.0,0.636
Ga03g00004	Chr03	+	43695	44008	43695	43743	43972	44008	0.176,0.314	0.111,0.091	0.067,0.049	0.037,0.059	0.078,0.063	0.009,0.027	NA,0.053	0.063,0.01	0.146,0.148	0.0,0.0	0.095,0.056	0.326,0.2	0.067,0.024	0.059,0.034	0.183,0.13	0.115,0.119
Ga03g00007	Chr03	+	65188	66859	65188	66544	66735	66859	0.0,0.0	0.0,0.0	0.0,0.0	0.0,0.0	0.0,0.0	0.0,0.0	0.0,0.0	0.0,0.0	0.0,0.0	0.0,0.0	0.006,0.0	0.0,0.0	0.0,0.0	0.0,0.0	0.0,0.0	0.0,0.0
Ga03g00007	Chr03	+	65188	66544	65188	65324	66407	66544	0.0,0.0	0.0,0.0	0.0,0.0	0.0,0.0	0.007,0.0	0.0,0.0	NA,0.003	0.0,0.005	0.0,0.0	0.015,0.0	0.0,0.0	0.0,0.0	0.009,0.0	0.0,0.0	0.0,0.0	0.0,0.013
Ga03g00009	Chr03	+	75007	75703	75007	75085	75599	75703	0.0,0.0	0.0,0.0	0.0,0.0	0.0,0.0	0.007,0.0	0.0,0.0	NA,0.0	0.0,0.0	0.022,0.0	0.0,0.0	0.007,0.0	0.0,0.0	0.024,0.0	0.016,0.0	0.007,0.0	0.01,0.0
Ga03g00009	Chr03	+	73269	74055	73269	73438	73966	74055	0.0,0.002	0.0,0.0	0.022,0.0	0.0,0.0	0.014,0.007	0.0,0.0	NA,0.012	0.014,0.0	0.0,0.018	0.0,0.0	0.018,0.0	0.003,0.0	0.0,0.0	0.011,0.0	0.0,0.0	0.005,0.0
Ga03g00009	Chr03	+	71049	73153	71049	71705	73076	73153	0.012,0.057	0.037,0.0	0.012,0.008	0.023,0.0	0.025,0.0	0.0,0.0	NA,0.013	0.019,0.0	0.0,0.012	0.0,0.0	0.033,0.013	0.0,0.005	0.0,0.0	0.012,0.0	0.005,0.0	0.02,0.002
Ga03g00009	Chr03	+	73269	74875	73269	74055	74710	74875	0.004,0.005	0.0,0.0	0.0,0.0	0.0,0.0	0.0,0.0	0.0,0.0	NA,0.0	0.0,0.0	0.0,0.0	0.023,0.0	0.0,0.0	0.0,0.0	0.007,0.015	0.041,0.0	0.0,0.0	0.005,0.0
Ga03g00019	Chr03	-	109588	110902	109588	110153	110253	110902	0.077,0.174	1.0,NA	0.0,0.111	0.25,0.0	0.259,0.103	0.263,0.059	NA,0.091	0.03,0.04	0.333,0.333	1.0,NA	0.125,0.071	0.077,NA	0.0,0.0	0.2,0.0	0.111,0.0	0.0,0.143
Ga03g00026	Chr03	-	152415	153461	152415	152543	153335	153461	0.0,0.002	0.002,0.0	0.003,0.001	0.001,0.002	0.004,0.003	0.0,0.0	NA,0.0	0.003,0.0	0.002,0.0	0.002,0.0	0.003,0.0	0.002,0.0	0.001,0.001	0.001,0.0	0.002,0.0	0.002,0.003
Ga03g00031	Chr03	+	175466	177224	175466	175520	175839	177224	0.223,NA	1.0,1.0	1.0,1.0	1.0,1.0	1.0,1.0	0.733,1.0	NA,0.0	1.0,1.0	1.0,1.0	1.0,1.0	1.0,1.0	0.583,0.333	1.0,0.733	0.931,1.0	1.0,1.0	0.943,0.97
Ga03g00037	Chr03	+	216781	217416	216781	217096	217225	217416	1.0,NA	0.0,NA	NA,NA	NA,NA	NA,NA	NA,NA	0.0,NA	NA,NA	NA,NA	NA,NA	1.0,NA	0.2,NA	1.0,NA	1.0,NA	0.667,NA	NA,NA
Ga03g00041	Chr03	-	244354	245110	244354	244421	244808	245110	1.0,NA	NA,NA	0.0,NA	1.0,NA	1.0,1.0	NA,NA	NA,0.0	1.0,NA	0.2,NA	0.429,NA	0.875,0.0	0.0,NA	0.6,NA	1.0,NA	1.0,NA	1.0,NA
Ga03g00042	Chr03	-	246963	248258	246963	247096	247558	248258	0.0,0.0	0.0,0.0	0.0,0.0	0.038,0.0	0.041,0.0	0.0,0.0	NA,0.0	0.073,0.0	0.0,0.0	0.0,0.0	0.07,0.0	0.0,0.0	0.032,0.0	0.138,0.0	0.056,0.0	0.02,0.0
Ga03g00042	Chr03	-	247558	248258	247558	247956	248055	248258	0.0,0.0	0.0,NA	0.0,0.0	0.0,0.0	0.334,0.0	NA,NA	NA,0.0	0.0,0.0	0.201,0.0	1.0,0.0	0.201,0.0	0.0,NA	0.0,0.0	0.112,0.0	0.0,0.0	0.501,0.0
Ga03g00043	Chr03	+	259783	260985	259783	259879	259958	260985	1.0,0.0	1.0,NA	1.0,1.0	NA,0.0	0.936,NA	NA,1.0	NA,1.0	1.0,0.219	1.0,1.0	0.662,0.0	1.0,1.0	0.45,0.359	1.0,NA	1.0,1.0	1.0,NA	1.0,0.219
Ga03g00043	Chr03	+	259247	259628	259247	259350	259442	259628	0.0,0.0	0.0,0.0	0.0,0.0	0.0,0.0	0.0,0.0	0.0,0.0	0.0,0.0	0.0,0.0	0.0,0.052	0.0,0.0	0.0,0.0	0.0,0.0	0.0,0.0	0.0,0.0	0.0,0.0	0.0,0.0
Ga03g00050	Chr03	-	314909	316849	314909	315527	315767	316849	0.849,0.326	1.0,0.0	1.0,NA	1.0,0.143	1.0,1.0	1.0,NA	NA,0.5	0.871,1.0	0.914,0.25	1.0,1.0	0.927,NA	1.0,NA	1.0,0.0	1.0,NA	1.0,0.333	0.902,0.133
Ga03g00058	Chr03	-	364489	365036	364489	364563	364804	365036	NA,1.0	NA,NA	NA,NA	0.0,NA	0.333,0.0	NA,0.0	NA,NA	0.0,NA	NA,NA	NA,NA	1.0,NA	NA,NA	NA,NA	NA,NA	1.0,NA	NA,NA
Ga03g00060	Chr03	+	387907	388189	387907	387991	388078	388189	0.097,0.0	0.022,0.0	0.0,0.0	0.0,0.0	0.008,0.0	0.0,0.063	NA,0.0	0.065,0.0	0.0,0.016	0.076,0.0	0.038,0.0	0.092,0.0	0.019,0.0	0.082,0.0	0.026,0.0	0.0,0.026
Ga03g00061	Chr03	-	397300	397804	397300	397386	397470	397804	0.025,0.0	0.006,0.0	0.0,0.0	0.0,0.0	0.0,0.0	0.0,0.0	NA,0.0	0.014,0.035	0.017,0.0	0.0,0.0	0.004,0.0	0.0,0.0	0.0,0.019	0.0,0.0	0.024,0.016	0.035,0.016
Ga03g00061	Chr03	-	397470	397804	397470	397552	397649	397804	0.014,0.0	0.0,0.0	0.0,0.013	0.02,0.0	0.02,0.0	0.029,0.0	NA,0.0	0.014,0.0	0.009,0.0	0.0,0.007	0.013,0.003	0.009,0.0	0.0,0.0	0.018,0.0	0.011,0.012	0.037,0.006
Ga03g00061	Chr03	-	399759	400125	399759	399972	400052	400125	0.893,NA	1.0,NA	1.0,0.0	1.0,0.0	1.0,1.0	1.0,NA	NA,NA	1.0,NA	1.0,0.0	1.0,0.0	1.0,0.527	0.394,0.0	1.0,NA	1.0,NA	1.0,0.0	0.886,NA
Ga03g00072	Chr03	-	498326	499169	498326	498431	499082	499169	0.0,NA	0.0,0.0	0.0,0.0	0.011,0.0	0.006,0.0	0.0,0.0	NA,0.007	0.0,0.0	NA,0.0	0.0,0.0	0.003,0.0	NA,0.0	0.0,0.0	0.0,0.006	0.0,0.0	0.0,0.0
Ga03g00072	Chr03	-	500084	501431	500084	500168	501217	501431	NA,0.0	0.0,0.0	0.0,0.0	0.0,0.0	0.01,0.0	NA,0.0	NA,0.0	0.0,0.0	0.0,0.0	0.0,0.0	0.111,0.0	0.0,0.0	0.007,0.0	0.0,0.0	0.273,0.0	0.0,0.0
Ga03g00074	Chr03	+	521093	523214	521093	523064	523140	523214	0.0,0.037	0.0,0.0	0.0,0.0	0.026,0.0	0.0,0.0	0.0,0.029	NA,0.0	0.0,0.0	0.0,0.0	0.0,0.0	0.073,0.0	0.075,0.0	0.0,0.0	0.0,0.0	0.132,0.0	0.0,0.058
Ga03g00074	Chr03	+	523718	525280	523718	524186	524864	525280	NA,NA	NA,0.0	NA,NA	NA,0.2	1.0,0.0	NA,NA	NA,NA	1.0,NA	NA,NA	NA,NA	1.0,NA	0.778,NA	NA,NA	1.0,0.0	1.0,NA	1.0,NA
Ga03g00083	Chr03	+	587701	588183	587701	587800	587988	588183	0.0,0.0	0.0,0.0	0.0,0.0	0.0,0.0	0.0,0.0	NA,0.0	NA,0.0	0.0,0.0	NA,NA	0.0,0.0	0.067,0.0	0.0,NA	0.0,0.0	0.048,0.0	0.043,0.0	0.0,0.0
Ga03g00083	Chr03	+	584295	584900	584295	584377	584703	584900	NA,NA	NA,NA	1.0,1.0	NA,1.0	1.0,NA	NA,1.0	NA,1.0	1.0,NA	NA,NA	1.0,NA	1.0,NA	0.0,NA	1.0,1.0	NA,NA	0.0,0.0	NA,1.0
Ga03g00083	Chr03	+	588509	589169	588509	588602	588902	589169	NA,NA	0.0,0.0	0.0,0.0	0.0,0.0	0.091,0.0	0.0,0.0	NA,0.0	0.059,0.0	NA,0.0	0.111,0.0	0.091,0.034	0.0,0.0	0.0,0.0	0.333,0.0	0.0,0.0	0.0,1.0
Ga03g00084	Chr03	+	593145	594054	593145	593398	593974	594054	0.0,0.0	0.005,0.0	0.005,0.003	0.0,0.006	0.009,0.015	NA,0.0	NA,0.005	0.007,0.003	0.0,0.007	0.013,0.003	0.007,0.002	0.005,0.002	0.003,0.003	0.007,0.005	0.007,0.005	0.0,0.0
Ga03g00108	Chr03	+	884334	884890	884334	884398	884828	884890	0.143,0.0	0.0,1.0	0.0,0.0	0.0,0.0	0.026,0.018	0.0,0.0	NA,0.021	0.103,0.034	0.0,0.0	0.04,0.0	0.059,0.016	0.02,0.0	0.034,0.015	0.029,0.028	0.0,0.048	0.1,0.026
Ga03g00110	Chr03	+	900127	900675	900127	900234	900652	900675	0.067,0.108	0.063,0.04	0.0,0.034	0.048,0.01	0.035,0.058	0.019,0.078	NA,0.036	0.024,0.077	0.0,0.079	0.0,0.041	0.072,0.025	0.037,0.014	0.06,0.0	0.02,0.027	0.032,0.0	0.094,0.026
Ga03g00110	Chr03	+	897942	899389	897942	898011	898648	899389	0.0,0.0	0.0,0.0	0.0,0.056	0.04,0.0	0.0,0.0	0.018,0.017	NA,0.004	0.013,0.0	0.0,0.0	0.022,0.011	0.035,0.02	0.028,0.0	0.053,0.0	0.026,0.0	0.023,0.016	0.071,0.0
Ga03g00111	Chr03	-	902170	906047	902170	902270	902799	906047	0.0,0.0	0.0,0.0	0.0,NA	0.2,0.0	0.0,NA	NA,0.0	NA,0.0	0.2,0.333	0.0,0.0	0.0,0.0	0.0,0.0	1.0,0.0	0.0,0.333	0.0,0.0	0.0,0.0	1.0,0.0
Ga03g00112	Chr03	+	912597	913101	912597	912745	912846	913101	NA,NA	NA,NA	1.0,1.0	1.0,NA	NA,0.0	NA,NA	0.0,NA	1.0,NA	1.0,NA	NA,NA	0.556,NA	1.0,NA	1.0,1.0	1.0,NA	NA,NA	1.0,NA
Ga03g00112	Chr03	+	908016	913101	908016	911885	912597	913101	0.0,0.0	0.0,0.0	0.0,0.0	0.0,0.0	0.0,0.0	0.0,0.0	0.0,0.0	0.0,0.0	0.0,0.0	0.0,0.0	0.087,0.0	0.0,0.0	0.059,0.053	NA,0.0	0.0,0.0	0.0,0.0
Ga03g00115	Chr03	+	924716	925276	924716	925052	925120	925276	0.0,0.1	0.0,NA	0.356,NA	0.0,0.044	0.0,NA	NA,0.0	NA,0.284	1.0,0.0	0.356,0.0	0.23,0.0	0.133,0.057	NA,NA	0.827,0.0	0.217,0.0	0.011,0.048	NA,0.0
Ga03g00116	Chr03	-	936034	937410	936034	937165	937350	937410	0.143,1.0	0.0,0.0	0.0,0.217	0.0,0.0	0.0,0.0	0.0,0.0	0.0,0.0	0.0,0.0	0.0,0.0	0.0,0.034	0.0,0.0	0.063,0.0	0.0,0.083	0.027,0.0	0.0,0.0	0.0,0.0
Ga03g00116	Chr03	-	936034	937165	936034	936956	937059	937165	NA,1.0	1.0,1.0	NA,0.0	1.0,NA	1.0,1.0	1.0,NA	NA,0.0	1.0,NA	1.0,NA	NA,0.0	0.667,0.0	1.0,NA	1.0,1.0	0.2,0.2	NA,0.0	0.5,0.0
Ga03g00116	Chr03	-	934628	935547	934628	935387	935502	935547	0.0,0.429	0.048,0.0	0.333,0.0	0.143,0.2	0.077,0.0	0.0,0.0	NA,0.0	0.231,0.13	0.294,0.053	0.0,0.143	0.0,0.0	0.063,0.077	0.0,0.0	0.111,0.02	0.0,0.429	0.043,0.064
Ga03g00116	Chr03	-	935502	937165	935502	935547	936034	937165	0.6,0.214	0.0,NA	0.0,0.0	0.059,0.103	0.167,0.3	0.0,0.0	NA,0.0	0.333,0.333	0.0,0.152	0.25,0.0	0.0,0.0	0.158,0.296	0.158,0.154	0.1,0.0	0.118,0.25	0.158,0.111
Ga03g00127	Chr03	+	1032458	1032851	1032458	1032584	1032699	1032851	0.0,0.0	0.045,0.0	0.333,0.2	0.056,0.064	0.0,0.0	NA,0.5	NA,0.0	0.0,0.0	0.0,0.029	0.063,0.0	0.057,0.0	NA,0.0	0.083,0.057	0.169,0.0	0.02,0.0	0.0,0.0
Ga03g00130	Chr03	+	1070645	1071019	1070645	1070693	1070932	1071019	0.0,0.111	0.013,0.045	0.026,0.021	0.048,0.036	0.041,0.018	0.018,0.03	NA,0.015	0.017,0.008	0.01,0.016	0.043,0.029	0.055,0.027	0.006,0.016	0.034,0.015	0.039,0.025	0.034,0.019	0.008,0.028
Ga03g00131	Chr03	+	1078662	1079320	1078662	1078866	1079196	1079320	0.022,0.0	0.0,0.0	0.05,0.0	0.0,0.0	0.022,0.011	0.0,0.0	NA,0.0	0.028,0.0	0.016,0.005	0.046,0.0	0.057,0.0	0.0,0.0	0.008,0.0	0.031,0.0	0.051,0.0	0.008,0.0
Ga03g00133	Chr03	+	1089708	1090654	1089708	1089883	1090497	1090654	0.0,0.0	0.0,0.0	NA,0.0	0.0,0.0	0.038,0.0	0.0,0.01	NA,0.0	0.015,0.0	0.0,0.0	0.0,0.0	0.017,0.0	0.0,0.0	0.0,0.0	0.125,0.0	0.056,0.0	0.0,0.0
Ga03g00133	Chr03	+	1087176	1088042	1087176	1087312	1087843	1088042	0.021,0.0	0.0,0.0	1.0,0.111	0.067,0.0	0.077,0.0	0.033,0.033	NA,0.071	0.2,0.0	0.143,0.111	0.091,0.024	0.032,0.0	0.0,0.0	0.075,0.033	0.037,0.075	0.048,0.043	0.0,0.0
Ga03g00134	Chr03	+	1098068	1099057	1098068	1098543	1098678	1099057	0.091,0.0	0.0,0.0	0.0,0.0	0.0,0.0	0.091,0.0	0.0,0.0	0.0,0.0	0.056,0.0	0.167,0.0	0.0,0.0	0.273,0.0	0.0,0.0	0.0,0.0	0.2,0.0	0.0,0.0	0.0,0.0
Ga03g00135	Chr03	+	1106913	1107636	1106913	1107202	1107295	1107636	0.509,NA	1.0,NA	NA,NA	0.757,NA	0.609,NA	1.0,NA	NA,0.0	0.564,NA	1.0,1.0	1.0,0.0	0.931,0.0	0.716,0.58	0.675,0.0	0.645,0.0	0.838,NA	0.341,0.0
Ga03g00135	Chr03	+	1107891	1108543	1107891	1108110	1108436	1108543	0.0,0.0	0.0,0.0	0.0,0.0	0.0,0.0	0.01,0.0	NA,0.0	NA,0.0	0.0,0.0	0.0,0.0	0.0,0.0	0.025,0.0	0.0,0.0	0.0,0.0	0.0,0.0	0.013,0.0	0.0,0.0
Ga03g00136	Chr03	+	1114597	1116766	1114597	1115430	1116633	1116766	0.0,0.0	0.0,0.0	0.0,0.0	0.0,0.0	0.0,0.0	NA,0.0	NA,0.0	0.036,0.0	0.0,0.0	0.0,0.0	0.0,0.0	0.0,0.0	0.0,0.0	0.0,0.0	0.012,0.0	0.0,0.0
Ga03g00136	Chr03	+	1116918	1118700	1116918	1117003	1118186	1118700	0.0,0.0	0.0,0.0	0.0,0.0	0.0,0.0	0.011,0.011	0.0,0.0	NA,0.005	0.0,0.0	0.25,0.0	0.0,0.0	0.012,0.0	0.029,0.056	0.034,0.011	0.061,0.0	0.0,0.0	0.017,0.0
Ga03g00146	Chr03	+	1183005	1184374	1183005	1183021	1183826	1184374	0.333,0.0	0.0,NA	0.0,0.0	NA,NA	0.0,NA	NA,NA	NA,0.0	NA,NA	0.0,0.0	0.0,0.0	NA,0.0	0.0,NA	0.0,NA	0.0,NA	0.0,0.0	0.0,0.0
Ga03g00152	Chr03	-	1304174	1304974	1304174	1304719	1304807	1304974	1.0,0.0	NA,NA	0.347,0.0	1.0,0.0	0.271,0.0	0.0,0.415	NA,0.0	0.347,0.0	1.0,NA	0.615,0.132	0.655,0.0	0.129,0.0	0.22,0.0	0.545,0.0	0.776,0.0	0.0,0.0
Ga03g00152	Chr03	-	1305088	1305665	1305088	1305218	1305510	1305665	0.0,NA	0.0,0.0	0.0,0.0	0.0,0.0	0.0,0.0	0.0,0.0	NA,0.0	0.004,0.0	0.0,0.0	0.03,0.0	0.029,0.0	0.006,0.0	0.0,0.0	0.01,0.0	0.044,0.0	0.091,0.0
Ga03g00155	Chr03	-	1379165	1379848	1379165	1379290	1379693	1379848	0.0,0.0	0.0,NA	0.0,0.0	0.0,NA	0.528,0.0	NA,0.0	0.0,0.0	0.0,0.0	0.0,0.0	0.0,0.0	0.0,0.0	0.0,NA	NA,0.0	0.0,0.0	0.0,0.0	NA,0.0
Ga03g00159	Chr03	+	1435826	1437546	1435826	1437116	1437504	1437546	0.0,0.0	0.0,0.0	0.0,0.0	0.0,0.0	0.0,0.0	0.0,0.0	NA,0.0	0.02,0.0	0.037,0.0	0.0,0.0	0.01,0.0	0.028,0.0	0.0,0.0	0.01,0.0	0.0,0.0	0.007,0.0
Ga03g00159	Chr03	+	1437504	1437893	1437504	1437546	1437797	1437893	0.0,0.0	0.0,0.0	0.0,0.0	0.049,0.0	0.007,0.0	0.011,0.0	NA,0.014	0.028,0.0	0.024,0.0	0.016,0.0	0.039,0.047	0.065,0.0	0.0,0.035	0.037,0.013	0.0,0.027	0.064,0.005
Ga03g00159	Chr03	+	1433966	1434305	1433966	1434029	1434253	1434305	0.0,0.034	0.0,0.0	0.014,0.0	0.03,0.0	0.017,0.0	0.0,0.0	NA,0.0	0.0,0.0	0.0,0.0	0.0,0.0	0.0,0.0	0.008,0.0	0.0,0.0	0.008,0.0	0.0,0.0	0.005,0.0
Ga03g00159	Chr03	+	1436768	1437893	1436768	1437116	1437797	1437893	0.0,0.0	0.0,0.0	0.0,0.0	0.03,0.0	0.0,0.0	0.0,0.0	0.0,0.0	0.024,0.0	0.0,0.0	0.0,0.0	0.006,0.0	0.014,0.0	0.0,0.0	0.024,0.0	0.0,0.0	0.0,0.0
Ga03g00159	Chr03	+	1435301	1435710	1435301	1435380	1435626	1435710	0.0,0.0	0.0,0.0	0.0,0.0	0.0,0.008	0.02,0.038	0.0,0.0	NA,0.006	0.004,0.0	0.029,0.0	0.0,0.0	0.0,0.0	0.018,0.0	0.0,0.0	0.018,0.0	0.0,0.0	0.017,0.004
Ga03g00159	Chr03	+	1439169	1439959	1439169	1439653	1439812	1439959	0.818,NA	0.0,NA	0.429,NA	0.833,1.0	0.905,NA	0.6,NA	NA,0.0	0.846,NA	0.895,NA	1.0,1.0	0.938,NA	1.0,0.0	0.6,NA	0.931,NA	0.846,NA	0.7,NA
Ga03g00159	Chr03	+	1435826	1437116	1435826	1435972	1436768	1437116	0.0,0.0	0.0,0.0	0.0,0.0	0.0,0.0	0.0,0.0	0.0,0.0	NA,0.0	0.0,0.0	0.0,0.0	0.033,0.0	0.052,0.0	0.051,0.0	0.014,0.0	0.021,0.0	0.0,0.0	0.008,0.0
Ga03g00163	Chr03	-	1476034	1476758	1476034	1476271	1476364	1476758	NA,NA	NA,NA	0.0,NA	NA,0.0	1.0,NA	NA,NA	0.0,1.0	1.0,1.0	NA,0.0	1.0,NA	NA,NA	NA,NA	0.675,NA	1.0,0.0	1.0,NA	1.0,1.0
Ga03g00171	Chr03	+	1608969	1609806	1608969	1609304	1609408	1609806	0.0,0.0	NA,NA	0.0,0.0	0.0,0.0	0.0,0.0	0.0,0.0	0.2,0.0	0.167,0.0	NA,0.0	0.0,0.0	0.0,NA	0.0,NA	0.0,0.0	0.2,0.0	0.0,0.0	NA,0.0
Ga03g00171	Chr03	+	1605828	1608798	1605828	1606129	1606579	1608798	NA,NA	NA,NA	NA,NA	NA,NA	0.5,NA	NA,NA	1.0,0.0	NA,1.0	NA,1.0	NA,1.0	1.0,NA	NA,NA	NA,NA	NA,NA	NA,NA	NA,0.0
Ga03g00173	Chr03	+	1611076	1614104	1611076	1611435	1612177	1614104	NA,NA	0.0,NA	NA,NA	NA,NA	1.0,0.0	NA,NA	NA,1.0	1.0,NA	1.0,NA	NA,NA	0.333,NA	NA,NA	NA,NA	NA,NA	NA,NA	NA,NA
Ga03g00173	Chr03	+	1614464	1615343	1614464	1614881	1614974	1615343	NA,0.257	NA,NA	0.0,0.0	0.172,0.0	0.103,0.0	0.0,0.0	NA,0.0	0.0,0.0	0.0,0.0	0.0,0.0	0.0,0.0	0.147,NA	0.0,0.0	0.341,0.383	0.0,0.0	0.094,0.0
Ga03g00175	Chr03	+	1639019	1639350	1639019	1639119	1639223	1639350	0.0,0.0	0.0,0.0	0.0,0.0	0.034,0.0	0.005,0.0	0.0,0.0	0.006,0.0	0.0,0.0	0.015,0.0	0.0,0.0	0.0,0.0	0.0,0.0	0.0,0.0	0.017,0.0	0.0,0.0	0.0,0.0
Ga03g00175	Chr03	+	1634916	1635561	1634916	1635089	1635456	1635561	0.0,0.018	0.0,0.0	0.05,0.0	0.0,0.0	0.004,0.0	0.0,0.0	NA,0.0	0.009,0.0	0.004,0.0	0.0,0.0	0.007,0.0	0.004,0.0	0.0,0.0	0.0,0.0	0.0,0.0	0.004,0.0
Ga03g00175	Chr03	+	1637339	1638932	1637339	1637429	1638089	1638932	0.004,0.0	0.0,0.0	0.016,0.0	0.009,0.0	0.013,0.0	0.0,0.0	NA,0.0	0.003,0.0	0.004,0.0	0.0,0.0	0.006,0.0	0.0,0.0	0.0,0.0	0.0,0.0	0.0,0.0	0.003,0.002
Ga03g00175	Chr03	+	1637155	1638932	1637155	1637246	1637339	1638932	0.022,0.024	0.0,0.0	0.0,0.0	0.0,0.0	0.0,0.0	0.0,0.0	NA,0.0	0.0,0.0	0.003,0.0	0.0,0.0	0.007,0.0	0.01,0.0	0.009,0.0	0.0,0.0	0.003,0.0	0.005,0.001
Ga03g00175	Chr03	+	1636235	1637246	1636235	1636343	1637155	1637246	0.0,0.0	0.01,0.0	0.0,0.0	0.0,0.0	0.003,0.0	0.027,0.0	NA,0.002	0.0,0.0	0.0,0.0	0.0,0.0	0.016,0.009	0.02,0.007	0.005,0.008	0.0,0.011	0.011,0.005	0.018,0.003
Ga03g00175	Chr03	+	1638089	1638932	1638089	1638137	1638860	1638932	0.0,0.0	0.0,0.143	0.0,0.0	0.014,0.0	0.01,0.035	0.022,0.0	NA,0.008	0.01,0.0	0.0,0.003	0.0,0.0	0.01,0.008	0.013,0.009	0.0,0.018	0.0,0.0	0.004,0.012	0.009,0.003
Ga03g00175	Chr03	+	1633963	1634429	1633963	1634088	1634323	1634429	0.019,0.024	0.005,0.0	0.022,0.0	0.012,0.003	0.004,0.022	0.006,0.0	NA,0.003	0.003,0.018	0.015,0.018	0.0,0.014	0.015,0.0	0.031,0.085	0.017,0.008	0.0,0.013	0.01,0.009	0.0,0.011
Ga03g00181	Chr03	-	1732758	1734591	1732758	1733957	1733990	1734591	0.716,NA	NA,NA	0.0,NA	1.0,0.0	0.908,0.0	0.0,0.0	NA,0.0	0.514,0.0	0.502,0.0	0.811,0.0	0.862,0.0	0.086,0.0	0.893,0.0	1.0,0.0	0.739,0.0	0.883,0.0
Ga03g00181	Chr03	-	1728040	1729285	1728040	1728427	1729044	1729285	0.1,0.0	0.0,0.0	0.0,0.0	0.0,0.0	0.043,0.0	0.03,0.0	NA,0.014	0.02,0.026	0.08,0.0	0.0,0.0	0.091,0.0	0.022,0.0	0.0,0.0	0.0,0.0	0.073,0.0	0.022,0.0
Ga03g00194	Chr03	+	1877138	1878566	1877138	1878243	1878329	1878566	NA,NA	1.0,1.0	1.0,1.0	NA,1.0	1.0,1.0	NA,1.0	NA,1.0	1.0,1.0	1.0,1.0	1.0,0.418	1.0,0.859	1.0,NA	1.0,1.0	1.0,1.0	1.0,0.518	1.0,1.0
Ga03g00218	Chr03	+	2203426	2204782	2203426	2203674	2203852	2204782	NA,NA	NA,NA	NA,NA	0.0,0.0	0.048,0.0	0.0,0.0	0.0,0.0	0.059,1.0	NA,NA	NA,0.0	0.0,0.0	NA,NA	0.0,0.0	0.077,NA	NA,NA	NA,NA
Ga03g00225	Chr03	-	2251301	2251726	2251301	2251409	2251494	2251726	0.0,0.0	0.0,0.0	0.0,0.0	0.0,0.0	NA,0.0	NA,0.0	NA,0.0	0.0,0.0	0.0,0.0	0.0,0.0	0.014,0.0	0.188,NA	NA,0.0	0.06,0.0	0.026,0.0	0.012,0.0
Ga03g00227	Chr03	-	2268256	2268621	2268256	2268458	2268574	2268621	0.0,0.0	0.0,NA	NA,0.0	0.0,0.0	0.083,0.0	NA,NA	0.0,0.0	0.0,0.0	NA,NA	0.0,0.0	0.0,0.0	0.0,0.0	NA,0.0	NA,0.0	0.0,0.0	0.0,NA
Ga03g00227	Chr03	-	2257343	2257596	2257343	2257381	2257458	2257596	1.0,NA	NA,NA	NA,NA	0.361,0.0	0.718,NA	0.361,0.0	NA,0.0	1.0,0.0	1.0,NA	NA,NA	1.0,0.0	0.0,NA	1.0,0.0	1.0,NA	NA,NA	NA,NA
Ga03g00228	Chr03	-	2271864	2273275	2271864	2272192	2273021	2273275	0.0,0.0	0.0,0.0	0.037,0.0	0.0,0.0	0.0,0.0	0.0,0.0	0.0,0.0	0.0,0.0	0.0,0.0	0.0,0.0	0.029,0.0	0.0,0.0	0.0,0.0	0.0,0.0	0.0,0.0	0.0,0.0
Ga03g00231	Chr03	+	2311317	2312299	2311317	2311607	2311917	2312299	NA,0.333	NA,NA	1.0,0.0	0.667,0.0	1.0,0.0	0.0,0.0	0.0,NA	NA,NA	NA,0.0	0.0,NA	0.0,0.0	0.017,0.0	1.0,NA	1.0,NA	NA,NA	0.0,0.077
Ga03g00233	Chr03	-	2318936	2319338	2318936	2319064	2319262	2319338	0.016,0.01	0.0,0.143	0.0,0.0	0.086,0.033	0.1,0.0	NA,0.02	NA,0.04	0.097,0.077	0.222,0.0	0.091,0.0	0.032,0.0	0.083,0.05	0.0,0.0	0.2,0.0	0.0,0.0	0.0,0.0
Ga03g00233	Chr03	-	2317960	2320076	2317960	2319338	2319640	2320076	0.0,0.036	0.0,0.0	0.0,0.333	0.0,0.019	0.0,0.0	0.0,0.0	NA,0.0	0.045,0.0	0.0,0.018	0.056,0.0	0.0,0.0	0.0,0.0	0.0,0.0	0.0,0.0	0.059,0.0	0.04,0.0
Ga03g00233	Chr03	-	2317960	2319064	2317960	2318249	2318936	2319064	0.036,0.0	0.0,0.0	0.0,0.0	0.021,0.0	0.047,0.0	0.056,0.0	NA,0.0	0.0,0.0	0.081,0.0	0.0,0.0	0.083,0.0	0.017,0.0	0.048,0.0	0.143,0.0	0.0,0.0	0.043,0.0
Ga03g00237	Chr03	-	2413784	2414129	2413784	2413957	2414053	2414129	0.0,0.046	0.0,0.0	0.0,0.0	0.174,0.01	0.016,0.0	0.009,0.0	NA,0.006	0.015,0.0	0.0,0.022	0.0,0.0	0.061,0.015	0.01,0.0	0.018,0.0	0.078,0.026	0.036,0.0	0.021,0.005
Ga03g00237	Chr03	-	2412362	2413303	2412362	2412524	2413225	2413303	0.0,0.0	0.067,0.0	0.0,0.0	0.0,0.0	0.095,0.0	0.0,0.0	NA,0.0	0.01,0.019	0.018,0.0	0.0,0.0	0.08,0.0	0.0,0.0	0.0,0.0	0.0,0.0	0.0,0.0	0.006,0.0
Ga03g00239	Chr03	-	2445232	2445437	2445232	2445301	2445371	2445437	0.0,0.0	0.027,0.0	0.105,0.057	0.146,0.017	0.0,0.0	0.024,0.032	NA,0.038	0.029,0.043	0.0,0.024	0.087,0.011	0.056,0.015	0.0,0.0	0.026,0.051	0.034,0.027	0.02,0.0	0.128,0.032
Ga03g00250	Chr03	+	2613798	2614623	2613798	2613882	2614284	2614623	NA,NA	0.0,NA	NA,NA	NA,NA	NA,NA	NA,NA	NA,NA	NA,NA	NA,NA	NA,NA	0.6,1.0	NA,NA	NA,NA	NA,NA	0.333,0.0	NA,NA
[truncated: 12,927 more rows]
