# Supplementary material for: Multi-strategic RNA-seq analysis reveals a high-resolution transcriptional landscape in cotton
Source: Nat Commun. 2019 Oct 17;10:4714. doi: 10.1038/s41467-019-12575-x (PMC6797763; doi:10.1038/s41467-019-12575-x)
Supplement: Supplementary file 5 — Supplementary Dataset 1-39 [file 41467_2019_12575_MOESM5_ESM.zip › SupplementaryDataset/SuppData13.xlsx]

## Sheet: CAGE-seq read counts in genes
The counts of CAGE-seq reads in gene loci across 16 tissues
Name	Anther	Bract	Cotyledon	Flower	Ovule-0DPA	Ovule-10DPA	Ovule-20DPA	Ovule-5DPA	Petal	Leaf	Phloem	Seed	Seedling root	Seedling stem	Sepal	Stigma
Ga01g00002	0	0	0	0	0	0	0	0	0	0	0	0	0	0	0	0
Ga01g00004	12	35	35	17	97	30	19	67	27	60	15	10	22	31	60	18
Ga01g00005	105	87	72	103	401	148	149	401	137	130	188	25	189	115	253	104
Ga01g00006	1	389	322	294	305	293	356	1084	245	1090	941	16	778	859	696	24
Ga01g00009	4	50	30	34	61	15	14	37	22	27	9	1	17	28	17	12
Ga01g00010	88	229	237	246	592	192	310	519	190	223	215	439	103	147	434	235
Ga01g00011	9993	27	31	451	95	59	134	120	248	106	525	2	880	235	154	741
Ga01g00012	682	904	356	459	3381	1303	335	3415	3431	1811	1626	562	6592	1659	506	868
Ga01g00013	0	45	25	18	64	10	10	23	8	22	3	4	14	11	26	5
Ga01g00014	32	4838	875	225	23	6	18	13	165	610	296	0	154	70	2672	23
Ga01g00016	53	62	38	85	8	0	44	5	220	62	27	8	65	84	86	58
Ga01g00017	51	215	116	89	127	113	56	212	107	303	255	72	304	246	295	140
Ga01g00018	613	781	282	741	3240	674	1132	1703	624	782	1762	1751	1103	482	919	1377
Ga01g00019	4	21	11	14	22	16	9	23	22	8	6	11	18	2	35	7
Ga01g00020	48	550	788	952	1373	4819	811	10608	357	1928	844	25	2863	10213	236	48
Ga01g00022	23	145	51	167	872	110	205	428	149	232	181	182	168	85	189	56
Ga01g00023	2	24	24	16	68	12	22	19	18	24	50	27	44	23	44	2
Ga01g00024	0	0	0	0	0	0	0	0	0	0	0	0	0	0	0	0
Ga01g00026	0	0	0	0	0	0	0	0	0	0	0	0	0	0	0	0
Ga01g00027	57	86	26	67	207	95	68	240	69	104	98	22	80	103	118	42
Ga01g00029	379	0	0	6	0	0	1	0	2	0	0	0	0	0	0	32
Ga01g00030	122	29	31	21	106	26	122	74	110	11	26	37	16	28	16	19
Ga01g00032	355	0	0	14	14	36	10	39	6	0	1	2	5	1	4	31
Ga01g00033	46	356	395	288	489	536	152	1377	284	523	271	34	370	577	461	161
Ga01g00034	3	24	109	35	171	380	114	168	76	27	46	15	112	69	18	195
Ga01g00035	153	32	13	58	91	63	60	121	75	61	48	140	38	40	66	94
Ga01g00036	880	295	86	235	614	430	184	456	318	135	118	17	216	229	52	279
Ga01g00038	0	7	8	12	160	19	114	117	60	20	7	8	57	31	5	15
Ga01g00040	3	1	0	3	14	34	12	214	3	10	7	0	6	19	2	2
Ga01g00041	0	0	0	0	0	0	0	0	0	0	0	0	0	0	0	0
Ga01g00042	209	131	21	79	79	26	54	70	63	91	129	7	77	41	127	129
Ga01g00044	2	0	1	3	11	5	4	8	0	3	7	0	3	4	3	10
Ga01g00045	1516	3802	4309	2953	8850	4040	4387	19018	2842	4759	5323	6142	6920	4241	4474	1573
Ga01g00046	7	1	7	16	82	10	8	43	29	1	32	0	50	25	13	12
Ga01g00047	0	37	16	22	319	8	1	118	1	8	1	2	5	1	25	6
Ga01g00049	0	0	0	0	0	0	0	0	0	0	0	0	0	0	0	0
Ga01g00050	970	0	0	812	245	0	0	0	1	1	0	3	22	0	315	288
Ga01g00052	64	41	21	37	40	15	12	25	25	29	23	81	45	22	35	136
Ga01g00054	242	613	301	720	1744	1765	671	3205	717	1008	575	9	1139	1821	438	154
Ga01g00056	6	12	4	6	35	21	12	20	7	15	14	5	28	13	6	8
Ga01g00059	60	274	137	479	660	732	962	1313	651	831	1e3	65	1982	828	400	493
Ga01g00060	23	44	23	28	9	11	8	9	30	3	5	39	13	14	46	36
Ga01g00061	1	8	12	6	9	3	3	7	4	7	5	0	6	1	8	1
Ga01g00062	23	21	13	18	98	35	26	148	37	36	44	10	43	22	28	13
Ga01g00063	18	21	13	18	98	35	26	70	37	36	44	10	43	22	28	13
Ga01g00064	0	16	6	5	56	16	27	29	22	23	7	10	12	7	13	5
Ga01g00066	0	0	0	0	0	0	0	0	0	0	0	0	0	0	0	0
Ga01g00067	8	246	47	44	135	38	25	45	50	173	79	63	114	65	39	50
Ga01g00069	1170	3097	673	2515	1063	1037	647	1304	2159	3304	3286	183	7698	3182	13716	2838
Ga01g00070	0	0	0	0	0	0	0	0	0	0	0	0	0	0	0	0
Ga01g00071	120	0	0	9	0	0	0	0	1	0	0	0	0	0	0	9
Ga01g00074	6	152	105	115	516	101	76	450	66	165	170	9	335	303	132	40
Ga01g00075	122	341	70	123	138	122	124	176	223	134	235	132	130	117	110	145
Ga01g00077	1	1	0	5	12	2	2	1	9	4	16	0	1	4	6	3
Ga01g00078	15	41	49	58	292	179	73	1517	52	94	49	27	455	219	53	78
Ga01g00079	1	1272	270	219	28	16	23	19	9	660	127	1	40	625	138	2
Ga01g00080	86	108	88	66	152	72	86	109	119	128	114	15	119	105	170	106
Ga01g00081	219	92	27	65	213	80	41	331	122	95	154	25	73	82	85	375
Ga01g00082	2	230	129	98	337	54	100	208	38	206	126	19	106	144	152	15
Ga01g00083	1	469	110	106	50	9	7	29	6	84	51	11	72	23	49	16
Ga01g00084	2	75	12	24	12	15	1	111	10	72	53	0	92	62	50	7
Ga01g00086	6	158	87	24	18	22	15	25	14	38	24	0	7	32	13	2
Ga01g00087	3	18	6	12	37	25	13	28	3	13	3	3	16	8	9	6
Ga01g00088	8	22	15	12	31	11	11	23	5	17	26	97	17	8	29	3
Ga01g00090	290	208	6	178	87	44	66	198	212	177	111	2	50	20	3004	119
Ga01g00091	0	21	27	24	67	29	37	56	19	30	11	7	21	30	21	0
Ga01g00092	20	23	4	10	57	13	6	30	9	5	80	0	53	10	16	45
Ga01g00093	3	7	1	4	4	1	3	4	8	7	1	1	0	0	5	1
Ga01g00094	427	2013	2097	1437	6003	1560	939	4990	1048	1691	1098	2499	2794	1579	1822	682
Ga01g00095	37	110	67	75	91	46	27	53	57	51	54	38	73	87	51	119
Ga01g00096	0	0	0	0	0	0	0	0	0	0	0	0	0	0	0	0
Ga01g00097	147	1	0	2	0	4	0	5	3	0	0	1	0	0	0	43
Ga01g00098	2	3	3	6	56	5	8	37	9	6	14	4	5	5	4	5
Ga01g00099	645	9	0	994	58	1	38	0	245	31	0	15	1	2	11	300
Ga01g00100	512	3	0	685	21	0	9	0	119	7	0	7	0	0	7	253
Ga01g00101	3632	2	0	238	14	0	12	0	81	6	0	4	0	1	10	621
Ga01g00102	17449	13	0	1066	70	0	23	0	248	24	1	12	0	2	16	3539
Ga01g00103	10709	18	0	1591	99	2	53	0	444	39	0	28	1	4	18	3130
Ga01g00104	236	0	0	5	0	0	0	0	2	2	0	0	0	0	0	30
Ga01g00105	279	1	0	10	2	0	0	0	1	0	0	0	0	0	0	51
Ga01g00106	0	0	0	0	0	0	0	0	0	0	0	0	0	0	0	0
Ga01g00107	20	29	8	25	18	15	10	24	35	17	16	0	27	14	41	22
Ga01g00108	55	31	12	13	5	5	7	4	3	35	20	24	1	5	1	0
Ga01g00113	11	0	0	42	0	0	28	0	146	225	5	0	0	50	2	19
Ga01g00114	0	0	0	0	0	0	0	0	0	0	0	0	0	0	0	0
Ga01g00115	0	0	0	0	0	0	0	0	0	0	0	0	0	0	0	0
Ga01g00116	0	10	2	6	1	0	0	3	1	27	2	0	0	2	39	4
Ga01g00117	219	1777	408	775	0	0	54	0	363	181	184	47	16	38	1882	2251
Ga01g00118	426	1006	611	978	2470	852	1107	1880	1359	1489	1399	164	1593	1626	1368	1049
Ga01g00119	5	73	19	28	144	56	23	126	52	53	43	2	79	59	62	66
Ga01g00120	41	271	111	234	832	160	299	589	235	326	199	51	140	123	396	96
Ga01g00121	816	918	419	829	3633	786	454	2449	1112	932	606	767	1262	871	1543	1355
Ga01g00122	0	0	0	0	0	0	0	0	0	0	0	0	0	0	0	0
Ga01g00123	45	122	45	167	496	94	147	357	81	157	100	31	61	84	184	39
Ga01g00124	449	225	66	116	173	76	158	204	280	270	107	17	86	111	252	325
Ga01g00127	94	942	335	457	6	6	140	5	906	860	653	1	530	489	635	38
Ga01g00128	0	0	0	0	0	0	0	0	0	0	0	0	0	0	0	0
Ga01g00133	7	85	34	38	153	49	62	147	50	85	114	6	146	70	62	43
Ga01g00134	0	0	0	0	0	0	0	0	0	0	0	0	0	0	0	0
Ga01g00135	2	3	3	5	130	95	4	179	3	11	6	0	51	9	0	135
Ga01g00138	755	1	0	65	3	0	0	0	11	2	0	0	0	0	0	192
Ga01g00139	15214	29	0	1237	34	1	10	0	134	14	0	20	0	3	10	1966
Ga01g00140	21564	20	0	1335	42	0	16	0	115	14	0	10	0	2	7	2729
Ga01g00141	13505	14	0	733	21	1	8	0	58	7	1	18	0	0	4	1636
Ga01g00142	2080	5	0	360	7	0	2	0	26	4	0	12	0	0	1	363
Ga01g00143	941	4	0	101	9	0	6	0	31	4	0	7	0	0	0	142
Ga01g00146	762	6	0	270	10	0	1	0	28	1	0	10	0	0	0	227
Ga01g00148	4830	14	0	767	26	2	12	0	121	9	0	28	0	0	4	794
Ga01g00149	6228	18	0	709	39	0	14	0	100	10	1	14	3	0	3	1189
Ga01g00150	8817	5	0	464	7	0	5	0	45	4	0	15	0	0	2	796
Ga01g00151	2	30	0	26	13	7	23	7	27	59	36	3	20	49	54	15
Ga01g00152	0	0	0	0	0	0	0	0	0	0	0	0	0	0	0	0
Ga01g00153	12	222	233	83	243	89	125	231	127	119	92	72	88	103	173	37
Ga01g00154	758	23	5	84	181	85	38	190	34	15	20	2	8	14	6	120
Ga01g00155	51	218	162	159	478	121	156	380	197	220	254	155	437	217	265	180
Ga01g00156	2	26	13	21	461	40	52	120	42	54	41	4	32	34	13	22
Ga01g00157	84	130	42	53	498	82	64	178	152	163	101	37	164	80	104	100
Ga01g00158	15	117	48	63	467	154	112	650	106	158	152	36	194	73	119	12
Ga01g00159	3	16	6	9	101	18	15	57	19	12	7	10	29	5	11	27
Ga01g00160	0	0	0	0	0	0	0	0	0	0	0	0	0	0	0	0
Ga01g00161	0	0	0	0	0	0	0	0	0	0	0	0	0	0	0	0
Ga01g00162	578	599	831	361	1378	413	314	868	758	1071	1290	155	2359	1399	836	520
Ga01g00163	0	0	0	0	0	0	0	0	0	0	0	0	0	0	0	0
Ga01g00165	0	0	0	0	0	0	0	0	0	0	0	0	0	0	0	0
Ga01g00167	17	593	245	360	942	634	1026	1260	321	650	850	1831	1252	707	227	59
Ga01g00170	30	40	13	52	167	51	30	139	58	66	107	10	76	54	57	28
Ga01g00171	70	142	84	102	207	53	91	159	84	109	185	193	82	93	185	84
Ga01g00172	17	151	36	122	353	120	91	213	94	172	88	14	36	62	101	88
Ga01g00173	37	202	212	251	1245	299	326	893	197	220	206	62	378	228	318	77
Ga01g00174	0	0	0	0	0	0	0	0	0	0	0	0	0	0	0	0
Ga01g00175	24	29	7	45	34	312	1037	565	414	125	173	43	2006	86	155	27
Ga01g00176	7	107	41	69	226	40	116	147	54	71	74	32	62	34	88	24
Ga01g00177	468	40	8	168	29	33	176	24	689	48	13	0	23	7	208	504
Ga01g00179	0	0	0	0	0	0	0	0	0	0	0	0	0	0	0	0
Ga01g00180	362	43412	18223	13109	22836	4331	5523	6141	11947	18730	10714	366	13565	5401	41644	641
Ga01g00181	34	131	94	116	220	135	84	361	183	224	133	9	110	233	123	119
Ga01g00182	0	0	0	0	0	0	0	0	0	0	0	0	0	0	0	0
Ga01g00184	10	1	0	17	105	26	10	60	2	1	0	0	1	0	1	5
Ga01g00185	0	0	0	0	0	0	0	0	0	0	0	0	0	0	0	0
Ga01g00186	0	0	0	0	0	0	0	0	0	0	0	0	0	0	0	0
Ga01g00187	9	4	7	12	7	10	3	4	6	2	2	11	2	15	1	8
Ga01g00188	0	0	0	0	0	0	0	0	0	0	0	0	0	0	0	0
Ga01g00189	0	0	0	0	0	0	0	0	0	0	0	0	0	0	0	0
Ga01g00190	0	15	150	14	35	98	191	47	121	59	127	15	563	42	140	0
Ga01g00191	15	44	0	47	199	82	24	273	59	92	133	1	32	14	70	49
Ga01g00192	8	9	1	21	37	4	15	20	47	14	13	2	10	0	30	13
Ga01g00193	352	0	0	39	184	6	6	92	40	4	6	0	7	2	16	56
Ga01g00198	1	20	15	23	21	3	3	5	14	24	51	0	45	13	47	0
Ga01g00199	0	12	21	6	7	1	0	3	1	29	172	0	66	25	46	0
Ga01g00200	0	0	0	0	0	0	0	0	0	0	0	0	0	0	0	0
Ga01g00201	0	0	0	0	0	0	0	0	0	0	0	0	0	0	0	0
Ga01g00203	0	5	2	2	1	2	0	2	5	16	55	0	21	22	3	1
Ga01g00204	72	229	115	184	421	158	86	272	86	160	225	112	202	159	231	171
Ga01g00205	1	0	0	47	0	0	684	0	358	204	4	0	552	759	0	0
Ga01g00206	0	1	2	8	117	11	14	72	6	12	3	0	19	16	1	0
Ga01g00207	23	2	6	8	2	0	1896	1	943	60	25	1771	28	53	41	0
Ga01g00208	0	0	0	2	0	0	561	0	303	10	2	278	5	1	0	0
Ga01g00209	31	21	8	16	130	7	55	97	34	53	110	80	75	32	23	3
Ga01g00210	2140	2564	1435	2712	4428	2184	1496	5194	2559	3103	2879	1020	3783	4076	3319	2657
Ga01g00211	0	5273	3900	638	5	4	695	0	269	361	70	72	12	166	170	15
Ga01g00213	0	0	0	0	0	0	0	0	0	0	0	0	0	0	0	0
Ga01g00214	3097	3418	980	3511	585	311	785	299	3967	1157	1199	476	1381	857	3636	1752
Ga01g00218	0	45	34	22	208	37	32	111	12	34	14	4	45	30	32	5
Ga01g00219	0	23	1	5	12	0	0	0	2	23	31	0	46	0	38	2
Ga01g00221	43	96	51	91	170	81	64	148	91	118	113	35	135	107	153	69
Ga01g00222	0	35	5	5	66	12	8	70	8	19	23	7	68	26	2	6
Ga01g00223	120	123	25	59	93	47	19	113	108	65	68	4	23	36	28	251
Ga01g00224	74	50	33	61	47	87	56	220	55	57	27	33	168	148	24	74
Ga01g00226	70	1890	387	361	370	105	81	286	187	259	205	51	123	362	224	143
Ga01g00227	17	16	7	23	4	1	20	2	94	12	23	1	5	27	20	6
Ga01g00228	229	648	242	337	334	129	217	187	292	123	183	16	61	90	882	294
Ga01g00229	4	119	22	76	356	94	70	171	93	90	94	13	129	81	124	27
Ga01g00230	92	41	10	52	59	6	39	14	38	52	469	3	180	18	17	224
Ga01g00231	3	90	1	40	1	0	40	0	27	53	24	0	1	15	67	0
Ga01g00232	5	23	13	31	30	12	20	17	15	177	95	2	182	118	17	17
Ga01g00234	76	254	54	216	781	166	307	389	193	622	3288	156	684	326	454	313
Ga01g00236	33	193	41	93	195	93	70	151	115	101	126	33	77	72	143	84
Ga01g00237	359	2	6	140	0	1	368	1	917	147	11	0	9	5	15	78
Ga01g00238	129	159	44	154	251	70	81	100	141	129	133	78	143	102	220	202
Ga01g00239	0	0	0	0	0	0	0	0	0	0	0	0	0	0	0	0
Ga01g00240	3	223	24	216	288	40	113	202	66	492	390	4	420	165	268	53
Ga01g00241	2	34	15	16	72	13	17	59	16	33	33	31	21	11	21	11
Ga01g00242	20	195	46	28	204	101	21	128	62	47	97	2	166	85	18	77
Ga01g00243	2	30	9	19	72	20	32	72	12	15	53	26	52	32	29	16
Ga01g00244	1121	294	36	1035	102	121	340	70	2969	175	1501	3	51	64	835	1827
Ga01g00245	161	2974	2056	695	206	55	160	89	1414	1167	921	20	287	842	1048	353
Ga01g00246	8	183	62	68	175	17	26	64	39	94	57	7	49	58	85	53
Ga01g00247	1	2	1	0	2	4	0	8	10	32	11	1	21	23	9	7
Ga01g00248	50	54	20	95	289	68	79	132	105	82	35	38	42	34	128	144
Ga01g00251	37	96	65	40	92	31	43	83	24	99	96	21	96	61	87	41
Ga01g00253	699	476	206	433	1128	291	340	759	642	585	576	104	452	310	673	1046
Ga01g00254	1	150	159	64	255	73	113	166	47	101	107	89	125	83	132	15
Ga01g00255	2767	1860	1730	2447	2393	589	1327	1583	4419	1339	1355	1647	1533	725	3024	2280
Ga01g00256	90	0	0	7	0	0	0	0	0	0	0	0	0	0	0	22
Ga01g00257	20	56	19	62	182	59	39	160	32	71	102	11	69	59	76	49
Ga01g00258	0	0	0	0	0	0	0	0	0	0	0	0	0	0	0	0
Ga01g00259	0	0	0	0	0	0	0	0	0	0	0	0	0	0	0	0
Ga01g00260	6	13	4	20	6	10	30	7	34	11	6	6	50	13	15	20
Ga01g00261	0	0	0	0	0	0	0	0	0	0	0	0	0	0	0	0
Ga01g00262	1	40	37	43	82	33	40	65	26	53	59	27	30	28	39	12
Ga01g00263	10	17	12	15	140	39	18	129	19	18	13	0	84	40	10	10
Ga01g00264	0	1	0	0	0	0	78	1	16	0	0	0	5	0	4	1
Ga01g00265	43	79	35	63	31	59	42	79	63	47	35	5	25	53	93	46
Ga01g00266	0	0	0	0	0	0	0	0	0	0	0	0	0	0	0	0
Ga01g00267	0	40	37	14	9	4	3	15	2	34	9	21	6	23	4	0
Ga01g00268	3	19	4	4	36	6	8	13	9	13	2	0	14	7	10	10
Ga01g00269	39	395	342	266	452	340	328	449	152	703	589	1362	576	690	279	65
Ga01g00270	85	453	6454	401	452	378	437	449	155	2250	589	1362	4411	3121	279	101
Ga01g00271	86	0	0	7	0	0	0	0	1	0	0	0	0	0	0	14
Ga01g00272	0	0	0	0	0	0	0	0	0	0	0	0	0	0	0	0
Ga01g00273	0	0	8	12	65	1	139	10	70	628	13	2	2538	1372	0	0
Ga01g00274	0	0	0	0	0	0	0	0	0	0	0	0	0	0	0	0
Ga01g00275	0	197	15	126	18	2	2	2	3	31	19	0	3	22	26	7
Ga01g00276	8	66	59	57	259	95	51	310	38	97	65	10	125	101	51	29
Ga01g00277	0	0	0	0	0	0	0	0	0	0	0	0	0	0	0	0
Ga01g00278	54	48	51	25	54	18	17	25	27	44	42	9	21	25	38	45
Ga01g00280	31	225	98	115	121	120	42	45	59	135	95	11	89	139	73	86
Ga01g00281	0	81	45	71	142	59	45	112	39	69	93	3	69	77	54	0
Ga01g00282	0	27	7	13	117	25	8	89	7	8	13	19	33	21	9	7
Ga01g00283	0	41	32	32	105	49	16	105	8	28	13	5	11	19	21	5
Ga01g00285	10	33	21	27	61	32	20	63	11	20	9	3	19	20	33	31
Ga01g00286	0	0	0	0	0	0	0	0	0	0	0	0	0	0	0	0
Ga01g00287	0	117	150	20	75	34	11	23	15	18	21	222	37	18	5	2
Ga01g00288	0	13	9	12	66	11	7	33	5	5	3	4	15	6	8	8
Ga01g00289	82	210	89	206	781	266	154	748	147	179	105	127	168	129	267	168
Ga01g00290	9	77	52	91	485	133	37	449	66	57	45	8	113	119	70	24
Ga01g00291	6	64	22	30	157	30	32	54	40	46	53	7	90	70	33	13
Ga01g00292	0	101	84	60	257	90	56	329	19	128	115	55	177	154	122	11
Ga01g00294	405	1259	1295	1021	1103	1303	529	2265	639	797	901	317	927	1432	937	778
Ga01g00295	0	520	105	306	272	69	99	577	300	284	157	73	38	104	95	0
Ga01g00296	3	4	0	8	15	4	0	4	5	4	4	2	3	5	3	5
Ga01g00297	0	0	0	0	0	0	0	0	0	0	0	0	0	0	0	0
Ga01g00298	0	25	17	9	37	23	12	23	17	32	17	12	30	15	13	0
Ga01g00299	0	7	6	1	2	1	1	3	1	3	7	0	22	5	9	7
Ga01g00300	23	64	36	50	56	26	68	55	48	101	116	34	52	49	85	78
Ga01g00301	103	590	158	436	862	334	306	741	328	569	474	21	379	332	762	308
Ga01g00302	28	111	27	149	547	141	223	311	242	109	40	3	101	80	198	129
Ga01g00303	0	0	0	0	0	0	0	0	0	0	0	0	0	0	0	0
Ga01g00304	15	50	24	38	114	36	34	87	53	98	177	3	219	89	52	26
Ga01g00306	0	0	0	0	0	0	0	0	0	0	0	0	0	0	0	0
Ga01g00310	16	64	26	64	217	97	66	128	75	118	194	16	227	131	166	55
Ga01g00312	152	176	127	246	1178	236	148	837	181	251	292	151	343	250	289	163
Ga01g00313	39	593	182	113	565	120	72	233	179	373	471	757	359	158	119	147
Ga01g00314	2	6	1	10	49	46	6	145	6	18	83	0	71	26	2	1
Ga01g00315	262	408	274	418	1866	633	370	2553	481	1090	989	222	1421	786	1257	344
Ga01g00316	1865	1	0	65	0	0	1	0	9	0	0	1	0	0	1	227
Ga01g00318	0	9	8	17	64	17	22	47	18	27	11	33	17	17	33	1
Ga01g00319	4	53	34	59	169	61	72	196	49	68	70	47	74	54	113	18
Ga01g00320	93	858	777	611	447	281	231	394	528	533	204	446	377	537	765	64
Ga01g00321	0	43	18	7	27	19	0	15	0	116	23	33	16	65	1	15
Ga01g00322	0	0	0	0	0	0	0	0	0	0	0	0	0	0	0	0
Ga01g00323	3	29	6	21	75	2	21	20	63	51	36	2	102	24	14	15
Ga01g00324	262	1652	1797	1727	5324	1259	1284	2001	1148	2069	1825	373	2348	1987	2131	330
Ga01g00325	1	4	2	2	12	4	7	8	7	6	0	0	1	2	1	0
Ga01g00327	0	18	1	19	142	20	20	50	6	13	3	0	0	2	13	2
Ga01g00328	120	0	0	5	37	5	20	16	6	1	1	0	27	1	0	17
Ga01g00330	255	149	132	151	318	112	138	356	305	163	122	98	289	210	188	275
Ga01g00331	115	32	22	94	108	293	236	204	552	85	50	12	40	64	57	80
Ga01g00332	8	3	5	8	47	8	3	11	1	6	7	1	13	17	9	7
Ga01g00333	393	159	522	540	54	46	218	39	1287	74	16	58	872	77	353	332
Ga01g00335	1	9	11	3	8	8	6	9	3	8	3	0	17	13	4	1
Ga01g00336	1	16	7	10	50	12	6	23	9	16	5	0	11	12	12	4
Ga01g00337	0	0	0	0	0	0	0	0	0	0	0	0	0	0	0	0
Ga01g00338	1	10	26	11	6	0	1	1	2	359	86	0	356	214	29	21
Ga01g00339	12	74	76	101	75	58	71	74	102	169	90	5	120	273	60	35
Ga01g00340	24	33	20	19	25	7	5	17	18	20	17	12	27	14	23	28
Ga01g00342	6	59	79	58	216	43	92	90	69	173	189	29	159	117	131	12
Ga01g00343	2	31	438	507	10	41	194	26	715	77	13	2	378	205	143	1
Ga01g00344	0	45	24	16	90	21	42	28	22	48	2	5	13	8	21	9
Ga01g00345	0	15	8	4	53	7	11	20	6	12	17	18	15	6	3	3
Ga01g00346	0	24	2	3	0	0	0	3	2	6	3	0	1	3	16	5
Ga01g00347	688	2	0	39	5	0	2	1	6	2	0	1	3	0	0	110
Ga01g00349	0	0	0	0	0	0	0	0	0	0	0	0	0	0	0	0
Ga01g00351	0	55	3	19	0	0	0	0	0	18	31	0	12	1	130	0
Ga01g00358	0	0	0	0	0	0	0	0	0	0	0	0	0	0	0	0
Ga01g00359	1	20	11	8	20	14	7	51	7	3	2	0	0	1	8	0
Ga01g00360	30	124	84	55	112	51	36	73	59	70	66	83	192	86	72	70
Ga01g00361	356	220	213	187	90	38	59	99	220	75	62	57	132	136	241	127
Ga01g00363	0	0	0	0	0	0	0	0	0	0	0	0	0	0	0	0
Ga01g00364	0	0	0	0	0	0	0	0	0	0	0	0	0	0	0	0
Ga01g00366	149	439	215	425	978	286	246	938	440	561	677	225	593	512	737	346
Ga01g00367	12	80	48	64	330	117	136	379	120	151	165	127	162	117	123	57
Ga01g00368	0	22	9	13	35	10	17	29	16	23	11	8	12	13	36	11
Ga01g00369	0	9	6	7	16	6	3	12	4	15	8	6	12	11	2	5
Ga01g00370	137	283	1448	190	972	238	489	551	221	750	711	39	463	1247	357	64
Ga01g00371	46	595	565	912	1385	814	817	2059	792	1046	1108	530	1600	1530	1813	455
Ga01g00374	21	104	74	66	271	72	85	217	126	121	94	33	135	69	167	40
Ga01g00375	3	0	0	4	0	0	1	0	6	2	1	0	302	6	1	0
Ga01g00376	0	0	0	1	0	0	0	0	3	6	12	0	197	3	6	0
Ga01g00378	0	0	0	0	0	0	0	0	0	0	0	0	0	0	0	0
Ga01g00380	0	159	5	29	0	0	1	1	1	69	43	0	10	22	14	0
Ga01g00382	17	187	452	94	826	1791	132	3112	90	158	31	10	9	151	170	117
Ga01g00383	10	1043	1186	163	75	66	61	115	83	307	106	10	100	247	135	55
Ga01g00385	3	13	7	20	54	12	12	38	10	34	34	4	43	15	15	6
Ga01g00386	0	144	193	20	0	0	0	0	0	75	13	0	1	7	13	1
Ga01g00387	0	156	290	20	20	0	0	29	0	169	13	0	1	7	13	1
Ga01g00388	20	26	7	28	8	1	3	1	25	44	1	0	6	1	27	125
Ga01g00389	3	14	17	8	101	27	12	82	29	11	3	8	33	17	9	35
Ga01g00390	30	10	11	11	38	19	10	26	14	6	7	4	37	13	15	74
Ga01g00391	22	23	3	29	86	74	25	177	40	43	22	5	25	77	21	50
Ga01g00394	35	54	15	125	43	16	36	32	252	43	15	6	23	26	59	52
Ga01g00395	0	770	892	306	1344	214	271	865	151	484	139	0	611	376	185	109
Ga01g00396	1	9	1	4	94	6	12	38	15	12	5	0	1	4	6	8
Ga01g00397	3	17	2	7	2	0	0	1	4	13	48	2	178	20	2	14
Ga01g00398	0	0	0	0	0	0	0	0	0	0	0	0	0	0	0	0
Ga01g00399	0	2861	572	295	2422	878	3	803	30	810	19	0	169	112	3	0
Ga01g00400	0	2861	572	295	2422	878	164	803	99	810	111	6	169	112	38	5
Ga01g00401	0	577	98	124	29	8	14	9	35	237	224	17	32	67	39	3
Ga01g00403	0	0	0	0	0	0	0	0	0	0	0	0	0	0	0	0
Ga01g00405	0	0	0	0	0	0	0	0	0	0	0	0	0	0	0	0
Ga01g00410	1	178	47	67	209	201	21	887	13	513	1855	0	181	110	131	66
Ga01g00413	128	227	88	266	131	176	67	173	35	79	29	81	34	122	83	36
Ga01g00414	0	21	3	7	0	0	2	0	7	54	88	0	32	23	52	2
Ga01g00422	0	0	0	0	0	0	0	0	0	0	0	0	0	0	0	0
Ga01g00423	0	0	0	0	0	0	0	0	0	0	0	0	0	0	0	0
Ga01g00428	94	468	86	81	68	49	64	36	139	143	662	103	43	48	111	200
Ga01g00429	5	28	17	24	97	24	23	57	32	26	24	4	26	23	27	19
Ga01g00430	3	26	14	14	43	35	27	40	12	28	27	3	32	14	23	10
Ga01g00431	135	2010	974	450	25	14	24	36	16	103	44	3	3	9	861	10
Ga01g00433	0	54	54	9	0	0	3	0	2	161	185	2	451	862	4	3
Ga01g00435	0	20	19	2	0	0	50	0	20	54	37	0	41	110	8	0
Ga01g00438	0	0	3	1	0	0	0	0	0	5	10	0	24	10	0	0
Ga01g00440	8	29	30	47	431	54	69	382	43	55	24	165	95	48	114	22
Ga01g00441	3013	6	0	313	5	0	0	0	8	1	0	5	0	0	0	258
Ga01g00448	1	3	13	11	123	8	11	84	11	33	3	0	50	32	0	4
Ga01g00449	0	0	0	0	0	0	0	0	0	0	0	0	0	0	0	0
Ga01g00452	5	289	133	126	589	138	88	300	90	235	67	1	31	131	217	76
Ga01g00453	1	56	4	24	3	3	1	4	6	26	81	0	0	5	80	1
Ga01g00455	72	119	83	55	213	29	27	153	26	238	259	144	246	208	31	68
Ga01g00456	1	34	8	14	38	8	7	27	7	12	4	10	14	13	5	7
Ga01g00457	6	6	7	36	20	10	23	23	65	5	2	0	48	19	31	42
Ga01g00458	1	2	0	0	0	0	0	0	0	0	0	0	180	0	16	22
Ga01g00459	51	99	64	68	165	44	66	96	122	120	73	218	106	61	167	58
Ga01g00461	31	54	19	89	106	44	40	127	188	67	196	1	123	140	60	81
Ga01g00462	78	103	88	103	261	86	82	345	169	47	81	12	91	63	221	115
Ga01g00463	31	267	513	202	292	365	126	186	142	242	847	87	1886	2227	160	95
Ga01g00467	0	0	0	0	0	0	0	0	0	0	0	0	0	0	0	0
Ga01g00470	0	0	0	0	0	0	0	0	0	0	0	0	0	0	0	0
Ga01g00471	0	47	22	48	165	15	12	53	23	61	34	0	23	27	91	5
Ga01g00472	0	47	22	48	165	15	12	53	23	61	34	0	23	27	91	5
Ga01g00473	2	1	1	2	14	2	5	4	1	1	1	3	6	4	4	4
Ga01g00475	0	0	0	0	0	0	0	0	0	0	0	0	0	0	0	0
Ga01g00477	0	0	0	0	0	0	0	0	0	0	0	0	0	0	0	0
Ga01g00481	49	47	18	46	124	62	45	103	33	47	38	49	56	59	142	31
Ga01g00482	0	124	162	80	270	57	45	225	27	182	139	7	164	200	49	6
Ga01g00483	0	0	0	0	4	4	0	186	1	0	0	0	3	0	0	17
Ga01g00484	0	0	0	0	0	0	0	0	0	0	0	0	0	0	0	0
Ga01g00485	0	0	0	0	0	0	0	0	0	0	0	0	0	0	0	0
Ga01g00487	0	0	0	0	0	0	0	0	0	0	0	0	0	0	0	0
Ga01g00488	1	1274	30	224	0	1	1	0	7	404	158	1	2	47	627	1
Ga01g00489	0	0	0	0	0	0	0	0	0	0	0	0	0	0	0	0
Ga01g00490	0	443	36	92	0	0	3	0	25	315	286	0	12	62	369	8
Ga01g00492	2	23	17	109	42	1	11	1	36	195	284	2	152	48	207	79
Ga01g00493	1	37	7	33	11	0	2	0	18	12	61	1	24	17	28	83
Ga01g00494	0	28	2	9	0	0	0	0	0	15	7	0	1	7	37	0
Ga01g00495	472	0	0	66	0	0	0	0	12	0	0	0	0	0	1	122
Ga01g00497	0	2	3	0	3	1	0	5	0	25	14	0	4	22	1	0
Ga01g00498	0	0	0	0	0	0	0	0	0	0	0	0	0	0	0	0
Ga01g00499	0	9	5	4	0	0	0	0	2	6	6	0	2	4	70	1
Ga01g00504	0	1	0	1	16	3	1	9	0	11	38	0	30	37	1	0
Ga01g00506	119	1429	1571	736	477	399	245	937	464	747	1047	178	1173	1226	1087	443
Ga01g00507	0	0	0	0	0	0	0	0	0	0	0	0	85	0	0	0
Ga01g00508	0	0	2	3	0	0	0	0	0	11	9	0	350	32	18	1
Ga01g00510	42	232	155	256	857	136	153	466	226	329	231	20	272	247	399	168
Ga01g00511	0	0	0	0	0	0	0	0	0	0	0	0	0	0	0	0
Ga01g00512	95	316	187	171	596	259	201	593	190	407	437	30	362	337	274	178
Ga01g00513	0	0	0	0	0	0	0	0	0	0	0	0	0	0	0	0
Ga01g00515	57	335	198	365	667	224	223	297	83	151	157	137	145	289	190	87
Ga01g00520	0	0	0	0	0	0	0	0	0	0	0	0	0	0	0	0
Ga01g00521	0	3	1	7	97	14	4	36	6	6	14	8	27	5	3	3
Ga01g00522	0	0	0	0	0	0	0	0	0	0	0	0	0	0	0	0
Ga01g00523	0	34	5	8	8	0	1	0	4	9	3	0	12	1	100	4
Ga01g00524	4	54	6	14	99	2	24	17	52	49	125	8	49	20	54	14
Ga01g00525	421	0	0	20	7	35	3	31	17	3	47	0	3	10	18	21
Ga01g00526	2	10	1	1	11	3	1	6	9	4	1	0	2	4	6	8
Ga01g00527	0	0	0	0	0	0	0	0	0	0	0	0	0	0	0	0
Ga01g00528	84	69	85	104	244	102	64	193	113	63	93	3	60	69	168	227
Ga01g00529	0	0	0	0	0	0	0	0	0	0	0	0	0	0	0	0
Ga01g00530	29	184	89	87	72	37	28	47	69	75	85	38	48	109	110	74
Ga01g00532	182	113	53	83	317	112	141	284	109	142	157	32	142	115	193	98
Ga01g00533	0	0	0	0	0	0	0	0	0	0	0	0	0	0	0	0
Ga01g00534	201	7743	307	3671	2428	1006	461	2171	3438	4049	788	12	81	460	5003	1313
Ga01g00535	3	4	0	12	115	51	0	62	0	6	0	0	0	0	0	16
Ga01g00536	51	45	50	44	120	54	33	121	68	44	50	29	83	56	83	59
Ga01g00539	26	39	23	9	34	17	22	103	13	25	34	13	25	28	17	5
Ga01g00540	521	853	392	707	1321	390	624	827	1312	841	815	148	686	491	1458	760
Ga01g00541	4	57	13	50	146	86	149	107	46	41	42	11	22	50	29	16
Ga01g00542	2	51	24	16	182	15	31	31	14	23	16	50	14	16	16	4
Ga01g00543	206	265	77	207	350	129	279	402	354	273	609	11	263	237	212	288
Ga01g00546	0	0	0	0	0	0	0	0	0	0	0	0	0	0	0	0
Ga01g00549	0	0	0	0	0	0	0	0	0	0	0	0	0	0	0	0
Ga01g00550	1516	31	13	406	2	0	238	10	3208	2	9	26	29	1	459	302
Ga01g00558	0	0	0	0	0	0	0	0	0	0	0	0	0	0	0	0
Ga01g00559	0	0	0	0	0	0	0	0	0	0	0	0	0	0	0	0
Ga01g00560	0	0	0	0	0	0	0	0	0	0	0	0	0	0	0	0
Ga01g00561	0	0	0	0	0	0	0	0	0	0	0	0	0	0	0	0
Ga01g00565	0	0	0	0	0	0	0	0	0	0	0	0	0	0	0	0
Ga01g00566	0	3	3	18	144	51	36	146	46	21	9	5	32	37	4	6
Ga01g00567	0	5	0	7	18	3	4	7	4	3	5	5	11	6	13	2
Ga01g00568	0	1	1	0	9	12	15	13	10	17	264	0	195	18	3	4
Ga01g00569	0	10	425	27	0	0	6	10	78	196	20	2	321	70	106	39
Ga01g00570	2	0	60	11	0	0	29	9	82	46	0	43	212	12	10	55
Ga01g00571	26	48	31	45	18	6	17	24	70	115	46	10	81	130	31	113
Ga01g00574	122	451	266	266	461	135	154	305	342	457	346	47	239	373	429	165
Ga01g00575	0	0	0	0	0	0	0	0	0	0	0	0	0	0	0	0
Ga01g00576	13	40	5	7	1	0	3	1	29	4	24	0	31	2	5	2
Ga01g00579	19	166	63	103	115	85	145	156	124	108	235	276	126	91	125	33
Ga01g00581	0	0	0	0	0	0	0	0	0	0	0	0	0	0	0	0
Ga01g00582	0	5	30	2	0	0	0	0	0	13	0	0	2	5	3	0
Ga01g00583	0	2	0	0	1	428	1	0	1	50	1	0	59	3	8	1
Ga01g00584	6	75	44	39	120	23	32	78	42	63	69	122	128	50	54	20
Ga01g00585	0	433	370	126	2	7	2	0	5	27	59	0	242	26	320	1
Ga01g00586	0	35	50	11	0	0	0	0	0	14	12	0	97	8	10	0
Ga01g00587	7	8	4	6	10	4	4	5	5	7	7	1	3	4	6	6
Ga01g00588	0	11	11	1	0	1	2	3	0	37	18	0	459	47	11	0
Ga01g00589	0	0	0	0	0	0	0	0	0	0	0	0	0	0	0	0
Ga01g00590	41	83	45	51	79	50	13	85	39	82	74	0	208	86	128	109
Ga01g00591	13	160	2	91	3	231	3	37	6	315	1	1	8	272	1	29
Ga01g00592	497	1645	646	1569	3711	1087	2137	3572	1719	2232	2751	1788	1691	1338	1735	801
Ga01g00593	0	0	0	0	0	0	0	0	0	0	0	0	0	0	0	0
Ga01g00596	475	0	0	17	4	0	1	0	6	0	0	0	0	0	0	78
Ga01g00597	2	38	20	20	45	21	14	21	9	36	27	12	29	36	17	5
Ga01g00598	0	0	0	0	0	0	0	0	0	0	0	0	0	0	0	0
Ga01g00599	1	43	60	23	126	178	21	78	17	67	13	1	63	59	18	16
Ga01g00600	0	6	30	9	16	16	182	12	78	65	85	0	167	146	3	1
Ga01g00601	14	17	103	32	520	385	62	564	40	2	0	0	27	21	24	88
Ga01g00602	0	62	22	13	1	0	0	2	0	9	27	0	5	11	3	3
Ga01g00603	0	0	0	0	0	0	0	0	0	0	0	0	0	0	0	0
Ga01g00604	2	12	20	13	174	67	12	660	5	36	3	0	19	110	1	79
Ga01g00605	3	201	341	478	207	97	296	179	1380	74	34	25	172	49	1267	1
Ga01g00606	1038	1062	527	1343	980	486	825	1317	2336	1116	812	80	1123	1018	4050	1825
Ga01g00607	1	4	4	9	78	13	9	12	0	5	6	0	18	6	5	2
Ga01g00608	49	13	2	9	41	9	7	17	28	43	9	10	25	5	21	15
Ga01g00609	4	109	64	45	104	93	42	88	48	182	333	7	278	182	93	28
Ga01g00611	4	10	14	13	85	18	17	28	16	9	10	2	11	9	13	2
Ga01g00612	24	46	10	35	34	15	28	48	110	52	22	12	35	13	40	50
Ga01g00613	0	12	18	61	750	32	175	176	81	103	15	0	61	83	3	0
Ga01g00614	1	24	26	19	54	20	27	101	10	27	32	54	101	21	14	2
Ga01g00615	1	115	32	39	55	10	5	22	7	38	10	5	13	30	44	15
Ga01g00616	23	0	4	7	0	4	3	1	5	12	31	0	60	29	2	13
Ga01g00617	48	40	15	49	37	27	23	41	85	26	13	52	94	29	29	26
Ga01g00618	8	68	61	70	269	32	76	120	66	20	14	30	53	24	46	66
Ga01g00619	0	0	0	0	0	0	0	0	0	0	0	0	0	0	0	0
Ga01g00620	11	243	222	136	669	193	153	667	111	254	353	153	310	139	186	56
Ga01g00624	31	16	2	16	21	9	18	18	22	10	9	22	22	15	15	25
Ga01g00625	91	80	74	153	282	100	90	290	55	105	113	42	207	88	100	129
Ga01g00626	5	170	51	210	498	182	554	359	233	150	1322	1107	881	220	110	83
Ga01g00628	0	1	0	2	3	1	727	0	284	3	0	3406	0	0	0	0
Ga01g00629	0	24	61	12	9	1	12	2	5	3	0	0	0	0	14	5
Ga01g00631	0	0	0	0	0	0	0	0	0	0	0	0	0	0	0	0
Ga01g00632	829	1117	853	1023	1060	606	695	656	2051	962	1445	657	1069	926	1512	427
Ga01g00633	225	5144	7511	2447	1707	847	290	1060	1833	3755	2871	25	4470	8207	1420	313
Ga01g00634	0	0	1	2	39	17	1	56	1	0	0	0	0	0	0	6
Ga01g00635	0	0	0	0	0	0	0	0	0	0	0	0	0	0	0	0
Ga01g00636	45	125	120	130	307	113	156	249	111	166	72	119	101	88	226	73
Ga01g00639	29	54	28	64	43	38	37	56	72	55	127	23	67	78	84	24
Ga01g00640	6	23	13	49	75	10	14	43	36	55	40	1	115	84	108	27
Ga01g00641	10	3	1	26	498	19	65	266	27	59	16	0	39	37	0	2
Ga01g00642	61	17	1	15	17	41	11	11	22	2	1	0	11	5	7	30
Ga01g00643	0	0	0	0	0	0	0	0	0	0	0	0	0	0	0	0
Ga01g00644	401	0	0	22	3	1	2	19	5	3	0	0	2	2	1	42
Ga01g00645	1	20	1	5	32	19	15	29	9	19	13	7	14	10	12	3
Ga01g00647	1	50	31	24	42	6	48	15	26	32	5	0	18	14	41	0
Ga01g00649	36	172	101	127	565	136	97	318	133	186	346	90	347	177	266	125
Ga01g00652	3	31	4	24	0	0	0	0	0	10	13	0	7	2	232	0
Ga01g00654	22	55	45	66	143	42	67	89	64	127	73	14	80	82	98	21
Ga01g00657	0	27	14	12	30	15	4	22	9	50	36	0	39	32	24	1
Ga01g00659	0	5	4	10	37	2	6	6	12	37	194	1	19	19	11	2
Ga01g00660	0	0	0	0	0	0	0	0	0	0	0	0	0	0	0	0
Ga01g00661	11	297	147	241	300	153	66	199	54	121	35	66	125	187	116	26
Ga01g00662	0	34	2	21	100	36	28	75	23	60	93	3	57	62	21	3
Ga01g00663	13	19	7	7	25	3	11	13	5	11	8	28	39	3	7	3
Ga01g00665	1	44	24	30	115	57	30	83	44	20	24	6	29	26	24	0
Ga01g00666	1	62	31	34	112	42	23	104	22	57	34	10	23	48	27	6
Ga01g00667	2611	48	8	1377	3	1	790	1	4574	15	12	2	13	37	798	968
Ga01g00668	11	61	24	73	101	26	60	129	330	17	6	0	14	61	89	78
Ga01g00669	0	0	0	0	0	0	0	0	0	0	0	0	0	0	0	0
Ga01g00670	0	0	0	0	0	0	0	0	0	0	0	0	0	0	0	0
Ga01g00672	58	975	136	396	912	177	641	190	385	613	914	188	414	152	1949	630
Ga01g00673	40	691	195	628	98	81	161	141	675	816	838	612	157	369	4099	143
Ga01g00674	100	254	139	247	691	287	349	739	497	375	290	6	524	285	461	285
Ga01g00678	4	30	1	11	41	4	31	21	28	15	26	34	11	4	14	6
Ga01g00679	141	93	57	125	367	140	222	268	185	208	167	21	182	131	105	345
Ga01g00680	0	24	16	38	13	67	616	198	276	445	176	1	751	856	11	0
Ga01g00681	2	25	10	7	23	150	75	267	57	244	56	0	128	293	27	24
Ga01g00683	0	0	0	0	0	0	0	0	0	0	0	0	0	0	0	0
Ga01g00684	14	130	21	31	4	0	4	2	22	27	48	0	168	57	41	11
Ga01g00685	196	771	242	2133	44	1	498	26	6561	467	403	330	353	24	1947	1215
Ga01g00686	375	51	41	296	77	151	296	154	1003	38	20	2	47	59	142	769
Ga01g00687	13	58	23	37	364	60	70	194	120	87	75	6	166	65	31	38
Ga01g00689	2	13	3	4	42	5	2	23	15	10	11	14	13	1	9	3
Ga01g00690	3	125	8	35	63	38	6	34	10	65	84	0	26	32	39	19
Ga01g00691	1	4	4	14	64	19	3	47	12	16	10	3	2	6	1	1
Ga01g00693	0	19	33	22	58	10	6	29	2	27	93	1	16	192	4	3
Ga01g00694	3	312	133	143	71	36	18	30	17	76	35	73	39	36	51	14
Ga01g00695	1	811	125	257	1	0	0	1	3	1850	13	0	65	3	7894	1
Ga01g00696	0	108	40	48	97	36	23	64	15	131	91	6	63	75	184	5
Ga01g00697	7	133	227	55	46	21	47	19	33	117	55	112	23	77	209	35
Ga01g00698	92	102	18	38	22	3	9	20	26	48	30	20	15	9	102	74
Ga01g00699	73	727	513	497	2431	384	456	1333	501	998	1003	237	1579	765	1034	216
Ga01g00700	73	727	513	497	2431	384	456	1333	501	998	1003	237	1579	765	1034	216
Ga01g00701	0	0	0	0	0	0	0	0	0	0	0	0	0	0	0	0
Ga01g00702	4	65	22	28	69	27	27	65	12	81	43	23	53	44	9	16
Ga01g00703	44	45	20	51	32	24	12	11	26	85	17	5	35	84	21	35
Ga01g00704	7	5138	1571	1322	1281	247	842	549	447	398	132	97	22	192	2305	27
Ga01g00705	0	50	30	13	2	0	5	0	2	21	46	2	0	5	9	0
Ga01g00706	7	256	251	191	843	116	78	345	78	256	175	3	144	101	385	16
Ga01g00707	119	630	331	414	533	234	217	341	128	141	54	267	146	188	350	131
Ga01g00708	300	24	21	124	35	61	14	46	9	52	1665	0	25	53	23	78
Ga01g00711	3	77	5	16	4	2	0	2	4	7	29	0	50	1	167	6
Ga01g00712	12	0	0	237	7	1	2	9	9	1	261	2	704	5	30	1087
Ga01g00714	7	292	225	82	207	38	79	74	47	258	196	93	91	82	108	21
Ga01g00715	6	30	12	46	120	26	47	139	80	137	57	22	136	119	101	22
Ga01g00716	8901	4948	4092	1779	5107	1250	644	1460	703	2524	20718	1314	4184	4182	2922	3687
Ga01g00718	0	0	0	0	0	0	0	0	0	0	0	0	0	0	0	0
Ga01g00719	5	261	96	59	158	81	4	184	16	221	15	0	16	58	20	0
Ga01g00723	155	2793	283	536	3010	84	31	74	99	305	1948	3	462	145	3368	176
Ga01g00725	0	0	0	0	0	0	0	0	0	0	0	0	0	0	0	0
Ga01g00726	0	7	0	0	1	0	0	0	0	41	4	0	9	9	1	0
Ga01g00727	0	0	0	0	0	0	0	0	0	0	0	0	0	0	0	0
Ga01g00728	3	18	9	14	26	5	3	19	23	17	10	0	22	7	37	34
Ga01g00729	108	19	2	93	22	51	31	255	221	53	23	3	51	82	52	17
Ga01g00730	77	7	4	23	5	6	10	8	42	97	3	1	28	36	14	5
Ga01g00731	102	103	57	58	141	101	90	206	77	118	55	91	88	43	144	47
Ga01g00732	0	0	0	0	0	0	0	0	0	0	0	0	0	0	0	0
Ga01g00733	2	2	1	20	184	5	10	51	30	1	0	0	8	2	5	3
Ga01g00734	0	0	0	0	0	0	0	0	0	0	0	0	0	0	0	0
Ga01g00735	0	0	0	0	0	1	0	3	2	5	1	0	43	67	0	0
Ga01g00737	0	0	0	0	0	0	0	0	0	0	0	0	0	0	0	0
Ga01g00738	13	4195	1191	1247	17	11	17	20	135	1250	155	1	220	753	1008	180
Ga01g00739	50	1	0	19	17	0	0	5	12	0	0	174	34	0	1	266
Ga01g00740	410	1116	1286	466	890	465	319	459	184	163	206	716	282	511	171	197
Ga01g00744	0	1	2	36	28	36	3	13	5	167	38	0	36	406	7	19
Ga01g00745	0	0	0	0	0	0	0	0	0	0	0	0	0	0	0	0
Ga01g00746	1	32	26	24	121	33	15	26	11	19	29	9	19	49	19	9
Ga01g00747	1506	17241	18611	8161	8633	2966	1733	7926	3805	6951	5112	889	4504	11140	12653	1987
Ga01g00749	448	1169	1483	1272	3396	1030	864	3576	1566	1095	1169	394	2687	1788	1609	620
Ga01g00750	277	217	422	293	1030	377	266	1244	293	255	259	45	491	367	389	191
Ga01g00752	5	51	6	55	115	55	34	42	33	3	0	2	223	6	58	365
Ga01g00753	0	610	759	123	216	51	88	78	35	46	29	0	32	136	44	1
Ga01g00755	0	13	5	12	14	21	82	55	53	104	42	0	158	485	0	4
Ga01g00756	57	278	112	232	788	159	87	293	72	63	49	167	114	80	85	74
Ga01g00757	1	1	39	106	1	0	6	2	25	9	16	3	2044	307	5	13
Ga01g00758	86	164	49	172	264	40	81	186	144	76	62	26	55	74	222	105
Ga01g00759	0	43	27	8	0	0	30	0	6	27	2	4	1	6	6	0
Ga01g00760	0	18	0	2	1	3	95	2	76	138	23	0	109	204	0	3
Ga01g00761	4	11	1	14	74	7	99	15	32	4	9	19	2	2	0	5
Ga01g00762	0	79	24	20	132	55	62	46	48	41	81	25	19	27	50	0
Ga01g00763	0	79	24	20	132	55	62	46	48	41	81	25	19	27	50	0
Ga01g00764	0	0	0	0	0	0	0	0	0	0	0	0	0	0	0	0
Ga01g00765	16	83	39	56	152	39	48	160	35	64	73	104	72	45	70	5
Ga01g00768	1558	835	97	533	145	29	286	65	1324	29	787	97	79	83	617	837
Ga01g00769	187	339	49	273	86	66	111	118	250	346	304	203	142	131	181	272
Ga01g00770	48	22	7	99	47	1278	484661	5	245839	8508	6	6187	13	83	31	48
Ga01g00771	17	138	66	105	222	75	49	171	53	70	63	66	35	51	122	78
Ga01g00772	1926	1274	820	1732	2055	1099	909	1718	1712	655	825	399	1663	1268	2514	2487
Ga01g00773	478	67	20	84	56	36	23	54	89	92	153	11	141	58	274	546
Ga01g00774	0	0	0	0	0	0	0	0	0	0	0	0	0	0	0	0
Ga01g00775	905	0	0	56	3	0	5	0	11	1	0	1	0	0	0	162
Ga01g00776	9	4	0	0	2	4	7	1	4	2	1	0	0	0	0	9
Ga01g00778	7	27	41	25	66	26	16	88	11	23	15	6	22	33	35	20
Ga01g00779	31	0	0	339	453	1	41	3	786	1	1	0	155	2	45	509
Ga01g00782	46	146	122	97	225	105	73	188	152	213	200	21	215	204	154	105
Ga01g00784	0	0	0	0	0	0	0	0	0	0	0	0	0	0	0	0
Ga01g00785	18	130	169	381	142	544	178	142	411	187	338	7	319	324	673	357
Ga01g00786	0	16	1	9	59	6	5	14	2	11	7	19	5	10	12	5
Ga01g00787	2	13	6	19	19	6	7	19	14	15	17	4	12	12	15	19
Ga01g00788	2	125	31	41	52	19	12	53	36	40	36	3	12	28	41	19
Ga01g00789	4	311	209	85	156	24	9	91	14	82	56	4	37	76	106	11
Ga01g00793	0	8	82	106	101	808	38	272	13	3	12	60	2	16	16	4
Ga01g00794	0	0	0	0	0	0	0	0	0	0	0	0	0	0	0	0
Ga01g00795	0	24	403	16	151	21	155	40	73	17	25	36	29	16	17	0
Ga01g00797	74	46	119	73	15	33	36	9	135	106	256	5	644	58	31	10
Ga01g00798	0	0	0	0	0	0	0	0	0	0	0	0	0	0	0	0
Ga01g00799	0	0	0	0	0	0	0	0	0	0	0	0	0	0	0	0
Ga01g00800	53	90	63	99	322	154	75	656	165	119	166	22	228	189	143	90
Ga01g00801	18	17	19	11	11	5	7	15	9	14	20	3	22	21	12	20
Ga01g00802	0	0	0	0	0	0	0	0	0	0	0	0	0	0	0	0
Ga01g00803	40	81	28	110	155	35	35	77	157	58	43	42	58	76	249	120
Ga01g00805	82	138	45	140	427	278	70	704	139	75	54	0	269	172	177	242
Ga01g00806	55	416	103	200	454	347	927	565	357	509	632	367	470	391	158	105
Ga01g00808	0	0	0	0	0	0	0	0	0	0	0	0	0	0	0	0
Ga01g00809	108	325	266	219	1004	134	256	353	190	175	155	244	226	177	236	70
Ga01g00810	107	40	64	126	116	83	77	162	202	129	103	16	206	161	121	78
Ga01g00811	321	0	1	299	306	32	225	59	1433	5	0	0	1	0	1	22
Ga01g00812	60	169	91	68	267	63	80	172	73	112	309	63	553	136	188	236
Ga01g00813	22965	21313	8648	26843	4581	1670	5922	1687	28186	14633	29527	1611	11849	8677	25426	25050
Ga01g00814	8	17	12	6	18	4	7	6	27	8	18	23	13	8	7	4
Ga01g00815	10	600	361	276	633	520	446	605	297	1621	1351	22	932	636	516	388
Ga01g00816	14	146	130	58	258	67	45	299	49	85	98	30	200	88	117	39
Ga01g00819	0	0	0	0	0	0	0	0	0	0	0	0	0	0	0	0
Ga01g00820	8	15	0	46	4	1	28	3	115	17	3	0	1	13	7	22
Ga01g00821	17	580	405	313	1145	141	735	261	400	1795	589	308	1295	2099	312	422
Ga01g00823	0	0	0	0	0	0	0	0	0	0	0	0	0	0	0	0
Ga01g00824	53	599	21	21	3	0	4	0	12	112	132	4	630	101	51	32
Ga01g00825	0	49	26	50	58	22	41	54	24	60	71	0	34	38	64	1
Ga01g00826	15	29	37	27	3	4	33	3	165	8	0	0	1	9	34	6
Ga01g00828	97	360	125	266	618	173	193	407	364	349	573	37	307	236	286	378
Ga01g00829	13	357	171	179	578	35	52	167	166	136	58	19	98	84	55	7
Ga01g00831	3	42	45	58	21	24	3	10	54	864	609	1	489	1074	59	102
Ga01g00834	56	340	130	240	654	240	92	475	373	254	260	14	733	297	151	383
Ga01g00835	0	0	0	0	0	0	0	0	0	0	0	0	0	0	0	0
Ga01g00836	727	1538	1117	1024	1947	950	943	1901	1536	1616	1268	377	1406	1055	1952	1151
Ga01g00838	1	30	12	21	38	12	23	4	7	28	8	26	5	9	12	5
Ga01g00839	0	0	0	0	0	0	0	0	0	0	0	0	0	0	0	0
Ga01g00841	193	10949	4703	7068	2191	736	612	1035	1203	3092	5363	2503	1712	2321	4316	1731
Ga01g00843	0	0	0	0	0	0	0	0	0	0	0	0	0	0	0	0
Ga01g00844	182	97	28	853	579	0	187	11	745	146	39	0	206	54	85	26317
Ga01g00845	4	22	16	28	72	2	22	31	57	27	77	14	43	33	61	49
Ga01g00846	4	0	1	63	112	138	0	712	1	4	46	0	6	9	4	1322
Ga01g00847	13	125	107	84	446	179	77	385	145	131	193	47	356	163	81	77
Ga01g00849	11	59	10	22	158	29	52	165	54	45	85	51	65	56	26	26
Ga01g00850	2	90	31	50	196	25	43	66	17	66	100	52	41	23	112	15
Ga01g00851	0	163	102	34	48	10	17	36	9	88	44	2	17	43	53	10
Ga01g00852	2	1	1	4	47	31	37	36	18	16	8	48	6	16	1	2
Ga01g00853	1	479	364	739	3209	946	1304	3007	536	612	401	37	313	572	151	6
Ga01g00854	18	12	11	20	22	14	17	27	42	37	16	35	34	8	22	19
Ga01g00855	1	2	0	56	113	1	250	126	100	14	7	1	195	38	1	1
Ga01g00856	0	0	0	0	0	0	0	0	0	0	0	0	0	0	0	0
Ga01g00857	0	6	3	8	106	10	3	38	2	19	7	4	24	8	0	1
Ga01g00858	471	164	66	194	243	117	98	282	225	194	116	127	116	133	234	149
Ga01g00860	4	13	1	3	37	0	7	13	4	17	13	7	24	9	4	21
Ga01g00861	372	89	43	99	164	84	35	91	93	31	37	87	86	51	50	136
Ga01g00862	0	0	0	12	143	24	26	144	14	2	0	0	21	1	0	0
Ga01g00864	2	31	4	32	225	171	16	194	5	14	39	0	22	50	10	13
Ga01g00865	175	64	4	18	17	9	5	12	8	67	229	1	84	65	41	127
Ga01g00866	1323	49	8	88	22	18	53	48	138	31	46	14	74	56	117	46
Ga01g00868	120	548	232	451	1863	428	478	1762	406	489	626	727	579	456	1012	261
Ga01g00869	3	73	28	23	13	12	6	47	7	82	22	6	17	42	26	12
Ga01g00870	0	0	0	8	142	2	7	55	3	3	0	0	2	2	0	0
Ga01g00871	6	219	335	329	1316	490	328	1825	304	376	438	119	426	437	414	5
Ga01g00872	12	167	75	145	1036	193	120	558	156	224	121	63	222	107	256	89
Ga01g00873	2	2	1	3	156	33	15	187	14	33	13	0	133	53	1	1
Ga01g00874	145	94	135	57	55	354	114	626	94	78	72	44	126	274	29	59
Ga01g00875	13	204	64	126	36	426	61	1467	80	283	63	10	1147	484	545	267
Ga01g00876	0	42	48	34	40	2	32	15	26	71	109	4	71	37	54	7
Ga01g00877	42	313	233	99	489	49	195	157	108	82	1805	132	256	76	366	74
Ga01g00878	0	0	0	0	0	0	0	0	0	0	0	0	0	0	0	0
Ga01g00880	0	48	18	19	42	8	6	34	3	22	14	0	22	20	16	5
Ga01g00881	0	56	52	12	6	2	2	10	0	0	0	0	5	6	1	0
Ga01g00882	0	56	52	12	6	2	2	10	0	0	0	0	5	6	1	0
Ga01g00883	0	0	0	0	0	0	0	0	0	0	0	0	0	0	0	0
Ga01g00884	6	34	12	29	46	25	16	29	30	43	18	5	9	34	32	15
Ga01g00885	0	10	0	86	52	0	0	104	0	105	1	0	3	7	27	7
Ga01g00886	0	0	0	0	0	0	0	0	0	0	0	0	0	0	0	0
Ga01g00888	24	850	470	464	1942	453	462	1052	282	816	333	449	452	482	691	117
Ga01g00892	0	8	7	24	25	1	163	1	181	141	7	254	5	116	12	3
Ga01g00894	455	1023	893	946	142	98	173	96	1033	488	901	61	1720	1680	395	233
Ga01g00895	1	155	138	59	97	7	23	57	34	121	47	63	48	73	116	12
Ga01g00896	4	25	17	22	89	29	11	27	7	23	4	2	25	19	15	21
Ga01g00897	0	0	0	0	0	0	0	0	0	0	0	0	0	0	0	0
Ga01g00898	20	97	24	24	65	52	12	69	10	21	14	2	63	50	15	27
Ga01g00899	12	199	545	90	351	259	271	357	137	347	277	0	149	229	562	17
Ga01g00900	5	9	6	3	22	3	13	15	10	17	13	2	12	5	8	2
Ga01g00903	38	3716	621	1840	827	804	263	825	373	2594	1469	74	381	890	6427	1082
Ga01g00905	0	87	70	42	396	43	10	93	9	34	24	3	23	47	28	0
Ga01g00906	0	0	0	0	0	0	0	0	0	0	0	0	0	0	0	0
Ga01g00907	26	12	24	36	1	75	14	26	20	54	76	0	29	54	49	115
Ga01g00908	7	6	20	29	338	9	25	118	23	33	13	0	120	105	2	13
Ga01g00909	0	0	0	0	0	0	0	0	0	0	0	0	0	0	0	0
Ga01g00910	0	0	0	0	0	0	0	0	0	0	0	0	0	0	0	0
Ga01g00911	6	552	1025	1195	6385	3194	915	12265	421	6181	1589	5	4156	6301	66	29
Ga01g00912	20	12	10	7	6	8	7	7	16	17	7	0	40	3	34	4
Ga01g00914	0	0	1	7	71	4	4	48	1	15	9	0	11	9	0	0
Ga01g00915	0	0	0	1	6	0	1	6	0	8	3	0	9	8	0	0
Ga01g00916	10	32	26	9	40	18	32	21	22	27	36	19	14	16	37	8
Ga01g00917	0	45	8	10	42	15	9	40	10	12	11	6	11	11	9	1
Ga01g00919	0	0	0	0	0	0	0	0	0	0	0	0	0	0	0	0
Ga01g00920	2	158	2	2	15	6	0	0	1	7	34	0	12	4	4	2
Ga01g00921	0	0	0	0	0	0	0	0	0	0	0	0	0	0	0	0
Ga01g00924	4	104	33	114	228	104	73	242	156	86	54	57	199	91	141	67
Ga01g00925	0	5	693	18	152	9	72	18	39	106	50	27	762	360	3	3
Ga01g00926	0	15	39	28	0	1	230	0	103	67	5	155	437	178	59	108
Ga01g00927	3	24	10	10	126	17	8	54	4	8	4	3	5	2	12	8
Ga01g00928	5	1604	2522	878	256	206	267	524	149	1131	803	20	1417	868	1615	26
Ga01g00929	9	102	17	76	226	63	28	91	34	133	76	4	116	95	66	6
Ga01g00930	25	484	126	114	52	53	30	63	114	303	79	2	127	222	399	107
Ga01g00931	0	0	0	0	0	0	0	0	0	0	0	0	0	0	0	0
Ga01g00932	2	100	37	32	117	42	20	103	23	53	66	113	66	45	71	32
Ga01g00933	16	163	169	81	586	159	139	471	87	177	265	383	333	185	259	42
Ga01g00934	1	95	44	67	166	78	39	91	27	86	37	15	42	61	83	13
Ga01g00936	41	35	20	25	39	11	16	73	27	45	38	1	18	47	32	112
Ga01g00937	222	63	32	104	294	26	48	53	108	33	12	55	127	37	136	24
Ga01g00938	0	10	2	0	1	7	36	0	30	36	34	0	34	89	0	0
Ga01g00939	8	116	25	60	92	42	26	71	42	41	56	77	79	28	187	130
Ga01g00940	108	165	157	182	378	136	133	257	291	179	250	93	506	172	171	226
Ga01g00941	156	189	17	308	1254	542	383	1854	243	169	306	138	418	280	109	175
Ga01g00943	0	0	0	0	0	0	0	0	0	0	0	0	0	0	0	0
Ga01g00944	0	2	0	2	13	1	8	12	3	3	0	0	5	0	0	0
Ga01g00945	0	0	0	0	0	0	0	0	0	0	0	0	0	0	0	0
Ga01g00946	0	21	22	47	50	27	16	59	13	382	384	0	898	572	7	11
Ga01g00947	221	943	643	511	1626	530	519	1350	1142	653	888	310	810	858	1225	290
Ga01g00948	2742	724	770	1444	336	249	576	212	3847	1089	573	10	1242	1306	1803	524
Ga01g00949	1	48	29	16	45	10	14	22	8	11	12	7	30	23	28	22
Ga01g00950	0	40	18	11	128	52	40	96	18	41	15	61	26	19	11	10
Ga01g00952	59	138	72	116	253	50	26	79	17	25	29	5	18	56	60	52
Ga01g00956	0	11	13	6	1	4	0	4	1	177	1	0	2	34	17	0
Ga01g00957	4	33	14	21	71	14	36	54	22	57	38	5	19	26	52	24
Ga01g00958	64	183	252	117	236	60	58	138	101	143	158	32	92	156	141	105
Ga01g00959	0	0	0	0	0	0	0	0	0	0	0	0	0	0	0	0
Ga01g00961	0	0	2	0	1	2	1	1	0	4	65	0	68	60	0	0
Ga01g00962	112	4	2	440	0	1	217	0	2504	9	11	1	0	100	47	142
Ga01g00965	4	62	16	9	49	14	18	15	14	18	51	8	11	16	34	28
Ga01g00968	0	0	0	5	1	2	18	7	4	20	2	0	201	25	1	0
Ga01g00969	1	0	4	10	82	9	12	60	7	38	9	0	49	54	1	1
Ga01g00971	25	47	31	31	95	14	9	41	15	53	30	26	18	13	24	47
Ga01g00973	2	42	29	19	115	11	28	33	16	32	11	12	14	5	20	4
Ga01g00977	44	146	80	81	175	82	108	88	77	124	159	39	68	86	110	100
Ga01g00979	6540	5224	1756	5609	7688	8045	4598	12468	7588	2936	4932	661	3495	5861	4080	4737
Ga01g00980	76	2735	2964	551	1161	319	249	1462	719	663	487	185	537	609	438	130
Ga01g00985	445	15338	157	6759	212	2	184	62	1347	1224	242	4	3521	551	24085	53
Ga01g00986	0	115	16	8	0	0	1	0	0	36	125	0	23	17	11	0
Ga01g00987	0	481	2	64	3	5	13	26	5	14	1	10	621	6	306	3
Ga01g00990	0	0	0	0	0	0	0	0	0	0	0	0	0	0	0	0
Ga01g00991	103	30	18	56	68	39	14	55	23	20	15	2	22	25	75	43
Ga01g00994	2	36	10	12	60	8	13	26	16	38	24	13	16	23	36	11
Ga01g00995	0	15	8	10	35	8	10	30	6	22	31	20	8	7	19	3
Ga01g00996	0	5	10	6	64	11	10	50	2	10	6	24	9	11	6	4
Ga01g00997	66	22	7	22	78	17	31	62	40	39	64	5	19	17	19	18
Ga01g00998	1	10	0	4	39	4	3	19	6	13	10	0	16	6	1	1
Ga01g00999	0	0	0	0	0	0	0	0	0	0	0	0	0	0	0	0
Ga01g01000	283	205	121	259	621	127	83	301	193	162	145	37	450	190	407	286
Ga01g01001	0	0	0	0	0	0	0	0	0	0	0	0	0	0	0	0
Ga01g01002	38	30	8	26	57	8	7	34	8	16	20	13	15	9	42	6
Ga01g01004	6	151	57	121	226	136	423	301	209	125	182	42	203	162	182	32
Ga01g01005	0	37	24	43	205	105	52	301	40	124	79	0	271	82	31	3
Ga01g01006	135	498	123	460	613	215	241	718	191	340	229	97	138	130	828	254
Ga01g01007	135	498	123	460	613	215	241	718	191	340	229	97	138	130	828	254
Ga01g01008	8	7	9	76	2	1	19	2	110	17	35	0	11	49	81	10
Ga01g01009	53	88	136	156	868	369	130	793	99	116	165	177	686	312	249	613
Ga01g01010	52	74	22	40	122	45	65	142	35	45	254	50	71	48	87	48
Ga01g01011	37	3	2	3	8	4	3	5	3	3	1	0	1	4	2	12
Ga01g01012	3	66	152	16	28	33	20	96	12	189	1	2	18	166	12	21
Ga01g01013	17	73	49	67	411	65	133	148	97	134	200	48	195	70	139	35
Ga01g01014	0	37	21	15	239	26	34	79	16	72	45	3	56	38	28	4
Ga01g01015	117	1507	736	287	496	183	267	324	602	736	528	73	279	483	490	359
Ga01g01016	0	14	1	1	17	6	5	16	19	21	19	5	14	4	11	9
Ga01g01017	77	293	149	270	143	29	162	45	149	930	1193	12	838	1387	25	250
Ga01g01018	10	161	14	8	8	1	8	6	36	15	147	0	40	3	56	43
Ga01g01021	20	194	65	70	291	59	50	73	89	108	305	10	70	45	136	54
Ga01g01022	191	132	265	2404	17236	2463	1417	10307	592	2433	780	1	4272	5681	22	70
Ga01g01023	32	239	102	256	907	154	190	487	187	154	100	126	117	142	166	70
Ga01g01024	8	20	55	17	131	23	34	29	22	5	5	7	47	21	35	20
Ga01g01025	8	20	55	17	131	23	34	29	22	5	5	7	47	21	35	20
Ga01g01026	4	58	2	64	190	32	35	83	20	43	42	4	40	46	42	22
Ga01g01027	27	127	108	125	431	84	77	295	117	92	51	12	201	136	178	46
Ga01g01028	429	362	354	477	1849	591	690	1586	662	624	720	1284	1268	645	952	513
Ga01g01030	1	411	206	99	53	193	30	90	57	31	36	48	37	140	43	0
Ga01g01031	0	0	0	0	0	0	0	0	0	0	0	0	0	0	0	0
Ga01g01032	332	70	44	49	213	107	10	470	84	35	29	0	51	38	21	91
Ga01g01034	18	38	4	19	15	9	17	7	42	20	12	1	18	10	22	7
Ga01g01035	0	0	0	0	0	0	0	0	0	0	0	0	0	0	0	0
Ga01g01036	6	1	4	2	68	71	38	334	17	13	8	1	40	36	1	5
Ga01g01037	1	157	288	54	150	32	44	111	27	139	51	0	34	53	62	14
Ga01g01039	156	555	438	489	3901	847	721	2595	516	777	488	25	611	729	621	143
Ga01g01040	0	101	11	7	0	0	0	0	0	8	4	0	0	0	1	0
Ga01g01041	88	180	153	136	286	122	80	218	125	164	138	19	152	144	221	152
Ga01g01042	0	3	1	184	2607	22	1	1175	2	121	68	0	283	209	0	0
Ga01g01043	51	75	43	51	73	39	11	31	45	33	112	16	68	95	39	44
Ga01g01044	600	351	248	450	1425	583	435	2954	473	498	557	127	935	703	380	260
Ga01g01045	108	231	535	180	589	554	169	759	185	247	249	4	536	688	160	178
Ga01g01046	4	8	2	7	14	5	5	29	4	14	13	4	19	19	21	5
Ga01g01047	27	320	141	152	851	143	176	484	187	499	321	107	281	174	443	80
Ga01g01048	29	31	33	19	90	23	27	61	25	27	17	9	36	32	43	41
Ga01g01049	0	0	0	0	0	0	0	0	0	0	0	0	0	0	0	0
Ga01g01050	2	311	84	216	427	179	78	322	59	219	173	10	165	153	222	34
Ga01g01053	1763	8787	3733	7433	27488	5511	5314	19467	5353	12688	9974	2005	4886	6797	10529	5752
Ga01g01054	1	169	71	52	0	15	5	3	24	319	69	0	148	124	76	2
Ga01g01056	0	0	0	0	0	0	0	0	0	0	0	0	0	0	0	0
Ga01g01058	16	292	142	125	418	70	56	183	101	216	427	42	282	237	153	75
Ga01g01059	130	92	39	60	81	22	62	96	102	113	81	14	108	73	47	41
Ga01g01060	1	52	60	16	54	22	3	28	3	29	25	19	69	48	21	2
Ga01g01061	5837	3675	1075	4635	1119	971	2220	2586	6386	1312	1019	1709	1192	823	6119	5355
Ga01g01062	277	1	0	22	0	11	1	4	3	3	0	0	1	1	3	34
Ga01g01063	11	0	0	7	72	7	18	59	12	27	7	1	35	22	1	2
Ga01g01064	7	43	60	85	200	73	64	204	47	62	47	60	68	90	76	23
Ga01g01065	75	167	50	84	1250	468	145	1131	322	215	247	96	593	231	82	218
Ga01g01066	14	219	59	126	203	97	75	322	141	249	218	45	212	223	191	81
Ga01g01067	36	122	40	58	42	14	38	36	60	64	31	18	22	22	60	14
Ga01g01068	47	505	292	270	685	223	421	639	361	519	379	540	452	398	432	77
Ga01g01069	54	346	276	222	773	222	148	835	154	286	210	340	281	242	727	87
Ga01g01071	13	208	36	88	1109	223	135	452	147	211	170	82	233	94	80	78
Ga01g01072	11	441	221	109	394	89	68	218	88	263	185	41	114	154	355	44
Ga01g01073	92	232	147	233	564	318	421	824	469	247	119	109	183	292	213	98
Ga01g01074	1	0	0	1	0	0	1	0	4	0	9	0	0	0	19	8
Ga01g01075	0	0	0	0	0	0	0	0	0	0	0	0	0	0	0	0
Ga01g01077	0	0	0	0	0	0	0	0	0	0	0	0	0	0	0	0
Ga01g01078	0	1	1	8	37	54	47	73	12	37	45	0	97	91	0	0
Ga01g01079	118	1117	591	294	191	41	100	105	379	418	373	32	100	205	534	167
Ga01g01080	4	47	57	25	138	39	93	83	41	68	83	29	116	39	46	18
Ga01g01081	0	0	0	0	0	0	0	0	0	0	0	0	0	0	0	0
Ga01g01083	1041	3722	4806	2989	1771	1560	556	2549	1142	1223	700	595	1142	2095	1445	952
Ga01g01084	28	100	4	215	2	2	98	3	909	55	74	1	391	54	283	36
Ga01g01085	44291	41158	8801	76909	610	2096	24511	1360	107943	16256	28981	2178	11415	13816	61939	38391
Ga01g01088	284	390	322	552	1165	929	750	1374	462	122	345	313	468	607	85	315
Ga01g01089	5	95	31	35	123	44	66	51	48	107	72	15	70	60	65	27
Ga01g01090	0	0	0	0	0	0	0	0	0	0	0	0	0	0	0	0
Ga01g01091	6	25	12	19	34	27	16	36	32	18	16	3	22	24	36	24
Ga01g01092	40	2764	10	2111	25	22	211	10	775	73	545	1	22	26	1436	285
Ga01g01093	14	665	374	588	2051	558	393	2162	1266	1217	708	160	4388	863	555	174
Ga01g01095	39	136	95	87	57	22	36	54	82	57	66	7	57	48	102	31
Ga01g01096	283	5	12	42	79	15	61	33	61	41	22	22	46	52	5	54
Ga01g01097	733	177	58	2455	24	42	499	143	3470	1031	263	9	1003	2621	983	675
Ga01g01098	371	226	79	252	114	47	72	304	461	137	79	5	176	213	307	357
Ga01g01099	43	117	11	55	131	6	11	13	218	195	145	14	43	13	148	108
Ga01g01100	1876	3950	4366	5515	18045	10141	6454	27862	5970	7606	9260	3115	16393	14240	9032	4738
Ga01g01102	45	57	44	65	98	80	37	135	20	97	101	45	70	52	82	19
Ga01g01103	30	0	0	48	0	1	12	1	116	2	0	0	11	11	1	12
Ga01g01104	30	79	24	25	133	45	53	140	94	76	64	27	104	58	66	74
Ga01g01106	29	17	2	8	46	5	9	28	23	15	6	3	6	0	14	4
Ga01g01107	626	1	0	23	37	14	16	35	13	0	0	0	0	0	2	72
Ga01g01108	75	64	37	34	148	66	36	78	45	59	385	1541	147	81	30	47
Ga01g01113	36	62	59	61	82	60	47	115	84	68	52	10	50	60	82	70
Ga01g01114	263	10	5	23	26	59	14	125	10	11	1	0	12	6	0	33
Ga01g01116	16	447	82	443	46	131	231	49	341	274	108	2	144	153	1274	132
Ga01g01117	0	0	0	0	0	0	0	0	0	0	0	0	0	0	0	0
Ga01g01118	3	71	32	63	95	27	38	67	22	45	26	7	30	31	101	8
Ga01g01120	87	5002	3336	995	503	37	235	65	656	457	3101	49	850	593	1615	55
Ga01g01121	19	186	134	134	530	107	210	271	166	241	239	35	163	163	201	15
Ga01g01122	118	37	34	70	796	524	276	949	157	485	120	0	101	547	9	63
Ga01g01124	0	131	96	85	910	703	293	389	97	335	38	8	222	139	82	2
Ga01g01126	0	0	0	0	0	0	0	0	0	0	0	0	0	0	0	0
Ga01g01127	0	0	0	0	0	0	0	0	0	0	0	0	0	0	0	0
Ga01g01130	3	0	2	4	62	5	75	16	44	20	48	0	21	15	2	5
Ga01g01131	0	0	0	0	0	0	0	0	0	0	0	0	0	0	0	0
Ga01g01132	110	538	343	539	1559	387	617	933	348	578	220	583	313	280	1142	387
Ga01g01134	19	8	2	118	561	61	87	164	44	25	76	17	325	166	131	115
Ga01g01135	0	50	16	11	71	26	11	86	22	84	81	1	20	44	27	3
Ga01g01136	62	451	149	240	220	98	55	145	84	213	80	114	164	244	149	88
Ga01g01137	118	298	67	55	382	128	83	242	106	115	384	99	165	96	63	234
Ga01g01138	0	0	0	0	0	0	0	0	0	0	0	0	0	0	0	0
Ga01g01139	0	348	376	185	1075	446	100	461	89	777	296	1	575	598	168	35
Ga01g01140	89	374	191	318	952	206	384	694	356	411	166	88	425	208	535	292
Ga01g01141	115	189	160	161	788	174	183	794	129	196	228	151	251	191	281	161
Ga01g01142	6	6	9	33	11	125	16	2026	37	18	0	0	6	15	0	5
Ga01g01143	5	35	25	29	31	22	21	36	101	54	21	0	36	62	9	10
Ga01g01144	1	26	27	23	14	17	9	36	9	39	58	7	25	48	11	13
Ga01g01145	1	0	22	57	92	56	17	195	4	2	2	1	22	0	0	1368
Ga01g01147	996	661	287	775	1501	1045	770	2805	1337	1133	1230	29	1757	1211	471	1793
Ga01g01148	471	91	310	644	378	300	436	646	590	44	681	357	335	275	816	503
Ga01g01149	882	28	356	5873	1501	2573	3681	6586	19996	2892	5281	7	11446	7885	86	33585
Ga01g01150	31	56	30	39	180	49	23	99	54	49	57	49	90	29	59	43
Ga01g01151	0	0	0	0	0	0	0	0	0	0	0	0	0	0	0	0
Ga01g01152	312	9875	3878	3495	1344	462	727	845	2014	5523	6008	879	2774	4783	3694	480
Ga01g01153	0	0	0	0	0	0	0	0	0	0	0	0	0	0	0	0
Ga01g01154	0	0	0	0	0	0	0	0	0	0	0	0	0	0	0	0
Ga01g01155	47	0	0	1	4	52	4	63	1	0	0	0	0	0	0	0
Ga01g01156	4	4	4	5	2	2	6	2	0	3	5	3	3	5	5	0
Ga01g01158	41	202	161	255	1045	263	238	829	196	255	301	97	421	291	450	100
Ga01g01159	824	1093	496	1374	1614	760	680	2260	1272	1037	1080	347	845	960	1480	1279
Ga01g01160	65	459	69	660	229	986	1972	187	2234	2880	846	2	1918	3919	511	266
Ga01g01161	129	10893	3271	8610	1090	1540	1042	1131	1862	12480	12574	5550	5941	7340	18003	448
Ga01g01163	31518	21	2	1886	207	0	87	0	704	51	0	25	3	3	25	6836
Ga01g01164	0	177	1	80	382	7	108	42	29	280	49	126	20	103	89	8
Ga01g01165	174	3863	2131	2245	8671	1763	2004	4278	865	2406	1198	1089	1299	1885	2613	312
Ga01g01168	12	35	7	44	201	46	24	114	44	37	18	8	46	34	49	46
Ga01g01170	0	0	0	0	0	0	0	0	0	0	0	0	0	0	0	0
Ga01g01172	502	2121	1090	1172	3094	997	1408	1749	1965	3189	1928	379	1596	1495	1742	986
Ga01g01174	50	1155	77	505	1276	486	264	1009	275	578	458	10	399	558	313	125
Ga01g01177	86	79	105	49	205	55	68	127	136	118	100	50	174	68	180	89
Ga01g01178	10	12	12	14	14	6	1	13	10	0	5	36	3	3	11	7
Ga01g01179	2143	750	599	1477	4538	1888	991	7138	2644	1258	1228	449	2539	1590	1994	1583
Ga01g01180	0	0	0	0	0	0	0	0	0	0	0	0	0	0	0	0
Ga01g01182	63	0	9	2	12	11	5	8	1	32	5	3	24	51	0	9
Ga01g01183	6210	1218	592	974	3236	2599	667	12e3	914	592	637	232	1076	1810	600	231
Ga01g01184	447	302	180	345	367	112	219	180	155	138	144	193	163	81	211	153
Ga01g01185	358	247	105	155	274	178	63	257	130	190	1165	42	142	233	335	173
Ga01g01187	1130	37	13	70	72	18	25	48	75	29	18	7	28	37	35	135
Ga01g01188	1	182	98	80	595	214	67	257	74	141	101	46	145	104	124	206
Ga01g01189	2	55	13	20	58	17	10	61	17	28	25	15	33	23	33	66
Ga01g01191	3	199	66	232	589	169	92	521	47	235	225	188	138	179	225	36
Ga01g01192	357	33	44	119	46	285	100	784	309	171	53	4	143	153	45	27
Ga01g01194	0	61	17	23	14	0	8	2	8	82	10	1	24	147	28	72
Ga01g01195	31	2033	1110	1401	2294	2564	2071	2132	896	1739	1958	2877	1557	1839	621	175
Ga01g01196	0	11	2	6	4	7	4	2	2	8	38	3	6	3	7	0
Ga01g01197	2110	734	334	594	179	146	95	195	788	147	61	20	108	317	403	1143
Ga01g01198	0	0	0	0	0	42	63	2	34	0	0	0	0	0	0	0
Ga01g01200	169	269	136	193	470	119	151	344	233	204	248	114	222	220	380	156
Ga01g01201	0	10	3	2	12	10	2	14	1	9	1	2	6	5	0	0
Ga01g01202	0	0	0	0	0	0	0	0	0	0	0	0	0	0	0	0
Ga01g01203	0	0	0	0	0	0	0	0	0	0	0	0	0	0	0	0
Ga01g01204	0	14	4	2	19	2	4	8	3	8	7	0	18	6	3	2
Ga01g01206	107	410	337	334	923	247	312	556	492	300	202	62	857	510	358	280
Ga01g01207	8	179	108	84	464	87	161	237	134	202	100	60	206	86	292	55
Ga01g01208	293	1101	921	340	607	332	151	572	315	451	379	170	324	611	1230	219
Ga01g01209	9	1162	338	276	110	40	240	67	130	307	48	242	58	145	163	34
Ga01g01210	0	0	0	0	0	0	0	0	0	0	0	0	0	0	0	0
Ga01g01214	0	414	401	132	200	108	85	129	62	592	345	2	208	792	227	8
Ga01g01215	17	24	2	9	32	11	23	17	21	23	30	2	8	7	64	10
Ga01g01216	6	3	1	0	1	134	1	0	0	1	0	0	0	0	0	0
Ga01g01217	2136	490	348	552	634	54	159	194	1173	421	976	525	616	469	1971	3101
Ga01g01219	123144	8334	7840	12742	26126	11811	8555	24606	9066	14405	7608	19252	9993	9369	12373	25881
Ga01g01220	0	26	9	4	0	0	0	0	0	154	189	0	12	36	1	0
Ga01g01221	0	0	0	0	0	0	0	0	0	0	0	0	0	0	0	0
Ga01g01222	10	13	3	4	7	2	2	4	5	3	10	0	11	3	4	13
Ga01g01224	12	172	75	106	707	84	91	445	83	140	82	148	209	113	284	34
Ga01g01225	7	166	3	40	15	0	13	1	5	22	85	0	91	12	620	13
Ga01g01226	177	7	12	23	97	20	14	55	10	31	19	6	26	38	11	31
Ga01g01227	694	1522	176	1290	8880	6459	2678	12613	1867	4051	7819	341	5270	6292	1314	198
Ga01g01228	0	151	70	31	29	10	9	18	12	38	11	15	10	43	17	1
Ga01g01230	7	0	2	0	0	0	6	0	1	6	245	0	41	221	0	0
Ga01g01231	0	13	12	12	72	25	16	64	14	27	15	1	45	29	19	1
Ga01g01232	102	135	59	147	428	153	102	311	138	178	157	36	95	93	171	112
Ga01g01233	0	2	0	25	169	14	12	112	7	40	11	0	20	35	0	2
Ga01g01234	233	157	49	136	647	144	113	484	303	144	85	27	109	101	318	287
Ga01g01235	34	133	46	70	219	71	131	162	125	200	72	17	118	74	160	93
Ga01g01237	2	48	13	57	173	38	153	107	54	45	19	1	103	52	104	4
Ga01g01239	0	0	0	0	0	0	0	0	0	0	0	0	0	0	0	0
Ga01g01242	46	47	17	33	49	33	34	44	41	47	46	31	30	20	54	34
Ga01g01243	7	33	21	16	88	15	21	20	27	48	22	9	17	21	31	8
Ga01g01244	7	33	21	16	88	15	21	20	27	48	22	9	17	21	31	8
Ga01g01245	0	119	81	79	465	123	46	553	38	125	54	10	130	166	139	23
Ga01g01246	0	29	20	15	163	25	4	66	9	20	13	13	61	23	11	13
Ga01g01247	82	23	46	17	20	26	16	25	26	54	45	7	64	65	33	40
Ga01g01248	16	55	35	81	177	34	114	71	76	102	118	21	87	29	84	51
Ga01g01249	7	53	51	94	327	159	101	432	96	128	152	40	168	147	86	181
Ga01g01254	0	2	0	1	34	44	0	49	3	4	14	0	24	23	3	0
Ga01g01255	25	30	15	13	20	3	8	5	48	24	72	8	40	25	10	9
Ga01g01256	2	21	9	13	78	10	8	29	13	29	32	18	20	16	20	14
Ga01g01257	20	104	8	118	865	218	204	442	125	22	5	1	16	20	126	15
Ga01g01258	93	28	20	82	1	5	51	0	320	19	6	0	0	11	37	72
Ga01g01259	0	0	0	0	0	0	0	0	0	0	0	0	0	0	0	0
Ga01g01260	6	19	18	11	25	6	14	3	29	12	9	24	14	19	9	15
Ga01g01264	27	20	6	17	123	5	22	49	16	12	9	21	14	7	35	4
Ga01g01265	0	380	310	75	2	1	0	8	0	114	8	0	6	38	47	0
Ga01g01266	1	3	2	71	613	107	15	704	2	29	50	0	284	100	0	419
Ga01g01267	0	0	0	0	0	0	0	0	0	0	0	0	0	0	0	0
Ga01g01268	58	20	6	15	48	13	22	37	44	38	35	30	26	13	30	36
Ga01g01270	26	31	11	13	11	13	13	25	17	6	3	5	2	11	12	32
Ga01g01271	28	47	105	17	43	34	12	53	47	32	38	24	62	51	11	30
Ga01g01273	103	0	1	42	7	4	10	6	88	4	1	2	79	21	3	150
Ga01g01274	121	26	16	34	26	17	9	14	60	20	39	0	51	18	31	203
Ga01g01275	105	197	68	225	559	129	221	334	275	246	148	40	136	96	510	130
Ga01g01276	2	19	8	8	26	9	11	27	11	20	17	1	16	21	11	5
Ga01g01277	5	21	15	24	94	16	16	36	52	47	64	2	70	58	18	59
Ga01g01278	4	116	234	54	10	4	9	1	13	306	252	0	291	1651	6	43
Ga01g01280	0	0	0	0	0	0	0	0	0	0	0	0	0	0	0	0
Ga01g01281	20	332	98	207	109	123	89	53	83	183	149	11	199	190	134	41
Ga01g01282	2	69	48	78	292	25	29	128	13	45	37	10	67	40	59	16
Ga01g01283	0	0	0	0	0	0	0	0	0	0	0	0	0	0	0	0
Ga01g01284	0	0	0	0	0	0	0	0	0	0	0	0	0	0	0	0
Ga01g01285	0	0	0	0	5	4	64	6	26	4	8	0	5	1	0	1
Ga01g01286	31	573	262	405	782	325	192	592	217	227	276	101	421	403	217	71
Ga01g01288	7	58	17	88	1127	646	148	1233	106	292	41	8	183	292	52	47
Ga01g01290	13	16	15	32	71	17	18	77	22	17	5	4	30	32	29	18
Ga01g01292	0	27	7	51	10	0	11	1	14	24	2	1	6	13	51	2
Ga01g01294	4	68	77	38	37	7	14	19	21	45	8	8	25	24	19	13
Ga01g01295	34	23	25	20	69	29	20	55	32	23	16	10	19	22	31	15
Ga01g01296	0	23	148	7	23	12	5	9	4	18	6	0	50	18	73	7
Ga01g01297	118	878	641	414	1684	527	609	1408	884	796	892	825	922	966	598	217
Ga01g01298	1	50	309	31	66	15	41	125	12	1549	2158	1	5634	7143	12	31
Ga01g01301	0	14	22	4	27	30	56	159	29	41	11	11	43	36	9	0
Ga01g01302	0	0	0	4	40	0	9	8	8	2	0	0	1	0	0	0
Ga01g01304	136	76	90	316	14	30	137	61	666	2767	699	0	646	2182	78	47
Ga01g01305	15607	21183	20726	20992	1648	670	5074	1952	30525	8952	2326	18	12029	9109	18149	11150
Ga01g01307	32	19	23	24	149	18	41	98	36	52	54	2	75	40	32	24
Ga01g01308	0	0	0	0	0	0	0	0	0	0	0	0	0	0	0	0
Ga01g01310	12	71	18	71	221	96	139	265	121	115	121	6	129	71	97	54
Ga01g01311	520	188	47	91	135	63	34	143	49	62	56	24	106	37	155	76
Ga01g01312	0	0	0	0	0	0	0	0	0	0	0	0	0	0	0	0
Ga01g01313	224	317	303	353	323	160	289	344	691	387	357	21	617	362	823	265
Ga01g01314	7	3	1	7	5	3	10	11	7	9	3	0	4	8	4	0
Ga01g01315	0	0	0	0	0	0	0	0	0	0	0	0	0	0	0	0
Ga01g01316	53	1008	45	92	117	7	44	7	267	98	899	1	203	22	163	159
Ga01g01317	67	81	2	88	198	33	41	52	173	189	269	27	10	6	288	88
Ga01g01318	105	133	9	50	13	75	35	199	183	68	26	10	42	75	49	109
Ga01g01320	5	17	7	9	2	1	4	2	14	14	8	0	7	4	127	6
Ga01g01321	0	228	87	42	70	3	7	32	6	119	14	32	8	28	26	0
Ga01g01322	172	1	0	12	2	0	11	0	5	0	0	0	0	0	0	36
Ga01g01323	0	22	3	8	20	9	10	17	10	10	11	10	4	10	26	0
Ga01g01324	3	26	5	32	0	0	9	0	43	16	9	0	13	6	35	5
Ga01g01325	5	41	17	35	140	47	89	35	79	55	27	14	42	37	56	12
Ga01g01326	3	207	95	72	3	8	21	4	103	66	32	0	23	13	250	31
Ga01g01327	1	30	44	37	393	30	58	145	45	25	21	0	147	82	26	2
Ga01g01328	29	847	365	459	225	63	134	73	418	206	117	90	189	172	548	92
Ga01g01329	0	34	61	13	106	15	22	69	15	56	134	117	24	43	23	2
Ga01g01330	20	102	23	62	91	71	24	199	8	69	53	8	26	77	25	45
Ga01g01331	139	281	104	371	75	156	130	141	149	417	263	43	157	201	199	66
Ga01g01332	13	7	7	4	39	5	13	12	16	13	27	72	35	7	5	4
Ga01g01333	12	9	21	23	2	4	104	1	118	22	15	23	610	75	4	35
Ga01g01334	0	46	51	16	8	28	45	29	23	35	5	0	4	24	25	12
Ga01g01335	3	38	13	12	162	10	21	43	35	44	234	1	90	53	34	28
Ga01g01336	9	29	14	32	50	31	53	40	56	48	48	2	23	36	62	29
Ga01g01337	0	0	0	0	0	0	0	0	0	0	0	0	0	0	0	0
Ga01g01338	0	24	4	24	257	20	38	101	24	21	53	4	44	15	15	0
Ga01g01339	0	0	0	0	0	0	0	0	0	0	1	105	0	0	0	0
Ga01g01340	7	619	88	278	97	28	64	128	70	289	389	112	104	747	15	25
Ga01g01341	2	4	5	9	14	10	3	10	2	1	6	3	5	8	3	2
Ga01g01342	0	70	49	25	13	19	109	55	85	37	3	0	6	56	17	41
Ga01g01343	158	679	321	174	270	171	215	502	242	260	988	5	208	199	389	169
Ga01g01345	83	198	56	103	424	116	95	302	358	313	258	10	365	154	153	125
Ga01g01346	1667	25	22	105	157	95	38	189	54	31	28	6	60	70	31	244
Ga01g01347	1	548	92	179	32	5	11	9	33	50	43	0	3	6	331	3
Ga01g01348	39	40	33	58	279	47	30	107	95	36	47	29	62	51	60	65
Ga01g01350	64	0	0	2	0	0	0	0	2	0	0	0	0	0	0	8
Ga01g01351	0	11	2	410	326	6	8	24	4	75	0	1	396	0	17	3
Ga01g01352	66	305	172	394	563	273	206	606	478	271	334	98	395	329	647	150
Ga01g01353	1	58	34	23	33	31	27	29	18	47	30	27	28	32	21	14
Ga01g01354	0	0	0	0	0	0	0	0	0	0	0	0	0	0	0	0
Ga01g01355	2	4	1	34	234	27	10	141	6	38	9	0	28	46	0	0
Ga01g01356	391	1	0	8	2	0	1	0	2	0	0	2	0	0	0	61
Ga01g01357	19	114	40	85	138	24	65	87	114	164	121	70	72	57	195	60
Ga01g01358	16	15	12	14	41	16	15	21	28	18	20	7	14	24	23	30
Ga01g01359	183	263	153	134	323	310	214	315	346	238	238	46	222	218	376	164
Ga01g01361	17	48	38	64	157	42	71	189	34	96	102	71	167	95	155	15
Ga01g01362	6	67	100	42	44	21	18	49	19	47	15	4	30	45	60	9
Ga01g01363	11	37	21	25	44	24	22	38	35	20	19	6	5	24	38	33
Ga01g01364	81	787	852	73	1	0	3	1	11	647	5	1	1	32	231	17
Ga01g01365	0	372	300	107	158	48	118	45	60	102	104	192	31	39	177	1
Ga01g01367	52	31	17	14	58	21	11	40	24	39	19	11	26	12	40	24
Ga01g01368	19	117	95	83	464	162	206	572	109	238	279	137	174	142	354	38
Ga01g01369	97	7079	12739	4749	6344	5026	1384	7433	885	2311	2122	8511	3693	6110	2152	668
Ga01g01374	54242	198	3	6272	266	6	158	28	737	88	10	110	11	6	72	6604
Ga01g01375	64	187	93	201	387	113	110	347	195	192	157	47	137	160	200	249
Ga01g01376	0	0	0	0	0	0	0	0	0	0	0	0	0	0	0	0
Ga01g01377	17	168	186	163	682	184	294	601	223	97	193	138	580	152	56	105
Ga01g01378	0	0	0	0	0	0	0	0	0	0	0	0	0	0	0	0
Ga01g01379	0	0	0	0	0	0	0	0	0	0	0	0	0	0	0	0
Ga01g01380	0	0	0	0	0	0	0	0	0	0	0	0	0	0	0	0
Ga01g01381	0	0	0	0	0	0	0	0	0	0	0	0	0	0	0	0
Ga01g01383	4	27	5	12	20	16	17	34	27	61	114	0	31	28	22	19
Ga01g01385	0	64	45	14	24	0	52	3	43	29	37	9	5	5	11	0
Ga01g01386	0	0	0	0	0	0	0	0	0	0	0	0	0	0	0	0
Ga01g01387	0	0	0	0	0	0	0	0	0	0	0	0	0	0	0	0
Ga01g01388	6	40	31	28	211	24	27	72	31	30	25	18	29	22	36	19
Ga01g01390	0	0	0	0	0	0	0	0	0	0	0	0	0	0	0	0
Ga01g01391	190	455	189	184	345	195	208	334	314	482	433	39	257	219	250	312
Ga01g01392	8	90	45	55	53	15	25	22	23	44	23	13	11	28	69	12
Ga01g01393	35	31	21	18	82	47	31	137	52	34	35	13	47	27	34	58
Ga01g01394	0	34	6	15	17	5	7	4	7	40	55	5	28	24	18	15
Ga01g01395	0	0	0	0	0	0	0	0	0	0	0	0	0	0	0	0
Ga01g01396	6	144	28	68	124	47	39	86	25	45	33	0	51	26	185	6
Ga01g01397	0	0	0	0	0	0	0	0	0	0	0	0	0	0	0	0
Ga01g01398	0	7	0	1	0	0	0	0	0	53	67	0	12	7	6	1
Ga01g01399	0	10	4	31	67	3	11	21	15	23	16	0	11	14	14	0
Ga01g01400	0	0	0	0	0	0	0	0	0	0	0	0	0	0	0	0
Ga01g01401	21	470	142	311	1394	326	397	1392	336	341	564	863	549	327	462	81
Ga01g01402	34	60	39	45	106	58	62	69	59	80	58	3	152	74	72	46
Ga01g01406	0	72	35	41	770	62	57	165	59	87	58	7	142	62	42	6
Ga01g01407	10	29	15	28	231	57	32	163	24	59	63	14	110	71	35	8
Ga01g01408	0	0	0	0	0	0	0	0	0	0	0	0	0	0	0	0
Ga01g01409	0	66	45	21	18	15	19	13	5	22	10	11	8	21	16	1
Ga01g01414	121	1470	1161	1911	11901	1860	1563	8683	1289	2053	2063	216	5448	2714	3562	679
Ga01g01415	9	9	2	11	22	5	2	13	10	7	9	5	19	15	15	7
Ga01g01416	1233	1622	744	1814	6396	1892	783	5085	1278	994	1084	312	1853	1863	1903	1971
Ga01g01417	25	23	2	22	45	20	14	24	47	18	8	14	8	16	22	60
Ga01g01418	47	245	157	200	284	380	183	1183	381	199	70	30	859	282	652	138
Ga01g01419	18	122	66	89	278	184	62	374	73	122	59	4	128	130	268	36
Ga01g01420	116	555	262	553	1983	319	721	1100	951	614	513	112	452	340	750	265
Ga01g01421	8	28	2	25	57	54	67	102	29	36	24	3	31	29	50	31
Ga01g01422	2	11	100	14	0	0	1	2	19	0	0	5	3	0	214	2
Ga01g01423	0	55	15	24	27	5	4	15	3	24	12	0	6	5	42	0
Ga01g01424	0	0	0	0	0	0	0	0	0	0	0	0	0	0	0	0
Ga01g01425	0	4	2	11	62	11	10	17	6	11	10	0	9	0	8	1
Ga01g01427	1	138	17	57	4	0	26	35	9	144	128	0	21	62	39	4
Ga01g01429	110	288	192	286	683	247	160	851	224	454	342	52	406	370	1e3	194
Ga01g01430	45	15	9	16	63	26	22	73	18	17	21	0	14	14	13	5
Ga01g01431	23	0	0	1	1	1	1	3	1	3	1	0	2	12	0	3
Ga01g01432	19	82	34	56	78	48	63	79	67	100	87	40	25	31	194	38
Ga01g01433	84	161	73	145	573	150	79	238	70	113	102	13	201	80	138	120
Ga01g01434	13	23	23	425	3620	1383	270	3715	113	386	373	21	1404	707	75	27
Ga01g01435	0	0	0	0	0	0	0	0	0	0	0	0	0	0	0	0
Ga01g01436	2061	636	895	702	311	100	622	159	4323	951	428	22	705	304	575	695
Ga01g01437	11	410	342	42	50	71	4	77	16	314	28	1	11	231	77	41
Ga01g01438	1	11	2	1	34	10	6	23	3	9	29	5	14	13	9	6
Ga01g01439	13	22	13	9	13	18	13	22	23	26	22	7	15	16	15	14
Ga01g01440	9	1	0	1	0	73	1	2	7	3	1	0	1	4	4	0
Ga01g01447	487	158	4	291	118	29	194	194	1334	295	59	0	87	269	198	182
Ga01g01448	82	34	8	34	109	88	90	232	58	69	130	6	89	44	40	26
Ga01g01449	18	9	7	17	91	27	18	42	12	12	10	0	21	12	6	13
Ga01g01450	0	0	0	1	1	1	33	1	16	46	10	0	91	113	0	0
Ga01g01451	1	7	10	7	19	7	3	9	6	31	95	0	91	60	5	4
Ga01g01452	5	58	28	42	84	27	34	61	23	54	85	15	50	32	61	16
Ga01g01453	5	58	28	42	84	27	34	61	23	54	85	15	50	32	61	16
Ga01g01455	2	289	4	644	104	287	288	88	151	95	148	0	138	383	38	158
Ga01g01456	1	64	21	38	266	72	81	201	41	113	82	7	54	68	43	7
Ga01g01457	0	0	0	0	0	0	0	0	0	0	0	0	0	0	0	0
Ga01g01458	0	0	0	0	0	0	0	0	0	0	0	0	0	0	0	0
Ga01g01459	51	129	75	53	209	32	51	80	107	169	103	45	211	100	252	57
Ga01g01461	112	74	62	67	264	145	174	241	160	201	202	60	225	110	167	114
Ga01g01462	8	32	15	15	23	7	3	9	3	15	11	7	14	9	3	7
Ga01g01463	1	35	11	13	36	28	8	42	16	19	16	1	25	21	17	7
Ga01g01464	58	95	14	112	33	8	45	33	240	74	14	26	7	17	145	52
Ga01g01465	188	140	92	43	58	40	43	54	46	108	61	32	14	33	109	25
Ga01g01467	14	23	17	19	61	134	21	133	34	37	236	7	39	24	27	80
Ga01g01469	79	413	181	234	513	106	209	351	205	426	145	50	254	216	229	76
Ga01g01474	4	12	10	11	64	14	15	34	26	23	12	1	36	21	20	13
Ga01g01475	23	17	11	8	49	16	13	45	18	21	10	0	36	18	9	9
Ga01g01476	65	201	63	106	275	108	93	209	134	147	200	45	101	93	248	126
Ga01g01478	7	397	67	139	351	63	43	1336	59	93	101	41	300	58	427	41
Ga01g01479	0	0	0	0	0	0	0	0	0	0	0	0	0	0	0	0
Ga01g01480	55	648	3	147	13	2	16	4	98	134	2762	0	17	89	76	87
Ga01g01481	669	1717	563	1221	1121	607	726	696	1435	1565	1574	827	493	728	1488	1382
Ga01g01482	0	0	0	0	0	0	0	0	0	0	0	0	0	0	0	0
Ga01g01484	0	0	0	0	0	0	0	0	0	0	0	0	0	0	0	0
Ga01g01486	344	129	10	298	60	53	157	71	984	57	23	0	12	83	476	669
Ga01g01487	54	0	0	0	0	52	198	0	38	1	0	0	1	0	0	0
Ga01g01488	299	0	1	15	1	0	1	0	5	1	0	0	0	0	0	37
Ga01g01489	7	9	1	6	111	12	20	98	26	30	20	8	31	9	13	12
Ga01g01492	0	47	14	24	162	12	180	83	74	36	6	70	12	16	19	31
Ga01g01493	3	372	227	177	438	93	47	945	63	298	239	48	346	215	282	44
Ga01g01495	0	0	0	0	0	0	0	0	0	0	0	0	0	0	0	0
Ga01g01496	8	33	17	13	40	11	1	18	8	19	17	5	25	16	17	15
Ga01g01497	0	29	0	21	226	12	12	62	11	52	31	1	54	35	2	16
Ga01g01498	69	265	10	246	98	1	35	18	237	10	12	6	4	1	136	36
Ga01g01499	117	519	341	230	228	72	215	207	383	716	156	286	539	344	792	187
Ga01g01500	141	107	82	359	2	1	40	5	327	120	125	1	121	63	119	1036
Ga01g01501	20	838	243	389	488	69	224	283	162	17599	62	4	691	2610	723	826
Ga01g01502	298	105	108	99	33	12	12	12	9	19	12	111	5	21	24	42
Ga01g01503	0	16	6	11	19	12	2	14	3	10	9	5	32	34	6	0
Ga01g01504	39	26	27	196	5	5	63	22	346	7	10	14	7	2	114	23
Ga01g01505	113	174	66	208	456	98	242	263	451	230	219	91	170	106	427	99
Ga01g01506	0	0	0	0	0	0	0	0	0	0	0	0	0	0	0	0
Ga01g01507	280	577	429	430	1259	350	536	1017	532	831	618	818	828	466	609	319
Ga01g01508	2	342	221	256	1359	486	366	770	167	539	223	25	499	611	64	25
Ga01g01509	0	0	0	0	0	0	0	0	0	0	0	0	0	0	0	0
Ga01g01510	0	0	0	0	0	0	0	0	0	0	0	0	0	0	0	0
Ga01g01511	22	35	53	43	118	51	53	210	33	95	53	17	106	80	48	16
Ga01g01512	34	48	57	24	235	83	55	165	49	301	113	31	105	91	46	45
Ga01g01513	17	7	3	32	90	30	46	51	41	61	56	10	19	14	15	1
Ga01g01515	0	0	0	0	0	0	0	0	0	0	0	0	0	0	0	0
Ga01g01516	16	1433	1018	260	39	25	27	20	62	113	75	59	16	140	71	50
Ga01g01517	10	264	256	49	20	17	26	29	22	215	91	3	31	104	89	15
Ga01g01518	1	39	41	12	22	18	12	52	8	9	5	0	8	42	7	12
Ga01g01519	0	3	0	9	3	2	3	2	2	33	98	0	37	38	8	0
Ga01g01520	46	7301	8675	1095	126	126	85	170	132	1900	894	31	217	1298	469	102
Ga01g01522	170	1340	904	1342	3209	1025	788	3598	1642	1474	1468	807	1457	1443	1763	438
Ga01g01523	1	30	6	1	103	10	12	87	23	42	77	39	129	22	22	4
Ga01g01524	5	443	161	41	18	18	8	375	9	1096	270	1	403	364	94	24
Ga01g01525	59	344	239	126	75	67	46	120	134	196	179	11	216	141	534	54
Ga01g01526	82	175	76	152	850	182	285	596	327	337	162	46	291	172	366	133
Ga01g01527	1	429	271	262	437	227	175	728	137	488	490	503	670	493	370	14
Ga01g01528	0	0	0	0	0	0	0	0	0	0	0	0	0	0	0	0
Ga01g01529	1	8	2	6	22	11	8	5	6	8	13	1	3	6	13	9
Ga01g01530	50	93	53	81	296	111	75	283	79	70	68	72	53	56	246	96
Ga01g01531	2	45	48	104	1	0	48	0	323	10	2	0	1	2	315	3
Ga01g01532	74	30	12	167	47	128	94	63	130	48	43	1	62	38	174	712
Ga01g01533	4	18	0	13	49	412	139	541	107	15	54	0	3	0	20	14
Ga01g01536	1	3	1	147	3474	20	341	427	136	20	23	25	473	8	13	66
Ga01g01537	5	523	732	203	193	64	98	178	71	449	218	48	247	378	169	25
Ga01g01538	7	31	21	18	72	37	32	50	27	40	28	13	47	28	35	31
Ga01g01539	156	1057	1204	862	2200	1139	1021	2592	1384	1626	2153	215	2931	1411	1503	330
Ga01g01540	14	4	1	39	117	33	25	81	11	11	71	1293	78	8	3	23
Ga01g01541	0	10	3	2	12	1	1	0	1	1	38	2	2	1	6	1
Ga01g01542	14	29	14	13	76	21	12	46	12	26	19	1	62	32	16	13
Ga01g01543	1	38	5	17	108	22	29	84	27	35	3	3	1	2	53	13
Ga01g01545	0	0	0	0	0	0	0	0	0	0	0	0	0	0	0	0
Ga01g01546	12	9	5	17	33	2	16	19	19	16	4	11	7	6	25	8
Ga01g01547	0	0	0	0	0	0	0	0	0	0	0	0	0	0	0	0
Ga01g01549	0	0	0	0	0	0	0	0	0	0	0	0	0	0	0	0
Ga01g01550	0	0	0	0	0	0	0	0	0	0	0	0	0	0	0	0
Ga01g01552	0	0	1	0	1	0	0	0	0	7	13	0	51	45	0	0
Ga01g01553	0	0	0	0	0	0	0	0	0	0	0	0	0	0	0	0
Ga01g01554	2	312	333	451	947	133	348	628	691	454	765	27	523	176	1078	9
Ga01g01555	96	6528	1244	744	16	39	62	52	102	1370	1547	2	209	667	2412	108
Ga01g01556	142	110	112	48	144	70	67	170	95	107	271	3	193	177	73	24
Ga01g01559	0	0	0	0	0	0	0	0	0	0	0	0	0	0	0	0
Ga01g01561	246	67	15	229	913	427	113	567	194	35	17	2	18	32	143	107
Ga01g01562	0	0	0	0	0	0	0	0	0	0	0	0	0	0	0	0
Ga01g01564	0	40	21	12	39	42	3	44	21	9	4	13	5	2	11	1
Ga01g01566	0	0	0	0	0	0	0	0	0	0	0	0	0	0	0	0
Ga01g01567	38	161	29	88	77	23	38	18	80	125	55	14	218	34	328	66
Ga01g01569	5	33	13	27	65	24	25	29	9	32	11	35	19	22	26	43
Ga01g01570	120	0	1	5	8	116	6	462	6	9	11	0	11	6	0	124
Ga01g01572	121	504	207	388	571	311	259	546	399	397	234	161	274	302	405	663
Ga01g01573	11984	2574	1227	5027	3355	1086	1631	2650	9385	1644	1663	114	4341	2609	4271	6424
Ga01g01574	1	9	1	6	122	22	3	65	13	9	15	2	23	15	3	2
Ga01g01576	0	22	31	81	301	32	339	49	194	19	164	27	139	15	53	5
Ga01g01578	4	6	6	9	4	1	17	9	13	14	8	0	144	0	53	6
Ga01g01580	1	64	25	22	87	20	49	40	36	40	27	19	33	30	25	12
Ga01g01581	0	0	0	0	0	0	0	0	0	0	0	0	0	0	0	0
Ga01g01582	0	0	0	0	0	0	0	0	0	0	0	0	0	0	0	0
Ga01g01585	0	0	0	0	0	0	0	0	0	0	0	0	0	0	0	0
Ga01g01586	12	128	89	84	200	50	48	134	34	134	82	51	193	109	109	24
Ga01g01587	11	13	1	108	1512	121	409	662	310	68	51	16	342	18	34	316
Ga01g01588	12	682	354	415	1686	185	491	837	448	843	1958	102	3316	912	839	20
Ga01g01590	2	2	3	15	0	15	2	4	5	152	21	0	74	90	0	84
Ga01g01591	0	4	0	15	132	7	11	72	11	18	8	0	53	16	6	1
Ga01g01592	131	14	4	53	24	9	10	36	40	65	12	0	28	41	22	115
Ga01g01595	0	4	0	92	218	4	12	47	10	5	0	0	5	0	14	247
Ga01g01597	0	99	381	11	0	0	0	0	0	36	81	0	3	52	2	0
Ga01g01598	0	0	0	0	0	0	0	0	0	0	0	0	0	0	0	0
Ga01g01599	0	0	0	0	0	0	0	0	0	0	0	0	0	0	0	0
Ga01g01600	63	53	47	86	140	118	64	177	95	107	55	3	79	128	55	53
Ga01g01601	69	382	271	385	2050	671	729	1935	423	767	529	42	774	791	344	225
Ga01g01602	3	47	25	23	0	0	18	0	84	156	58	0	10	57	24	10
Ga01g01603	0	0	0	0	0	0	0	0	0	0	0	0	0	0	0	0
Ga01g01604	541	952	385	727	557	764	191	477	305	546	428	732	268	1680	537	656
Ga01g01605	59	360	184	217	1326	616	425	1317	231	510	361	6	334	635	173	108
Ga01g01606	2	26	33	17	151	50	11	995	11	107	29	0	71	256	5	0
Ga01g01607	9	49	21	19	82	39	56	50	30	65	39	57	27	23	23	15
Ga01g01608	3	28	5	33	74	9	12	24	31	28	18	12	36	14	24	8
Ga01g01609	2	3	4	1	47	1	3	6	6	5	4	1	8	2	2	8
Ga01g01610	2	3	4	1	47	1	3	6	6	5	4	1	8	2	2	8
Ga01g01612	2	18	16	20	74	5	33	30	14	42	9	0	146	86	7	1
Ga01g01614	0	0	0	0	0	0	0	0	0	0	0	0	0	0	0	0
Ga01g01615	169	68	52	48	42	48	23	41	1	16	9	38	22	56	2	34
Ga01g01616	59	65	27	108	30	42	25	35	200	74	48	3	64	69	65	219
Ga01g01617	8	45	20	7	25	14	1	5	8	19	13	5	29	18	9	18
Ga01g01618	0	0	0	0	0	0	0	0	0	0	0	0	0	0	0	0
Ga01g01619	6	80	54	35	29	76	16	130	16	65	98	0	64	54	89	67
Ga01g01621	3	65	6	48	295	59	44	157	26	194	116	7	145	83	52	6
Ga01g01623	13	710	160	247	643	408	270	962	152	481	210	161	434	343	1005	108
Ga01g01624	0	0	0	0	0	0	0	0	0	0	0	0	0	0	0	0
Ga01g01626	2	360	28	71	5	1	0	1	6	40	79	7	480	10	901	7
Ga01g01629	64	430	185	303	457	371	158	991	128	450	235	28	198	425	339	227
Ga01g01630	1925	1241	471	4868	4332	2218	1838	9532	7120	1492	1608	72	2932	4196	3946	2779
Ga01g01631	221	191	190	344	1	13	139	16	860	293	170	72	263	234	501	148
Ga01g01632	7	27	8	25	120	18	12	39	28	42	35	3	31	32	82	0
Ga01g01633	171	191	0	1983	86	1289	488	469	2905	482	376	0	72	5	1017	921
Ga01g01634	1	1	5	3	38	19	6	28	6	1	0	0	43	3	0	9
Ga01g01635	1	1	5	3	38	19	6	28	6	1	0	0	43	3	0	9
Ga01g01636	0	0	0	2	136	20	5	167	0	2	0	0	0	0	0	2
Ga01g01637	0	2	13	1	0	1	0	0	0	7	3	0	7	11	0	0
Ga01g01638	44	255	65	98	248	51	42	119	226	236	289	31	172	97	223	126
Ga01g01639	0	0	0	0	0	0	0	0	0	0	0	0	0	0	0	0
Ga01g01641	14	790	516	472	480	171	140	330	166	1045	424	11	455	180	632	30
Ga01g01642	9	42	21	38	83	35	67	53	56	88	66	15	45	69	53	27
Ga01g01644	0	3	5	1	7	0	8	3	3	9	7	0	12	3	2	3
Ga01g01645	1	51	96	52	425	198	384	607	155	159	218	173	302	123	37	6
Ga01g01646	0	0	0	0	0	0	0	0	0	0	0	0	0	0	0	0
Ga01g01647	23	23	6	19	118	26	47	137	18	51	19	13	20	25	14	32
Ga01g01648	74	183	146	126	45	33	188	73	288	238	48	34	138	320	335	211
Ga01g01651	0	0	0	0	0	0	0	0	0	0	0	0	0	0	0	0
Ga01g01652	0	347	62	97	7	6	14	3	19	73	86	0	21	8	293	7
Ga01g01655	0	0	0	0	0	0	0	0	0	0	0	0	0	0	0	0
Ga01g01656	63	142	31	105	138	79	68	134	111	118	120	30	54	64	159	143
Ga01g01657	0	0	0	0	0	0	0	0	0	0	0	0	0	0	0	0
Ga01g01658	24	44	16	15	53	11	20	28	24	24	161	23	36	21	17	45
Ga01g01660	346	0	2	17	7	0	0	2	1	2	0	0	97	1	2	23
Ga01g01661	105	248	86	274	662	175	200	407	298	227	296	103	230	180	341	177
Ga01g01662	0	0	0	0	0	0	0	0	0	0	0	0	0	0	0	0
Ga01g01664	7	326	61	290	18	2	45	18	26	140	177	49	85	19	535	340
Ga01g01665	1	36	14	3	10	2	6	18	4	15	44	10	13	19	8	24
Ga01g01666	1	16	9	5	144	5	25	17	19	3	71	2	25	5	7	15
Ga01g01667	296	220	134	212	567	126	209	236	571	224	354	115	188	126	538	376
Ga01g01668	0	9	5	7	76	41	11	76	7	22	17	1	13	19	5	1
Ga01g01669	198	183	70	271	36	13	68	103	514	32	18	1	38	27	318	241
Ga01g01670	93	620	588	404	221	105	600	80	602	2180	992	3	3071	811	3250	90
Ga01g01671	0	0	0	0	0	0	0	0	0	0	0	0	0	0	0	0
Ga01g01672	33	90	36	62	389	35	45	133	46	131	83	17	112	55	114	62
Ga01g01673	0	0	0	1	8	0	0	63	0	1	1	0	2	3	0	0
Ga01g01674	239	2634	1284	2437	5309	1550	1050	4565	837	2289	2351	2418	3256	2601	2306	921
Ga01g01675	58	36	12	95	89	147	62	159	62	245	134	1	90	164	70	70
Ga01g01676	489	598	845	489	975	362	366	927	613	642	629	180	411	734	960	746
Ga01g01678	1	68	64	30	150	42	19	97	16	119	53	0	101	68	44	6
Ga01g01679	96	107	19	138	74	44	229	44	221	154	362	10	53	67	188	154
Ga01g01680	0	67	20	35	379	30	21	187	10	50	18	0	20	54	20	1
Ga01g01681	8	182	37	114	292	195	91	256	45	114	61	6	78	111	75	37
Ga01g01683	15	26	7	9	130	48	11	159	53	20	20	30	50	23	16	21
Ga01g01684	5	15	38	76	105	51	35	82	35	18	53	12	59	59	105	21
Ga01g01685	222	3622	2295	1616	2939	1804	1831	2009	1007	2506	1970	3152	2650	2925	1175	369
Ga01g01686	30	4	1	53	67	44	31	153	26	11	55	1	33	27	17	87
Ga01g01689	22	293	221	266	809	194	124	649	102	257	285	97	381	302	547	83
Ga01g01690	15	22	10	16	101	59	29	144	22	53	21	0	84	59	17	27
Ga01g01691	0	0	0	0	0	0	0	0	0	0	0	0	0	0	0	0
Ga01g01694	560	2264	1932	1408	2255	894	1638	2866	964	1891	1240	196	1278	1414	711	300
Ga01g01695	7	29	4	23	142	14	29	62	23	18	14	14	23	10	20	8
Ga01g01696	28	55	54	40	56	26	27	34	24	44	57	14	42	47	32	45
Ga01g01697	0	2	0	9	69	13	4	37	4	10	3	0	27	14	3	0
Ga01g01699	10	71	54	77	298	130	74	281	66	78	188	57	200	85	77	121
Ga01g01700	10	71	54	77	298	130	74	281	66	78	188	57	200	85	77	121
Ga01g01701	1	31	10	3	35	33	2	180	1	31	52	0	6	107	8	0
Ga01g01702	37	557	91	285	102	116	38	149	62	3662	3095	1	3	28	10	11
Ga01g01703	74	51	104	46	42	20	31	25	87	41	25	6	44	26	30	31
Ga01g01704	1	160	4	95	37	11	7	11	31	50	15	0	6	38	94	61
Ga01g01705	0	1	1	3	3	0	5	0	6	199	182	0	244	513	0	0
Ga01g01706	0	0	0	0	0	0	0	0	0	0	0	0	0	0	0	0
Ga01g01707	10	212	186	57	537	72	64	129	117	243	380	44	525	254	85	54
Ga01g01708	2	33	10	11	79	9	26	56	28	51	41	11	26	10	34	13
Ga01g01709	199	85	202	76	96	142	93	298	139	173	124	35	214	197	152	164
Ga01g01710	0	0	0	0	0	0	0	0	0	0	0	0	0	0	0	0
Ga01g01711	0	16	3	132	2332	124	46	1799	42	279	91	0	426	327	1	7
Ga01g01712	69	2	3	30	0	6	0	0	11	1	0	0	0	0	0	15
Ga01g01715	68	715	324	589	2380	560	224	1868	509	664	629	499	1299	1052	1082	213
Ga01g01716	787	1576	1559	1623	2049	1110	1157	3159	1278	1554	1268	370	1419	1920	2200	781
Ga01g01717	296	425	103	337	1748	392	272	932	243	443	303	71	339	194	698	246
Ga01g01718	1	25	24	96	1197	245	174	789	93	170	34	48	184	220	3	50
Ga01g01719	0	0	0	0	0	0	0	0	0	0	0	0	0	0	0	0
Ga01g01720	21	65	12	59	100	26	19	79	33	28	33	26	17	23	99	32
Ga01g01721	58	72	46	69	429	69	108	247	169	109	83	57	86	78	216	149
Ga01g01722	13	24	62	34	237	43	13	119	8	30	25	59	30	28	52	11
Ga01g01723	142	29	46	27	112	38	28	84	95	33	23	10	54	21	40	48
Ga01g01725	1	32	45	7	6	0	6	0	15	32	27	1	42	78	13	138
Ga01g01726	48	159	79	33	132	139	34	105	44	246	153	15	231	276	22	71
Ga01g01727	15	302	287	121	105	68	29	111	76	62	70	110	39	64	125	36
Ga01g01728	1	6	2	10	81	9	23	54	6	16	6	0	26	25	5	3
Ga01g01730	0	0	1	6	78	22	1	69	1	3	0	0	4	0	1	1
Ga01g01731	1035	4	0	33	7	0	1	3	16	3	0	0	0	0	0	154
Ga01g01732	35	47	6	68	179	51	63	107	44	37	47	28	20	28	46	14
Ga01g01733	0	0	0	0	0	0	0	0	0	0	0	0	0	0	0	0
Ga01g01734	48	3042	2062	3519	10238	3261	3303	12019	1982	3052	4009	4242	3994	3912	4643	653
Ga01g01737	0	0	0	0	0	0	0	0	0	0	0	0	0	0	0	0
Ga01g01738	79	404	205	213	359	253	283	474	105	505	442	204	448	411	197	122
Ga01g01739	0	55	12	35	113	14	47	22	25	75	108	3	149	290	13	18
Ga01g01740	2	29	6	1	14	4	1	8	4	14	211	0	10	15	7	16
Ga01g01741	18	481	168	334	731	204	152	474	539	567	471	161	564	261	632	22
Ga01g01743	31	302	84	238	399	346	168	433	158	306	257	19	186	221	680	110
Ga01g01745	0	882	1718	153	59	2	1	39	4	575	139	6	44	281	40	2
Ga01g01747	4	178	143	147	543	130	167	337	105	283	120	36	135	161	276	32
Ga01g01748	5	32	3	18	89	9	29	31	9	10	64	3	14	22	6	5
Ga01g01749	213	2734	343	1051	418	132	288	350	792	326	136	11	57	311	688	426
Ga01g01750	1	68	33	20	5	2	8	2	24	45	14	1	6	9	23	11
Ga01g01751	0	0	0	0	0	0	0	0	0	0	0	0	0	0	0	0
Ga01g01752	119	688	516	421	2681	613	878	2147	412	839	809	253	1285	610	1091	183
Ga01g01754	960	214	68	183	95	131	173	440	357	234	324	420	145	118	248	377
Ga01g01755	159	187	55	389	1420	413	167	1234	462	384	282	26	467	375	468	661
Ga01g01757	17	1277	581	665	3899	1211	618	1974	325	1056	924	1145	848	946	849	216
Ga01g01758	11	603	234	286	1388	341	299	641	312	611	436	983	1052	503	358	80
Ga01g01759	3	92	33	54	524	60	84	275	59	72	72	12	106	73	90	5
Ga01g01760	68	145	123	125	378	108	125	402	268	407	308	28	304	288	236	71
Ga01g01761	1	9	3	14	81	9	8	22	6	19	3	2	5	35	3	7
Ga01g01763	148	2277	1581	1511	6770	1381	1314	5968	834	1439	2301	1111	2566	1599	2618	419
Ga01g01764	87	40	9	69	273	120	57	279	100	63	115	8	57	30	97	48
Ga01g01765	12	18	14	5	21	7	4	20	7	14	14	9	19	8	6	10
Ga01g01768	22	40	55	20	60	37	231	74	138	38	94	41	98	59	49	13
Ga01g01769	0	0	0	0	0	0	0	0	0	0	0	0	0	0	0	0
Ga01g01770	1	112	100	17	32	39	41	35	39	284	60	39	300	110	38	4
Ga01g01771	0	5	1	0	0	0	1	1	2	2	0	4	75	0	2	3
Ga01g01772	61	1004	1808	258	1022	549	346	866	300	2486	620	376	692	1688	405	270
Ga01g01773	3	48	14	27	60	18	69	50	56	77	61	1	23	20	79	14
Ga01g01774	0	1	0	0	2	10	0	80	3	1	3	0	1	0	1	0
Ga01g01776	7	52	7	28	138	19	12	44	21	24	9	6	25	13	21	19
Ga01g01777	37	60	26	46	222	65	72	305	69	101	71	7	115	68	36	41
Ga01g01778	0	38	12	42	0	0	0	0	3	293	5	0	19	56	99	1
Ga01g01779	1	65	16	16	6	8	3	4	0	32	40	0	11	10	76	1
Ga01g01780	73	0	0	268	242	260	537	247	1055	59	3	0	43	5	35	26
Ga01g01781	22	140	49	148	50	397	3	1581	8	252	66	2	359	378	43	2674
Ga01g01782	70	214	132	126	298	62	120	169	170	138	93	50	75	82	161	142
Ga01g01783	1	3	7	41	313	44	129	148	69	49	39	20	105	43	3	4
Ga01g01784	69	290	101	179	437	248	213	436	157	260	245	116	177	215	257	128
Ga01g01786	102	237	115	173	433	123	177	319	260	257	182	70	320	156	300	128
Ga01g01787	0	11	12	4	8	9	3	29	6	9	9	8	11	14	6	1
Ga01g01790	87	227	42	152	419	174	143	503	242	223	305	48	174	182	265	172
Ga01g01791	0	0	0	0	0	0	0	0	0	0	0	0	0	0	0	0
Ga01g01792	0	0	0	1	7	79	25	35	10	0	0	0	3	0	1	0
Ga01g01793	1861	1592	451	1846	2281	1292	629	2597	1368	1689	2902	704	1233	1495	3103	2335
Ga01g01794	12	31	19	36	193	21	21	58	100	33	52	4	169	20	32	28
Ga01g01795	2034	1794	113	1009	127	13	633	74	434	3615	618	1747	91	530	1067	1847
Ga01g01796	0	0	0	0	0	0	0	0	0	0	0	0	0	0	0	0
Ga01g01797	19	244	93	83	285	111	33	251	22	115	89	0	155	137	77	19
Ga01g01798	277	7	2	10	34	12	5	10	5	86	83	0	64	56	3	6
Ga01g01799	61	110	49	98	278	77	74	215	92	91	75	57	124	78	142	61
Ga01g01800	6	182	136	80	303	81	48	363	39	154	171	202	182	127	168	15
Ga01g01802	350	0	0	9	0	0	1	0	1	0	0	0	0	0	0	8
Ga01g01803	334	1064	492	703	1437	1043	629	1286	528	1115	910	273	632	833	823	639
Ga01g01804	1009	198	293	847	239	149	250	294	1653	266	34	31	424	294	654	577
Ga01g01805	234	102	69	46	209	52	41	117	52	76	67	21	72	60	48	41
Ga01g01806	0	0	0	0	0	0	0	0	0	0	0	0	0	0	0	0
Ga01g01807	0	0	0	0	0	0	0	0	0	0	0	0	0	0	0	0
Ga01g01808	4	7	3	1	6	1	0	7	2	11	3	4	7	4	3	0
Ga01g01809	8	47	8	36	45	5	12	21	37	34	19	14	16	6	192	80
Ga01g01810	0	0	0	0	0	0	0	0	0	0	0	0	0	0	0	0
Ga01g01811	0	0	0	0	0	0	0	0	0	0	0	0	0	0	0	0
Ga01g01812	31	135	53	65	204	57	83	158	63	167	85	48	86	77	104	84
Ga01g01813	31	135	53	65	204	57	83	158	63	167	85	48	86	77	104	84
Ga01g01814	0	17	8	10	18	1	6	16	6	15	15	11	11	3	12	2
Ga01g01815	38	94	22	41	84	27	28	48	33	20	45	12	10	8	75	13
Ga01g01816	0	13	8	2	2	0	0	0	17	2	3	3	6	0	3	3
Ga01g01817	71	407	2426	302	2503	254	5630	620	4141	657	1321	45	2535	869	451	270
Ga01g01819	0	0	0	0	0	0	0	0	0	0	0	0	0	0	0	0
Ga01g01820	15	80	28	44	346	65	38	157	78	88	121	23	80	64	29	34
Ga01g01821	0	0	0	0	0	0	0	0	0	0	0	0	0	0	0	0
Ga01g01822	15	3583	481	216	2550	140	31	13	37	431	1861	4	1281	342	1297	68
Ga01g01823	587	262	58	346	374	198	188	542	579	141	73	157	196	73	417	509
Ga01g01824	0	0	0	0	0	0	0	0	0	0	0	0	0	0	0	0
Ga01g01825	0	0	0	0	0	0	0	0	0	0	0	0	0	0	0	0
Ga01g01826	17	229	130	44	53	76	14	138	46	219	146	4	193	234	174	84
Ga01g01827	10	229	136	137	627	179	57	319	36	62	40	219	65	77	23	7
Ga01g01828	2	53	72	85	554	296	193	506	79	121	302	13	314	141	36	32
Ga01g01829	0	3	2	15	108	14	15	115	6	25	5	4	45	38	1	0
Ga01g01830	197	942	746	731	1488	929	360	1916	507	740	662	169	938	1357	1082	702
Ga01g01831	312	76	74	167	377	83	79	457	158	81	46	53	143	109	170	263
Ga01g01832	0	0	0	0	0	0	0	0	0	0	0	0	0	0	0	0
Ga01g01833	1	1	3	0	9	2	7	9	1	3	1	8	4	2	1	4
Ga01g01834	6	89	216	29	3	0	4	2	12	140	48	0	60	45	301	28
Ga01g01835	81	24	14	30	76	30	26	74	22	38	34	10	35	47	32	49
Ga01g01836	1	123	59	43	41	723	0	26	3	91	11	0	1	40	89	70
Ga01g01837	262	976	575	2858	11159	1838	2348	6674	1399	3590	5978	389	4596	5888	666	1380
Ga01g01838	0	0	0	0	0	0	0	0	0	0	0	0	0	0	0	0
Ga01g01839	23	45	390	57	236	27	13	1887	42	73	11	6	23	59	48	65
Ga01g01840	0	0	0	0	0	0	0	0	0	0	0	0	0	0	0	0
Ga01g01841	0	0	0	0	0	0	0	0	0	0	0	0	0	0	0	0
Ga01g01842	0	0	0	0	0	0	0	0	0	0	0	0	0	0	0	0
Ga01g01844	0	5858	4224	1443	2	0	25	0	138	1824	1660	1	884	3128	1102	5
Ga01g01847	90	107	26	310	1290	52	39	491	99	464	2019	14	659	803	144	626
Ga01g01848	0	91	47	21	1	0	0	0	0	73	24	0	2	34	51	4
Ga01g01849	10	265	165	117	149	46	40	132	54	101	97	48	56	113	75	28
Ga01g01850	0	3	2	1	74	9	1	32	2	8	4	0	19	7	0	1
Ga01g01851	2	18	1	11	33	7	6	15	4	5	3	5	3	2	4	9
Ga01g01852	0	579	170	161	53	22	8	84	47	201	168	0	22	118	33	9
Ga01g01853	9	493	101	161	0	1	9	0	74	1028	1084	0	75	55	687	10
Ga01g01854	9	493	101	161	455	161	127	271	136	1028	1084	5	120	141	687	30
Ga01g01855	73	543	132	195	1135	194	142	271	569	531	580	67	842	204	442	213
Ga01g01857	92	120	33	95	347	83	108	171	102	53	45	25	220	84	93	67
Ga01g01858	69	404	219	174	158	98	128	218	185	247	204	198	82	170	290	110
Ga01g01859	19	36	11	33	555	121	220	222	159	42	8	6	2	11	29	6
Ga01g01860	5	18	9	12	40	7	13	22	24	20	33	1	33	10	21	9
Ga01g01862	0	132	99	35	35	14	138	18	80	134	61	10	40	68	57	2
Ga01g01863	177	673	395	482	1125	355	440	1216	472	926	471	353	393	508	885	381
Ga01g01864	294	179	57	51	314	45	38	105	29	36	57	37	34	54	106	127
Ga01g01865	406	52	1	260	1353	812	145	1179	390	200	203	97	92	134	144	3207
Ga01g01866	23	108	73	37	160	62	18	103	49	76	58	81	91	60	83	77
Ga01g01867	17	2005	865	685	391	16	19	120	51	2871	368	5	3125	1764	3436	17
Ga01g01868	3	33	11	32	1	10	17	0	61	78	466	0	55	151	35	0
Ga01g01869	0	0	0	0	0	0	0	0	0	0	0	0	0	0	0	0
Ga01g01870	57	8	16	86	0	1	361	1	405	124	180	14869	58	52	98	36
Ga01g01871	14	78	38	56	146	54	25	157	87	70	67	15	113	71	56	53
Ga01g01872	994	1	0	54	3	1	3	0	11	1	0	1	0	0	1	133
Ga01g01873	2	61	34	34	67	24	38	85	23	50	27	9	30	37	24	6
Ga01g01874	4	82	87	57	340	110	74	302	54	149	241	15	242	143	157	8
Ga01g01875	1	30	18	16	88	19	12	49	18	37	32	3	20	23	26	13
Ga01g01876	691	177	92	226	138	114	201	174	607	129	55	12	58	99	241	120
Ga01g01877	40	0	0	7	0	249	162	3	73	3	2	0	0	0	4	4
Ga01g01878	221	524	225	598	881	510	336	865	443	754	341	70	312	559	236	337
Ga01g01879	343	59	74	68	111	38	27	104	146	65	98	25	85	71	88	152
Ga01g01881	24	112	50	87	145	78	72	92	70	95	48	52	54	62	106	36
Ga01g01882	0	1	0	17	179	470	381	550	162	4	0	2	4	0	7	1
Ga01g01883	0	5	2	4	17	4	3	9	6	2	0	0	0	1	2	6
Ga01g01886	2	252	224	103	404	57	36	217	38	199	120	30	88	108	153	20
Ga01g01888	0	0	0	0	0	0	0	0	0	0	0	0	0	0	0	0
Ga01g01889	537	0	18	22	63	217	333	100	211	0	0	0	11	0	0	2
Ga01g01890	6	111	34	30	158	33	21	64	43	63	36	84	44	28	34	37
Ga01g01891	0	0	0	0	0	0	0	0	0	0	0	0	0	0	0	0
Ga01g01892	82	231	255	202	376	93	200	196	396	331	278	102	289	202	395	210
Ga01g01893	18	17	5	18	27	47	23	45	13	15	16	23	16	24	18	17
Ga01g01894	52	41	4	88	12	24	4860	139	3153	465	387	0	2783	216	19	15
Ga01g01895	0	2	0	9	105	6	71	11	44	0	0	2	13	0	0	0
Ga01g01896	35	148	169	156	661	187	188	632	140	470	319	96	161	183	695	94
Ga01g01897	1	0	1	2	0	4	4466	0	2172	22	0	4570	0	7	1	0
Ga01g01899	7	358	233	51	2	625	20	71	56	236	94	0	70	502	27	11
Ga01g01900	9	338	132	273	526	159	76	204	74	233	160	17	252	230	292	48
Ga01g01901	22	24	149	29	336	97	248	181	109	35	23	2	84	58	14	1
Ga01g01903	59	92	74	53	101	41	54	28	42	42	27	163	60	35	33	102
Ga01g01905	0	76	32	55	245	42	56	164	47	64	44	22	63	57	83	2
Ga01g01906	244	447	207	315	600	234	472	531	373	457	347	334	366	253	468	186
Ga01g01907	13	55	30	16	36	7	14	17	58	44	31	4	68	30	116	9
Ga01g01908	0	6	2	23	756	109	314	444	175	63	46	0	95	46	3	1
Ga01g01909	157	20	87	209	11	27	4470	34	1476	770	83	616	20884	1510	1372	121
Ga01g01911	0	357	148	88	1	2	19	6	11	684	108	0	226	102	112	29
Ga01g01914	60	85	21	116	58	32	54	66	154	85	52	12	33	48	162	149
Ga01g01915	7	3	4	31	31	24	50	211	131	78	8	0	1094	93	36	7
Ga01g01916	0	0	1	7	82	10	9	33	3	16	1	0	16	30	0	1
Ga01g01917	31	44	8	34	73	37	41	102	20	65	69	2	55	51	26	10
Ga01g01918	0	0	0	0	0	0	0	0	0	0	0	0	0	0	0	0
Ga01g01919	0	152	93	41	0	2	4	1	7	129	80	0	32	70	46	0
Ga01g01922	0	71	59	46	154	39	91	87	47	79	255	473	20	80	27	7
Ga01g01923	0	4	0	14	104	49	55	52	20	35	15	0	16	13	5	3
Ga01g01926	0	16	39	7	11	8	4	24	1	53	5	0	13	73	3	1
Ga01g01928	338	488	989	498	1887	533	567	1480	516	759	750	89	1310	904	697	511
Ga01g01929	68	172	191	156	394	123	105	410	85	135	143	146	135	139	321	73
Ga01g01930	0	0	0	0	0	0	0	0	0	0	0	0	0	0	0	0
Ga01g01932	0	232	62	63	535	102	99	195	84	566	568	2	79	152	332	6
Ga01g01933	1	9	22	17	71	15	3	69	6	242	43	0	57	320	17	1
Ga01g01934	12	201	99	230	849	107	126	339	98	240	252	80	320	128	229	41
Ga01g01935	29	118	152	101	1128	209	97	799	144	173	187	76	460	206	197	86
Ga01g01936	0	0	1	19	171	47	28	125	7	22	6	0	73	57	1	0
Ga01g01938	3	148	67	49	24	5	8	28	15	47	27	0	28	29	157	5
Ga01g01939	0	0	0	0	0	0	0	0	0	0	0	0	0	0	0	0
Ga01g01940	4	16	15	31	373	63	94	214	47	24	13	17	57	33	10	10
Ga01g01941	0	0	0	0	0	0	0	0	0	0	0	0	0	0	0	0
Ga01g01942	0	0	0	0	0	0	0	0	0	0	0	0	0	0	0	0
Ga01g01943	33	149	139	111	355	119	140	396	76	122	97	111	206	158	58	31
Ga01g01944	0	0	0	0	0	0	0	0	0	0	0	0	0	0	0	0
Ga01g01947	18	49	13	41	86	41	39	59	33	42	87	23	74	63	87	19
Ga01g01948	0	41	12	97	1388	64	81	772	43	169	90	0	237	137	44	2
Ga01g01950	15982	53032	12016	63837	21959	1975	19811	25145	89600	82553	8448	198	22710	10012	155095	22885
Ga01g01951	24	64	38	28	160	28	50	77	48	98	67	20	63	40	67	33
Ga01g01952	905	597	94	1092	649	391	482	733	1058	332	284	387	200	262	595	669
Ga01g01953	0	0	0	0	0	0	0	0	0	0	0	0	0	0	0	0
Ga01g01954	14	57	50	29	33	23	22	21	20	76	61	0	38	20	228	89
Ga01g01955	248	42	47	229	3	3	46	4	290	53	82	0	86	72	312	125
Ga01g01960	1	44	8	41	7	13	14	0	95	203	0	0	186	238	7	3
Ga01g01961	0	0	0	0	0	0	0	0	0	0	0	0	0	0	0	0
Ga01g01962	76	755	307	364	342	101	142	149	366	323	307	49	171	237	398	266
Ga01g01963	20	1874	88	1035	614	495	116	730	372	2081	359	1	95	145	1436	70
Ga01g01964	11	95	52	46	50	25	23	42	25	40	129	1	26	28	58	98
Ga01g01969	243	1945	817	403	90	23	60	45	272	552	151	3	26	353	746	600
Ga01g01970	0	63	26	30	63	52	436	45	228	65	22	83	60	63	30	2
Ga01g01971	0	63	26	30	63	52	436	45	228	65	22	83	60	63	30	2
Ga01g01973	2	0	1	20	0	21	43	0	15	0	3	6	6	1	2	834
Ga01g01974	137	6013	4551	1163	2144	795	487	1100	393	729	1374	64	357	610	1497	579
Ga01g01975	0	13	4	53	542	58	40	265	14	168	28	0	130	169	2	5
Ga01g01976	110	75	19	146	9	71	37	24	206	82	315	0	55	58	130	60
Ga01g01977	0	0	0	0	0	0	0	0	0	0	0	0	0	0	0	0
Ga01g01978	120	183	94	263	84	20	132	58	485	84	18	3	58	34	223	35
Ga01g01979	200	703	324	455	1112	199	273	529	413	508	481	107	331	284	816	319
Ga01g01980	38	6	3	5	14	6	7	13	26	9	3	1	10	8	24	11
Ga01g01981	2	38	5	16	232	16	151	39	71	18	2	96	10	8	21	1
Ga01g01982	0	2	0	2	59	13	7	33	5	3	6	0	9	14	1	0
Ga01g01983	18	202	84	106	497	52	205	199	118	332	342	161	204	101	270	38
Ga01g01985	78	43	80	28	80	58	35	115	61	55	59	41	46	62	68	51
Ga01g01986	17	218	53	116	218	54	99	203	98	159	157	25	89	80	201	70
Ga01g01987	11	107	35	115	319	119	62	193	116	172	131	1	88	65	171	58
Ga01g01988	0	2	6	9	6	8	3	3	17	11	1	0	3	7	6	3
Ga01g01990	0	58	17	10	14	8	2	2	4	14	10	1	45	2	6	0
Ga01g01991	93	32	3	28	35	4	10	39	56	18	19	7	61	15	24	35
Ga01g01992	2	0	0	4	5	1	0	2	2	0	0	1	1	0	5	21
Ga01g01994	111	55	11	52	61	51	44	60	152	94	30	0	36	29	109	295
Ga01g01996	0	797	158	655	1	1	1	1	3	6632	56	0	3757	5171	58	60
Ga01g01997	48	339	240	211	233	84	117	156	225	262	351	126	226	164	363	71
Ga01g01998	185	261	365	417	281	275	145	478	912	225	528	2	197	304	814	261
Ga01g01999	742	804	256	3547	471	179	658	455	3845	718	1560	105	433	1110	578	2644
Ga01g02003	34	6	42	8	1	0	0	12	2	12	0	0	39	0	2	1
Ga01g02004	8	605	389	218	431	171	172	268	147	284	239	4	51	105	262	11
Ga01g02005	0	0	0	0	0	0	0	0	0	0	0	0	0	0	0	0
Ga01g02007	0	0	0	0	0	0	0	0	0	0	0	0	0	0	0	0
Ga01g02009	0	0	0	0	0	0	0	0	0	0	0	0	0	0	0	0
Ga01g02010	9	86	48	17	38	6	13	21	36	39	11	18	10	44	45	20
Ga01g02011	0	107	5	2	18	3	2	1	4	20	89	3	10	8	10	3
Ga01g02012	0	0	0	0	0	0	0	0	0	0	0	0	0	0	0	0
Ga01g02013	0	19	9	14	32	19	9	44	8	16	13	5	9	17	12	2
Ga01g02014	0	0	0	0	0	0	0	0	0	0	0	0	0	0	0	0
Ga01g02017	0	0	0	0	0	0	0	0	0	0	0	0	0	0	0	0
Ga01g02018	0	13	5	6	17	0	37	1	24	39	51	0	27	43	4	3
Ga01g02019	4889	6828	3659	3978	16738	6425	6422	18113	7266	7634	7220	3991	12601	7120	9265	5582
Ga01g02020	0	0	0	0	0	0	0	0	0	0	0	0	0	0	0	0
Ga01g02021	8	47	12	21	209	37	27	101	36	43	48	38	47	17	38	7
Ga01g02022	0	0	0	0	0	0	0	0	0	0	0	0	0	0	0	0
Ga01g02023	53	52	98	52	227	79	125	226	106	95	98	37	279	164	118	90
Ga01g02024	16	50	10	22	96	25	16	47	21	36	23	8	28	27	23	31
Ga01g02025	346	1023	559	757	4077	987	5731	2337	1830	3547	2721	26	1806	937	461	302
Ga01g02027	10	226	177	156	392	205	113	398	87	86	92	138	194	229	112	21
Ga01g02028	5	1	6	73	6	15	79	12	70	69	29	0	98	176	5	2
Ga01g02029	522	2	3	61	159	31	28	119	78	32	16	1	58	92	14	116
Ga01g02030	7	59	16	55	42	44	28	128	48	53	70	12	79	45	93	88
Ga01g02031	0	4	4	1	5	1	7	6	1	8	12	2	44	12	3	0
Ga01g02032	0	0	0	0	1	26	92	1	55	0	0	0	3	0	0	0
Ga01g02033	3	188	130	106	865	245	497	484	283	678	332	123	466	300	292	64
Ga01g02034	20	108	175	88	164	35	32	174	66	54	51	114	149	97	73	24
Ga01g02035	31	81	61	51	120	186	20	921	64	83	51	1	73	45	19	51
Ga01g02036	31	81	61	51	120	186	20	921	64	83	51	1	73	45	19	51
Ga01g02037	8	68	24	73	98	137	12	120	9	19	5	2	10	13	46	8
Ga01g02038	8	68	24	73	98	137	12	120	9	19	5	2	10	13	46	8
Ga01g02039	0	67	44	110	172	37	47	305	156	158	79	8	78	94	490	29
Ga01g02041	74	35	30	26	197	85	24	157	36	66	57	3	114	55	51	23
Ga01g02042	1	20	5	18	37	8	8	45	5	16	8	1	11	5	15	4
Ga01g02043	95	151	28	207	494	168	172	442	107	98	43	74	101	57	127	87
Ga01g02044	18	329	110	108	551	901	67	3341	73	299	116	6	152	125	64	49
Ga01g02046	2	73	50	26	158	76	68	118	39	107	68	23	41	92	80	18
Ga01g02047	2	73	50	26	158	76	68	118	39	107	68	23	41	92	80	18
Ga01g02048	0	16	7	16	199	77	1	95	9	47	50	0	26	79	9	76
Ga01g02049	0	137	57	166	1206	1196	132	936	53	532	82	0	346	390	107	399
Ga01g02055	14	20	15	11	81	36	22	47	7	52	67	2	39	21	16	16
Ga01g02056	2	0	0	25	287	7	1	66	8	1	0	0	4	2	0	37
Ga01g02057	0	0	0	0	0	0	0	0	0	0	0	0	0	0	0	0
Ga01g02058	9	38	27	29	64	15	81	40	43	20	4	26	6	12	13	21
Ga01g02059	44	805	139	172	56	46	35	127	69	591	3453	24	780	520	518	663
Ga01g02060	9	38	27	29	64	15	81	40	43	20	4	26	6	12	13	21
Ga01g02062	0	4	4	3	70	9	8	16	7	5	23	0	9	3	3	1
Ga01g02063	0	71	128	25	43	16	9	12	12	39	46	2	30	47	26	5
Ga01g02067	60	2	0	6	0	1	0	0	1	2	1	249	1	3	0	88
Ga01g02068	0	0	0	0	0	0	0	0	0	0	0	0	0	0	0	0
Ga01g02069	4276	236	115	2033	865	1116	601	3896	1154	1608	3592	3898	1031	1244	538	238
Ga01g02070	48	602	164	1362	8699	833	533	4613	311	1296	442	42	739	1097	347	386
Ga01g02071	16	15	16	34	185	156	4	90	3	110	138	1	2	72	118	3
Ga01g02073	0	8	0	8	67	5	15	12	8	13	2	1	4	0	10	5
Ga01g02077	0	0	0	0	0	0	0	0	0	0	0	0	0	0	0	0
Ga01g02081	0	0	0	0	0	0	0	0	0	0	0	0	0	0	0	0
Ga01g02085	145	1	2	55	8	8	26	11	89	24	6	0	8	6	33	87
Ga01g02086	283	33	13	27	212	89	28	383	24	81	76	3	108	139	23	45
Ga01g02087	0	130	189	45	68	6	7	29	15	92	18	1	16	59	114	2
Ga01g02088	22	346	391	293	1576	655	865	3053	503	735	600	601	1892	752	719	160
Ga01g02089	0	0	0	0	0	0	0	0	0	0	0	0	0	0	0	0
Ga01g02090	70	14	15	4	2	20	0	134	1	2	2	0	104	21	3	2
Ga01g02091	48	1095	371	418	1834	341	242	1504	352	707	468	29	181	438	563	234
Ga01g02092	0	242	297	67	128	30	30	86	7	827	60	0	945	698	51	0
Ga01g02093	67	145	101	154	146	48	64	102	78	63	24	0	25	25	229	32
Ga01g02094	0	0	0	0	0	0	0	0	0	0	0	0	0	0	0	0
Ga01g02096	4	98	60	132	493	218	92	677	65	152	215	12	164	242	162	27
Ga01g02097	839	5999	1740	3667	15725	2538	2144	8523	1899	7190	3232	305	2702	4457	3279	3327
Ga01g02099	8	63	13	67	319	238	115	598	57	114	132	0	146	129	73	38
Ga01g02100	5	12	7	11	78	11	20	48	13	22	14	2	28	15	5	2
Ga01g02101	2	62	19	21	100	28	40	66	37	65	30	11	75	33	25	20
Ga01g02103	123	490	112	381	1529	177	217	660	207	678	181	1571	209	250	398	204
Ga01g02104	0	0	0	0	0	0	0	0	0	0	0	0	0	0	0	0
Ga01g02106	10	209	50	188	431	88	124	354	186	192	191	101	133	153	319	45
Ga01g02107	0	174	160	134	424	135	259	255	125	224	116	61	345	161	96	0
Ga01g02108	17	238	140	1375	13568	446	305	6454	126	2829	527	0	3573	1692	35	454
Ga01g02109	22	702	1664	702	558	690	250	1251	464	469	294	402	847	900	399	22
Ga01g02110	17	38	23	32	45	550	136	89	133	807	107	2	947	2962	4	77
Ga01g02111	19	22	9	27	150	64	26	172	19	24	18	15	23	20	20	416
Ga01g02112	2	24	8	11	91	24	21	52	64	42	50	14	107	27	23	17
Ga01g02113	5	0	0	1	4	8	20	7	13	18	14	5	25	1	1	1
Ga01g02115	0	0	0	0	0	0	0	0	0	0	0	0	0	0	0	0
Ga01g02116	0	227	67	85	357	166	249	394	138	140	59	0	98	199	15	11
Ga01g02117	0	0	0	0	0	0	0	0	0	0	0	0	0	0	0	0
Ga01g02118	0	0	4	0	2	0	1	0	3	3	5	40	7	9	0	3
Ga01g02119	16	134	80	111	258	105	89	232	48	133	79	8	162	161	187	434
Ga01g02120	6	8	7	18	204	125	34	144	23	27	50	8	64	36	27	10
Ga01g02121	0	0	0	0	0	0	0	0	0	0	0	0	0	0	0	0
Ga01g02122	48	169	117	92	350	157	171	419	155	263	276	27	169	158	130	73
Ga01g02123	1	1033	4490	538	1034	178	232	430	883	567	2786	39	1546	827	525	7
Ga01g02124	52	1187	858	1013	3746	723	1179	3583	680	1730	1914	1448	2239	1497	1864	388
Ga01g02125	0	543	455	106	36	10	32	11	17	927	1661	61	588	840	643	12
Ga01g02127	0	23	11	5	45	15	24	28	11	38	29	2	67	19	13	12
Ga01g02128	33	1119	524	833	2361	1153	1159	4346	845	1939	1359	162	2151	1432	1680	443
Ga01g02129	0	0	0	0	0	0	0	0	0	0	0	0	0	0	0	0
Ga01g02130	0	319	183	81	6	13	10	23	34	1084	1100	10	1182	392	382	3
Ga01g02131	52	1e3	752	561	1895	859	862	1585	398	746	642	227	411	574	1043	213
Ga01g02132	241	594	304	366	843	494	499	653	379	799	353	1067	392	377	400	494
Ga01g02133	0	26	8	14	36	19	21	27	15	21	25	13	11	6	33	0
Ga01g02134	199	975	768	852	2084	487	393	1042	1050	1176	1037	111	1728	940	2204	608
Ga01g02135	478	1734	1135	725	581	528	365	565	883	1109	866	147	1602	1094	1142	652
Ga01g02136	0	0	0	0	0	0	0	0	0	0	0	0	0	0	0	0
Ga01g02137	49	420	25	30	162	28	32	19	54	73	905	0	90	53	29	129
Ga01g02138	16	6	2	17	87	19	11	62	23	19	21	9	11	11	17	16
Ga01g02141	186	581	586	399	1896	416	384	2785	351	553	471	769	1037	557	1513	239
Ga01g02142	4	29	12	22	54	16	12	24	16	37	37	4	11	35	25	9
Ga01g02143	15	48	17	54	225	77	48	156	46	32	30	8	50	54	26	19
Ga01g02144	286	2962	405	87	258	80	37	174	249	437	5052	6	1082	318	1055	62
Ga01g02145	54	234	1149	49	159	16	112	30	70	346	674	43	1475	1118	14	217
Ga01g02146	2	29	27	48	93	3	27	17	29	41	101	20	71	31	18	1
Ga01g02147	3	33	36	25	91	34	26	58	13	49	46	6	46	65	73	7
Ga01g02150	161	668	758	174	21	18	73	103	77	174	184	0	34	121	566	321
Ga01g02151	0	14	6	7	27	7	9	13	10	19	13	2	14	15	7	0
Ga01g02152	1	44	25	25	137	37	20	103	14	37	32	21	86	60	5	9
Ga01g02153	19	259	75	214	411	139	101	267	74	152	190	44	138	166	264	70
Ga01g02155	0	27	11	7	19	74	26	16	10	23	14	7	41	42	4	2
Ga01g02156	0	0	0	0	0	0	0	0	0	0	0	0	0	0	0	0
Ga01g02157	2	442	301	263	417	63	20	175	16	26	41	2	35	6	699	8
Ga01g02158	0	4	0	5	160	25	2	60	3	9	24	1	45	4	4	88
Ga01g02159	0	0	0	0	0	0	0	0	0	0	0	0	0	0	0	0
Ga01g02160	0	0	0	0	0	0	0	0	0	0	0	0	0	0	0	0
Ga01g02161	7	8	25	21	245	61	40	116	22	21	8	0	9	8	1	41
Ga01g02162	209	22	14	26	146	24	26	56	42	85	39	7	81	38	37	84
Ga01g02163	12	11	10	17	84	99	31	75	29	66	65	0	44	109	2	49
Ga01g02164	53	38	8	46	470	305	149	191	99	243	79	1	10	63	38	140
Ga01g02165	4	24	41	11	91	31	12	31	14	22	42	11	63	33	18	15
Ga01g02166	10	48	17	29	271	54	34	127	47	41	54	14	132	65	25	47
Ga01g02167	1	27	12	22	145	46	28	61	18	91	17	0	26	89	10	2
Ga01g02168	0	361	160	53	0	3	0	0	1	518	761	0	194	304	5	0
Ga01g02170	112	0	0	8	4	10	96	3	55	0	0	180	0	0	0	22
Ga01g02171	0	75	33	44	388	65	65	154	41	131	241	28	167	121	44	9
Ga01g02172	0	0	0	0	0	0	0	0	0	0	0	0	0	0	0	0
Ga01g02173	0	0	0	0	0	0	0	0	0	0	0	0	0	0	0	0
Ga01g02174	0	23	7	15	126	14	14	68	20	18	25	5	10	13	30	5
Ga01g02175	218	245	84	288	1723	1170	1704	1852	825	1123	1102	2331	1010	780	176	214
Ga01g02176	0	3	0	2	7	4	6	3	4	15	3	0	345	34	2	1
Ga01g02177	13197	936	552	2993	35	42	1443	111	9316	1072	95	8	508	347	3649	3817
Ga01g02178	0	0	0	0	0	0	0	0	0	0	0	0	0	0	0	0
Ga01g02180	1	152	36	284	1165	489	419	815	179	415	805	6	190	373	51	2
Ga01g02181	0	0	0	0	0	0	0	0	0	0	0	0	0	0	0	0
Ga01g02182	57	112	25	81	182	61	80	287	71	75	62	49	32	39	186	108
Ga01g02183	222	60	22	57	91	30	46	123	65	96	124	86	49	36	152	81
Ga01g02184	156	263	169	144	264	120	207	214	280	322	200	55	193	200	362	166
Ga01g02185	53	41	14	34	274	50	150	168	193	31	74	0	574	23	21	27
Ga01g02186	51	41	10	93	315	222	87	513	153	92	98	25	297	87	112	101
Ga01g02187	0	46	31	8	0	0	0	0	0	11	1	0	1	10	13	2
Ga01g02188	0	754	159	458	151	61	42	72	33	436	180	0	423	1248	2413	42
Ga01g02189	38	30	12	38	221	32	14	80	21	32	27	7	25	21	32	164
Ga01g02190	4587	3	8	961	13	4	46	2	311	17	80	0	1886	2476	34	27151
Ga01g02191	182	857	1121	698	790	566	273	1274	353	614	332	278	773	980	472	352
Ga01g02192	16	127	24	127	79	58	35	50	94	52	44	6	43	52	127	100
Ga01g02193	0	0	0	0	0	0	0	0	0	0	0	0	0	0	0	0
Ga01g02194	0	0	2	30	2	0	310	0	114	65	0	1	856	36	7	9
Ga01g02195	3	16	8	58	0	2	254	2	109	265	53	33	1861	418	181	20
Ga01g02196	0	0	0	0	0	0	0	0	0	0	0	0	0	0	0	0
Ga01g02198	0	20	47	28	125	57	48	102	41	85	630	4	468	320	31	4
Ga01g02199	21	700	447	107	170	332	41	1231	196	507	750	4	986	761	257	61
Ga01g02200	4	6911	3725	701	210	71	309	247	141	2472	1564	33	153	2108	605	11
Ga01g02201	33	6911	3725	701	1132	263	309	696	199	2472	1564	96	371	2108	605	175
Ga01g02202	23	55	53	62	205	30	67	73	77	91	70	23	90	56	55	25
Ga01g02203	0	4	0	0	18	3	7	7	3	4	1	0	3	4	1	0
Ga01g02204	7	211	75	133	37	30	83	59	40	87	88	45	194	26	738	5
Ga01g02205	0	0	0	0	0	0	0	0	0	0	0	0	0	0	0	0
Ga01g02206	0	0	0	0	0	0	0	0	0	0	0	0	0	0	0	0
Ga01g02207	1	21	5	13	76	63	36	34	26	33	124	0	17	41	13	33
Ga01g02208	0	0	0	0	0	0	0	0	0	0	0	0	0	0	0	0
Ga01g02209	108	1451	846	1096	1814	1576	511	2039	598	1353	1514	243	1005	1695	2051	456
Ga01g02210	0	22	926	35	16	50	180	29	58	227	217	3	71	295	12	0
Ga01g02211	66	115	78	61	94	52	96	63	106	104	368	1	54	52	72	32
Ga01g02212	0	0	0	0	0	0	0	0	0	0	0	0	0	0	0	0
Ga01g02213	0	0	0	0	0	0	0	0	0	0	0	0	0	0	0	0
Ga01g02214	0	27	9	16	224	23	5	150	5	34	40	21	90	61	7	4
Ga01g02215	4	21	18	4	9	12	10	14	16	6	29	14	28	18	27	3
Ga01g02217	2254	1319	1503	936	2074	731	787	1985	1681	927	1105	791	1180	711	1918	2124
Ga01g02218	0	0	0	0	0	0	0	0	0	0	0	0	0	0	0	0
Ga01g02219	14	351	137	425	1426	523	343	1234	158	305	184	30	465	308	466	100
Ga01g02221	358	471	40	9454	20	199	2432	326	17474	1361	307	4	2438	4205	3489	10056
Ga01g02222	0	150	45	49	0	0	0	0	1	782	153	0	456	1682	2	1
Ga01g02223	25	62	55	44	83	38	101	75	36	61	56	8	38	36	80	56
Ga01g02224	2	97	51	51	113	29	41	101	33	116	109	54	62	68	83	7
Ga01g02225	2	136	73	79	332	48	77	208	45	133	57	41	35	43	128	7
Ga01g02226	29	250	223	169	215	145	106	284	135	374	168	190	154	427	220	99
Ga01g02227	0	65	30	8	2	0	1	1	0	369	2	0	210	151	8	4
Ga01g02228	59	30	9	58	58	46	36	115	47	42	13	1	34	15	222	56
Ga01g02229	27	27	16	35	60	13	40	38	55	37	56	29	36	20	68	45
Ga01g02230	34	134	33	220	915	88	87	361	187	114	248	267	142	75	207	86
Ga01g02231	34	134	78	220	915	88	87	361	187	114	248	267	142	75	207	110
Ga01g02232	2	5	2	5	3	0	1	0	2	1	18	2	17	3	7	7
Ga01g02236	220	704	187	252	376	190	241	151	710	465	1510	40	409	200	503	496
Ga01g02237	34	66	37	48	158	52	184	114	154	112	177	67	123	60	102	46
Ga01g02238	0	0	0	0	0	0	0	0	0	0	0	0	0	0	0	0
Ga01g02240	1	70	21	35	172	56	179	99	69	82	104	59	115	53	17	8
Ga01g02241	0	1	0	0	0	1	3	0	4	23	54	5	54	17	0	0
Ga01g02242	12	187	85	127	707	258	453	745	225	159	155	14	276	217	118	61
Ga01g02243	1192	161	128	368	485	356	327	763	376	378	260	74	493	321	398	715
Ga01g02244	0	0	0	0	0	0	0	0	0	0	0	0	0	0	0	0
Ga01g02247	128	536	182	343	884	164	296	498	313	553	410	368	432	334	437	290
Ga01g02248	0	0	0	0	0	0	0	0	0	0	0	0	0	0	0	0
Ga01g02249	3	379	85	110	43	6	14	220	18	176	55	0	3	32	210	7
Ga01g02250	25	68	34	71	153	59	101	97	61	80	81	72	101	35	90	144
Ga01g02251	13	105	133	71	139	76	43	209	61	90	74	16	134	78	86	41
Ga01g02252	0	84	8	82	99	27	9	49	11	35	0	0	96	1	182	1
Ga01g02253	1	24	10	9	33	13	6	17	5	42	32	2	24	25	23	7
Ga01g02254	44	112	72	61	258	203	82	551	79	150	106	62	357	213	87	73
Ga01g02255	910	1202	1145	906	1393	479	762	647	1091	957	393	299	1266	926	993	1202
Ga01g02256	326	395	103	352	591	274	280	673	293	443	330	242	331	308	405	399
Ga01g02257	3	22	8	10	63	20	17	35	9	38	11	2	7	20	6	5
Ga01g02258	13	16	15	13	5	8	8	3	11	20	2	0	25	15	6	1
Ga01g02259	112	572	72	251	238	52	57	145	328	62	17	229	157	41	250	251
Ga01g02263	0	0	0	0	0	0	0	0	0	0	0	0	0	0	0	0
Ga01g02264	0	44	109	20	69	17	11	177	5	61	16	4	14	11	41	4
Ga01g02265	0	0	0	0	0	25	5	109	0	0	0	0	0	0	0	0
Ga01g02266	0	1	0	19	115	117	4	67	5	1	0	0	8	0	2	118
Ga01g02267	1784	3033	2166	1946	2199	1310	1499	1330	2016	2624	1717	169	1669	1740	2410	1845
Ga01g02268	44	58	22	34	30	101	109	198	91	412	232	2	280	448	27	13
Ga01g02269	0	0	0	0	0	0	0	0	0	0	0	0	0	0	0	0
Ga01g02270	1054	67	4	170	11	2	48	8	352	32	135	0	29	11	54	111
Ga01g02271	0	0	0	0	0	0	0	0	0	0	0	0	0	0	0	0
Ga01g02272	73	0	0	6	0	6	2	4	1	3	0	0	0	1	0	8
Ga01g02273	0	0	0	0	0	0	0	0	0	0	0	0	0	0	0	0
Ga01g02274	2049	12	6	57	95	50	16	94	24	46	104	0	379	60	232	14
Ga01g02275	0	0	0	0	0	0	0	0	0	0	0	0	0	0	0	0
Ga01g02278	0	0	0	0	0	0	0	0	0	0	0	0	0	0	0	0
Ga01g02279	9	133	108	46	1	0	6	2	10	195	78	396	259	229	26	1
Ga01g02280	0	16	42	22	140	51	38	67	23	63	30	2	66	34	16	7
Ga01g02281	158	78	16	27	51	26	21	35	63	43	246	28	61	71	10	28
Ga01g02282	33	32	12	56	292	57	26	177	23	46	52	4	57	39	41	23
Ga01g02283	253	262	92	177	319	97	230	334	228	166	209	220	227	152	437	187
Ga01g02284	8	16	5	12	43	26	22	36	22	33	28	1	47	22	24	32
Ga01g02285	13	16	60	12	3	2	5	1	7	5	8	3	51	28	6	5
Ga01g02286	0	15	0	10	0	0	0	0	0	1	0	0	5	3	195	1
Ga01g02287	0	0	0	0	0	0	0	0	0	0	0	0	0	0	0	0
Ga01g02288	0	0	0	0	0	0	0	0	0	0	0	0	0	0	0	0
Ga01g02289	9620	3998	14	17432	100	0	3003	0	17618	318	115	258	516	19	53555	5540
Ga01g02290	71	118	72	179	344	100	171	193	204	160	149	96	84	88	141	168
Ga01g02293	60079	61	0	2096	350	3	95	1	1122	69	2	28	3	9	54	8787
Ga01g02294	42	171	390	360	3050	1337	1870	3429	902	1992	648	51	2787	1506	86	205
Ga01g02295	0	17	20	8	44	16	3	17	4	12	6	1	33	19	8	0
Ga01g02296	6139	4	0	511	33	1	27	0	141	16	0	6	2	3	3	939
Ga01g02297	0	106	50	49	144	134	9	115	4	380	33	0	33	67	14	6
Ga01g02298	4	190	8	97	260	99	28	299	28	474	116	0	55	120	129	25
Ga01g02300	31	44	70	106	30	45	266	35	387	178	137	0	112	458	28	22
Ga01g02301	659	483	293	919	45	27	243	29	1937	168	34	10	107	303	203	371
Ga01g02302	0	12	11	28	134	67	43	66	13	26	12	2	23	39	3	0
Ga01g02305	5	13	3	7	55	24	6	19	8	8	5	1	4	11	5	17
Ga01g02306	66	87	139	68	252	63	60	252	121	174	87	33	194	98	210	12
Ga01g02307	22	71	89	52	171	34	33	143	21	36	24	44	46	53	58	41
Ga01g02308	0	186	56	99	459	185	130	359	52	173	166	11	81	106	74	1
Ga01g02309	145	25	18	27	68	30	56	46	45	24	27	25	47	26	32	31
Ga01g02310	13	22	76	320	785	330	124	866	63	495	969	87	259	589	39	975
Ga01g02311	11	17	1	8	1	0	2	0	11	23	54	0	92	6	32	36
Ga01g02312	0	2	2	5	0	1	0	0	0	46	14	0	115	15	20	0
Ga01g02313	22	170	88	106	30	22	61	51	148	59	67	11	15	30	50	32
Ga01g02314	125	34	8	100	53	28	13	63	18	72	114	0	290	18	350	98
Ga01g02315	9	174	81	147	124	148	165	150	81	236	193	7	78	170	268	41
Ga01g02316	45	90	29	64	221	44	54	151	82	74	44	13	140	58	50	116
Ga01g02317	0	24	4	11	34	24	4	9	4	4	36	0	5	7	17	12
Ga01g02318	7751	6778	3486	5514	7664	3956	2581	8802	6510	6177	6742	475	5647	7070	9430	13026
Ga01g02319	172	199	114	234	445	294	116	357	1201	148	203	71	376	209	158	824
Ga01g02320	12	19	16	17	34	10	4	21	31	13	14	2	17	3	17	20
Ga01g02321	0	23	18	21	166	27	10	36	4	22	17	3	25	31	19	6
Ga01g02322	86	290	135	167	472	237	347	335	398	602	344	85	475	261	178	176
Ga01g02323	2082	849	349	1013	929	914	446	1046	843	592	492	262	537	769	497	1826
Ga01g02327	7	20	6	19	35	36	93	68	44	33	16	7	16	49	17	22
Ga01g02328	0	18	1	12	27	32	3	41	1	42	23	0	24	51	7	0
Ga01g02329	18	145	145	59	2	4	15	4	118	66	5	0	28	26	173	3
Ga01g02331	9	34	6	11	54	35	23	48	24	45	16	0	7	28	8	65
Ga01g02333	12	182	42	131	547	203	92	355	123	92	42	112	90	72	75	48
Ga01g02334	63	9	0	71	1	3	13	17	114	15	200	577	1	3	21	20
Ga01g02335	342	188	244	305	546	448	203	1310	279	223	214	146	905	662	438	340
Ga01g02336	0	0	1	6	0	15	76	0	48	69	27	0	151	281	0	2
Ga01g02337	12	575	56	22	78	46	34	226	34	143	151	5	130	79	72	8
Ga01g02339	4	27	14	12	27	13	16	18	12	43	21	1	20	24	17	1
Ga01g02340	223	1453	769	472	562	151	278	436	321	1182	435	535	376	270	807	388
Ga01g02341	0	0	0	0	0	0	0	0	0	0	0	0	0	0	0	0
Ga01g02342	1028	3618	3871	2460	4863	1611	2032	4453	1894	2612	3004	1755	3803	2535	4073	1420
Ga01g02343	399	232	131	125	142	540	119	668	170	208	141	23	149	218	162	293
Ga01g02344	1606	1059	1552	1095	866	760	780	1486	2119	1521	915	268	1699	1038	2710	1260
Ga01g02345	99	340	49	139	214	214	55	190	148	210	146	1	146	157	139	203
Ga01g02346	86	480	627	281	731	285	234	549	549	827	2496	86	778	755	659	329
Ga01g02347	204	115	78	169	188	159	92	671	204	104	157	14	214	169	226	125
Ga01g02348	0	0	0	0	0	0	0	0	0	0	0	0	0	0	0	0
Ga01g02349	4	22	64	35	53	62	125	68	57	263	57	6	257	178	27	10
Ga01g02351	233	19	5	92	170	118	49	22	446	159	134	0	14	21	22	286
Ga01g02352	0	0	0	0	0	0	0	0	0	0	0	0	0	0	0	0
Ga01g02353	30	169	60	150	48	87	42	92	936	98	140	55	226	76	223	294
Ga01g02354	2	10	3	11	28	13	5	17	11	9	14	1	6	4	22	35
Ga01g02355	1	259	8	0	1	0	0	0	3	5	77	0	1	0	2	2
Ga01g02357	0	0	0	0	0	0	0	0	0	0	0	0	0	0	0	0
Ga01g02358	0	18	23	29	380	28	6	71	5	73	49	1	100	206	1	1
Ga01g02361	22	138	33	88	603	459	239	1104	170	291	643	42	957	473	252	110
Ga01g02362	84	464	149	372	1133	719	498	2321	467	1133	896	25	668	1183	304	83
Ga01g02363	0	96	7	50	114	24	3	60	8	124	16	0	22	52	66	2
Ga01g02364	2	1795	727	400	206	16	4	4	24	1676	1072	0	1438	1254	1346	25
Ga01g02365	5	67	25	77	95	201	63	323	38	64	109	0	80	35	74	40
Ga01g02367	87	115	36	64	33	96	111	39	56	174	2	3	89	40	21	61
Ga01g02369	24	11	3	75	3	3	40	3	382	104	84	0	225	337	8	42
Ga01g02371	9	67	39	28	19	8	11	40	11	54	39	3	15	38	45	7
Ga01g02372	3	89	32	705	4966	314	533	1816	242	498	85	18	351	225	82	17
Ga01g02373	282	466	263	281	1218	462	167	504	492	462	501	89	580	624	234	836
Ga01g02375	2	23	10	24	84	18	18	34	22	37	11	1	24	21	18	7
Ga01g02376	0	55	3	7	5	3	0	51	0	8	0	0	0	1	44	0
Ga01g02377	0	90	9	28	1	0	0	1	2	8	2	0	0	0	36	1
Ga01g02378	0	0	0	0	0	0	0	0	0	0	0	0	0	0	0	0
Ga01g02380	0	9	0	1	5	0	2	79	1	47	5	1	105	50	1	0
Ga01g02381	0	1	4	27	0	10	247	74	163	168	2	27	2811	247	39	8
Ga01g02383	0	0	0	0	0	0	0	0	0	0	0	0	0	0	0	0
Ga01g02384	17	34	10	41	77	44	22	121	31	51	37	0	45	97	12	27
Ga01g02387	4	64	32	6	71	19	29	53	11	57	47	4	31	40	27	4
Ga01g02388	1095	13	1	77	96	79	22	313	62	14	103	120	8	10	14	154
Ga01g02389	34	30	10	35	23	4	2	6	35	17	47	1	14	22	20	25
Ga01g02390	0	3	1	10	139	14	7	159	4	129	26	0	50	120	1	1
Ga01g02391	4	24	14	29	117	11	17	28	9	25	14	17	102	19	7	10
Ga01g02392	0	4	5	4	93	7	18	17	5	9	25	10	117	15	7	12
Ga01g02393	0	0	0	0	0	0	0	0	0	0	0	0	0	0	0	0
Ga01g02394	3	14	19	21	49	12	8	30	13	15	13	2	21	20	13	1
Ga01g02395	61	10	3	23	0	1	24	2	175	25	1	0	92	23	5	29
Ga01g02396	129	6	4	208	0	1	60	1	462	34	16	0	299	55	14	21
Ga01g02398	3	105	58	115	8	13	20	13	32	167	244	6	697	237	145	9
Ga01g02400	1	4	2	3	0	0	0	2	4	5	4	1	37	12	10	2
Ga01g02401	3	37	5	13	1	0	7	1	6	55	121	2	25	49	15	6
Ga01g02402	23	133	65	184	144	62	60	142	158	129	67	20	169	111	144	94
Ga01g02403	30	330	240	320	292	259	141	250	300	278	276	62	391	413	237	219
Ga01g02404	17	11	13	27	17	7	5	4	46	21	7	2	12	18	6	128
Ga01g02405	91	198	97	205	71	31	46	110	238	242	161	1	237	276	236	433
Ga01g02407	364	452	645	394	1109	327	413	738	560	790	1182	387	844	567	801	306
Ga01g02409	21	24	17	35	41	46	29	110	30	15	14	13	20	20	30	35
Ga01g02410	20	51	12	677	40	14	204	24	439	281	120	1	748	575	142	80
Ga01g02411	997	2737	1716	2641	7592	1654	1873	3843	2646	3590	2275	1129	2659	2152	5041	2584
Ga01g02412	0	0	0	3	6	0	1	2	1	0	0	0	330	2	1	103
Ga01g02414	0	69	112	20	23	4	2	7	0	24	5	9	0	8	11	2
Ga01g02415	3	60	84	187	86	26	42	106	209	443	349	0	347	287	274	1492
Ga01g02416	2	46	5	43	103	32	36	58	31	101	17	1	19	60	17	127
Ga01g02417	0	0	0	0	0	0	0	0	0	0	0	0	0	0	0	0
Ga01g02418	6	101	24	56	85	55	45	193	47	43	29	3	55	50	31	25
Ga01g02419	0	0	0	0	0	0	0	0	0	0	0	0	0	0	0	0
Ga01g02420	14	3	0	31	6	18	5	972	13	200	39	2438	3	118	16	151
Ga01g02421	206	96	38	25	66	22	12	19	28	120	152	6	93	77	27	38
Ga01g02423	0	0	0	0	0	0	0	0	0	0	0	0	0	0	0	0
Ga01g02424	3	9	11	16	163	36	33	94	34	22	33	0	31	28	6	6
Ga01g02425	0	0	0	0	0	0	0	0	0	0	0	0	0	0	0	0
Ga01g02427	2	3	2	6	22	8	3	30	11	8	1	6	16	7	8	6
Ga01g02428	0	2	1	5	2	1	1	2	2	10	19	0	234	73	4	0
Ga01g02429	566	52	6	222	21	3	30	7	71	30	120	9	479	64	620	133
Ga01g02430	1	3	95	476	4	6	3571	9	1968	266	141	59	581	808	43	286
Ga01g02431	0	5	67	106	0	2	260	0	415	65	194	42	1087	53	3	3
Ga01g02432	0	10	203	19	3	22	28170	0	13592	105	46	202	555	87	14	183
Ga01g02433	1	28	46	4	48	18	23	9	13	49	9	8	28	26	7	6
Ga01g02434	100	44	20	23	43	22	26	31	37	51	44	18	29	9	33	25
Ga01g02435	127	0	0	88	80	68	83	115	756	0	0	1	0	2	1	0
Ga01g02436	1	8	2	6	14	4	1	16	4	5	5	4	8	5	9	1
Ga01g02437	457	766	226	273	331	470	417	1108	807	603	484	62	412	352	374	323
Ga01g02438	4	78	60	28	209	65	37	100	22	63	42	15	77	67	21	15
Ga01g02439	1	15	3	7	83	5	7	30	24	11	14	4	14	10	9	5
Ga01g02440	1	186	90	20	79	3	70	7	81	80	208	0	43	74	21	1
Ga01g02444	0	1775	3377	283	0	0	1	0	3	429	95	0	14	275	29	4
Ga01g02445	0	0	0	0	0	0	0	0	0	0	0	0	0	0	0	0
Ga01g02446	64	0	0	6	0	0	0	1	1	0	1	0	0	0	0	10
Ga01g02447	82	114	91	110	204	116	45	173	102	106	117	28	75	84	164	149
Ga01g02449	0	0	0	0	0	0	0	0	0	0	0	0	0	0	0	0
Ga01g02451	0	0	0	0	0	0	0	0	0	0	0	0	0	0	0	0
Ga01g02453	14	11	10	6	10	18	7	28	17	7	19	3	16	9	14	12
Ga01g02454	0	271	94	24	0	0	3	2	7	138	52	0	17	44	3	0
Ga01g02455	1589	7	16	357	11	5	180	5	976	12	33	336	132	213	33	156
Ga01g02456	12	27	0	12	3	20	1	0	1	20	0	1	2	28	0	33
Ga01g02457	58	90	93	63	681	57	105	195	117	228	244	60	595	177	101	52
Ga01g02458	10	82	10	58	35	12	8	29	18	43	23	0	32	7	119	37
Ga01g02459	85	65	11	79	86	87	41	281	129	59	234	22	413	147	41	80
Ga01g02460	4	96	46	42	268	61	49	143	79	107	141	91	212	80	87	46
Ga01g02463	1	83	34	38	0	5	15	2	24	150	1	0	33	59	31	11
Ga01g02465	7	224	34	109	32	2	3	19	13	51	41	0	22	21	190	8
Ga01g02466	31	14	33	47	14	6	18	7	61	10	15	66	67	16	82	55
Ga01g02468	0	0	0	0	0	0	0	0	0	0	0	0	0	0	0	0
Ga01g02469	0	9	1	1	33	1	0	15	1	0	1	0	0	0	0	0
Ga01g02470	0	3	0	1	20	4	2	4	4	7	1	1	2	3	1	5
Ga01g02472	0	30	4	9	83	5	23	32	15	34	19	0	14	16	10	1
Ga01g02474	0	36	59	6	52	118	18	313	5	47	0	0	0	19	29	2
Ga01g02475	7	25	19	22	52	13	20	25	18	26	39	25	26	14	23	9
Ga01g02476	96	331	170	264	569	344	535	678	193	386	425	53	185	281	323	174
Ga01g02477	0	26	10	16	96	22	26	45	26	39	26	5	56	47	20	16
Ga01g02478	0	11	7	8	36	12	14	57	9	10	13	1	20	15	14	3
Ga01g02480	0	61	46	32	86	49	21	111	14	73	31	0	33	94	12	1
Ga01g02482	534	39	49	34	49	20	3	54	12	68	180	0	145	77	62	63
Ga01g02484	0	5	9	27	573	76	133	203	100	162	12	16	1	36	6	5
Ga01g02485	1	22	13	17	451	55	144	139	80	111	4	15	2	20	7	3
Ga01g02486	29	12	1	6	32	5	1	12	10	10	108	2	20	12	4	56
Ga01g02487	0	7	6	2	16	10	0	15	0	7	3	0	1	2	2	2
Ga01g02488	4	33	86	23	82	23	9	56	10	29	36	15	28	15	32	13
Ga01g02490	3	18	7	14	50	25	10	46	29	20	17	5	26	8	27	12
Ga01g02491	13	18	18	14	61	19	24	23	39	25	16	1	52	30	31	31
Ga01g02492	548	462	516	551	500	270	276	360	529	366	346	197	294	447	661	817
Ga01g02493	19	31	50	26	66	24	20	63	54	53	63	8	94	64	77	32
Ga01g02494	0	14	3	14	88	8	15	29	16	10	9	13	16	7	9	0
Ga01g02495	49	18	55	17	102	44	25	177	35	33	75	2	155	78	30	14
Ga01g02496	166	352	246	388	15	48	139	30	638	301	261	1	958	387	866	135
Ga01g02497	0	0	0	0	0	0	0	0	0	0	0	0	0	0	0	0
Ga01g02498	32	27	13	125	1	17	85	23	421	192	59	1	108	122	103	20
Ga01g02500	6431	17937	12112	14368	25737	11648	10897	25905	8162	14005	15478	28649	22157	17862	16752	9089
Ga01g02501	2527	1973	1037	1977	1632	2343	983	2429	1719	2046	1521	1059	1836	3092	1932	2594
Ga01g02502	49	2651	3474	529	7	1	4	4	8	749	188	0	17	467	545	142
Ga01g02503	1	231	297	53	52	8	1	15	2	61	24	0	9	20	19	2
Ga01g02505	10	38	24	19	63	30	121	49	48	52	37	55	58	40	28	6
Ga01g02507	141	414	435	102	417	432	340	732	221	508	326	299	1127	680	140	495
Ga01g02509	0	0	0	0	0	84	0	105	0	0	0	0	0	2	0	0
Ga01g02510	0	49	35	18	19	8	7	9	11	64	305	19	25	20	100	0
Ga01g02511	0	27	14	20	82	28	21	52	12	72	27	2	39	48	26	4
Ga01g02512	49	287	231	147	351	92	42	270	226	127	136	89	233	262	147	62
Ga01g02514	0	0	0	0	0	0	0	0	0	0	0	0	0	0	0	0
Ga01g02515	12	44	13	22	71	10	38	29	30	46	40	12	39	21	39	32
Ga01g02516	12	44	13	22	71	10	38	29	30	46	40	12	39	21	39	32
Ga01g02517	23	34	23	42	91	59	57	82	53	80	53	13	31	41	43	36
Ga01g02518	9	0	0	15	135	48	36	45	8	10	2	4	6	2	8	27
Ga01g02520	16	149	115	53	164	64	71	124	69	204	115	26	99	79	87	41
Ga01g02522	0	0	0	0	0	0	0	0	0	0	0	0	0	0	0	0
Ga01g02524	9	33	38	26	32	15	23	38	14	28	16	17	16	23	36	7
Ga01g02525	0	0	0	0	0	0	0	0	0	0	0	0	0	0	0	0
Ga01g02526	369	1504	1345	1266	3575	1759	1202	3023	959	1876	1639	269	1908	2142	1847	718
Ga01g02527	0	0	0	0	0	0	0	0	0	0	0	0	0	0	0	0
Ga01g02528	19	117	120	143	106	74	53	160	132	433	245	0	218	173	481	128
Ga01g02529	3	13	195	111	1	7	448	38	286	176	19	0	25173	1223	103	39
Ga01g02530	11	30	7	26	43	9	13	18	26	17	22	16	24	24	23	13
Ga01g02531	211	43	26	175	22	64	44	36	409	262	122	12	255	406	36	53
Ga01g02534	6	93	65	59	94	62	48	91	43	82	116	40	103	109	107	32
Ga01g02535	9	3	4	20	104	25	7	79	13	19	25	1	37	10	6	13
Ga01g02536	20	49	7	41	77	46	32	49	55	15	27	0	19	35	22	158
Ga01g02537	225	8	0	9	62	16	5	30	4	5	2	2	15	10	7	35
Ga01g02539	5	259	94	117	700	301	93	289	254	331	590	5	624	615	77	28
Ga01g02540	0	0	0	0	0	0	0	0	0	0	0	0	0	0	0	0
Ga01g02541	95	1497	157	931	4969	1309	147	3451	131	1611	800	0	539	812	3291	329
Ga01g02542	27	50	38	48	136	52	31	92	49	39	38	66	127	38	95	32
Ga01g02543	0	10	9	4	3	0	0	0	0	4	2	0	1	3	3	1
Ga01g02544	37	7	8	17	67	4	12	24	17	10	10	4	63	16	2	28
Ga01g02545	5	586	94	21	853	67	29	71	22	144	158	2	205	86	104	22
Ga01g02546	1	12	28	6	0	0	1	0	2	123	68	0	22	46	0	14
Ga01g02547	17	19	11	50	105	22	15	78	63	41	41	5	35	40	48	76
Ga01g02548	21	13	0	12	0	3	7	0	11	15	7	0	3	2	72	28
Ga01g02550	0	0	0	0	0	0	0	0	0	0	0	0	0	0	0	0
Ga01g02551	75	437	107	219	231	237	80	172	90	302	98	108	145	255	207	217
Ga01g02552	2	74	26	33	161	27	25	85	23	36	24	41	66	45	44	40
Ga01g02555	20	95	11	81	108	41	34	100	33	86	55	22	29	52	79	50
Ga01g02556	1	37	8	11	34	23	25	37	21	39	28	4	53	24	4	0
Ga01g02557	0	0	0	0	0	0	0	0	0	0	0	0	0	0	0	0
Ga01g02559	3	293	39	69	680	526	90	430	105	174	157	9	283	236	106	28
Ga01g02560	2	101	120	45	2	4	21	1	13	65	37	10	74	31	223	11
Ga01g02561	9	46	11	69	138	61	43	80	36	48	12	66	20	21	52	17
Ga01g02562	9	46	11	69	138	61	43	80	36	48	12	66	20	21	52	17
Ga01g02563	0	0	0	0	0	0	0	0	0	0	0	0	0	0	0	0
Ga01g02564	8	5741	497	43	26	1	7	1	24	447	453	0	22	276	111	161
Ga01g02566	0	0	0	0	0	0	0	0	0	0	0	0	0	0	0	0
Ga02g00001	0	0	0	0	0	0	0	0	0	0	0	0	0	0	0	0
Ga02g00002	180	711	340	508	1138	407	787	823	599	794	633	362	504	402	924	529
Ga02g00003	0	0	0	0	0	0	0	0	0	0	0	0	0	0	0	0
Ga02g00005	0	2	1	4	8	0	0	1	3	2	30	0	4	1	10	2
Ga02g00006	13	292	55	119	789	134	221	264	162	241	143	53	119	90	102	47
Ga02g00007	7	18	5	14	165	38	14	94	16	29	21	6	12	7	39	7
Ga02g00008	0	0	0	0	0	0	0	0	0	0	0	0	0	0	0	0
Ga02g00009	13	51	8	65	263	55	53	190	46	85	79	3	61	51	53	26
Ga02g00010	46	76	46	53	150	83	34	109	41	36	85	13	98	75	59	61
Ga02g00011	0	0	0	0	0	0	0	0	0	0	0	0	0	0	0	0
Ga02g00012	195	134	22	153	25	13	54	18	268	93	272	22	132	163	161	31
Ga02g00013	1	87	167	114	165	118	28	86	38	86	242	1	171	55	102	53
Ga02g00014	0	4	3	2	2	26	3	4	1	18	13	0	8	26	1	0
Ga02g00015	20	60	12	90	161	67	75	97	64	149	98	3	100	80	224	42
Ga02g00016	7	44	6	29	1	3	5	0	13	1	11	0	0	3	52	8
Ga02g00018	2228	390	205	689	590	519	519	2512	1763	752	879	156	837	806	768	997
Ga02g00020	11	19	46	11	21	23	10	31	14	39	13	13	27	61	24	17
Ga02g00021	1	23	8	15	38	16	6	21	11	25	16	4	6	14	28	18
Ga02g00022	3	47	18	15	1	54	5	4	8	7	7	11	0	81	11	24
Ga02g00023	686	441	59	699	1580	527	227	1065	127	793	884	8	489	345	774	2251
Ga02g00024	0	0	0	0	0	0	0	0	0	0	0	0	0	0	0	0
Ga02g00025	29	90	77	50	86	64	22	169	46	120	110	1	54	85	59	20
Ga02g00026	0	0	0	2	12	23	89	40	28	2	0	1	0	1	0	0
Ga02g00027	21	476	88	106	642	172	74	161	71	487	3662	2	484	237	253	31
Ga02g00028	0	0	0	0	0	0	0	0	0	0	0	0	0	0	0	0
Ga02g00029	12	130	88	92	222	36	30	136	129	179	74	39	123	151	160	11
Ga02g00030	0	181	155	21	1	1	1	0	1	61	14	0	76	20	19	1
Ga02g00031	0	100	30	67	184	39	67	117	50	94	41	104	42	44	62	6
Ga02g00032	1	1	2	3	56	3	3	40	3	17	2	0	18	11	0	0
Ga02g00033	0	0	0	0	0	0	0	0	0	0	0	0	0	0	0	0
Ga02g00035	0	19	83	16	147	97	119	117	54	61	48	0	35	55	2	7
Ga02g00036	15	2	6	11	1	2	22	0	33	60	2	1	28	49	0	81
Ga02g00037	3	32	46	15	1	0	17	1	40	87	22	3	38	42	31	8
Ga02g00038	0	0	0	0	0	0	0	0	0	0	0	0	0	0	0	0
Ga02g00041	21	95	64	27	108	33	50	63	44	74	191	23	91	48	82	11
Ga02g00045	10	23	15	32	64	33	29	39	48	37	61	24	45	51	25	38
Ga02g00047	6	13	4	9	53	16	9	40	32	25	26	0	21	13	38	18
Ga02g00048	0	60	19	16	100	2	7	39	14	33	27	8	21	12	9	0
Ga02g00049	340	408	20	991	1920	660	777	1613	2657	919	222	150	418	596	1390	1134
Ga02g00050	0	104	40	32	63	19	13	42	5	26	29	3	18	19	47	4
Ga02g00051	7	56	29	28	97	28	39	53	39	88	39	18	203	46	38	19
Ga02g00052	0	153	90	31	66	11	12	36	10	67	22	20	12	33	43	5
Ga02g00053	35	71	18	98	240	34	43	140	50	100	40	79	31	32	212	77
Ga02g00054	35	141	66	98	412	45	170	208	128	224	61	79	119	67	212	77
Ga02g00055	1784	1	0	60	1	0	2	0	18	1	0	3	1	0	1	228
Ga02g00056	0	64	7	9	25	12	13	34	14	32	37	17	38	35	8	2
[truncated: 25,925 more rows]
