# Supplementary material for: Multi-strategic RNA-seq analysis reveals a high-resolution transcriptional landscape in cotton
Source: Nat Commun. 2019 Oct 17;10:4714. doi: 10.1038/s41467-019-12575-x (PMC6797763; doi:10.1038/s41467-019-12575-x)
Supplement: Supplementary file 5 — Supplementary Dataset 1-39 [file 41467_2019_12575_MOESM5_ESM.zip › SupplementaryDataset/SuppData29.xlsx]

## Sheet: RI
The effects of RI on protein features
Name	CDD	pfam	VSL2	anchor	iupred	signalp	TMHMM
Ga01g00017	Y	Y	Y	N	Y	N	N
Ga01g00018	Y	Y	Y	N	Y	N	Y
Ga01g00023	Y	Y	Y	Y	Y	N	N
Ga01g00035	Y	N	Y	N	Y	N	N
Ga01g00036	Y	Y	Y	N	Y	N	Y
Ga01g00056	Y	N	Y	N	Y	N	N
Ga01g00063	Y	Y	Y	N	Y	N	N
Ga01g00069	Y	Y	Y	N	Y	N	N
Ga01g00081	Y	Y	Y	N	N	N	N
Ga01g00095	Y	N	N	N	N	N	N
Ga01g00108	Y	N	N	N	N	N	Y
Ga01g00117	Y	Y	Y	N	Y	N	Y
Ga01g00124	Y	Y	Y	N	Y	N	N
Ga01g00154	Y	Y	Y	N	N	N	N
Ga01g00156	Y	Y	Y	Y	Y	N	N
Ga01g00157	Y	Y	N	N	N	N	N
Ga01g00214	Y	Y	N	N	N	N	N
Ga01g00229	Y	Y	Y	N	N	N	N
Ga01g00240	Y	Y	Y	N	N	N	N
Ga01g00246	Y	Y	Y	N	N	N	Y
Ga01g00251	Y	Y	Y	N	Y	N	N
Ga01g00253	Y	Y	Y	N	Y	N	Y
Ga01g00268	Y	Y	Y	N	N	N	N
Ga01g00270	Y	Y	Y	N	Y	N	N
Ga01g00300	Y	N	Y	N	Y	N	N
Ga01g00302	Y	Y	Y	Y	Y	N	N
Ga01g00310	Y	Y	Y	N	N	N	N
Ga01g00345	Y	Y	Y	N	Y	N	N
Ga01g00359	Y	Y	Y	N	Y	N	N
Ga01g00374	Y	Y	Y	N	Y	N	N
Ga01g00386	Y	Y	N	N	N	N	N
Ga01g00387	Y	Y	Y	N	N	N	N
Ga01g00391	Y	Y	Y	Y	Y	N	Y
Ga01g00400	Y	Y	Y	N	Y	N	N
Ga01g00428	Y	Y	Y	N	Y	N	N
Ga01g00429	Y	N	Y	N	N	Y	N
Ga01g00452	Y	N	Y	N	Y	N	N
Ga01g00455	Y	Y	N	N	N	N	N
Ga01g00463	Y	Y	Y	Y	Y	N	N
Ga01g00481	Y	Y	Y	N	Y	N	Y
Ga01g00489	Y	Y	N	N	N	N	N
Ga01g00492	Y	Y	Y	Y	Y	N	Y
Ga01g00493	Y	N	Y	N	N	N	N
Ga01g00494	Y	Y	Y	N	Y	N	N
Ga01g00512	Y	Y	Y	N	N	Y	N
Ga01g00528	Y	Y	Y	N	Y	N	N
Ga01g00574	Y	Y	N	N	N	N	Y
Ga01g00579	Y	Y	Y	N	Y	N	N
Ga01g00625	Y	Y	Y	Y	Y	N	N
Ga01g00639	Y	Y	N	N	N	N	N
Ga01g00654	Y	Y	N	N	N	N	N
Ga01g00657	Y	Y	Y	N	Y	N	N
Ga01g00678	Y	Y	Y	N	Y	N	N
Ga01g00703	Y	Y	Y	N	Y	N	N
Ga01g00718	Y	Y	Y	N	N	N	Y
Ga01g00719	Y	Y	Y	N	N	N	N
Ga01g00727	Y	Y	Y	N	Y	N	N
Ga01g00746	Y	Y	Y	N	Y	N	N
Ga01g00773	Y	Y	Y	N	Y	N	N
Ga01g00795	Y	Y	Y	N	Y	N	N
Ga01g00806	Y	N	Y	N	Y	N	N
Ga01g00860	Y	Y	Y	Y	Y	N	N
Ga01g00864	Y	Y	Y	N	N	N	N
Ga01g00874	Y	Y	Y	N	Y	N	N
Ga01g00894	Y	Y	Y	Y	Y	N	N
Ga01g00896	Y	Y	Y	Y	Y	N	N
Ga01g00912	Y	Y	N	N	N	N	N
Ga01g00930	Y	Y	Y	Y	Y	N	N
Ga01g00946	Y	Y	Y	Y	N	N	N
Ga01g00947	Y	Y	Y	N	Y	N	N
Ga01g00958	Y	Y	Y	N	Y	N	N
Ga01g00995	Y	N	Y	N	Y	N	N
Ga01g01000	Y	Y	Y	Y	Y	N	N
Ga01g01009	Y	Y	Y	N	Y	N	N
Ga01g01025	Y	N	Y	N	Y	N	N
Ga01g01032	Y	Y	Y	N	N	N	N
Ga01g01048	Y	N	Y	N	Y	N	N
Ga01g01065	Y	Y	N	N	N	N	N
Ga01g01071	Y	Y	Y	N	Y	N	N
Ga01g01073	Y	Y	Y	N	Y	N	N
Ga01g01084	Y	Y	N	N	N	N	N
Ga01g01090	Y	Y	Y	N	Y	N	N
Ga01g01093	Y	Y	Y	N	Y	N	N
Ga01g01116	Y	Y	Y	N	Y	N	N
Ga01g01152	Y	Y	Y	N	Y	N	N
Ga01g01159	Y	N	N	N	N	N	N
Ga01g01174	Y	Y	Y	N	Y	N	N
Ga01g01189	Y	N	Y	N	Y	N	N
Ga01g01200	Y	Y	N	N	N	N	N
Ga01g01204	Y	N	Y	N	Y	N	N
Ga01g01219	Y	Y	Y	N	Y	N	N
Ga01g01234	Y	Y	Y	Y	Y	N	N
Ga01g01288	Y	Y	Y	N	Y	N	N
Ga01g01297	Y	N	Y	N	Y	N	N
Ga01g01301	Y	Y	Y	N	Y	N	N
Ga01g01305	Y	Y	Y	N	Y	N	N
Ga01g01308	Y	Y	Y	N	N	N	N
Ga01g01315	Y	Y	Y	Y	Y	N	N
Ga01g01359	Y	Y	Y	N	Y	N	N
Ga01g01432	Y	Y	Y	Y	Y	N	N
Ga01g01448	Y	Y	N	N	N	N	N
Ga01g01449	Y	N	Y	N	Y	N	N
Ga01g01459	Y	Y	Y	N	Y	N	N
Ga01g01467	Y	Y	N	N	Y	N	N
Ga01g01476	Y	N	Y	N	Y	N	N
Ga01g01481	Y	Y	Y	N	Y	N	N
Ga01g01493	Y	Y	Y	N	Y	N	N
Ga01g01507	Y	Y	Y	Y	Y	N	N
Ga01g01520	Y	N	Y	N	Y	N	N
Ga01g01532	Y	Y	Y	N	Y	N	N
Ga01g01554	Y	Y	Y	N	Y	N	N
Ga01g01573	Y	Y	Y	N	Y	N	N
Ga01g01637	Y	Y	Y	N	N	N	N
Ga01g01648	Y	Y	Y	Y	Y	N	N
Ga01g01667	Y	Y	Y	N	Y	N	N
Ga01g01679	Y	Y	Y	Y	Y	N	N
Ga01g01684	Y	Y	N	N	N	N	N
Ga01g01764	Y	Y	Y	N	Y	N	N
Ga01g01772	Y	Y	Y	N	Y	N	Y
Ga01g01794	Y	Y	Y	Y	Y	N	N
Ga01g01799	Y	Y	Y	N	Y	N	N
Ga01g01804	Y	Y	N	N	N	N	N
Ga01g01824	Y	Y	Y	N	Y	N	N
Ga01g01826	Y	Y	N	N	N	N	Y
Ga01g01834	Y	Y	N	N	N	N	Y
Ga01g01841	Y	Y	Y	N	N	N	N
Ga01g01854	Y	Y	Y	Y	Y	N	N
Ga01g01858	Y	Y	Y	N	Y	N	N
Ga01g01862	Y	Y	Y	N	Y	Y	Y
Ga01g01863	Y	N	N	N	N	N	N
Ga01g01864	Y	Y	Y	N	Y	N	Y
Ga01g01865	Y	Y	Y	N	N	N	N
Ga01g01876	Y	Y	Y	N	Y	N	N
Ga01g01879	Y	Y	Y	N	N	N	N
Ga01g01886	Y	Y	Y	Y	Y	N	N
Ga01g01893	Y	Y	Y	N	N	N	N
Ga01g01917	Y	Y	Y	N	N	N	N
Ga01g01936	Y	Y	Y	N	Y	N	N
Ga01g01948	Y	Y	Y	N	Y	N	N
Ga01g01952	Y	N	Y	N	Y	N	N
Ga01g01962	Y	Y	Y	N	Y	N	Y
Ga01g01997	Y	Y	Y	N	Y	N	N
Ga01g02017	Y	Y	N	N	N	N	Y
Ga01g02023	Y	N	Y	N	Y	N	N
Ga01g02025	Y	Y	N	N	N	N	N
Ga01g02036	Y	Y	N	N	N	N	N
Ga01g02106	Y	Y	N	N	N	N	N
Ga01g02107	Y	Y	Y	N	Y	N	N
Ga01g02110	Y	Y	Y	N	Y	N	N
Ga01g02111	Y	Y	N	N	N	N	N
Ga01g02118	Y	Y	Y	N	Y	N	N
Ga01g02131	Y	Y	Y	Y	Y	N	N
Ga01g02133	Y	Y	Y	Y	Y	N	N
Ga01g02144	Y	Y	Y	N	Y	N	N
Ga01g02145	Y	Y	Y	Y	Y	N	N
Ga01g02150	Y	Y	Y	Y	Y	N	N
Ga01g02152	Y	Y	Y	N	Y	N	N
Ga01g02161	Y	Y	Y	N	Y	N	Y
Ga01g02166	Y	Y	Y	N	Y	N	N
Ga01g02202	Y	Y	Y	N	Y	N	N
Ga01g02225	Y	N	N	N	N	N	N
Ga01g02231	Y	N	Y	N	Y	N	N
Ga01g02237	Y	Y	Y	N	Y	N	N
Ga01g02254	Y	Y	Y	N	Y	N	N
Ga01g02255	Y	Y	Y	N	Y	N	Y
Ga01g02267	Y	Y	Y	Y	Y	N	N
Ga01g02295	Y	Y	Y	N	Y	N	N
Ga01g02297	Y	Y	N	N	N	N	N
Ga01g02298	Y	Y	N	N	N	N	N
Ga01g02300	Y	Y	Y	N	Y	N	N
Ga01g02309	Y	Y	N	N	N	N	N
Ga01g02310	Y	Y	Y	N	Y	N	Y
Ga01g02311	Y	N	Y	N	Y	N	N
Ga01g02312	Y	N	N	N	N	N	N
Ga01g02318	Y	Y	Y	N	Y	N	N
Ga01g02323	Y	Y	Y	N	Y	N	Y
Ga01g02349	Y	N	Y	N	Y	N	N
Ga01g02361	Y	Y	Y	N	Y	N	N
Ga01g02367	Y	Y	Y	N	Y	N	N
Ga01g02398	Y	N	Y	N	N	N	N
Ga01g02401	Y	Y	Y	Y	Y	N	N
Ga01g02416	Y	Y	Y	Y	Y	N	N
Ga01g02440	Y	N	N	Y	N	N	N
Ga01g02505	Y	Y	Y	N	Y	N	N
Ga01g02507	Y	Y	Y	Y	Y	N	Y
Ga01g02527	Y	Y	N	N	N	N	N
Ga01g02530	Y	Y	N	N	Y	N	Y
Ga02g00012	Y	Y	N	N	N	N	N
Ga02g00013	Y	Y	Y	N	Y	Y	Y
Ga02g00018	Y	Y	Y	N	Y	N	N
Ga02g00021	Y	Y	Y	Y	Y	N	N
Ga02g00025	Y	Y	Y	N	Y	N	N
Ga02g00027	Y	Y	Y	N	Y	N	N
Ga02g00049	Y	Y	Y	N	Y	N	N
Ga02g00051	Y	Y	Y	N	Y	N	N
Ga02g00053	Y	Y	Y	Y	Y	N	N
Ga02g00054	Y	Y	Y	Y	Y	N	N
Ga02g00064	Y	Y	Y	N	Y	N	N
Ga02g00065	Y	Y	N	N	N	N	N
Ga02g00068	Y	Y	Y	N	N	N	N
Ga02g00077	Y	Y	N	N	N	Y	Y
Ga02g00080	Y	Y	N	N	N	N	N
Ga02g00083	Y	Y	Y	Y	Y	N	N
Ga02g00093	Y	Y	Y	Y	Y	N	N
Ga02g00100	Y	Y	Y	N	Y	N	N
Ga02g00113	Y	Y	Y	N	N	N	N
Ga02g00126	Y	Y	Y	N	N	N	N
Ga02g00214	Y	N	Y	N	Y	N	N
Ga02g00218	Y	N	Y	Y	Y	N	N
Ga02g00224	Y	Y	Y	N	Y	N	N
Ga02g00235	Y	Y	Y	N	Y	N	N
Ga02g00249	Y	Y	N	N	N	N	Y
Ga02g00253	Y	Y	Y	N	Y	N	N
Ga02g00254	Y	Y	Y	N	Y	N	N
Ga02g00257	Y	Y	Y	N	N	N	N
Ga02g00260	Y	Y	Y	N	Y	N	N
Ga02g00292	Y	Y	Y	N	Y	N	N
Ga02g00301	Y	Y	Y	Y	N	N	N
Ga02g00303	Y	Y	Y	N	N	N	N
Ga02g00307	Y	Y	Y	N	Y	N	Y
Ga02g00308	Y	Y	Y	Y	Y	N	N
Ga02g00310	Y	Y	Y	Y	Y	N	N
Ga02g00311	Y	Y	Y	N	Y	N	N
Ga02g00351	Y	Y	Y	N	Y	N	N
Ga02g00359	Y	Y	Y	N	Y	N	N
Ga02g00369	Y	Y	N	N	N	N	N
Ga02g00374	Y	Y	Y	Y	Y	N	N
Ga02g00387	Y	Y	N	N	N	N	N
Ga02g00412	Y	N	Y	N	Y	N	Y
Ga02g00416	Y	Y	Y	N	Y	N	N
Ga02g00425	Y	Y	Y	N	Y	Y	Y
Ga02g00426	Y	Y	Y	N	Y	N	N
Ga02g00461	Y	Y	Y	Y	N	N	N
Ga02g00464	Y	Y	N	N	N	N	N
Ga02g00494	Y	Y	N	N	Y	N	N
Ga02g00499	Y	Y	Y	N	N	N	N
Ga02g00507	Y	Y	Y	N	Y	N	Y
Ga02g00512	Y	Y	Y	Y	Y	N	N
Ga02g00572	Y	N	N	N	N	N	N
Ga02g00585	Y	N	Y	N	Y	N	N
Ga02g00588	Y	Y	Y	N	Y	N	N
Ga02g00590	Y	Y	Y	N	Y	N	N
Ga02g00604	Y	Y	Y	N	N	N	Y
Ga02g00625	Y	Y	Y	Y	Y	N	N
Ga02g00637	Y	N	Y	Y	Y	N	N
Ga02g00659	Y	N	Y	Y	Y	N	N
Ga02g00669	Y	Y	Y	N	Y	N	N
Ga02g00682	Y	Y	Y	N	Y	N	N
Ga02g00697	Y	Y	Y	Y	Y	N	N
Ga02g00710	Y	Y	Y	N	Y	N	N
Ga02g00714	Y	Y	Y	N	N	N	N
Ga02g00723	Y	Y	Y	N	Y	N	N
Ga02g00737	Y	Y	N	N	Y	N	N
Ga02g00774	Y	Y	Y	N	Y	N	N
Ga02g00775	Y	Y	Y	Y	Y	N	N
Ga02g00789	Y	Y	Y	N	Y	N	N
Ga02g00810	Y	Y	Y	N	Y	N	N
Ga02g00824	Y	Y	Y	N	Y	N	N
Ga02g00830	Y	Y	Y	Y	Y	N	N
Ga02g00843	Y	Y	Y	N	Y	N	N
Ga02g00851	Y	Y	Y	N	Y	N	N
Ga02g00855	Y	N	Y	N	Y	N	N
Ga02g00862	Y	Y	N	N	N	N	N
Ga02g00868	Y	Y	Y	N	Y	N	N
Ga02g00869	Y	Y	N	N	N	N	N
Ga02g00875	Y	Y	Y	N	Y	N	N
Ga02g00921	Y	N	Y	N	Y	N	N
Ga02g00932	Y	Y	Y	N	Y	N	Y
Ga02g00943	Y	Y	Y	N	Y	N	N
Ga02g00944	Y	Y	N	N	N	N	N
Ga02g01002	Y	N	N	N	N	N	N
Ga02g01012	Y	Y	Y	N	Y	N	N
Ga02g01013	Y	Y	Y	N	N	N	Y
Ga02g01036	Y	Y	Y	N	Y	N	N
Ga02g01041	Y	Y	Y	N	Y	N	N
Ga02g01042	Y	Y	Y	N	Y	N	N
Ga02g01044	Y	Y	Y	Y	Y	N	N
Ga02g01045	Y	Y	Y	N	N	N	N
Ga02g01072	Y	Y	N	N	N	N	N
Ga02g01074	Y	Y	N	N	N	N	N
Ga02g01096	Y	Y	Y	N	Y	N	N
Ga02g01099	Y	Y	N	N	N	N	N
Ga02g01148	Y	Y	Y	N	Y	N	N
Ga02g01165	Y	Y	N	N	N	N	N
Ga02g01170	Y	Y	N	N	N	N	N
Ga02g01189	Y	Y	Y	N	Y	N	N
Ga02g01191	Y	Y	Y	Y	Y	N	N
Ga02g01192	Y	Y	Y	Y	Y	N	Y
Ga02g01193	Y	Y	N	N	N	N	N
Ga02g01206	Y	Y	Y	N	N	N	N
Ga02g01224	Y	N	Y	Y	Y	N	N
Ga02g01226	Y	Y	N	N	N	N	N
Ga02g01231	Y	N	Y	N	N	N	N
Ga02g01261	Y	Y	Y	N	Y	N	N
Ga02g01317	Y	Y	Y	Y	Y	N	N
Ga02g01324	Y	Y	Y	N	Y	N	N
Ga02g01329	Y	Y	Y	N	N	N	Y
Ga02g01333	Y	N	Y	N	Y	N	N
Ga02g01346	Y	Y	N	N	N	N	N
Ga02g01347	Y	N	Y	N	N	N	N
Ga02g01350	Y	Y	Y	N	N	N	Y
Ga02g01357	Y	N	N	N	N	N	N
Ga02g01410	Y	Y	Y	Y	Y	N	N
Ga02g01414	Y	Y	Y	N	N	N	N
Ga02g01445	Y	Y	Y	N	Y	N	N
Ga02g01462	Y	Y	Y	N	Y	N	N
Ga02g01463	Y	Y	Y	N	Y	N	N
Ga02g01473	Y	Y	Y	N	Y	N	N
Ga02g01477	Y	N	Y	N	Y	N	N
Ga02g01489	Y	N	N	N	N	N	N
Ga02g01493	Y	Y	Y	N	Y	N	Y
Ga02g01530	Y	N	Y	N	Y	N	N
Ga02g01541	Y	Y	Y	N	Y	N	Y
Ga02g01556	Y	Y	Y	Y	Y	N	N
Ga02g01572	Y	Y	Y	N	Y	N	N
Ga02g01584	Y	N	N	N	N	N	N
Ga02g01603	Y	Y	Y	N	Y	N	N
Ga02g01634	Y	Y	Y	N	N	N	N
Ga02g01635	Y	Y	Y	Y	Y	N	N
Ga02g01636	Y	Y	Y	N	Y	N	N
Ga02g01642	Y	Y	N	N	N	Y	Y
Ga02g01646	Y	Y	N	N	N	N	N
Ga03g00007	Y	Y	Y	N	N	N	N
Ga03g00026	Y	Y	Y	N	Y	N	N
Ga03g00042	Y	N	N	N	N	N	N
Ga03g00050	Y	Y	Y	Y	Y	N	N
Ga03g00072	Y	Y	Y	N	Y	N	N
Ga03g00084	Y	Y	N	N	N	N	N
Ga03g00116	Y	Y	Y	Y	Y	N	N
Ga03g00131	Y	Y	N	N	N	N	N
Ga03g00133	Y	Y	Y	N	N	N	Y
Ga03g00136	Y	Y	Y	N	N	N	Y
Ga03g00155	Y	N	Y	Y	Y	N	N
Ga03g00159	Y	Y	Y	Y	Y	N	N
Ga03g00171	Y	Y	Y	N	N	N	N
Ga03g00173	Y	Y	Y	N	N	N	N
Ga03g00181	Y	Y	Y	Y	Y	N	N
Ga03g00237	Y	Y	Y	N	Y	N	N
Ga03g00270	Y	Y	N	N	N	N	Y
Ga03g00275	Y	Y	Y	N	N	N	Y
Ga03g00308	Y	Y	Y	N	Y	N	N
Ga03g00315	Y	Y	N	N	N	N	N
Ga03g00316	Y	Y	Y	Y	Y	N	N
Ga03g00321	Y	Y	N	N	N	N	N
Ga03g00352	Y	Y	Y	Y	Y	N	N
Ga03g00356	Y	Y	Y	N	Y	N	N
Ga03g00360	Y	Y	Y	N	N	N	N
Ga03g00361	Y	N	Y	N	Y	N	N
Ga03g00369	Y	Y	Y	N	Y	N	N
Ga03g00383	Y	Y	Y	N	N	N	N
Ga03g00384	Y	Y	Y	N	Y	Y	N
Ga03g00421	Y	Y	Y	N	Y	N	N
Ga03g00427	Y	N	Y	N	Y	N	N
Ga03g00480	Y	Y	Y	N	Y	N	N
Ga03g00481	Y	Y	Y	N	Y	N	N
Ga03g00517	Y	Y	Y	N	N	N	N
Ga03g00523	Y	N	N	N	N	N	N
Ga03g00536	Y	Y	Y	N	Y	N	N
Ga03g00552	Y	N	Y	N	Y	N	N
Ga03g00581	Y	Y	Y	N	Y	N	N
Ga03g00583	Y	Y	N	N	N	N	N
Ga03g00584	Y	Y	Y	N	Y	N	N
Ga03g00589	Y	Y	Y	N	Y	N	N
Ga03g00591	Y	Y	N	N	N	N	N
Ga03g00604	Y	Y	Y	N	Y	N	N
Ga03g00622	Y	Y	Y	Y	Y	N	N
Ga03g00625	Y	Y	N	N	N	N	N
Ga03g00627	Y	Y	Y	N	Y	N	N
Ga03g00630	Y	N	Y	N	N	N	N
Ga03g00631	Y	Y	Y	N	Y	N	N
Ga03g00632	Y	N	Y	Y	Y	N	N
Ga03g00646	Y	Y	Y	N	Y	N	N
Ga03g00653	Y	Y	N	N	N	N	N
Ga03g00655	Y	Y	N	N	N	N	N
Ga03g00677	Y	Y	Y	N	N	N	N
Ga03g00684	Y	Y	Y	N	Y	N	N
Ga03g00695	Y	Y	N	N	N	N	N
Ga03g00711	Y	Y	Y	Y	Y	N	N
Ga03g00717	Y	N	Y	N	Y	N	N
Ga03g00725	Y	Y	Y	N	N	N	N
Ga03g00755	Y	Y	Y	N	N	N	N
Ga03g00762	Y	Y	Y	N	N	N	N
Ga03g00788	Y	Y	Y	N	Y	N	N
Ga03g00798	Y	Y	N	N	N	N	N
Ga03g00799	Y	Y	Y	N	Y	Y	Y
Ga03g00813	Y	Y	Y	N	Y	N	Y
Ga03g00836	Y	Y	Y	N	Y	N	N
Ga03g00851	Y	Y	Y	N	Y	N	N
Ga03g00854	Y	Y	Y	N	Y	N	Y
Ga03g00868	Y	Y	Y	N	Y	N	N
Ga03g00898	Y	Y	Y	N	Y	N	N
Ga03g00911	Y	N	Y	Y	Y	N	N
Ga03g00912	Y	Y	N	N	N	N	N
Ga03g00916	Y	N	Y	N	Y	N	Y
Ga03g00917	Y	Y	Y	N	Y	N	N
Ga03g00918	Y	Y	Y	N	Y	N	N
Ga03g00919	Y	N	Y	Y	Y	N	N
Ga03g00934	Y	Y	N	N	Y	N	N
Ga03g00945	Y	Y	Y	N	Y	N	N
Ga03g00947	Y	Y	Y	N	Y	N	N
Ga03g00952	Y	Y	Y	N	Y	Y	Y
Ga03g00969	Y	Y	Y	Y	Y	N	N
Ga03g00973	Y	Y	Y	N	Y	N	N
Ga03g00976	Y	Y	Y	N	Y	N	N
Ga03g00990	Y	Y	Y	N	Y	N	N
Ga03g01007	Y	N	N	N	N	N	N
Ga03g01032	Y	Y	Y	N	Y	Y	N
Ga03g01034	Y	Y	Y	N	Y	N	Y
Ga03g01038	Y	Y	N	N	N	N	N
Ga03g01047	Y	Y	Y	N	N	N	Y
Ga03g01049	Y	Y	Y	N	Y	N	N
Ga03g01126	Y	Y	Y	N	Y	N	N
Ga03g01156	Y	Y	N	N	N	N	N
Ga03g01162	Y	N	N	N	N	N	N
Ga03g01167	Y	Y	Y	N	Y	N	N
Ga03g01169	Y	Y	Y	N	Y	N	N
Ga03g01174	Y	Y	Y	N	Y	N	N
Ga03g01184	Y	Y	Y	Y	Y	N	Y
Ga03g01185	Y	Y	Y	N	N	N	N
Ga03g01196	Y	Y	Y	N	Y	N	N
Ga03g01207	Y	N	Y	N	N	N	N
Ga03g01210	Y	Y	N	N	N	N	Y
Ga03g01213	Y	Y	Y	N	Y	N	N
Ga03g01219	Y	Y	Y	Y	Y	N	N
Ga03g01230	Y	Y	Y	Y	Y	N	N
Ga03g01237	Y	Y	Y	N	Y	N	N
Ga03g01268	Y	Y	Y	N	Y	N	Y
Ga03g01291	Y	Y	Y	N	N	N	N
Ga03g01297	Y	Y	N	N	N	N	N
Ga03g01299	Y	Y	Y	N	Y	N	N
Ga03g01308	Y	Y	Y	Y	Y	N	N
Ga03g01326	Y	Y	Y	N	Y	N	N
Ga03g01334	Y	Y	Y	N	Y	N	N
Ga03g01335	Y	Y	Y	N	Y	N	N
Ga03g01346	Y	Y	Y	Y	Y	N	N
Ga03g01378	Y	Y	N	N	N	N	N
Ga03g01438	Y	N	Y	N	N	N	Y
Ga03g01440	Y	N	Y	N	Y	N	N
Ga03g01442	Y	Y	N	N	N	N	N
Ga03g01451	Y	Y	Y	N	Y	N	N
Ga03g01453	Y	Y	Y	N	Y	N	N
Ga03g01467	Y	Y	Y	N	Y	N	N
Ga03g01473	Y	N	Y	N	N	N	N
Ga03g01495	Y	Y	Y	N	N	N	N
Ga03g01503	Y	Y	Y	N	Y	N	Y
Ga03g01538	Y	Y	Y	Y	Y	N	N
Ga03g01556	Y	Y	Y	N	Y	N	N
Ga03g01583	Y	Y	Y	N	Y	N	N
Ga03g01649	Y	Y	Y	N	N	N	N
Ga03g01663	Y	Y	Y	N	N	N	N
Ga03g01669	Y	Y	Y	N	N	N	N
Ga03g01672	Y	Y	Y	N	N	N	N
Ga03g01689	Y	Y	Y	N	Y	N	N
Ga03g01694	Y	Y	Y	N	Y	N	N
Ga03g01757	Y	Y	Y	N	Y	N	N
Ga03g01759	Y	Y	Y	N	N	N	N
Ga03g01764	Y	Y	Y	N	Y	N	N
Ga03g01765	Y	Y	Y	N	Y	Y	N
Ga03g01776	Y	Y	Y	N	Y	N	N
Ga03g01800	Y	Y	Y	N	N	N	N
Ga03g01806	Y	Y	N	N	N	N	N
Ga03g01819	Y	Y	Y	N	Y	N	N
Ga03g01844	Y	N	N	N	N	N	N
Ga03g01846	Y	Y	Y	N	N	N	N
Ga03g01858	Y	Y	Y	N	Y	N	N
Ga03g01887	Y	Y	Y	N	N	N	N
Ga03g01908	Y	N	Y	N	Y	N	N
Ga03g01909	Y	Y	Y	N	Y	N	N
Ga03g01921	Y	Y	Y	N	Y	N	N
Ga03g01922	Y	Y	Y	N	Y	N	Y
Ga03g01930	Y	Y	Y	N	Y	N	N
Ga03g01954	Y	Y	Y	N	Y	N	N
Ga03g01974	Y	Y	Y	N	Y	N	N
Ga03g01977	Y	Y	Y	N	Y	N	N
Ga03g01979	Y	Y	Y	N	Y	N	N
Ga03g01988	Y	Y	Y	N	N	N	N
Ga03g01989	Y	Y	Y	N	Y	N	N
Ga03g01990	Y	Y	Y	N	Y	N	N
Ga03g01993	Y	Y	N	N	N	N	N
Ga03g02034	Y	Y	Y	N	Y	N	N
Ga03g02039	Y	N	Y	Y	N	N	N
Ga03g02057	Y	N	Y	N	N	N	N
Ga03g02091	Y	Y	N	N	N	N	N
Ga03g02096	Y	Y	Y	Y	Y	N	N
Ga03g02098	Y	Y	Y	Y	Y	N	N
Ga03g02102	Y	Y	Y	Y	Y	N	N
Ga03g02103	Y	Y	Y	Y	Y	N	N
Ga03g02121	Y	Y	Y	N	Y	N	Y
Ga03g02151	Y	N	Y	N	Y	N	N
Ga03g02159	Y	Y	N	N	N	N	N
Ga03g02181	Y	Y	N	N	N	N	N
Ga03g02187	Y	Y	N	N	N	N	Y
Ga03g02198	Y	Y	Y	N	Y	N	N
Ga03g02199	Y	Y	Y	N	Y	N	N
Ga03g02226	Y	Y	Y	N	Y	N	N
Ga03g02236	Y	N	Y	N	Y	N	N
Ga03g02242	Y	Y	Y	N	Y	N	N
Ga03g02256	Y	Y	Y	Y	Y	N	N
Ga03g02259	Y	Y	Y	Y	Y	N	N
Ga03g02262	Y	Y	Y	N	Y	N	N
Ga03g02271	Y	Y	Y	Y	Y	N	N
Ga03g02278	Y	Y	N	N	N	N	N
Ga03g02287	Y	Y	Y	Y	Y	N	N
Ga03g02300	Y	Y	Y	N	Y	Y	Y
Ga03g02303	Y	Y	N	N	N	N	N
Ga03g02375	Y	Y	N	N	N	N	N
Ga03g02377	Y	Y	Y	N	Y	N	N
Ga03g02384	Y	Y	Y	Y	Y	N	N
Ga03g02392	Y	Y	Y	N	Y	N	Y
Ga03g02410	Y	Y	Y	N	Y	N	Y
Ga03g02462	Y	Y	Y	N	N	N	N
Ga03g02465	Y	Y	Y	N	Y	N	N
Ga03g02490	Y	Y	Y	Y	Y	N	N
Ga03g02493	Y	Y	N	N	N	N	N
Ga03g02515	Y	Y	Y	N	Y	N	N
Ga03g02516	Y	Y	Y	N	N	N	N
Ga04g00010	Y	Y	Y	Y	Y	N	N
Ga04g00040	Y	Y	Y	N	Y	N	N
Ga04g00073	Y	N	Y	N	Y	N	N
Ga04g00096	Y	Y	Y	N	Y	N	N
Ga04g00191	Y	Y	N	N	N	N	N
Ga04g00199	Y	Y	Y	N	N	N	N
Ga04g00203	Y	N	N	N	N	N	N
Ga04g00247	Y	Y	Y	N	Y	N	N
Ga04g00289	Y	Y	Y	N	Y	N	N
Ga04g00291	Y	Y	Y	N	Y	Y	Y
Ga04g00321	Y	Y	Y	N	N	N	N
Ga04g00332	Y	Y	Y	N	Y	N	N
Ga04g00340	Y	Y	N	N	N	N	N
Ga04g00359	Y	N	Y	N	Y	N	N
Ga04g00377	Y	Y	Y	Y	Y	N	N
Ga04g00437	Y	Y	Y	N	Y	N	N
Ga04g00453	Y	N	Y	N	Y	N	N
Ga04g00474	Y	Y	Y	N	Y	N	N
Ga04g00495	Y	N	N	N	N	N	N
Ga04g00502	Y	Y	N	N	N	N	N
Ga04g00503	Y	N	N	N	N	N	N
Ga04g00508	Y	Y	Y	N	Y	N	N
Ga04g00509	Y	Y	Y	Y	Y	N	N
Ga04g00520	Y	Y	Y	N	Y	N	N
Ga04g00533	Y	Y	Y	N	N	N	Y
Ga04g00576	Y	Y	Y	N	Y	N	Y
Ga04g00582	Y	N	Y	N	N	N	Y
Ga04g00583	Y	Y	Y	N	Y	N	N
Ga04g00594	Y	Y	N	N	N	N	N
Ga04g00596	Y	Y	Y	N	Y	N	N
Ga04g00618	Y	N	N	Y	N	N	N
Ga04g00658	Y	Y	Y	N	Y	N	N
Ga04g00659	Y	Y	Y	N	Y	N	N
Ga04g00680	Y	N	Y	N	Y	Y	N
Ga04g00708	Y	Y	Y	N	N	N	N
Ga04g00713	Y	Y	N	N	N	N	N
Ga04g00766	Y	N	Y	N	Y	N	N
Ga04g00786	Y	Y	Y	N	Y	N	N
Ga04g00795	Y	Y	Y	Y	Y	N	N
Ga04g00810	Y	Y	Y	N	Y	N	N
Ga04g00815	Y	N	N	N	N	N	N
Ga04g00824	Y	Y	Y	N	Y	N	N
Ga04g00827	Y	N	Y	N	Y	N	N
Ga04g00854	Y	N	Y	Y	Y	N	N
Ga04g00875	Y	N	Y	Y	Y	N	N
Ga04g00880	Y	N	Y	Y	Y	N	N
Ga04g00947	Y	N	Y	Y	Y	N	N
Ga04g00991	Y	Y	Y	Y	Y	N	N
Ga04g01002	Y	Y	Y	Y	Y	N	N
Ga04g01011	Y	Y	N	N	N	N	N
Ga04g01015	Y	Y	Y	Y	Y	N	N
Ga04g01016	Y	Y	N	N	N	N	N
Ga04g01040	Y	Y	N	N	N	N	N
Ga04g01124	Y	Y	N	N	N	N	N
Ga04g01126	Y	Y	Y	N	Y	Y	N
Ga04g01159	Y	Y	Y	N	Y	N	N
Ga04g01160	Y	Y	Y	N	Y	N	N
Ga04g01162	Y	Y	N	N	N	N	N
Ga04g01251	Y	Y	Y	N	N	N	Y
Ga04g01313	Y	Y	Y	N	Y	N	N
Ga04g01318	Y	Y	Y	N	Y	N	N
Ga04g01320	Y	Y	Y	N	Y	N	N
Ga04g01327	Y	Y	Y	N	Y	N	N
Ga04g01334	Y	Y	Y	N	Y	N	N
Ga04g01376	Y	Y	Y	N	Y	N	N
Ga04g01436	Y	Y	Y	N	Y	N	N
Ga04g01441	Y	Y	N	N	N	N	N
Ga04g01442	Y	Y	Y	N	Y	N	N
Ga04g01506	Y	Y	N	N	N	N	N
Ga04g01522	Y	Y	Y	N	Y	N	N
Ga04g01523	Y	Y	Y	N	N	N	N
Ga04g01543	Y	Y	Y	N	Y	N	N
Ga04g01561	Y	Y	Y	N	Y	N	N
Ga04g01563	Y	Y	N	N	N	N	N
Ga04g01582	Y	Y	Y	N	N	N	N
Ga04g01586	Y	Y	Y	N	Y	N	Y
Ga04g01600	Y	Y	N	N	N	N	N
Ga04g01611	Y	Y	N	N	N	N	N
Ga04g01624	Y	Y	Y	N	Y	N	N
Ga04g01632	Y	Y	Y	Y	Y	N	N
Ga04g01651	Y	Y	Y	N	Y	N	N
Ga04g01691	Y	Y	Y	N	Y	N	N
Ga04g01692	Y	Y	N	N	N	N	N
Ga04g01706	Y	Y	Y	Y	Y	N	N
Ga04g01729	Y	Y	Y	N	Y	N	Y
Ga04g01731	Y	Y	Y	Y	Y	N	N
Ga04g01740	Y	Y	Y	N	Y	N	N
Ga04g01752	Y	Y	Y	Y	Y	N	N
Ga04g01758	Y	Y	Y	N	Y	N	N
Ga04g01768	Y	Y	N	N	Y	N	N
Ga04g01776	Y	Y	Y	N	Y	N	N
Ga04g01792	Y	Y	N	N	N	N	N
Ga04g01793	Y	N	Y	N	N	N	N
Ga04g01794	Y	N	N	N	N	N	N
Ga04g01819	Y	Y	Y	N	Y	N	N
Ga04g01831	Y	Y	Y	N	Y	N	N
Ga04g01854	Y	Y	Y	Y	Y	N	N
Ga04g01858	Y	Y	Y	N	N	N	N
Ga04g01861	Y	N	Y	N	Y	N	N
Ga04g01863	Y	Y	Y	N	Y	N	N
Ga04g01870	Y	Y	Y	N	Y	N	N
Ga04g01884	Y	Y	Y	N	Y	N	Y
Ga04g01885	Y	Y	N	N	N	N	N
Ga04g01894	Y	N	Y	N	N	N	N
Ga04g01902	Y	N	Y	Y	Y	N	N
Ga04g01926	Y	Y	Y	N	N	N	N
Ga04g01939	Y	Y	Y	Y	Y	N	N
Ga04g01942	Y	Y	Y	N	N	N	Y
Ga05g00003	Y	Y	Y	N	N	N	N
Ga05g00008	Y	N	Y	N	N	N	N
Ga05g00011	Y	Y	Y	N	N	N	N
Ga05g00012	Y	Y	Y	N	Y	N	N
Ga05g00014	Y	Y	Y	Y	Y	N	N
Ga05g00023	Y	Y	Y	N	Y	N	N
Ga05g00032	Y	Y	Y	N	Y	N	Y
Ga05g00036	Y	N	Y	N	Y	N	N
Ga05g00047	Y	Y	N	N	N	N	N
Ga05g00054	Y	N	Y	N	N	N	N
Ga05g00068	Y	Y	Y	N	Y	N	N
Ga05g00080	Y	Y	Y	N	Y	N	Y
Ga05g00100	Y	Y	Y	Y	Y	N	N
Ga05g00113	Y	Y	N	N	N	N	N
Ga05g00125	Y	Y	Y	N	Y	N	N
Ga05g00127	Y	Y	N	N	N	N	Y
Ga05g00134	Y	Y	N	N	N	N	Y
Ga05g00205	Y	Y	Y	N	N	N	Y
Ga05g00224	Y	Y	Y	Y	Y	N	N
Ga05g00227	Y	Y	Y	N	Y	N	N
Ga05g00234	Y	Y	N	N	N	N	N
Ga05g00235	Y	Y	Y	N	Y	N	N
Ga05g00238	Y	Y	N	N	Y	N	N
Ga05g00265	Y	Y	Y	N	N	N	N
Ga05g00266	Y	Y	Y	N	N	N	N
Ga05g00312	Y	Y	Y	N	N	N	Y
Ga05g00329	Y	Y	Y	N	N	N	N
Ga05g00370	Y	Y	N	N	N	N	Y
Ga05g00380	Y	Y	Y	N	Y	N	N
Ga05g00382	Y	N	Y	Y	Y	N	N
Ga05g00406	Y	N	N	N	N	N	N
Ga05g00429	Y	Y	Y	N	N	N	N
Ga05g00438	Y	Y	Y	Y	Y	N	N
Ga05g00451	Y	Y	Y	N	N	N	N
Ga05g00458	Y	Y	N	N	N	N	N
Ga05g00469	Y	Y	Y	N	Y	N	N
Ga05g00471	Y	Y	Y	N	Y	N	N
Ga05g00473	Y	N	Y	N	Y	N	Y
Ga05g00475	Y	Y	Y	N	Y	N	N
Ga05g00503	Y	Y	Y	N	Y	N	Y
Ga05g00509	Y	N	Y	N	N	N	N
Ga05g00516	Y	Y	N	N	N	N	N
Ga05g00517	Y	Y	Y	N	N	N	N
Ga05g00536	Y	Y	Y	Y	Y	N	N
Ga05g00555	Y	Y	Y	Y	Y	N	N
Ga05g00559	Y	Y	N	N	N	N	N
Ga05g00566	Y	Y	Y	N	Y	N	N
Ga05g00569	Y	N	N	N	N	N	N
Ga05g00578	Y	Y	N	N	N	N	N
Ga05g00602	Y	Y	Y	Y	Y	Y	N
Ga05g00608	Y	Y	Y	N	Y	N	N
Ga05g00617	Y	Y	N	N	N	N	N
Ga05g00623	Y	Y	Y	Y	Y	N	N
Ga05g00630	Y	Y	N	N	N	N	N
Ga05g00632	Y	Y	Y	N	N	N	N
Ga05g00637	Y	Y	Y	N	Y	N	N
Ga05g00640	Y	Y	Y	N	Y	N	N
Ga05g00644	Y	Y	N	N	N	N	N
Ga05g00645	Y	Y	Y	N	Y	N	N
Ga05g00648	Y	Y	Y	N	Y	N	N
Ga05g00662	Y	Y	Y	N	Y	N	Y
Ga05g00663	Y	Y	Y	N	Y	N	N
Ga05g00666	Y	Y	Y	N	Y	N	N
Ga05g00668	Y	N	Y	N	N	N	N
Ga05g00673	Y	Y	Y	N	Y	N	N
Ga05g00677	Y	Y	Y	N	Y	N	N
Ga05g00712	Y	Y	Y	N	Y	N	N
Ga05g00743	Y	Y	Y	N	Y	N	N
Ga05g00744	Y	Y	N	N	N	N	N
Ga05g00753	Y	Y	Y	N	N	N	N
Ga05g00761	Y	Y	Y	Y	Y	N	N
Ga05g00762	Y	Y	N	N	N	N	N
Ga05g00783	Y	Y	Y	N	Y	N	N
Ga05g00788	Y	Y	Y	N	Y	N	N
Ga05g00812	Y	Y	Y	N	Y	N	N
Ga05g00828	Y	N	Y	N	Y	N	N
Ga05g00835	Y	Y	Y	N	Y	N	N
Ga05g00836	Y	Y	Y	N	Y	N	N
Ga05g00849	Y	Y	N	N	N	N	N
Ga05g00854	Y	Y	N	N	N	N	N
Ga05g00858	Y	Y	Y	N	Y	N	N
Ga05g00871	Y	Y	Y	N	Y	N	N
Ga05g00901	Y	Y	Y	N	Y	N	N
Ga05g00910	Y	Y	Y	N	Y	N	N
Ga05g00983	Y	Y	Y	Y	Y	N	N
Ga05g00990	Y	Y	N	N	N	N	N
Ga05g00996	Y	Y	N	N	N	N	N
Ga05g00998	Y	Y	N	N	N	N	N
Ga05g01002	Y	Y	N	N	N	N	N
Ga05g01013	Y	N	Y	Y	Y	N	N
Ga05g01029	Y	Y	Y	Y	Y	N	N
Ga05g01032	Y	Y	N	N	N	N	N
Ga05g01043	Y	Y	Y	Y	Y	N	Y
Ga05g01044	Y	Y	Y	Y	Y	N	N
Ga05g01058	Y	Y	Y	N	Y	Y	N
Ga05g01070	Y	Y	Y	Y	Y	N	N
Ga05g01076	Y	Y	Y	N	Y	N	N
Ga05g01103	Y	Y	N	N	N	N	N
Ga05g01119	Y	N	Y	N	Y	N	N
Ga05g01126	Y	N	Y	N	N	N	N
Ga05g01146	Y	Y	Y	N	N	N	N
Ga05g01159	Y	Y	Y	N	N	N	N
Ga05g01160	Y	Y	Y	N	N	N	Y
Ga05g01178	Y	N	Y	Y	Y	N	N
Ga05g01192	Y	Y	Y	N	Y	N	Y
Ga05g01197	Y	N	Y	N	Y	Y	N
Ga05g01198	Y	Y	N	N	N	N	N
Ga05g01200	Y	Y	Y	N	Y	N	Y
Ga05g01203	Y	Y	Y	N	Y	N	Y
Ga05g01213	Y	Y	Y	Y	Y	N	N
Ga05g01224	Y	Y	Y	N	Y	N	N
Ga05g01261	Y	N	Y	N	Y	N	N
Ga05g01262	Y	Y	Y	N	Y	N	N
Ga05g01281	Y	Y	Y	N	Y	N	Y
Ga05g01311	Y	Y	Y	N	Y	N	N
Ga05g01312	Y	N	Y	N	N	N	N
Ga05g01318	Y	Y	Y	Y	Y	N	N
Ga05g01340	Y	Y	Y	N	Y	Y	N
Ga05g01348	Y	Y	Y	N	Y	N	N
Ga05g01358	Y	Y	Y	N	Y	N	N
Ga05g01359	Y	Y	Y	N	Y	N	Y
Ga05g01362	Y	Y	Y	N	Y	N	N
Ga05g01389	Y	Y	Y	N	Y	N	N
Ga05g01410	Y	Y	Y	N	Y	N	N
Ga05g01415	Y	Y	Y	N	Y	N	N
Ga05g01416	Y	Y	Y	N	Y	N	Y
Ga05g01421	Y	Y	Y	Y	N	N	N
Ga05g01435	Y	Y	Y	Y	Y	N	N
Ga05g01444	Y	Y	Y	N	Y	N	N
Ga05g01464	Y	Y	Y	N	N	N	N
Ga05g01495	Y	Y	Y	N	Y	N	N
Ga05g01502	Y	Y	Y	N	N	N	N
Ga05g01512	Y	Y	Y	Y	Y	N	N
Ga05g01524	Y	Y	Y	Y	Y	N	N
Ga05g01531	Y	Y	Y	N	N	N	Y
Ga05g01536	Y	Y	Y	N	Y	N	N
Ga05g01570	Y	Y	Y	N	Y	N	N
Ga05g01575	Y	Y	Y	N	Y	N	N
Ga05g01584	Y	Y	Y	Y	Y	N	N
Ga05g01591	Y	Y	Y	N	Y	Y	Y
Ga05g01592	Y	Y	Y	N	Y	Y	N
Ga05g01596	Y	Y	Y	N	Y	N	N
Ga05g01619	Y	Y	Y	N	Y	N	N
Ga05g01634	Y	Y	Y	N	Y	N	N
Ga05g01641	Y	Y	Y	N	Y	N	N
Ga05g01660	Y	Y	Y	N	Y	N	N
Ga05g01675	Y	N	N	N	N	N	N
Ga05g01676	Y	Y	Y	N	N	N	Y
Ga05g01687	Y	Y	Y	Y	Y	N	N
Ga05g01704	Y	Y	Y	Y	Y	N	N
Ga05g01733	Y	Y	Y	N	Y	N	N
Ga05g01734	Y	Y	Y	N	Y	N	N
Ga05g01753	Y	Y	Y	N	Y	N	N
Ga05g01770	Y	N	Y	N	Y	N	N
Ga05g01786	Y	Y	Y	N	Y	N	N
Ga05g01788	Y	Y	Y	N	Y	N	N
Ga05g01819	Y	Y	Y	N	Y	N	N
Ga05g01830	Y	Y	Y	Y	Y	N	N
Ga05g01851	Y	Y	Y	N	Y	N	N
Ga05g01852	Y	Y	Y	N	Y	N	N
Ga05g01863	Y	Y	N	N	N	N	N
Ga05g01868	Y	Y	N	N	Y	N	N
Ga05g01872	Y	Y	Y	N	Y	N	N
Ga05g01894	Y	Y	N	N	N	N	N
Ga05g01900	Y	Y	Y	N	Y	Y	N
Ga05g01910	Y	Y	Y	N	Y	N	N
Ga05g01909	Y	Y	Y	N	Y	N	N
Ga05g01912	Y	N	Y	N	Y	N	N
Ga05g01919	Y	Y	Y	N	N	N	N
Ga05g01924	Y	Y	Y	N	Y	N	N
Ga05g01931	Y	N	N	N	N	N	N
Ga05g01934	Y	Y	Y	Y	Y	N	N
Ga05g01937	Y	N	Y	N	Y	N	N
Ga05g01983	Y	N	Y	N	Y	N	N
Ga05g01995	Y	Y	Y	N	Y	N	Y
Ga05g02017	Y	Y	Y	N	Y	N	N
Ga05g02037	Y	Y	Y	N	Y	N	N
Ga05g02081	Y	Y	N	N	N	N	N
Ga05g02103	Y	Y	Y	N	Y	N	N
Ga05g02129	Y	Y	Y	Y	Y	N	N
Ga05g02141	Y	Y	Y	Y	Y	N	N
Ga05g02180	Y	Y	Y	N	Y	N	N
Ga05g02207	Y	N	N	N	N	N	N
Ga05g02232	Y	Y	Y	N	Y	N	N
Ga05g02233	Y	N	Y	N	Y	N	N
Ga05g02256	Y	Y	Y	N	Y	N	N
Ga05g02264	Y	Y	N	N	N	N	N
Ga05g02265	Y	Y	Y	N	Y	N	N
Ga05g02268	Y	Y	Y	N	Y	N	N
Ga05g02280	Y	Y	Y	N	N	N	N
Ga05g02286	Y	Y	Y	N	Y	N	N
Ga05g02293	Y	Y	Y	N	Y	N	N
Ga05g02298	Y	Y	Y	N	N	N	N
Ga05g02303	Y	N	N	N	N	N	N
Ga05g02340	Y	Y	Y	N	Y	N	Y
Ga05g02353	Y	Y	Y	N	Y	N	N
Ga05g02367	Y	N	Y	Y	Y	N	N
Ga05g02403	Y	Y	Y	N	N	N	N
Ga05g02406	Y	Y	Y	Y	Y	N	N
Ga05g02441	Y	Y	Y	N	Y	Y	N
Ga05g02454	Y	Y	Y	N	Y	N	N
Ga05g02455	Y	Y	Y	N	N	N	N
Ga05g02493	Y	Y	Y	N	Y	N	N
Ga05g02494	Y	Y	Y	N	Y	N	N
Ga05g02496	Y	Y	Y	N	Y	N	N
Ga05g02508	Y	Y	Y	N	Y	N	N
Ga05g02513	Y	Y	Y	Y	Y	N	Y
Ga05g02522	Y	Y	Y	Y	Y	N	N
Ga05g02549	Y	Y	N	N	Y	N	N
Ga05g02563	Y	Y	N	N	Y	Y	N
Ga05g02571	Y	Y	N	N	N	N	N
Ga05g02578	Y	Y	N	N	Y	N	N
Ga05g02586	Y	N	Y	N	Y	N	N
Ga05g02594	Y	Y	N	N	N	N	N
Ga05g02606	Y	Y	Y	N	Y	N	N
Ga05g02610	Y	Y	Y	N	Y	N	N
Ga05g02615	Y	N	Y	N	Y	N	N
Ga05g02616	Y	Y	Y	N	N	N	N
Ga05g02637	Y	N	Y	N	Y	N	N
Ga05g02639	Y	Y	Y	Y	Y	N	N
Ga05g02641	Y	Y	Y	N	Y	N	N
Ga05g02670	Y	Y	Y	Y	Y	N	N
Ga05g02682	Y	Y	Y	N	Y	N	N
Ga05g02684	Y	Y	Y	N	Y	N	N
Ga05g02725	Y	Y	Y	Y	Y	N	N
Ga05g02788	Y	Y	Y	N	Y	N	N
Ga05g02851	Y	Y	N	N	N	N	N
Ga05g02853	Y	Y	Y	N	N	N	N
Ga05g02884	Y	Y	Y	N	Y	N	N
Ga05g02888	Y	Y	Y	N	Y	N	N
Ga05g03005	Y	Y	Y	N	Y	N	N
Ga05g03006	Y	Y	Y	N	Y	N	N
Ga05g03008	Y	Y	Y	N	Y	N	Y
Ga05g03014	Y	Y	Y	Y	Y	N	N
Ga05g03020	Y	Y	Y	N	Y	N	N
Ga05g03049	Y	N	Y	N	Y	N	N
Ga05g03077	Y	Y	Y	Y	Y	N	Y
Ga05g03110	Y	Y	Y	N	Y	N	N
Ga05g03134	Y	Y	Y	N	Y	N	N
Ga05g03172	Y	N	N	N	N	N	N
Ga05g03184	Y	Y	Y	N	Y	N	N
Ga05g03208	Y	Y	Y	N	Y	N	N
Ga05g03223	Y	Y	Y	N	Y	N	N
Ga05g03243	Y	Y	N	N	N	N	N
Ga05g03244	Y	Y	Y	N	Y	N	N
Ga05g03251	Y	Y	Y	N	N	N	N
Ga05g03261	Y	Y	Y	N	Y	N	N
Ga05g03265	Y	Y	Y	N	Y	N	Y
Ga05g03269	Y	Y	Y	N	N	N	N
Ga05g03290	Y	Y	N	N	N	N	N
Ga05g03299	Y	Y	Y	N	Y	N	N
Ga05g03304	Y	Y	Y	Y	Y	N	N
Ga05g03325	Y	Y	N	N	N	N	N
Ga05g03338	Y	Y	Y	N	Y	N	Y
Ga05g03352	Y	Y	Y	Y	Y	N	N
Ga05g03401	Y	Y	Y	N	Y	N	N
Ga05g03422	Y	Y	Y	N	Y	N	N
Ga05g03450	Y	Y	Y	Y	Y	N	N
Ga05g03483	Y	Y	Y	Y	Y	N	N
Ga05g03484	Y	N	N	N	N	N	N
Ga05g03508	Y	Y	Y	N	Y	N	N
Ga05g03539	Y	Y	N	N	N	N	N
Ga05g03541	Y	N	Y	N	Y	N	N
Ga05g03542	Y	Y	Y	Y	Y	Y	N
Ga05g03548	Y	N	Y	N	Y	N	N
Ga05g03652	Y	N	Y	Y	Y	N	N
Ga05g03665	Y	Y	N	N	N	N	N
Ga05g03687	Y	Y	N	N	N	N	N
Ga05g03720	Y	Y	Y	N	Y	N	N
Ga05g03774	Y	Y	N	N	N	N	N
Ga05g03836	Y	Y	Y	N	Y	N	N
Ga05g03837	Y	Y	N	N	N	N	N
Ga05g03883	Y	Y	Y	N	Y	N	N
Ga05g03900	Y	Y	Y	Y	Y	N	N
Ga05g03909	Y	Y	Y	N	Y	Y	N
Ga05g03910	Y	Y	Y	N	Y	N	Y
Ga05g03918	Y	Y	Y	Y	Y	N	Y
Ga05g03922	Y	Y	N	N	N	N	N
Ga05g03925	Y	Y	Y	Y	N	N	N
Ga05g03935	Y	Y	N	N	N	N	N
Ga05g03953	Y	Y	Y	N	Y	N	N
Ga05g03957	Y	N	Y	N	N	N	N
Ga05g03959	Y	Y	N	N	N	N	N
Ga06g00028	Y	Y	Y	N	Y	N	N
Ga06g00029	Y	N	Y	N	N	N	N
Ga06g00097	Y	Y	Y	Y	Y	N	N
Ga06g00103	Y	Y	Y	N	Y	N	N
Ga06g00105	Y	N	N	N	N	N	N
Ga06g00132	Y	N	Y	N	Y	N	N
Ga06g00140	Y	Y	N	N	N	N	N
Ga06g00143	Y	Y	Y	Y	Y	N	N
Ga06g00204	Y	Y	Y	N	Y	N	N
Ga06g00215	Y	Y	N	N	N	N	N
Ga06g00217	Y	Y	Y	N	Y	N	N
Ga06g00238	Y	Y	Y	N	N	N	N
Ga06g00246	Y	Y	Y	N	N	N	N
Ga06g00266	Y	Y	Y	Y	Y	N	N
Ga06g00290	Y	Y	Y	N	Y	N	N
Ga06g00301	Y	Y	N	N	N	N	N
Ga06g00315	Y	Y	Y	N	Y	N	N
Ga06g00316	Y	Y	Y	N	N	N	N
Ga06g00319	Y	Y	N	N	N	N	N
Ga06g00325	Y	N	N	N	N	N	N
Ga06g00354	Y	N	Y	N	N	N	N
Ga06g00364	Y	Y	Y	N	N	N	Y
Ga06g00385	Y	Y	Y	Y	Y	N	N
Ga06g00386	Y	Y	Y	Y	Y	N	N
Ga06g00411	Y	Y	Y	N	Y	N	N
Ga06g00428	Y	Y	N	N	N	N	N
Ga06g00430	Y	Y	Y	N	Y	N	N
Ga06g00441	Y	N	Y	Y	Y	N	N
Ga06g00442	Y	Y	Y	N	Y	N	N
Ga06g00448	Y	Y	N	N	N	N	N
Ga06g00458	Y	Y	Y	N	Y	N	Y
Ga06g00473	Y	Y	Y	Y	N	N	N
Ga06g00477	Y	Y	N	N	N	N	N
Ga06g00479	Y	Y	Y	Y	Y	N	N
Ga06g00491	Y	Y	Y	N	Y	N	N
Ga06g00506	Y	Y	Y	N	Y	N	N
Ga06g00533	Y	Y	Y	N	Y	N	N
Ga06g00552	Y	Y	N	N	N	N	N
Ga06g00580	Y	Y	Y	N	Y	N	N
Ga06g00589	Y	Y	N	N	N	N	N
Ga06g00602	Y	N	Y	N	Y	N	N
Ga06g00604	Y	Y	Y	N	Y	N	N
Ga06g00628	Y	Y	Y	N	Y	N	Y
Ga06g00649	Y	Y	N	N	N	N	N
Ga06g00661	Y	N	N	N	N	N	N
Ga06g00674	Y	Y	Y	N	Y	N	N
Ga06g00677	Y	Y	Y	N	N	N	N
Ga06g00678	Y	Y	Y	N	Y	N	Y
Ga06g00692	Y	N	Y	N	Y	N	N
Ga06g00705	Y	N	Y	N	Y	N	N
Ga06g00731	Y	Y	N	N	N	N	N
Ga06g00734	Y	Y	N	N	N	N	N
Ga06g00741	Y	Y	Y	N	Y	Y	N
Ga06g00755	Y	N	Y	Y	N	N	Y
Ga06g00760	Y	Y	Y	Y	Y	N	N
Ga06g00783	Y	Y	Y	N	Y	N	N
Ga06g00784	Y	Y	Y	N	Y	N	N
Ga06g00786	Y	N	N	N	N	N	N
Ga06g00808	Y	N	Y	N	N	N	N
Ga06g00813	Y	Y	Y	N	Y	N	N
Ga06g00816	Y	Y	N	N	N	N	N
Ga06g00823	Y	Y	Y	N	Y	N	N
Ga06g00824	Y	Y	Y	N	Y	N	Y
Ga06g00828	Y	Y	Y	Y	Y	N	N
Ga06g00829	Y	N	N	N	N	N	N
Ga06g00840	Y	Y	Y	N	Y	N	Y
Ga06g00841	Y	Y	Y	N	Y	Y	Y
Ga06g00861	Y	Y	Y	Y	Y	N	N
Ga06g00882	Y	Y	Y	N	Y	N	N
Ga06g00889	Y	N	Y	N	Y	N	N
Ga06g00895	Y	Y	Y	Y	Y	N	N
Ga06g00897	Y	Y	Y	Y	Y	N	N
Ga06g00919	Y	Y	Y	N	Y	N	N
Ga06g00923	Y	Y	Y	N	Y	N	N
Ga06g00961	Y	Y	N	N	N	N	N
Ga06g00968	Y	N	N	N	N	N	N
Ga06g00970	Y	N	Y	N	Y	N	N
Ga06g00990	Y	Y	Y	N	N	N	N
Ga06g00994	Y	Y	Y	N	Y	N	N
Ga06g01003	Y	N	Y	N	Y	N	N
Ga06g01020	Y	Y	Y	Y	Y	N	N
Ga06g01033	Y	Y	Y	Y	Y	N	N
Ga06g01040	Y	Y	Y	N	Y	N	N
Ga06g01061	Y	Y	Y	N	Y	N	N
Ga06g01076	Y	N	Y	N	Y	N	N
Ga06g01078	Y	Y	Y	N	Y	N	N
Ga06g01082	Y	Y	Y	N	N	N	Y
Ga06g01105	Y	Y	Y	N	Y	N	Y
Ga06g01108	Y	Y	Y	N	Y	N	N
Ga06g01119	Y	Y	Y	N	Y	N	N
Ga06g01124	Y	Y	Y	N	Y	N	N
Ga06g01131	Y	Y	Y	Y	Y	N	N
Ga06g01141	Y	Y	N	N	N	N	N
Ga06g01142	Y	Y	Y	Y	Y	N	N
Ga06g01153	Y	Y	Y	Y	Y	N	N
Ga06g01176	Y	Y	Y	N	N	N	N
Ga06g01194	Y	Y	Y	N	N	Y	Y
Ga06g01197	Y	Y	N	N	N	N	N
Ga06g01215	Y	Y	Y	N	Y	N	N
Ga06g01278	Y	Y	Y	N	Y	N	N
Ga06g01339	Y	Y	Y	Y	Y	N	N
Ga06g01341	Y	Y	Y	Y	Y	N	N
Ga06g01352	Y	Y	Y	N	Y	N	N
Ga06g01365	Y	N	Y	N	N	N	N
Ga06g01397	Y	Y	N	N	N	N	N
Ga06g01402	Y	Y	Y	N	Y	Y	Y
Ga06g01413	Y	Y	Y	N	Y	N	N
Ga06g01421	Y	Y	Y	N	Y	N	N
Ga06g01467	Y	Y	N	N	N	N	N
Ga06g01469	Y	Y	Y	Y	Y	N	N
Ga06g01470	Y	Y	Y	N	N	N	N
Ga06g01476	Y	Y	Y	N	Y	N	N
Ga06g01483	Y	Y	N	N	N	N	N
Ga06g01485	Y	Y	Y	Y	N	N	N
Ga06g01500	Y	Y	Y	N	N	N	N
Ga06g01525	Y	N	Y	N	Y	N	N
Ga06g01545	Y	Y	N	N	N	N	N
Ga06g01560	Y	Y	Y	N	Y	N	N
Ga06g01566	Y	Y	Y	N	Y	N	N
Ga06g01568	Y	Y	N	N	N	N	N
Ga06g01569	Y	Y	Y	N	N	N	N
Ga06g01577	Y	Y	Y	N	Y	N	N
Ga06g01594	Y	Y	Y	N	Y	N	N
Ga06g01600	Y	Y	Y	Y	Y	N	N
Ga06g01605	Y	Y	Y	N	Y	N	Y
Ga06g01641	Y	Y	Y	Y	Y	N	N
Ga06g01650	Y	Y	Y	Y	Y	N	N
Ga06g01731	Y	Y	N	N	N	N	N
Ga06g01736	Y	Y	Y	N	Y	N	N
Ga06g01786	Y	Y	Y	N	N	N	N
Ga06g01792	Y	Y	Y	N	Y	N	N
Ga06g01879	Y	N	Y	N	Y	N	N
Ga06g01884	Y	Y	Y	N	Y	N	N
Ga06g01889	Y	Y	Y	Y	Y	N	N
Ga06g01914	Y	Y	Y	N	Y	N	N
Ga06g01929	Y	Y	N	N	N	N	N
Ga06g01932	Y	Y	Y	N	Y	N	N
Ga06g01948	Y	N	Y	Y	Y	Y	N
Ga06g02018	Y	Y	Y	N	Y	N	N
Ga06g02022	Y	Y	Y	N	Y	N	N
Ga06g02035	Y	N	Y	N	Y	N	N
Ga06g02062	Y	Y	N	N	Y	N	N
Ga06g02066	Y	Y	Y	N	N	N	N
Ga06g02076	Y	Y	Y	Y	Y	N	N
Ga06g02078	Y	Y	Y	N	Y	N	N
Ga06g02079	Y	Y	Y	N	N	N	Y
Ga06g02136	Y	Y	N	N	N	N	N
Ga06g02143	Y	Y	Y	Y	Y	N	N
Ga06g02179	Y	Y	Y	Y	Y	N	N
Ga06g02234	Y	N	Y	N	N	N	N
Ga07g00005	Y	Y	Y	Y	Y	N	N
Ga07g00010	Y	Y	Y	N	Y	N	N
Ga07g00015	Y	N	Y	Y	Y	N	N
Ga07g00018	Y	Y	N	N	N	N	N
Ga07g00034	Y	Y	Y	Y	Y	N	N
Ga07g00048	Y	Y	Y	Y	Y	N	N
Ga07g00050	Y	Y	Y	N	Y	N	N
Ga07g00121	Y	N	N	N	N	N	N
Ga07g00141	Y	Y	Y	N	Y	N	N
Ga07g00156	Y	Y	Y	N	Y	N	N
Ga07g00162	Y	Y	N	N	N	N	N
Ga07g00164	Y	Y	Y	N	N	N	Y
Ga07g00171	Y	Y	Y	Y	Y	N	N
Ga07g00204	Y	Y	Y	N	N	N	N
Ga07g00208	Y	N	Y	N	Y	N	N
Ga07g00211	Y	Y	Y	Y	Y	N	N
Ga07g00216	Y	Y	Y	Y	Y	N	N
Ga07g00222	Y	Y	Y	N	Y	N	N
Ga07g00234	Y	Y	N	N	N	N	N
Ga07g00257	Y	Y	Y	N	Y	N	Y
Ga07g00260	Y	N	N	N	N	N	N
Ga07g00284	Y	Y	Y	N	Y	N	N
Ga07g00301	Y	Y	Y	Y	Y	N	Y
Ga07g00304	Y	Y	Y	Y	Y	N	N
Ga07g00321	Y	N	Y	N	Y	N	N
Ga07g00369	Y	Y	Y	N	Y	N	N
Ga07g00379	Y	Y	Y	Y	Y	N	N
Ga07g00419	Y	Y	Y	N	Y	Y	Y
Ga07g00453	Y	Y	Y	N	N	N	N
Ga07g00455	Y	N	Y	Y	Y	N	N
Ga07g00456	Y	Y	Y	Y	Y	N	N
Ga07g00462	Y	Y	Y	N	Y	N	N
Ga07g00486	Y	Y	Y	Y	Y	N	Y
Ga07g00497	Y	Y	Y	N	Y	N	N
Ga07g00511	Y	Y	Y	N	Y	N	N
Ga07g00516	Y	Y	Y	N	Y	N	Y
Ga07g00527	Y	Y	Y	N	Y	N	N
Ga07g00528	Y	Y	Y	N	Y	N	N
Ga07g00540	Y	N	N	N	N	N	N
Ga07g00541	Y	Y	Y	Y	Y	N	N
Ga07g00546	Y	Y	Y	Y	N	N	N
Ga07g00566	Y	Y	Y	N	Y	N	Y
Ga07g00593	Y	Y	Y	N	Y	N	N
Ga07g00600	Y	Y	Y	N	Y	N	N
Ga07g00602	Y	Y	Y	N	Y	N	N
Ga07g00635	Y	Y	Y	Y	Y	N	N
Ga07g00642	Y	Y	N	N	N	N	N
Ga07g00658	Y	Y	Y	N	Y	N	N
Ga07g00704	Y	N	Y	N	N	N	N
Ga07g00726	Y	Y	Y	N	Y	N	N
Ga07g00757	Y	Y	Y	N	Y	N	Y
Ga07g00758	Y	Y	Y	N	Y	N	N
Ga07g00779	Y	Y	N	N	N	N	N
Ga07g00794	Y	Y	Y	Y	Y	N	N
Ga07g00795	Y	Y	Y	N	N	N	N
Ga07g00796	Y	Y	Y	N	Y	N	Y
Ga07g00812	Y	Y	N	N	N	N	Y
Ga07g00834	Y	Y	Y	Y	Y	N	N
Ga07g00878	Y	Y	Y	N	Y	N	N
Ga07g00881	Y	N	Y	N	N	N	N
Ga07g00888	Y	Y	Y	N	Y	N	N
Ga07g00937	Y	Y	Y	Y	Y	N	N
Ga07g00958	Y	Y	Y	Y	Y	N	N
Ga07g00970	Y	Y	Y	N	Y	N	Y
Ga07g00973	Y	Y	Y	N	Y	N	N
Ga07g01004	Y	Y	Y	N	Y	N	N
Ga07g01028	Y	Y	Y	N	Y	N	Y
Ga07g01033	Y	Y	Y	Y	Y	N	N
Ga07g01034	Y	Y	Y	N	Y	N	N
Ga07g01036	Y	Y	Y	N	Y	N	N
Ga07g01076	Y	Y	N	N	N	N	Y
Ga07g01087	Y	N	Y	N	Y	N	N
Ga07g01112	Y	Y	N	N	N	N	N
Ga07g01135	Y	Y	Y	N	Y	N	N
Ga07g01136	Y	Y	Y	N	Y	N	N
Ga07g01189	Y	N	Y	N	Y	N	N
Ga07g01203	Y	Y	Y	N	Y	N	Y
Ga07g01207	Y	Y	Y	Y	Y	N	N
Ga07g01215	Y	Y	N	N	N	N	N
Ga07g01225	Y	Y	N	N	N	N	N
Ga07g01229	Y	Y	Y	N	Y	N	N
Ga07g01256	Y	Y	N	N	N	N	N
Ga07g01268	Y	N	Y	N	N	N	N
Ga07g01270	Y	Y	Y	N	Y	N	Y
Ga07g01272	Y	Y	Y	N	Y	N	N
Ga07g01285	Y	Y	Y	N	N	N	N
Ga07g01320	Y	Y	Y	N	Y	N	N
Ga07g01321	Y	Y	Y	Y	Y	N	N
Ga07g01328	Y	Y	Y	N	N	N	N
Ga07g01348	Y	Y	Y	Y	Y	N	N
Ga07g01350	Y	Y	Y	N	Y	N	N
Ga07g01367	Y	Y	N	N	N	N	N
Ga07g01382	Y	Y	N	N	N	N	N
Ga07g01393	Y	Y	Y	N	Y	N	N
Ga07g01409	Y	Y	N	N	N	N	N
Ga07g01415	Y	Y	Y	Y	Y	N	N
Ga07g01435	Y	Y	Y	N	Y	N	N
Ga07g01467	Y	Y	N	N	N	N	Y
Ga07g01469	Y	Y	Y	Y	Y	N	N
Ga07g01520	Y	Y	Y	N	N	N	N
Ga07g01541	Y	Y	Y	N	Y	N	N
Ga07g01566	Y	Y	Y	N	Y	N	N
Ga07g01570	Y	N	Y	N	Y	N	N
Ga07g01584	Y	Y	Y	N	Y	N	N
Ga07g01586	Y	Y	N	N	N	N	N
Ga07g01587	Y	Y	Y	Y	Y	N	N
Ga07g01592	Y	Y	Y	Y	Y	N	N
Ga07g01607	Y	Y	Y	Y	Y	N	N
Ga07g01610	Y	Y	N	N	N	N	N
Ga07g01626	Y	Y	N	Y	N	N	N
Ga07g01656	Y	Y	Y	N	Y	N	N
Ga07g01664	Y	Y	N	N	N	N	Y
Ga07g01669	Y	Y	Y	N	Y	N	Y
Ga07g01672	Y	Y	Y	N	Y	N	N
Ga07g01675	Y	Y	Y	N	Y	N	N
Ga07g01688	Y	N	Y	N	N	N	N
Ga07g01707	Y	Y	Y	N	N	N	N
Ga07g01746	Y	N	N	N	N	N	N
Ga07g01751	Y	Y	N	N	N	N	N
Ga07g01756	Y	Y	Y	Y	Y	N	N
Ga07g01760	Y	Y	Y	N	Y	N	N
Ga07g01839	Y	N	Y	N	Y	N	N
Ga07g01840	Y	N	Y	N	Y	N	N
Ga07g01899	Y	Y	Y	Y	N	N	N
Ga07g01962	Y	Y	Y	N	Y	Y	Y
Ga07g01972	Y	Y	Y	N	Y	N	N
Ga07g02041	Y	Y	N	N	N	Y	Y
Ga07g02069	Y	Y	Y	N	Y	N	N
Ga07g02080	Y	N	N	N	N	N	N
Ga07g02082	Y	Y	N	N	N	N	N
Ga07g02083	Y	Y	N	N	N	N	N
Ga07g02088	Y	Y	Y	N	Y	N	N
Ga07g02100	Y	N	Y	N	Y	N	N
Ga07g02113	Y	Y	Y	Y	Y	N	N
Ga07g02123	Y	Y	Y	Y	Y	N	N
Ga07g02135	Y	Y	N	N	N	N	N
Ga07g02153	Y	Y	Y	N	Y	N	N
Ga07g02156	Y	Y	N	N	N	N	N
Ga07g02166	Y	Y	Y	N	Y	N	N
Ga07g02179	Y	N	Y	N	Y	N	N
Ga07g02196	Y	Y	N	N	N	N	N
Ga07g02207	Y	N	Y	N	Y	N	N
Ga07g02236	Y	Y	Y	N	Y	N	N
Ga07g02269	Y	Y	Y	N	Y	N	N
Ga07g02287	Y	Y	Y	N	N	N	N
Ga07g02297	Y	Y	Y	N	Y	N	Y
Ga07g02314	Y	Y	Y	N	Y	N	N
Ga07g02318	Y	Y	Y	N	Y	N	N
Ga07g02330	Y	Y	N	N	N	N	N
Ga07g02331	Y	Y	N	N	N	N	N
Ga07g02333	Y	Y	Y	Y	Y	Y	Y
Ga07g02335	Y	Y	Y	N	N	N	N
Ga07g02385	Y	Y	Y	N	Y	N	N
Ga07g02398	Y	Y	Y	N	Y	N	N
Ga07g02412	Y	Y	N	N	N	N	N
Ga07g02436	Y	Y	Y	N	Y	N	N
Ga07g02440	Y	N	Y	N	N	N	N
Ga07g02449	Y	Y	Y	N	Y	N	Y
Ga07g02459	Y	N	Y	N	N	N	N
Ga08g00008	Y	Y	N	N	N	N	N
Ga08g00018	Y	Y	N	Y	N	N	N
Ga08g00019	Y	Y	Y	Y	Y	N	N
Ga08g00031	Y	N	Y	N	Y	N	N
Ga08g00039	Y	Y	Y	N	Y	N	N
Ga08g00050	Y	Y	N	N	N	N	N
Ga08g00080	Y	Y	N	N	N	N	N
Ga08g00101	Y	Y	Y	N	Y	N	N
Ga08g00137	Y	Y	Y	N	Y	N	N
Ga08g00140	Y	Y	Y	N	Y	N	N
Ga08g00152	Y	Y	Y	Y	Y	Y	N
Ga08g00155	Y	Y	Y	N	Y	N	N
Ga08g00169	Y	Y	Y	N	Y	N	N
Ga08g00171	Y	N	N	N	N	N	N
Ga08g00177	Y	Y	Y	Y	Y	N	N
Ga08g00193	Y	Y	Y	Y	Y	N	N
Ga08g00218	Y	Y	Y	N	N	N	N
Ga08g00221	Y	N	N	N	N	N	N
Ga08g00237	Y	Y	Y	Y	Y	N	Y
Ga08g00241	Y	Y	Y	N	Y	Y	N
Ga08g00245	Y	Y	Y	Y	Y	N	N
Ga08g00253	Y	Y	Y	Y	Y	N	N
Ga08g00265	Y	N	Y	Y	Y	N	N
Ga08g00279	Y	Y	Y	N	Y	N	N
Ga08g00305	Y	Y	Y	N	N	N	Y
Ga08g00329	Y	N	Y	N	Y	N	N
Ga08g00336	Y	N	Y	N	N	N	N
Ga08g00348	Y	Y	N	N	N	N	N
Ga08g00349	Y	Y	Y	N	Y	N	N
Ga08g00350	Y	Y	Y	N	Y	N	N
Ga08g00354	Y	Y	Y	Y	Y	N	N
Ga08g00365	Y	Y	Y	N	N	N	N
Ga08g00368	Y	Y	Y	Y	Y	N	N
Ga08g00380	Y	Y	N	N	N	N	N
Ga08g00408	Y	Y	Y	N	Y	N	N
Ga08g00415	Y	Y	N	Y	N	N	Y
Ga08g00418	Y	Y	Y	N	Y	N	N
Ga08g00433	Y	Y	N	N	N	N	N
Ga08g00436	Y	Y	Y	N	Y	N	N
Ga08g00462	Y	Y	Y	N	Y	N	N
Ga08g00508	Y	Y	Y	N	Y	N	Y
Ga08g00515	Y	Y	Y	Y	Y	N	N
Ga08g00529	Y	Y	Y	N	Y	Y	N
Ga08g00533	Y	Y	Y	Y	Y	N	N
Ga08g00539	Y	Y	N	N	N	N	N
Ga08g00551	Y	Y	Y	N	Y	N	Y
Ga08g00609	Y	Y	Y	N	Y	N	N
Ga08g00621	Y	Y	N	N	N	N	N
Ga08g00622	Y	N	N	N	N	N	N
Ga08g00650	Y	Y	Y	N	Y	N	N
Ga08g00660	Y	Y	Y	N	N	N	N
Ga08g00749	Y	Y	Y	N	N	N	N
Ga08g00752	Y	Y	Y	N	Y	N	N
Ga08g00788	Y	Y	Y	Y	Y	N	N
Ga08g00789	Y	Y	N	N	N	N	N
Ga08g00813	Y	Y	N	N	N	N	N
Ga08g00815	Y	Y	N	N	N	N	N
Ga08g00840	Y	Y	Y	Y	Y	N	N
Ga08g00847	Y	Y	Y	N	N	N	N
Ga08g00862	Y	Y	N	N	N	N	N
Ga08g00887	Y	Y	N	N	N	Y	N
Ga08g00912	Y	Y	Y	N	N	N	N
Ga08g00916	Y	N	N	N	N	N	N
Ga08g00920	Y	Y	Y	N	Y	N	N
Ga08g00922	Y	Y	Y	N	N	N	Y
Ga08g00924	Y	Y	Y	N	Y	N	N
Ga08g00932	Y	N	Y	N	Y	N	N
Ga08g00951	Y	Y	Y	N	Y	N	Y
Ga08g00960	Y	Y	Y	N	Y	N	N
Ga08g00964	Y	Y	Y	N	Y	N	N
Ga08g00967	Y	Y	Y	N	N	N	N
Ga08g00971	Y	Y	Y	Y	Y	N	N
Ga08g00973	Y	Y	Y	N	Y	N	Y
Ga08g00978	Y	Y	Y	N	Y	N	N
Ga08g01002	Y	Y	Y	N	N	N	N
Ga08g01003	Y	Y	Y	N	Y	N	N
Ga08g01006	Y	Y	Y	N	Y	N	N
Ga08g01033	Y	Y	N	N	N	N	N
Ga08g01043	Y	Y	N	N	N	N	N
Ga08g01064	Y	Y	Y	N	Y	N	N
Ga08g01066	Y	Y	Y	N	Y	N	N
Ga08g01075	Y	Y	N	N	N	Y	N
Ga08g01082	Y	Y	Y	N	Y	N	N
Ga08g01087	Y	N	N	N	N	N	N
Ga08g01109	Y	Y	Y	N	Y	N	N
Ga08g01111	Y	Y	Y	N	Y	N	N
Ga08g01130	Y	Y	N	N	N	N	Y
Ga08g01132	Y	Y	Y	N	N	N	N
Ga08g01156	Y	N	Y	N	Y	N	N
Ga08g01167	Y	Y	Y	N	Y	N	N
Ga08g01169	Y	Y	Y	N	Y	N	Y
Ga08g01176	Y	Y	Y	Y	Y	Y	N
Ga08g01198	Y	Y	Y	N	N	N	N
Ga08g01208	Y	Y	Y	N	Y	N	Y
Ga08g01247	Y	N	Y	N	N	N	N
Ga08g01265	Y	Y	Y	N	Y	N	N
Ga08g01269	Y	Y	Y	Y	Y	N	N
Ga08g01273	Y	Y	Y	N	Y	Y	N
Ga08g01276	Y	Y	Y	N	Y	N	N
Ga08g01317	Y	Y	N	N	N	N	Y
Ga08g01360	Y	Y	Y	Y	Y	N	N
Ga08g01370	Y	N	N	N	N	N	N
Ga08g01381	Y	N	N	N	N	N	N
Ga08g01387	Y	Y	N	N	N	N	N
Ga08g01402	Y	Y	Y	N	N	N	N
Ga08g01413	Y	Y	Y	Y	Y	N	N
Ga08g01440	Y	Y	Y	N	Y	N	N
Ga08g01463	Y	Y	Y	N	Y	N	N
Ga08g01497	Y	Y	Y	N	N	N	Y
Ga08g01509	Y	Y	Y	N	Y	N	N
Ga08g01522	Y	Y	Y	Y	Y	N	N
Ga08g01525	Y	Y	Y	N	N	N	N
Ga08g01543	Y	Y	Y	N	Y	N	N
Ga08g01555	Y	Y	Y	N	Y	N	Y
Ga08g01564	Y	Y	Y	N	Y	N	N
Ga08g01584	Y	Y	Y	N	Y	N	Y
Ga08g01586	Y	Y	Y	N	Y	N	N
Ga08g01590	Y	Y	Y	N	N	N	N
Ga08g01592	Y	N	Y	N	N	Y	N
Ga08g01594	Y	Y	Y	Y	Y	N	N
Ga08g01616	Y	Y	N	N	N	N	N
Ga08g01636	Y	Y	Y	N	Y	N	N
Ga08g01645	Y	Y	Y	Y	Y	N	N
Ga08g01648	Y	Y	Y	N	Y	N	N
Ga08g01660	Y	Y	Y	N	N	N	N
Ga08g01661	Y	Y	Y	N	Y	N	N
Ga08g01671	Y	Y	N	N	N	N	Y
Ga08g01672	Y	Y	Y	N	Y	N	N
Ga08g01706	Y	Y	Y	N	Y	N	N
Ga08g01742	Y	Y	Y	N	Y	N	N
Ga08g01758	Y	Y	Y	N	N	N	Y
Ga08g01877	Y	Y	Y	N	Y	N	Y
Ga08g01878	Y	Y	Y	N	Y	N	N
Ga08g01887	Y	N	Y	N	Y	N	N
Ga08g01900	Y	Y	N	N	N	N	N
Ga08g01917	Y	Y	Y	N	N	N	N
Ga08g01934	Y	Y	N	N	N	N	N
Ga08g01966	Y	Y	Y	N	Y	N	N
Ga08g01989	Y	Y	Y	N	Y	N	N
Ga08g02044	Y	Y	Y	Y	Y	N	N
Ga08g02052	Y	Y	Y	N	Y	N	N
Ga08g02075	Y	Y	Y	Y	Y	N	N
Ga08g02079	Y	N	Y	N	Y	N	N
Ga08g02090	Y	Y	N	N	N	N	N
Ga08g02095	Y	N	N	N	N	N	N
Ga08g02136	Y	Y	Y	N	Y	N	N
Ga08g02145	Y	Y	Y	N	Y	N	N
Ga08g02159	Y	N	N	N	N	N	N
Ga08g02160	Y	Y	N	N	N	N	N
Ga08g02204	Y	Y	N	Y	N	N	Y
Ga08g02208	Y	N	Y	N	Y	N	N
Ga08g02230	Y	Y	Y	N	Y	N	N
Ga08g02236	Y	Y	N	N	N	N	N
Ga08g02239	Y	Y	Y	N	Y	N	N
Ga08g02278	Y	N	Y	N	Y	N	N
Ga08g02320	Y	Y	Y	N	Y	N	N
Ga08g02325	Y	N	Y	N	Y	N	N
Ga08g02328	Y	Y	Y	N	Y	N	N
Ga08g02380	Y	Y	Y	N	Y	N	N
Ga08g02401	Y	Y	Y	N	Y	N	Y
Ga08g02419	Y	Y	Y	Y	Y	Y	N
Ga08g02432	Y	Y	Y	N	N	N	Y
Ga08g02447	Y	Y	Y	N	Y	N	N
Ga08g02495	Y	N	Y	Y	N	N	N
Ga08g02514	Y	Y	Y	N	Y	N	N
Ga08g02517	Y	Y	Y	Y	Y	N	N
Ga08g02525	Y	N	Y	N	Y	N	N
Ga08g02533	Y	Y	Y	N	Y	N	N
Ga08g02536	Y	Y	Y	Y	N	N	N
Ga08g02546	Y	N	Y	Y	Y	N	N
Ga08g02575	Y	Y	Y	N	Y	N	N
Ga08g02576	Y	Y	Y	N	Y	N	N
Ga08g02605	Y	Y	Y	N	N	N	N
Ga08g02616	Y	Y	Y	N	Y	N	N
Ga08g02635	Y	N	Y	N	Y	N	N
Ga08g02637	Y	Y	Y	N	Y	N	N
Ga08g02638	Y	Y	Y	N	Y	N	N
Ga08g02644	Y	Y	Y	N	Y	N	N
Ga08g02647	Y	Y	Y	N	Y	N	N
Ga08g02651	Y	Y	Y	N	Y	N	N
Ga08g02655	Y	Y	N	N	N	N	N
Ga08g02682	Y	Y	Y	N	N	N	N
Ga08g02700	Y	Y	Y	Y	Y	N	N
Ga08g02710	Y	Y	Y	N	N	N	N
Ga08g02772	Y	Y	Y	Y	Y	N	Y
Ga08g02777	Y	N	N	N	N	Y	N
Ga08g02779	Y	Y	Y	N	Y	N	N
Ga08g02782	Y	Y	Y	N	Y	N	N
Ga08g02787	Y	Y	N	N	N	N	N
Ga08g02788	Y	Y	Y	N	Y	Y	N
Ga09g00005	Y	Y	Y	N	Y	N	N
Ga09g00008	Y	Y	Y	N	Y	N	N
Ga09g00014	Y	N	Y	N	Y	N	N
Ga09g00035	Y	Y	Y	N	Y	N	Y
Ga09g00038	Y	Y	Y	N	N	N	N
Ga09g00041	Y	Y	N	N	N	N	N
Ga09g00046	Y	N	Y	N	Y	N	N
Ga09g00060	Y	Y	Y	N	Y	N	N
Ga09g00097	Y	N	Y	N	Y	N	N
Ga09g00150	Y	Y	Y	N	Y	N	N
Ga09g00198	Y	Y	Y	Y	Y	N	N
Ga09g00208	Y	Y	Y	N	N	N	Y
Ga09g00214	Y	Y	N	N	N	N	N
Ga09g00232	Y	Y	Y	N	Y	N	N
Ga09g00234	Y	Y	Y	N	N	N	Y
Ga09g00276	Y	N	Y	N	Y	Y	Y
Ga09g00292	Y	Y	Y	N	N	N	N
Ga09g00296	Y	Y	Y	Y	Y	N	N
Ga09g00309	Y	N	Y	Y	N	N	N
Ga09g00310	Y	N	Y	N	Y	N	N
Ga09g00333	Y	Y	Y	N	Y	N	N
Ga09g00340	Y	Y	Y	N	N	N	N
Ga09g00345	Y	Y	Y	N	N	N	N
Ga09g00401	Y	Y	N	N	N	N	N
Ga09g00402	Y	Y	Y	Y	Y	N	N
Ga09g00425	Y	N	Y	N	Y	N	N
Ga09g00429	Y	Y	Y	N	Y	Y	N
Ga09g00435	Y	Y	Y	N	Y	N	Y
Ga09g00445	Y	N	N	N	N	N	N
Ga09g00462	Y	N	Y	Y	Y	N	Y
Ga09g00472	Y	Y	N	N	N	N	Y
Ga09g00490	Y	Y	N	N	N	N	N
Ga09g00557	Y	Y	Y	N	Y	N	N
Ga09g00568	Y	Y	Y	N	N	N	N
Ga09g00602	Y	Y	Y	N	Y	N	Y
Ga09g00620	Y	Y	Y	N	Y	N	Y
Ga09g00621	Y	Y	N	N	N	N	N
Ga09g00630	Y	Y	Y	N	N	N	Y
Ga09g00640	Y	Y	Y	N	Y	N	N
Ga09g00649	Y	Y	Y	N	Y	N	N
Ga09g00660	Y	Y	Y	Y	Y	N	Y
Ga09g00662	Y	Y	Y	Y	Y	N	N
Ga09g00687	Y	N	Y	Y	Y	N	N
Ga09g00688	Y	Y	Y	N	Y	N	N
Ga09g00708	Y	Y	N	N	N	N	N
Ga09g00713	Y	Y	N	N	N	N	N
Ga09g00746	Y	N	Y	N	Y	N	N
Ga09g00752	Y	Y	Y	Y	Y	N	N
Ga09g00759	Y	Y	Y	N	N	N	N
Ga09g00761	Y	Y	N	N	N	N	N
Ga09g00776	Y	Y	Y	N	Y	N	N
Ga09g00778	Y	Y	Y	N	N	N	N
Ga09g00783	Y	Y	Y	N	Y	N	N
Ga09g00784	Y	N	Y	Y	Y	N	N
Ga09g00785	Y	Y	N	N	N	N	N
Ga09g00803	Y	Y	Y	N	Y	N	N
Ga09g00805	Y	Y	Y	N	Y	N	N
Ga09g00844	Y	Y	N	N	N	N	N
Ga09g00850	Y	Y	Y	Y	Y	N	N
Ga09g00882	Y	Y	Y	N	Y	N	N
Ga09g00884	Y	N	N	N	N	N	N
Ga09g00888	Y	Y	Y	N	Y	N	N
Ga09g00889	Y	Y	Y	N	N	Y	Y
Ga09g00892	Y	Y	Y	Y	Y	N	N
Ga09g00904	Y	Y	Y	N	Y	N	N
Ga09g00906	Y	Y	Y	N	Y	N	N
Ga09g00908	Y	Y	Y	N	N	N	N
Ga09g00921	Y	Y	Y	N	Y	N	N
Ga09g00933	Y	Y	Y	N	Y	N	Y
Ga09g00945	Y	Y	Y	N	N	N	Y
Ga09g00946	Y	Y	Y	N	Y	N	N
Ga09g00963	Y	Y	Y	N	Y	N	N
Ga09g00968	Y	Y	Y	Y	Y	N	N
Ga09g01029	Y	Y	Y	N	Y	N	N
Ga09g01036	Y	Y	Y	N	N	N	N
Ga09g01045	Y	Y	N	N	N	N	N
Ga09g01066	Y	Y	Y	N	N	N	N
Ga09g01088	Y	Y	N	N	N	N	N
Ga09g01090	Y	Y	Y	N	Y	N	N
Ga09g01134	Y	Y	Y	N	N	N	N
Ga09g01160	Y	Y	Y	N	Y	N	Y
Ga09g01172	Y	Y	Y	N	Y	N	N
Ga09g01174	Y	Y	Y	N	Y	N	N
Ga09g01186	Y	N	Y	N	Y	N	Y
Ga09g01195	Y	Y	N	N	N	N	N
Ga09g01197	Y	Y	N	N	N	N	N
Ga09g01205	Y	N	N	N	N	N	Y
Ga09g01218	Y	Y	Y	N	Y	N	Y
Ga09g01227	Y	N	N	N	N	N	N
Ga09g01232	Y	Y	N	N	N	N	N
Ga09g01271	Y	Y	Y	N	N	N	N
Ga09g01276	Y	Y	Y	Y	Y	Y	N
Ga09g01280	Y	Y	Y	Y	Y	N	Y
Ga09g01322	Y	Y	Y	Y	Y	N	N
Ga09g01327	Y	Y	N	N	Y	N	N
Ga09g01329	Y	Y	Y	N	Y	N	Y
Ga09g01353	Y	N	Y	Y	N	N	N
Ga09g01359	Y	N	Y	Y	Y	N	N
Ga09g01360	Y	Y	Y	N	N	N	N
Ga09g01361	Y	Y	Y	N	N	N	N
Ga09g01375	Y	Y	Y	Y	Y	Y	Y
Ga09g01400	Y	Y	Y	N	Y	N	N
Ga09g01402	Y	Y	Y	Y	Y	N	N
Ga09g01411	Y	Y	Y	Y	Y	N	N
Ga09g01447	Y	Y	Y	N	Y	N	N
Ga09g01449	Y	Y	Y	N	Y	N	N
Ga09g01451	Y	Y	Y	N	Y	N	N
Ga09g01490	Y	Y	Y	N	Y	N	N
Ga09g01497	Y	N	Y	N	Y	N	N
Ga09g01505	Y	Y	N	N	N	N	N
Ga09g01509	Y	Y	Y	N	N	N	Y
Ga09g01524	Y	Y	N	N	N	N	N
Ga09g01533	Y	Y	Y	N	Y	N	N
Ga09g01549	Y	Y	Y	Y	Y	N	N
Ga09g01562	Y	Y	Y	N	Y	N	Y
Ga09g01567	Y	Y	Y	N	Y	Y	N
Ga09g01592	Y	Y	Y	N	Y	N	N
Ga09g01593	Y	Y	Y	Y	Y	N	N
Ga09g01626	Y	Y	Y	N	Y	N	N
Ga09g01627	Y	Y	N	N	Y	N	N
Ga09g01629	Y	Y	Y	Y	Y	N	N
Ga09g01647	Y	Y	Y	N	Y	N	N
Ga09g01660	Y	Y	Y	N	N	N	N
Ga09g01672	Y	Y	Y	N	N	N	Y
Ga09g01673	Y	Y	Y	Y	Y	N	N
Ga09g01695	Y	Y	Y	N	Y	N	N
Ga09g01703	Y	Y	Y	N	Y	N	N
Ga09g01717	Y	Y	Y	Y	Y	N	N
Ga09g01737	Y	Y	N	Y	N	N	N
Ga09g01751	Y	Y	Y	N	Y	N	N
Ga09g01759	Y	Y	Y	N	Y	N	N
Ga09g01784	Y	Y	N	N	N	N	N
Ga09g01791	Y	N	N	N	N	N	N
Ga09g01805	Y	Y	Y	N	Y	N	N
Ga09g01820	Y	Y	Y	N	Y	N	N
Ga09g01822	Y	Y	Y	Y	Y	N	Y
Ga09g01824	Y	Y	Y	N	Y	N	N
Ga09g01831	Y	Y	N	N	N	N	N
Ga09g01889	Y	Y	Y	N	Y	N	N
Ga09g01897	Y	Y	Y	Y	Y	N	N
Ga09g01898	Y	Y	Y	N	Y	N	N
Ga09g01903	Y	Y	Y	N	Y	N	N
Ga09g01918	Y	Y	Y	Y	Y	N	N
Ga09g01931	Y	Y	Y	N	Y	N	N
Ga09g01944	Y	Y	Y	N	N	N	N
Ga09g01946	Y	Y	Y	Y	Y	N	N
Ga09g01954	Y	Y	Y	N	Y	N	N
Ga09g01980	Y	Y	N	N	N	N	N
Ga09g02026	Y	Y	Y	N	Y	N	Y
Ga09g02045	Y	Y	Y	Y	Y	N	N
Ga09g02064	Y	Y	Y	N	Y	Y	Y
Ga09g02078	Y	N	Y	Y	Y	N	N
Ga09g02081	Y	Y	Y	Y	Y	N	N
Ga09g02120	Y	Y	Y	N	Y	N	N
Ga09g02122	Y	Y	N	N	N	N	N
Ga09g02139	Y	Y	Y	N	Y	N	N
Ga09g02187	Y	N	Y	N	Y	N	Y
Ga09g02197	Y	Y	Y	Y	Y	N	N
Ga09g02201	Y	Y	Y	N	Y	N	N
Ga09g02229	Y	Y	N	N	N	N	N
Ga09g02238	Y	Y	N	N	N	N	N
Ga09g02244	Y	Y	Y	N	Y	N	N
Ga09g02254	Y	Y	Y	N	Y	N	N
Ga09g02262	Y	N	Y	N	Y	N	N
Ga09g02298	Y	Y	Y	N	Y	N	N
Ga09g02301	Y	Y	Y	Y	Y	N	N
Ga09g02399	Y	Y	Y	N	N	N	N
Ga09g02402	Y	Y	Y	N	Y	N	N
Ga09g02416	Y	Y	Y	Y	Y	N	N
Ga09g02419	Y	N	Y	N	Y	N	N
Ga09g02483	Y	N	Y	N	N	N	N
Ga09g02484	Y	N	Y	N	Y	N	N
Ga09g02511	Y	Y	Y	Y	Y	N	N
Ga09g02547	Y	N	Y	Y	Y	N	N
Ga09g02550	Y	Y	Y	N	Y	N	N
Ga09g02555	Y	Y	Y	N	Y	N	N
Ga09g02564	Y	Y	Y	Y	Y	N	N
Ga09g02572	Y	Y	N	N	N	N	N
Ga09g02587	Y	Y	Y	N	Y	N	N
Ga09g02589	Y	Y	Y	Y	Y	N	N
Ga10g00005	Y	Y	Y	N	Y	N	N
Ga10g00016	Y	Y	Y	N	N	N	N
Ga10g00048	Y	Y	Y	N	Y	N	Y
Ga10g00081	Y	Y	Y	N	Y	N	N
Ga10g00083	Y	Y	Y	N	Y	N	N
Ga10g00107	Y	N	Y	N	Y	N	N
Ga10g00115	Y	Y	Y	N	Y	N	N
Ga10g00126	Y	N	Y	N	N	N	N
Ga10g00143	Y	Y	Y	N	N	N	N
Ga10g00154	Y	N	Y	N	Y	N	N
Ga10g00166	Y	N	N	N	Y	N	N
Ga10g00225	Y	N	Y	N	N	N	N
Ga10g00243	Y	Y	Y	N	Y	Y	N
Ga10g00247	Y	Y	Y	N	Y	N	N
Ga10g00273	Y	Y	N	N	N	N	N
Ga10g00307	Y	Y	Y	N	N	N	N
Ga10g00318	Y	Y	N	N	N	N	N
Ga10g00326	Y	Y	Y	N	Y	N	N
Ga10g00329	Y	Y	Y	N	Y	N	N
Ga10g00342	Y	Y	Y	N	Y	N	Y
Ga10g00362	Y	Y	Y	N	Y	N	Y
Ga10g00369	Y	Y	N	N	N	N	N
Ga10g00400	Y	Y	Y	N	N	N	N
Ga10g00432	Y	Y	Y	N	N	N	Y
Ga10g00433	Y	Y	Y	N	N	N	N
Ga10g00488	Y	Y	Y	N	N	N	N
Ga10g00491	Y	Y	N	N	N	N	N
Ga10g00502	Y	Y	N	N	N	N	N
Ga10g00503	Y	Y	N	N	N	N	N
Ga10g00510	Y	Y	Y	N	Y	N	N
Ga10g00514	Y	Y	Y	N	Y	N	N
Ga10g00516	Y	Y	Y	N	Y	N	Y
Ga10g00517	Y	N	Y	Y	Y	N	N
Ga10g00526	Y	Y	Y	N	Y	N	N
Ga10g00529	Y	Y	Y	N	N	N	N
Ga10g00544	Y	Y	Y	N	N	N	Y
Ga10g00552	Y	Y	Y	Y	Y	N	N
Ga10g00559	Y	Y	Y	N	Y	N	N
Ga10g00570	Y	Y	Y	Y	Y	N	N
Ga10g00584	Y	Y	Y	N	Y	N	N
Ga10g00646	Y	Y	Y	N	Y	N	N
Ga10g00647	Y	Y	N	N	N	N	Y
Ga10g00653	Y	Y	Y	N	Y	N	N
Ga10g00657	Y	Y	Y	N	Y	N	N
Ga10g00676	Y	Y	Y	N	N	N	N
Ga10g00694	Y	Y	Y	N	Y	N	N
Ga10g00700	Y	N	Y	N	Y	Y	Y
Ga10g00702	Y	N	Y	N	Y	N	Y
Ga10g00722	Y	Y	Y	N	Y	N	N
Ga10g00730	Y	Y	Y	N	Y	N	Y
Ga10g00756	Y	Y	Y	Y	Y	N	N
Ga10g00770	Y	Y	Y	N	Y	Y	N
Ga10g00783	Y	N	N	N	N	N	N
Ga10g00804	Y	Y	N	N	N	N	N
Ga10g00830	Y	Y	Y	N	N	N	N
Ga10g00839	Y	Y	Y	N	N	Y	Y
Ga10g00841	Y	Y	Y	N	N	N	N
Ga10g00854	Y	Y	N	N	N	N	N
Ga10g00859	Y	Y	Y	Y	Y	N	N
Ga10g00861	Y	Y	Y	N	Y	N	Y
Ga10g00880	Y	N	N	N	N	N	N
Ga10g00881	Y	Y	Y	N	N	N	N
Ga10g00898	Y	Y	Y	N	Y	N	N
Ga10g00907	Y	Y	Y	Y	Y	N	Y
Ga10g00920	Y	Y	Y	Y	Y	N	N
Ga10g00989	Y	Y	Y	N	Y	N	N
Ga10g00994	Y	N	Y	N	Y	N	N
Ga10g01007	Y	Y	Y	N	Y	N	N
Ga10g01037	Y	N	Y	N	Y	N	N
Ga10g01048	Y	Y	Y	N	N	N	N
Ga10g01056	Y	N	Y	N	Y	N	N
Ga10g01081	Y	N	Y	Y	Y	N	N
Ga10g01085	Y	Y	Y	N	Y	N	N
Ga10g01107	Y	Y	Y	N	Y	N	N
Ga10g01117	Y	Y	Y	N	Y	N	N
Ga10g01118	Y	N	Y	N	Y	N	N
Ga10g01139	Y	Y	Y	N	N	N	N
Ga10g01158	Y	Y	Y	N	N	N	N
Ga10g01218	Y	Y	Y	N	Y	N	N
Ga10g01219	Y	Y	Y	Y	Y	N	N
Ga10g01234	Y	Y	Y	N	Y	N	N
Ga10g01235	Y	Y	Y	N	Y	N	N
Ga10g01324	Y	Y	Y	N	Y	N	N
Ga10g01340	Y	N	N	N	N	N	N
Ga10g01353	Y	Y	N	N	N	N	N
Ga10g01359	Y	Y	N	N	N	N	N
Ga10g01364	Y	N	Y	N	N	N	N
Ga10g01370	Y	Y	Y	N	Y	N	N
Ga10g01373	Y	Y	Y	N	Y	N	N
Ga10g01383	Y	Y	N	N	N	N	N
Ga10g01397	Y	Y	N	N	N	N	N
Ga10g01412	Y	Y	Y	N	Y	N	Y
Ga10g01421	Y	Y	Y	N	N	N	N
Ga10g01424	Y	Y	Y	N	Y	N	N
Ga10g01431	Y	Y	Y	N	Y	N	N
Ga10g01440	Y	N	Y	N	Y	N	N
Ga10g01467	Y	Y	Y	N	Y	N	N
Ga10g01487	Y	Y	Y	N	N	N	N
Ga10g01496	Y	Y	Y	N	Y	N	N
Ga10g01516	Y	Y	N	N	N	N	N
Ga10g01530	Y	Y	N	Y	N	N	N
Ga10g01531	Y	N	Y	N	Y	N	N
Ga10g01532	Y	Y	Y	N	Y	N	N
Ga10g01558	Y	N	Y	N	Y	N	N
Ga10g01560	Y	Y	Y	N	Y	N	N
Ga10g01589	Y	Y	Y	Y	Y	N	N
Ga10g01590	Y	N	Y	N	Y	N	N
Ga10g01612	Y	Y	N	N	N	N	N
Ga10g01637	Y	Y	Y	N	Y	N	N
Ga10g01654	Y	Y	N	N	N	N	N
Ga10g01662	Y	Y	N	N	N	N	N
Ga10g01672	Y	Y	N	N	N	N	N
Ga10g01673	Y	Y	Y	N	N	N	N
Ga10g01693	Y	Y	Y	N	Y	N	N
Ga10g01700	Y	N	Y	N	Y	N	N
Ga10g01706	Y	N	Y	Y	Y	N	N
Ga10g01732	Y	Y	Y	N	Y	N	N
Ga10g01749	Y	N	Y	N	Y	N	N
Ga10g01753	Y	Y	N	N	N	N	N
Ga10g01757	Y	N	Y	N	N	N	Y
Ga10g01767	Y	Y	N	N	N	N	N
Ga10g01783	Y	Y	Y	N	Y	N	N
Ga10g01791	Y	Y	Y	N	Y	N	N
Ga10g01817	Y	Y	Y	N	N	N	N
Ga10g01823	Y	Y	Y	Y	Y	N	N
Ga10g01841	Y	Y	Y	N	Y	N	Y
Ga10g01855	Y	Y	Y	Y	Y	N	N
Ga10g01863	Y	Y	N	N	N	N	N
Ga10g01888	Y	Y	N	N	N	N	N
Ga10g01948	Y	Y	N	N	N	N	N
Ga10g01961	Y	Y	Y	N	Y	N	N
Ga10g01967	Y	Y	Y	Y	Y	N	N
Ga10g01977	Y	Y	Y	Y	Y	N	N
Ga10g01986	Y	Y	Y	N	Y	N	N
Ga10g02040	Y	N	N	N	N	N	N
Ga10g02047	Y	Y	Y	N	Y	Y	N
Ga10g02057	Y	Y	Y	N	Y	N	N
Ga10g02066	Y	Y	Y	N	Y	N	N
Ga10g02082	Y	Y	Y	N	N	N	N
Ga10g02096	Y	Y	Y	N	Y	N	N
Ga10g02097	Y	Y	N	N	N	N	Y
Ga10g02107	Y	Y	N	N	N	N	N
Ga10g02115	Y	Y	Y	N	N	N	N
Ga10g02122	Y	Y	Y	N	Y	N	N
Ga10g02132	Y	Y	Y	N	Y	N	N
Ga10g02146	Y	Y	Y	N	Y	N	N
Ga10g02162	Y	N	Y	N	Y	N	N
Ga10g02170	Y	Y	Y	N	N	N	N
Ga10g02171	Y	Y	Y	Y	Y	N	N
Ga10g02177	Y	Y	N	Y	Y	N	N
Ga10g02188	Y	N	Y	Y	Y	N	N
Ga10g02197	Y	Y	Y	N	N	N	N
Ga10g02207	Y	N	Y	N	Y	N	N
Ga10g02214	Y	Y	Y	N	Y	N	N
Ga10g02215	Y	Y	Y	Y	Y	N	N
Ga10g02282	Y	Y	N	N	N	N	N
Ga10g02284	Y	Y	Y	Y	Y	N	Y
Ga10g02299	Y	N	Y	N	Y	N	N
Ga10g02300	Y	N	Y	N	Y	N	N
Ga10g02307	Y	Y	Y	N	N	N	N
Ga10g02313	Y	Y	Y	N	Y	N	N
Ga10g02330	Y	Y	Y	N	N	N	N
Ga10g02335	Y	Y	Y	Y	Y	N	N
Ga10g02338	Y	Y	Y	N	Y	N	N
Ga10g02353	Y	Y	N	N	N	N	Y
Ga10g02372	Y	Y	Y	Y	Y	N	N
Ga10g02376	Y	Y	Y	N	Y	N	N
Ga10g02378	Y	Y	N	Y	N	N	N
Ga10g02398	Y	Y	Y	N	Y	N	N
Ga10g02399	Y	Y	Y	Y	Y	N	N
Ga10g02400	Y	N	Y	Y	Y	N	N
Ga10g02426	Y	N	Y	N	Y	N	N
Ga10g02475	Y	N	Y	N	Y	N	N
Ga10g02476	Y	Y	Y	N	Y	N	N
Ga10g02486	Y	Y	Y	N	N	N	N
Ga10g02491	Y	Y	Y	N	Y	N	Y
Ga10g02517	Y	Y	Y	N	Y	N	N
Ga10g02520	Y	Y	Y	N	Y	N	N
Ga10g02525	Y	Y	N	N	N	N	N
Ga10g02529	Y	Y	N	N	N	N	N
Ga10g02533	Y	Y	Y	N	Y	N	N
Ga10g02551	Y	Y	Y	Y	Y	N	N
Ga10g02554	Y	Y	Y	N	Y	N	N
Ga10g02569	Y	Y	Y	N	Y	N	N
Ga10g02663	Y	Y	Y	N	Y	N	N
Ga10g02672	Y	Y	Y	N	Y	N	Y
Ga10g02675	Y	Y	Y	N	N	N	N
Ga10g02691	Y	Y	Y	N	Y	N	N
Ga10g02694	Y	N	N	N	N	N	N
Ga10g02699	Y	Y	N	N	N	N	N
Ga10g02702	Y	Y	N	N	N	N	N
Ga10g02749	Y	Y	Y	N	Y	N	N
Ga10g02757	Y	Y	Y	N	N	N	Y
Ga10g02758	Y	Y	Y	N	N	Y	N
Ga10g02767	Y	Y	N	N	N	N	N
Ga10g02770	Y	Y	Y	Y	Y	N	Y
Ga10g02784	Y	Y	Y	N	Y	N	N
Ga10g02800	Y	Y	N	N	N	N	N
Ga10g02802	Y	Y	Y	N	Y	N	N
Ga11g00017	Y	Y	Y	Y	Y	N	N
Ga11g00024	Y	Y	Y	Y	Y	N	N
Ga11g00069	Y	Y	Y	Y	Y	N	N
Ga11g00099	Y	Y	Y	N	Y	N	N
Ga11g00124	Y	Y	N	N	N	N	N
Ga11g00135	Y	Y	Y	N	Y	N	N
Ga11g00152	Y	Y	Y	N	Y	N	N
Ga11g00167	Y	Y	Y	N	Y	N	N
Ga11g00182	Y	Y	Y	N	Y	N	N
Ga11g00212	Y	Y	Y	Y	Y	N	N
Ga11g00295	Y	Y	Y	N	Y	N	N
Ga11g00309	Y	Y	Y	Y	Y	N	N
Ga11g00317	Y	Y	Y	Y	Y	N	N
Ga11g00319	Y	Y	Y	N	N	N	N
Ga11g00337	Y	Y	Y	N	Y	N	N
Ga11g00390	Y	Y	Y	Y	Y	N	N
Ga11g00405	Y	Y	Y	N	Y	N	N
Ga11g00438	Y	N	Y	N	Y	Y	N
Ga11g00458	Y	Y	N	N	N	N	N
Ga11g00459	Y	Y	Y	N	Y	N	N
Ga11g00478	Y	Y	Y	N	N	Y	Y
Ga11g00495	Y	Y	Y	Y	Y	N	N
Ga11g00522	Y	Y	N	N	N	N	N
Ga11g00557	Y	Y	Y	N	Y	N	N
Ga11g00560	Y	N	Y	N	Y	N	N
Ga11g00561	Y	N	Y	N	Y	Y	N
Ga11g00614	Y	Y	Y	N	Y	N	N
Ga11g00615	Y	Y	Y	Y	Y	N	N
Ga11g00666	Y	Y	Y	N	Y	N	N
Ga11g00673	Y	Y	N	N	N	N	N
Ga11g00720	Y	Y	Y	Y	Y	N	N
Ga11g00727	Y	Y	Y	Y	Y	N	N
Ga11g00735	Y	N	N	N	N	N	N
Ga11g00737	Y	Y	N	N	N	N	Y
Ga11g00738	Y	Y	Y	Y	Y	N	N
Ga11g00752	Y	Y	Y	N	Y	N	N
Ga11g00781	Y	Y	N	N	N	N	N
Ga11g00803	Y	Y	Y	N	Y	N	N
Ga11g00805	Y	N	Y	Y	Y	N	N
Ga11g00812	Y	Y	N	N	N	N	Y
Ga11g00818	Y	N	Y	N	Y	N	N
Ga11g00829	Y	Y	N	N	N	N	N
Ga11g00841	Y	Y	Y	N	Y	N	N
Ga11g00848	Y	N	Y	N	Y	N	N
Ga11g00852	Y	Y	N	N	N	N	N
Ga11g00865	Y	Y	N	N	N	N	N
Ga11g00889	Y	Y	N	N	N	N	N
Ga11g00901	Y	Y	Y	N	Y	N	N
Ga11g00925	Y	Y	Y	N	Y	N	N
Ga11g00932	Y	Y	Y	N	N	N	N
Ga11g00933	Y	Y	Y	N	Y	N	N
Ga11g00945	Y	Y	Y	N	Y	N	N
Ga11g00952	Y	Y	Y	Y	Y	N	N
Ga11g00972	Y	N	Y	N	Y	N	N
Ga11g00998	Y	Y	Y	N	N	N	N
Ga11g01019	Y	N	Y	N	Y	N	N
Ga11g01045	Y	Y	Y	N	Y	N	N
Ga11g01084	Y	Y	Y	Y	Y	N	N
Ga11g01147	Y	Y	Y	N	Y	N	Y
Ga11g01149	Y	Y	Y	N	Y	N	N
Ga11g01167	Y	Y	N	N	N	N	N
Ga11g01225	Y	Y	Y	N	Y	N	N
Ga11g01267	Y	Y	Y	N	N	N	N
Ga11g01281	Y	Y	Y	Y	Y	N	N
Ga11g01290	Y	Y	N	N	N	N	N
Ga11g01294	Y	N	N	N	N	N	N
Ga11g01303	Y	Y	Y	N	Y	N	N
Ga11g01316	Y	Y	N	N	N	N	N
Ga11g01325	Y	N	Y	Y	Y	N	Y
Ga11g01332	Y	Y	Y	N	N	N	N
Ga11g01336	Y	Y	Y	N	N	N	N
Ga11g01349	Y	Y	N	N	N	N	N
Ga11g01387	Y	Y	Y	Y	Y	N	N
Ga11g01393	Y	Y	N	N	N	N	N
Ga11g01395	Y	Y	Y	N	Y	N	N
Ga11g01406	Y	Y	Y	N	Y	N	N
Ga11g01426	Y	Y	Y	Y	Y	N	N
Ga11g01428	Y	Y	Y	N	Y	N	N
Ga11g01438	Y	Y	Y	N	N	Y	Y
Ga11g01450	Y	N	Y	Y	N	N	N
Ga11g01464	Y	Y	Y	N	N	N	N
Ga11g01470	Y	N	N	N	N	N	N
Ga11g01490	Y	Y	N	N	N	N	N
Ga11g01496	Y	Y	N	N	N	N	N
Ga11g01506	Y	Y	Y	N	Y	N	N
Ga11g01513	Y	Y	Y	Y	Y	N	Y
Ga11g01536	Y	Y	Y	N	Y	N	N
Ga11g01553	Y	Y	Y	N	Y	N	N
Ga11g01568	Y	Y	Y	N	N	N	Y
Ga11g01569	Y	Y	N	N	N	N	N
Ga11g01586	Y	Y	Y	N	Y	N	N
Ga11g01591	Y	Y	Y	N	Y	N	N
Ga11g01616	Y	Y	N	N	N	N	N
Ga11g01617	Y	Y	N	N	N	N	N
Ga11g01632	Y	Y	Y	N	Y	N	N
Ga11g01648	Y	Y	Y	N	Y	N	N
Ga11g01683	Y	Y	Y	N	Y	N	N
Ga11g01688	Y	Y	Y	Y	Y	N	N
Ga11g01689	Y	Y	N	N	N	N	N
Ga11g01690	Y	N	Y	Y	Y	N	N
Ga11g01691	Y	Y	N	N	N	N	N
Ga11g01701	Y	N	Y	N	Y	N	Y
Ga11g01727	Y	Y	Y	N	N	N	N
Ga11g01734	Y	Y	Y	N	N	N	Y
Ga11g01735	Y	Y	Y	Y	Y	N	N
Ga11g01739	Y	N	N	N	N	N	N
Ga11g01808	Y	Y	Y	N	Y	N	Y
Ga11g01854	Y	Y	Y	Y	Y	N	N
Ga11g01862	Y	Y	N	N	N	N	N
Ga11g01879	Y	N	Y	Y	Y	N	N
Ga11g01886	Y	N	Y	N	Y	N	N
Ga11g01887	Y	Y	Y	N	Y	N	N
Ga11g01888	Y	Y	N	N	N	N	N
Ga11g01895	Y	Y	Y	Y	Y	N	N
Ga11g01897	Y	Y	N	N	N	N	N
Ga11g01912	Y	N	N	N	N	N	N
Ga11g01915	Y	Y	N	N	N	N	N
Ga11g01929	Y	Y	N	N	N	N	N
Ga11g01938	Y	Y	Y	N	Y	N	N
Ga11g01939	Y	Y	Y	Y	Y	N	N
Ga11g01956	Y	Y	Y	N	N	N	Y
Ga11g01981	Y	Y	Y	N	Y	N	N
Ga11g01986	Y	Y	Y	Y	Y	N	N
Ga11g01989	Y	N	Y	N	Y	N	N
Ga11g02008	Y	Y	Y	Y	Y	N	N
Ga11g02026	Y	Y	Y	N	Y	N	N
Ga11g02061	Y	Y	N	N	N	N	N
Ga11g02067	Y	N	N	N	N	N	N
Ga11g02091	Y	Y	Y	N	Y	Y	N
Ga11g02106	Y	Y	Y	N	Y	N	N
Ga11g02120	Y	Y	Y	N	Y	N	N
Ga11g02122	Y	Y	Y	N	Y	N	N
Ga11g02139	Y	Y	Y	Y	Y	N	N
Ga11g02145	Y	Y	Y	N	Y	N	N
Ga11g02146	Y	Y	N	N	N	N	Y
Ga11g02165	Y	Y	Y	N	Y	N	N
Ga11g02170	Y	Y	Y	N	Y	N	N
Ga11g02187	Y	Y	Y	Y	Y	N	N
Ga11g02189	Y	Y	Y	Y	Y	N	N
Ga11g02210	Y	Y	Y	Y	Y	N	N
Ga11g02220	Y	Y	Y	N	N	Y	Y
Ga11g02222	Y	N	Y	N	Y	N	N
Ga11g02240	Y	Y	Y	N	N	N	N
Ga11g02250	Y	Y	Y	Y	Y	N	Y
Ga11g02252	Y	Y	Y	N	N	Y	Y
Ga11g02263	Y	Y	Y	N	Y	N	N
Ga11g02289	Y	Y	Y	Y	Y	N	N
Ga11g02295	Y	Y	Y	Y	Y	N	N
Ga11g02299	Y	N	Y	N	Y	N	N
Ga11g02311	Y	Y	Y	Y	N	N	N
Ga11g02332	Y	Y	Y	N	Y	N	Y
Ga11g02354	Y	Y	Y	Y	Y	N	N
Ga11g02393	Y	Y	Y	Y	Y	N	N
Ga11g02406	Y	Y	Y	N	Y	N	N
Ga11g02410	Y	Y	Y	Y	Y	Y	N
Ga11g02415	Y	Y	Y	N	Y	Y	Y
Ga11g02425	Y	Y	Y	N	N	N	N
Ga11g02429	Y	Y	Y	N	Y	N	N
Ga11g02468	Y	N	Y	Y	Y	N	N
Ga11g02490	Y	Y	Y	N	Y	N	N
Ga11g02491	Y	Y	Y	N	Y	N	N
Ga11g02494	Y	Y	Y	N	Y	N	N
Ga11g02524	Y	Y	N	N	N	N	N
Ga11g02527	Y	N	Y	N	Y	N	N
Ga11g02534	Y	Y	Y	N	Y	N	N
Ga11g02535	Y	Y	Y	N	Y	N	N
Ga11g02574	Y	Y	Y	N	N	N	N
Ga11g02618	Y	Y	Y	N	Y	N	N
Ga11g02630	Y	Y	N	N	N	N	N
Ga11g02657	Y	Y	Y	N	Y	N	N
Ga11g02667	Y	Y	N	N	N	N	N
Ga11g02697	Y	Y	Y	N	Y	N	N
Ga11g02737	Y	Y	Y	N	N	N	N
Ga11g02742	Y	Y	Y	Y	Y	N	N
Ga11g02744	Y	Y	N	N	N	N	N
Ga11g02768	Y	Y	Y	N	Y	N	N
Ga11g02814	Y	Y	Y	N	Y	N	N
Ga11g02815	Y	Y	Y	N	Y	N	N
Ga11g02823	Y	Y	Y	N	N	N	Y
Ga11g02844	Y	Y	Y	Y	Y	N	N
Ga11g02845	Y	Y	Y	N	Y	N	N
Ga11g02848	Y	Y	Y	N	N	N	N
Ga11g02854	Y	N	N	N	N	Y	N
Ga11g02855	Y	Y	Y	N	Y	N	N
Ga11g02861	Y	Y	Y	Y	Y	N	N
Ga11g02882	Y	Y	Y	N	Y	N	N
Ga11g02940	Y	Y	Y	N	Y	N	N
Ga11g02955	Y	Y	N	N	N	N	N
Ga11g02961	Y	Y	Y	N	Y	N	N
Ga11g02963	Y	Y	N	N	N	N	N
Ga11g02971	Y	Y	Y	N	Y	N	N
Ga11g02975	Y	Y	Y	N	N	N	Y
Ga11g02983	Y	Y	N	N	N	N	N
Ga11g03049	Y	Y	N	N	N	N	N
Ga11g03061	Y	Y	Y	N	Y	N	N
Ga11g03080	Y	Y	Y	N	N	N	N
Ga11g03088	Y	Y	Y	N	Y	N	N
Ga11g03111	Y	Y	Y	N	N	N	Y
Ga11g03128	Y	Y	N	N	N	N	N
Ga11g03134	Y	N	Y	N	Y	N	N
Ga11g03144	Y	Y	Y	Y	Y	N	N
Ga11g03146	Y	Y	N	N	N	N	N
Ga11g03163	Y	N	Y	N	Y	N	N
Ga11g03168	Y	Y	Y	N	Y	N	N
Ga11g03174	Y	Y	Y	N	Y	N	N
Ga11g03177	Y	Y	Y	N	Y	N	N
Ga11g03188	Y	N	N	Y	N	N	N
Ga11g03200	Y	Y	Y	N	N	N	Y
Ga11g03212	Y	N	N	N	N	N	N
Ga11g03253	Y	Y	N	N	N	N	Y
Ga11g03260	Y	Y	Y	N	Y	Y	N
Ga11g03278	Y	Y	Y	N	Y	N	Y
Ga11g03279	Y	Y	N	N	N	Y	N
[truncated: 4,289 more rows]
