# Supplementary material for: Multi-strategic RNA-seq analysis reveals a high-resolution transcriptional landscape in cotton
Source: Nat Commun. 2019 Oct 17;10:4714. doi: 10.1038/s41467-019-12575-x (PMC6797763; doi:10.1038/s41467-019-12575-x)
Supplement: Supplementary file 5 — Supplementary Dataset 1-39 [file 41467_2019_12575_MOESM5_ESM.zip › SupplementaryDataset/SuppData28.xlsx]

## Sheet: A5SS
The effects of A5SS on protein features
Name	CDD	pfam	VSL2	anchor	iupred	signalp	TMHMM
Ga01g00017	Y	N	Y	N	Y	N	N
Ga01g00117	Y	Y	Y	N	Y	N	Y
Ga01g00229	Y	Y	Y	Y	Y	N	N
Ga01g00239	Y	N	N	Y	N	N	N
Ga01g00374	Y	Y	Y	N	Y	N	N
Ga01g00400	Y	Y	Y	N	Y	N	N
Ga01g00452	Y	N	Y	N	Y	N	N
Ga01g00455	Y	Y	N	N	N	N	N
Ga01g00619	Y	Y	N	N	N	N	N
Ga01g00718	Y	Y	Y	N	N	N	Y
Ga01g00752	Y	N	Y	N	Y	N	N
Ga01g00765	Y	Y	N	N	N	N	N
Ga01g00945	Y	Y	Y	N	Y	N	N
Ga01g01025	Y	N	Y	N	Y	N	N
Ga01g01071	Y	N	Y	N	Y	N	N
Ga01g01104	Y	N	Y	N	N	N	N
Ga01g01174	Y	Y	Y	N	N	N	N
Ga01g01187	Y	N	N	N	N	N	N
Ga01g01234	Y	Y	Y	Y	Y	N	N
Ga01g01288	Y	Y	Y	N	Y	N	N
Ga01g01301	Y	Y	N	N	N	N	N
Ga01g01449	Y	N	Y	Y	Y	N	N
Ga01g01457	Y	Y	N	N	N	N	N
Ga01g01465	Y	Y	Y	N	Y	N	N
Ga01g01507	Y	Y	Y	Y	Y	N	N
Ga01g01601	Y	Y	Y	N	Y	N	N
Ga01g01765	Y	Y	Y	N	Y	N	N
Ga01g01854	Y	Y	Y	N	Y	N	N
Ga01g01879	Y	Y	Y	N	Y	N	N
Ga01g01917	Y	Y	Y	N	N	N	N
Ga01g01952	Y	N	Y	N	Y	N	N
Ga01g01962	Y	Y	Y	N	Y	N	N
Ga01g02231	Y	N	Y	N	N	N	N
Ga01g02254	Y	Y	Y	N	N	N	N
Ga01g02401	Y	Y	Y	Y	Y	N	N
Ga01g02518	Y	N	Y	N	Y	N	N
Ga02g00015	Y	Y	N	N	N	N	N
Ga02g00053	Y	Y	Y	Y	Y	N	N
Ga02g00310	Y	Y	Y	Y	Y	N	N
Ga02g00336	Y	Y	Y	N	N	N	N
Ga02g00351	Y	Y	Y	N	Y	N	N
Ga02g00412	Y	N	Y	N	Y	N	N
Ga02g00426	Y	Y	Y	N	Y	N	N
Ga02g00486	Y	Y	Y	N	N	N	N
Ga02g00499	Y	Y	Y	N	N	N	N
Ga02g00542	Y	N	Y	N	Y	N	Y
Ga02g00588	Y	Y	Y	N	Y	N	N
Ga02g00604	Y	Y	N	N	N	N	N
Ga02g00659	Y	N	Y	N	Y	N	N
Ga02g00824	Y	Y	N	N	N	N	N
Ga02g00875	Y	Y	N	N	N	N	Y
Ga02g00883	Y	N	Y	N	N	N	N
Ga02g00935	Y	Y	Y	N	Y	N	N
Ga02g01231	Y	N	Y	Y	Y	N	N
Ga02g01410	Y	Y	Y	N	Y	N	N
Ga03g00133	Y	Y	Y	N	N	N	N
Ga03g00155	Y	Y	Y	N	Y	N	N
Ga03g00316	Y	Y	Y	Y	Y	N	N
Ga03g00369	Y	Y	Y	N	Y	N	N
Ga03g00421	Y	N	Y	N	Y	N	N
Ga03g00536	Y	Y	N	N	N	N	N
Ga03g00589	Y	Y	N	N	N	N	N
Ga03g00622	Y	N	Y	N	N	N	N
Ga03g00643	Y	Y	N	N	N	N	N
Ga03g00655	Y	Y	Y	N	Y	N	N
Ga03g00788	Y	Y	Y	N	Y	N	N
Ga03g00898	Y	Y	Y	Y	Y	N	N
Ga03g00912	Y	Y	Y	N	Y	N	Y
Ga03g00916	Y	N	N	N	N	N	N
Ga03g00941	Y	Y	Y	N	Y	N	N
Ga03g00945	Y	Y	Y	N	Y	N	N
Ga03g00969	Y	Y	Y	Y	Y	N	N
Ga03g00973	Y	Y	Y	N	Y	N	N
Ga03g01108	Y	N	Y	N	Y	N	N
Ga03g01230	Y	Y	Y	Y	Y	N	N
Ga03g01237	Y	Y	Y	N	Y	N	N
Ga03g01299	Y	Y	N	N	N	N	N
Ga03g01565	Y	N	N	N	N	N	N
Ga03g01776	Y	Y	Y	N	Y	N	N
Ga03g01819	Y	N	Y	N	Y	N	N
Ga03g02034	Y	Y	Y	N	Y	N	N
Ga03g02057	Y	Y	N	N	N	N	N
Ga03g02103	Y	Y	Y	Y	Y	N	N
Ga03g02159	Y	Y	Y	N	N	N	N
Ga03g02259	Y	Y	Y	N	Y	N	N
Ga03g02272	Y	Y	N	N	N	N	N
Ga03g02410	Y	Y	N	N	N	N	N
Ga03g02490	Y	Y	Y	N	Y	N	N
Ga03g02515	Y	Y	Y	N	N	N	N
Ga04g00020	Y	Y	Y	Y	Y	N	N
Ga04g00291	Y	Y	Y	Y	Y	N	N
Ga04g00340	Y	Y	N	N	N	N	N
Ga04g00437	Y	Y	Y	N	Y	N	N
Ga04g00520	Y	Y	Y	N	Y	N	N
Ga04g00582	Y	N	Y	N	N	N	Y
Ga04g00618	Y	N	N	Y	N	N	N
Ga04g00766	Y	N	Y	N	Y	N	N
Ga04g00988	Y	N	N	N	N	N	N
Ga04g01002	Y	Y	Y	Y	Y	N	N
Ga04g01011	Y	Y	N	N	N	N	N
Ga04g01160	Y	Y	Y	N	Y	N	N
Ga04g01332	Y	N	Y	N	Y	N	N
Ga04g01561	Y	Y	Y	N	Y	N	N
Ga04g01611	Y	Y	N	N	N	N	N
Ga04g01716	Y	N	Y	N	Y	N	N
Ga04g01740	Y	Y	Y	N	N	N	N
Ga04g01776	Y	Y	Y	N	Y	N	N
Ga04g01884	Y	Y	N	N	N	N	N
Ga04g01942	Y	N	Y	N	Y	N	N
Ga05g00046	Y	Y	Y	N	Y	N	N
Ga05g00127	Y	Y	Y	N	Y	N	Y
Ga05g00213	Y	Y	Y	N	Y	N	N
Ga05g00238	Y	Y	N	N	N	N	N
Ga05g00466	Y	Y	Y	N	Y	N	N
Ga05g00475	Y	Y	Y	N	N	N	N
Ga05g00503	Y	Y	Y	N	Y	N	Y
Ga05g00517	Y	Y	N	N	N	N	N
Ga05g00677	Y	Y	Y	N	Y	N	N
Ga05g00712	Y	Y	Y	N	Y	N	N
Ga05g00797	Y	Y	N	N	N	N	N
Ga05g00900	Y	Y	Y	N	N	N	N
Ga05g00910	Y	N	Y	N	Y	N	N
Ga05g00955	Y	Y	Y	N	Y	N	N
Ga05g01070	Y	Y	Y	Y	Y	N	N
Ga05g01138	Y	Y	N	N	N	N	N
Ga05g01139	Y	Y	Y	N	Y	N	N
Ga05g01146	Y	Y	Y	N	Y	N	N
Ga05g01198	Y	Y	N	N	N	N	N
Ga05g01224	Y	Y	N	N	Y	N	N
Ga05g01318	Y	Y	Y	N	Y	N	N
Ga05g01389	Y	N	Y	N	N	N	N
Ga05g01509	Y	Y	N	N	N	N	N
Ga05g01661	Y	Y	N	N	N	N	N
Ga05g01733	Y	Y	N	N	N	N	N
Ga05g01770	Y	N	N	N	N	N	N
Ga05g01788	Y	Y	Y	N	Y	N	N
Ga05g01910	Y	Y	Y	N	Y	N	N
Ga05g02018	Y	N	Y	N	Y	N	N
Ga05g02037	Y	N	N	N	N	N	N
Ga05g02216	Y	Y	N	N	N	N	N
Ga05g02298	Y	N	Y	N	N	N	N
Ga05g02367	Y	N	Y	Y	Y	N	N
Ga05g02406	Y	Y	Y	Y	Y	N	N
Ga05g02489	Y	Y	N	N	N	N	N
Ga05g02496	Y	Y	Y	Y	Y	N	N
Ga05g02522	Y	N	Y	Y	Y	N	N
Ga05g02539	Y	Y	Y	N	Y	N	N
Ga05g02549	Y	Y	Y	N	Y	N	N
Ga05g02586	Y	N	Y	Y	Y	N	N
Ga05g02610	Y	Y	Y	N	N	N	N
Ga05g02795	Y	N	Y	N	Y	N	N
Ga05g02851	Y	Y	N	N	N	N	N
Ga05g02908	Y	Y	Y	N	N	N	N
Ga05g03077	Y	Y	Y	N	N	N	N
Ga05g03110	Y	Y	N	N	N	N	N
Ga05g03136	Y	Y	Y	N	N	N	N
Ga05g03184	Y	Y	Y	N	Y	N	N
Ga05g03539	Y	Y	N	Y	N	N	N
Ga05g03586	Y	Y	Y	N	Y	N	N
Ga05g03602	Y	Y	Y	N	N	N	N
Ga05g03687	Y	Y	Y	Y	Y	N	N
Ga06g00143	Y	Y	Y	N	Y	N	N
Ga06g00246	Y	Y	Y	N	Y	N	N
Ga06g00354	Y	N	Y	N	N	N	N
Ga06g00377	Y	N	Y	Y	Y	N	N
Ga06g00386	Y	Y	Y	Y	Y	N	N
Ga06g00604	Y	Y	Y	N	Y	N	N
Ga06g00755	Y	N	Y	Y	N	N	Y
Ga06g00840	Y	N	N	N	N	N	Y
Ga06g00841	Y	Y	N	N	N	N	N
Ga06g00862	Y	Y	Y	N	Y	N	N
Ga06g00895	Y	Y	Y	Y	N	N	N
Ga06g01033	Y	Y	Y	Y	Y	N	N
Ga06g01142	Y	Y	Y	Y	Y	N	N
Ga06g01166	Y	Y	N	N	N	N	Y
Ga06g01186	Y	Y	Y	N	Y	N	N
Ga06g01566	Y	N	Y	N	N	N	N
Ga06g01884	Y	Y	Y	N	Y	N	N
Ga06g01929	Y	Y	Y	N	Y	N	N
Ga06g02035	Y	N	Y	N	Y	N	N
Ga07g00379	Y	Y	Y	N	N	N	N
Ga07g00390	Y	Y	Y	N	Y	N	N
Ga07g00407	Y	Y	N	N	N	N	N
Ga07g00462	Y	N	Y	N	Y	N	N
Ga07g00486	Y	N	Y	N	Y	N	Y
Ga07g00511	Y	Y	Y	Y	Y	N	N
Ga07g00516	Y	Y	N	N	N	N	N
Ga07g00541	Y	Y	Y	Y	Y	N	N
Ga07g00578	Y	Y	Y	N	Y	N	N
Ga07g00593	Y	Y	Y	Y	Y	N	N
Ga07g00635	Y	Y	Y	Y	Y	N	N
Ga07g00678	Y	N	N	N	N	N	N
Ga07g00704	Y	N	Y	N	N	N	N
Ga07g00794	Y	Y	Y	N	N	N	N
Ga07g00836	Y	Y	N	N	N	N	N
Ga07g00901	Y	Y	Y	N	Y	N	N
Ga07g00970	Y	Y	Y	N	Y	N	Y
Ga07g01008	Y	Y	N	N	N	N	N
Ga07g01034	Y	Y	Y	N	Y	N	N
Ga07g01076	Y	N	Y	N	N	N	N
Ga07g01102	Y	Y	Y	N	Y	N	N
Ga07g01188	Y	Y	Y	N	Y	N	N
Ga07g01203	Y	N	Y	N	N	N	Y
Ga07g01286	Y	Y	N	N	N	N	N
Ga07g01350	Y	Y	Y	N	Y	N	N
Ga07g01409	Y	N	N	N	N	N	N
Ga07g01469	Y	Y	Y	Y	Y	N	N
Ga07g01626	Y	Y	N	N	N	N	N
Ga07g01737	Y	N	Y	N	Y	N	N
Ga07g02100	Y	N	Y	N	Y	N	N
Ga07g02113	Y	N	Y	Y	Y	N	N
Ga07g02297	Y	Y	Y	N	N	N	Y
Ga07g02333	Y	Y	Y	N	Y	N	Y
Ga07g02398	Y	Y	Y	N	Y	N	N
Ga07g02461	Y	N	N	N	N	N	N
Ga08g00137	Y	Y	N	N	N	N	N
Ga08g00139	Y	Y	N	N	N	N	N
Ga08g00265	Y	N	Y	Y	Y	N	N
Ga08g00415	Y	Y	N	N	Y	N	N
Ga08g00433	Y	Y	Y	N	Y	N	N
Ga08g00508	Y	Y	Y	N	N	N	Y
Ga08g00515	Y	Y	Y	Y	Y	N	N
Ga08g00680	Y	Y	Y	N	Y	N	N
Ga08g00749	Y	Y	N	N	N	N	N
Ga08g00752	Y	Y	Y	N	Y	N	N
Ga08g00922	Y	Y	N	N	N	N	Y
Ga08g00964	Y	Y	Y	N	N	N	N
Ga08g00973	Y	Y	Y	N	Y	N	Y
Ga08g01066	Y	Y	Y	N	N	N	N
Ga08g01132	Y	Y	N	N	N	N	N
Ga08g01156	Y	N	Y	N	Y	N	N
Ga08g01382	Y	Y	N	N	N	N	N
Ga08g01485	Y	Y	N	N	N	N	N
Ga08g01636	Y	Y	Y	N	Y	N	N
Ga08g01645	Y	Y	Y	Y	Y	N	N
Ga08g01660	Y	Y	Y	N	N	N	N
Ga08g01661	Y	Y	N	Y	N	N	N
Ga08g01673	Y	Y	N	N	N	N	N
Ga08g01839	Y	Y	N	N	N	N	N
Ga08g01900	Y	Y	N	N	N	N	N
Ga08g01983	Y	N	Y	Y	Y	N	N
Ga08g01989	Y	N	Y	N	N	N	N
Ga08g02075	Y	Y	Y	Y	Y	N	N
Ga08g02425	Y	N	N	N	N	N	N
Ga08g02787	Y	N	N	N	N	N	N
Ga09g00005	Y	Y	Y	N	N	N	N
Ga09g00035	Y	Y	N	N	Y	N	N
Ga09g00046	Y	N	N	N	N	N	N
Ga09g00060	Y	N	Y	N	N	N	N
Ga09g00129	Y	Y	Y	N	Y	N	N
Ga09g00208	Y	Y	Y	N	N	N	Y
Ga09g00310	Y	N	N	N	N	N	N
Ga09g00406	Y	Y	Y	N	Y	N	N
Ga09g00557	Y	Y	Y	N	Y	N	N
Ga09g00596	Y	Y	Y	N	N	N	N
Ga09g00662	Y	Y	N	N	N	N	N
Ga09g00778	Y	Y	Y	N	N	Y	N
Ga09g00785	Y	Y	N	N	N	N	N
Ga09g00803	Y	Y	Y	N	N	N	N
Ga09g00884	Y	N	Y	N	Y	N	N
Ga09g00942	Y	N	Y	Y	Y	N	N
Ga09g00966	Y	Y	Y	N	Y	N	N
Ga09g01036	Y	Y	Y	N	N	N	N
Ga09g01159	Y	N	Y	N	Y	N	Y
Ga09g01375	Y	Y	Y	Y	Y	N	Y
Ga09g01414	Y	Y	Y	N	N	N	N
Ga09g01524	Y	Y	Y	N	Y	N	N
Ga09g01593	Y	N	Y	Y	Y	N	N
Ga09g01718	Y	Y	Y	Y	N	N	N
Ga09g01791	Y	N	Y	N	Y	N	N
Ga09g01822	Y	N	Y	Y	Y	N	Y
Ga09g01918	Y	Y	Y	Y	Y	N	N
Ga09g01946	Y	Y	N	N	N	N	N
Ga09g02016	Y	Y	Y	N	Y	N	N
Ga09g02197	Y	N	Y	N	N	N	N
Ga09g02262	Y	N	Y	N	Y	N	N
Ga09g02298	Y	Y	Y	N	Y	N	N
Ga09g02483	Y	N	Y	N	N	N	N
Ga09g02548	Y	Y	Y	N	Y	N	N
Ga09g02589	Y	Y	Y	N	Y	N	N
Ga10g00115	Y	Y	Y	N	Y	N	N
Ga10g00326	Y	N	Y	Y	Y	N	N
Ga10g00491	Y	Y	N	N	N	N	N
Ga10g00526	Y	Y	Y	N	Y	N	N
Ga10g00657	Y	Y	Y	N	N	N	N
Ga10g00682	Y	N	Y	N	Y	N	N
Ga10g00756	Y	Y	Y	N	Y	N	N
Ga10g00759	Y	Y	N	N	N	N	N
Ga10g00861	Y	Y	Y	N	Y	N	N
Ga10g00881	Y	Y	N	N	N	N	N
Ga10g00888	Y	N	N	N	N	N	N
Ga10g00920	Y	Y	Y	Y	Y	N	N
Ga10g01085	Y	N	Y	N	Y	N	N
Ga10g01218	Y	Y	N	N	N	N	N
Ga10g01412	Y	Y	Y	N	Y	N	Y
Ga10g01473	Y	Y	Y	N	Y	N	N
Ga10g01693	Y	Y	Y	N	N	N	N
Ga10g01783	Y	Y	N	N	N	N	N
Ga10g01855	Y	Y	N	N	N	N	N
Ga10g02025	Y	Y	N	N	N	N	N
Ga10g02052	Y	Y	Y	Y	N	N	N
Ga10g02066	Y	Y	N	N	N	N	N
Ga10g02077	Y	Y	Y	N	Y	N	N
Ga10g02197	Y	Y	N	N	N	N	N
Ga10g02215	Y	Y	Y	N	Y	N	N
Ga10g02299	Y	N	Y	N	N	N	N
Ga10g02331	Y	Y	N	N	N	N	N
Ga10g02379	Y	Y	N	N	N	N	Y
Ga10g02399	Y	Y	Y	Y	Y	N	N
Ga10g02475	Y	N	Y	N	Y	N	N
Ga10g02486	Y	Y	Y	N	N	N	N
Ga10g02675	Y	Y	N	N	N	N	N
Ga11g00031	Y	Y	Y	N	Y	N	N
Ga11g00099	Y	N	Y	N	N	N	N
Ga11g00152	Y	Y	Y	N	Y	N	N
Ga11g00295	Y	Y	Y	N	Y	N	N
Ga11g00458	Y	N	N	N	N	N	N
Ga11g00495	Y	Y	Y	N	Y	N	N
Ga11g00614	Y	Y	N	N	Y	N	N
Ga11g00720	Y	Y	Y	Y	Y	N	N
Ga11g00812	Y	N	N	N	N	N	N
Ga11g00932	Y	Y	Y	N	N	N	N
Ga11g00933	Y	N	Y	N	N	N	N
Ga11g00983	Y	Y	Y	N	N	N	N
Ga11g01069	Y	Y	Y	N	N	N	N
Ga11g01332	Y	Y	Y	N	N	N	N
Ga11g01450	Y	N	Y	Y	N	N	N
Ga11g01506	Y	Y	N	N	N	N	N
Ga11g01690	Y	N	Y	Y	Y	N	N
Ga11g01862	Y	Y	N	N	N	N	N
Ga11g01915	Y	Y	N	N	N	N	N
Ga11g02019	Y	Y	N	N	N	N	Y
Ga11g02091	Y	N	N	N	N	N	N
Ga11g02146	Y	Y	Y	N	Y	N	N
Ga11g02222	Y	N	Y	N	Y	N	N
Ga11g02295	Y	N	Y	Y	Y	N	N
Ga11g02491	Y	Y	Y	N	N	N	N
Ga11g02677	Y	Y	Y	Y	Y	N	N
Ga11g02793	Y	Y	Y	Y	N	N	Y
Ga11g02848	Y	Y	N	N	N	N	N
Ga11g02882	Y	N	Y	N	Y	N	N
Ga11g02940	Y	Y	Y	Y	Y	N	N
Ga11g03080	Y	Y	Y	N	Y	N	N
Ga11g03279	Y	Y	N	N	N	Y	N
Ga11g03337	Y	N	Y	Y	Y	N	N
Ga11g03404	Y	Y	Y	N	Y	N	N
Ga11g03484	Y	Y	Y	Y	Y	N	N
Ga11g03668	Y	Y	N	Y	N	N	N
Ga11g03683	Y	Y	Y	N	Y	N	N
Ga11g03710	Y	Y	N	N	N	N	N
Ga11g03725	Y	Y	N	N	N	N	N
Ga11g03729	Y	Y	Y	N	Y	N	N
Ga11g03732	Y	Y	Y	Y	Y	N	N
Ga11g03745	Y	Y	N	N	N	N	N
Ga11g03768	Y	N	Y	Y	Y	N	N
Ga12g00127	Y	Y	Y	N	Y	N	N
Ga12g00181	Y	Y	N	Y	N	N	N
Ga12g00219	Y	Y	Y	N	Y	N	N
Ga12g00226	Y	Y	Y	N	N	N	N
Ga12g00365	Y	Y	Y	N	N	N	N
Ga12g00379	Y	Y	Y	N	Y	N	N
Ga12g00404	Y	Y	N	N	N	N	N
Ga12g00650	Y	Y	N	N	N	N	N
Ga12g00812	Y	Y	Y	N	Y	N	Y
Ga12g00833	Y	Y	Y	N	Y	N	N
Ga12g01135	Y	Y	N	N	N	N	N
Ga12g01150	Y	Y	Y	N	Y	N	N
Ga12g01203	Y	Y	Y	Y	N	N	N
Ga12g01231	Y	Y	N	N	N	N	N
Ga12g01234	Y	Y	Y	N	Y	N	N
Ga12g01252	Y	Y	Y	N	Y	N	N
Ga12g01257	Y	Y	N	N	N	N	N
Ga12g01281	Y	Y	N	N	N	N	N
Ga12g01469	Y	Y	Y	N	Y	N	N
Ga12g01733	Y	Y	Y	N	Y	N	N
Ga12g02024	Y	Y	Y	N	Y	N	N
Ga12g02159	Y	N	N	N	N	N	N
Ga12g02499	Y	Y	N	N	N	N	N
Ga12g02514	Y	Y	Y	N	Y	N	N
Ga12g02535	Y	Y	Y	Y	Y	N	Y
Ga12g02602	Y	Y	Y	N	Y	N	N
Ga12g02643	Y	N	Y	Y	Y	N	N
Ga12g02665	Y	Y	Y	N	Y	N	N
Ga12g02769	Y	N	N	N	N	N	N
Ga13g00117	Y	Y	Y	N	Y	N	N
Ga13g00226	Y	Y	Y	N	Y	N	N
Ga13g00286	Y	Y	N	N	N	N	N
Ga13g00320	Y	Y	Y	N	Y	N	N
Ga13g00563	Y	N	Y	Y	Y	N	N
Ga13g00564	Y	Y	N	N	N	N	N
Ga13g00620	Y	Y	Y	Y	Y	N	N
Ga13g00975	Y	Y	Y	Y	Y	N	N
Ga13g01017	Y	N	Y	Y	Y	N	N
Ga13g01043	Y	Y	Y	Y	N	N	N
Ga13g01046	Y	Y	Y	N	N	N	N
Ga13g01047	Y	Y	Y	N	N	Y	N
Ga13g01079	Y	Y	N	N	N	N	N
Ga13g01264	Y	N	Y	N	Y	N	N
Ga13g01292	Y	Y	Y	N	Y	N	N
Ga13g01354	Y	Y	Y	Y	Y	N	N
Ga13g01400	Y	Y	Y	N	Y	N	Y
Ga13g01455	Y	Y	Y	N	N	N	N
Ga13g01554	Y	Y	N	N	N	N	N
Ga13g01651	Y	Y	Y	N	Y	N	N
Ga13g01848	Y	N	N	N	N	N	N
Ga13g01891	Y	Y	Y	N	Y	N	N
Ga13g01976	Y	Y	N	N	N	N	N
Ga13g02022	Y	Y	Y	N	N	N	N
Ga13g02045	Y	Y	Y	N	Y	N	N
Ga13g02051	Y	Y	N	N	N	N	N
Ga13g02442	Y	Y	N	N	N	N	N
Ga13g02495	Y	N	Y	N	Y	N	N
Ga13g02550	Y	Y	N	N	N	N	N
Ga14g00018	Y	Y	Y	N	Y	N	N
Ga14g00162	Y	N	Y	N	Y	N	Y
Ga14g00218	Y	Y	Y	N	Y	N	N
Ga14g00262	Y	Y	Y	N	Y	N	N
Ga14g00447	Y	Y	Y	Y	N	N	Y
Ga14g00551	Y	N	Y	Y	N	N	N
Ga14g00573	Y	Y	N	N	N	N	N
Ga14g00587	Y	Y	Y	Y	Y	N	N
Ga14g00646	Y	Y	Y	N	N	N	N
Ga14g00660	Y	Y	N	N	N	N	Y
Ga14g00679	Y	Y	Y	N	Y	N	N
Ga14g00703	Y	N	Y	Y	Y	N	N
Ga14g00860	Y	Y	Y	N	Y	N	N
Ga14g01208	Y	Y	Y	N	Y	N	Y
Ga14g01278	Y	Y	Y	Y	Y	N	Y
Ga14g01579	Y	N	Y	N	Y	N	N
Ga14g01867	Y	Y	Y	N	N	N	N
Ga01g00566	N	Y	Y	N	Y	N	N
Ga01g00571	N	Y	N	N	N	N	N
Ga01g00761	N	Y	Y	N	Y	N	N
Ga01g00786	N	Y	N	N	N	N	N
Ga01g01044	N	Y	Y	N	Y	Y	N
Ga01g01068	N	Y	N	N	N	N	N
Ga01g01207	N	Y	Y	N	N	N	N
Ga01g01286	N	Y	N	N	N	N	N
Ga01g01315	N	Y	Y	Y	Y	N	N
Ga01g01432	N	Y	Y	N	Y	N	N
Ga01g01522	N	Y	Y	N	Y	N	N
Ga01g01743	N	Y	Y	N	Y	N	N
Ga01g01857	N	Y	N	N	N	N	N
Ga01g01911	N	Y	N	N	N	N	Y
Ga01g02209	N	Y	Y	N	Y	N	N
Ga01g02228	N	Y	Y	N	N	N	N
Ga01g02253	N	Y	Y	N	Y	N	N
Ga01g02268	N	Y	Y	Y	Y	N	N
Ga01g02373	N	Y	Y	N	N	N	Y
Ga02g00021	N	Y	Y	Y	Y	N	N
Ga02g00611	N	Y	Y	N	Y	N	Y
Ga02g00646	N	Y	N	N	N	N	N
Ga02g00684	N	Y	Y	N	Y	N	N
Ga02g00701	N	Y	N	N	Y	N	N
Ga02g00929	N	Y	Y	Y	Y	N	N
Ga02g00932	N	Y	Y	N	Y	N	Y
Ga02g01427	N	Y	Y	N	N	N	N
Ga02g01547	N	Y	N	N	N	N	N
Ga03g00223	N	Y	Y	Y	Y	N	N
Ga03g00233	N	Y	Y	N	Y	N	N
Ga03g00439	N	Y	N	N	N	N	N
Ga03g00518	N	Y	Y	N	Y	N	Y
Ga03g00752	N	Y	Y	N	Y	N	N
Ga03g01021	N	Y	Y	N	Y	N	Y
Ga03g01081	N	Y	Y	Y	Y	Y	N
Ga03g01120	N	Y	N	N	N	N	N
Ga03g01140	N	Y	N	N	N	N	N
Ga03g01212	N	Y	Y	N	Y	N	Y
Ga03g01371	N	Y	Y	N	N	N	N
Ga03g01373	N	Y	Y	N	N	N	N
Ga03g01418	N	Y	N	N	N	N	Y
Ga03g01536	N	Y	Y	N	Y	N	N
Ga03g01584	N	Y	Y	N	N	N	N
Ga03g01673	N	Y	N	N	N	N	N
Ga03g01821	N	Y	Y	Y	Y	N	N
Ga03g01875	N	Y	Y	N	Y	N	N
Ga03g02061	N	Y	N	N	Y	N	N
Ga03g02315	N	Y	Y	N	Y	N	N
Ga03g02459	N	Y	Y	N	Y	N	N
Ga04g00166	N	Y	Y	Y	Y	N	N
Ga04g00190	N	Y	Y	Y	Y	N	Y
Ga04g00375	N	Y	Y	N	Y	N	N
Ga04g00499	N	Y	Y	N	N	N	N
Ga04g00686	N	Y	N	N	N	N	N
Ga04g00894	N	Y	Y	N	Y	N	N
Ga04g00905	N	Y	Y	N	Y	N	N
Ga04g00939	N	Y	N	N	N	N	N
Ga04g00992	N	Y	N	N	N	N	N
Ga04g01001	N	Y	N	N	N	N	N
Ga04g01271	N	Y	Y	N	Y	N	N
Ga04g01293	N	Y	Y	N	Y	N	N
Ga04g01398	N	Y	Y	N	Y	N	N
Ga04g01525	N	Y	Y	N	Y	N	N
Ga04g01560	N	Y	Y	N	Y	N	N
Ga04g01675	N	Y	N	N	N	N	N
Ga04g01761	N	Y	Y	N	N	N	N
Ga04g01803	N	Y	N	N	N	N	N
Ga04g01830	N	Y	N	N	N	N	Y
Ga05g00144	N	Y	Y	N	Y	N	N
Ga05g00420	N	Y	Y	N	Y	N	Y
Ga05g00468	N	Y	Y	N	Y	N	N
Ga05g00550	N	Y	Y	N	Y	N	N
Ga05g00608	N	Y	N	N	N	N	N
Ga05g00767	N	Y	Y	N	Y	N	N
Ga05g00843	N	Y	Y	N	Y	N	Y
Ga05g00875	N	Y	Y	N	N	N	N
Ga05g00975	N	Y	Y	N	Y	N	N
Ga05g01015	N	Y	Y	Y	Y	N	N
Ga05g01034	N	Y	N	N	N	N	Y
Ga05g01178	N	Y	N	N	N	N	N
Ga05g01233	N	Y	Y	N	Y	N	N
Ga05g01345	N	Y	Y	N	Y	N	N
Ga05g01385	N	Y	Y	N	Y	N	N
Ga05g01437	N	Y	Y	Y	Y	N	N
Ga05g01556	N	Y	Y	N	Y	N	N
Ga05g01670	N	Y	Y	Y	Y	N	N
Ga05g01786	N	Y	Y	N	Y	N	N
Ga05g01812	N	Y	N	N	N	N	N
Ga05g01850	N	Y	Y	N	Y	N	N
Ga05g01873	N	Y	N	N	N	N	N
Ga05g01950	N	Y	Y	N	N	N	N
Ga05g02189	N	Y	Y	N	Y	N	N
Ga05g02343	N	Y	Y	N	Y	N	N
Ga05g02456	N	Y	Y	N	N	N	Y
Ga05g02459	N	Y	Y	N	Y	N	N
Ga05g02644	N	Y	Y	N	N	N	N
Ga05g02670	N	Y	Y	N	Y	N	N
Ga05g02816	N	Y	N	N	N	N	N
Ga05g02927	N	Y	Y	Y	Y	N	N
Ga05g03020	N	Y	Y	N	Y	N	N
Ga05g03188	N	Y	Y	N	Y	N	N
Ga05g03367	N	Y	Y	N	Y	N	N
Ga05g03596	N	Y	Y	N	Y	N	Y
Ga05g03623	N	Y	Y	N	Y	N	N
Ga06g00254	N	Y	Y	N	N	N	N
Ga06g00496	N	Y	Y	N	N	N	N
Ga06g00512	N	Y	Y	N	Y	N	N
Ga06g00611	N	Y	N	N	N	N	N
Ga06g00617	N	Y	Y	Y	Y	N	N
Ga06g00847	N	Y	N	N	N	N	N
Ga06g01036	N	Y	Y	N	Y	N	N
Ga06g01128	N	Y	N	N	N	N	N
Ga06g01161	N	Y	N	N	N	N	N
Ga06g01289	N	Y	N	N	N	N	N
Ga06g01300	N	Y	Y	N	N	N	N
Ga06g01326	N	Y	N	N	N	N	N
Ga06g01565	N	Y	Y	N	Y	N	N
Ga06g01697	N	Y	N	N	N	N	N
Ga06g01981	N	Y	Y	N	Y	N	N
Ga06g02075	N	Y	Y	Y	Y	N	N
Ga06g02152	N	Y	Y	N	N	N	N
Ga06g02167	N	Y	Y	N	Y	N	N
Ga06g02219	N	Y	Y	N	Y	N	Y
Ga07g00413	N	Y	Y	N	Y	N	Y
Ga07g00424	N	Y	N	N	N	N	N
Ga07g00777	N	Y	Y	N	Y	N	N
Ga07g00796	N	Y	Y	N	Y	N	Y
Ga07g01103	N	Y	Y	N	N	N	N
Ga07g01185	N	Y	Y	N	Y	N	N
Ga07g01449	N	Y	Y	N	N	N	N
Ga07g01458	N	Y	Y	N	N	N	N
Ga07g01474	N	Y	N	N	N	N	N
Ga07g01663	N	Y	Y	N	Y	N	N
Ga07g01665	N	Y	Y	N	N	N	N
Ga07g02152	N	Y	N	N	N	N	N
Ga08g00078	N	Y	Y	N	Y	N	N
Ga08g00325	N	Y	N	N	N	N	N
Ga08g00335	N	Y	Y	Y	Y	N	N
Ga08g00527	N	Y	N	N	N	N	N
Ga08g00655	N	Y	Y	N	Y	N	N
Ga08g00704	N	Y	Y	N	Y	N	N
Ga08g00715	N	Y	Y	Y	Y	N	N
Ga08g00725	N	Y	N	N	N	Y	N
Ga08g00997	N	Y	N	N	N	N	N
Ga08g01084	N	Y	Y	Y	Y	N	N
Ga08g01113	N	Y	N	N	N	N	N
Ga08g01130	N	Y	Y	Y	Y	N	N
Ga08g01205	N	Y	N	N	N	N	N
Ga08g01253	N	Y	N	N	N	N	N
Ga08g01294	N	Y	Y	Y	Y	N	N
Ga08g01546	N	Y	N	N	N	N	N
Ga08g01562	N	Y	Y	Y	Y	N	N
Ga08g01599	N	Y	N	N	N	N	N
Ga08g01623	N	Y	Y	N	N	N	N
Ga08g01742	N	Y	Y	N	Y	N	N
Ga08g01809	N	Y	Y	N	Y	N	N
Ga08g01811	N	Y	Y	N	N	N	N
Ga08g01824	N	Y	N	N	N	N	N
Ga08g01836	N	Y	N	N	N	N	N
Ga08g01992	N	Y	Y	N	Y	N	N
Ga08g02077	N	Y	Y	Y	Y	N	N
Ga08g02158	N	Y	Y	N	Y	N	N
Ga08g02240	N	Y	Y	N	N	N	N
Ga08g02276	N	Y	Y	N	Y	N	N
Ga08g02440	N	Y	Y	N	Y	N	N
Ga08g02452	N	Y	Y	N	Y	N	N
Ga08g02477	N	Y	Y	N	Y	N	N
Ga08g02549	N	Y	Y	N	N	N	N
Ga09g00032	N	Y	Y	N	N	N	N
Ga09g00050	N	Y	N	N	N	N	N
Ga09g00051	N	Y	Y	N	Y	N	N
Ga09g00087	N	Y	Y	N	N	N	N
Ga09g00192	N	Y	Y	N	Y	N	N
Ga09g00369	N	Y	Y	N	N	N	N
Ga09g00453	N	Y	Y	N	Y	N	N
Ga09g00504	N	Y	N	N	N	N	N
Ga09g00568	N	Y	N	N	N	N	N
Ga09g00602	N	Y	Y	N	Y	N	Y
Ga09g00757	N	Y	Y	N	Y	N	N
Ga09g01016	N	Y	Y	N	N	N	N
Ga09g01048	N	Y	Y	Y	Y	N	N
Ga09g01067	N	Y	Y	Y	Y	N	N
Ga09g01100	N	Y	N	N	N	N	N
Ga09g01110	N	Y	Y	N	Y	N	Y
Ga09g01142	N	Y	N	N	N	N	N
Ga09g01145	N	Y	Y	Y	Y	N	N
Ga09g01338	N	Y	Y	N	Y	N	N
Ga09g01345	N	Y	Y	N	Y	N	N
Ga09g01494	N	Y	Y	N	Y	N	N
Ga09g01604	N	Y	N	N	N	N	Y
Ga09g01695	N	Y	N	N	N	N	N
Ga09g01712	N	Y	Y	N	Y	N	N
Ga09g01928	N	Y	Y	Y	Y	N	N
Ga09g02032	N	Y	Y	N	Y	N	N
Ga09g02094	N	Y	N	N	N	N	N
Ga09g02287	N	Y	N	N	N	N	Y
Ga09g02323	N	Y	N	N	N	N	N
Ga09g02571	N	Y	N	Y	N	N	N
Ga09g02592	N	Y	Y	N	Y	N	N
Ga09g02593	N	Y	Y	N	N	N	N
Ga09g02594	N	Y	N	N	N	N	N
Ga10g00057	N	Y	Y	N	N	N	N
Ga10g00121	N	Y	Y	N	N	N	N
Ga10g00139	N	Y	Y	N	Y	N	N
Ga10g00243	N	Y	N	N	N	N	N
Ga10g00249	N	Y	N	N	N	N	N
Ga10g00282	N	Y	Y	N	Y	N	N
Ga10g00371	N	Y	Y	N	N	N	N
Ga10g00523	N	Y	Y	N	Y	Y	N
Ga10g00530	N	Y	Y	N	N	N	Y
Ga10g00550	N	Y	Y	N	N	N	N
Ga10g00583	N	Y	N	N	N	N	N
Ga10g00641	N	Y	Y	N	Y	N	N
Ga10g00688	N	Y	N	N	N	N	N
Ga10g00705	N	Y	Y	N	Y	N	N
Ga10g00876	N	Y	N	N	N	N	N
Ga10g00936	N	Y	Y	Y	Y	N	N
Ga10g00969	N	Y	Y	N	N	N	N
Ga10g01011	N	Y	N	N	N	N	N
Ga10g01023	N	Y	N	N	N	N	Y
Ga10g01083	N	Y	N	N	N	N	N
Ga10g01089	N	Y	N	N	N	N	N
Ga10g01140	N	Y	Y	Y	Y	N	N
Ga10g01151	N	Y	N	N	N	N	Y
Ga10g01184	N	Y	Y	N	Y	N	N
Ga10g01280	N	Y	Y	N	Y	N	N
Ga10g01315	N	Y	N	Y	N	N	N
Ga10g01328	N	Y	Y	N	N	N	N
Ga10g01346	N	Y	Y	Y	Y	N	N
Ga10g01477	N	Y	Y	N	N	N	N
Ga10g01660	N	Y	N	N	N	N	N
Ga10g01691	N	Y	N	N	N	N	N
Ga10g01742	N	Y	Y	N	Y	N	Y
Ga10g01746	N	Y	Y	N	N	N	N
Ga10g01824	N	Y	N	N	N	N	N
Ga10g01924	N	Y	Y	N	Y	N	Y
Ga10g01977	N	Y	Y	Y	Y	N	N
Ga10g02228	N	Y	Y	N	Y	N	N
Ga10g02303	N	Y	Y	N	Y	N	Y
Ga10g02305	N	Y	N	N	N	Y	N
Ga10g02519	N	Y	Y	N	N	N	N
Ga10g02526	N	Y	Y	N	Y	N	N
Ga10g02551	N	Y	N	N	N	N	N
Ga10g02661	N	Y	N	N	N	N	Y
Ga10g02771	N	Y	N	N	N	N	N
Ga10g02782	N	Y	Y	N	Y	N	Y
Ga11g00456	N	Y	Y	N	Y	N	N
Ga11g00582	N	Y	Y	N	N	N	N
Ga11g00642	N	Y	Y	Y	Y	N	N
Ga11g00801	N	Y	Y	N	Y	N	Y
Ga11g01257	N	Y	Y	N	Y	N	N
Ga11g01343	N	Y	Y	N	Y	N	N
Ga11g01498	N	Y	Y	N	Y	N	N
Ga11g01503	N	Y	Y	N	Y	N	N
Ga11g01633	N	Y	Y	N	Y	N	N
Ga11g01742	N	Y	Y	N	N	N	N
Ga11g02015	N	Y	Y	N	Y	Y	N
Ga11g02039	N	Y	Y	N	Y	N	N
Ga11g02053	N	Y	Y	N	Y	N	N
Ga11g02064	N	Y	Y	N	Y	N	N
Ga11g02176	N	Y	Y	N	Y	N	N
Ga11g02224	N	Y	Y	N	Y	N	N
Ga11g02262	N	Y	N	N	N	N	N
Ga11g02330	N	Y	Y	N	Y	N	N
Ga11g02411	N	Y	Y	Y	Y	N	N
Ga11g02539	N	Y	Y	N	Y	N	N
Ga11g02693	N	Y	Y	Y	N	N	N
Ga11g02730	N	Y	Y	N	Y	N	N
Ga11g02829	N	Y	N	N	N	N	N
Ga11g02980	N	Y	Y	Y	Y	N	N
Ga11g03105	N	Y	Y	N	Y	N	Y
Ga11g03261	N	Y	Y	N	N	N	N
Ga11g03282	N	Y	Y	N	Y	N	N
Ga11g03312	N	Y	Y	N	N	N	N
Ga11g03395	N	Y	Y	N	Y	N	N
Ga11g03397	N	Y	N	N	N	N	N
Ga11g03523	N	Y	N	N	N	N	N
Ga11g03771	N	Y	N	N	N	N	Y
Ga11g03776	N	Y	Y	N	N	N	N
Ga11g03780	N	Y	Y	N	Y	N	N
Ga12g00184	N	Y	Y	N	Y	N	N
Ga12g00198	N	Y	Y	Y	Y	N	N
Ga12g00251	N	Y	Y	N	Y	N	N
Ga12g00448	N	Y	Y	N	N	N	Y
Ga12g00533	N	Y	Y	N	Y	N	Y
Ga12g00574	N	Y	N	N	N	N	N
Ga12g00588	N	Y	Y	N	Y	N	N
Ga12g00658	N	Y	Y	N	Y	N	N
Ga12g00716	N	Y	Y	Y	N	N	N
Ga12g00745	N	Y	Y	N	Y	N	N
Ga12g00890	N	Y	N	Y	N	N	N
Ga12g00923	N	Y	N	N	N	N	N
Ga12g00966	N	Y	Y	Y	Y	N	N
Ga12g01097	N	Y	Y	N	Y	N	N
Ga12g01141	N	Y	N	N	N	N	Y
Ga12g01151	N	Y	Y	N	Y	N	N
Ga12g01330	N	Y	Y	N	N	N	Y
Ga12g01406	N	Y	N	N	Y	N	N
Ga12g01676	N	Y	N	N	N	N	N
Ga12g01899	N	Y	Y	N	Y	N	Y
Ga12g01950	N	Y	Y	N	Y	N	N
Ga12g01997	N	Y	N	N	N	N	N
Ga12g02042	N	Y	N	N	N	N	Y
Ga12g02095	N	Y	Y	N	Y	N	Y
Ga12g02103	N	Y	Y	N	Y	N	N
Ga12g02127	N	Y	Y	N	N	N	N
Ga12g02153	N	Y	Y	N	Y	N	N
Ga12g02521	N	Y	Y	N	Y	N	N
Ga12g02588	N	Y	Y	N	N	N	N
Ga12g02699	N	Y	Y	N	Y	N	N
Ga12g02716	N	Y	Y	N	Y	N	Y
Ga13g00140	N	Y	N	Y	N	N	N
Ga13g00228	N	Y	Y	Y	Y	N	N
Ga13g00323	N	Y	N	N	N	N	N
Ga13g00343	N	Y	N	N	N	N	N
Ga13g00366	N	Y	N	N	N	N	N
Ga13g00448	N	Y	Y	N	Y	N	N
Ga13g00598	N	Y	N	N	N	N	N
Ga13g00750	N	Y	N	N	N	N	N
Ga13g00821	N	Y	Y	N	Y	N	N
Ga13g00878	N	Y	N	N	N	N	N
Ga13g00930	N	Y	Y	Y	Y	N	N
Ga13g00994	N	Y	Y	Y	N	N	Y
Ga13g01186	N	Y	Y	Y	Y	N	N
Ga13g01198	N	Y	Y	N	Y	N	N
Ga13g01732	N	Y	Y	N	Y	N	N
Ga13g01797	N	Y	Y	N	N	N	N
Ga13g01826	N	Y	Y	N	N	N	Y
Ga13g02170	N	Y	Y	N	Y	N	N
Ga13g02219	N	Y	Y	N	N	N	Y
Ga13g02317	N	Y	N	N	N	N	N
Ga13g02371	N	Y	N	N	N	N	N
Ga13g02555	N	Y	Y	Y	Y	N	N
Ga13g02568	N	Y	Y	N	Y	N	N
Ga14g00114	N	Y	N	N	N	N	Y
Ga14g00154	N	Y	Y	Y	Y	N	Y
Ga14g00482	N	Y	N	N	N	N	N
Ga14g00634	N	Y	Y	Y	Y	N	N
Ga14g00835	N	Y	Y	N	Y	N	Y
Ga14g00840	N	Y	Y	N	Y	N	N
Ga14g00886	N	Y	Y	N	N	N	N
Ga14g00920	N	Y	Y	Y	N	N	N
Ga14g00936	N	Y	Y	N	N	N	N
Ga14g00969	N	Y	Y	Y	Y	N	N
Ga14g01081	N	Y	Y	N	Y	Y	Y
Ga14g01373	N	Y	N	N	N	N	Y
Ga01g00170	N	N	Y	N	Y	N	N
Ga01g00248	N	N	Y	N	Y	N	N
Ga01g00253	N	N	Y	N	Y	N	N
Ga01g00313	N	N	Y	N	Y	N	N
Ga01g00679	N	N	Y	Y	Y	N	N
Ga01g00703	N	N	Y	N	Y	N	N
Ga01g00809	N	N	Y	Y	Y	N	N
Ga01g00914	N	N	Y	Y	N	N	N
Ga01g00946	N	N	Y	Y	Y	N	N
Ga01g01134	N	N	Y	N	N	N	N
Ga01g01191	N	N	Y	Y	Y	N	N
Ga01g01202	N	N	Y	N	N	N	N
Ga01g01235	N	N	Y	Y	Y	N	N
Ga01g01270	N	N	Y	N	Y	N	N
Ga01g01277	N	N	Y	N	N	N	N
Ga01g01345	N	N	Y	N	Y	N	N
Ga01g01623	N	N	Y	N	Y	N	N
Ga01g01629	N	N	Y	N	N	N	N
Ga01g01642	N	N	Y	Y	Y	N	N
Ga01g01644	N	N	Y	N	Y	N	N
Ga01g01656	N	N	Y	N	Y	N	N
Ga01g01739	N	N	Y	Y	Y	N	N
Ga01g01797	N	N	Y	N	Y	N	N
Ga01g01841	N	N	Y	N	Y	N	N
Ga01g01886	N	N	Y	Y	Y	N	N
Ga01g01903	N	N	Y	N	N	N	N
Ga01g01963	N	N	Y	N	Y	N	N
Ga01g02032	N	N	Y	N	Y	N	N
Ga01g02055	N	N	Y	N	Y	N	N
Ga01g02133	N	N	Y	N	Y	N	N
Ga01g02142	N	N	Y	Y	Y	N	N
Ga01g02185	N	N	Y	N	Y	N	N
Ga01g02321	N	N	Y	N	Y	N	N
Ga01g02486	N	N	Y	N	Y	N	N
Ga02g00084	N	N	Y	N	Y	N	N
Ga02g00098	N	N	Y	N	Y	N	N
Ga02g00288	N	N	Y	N	Y	N	Y
Ga02g00424	N	N	Y	N	Y	N	N
Ga02g00433	N	N	Y	N	Y	N	N
Ga02g00544	N	N	Y	Y	Y	N	N
Ga02g00591	N	N	Y	Y	Y	N	N
Ga02g00625	N	N	Y	N	Y	N	N
Ga02g00721	N	N	Y	N	Y	N	N
Ga02g00787	N	N	Y	Y	Y	N	N
Ga02g00843	N	N	Y	N	Y	N	N
Ga02g01109	N	N	Y	Y	Y	N	N
Ga02g01184	N	N	Y	Y	Y	N	N
Ga02g01304	N	N	Y	N	N	N	N
Ga02g01445	N	N	Y	Y	Y	N	N
Ga02g01455	N	N	Y	N	Y	N	N
Ga02g01534	N	N	Y	Y	Y	N	N
Ga02g01589	N	N	Y	N	N	N	N
Ga03g00083	N	N	Y	N	Y	N	N
Ga03g00159	N	N	Y	Y	Y	N	N
Ga03g00174	N	N	Y	N	Y	N	N
Ga03g00231	N	N	Y	Y	Y	N	N
Ga03g00273	N	N	Y	N	N	N	N
Ga03g00320	N	N	Y	Y	Y	N	N
Ga03g00363	N	N	Y	N	Y	N	Y
Ga03g00385	N	N	Y	N	Y	N	N
Ga03g00393	N	N	Y	N	N	N	N
Ga03g00670	N	N	Y	Y	Y	N	N
Ga03g00678	N	N	Y	Y	Y	N	N
Ga03g00729	N	N	Y	N	Y	N	N
Ga03g00858	N	N	Y	N	Y	N	N
Ga03g00878	N	N	Y	N	Y	N	N
Ga03g00915	N	N	Y	N	Y	N	N
Ga03g00951	N	N	Y	N	Y	N	N
Ga03g00959	N	N	Y	N	Y	N	Y
Ga03g00988	N	N	Y	Y	Y	N	N
Ga03g01003	N	N	Y	N	Y	N	N
Ga03g01012	N	N	Y	N	Y	N	N
Ga03g01046	N	N	Y	N	Y	N	Y
Ga03g01155	N	N	Y	N	Y	N	N
Ga03g01163	N	N	Y	N	Y	N	N
Ga03g01205	N	N	Y	N	N	N	N
Ga03g01323	N	N	Y	N	Y	N	N
Ga03g01380	N	N	Y	N	Y	N	N
Ga03g01454	N	N	Y	N	N	N	N
Ga03g01494	N	N	Y	N	Y	N	N
Ga03g01512	N	N	Y	N	Y	N	N
Ga03g01553	N	N	Y	Y	N	N	N
Ga03g01948	N	N	Y	Y	Y	N	N
Ga03g02126	N	N	Y	Y	Y	N	N
Ga03g02200	N	N	Y	Y	Y	N	N
Ga03g02470	N	N	Y	N	Y	N	N
Ga04g00059	N	N	Y	N	Y	N	N
Ga04g00210	N	N	Y	N	N	N	N
Ga04g00236	N	N	Y	N	Y	N	N
Ga04g00242	N	N	Y	Y	Y	N	N
Ga04g00259	N	N	Y	N	N	N	N
Ga04g00356	N	N	Y	Y	Y	N	N
Ga04g00509	N	N	Y	Y	Y	N	N
Ga04g00549	N	N	Y	N	Y	N	N
Ga04g00785	N	N	Y	N	Y	N	N
Ga04g00793	N	N	Y	Y	N	N	N
Ga04g00794	N	N	Y	Y	N	N	N
Ga04g00797	N	N	Y	N	Y	N	N
Ga04g00880	N	N	Y	Y	Y	N	N
Ga04g00933	N	N	Y	N	Y	N	N
Ga04g01034	N	N	Y	N	Y	N	N
Ga04g01035	N	N	Y	Y	N	N	N
Ga04g01192	N	N	Y	Y	Y	N	N
Ga04g01235	N	N	Y	N	N	N	N
Ga04g01288	N	N	Y	N	Y	N	N
Ga04g01307	N	N	Y	Y	Y	N	N
Ga04g01400	N	N	Y	Y	Y	N	N
Ga04g01499	N	N	Y	Y	N	N	N
Ga04g01631	N	N	Y	N	N	N	N
Ga04g01723	N	N	Y	Y	Y	N	N
Ga04g01733	N	N	Y	Y	Y	N	N
Ga04g01734	N	N	Y	Y	Y	N	N
Ga04g01739	N	N	Y	N	Y	N	N
Ga04g01793	N	N	Y	N	N	N	N
Ga04g01827	N	N	Y	N	Y	N	N
Ga05g00014	N	N	Y	Y	Y	N	N
Ga05g00063	N	N	Y	N	Y	N	N
Ga05g00214	N	N	Y	N	N	N	N
Ga05g00329	N	N	Y	N	Y	N	N
Ga05g00354	N	N	Y	Y	Y	N	N
Ga05g00385	N	N	Y	N	N	N	N
Ga05g00436	N	N	Y	N	Y	N	N
Ga05g00438	N	N	Y	Y	N	N	N
Ga05g00446	N	N	Y	Y	Y	N	N
Ga05g00473	N	N	Y	N	Y	N	Y
Ga05g00498	N	N	Y	Y	Y	Y	N
Ga05g00506	N	N	Y	Y	Y	N	N
Ga05g00599	N	N	Y	N	Y	N	N
Ga05g00646	N	N	Y	N	N	N	N
Ga05g00872	N	N	Y	N	N	N	N
Ga05g00949	N	N	Y	N	Y	N	N
Ga05g00974	N	N	Y	Y	Y	N	N
Ga05g01013	N	N	Y	Y	Y	N	N
Ga05g01022	N	N	Y	N	N	N	N
Ga05g01030	N	N	Y	Y	Y	N	N
Ga05g01044	N	N	Y	Y	Y	N	N
Ga05g01077	N	N	Y	N	Y	N	N
Ga05g01142	N	N	Y	N	Y	N	N
Ga05g01394	N	N	Y	Y	Y	N	Y
Ga05g01442	N	N	Y	Y	Y	N	N
Ga05g01581	N	N	Y	Y	N	N	N
Ga05g01687	N	N	Y	N	Y	N	N
Ga05g01696	N	N	Y	N	Y	N	N
Ga05g01852	N	N	Y	N	Y	N	N
Ga05g01857	N	N	Y	N	N	N	N
Ga05g01867	N	N	Y	Y	Y	N	N
Ga05g01870	N	N	Y	N	Y	N	N
Ga05g01891	N	N	Y	N	Y	N	N
Ga05g01947	N	N	Y	N	Y	N	N
Ga05g02048	N	N	Y	Y	Y	N	N
Ga05g02214	N	N	Y	N	N	N	N
Ga05g02231	N	N	Y	N	Y	N	N
Ga05g02274	N	N	Y	N	N	N	N
Ga05g02281	N	N	Y	Y	Y	N	N
Ga05g02290	N	N	Y	Y	Y	N	N
Ga05g02470	N	N	Y	N	Y	N	N
Ga05g02543	N	N	Y	Y	Y	N	N
Ga05g02628	N	N	Y	Y	Y	N	N
Ga05g02639	N	N	Y	Y	N	N	N
Ga05g02688	N	N	Y	N	N	N	N
Ga05g02692	N	N	Y	N	N	Y	Y
Ga05g02789	N	N	Y	N	Y	N	N
Ga05g02817	N	N	Y	N	Y	N	N
Ga05g02957	N	N	Y	N	Y	N	N
Ga05g03032	N	N	Y	Y	Y	N	N
Ga05g03121	N	N	Y	N	Y	N	N
Ga05g03252	N	N	Y	Y	Y	N	N
Ga05g03268	N	N	Y	N	Y	N	N
Ga05g03280	N	N	Y	N	N	N	N
Ga05g03438	N	N	Y	N	N	N	N
Ga05g03456	N	N	Y	N	Y	N	N
Ga05g03699	N	N	Y	N	Y	N	N
Ga05g03730	N	N	Y	N	N	N	N
Ga05g03846	N	N	Y	N	Y	N	N
Ga05g03947	N	N	Y	N	Y	N	N
Ga05g03999	N	N	Y	Y	Y	N	N
Ga06g00105	N	N	Y	Y	Y	N	N
Ga06g00120	N	N	Y	Y	Y	N	N
Ga06g00124	N	N	Y	N	N	N	N
Ga06g00257	N	N	Y	Y	Y	N	N
Ga06g00321	N	N	Y	N	N	N	N
Ga06g00408	N	N	Y	N	N	N	N
Ga06g00510	N	N	Y	N	Y	N	N
Ga06g00518	N	N	Y	N	Y	N	N
Ga06g00574	N	N	Y	Y	Y	N	N
Ga06g00652	N	N	Y	N	N	Y	Y
Ga06g00697	N	N	Y	Y	Y	N	N
Ga06g00779	N	N	Y	N	Y	N	N
Ga06g00806	N	N	Y	N	Y	N	Y
Ga06g00887	N	N	Y	Y	Y	N	N
Ga06g00983	N	N	Y	Y	Y	N	N
Ga06g00992	N	N	Y	Y	Y	N	N
Ga06g01009	N	N	Y	N	Y	N	N
Ga06g01096	N	N	Y	N	N	N	N
Ga06g01141	N	N	Y	N	N	N	N
Ga06g01200	N	N	Y	Y	Y	N	N
Ga06g01451	N	N	Y	N	N	N	N
Ga06g01556	N	N	Y	N	N	N	N
Ga06g01667	N	N	Y	N	Y	N	N
Ga06g01763	N	N	Y	Y	N	N	N
Ga06g01780	N	N	Y	N	Y	N	N
Ga06g01943	N	N	Y	N	Y	N	N
Ga06g02094	N	N	Y	Y	Y	N	N
Ga06g02095	N	N	Y	Y	Y	N	N
Ga06g02113	N	N	Y	N	N	N	N
Ga06g02178	N	N	Y	N	Y	N	N
Ga07g00052	N	N	Y	N	N	N	N
Ga07g00243	N	N	Y	Y	Y	N	N
Ga07g00257	N	N	Y	N	Y	N	N
Ga07g00362	N	N	Y	N	N	N	N
Ga07g00455	N	N	Y	Y	Y	N	N
Ga07g00492	N	N	Y	N	N	N	N
Ga07g00510	N	N	Y	N	Y	N	N
Ga07g00582	N	N	Y	Y	Y	N	N
Ga07g00588	N	N	Y	N	Y	N	N
Ga07g00591	N	N	Y	N	N	N	N
Ga07g00671	N	N	Y	N	N	N	N
Ga07g01019	N	N	Y	N	Y	N	N
Ga07g01070	N	N	Y	N	Y	N	N
Ga07g01087	N	N	Y	N	Y	N	N
Ga07g01120	N	N	Y	N	N	N	N
Ga07g01190	N	N	Y	N	Y	N	N
Ga07g01348	N	N	Y	Y	Y	N	N
Ga07g01460	N	N	Y	Y	Y	N	N
Ga07g01524	N	N	Y	Y	N	N	N
Ga07g01549	N	N	Y	N	N	N	N
Ga07g01574	N	N	Y	N	Y	Y	N
Ga07g01700	N	N	Y	Y	Y	N	N
Ga07g01799	N	N	Y	N	Y	N	N
Ga07g01932	N	N	Y	N	Y	N	N
Ga07g02010	N	N	Y	N	N	N	N
Ga07g02040	N	N	Y	Y	Y	N	N
Ga07g02044	N	N	Y	Y	Y	N	N
Ga07g02104	N	N	Y	Y	Y	N	N
Ga07g02118	N	N	Y	N	Y	N	N
Ga07g02146	N	N	Y	N	Y	N	N
Ga07g02159	N	N	Y	Y	Y	N	N
Ga07g02179	N	N	Y	N	N	N	N
Ga07g02224	N	N	Y	Y	N	N	N
Ga07g02233	N	N	Y	N	Y	N	N
Ga07g02395	N	N	Y	N	N	N	N
Ga08g00028	N	N	Y	Y	N	N	N
Ga08g00198	N	N	Y	N	Y	N	N
Ga08g00314	N	N	Y	N	Y	N	N
Ga08g00323	N	N	Y	N	N	N	N
Ga08g00331	N	N	Y	Y	Y	N	N
Ga08g00397	N	N	Y	Y	Y	N	N
Ga08g00496	N	N	Y	N	N	N	N
Ga08g00506	N	N	Y	N	N	N	N
Ga08g00542	N	N	Y	Y	Y	N	N
Ga08g00596	N	N	Y	N	Y	N	N
Ga08g00599	N	N	Y	Y	Y	N	N
Ga08g00672	N	N	Y	N	N	N	N
Ga08g00726	N	N	Y	N	Y	N	N
Ga08g00824	N	N	Y	N	N	N	N
Ga08g00881	N	N	Y	Y	Y	N	N
Ga08g00917	N	N	Y	Y	Y	N	N
Ga08g00945	N	N	Y	N	Y	N	N
Ga08g01009	N	N	Y	N	Y	N	N
Ga08g01011	N	N	Y	N	N	N	N
Ga08g01111	N	N	Y	N	Y	N	N
Ga08g01126	N	N	Y	Y	Y	N	N
Ga08g01179	N	N	Y	N	Y	N	N
Ga08g01388	N	N	Y	N	N	N	Y
Ga08g01461	N	N	Y	N	N	N	N
Ga08g01502	N	N	Y	N	Y	N	N
Ga08g01572	N	N	Y	N	Y	N	N
Ga08g01739	N	N	Y	N	N	N	N
Ga08g01760	N	N	Y	Y	N	N	N
Ga08g02049	N	N	Y	Y	Y	N	N
Ga08g02113	N	N	Y	N	Y	N	N
Ga08g02267	N	N	Y	Y	Y	N	N
Ga08g02313	N	N	Y	N	Y	N	N
Ga08g02320	N	N	Y	N	Y	N	N
Ga08g02341	N	N	Y	Y	Y	N	N
Ga08g02361	N	N	Y	N	Y	N	N
Ga08g02517	N	N	Y	Y	Y	N	N
Ga08g02538	N	N	Y	Y	Y	N	N
Ga08g02656	N	N	Y	Y	Y	N	N
Ga08g02676	N	N	Y	N	N	Y	N
Ga08g02694	N	N	Y	N	N	Y	N
Ga08g02776	N	N	Y	Y	Y	N	N
Ga09g00054	N	N	Y	N	Y	N	N
Ga09g00165	N	N	Y	N	N	N	N
Ga09g00269	N	N	Y	N	Y	N	N
Ga09g00273	N	N	Y	Y	Y	N	N
Ga09g00296	N	N	Y	N	Y	N	N
Ga09g00426	N	N	Y	N	Y	N	N
Ga09g00492	N	N	Y	Y	Y	N	N
Ga09g00618	N	N	Y	N	Y	N	N
Ga09g00848	N	N	Y	N	Y	N	N
Ga09g00850	N	N	Y	Y	Y	N	N
Ga09g01005	N	N	Y	Y	Y	N	N
Ga09g01097	N	N	Y	N	Y	N	N
Ga09g01215	N	N	Y	Y	Y	N	N
Ga09g01276	N	N	Y	N	N	N	N
Ga09g01295	N	N	Y	N	N	N	N
Ga09g01318	N	N	Y	N	N	N	N
Ga09g01340	N	N	Y	Y	Y	N	N
Ga09g01404	N	N	Y	N	Y	N	N
Ga09g01677	N	N	Y	Y	Y	N	N
Ga09g01751	N	N	Y	N	Y	N	N
Ga09g01765	N	N	Y	Y	Y	N	N
Ga09g01956	N	N	Y	Y	Y	N	N
Ga09g02052	N	N	Y	N	Y	N	N
Ga09g02115	N	N	Y	N	Y	N	N
Ga09g02121	N	N	Y	Y	Y	N	N
Ga09g02188	N	N	Y	Y	Y	N	N
Ga09g02267	N	N	Y	Y	Y	N	N
Ga09g02321	N	N	Y	N	Y	N	N
Ga09g02338	N	N	Y	Y	N	N	N
Ga09g02402	N	N	Y	N	Y	N	N
Ga09g02416	N	N	Y	Y	Y	N	N
Ga09g02456	N	N	Y	Y	Y	N	N
Ga09g02465	N	N	Y	N	Y	N	N
Ga09g02484	N	N	Y	N	Y	N	N
Ga09g02487	N	N	Y	Y	Y	N	N
Ga09g02536	N	N	Y	N	Y	N	N
Ga10g00075	N	N	Y	N	N	N	N
Ga10g00146	N	N	Y	N	N	N	N
Ga10g00225	N	N	Y	N	Y	N	N
Ga10g00329	N	N	Y	N	Y	N	N
Ga10g00426	N	N	Y	N	N	N	N
Ga10g00539	N	N	Y	N	Y	N	N
Ga10g00616	N	N	Y	Y	Y	N	N
Ga10g00781	N	N	Y	N	Y	Y	N
Ga10g00815	N	N	Y	Y	N	N	N
Ga10g00859	N	N	Y	Y	Y	N	N
Ga10g00983	N	N	Y	N	Y	N	N
Ga10g01186	N	N	Y	Y	Y	N	N
Ga10g01200	N	N	Y	N	Y	N	N
Ga10g01258	N	N	Y	Y	Y	N	N
Ga10g01292	N	N	Y	N	Y	N	N
Ga10g01374	N	N	Y	Y	Y	N	N
Ga10g01435	N	N	Y	N	Y	N	N
Ga10g01457	N	N	Y	N	Y	N	N
Ga10g01467	N	N	Y	N	N	N	N
Ga10g01597	N	N	Y	N	Y	N	N
Ga10g01607	N	N	Y	N	Y	Y	N
Ga10g01620	N	N	Y	N	N	N	N
Ga10g01689	N	N	Y	N	Y	N	N
Ga10g01967	N	N	Y	Y	Y	N	N
Ga10g01970	N	N	Y	N	Y	N	N
Ga10g01986	N	N	Y	Y	Y	N	N
Ga10g02093	N	N	Y	Y	Y	N	N
Ga10g02156	N	N	Y	Y	Y	N	N
Ga10g02180	N	N	Y	N	Y	N	N
Ga10g02201	N	N	Y	N	N	N	N
Ga10g02232	N	N	Y	N	Y	N	N
Ga10g02254	N	N	Y	Y	Y	N	N
Ga10g02256	N	N	Y	Y	Y	N	N
Ga10g02335	N	N	Y	Y	Y	N	N
Ga10g02615	N	N	Y	N	Y	N	N
Ga10g02721	N	N	Y	Y	Y	N	N
Ga10g02753	N	N	Y	N	Y	N	N
Ga10g02794	N	N	Y	Y	Y	N	N
Ga11g00058	N	N	Y	Y	Y	N	N
Ga11g00361	N	N	Y	N	Y	N	N
Ga11g00441	N	N	Y	N	Y	N	N
Ga11g00457	N	N	Y	N	N	N	N
Ga11g00655	N	N	Y	N	Y	N	N
Ga11g00666	N	N	Y	N	Y	N	N
Ga11g00782	N	N	Y	N	Y	N	N
Ga11g00900	N	N	Y	N	N	N	N
Ga11g00922	N	N	Y	N	Y	N	N
Ga11g00924	N	N	Y	Y	Y	N	N
Ga11g00954	N	N	Y	N	Y	N	N
Ga11g01164	N	N	Y	N	Y	N	N
Ga11g01366	N	N	Y	N	Y	N	N
Ga11g01429	N	N	Y	N	Y	N	N
Ga11g01499	N	N	Y	N	Y	N	N
Ga11g01518	N	N	Y	N	Y	N	N
Ga11g01585	N	N	Y	Y	N	N	N
Ga11g01600	N	N	Y	N	Y	N	N
Ga11g01714	N	N	Y	Y	Y	N	N
Ga11g01865	N	N	Y	Y	Y	N	N
Ga11g01879	N	N	Y	N	Y	N	N
Ga11g01920	N	N	Y	N	Y	N	N
Ga11g01939	N	N	Y	N	N	N	N
Ga11g01966	N	N	Y	N	Y	N	N
Ga11g01975	N	N	Y	N	Y	N	N
Ga11g02172	N	N	Y	N	Y	N	N
Ga11g02188	N	N	Y	Y	Y	N	N
Ga11g02256	N	N	Y	N	N	N	N
Ga11g02259	N	N	Y	Y	Y	N	N
Ga11g02289	N	N	Y	Y	Y	N	N
Ga11g02337	N	N	Y	N	Y	N	N
Ga11g02417	N	N	Y	N	Y	N	N
Ga11g02472	N	N	Y	N	Y	N	N
Ga11g02512	N	N	Y	Y	Y	N	N
Ga11g02607	N	N	Y	Y	Y	N	N
Ga11g02662	N	N	Y	N	Y	N	N
Ga11g02781	N	N	Y	Y	N	N	N
Ga11g02888	N	N	Y	Y	Y	N	N
Ga11g02901	N	N	Y	Y	N	N	N
Ga11g02944	N	N	Y	N	Y	N	N
Ga11g03070	N	N	Y	Y	Y	N	N
Ga11g03142	N	N	Y	Y	Y	N	N
Ga11g03357	N	N	Y	N	Y	N	N
Ga11g03360	N	N	Y	Y	N	N	N
Ga11g03412	N	N	Y	Y	Y	N	N
Ga11g03468	N	N	Y	Y	N	N	N
Ga11g03473	N	N	Y	N	Y	N	N
Ga11g03599	N	N	Y	N	Y	N	N
Ga11g03617	N	N	Y	N	Y	N	N
Ga11g03790	N	N	Y	N	Y	N	N
Ga12g00008	N	N	Y	N	Y	Y	N
Ga12g00102	N	N	Y	N	Y	N	N
Ga12g00115	N	N	Y	N	Y	N	N
Ga12g00231	N	N	Y	N	Y	N	N
Ga12g00338	N	N	Y	Y	Y	N	N
Ga12g00354	N	N	Y	Y	Y	N	N
Ga12g00393	N	N	Y	N	Y	N	N
Ga12g00567	N	N	Y	N	Y	N	N
Ga12g00722	N	N	Y	N	Y	N	N
Ga12g00724	N	N	Y	N	N	N	N
Ga12g00871	N	N	Y	Y	Y	N	N
Ga12g00933	N	N	Y	Y	Y	N	N
Ga12g01194	N	N	Y	N	Y	N	N
Ga12g01219	N	N	Y	N	Y	N	N
Ga12g01236	N	N	Y	N	Y	N	N
Ga12g01372	N	N	Y	N	Y	N	N
Ga12g01689	N	N	Y	Y	Y	N	N
Ga12g01690	N	N	Y	Y	Y	N	N
Ga12g01879	N	N	Y	N	N	N	N
Ga12g02011	N	N	Y	Y	Y	N	N
Ga12g02085	N	N	Y	N	Y	N	N
Ga12g02117	N	N	Y	N	Y	N	N
Ga12g02147	N	N	Y	Y	Y	N	N
Ga12g02152	N	N	Y	N	Y	N	N
Ga12g02219	N	N	Y	N	N	N	N
Ga12g02226	N	N	Y	Y	Y	N	Y
Ga12g02460	N	N	Y	N	Y	N	N
Ga12g02511	N	N	Y	Y	Y	N	N
Ga12g02539	N	N	Y	Y	Y	N	N
Ga12g02648	N	N	Y	N	Y	N	N
Ga12g02738	N	N	Y	N	Y	N	N
Ga13g00334	N	N	Y	Y	Y	N	N
Ga13g00474	N	N	Y	N	Y	N	N
Ga13g00523	N	N	Y	N	Y	N	N
Ga13g00666	N	N	Y	N	N	N	N
Ga13g00986	N	N	Y	N	N	N	N
Ga13g00988	N	N	Y	N	N	N	N
Ga13g01000	N	N	Y	Y	Y	N	N
Ga13g01153	N	N	Y	Y	Y	N	N
Ga13g01161	N	N	Y	N	Y	N	N
Ga13g01176	N	N	Y	N	N	N	N
Ga13g01193	N	N	Y	N	Y	N	N
Ga13g01214	N	N	Y	Y	N	N	N
Ga13g01302	N	N	Y	Y	Y	N	N
Ga13g01345	N	N	Y	Y	Y	N	N
Ga13g01506	N	N	Y	N	N	N	N
Ga13g01613	N	N	Y	N	Y	N	Y
Ga13g01694	N	N	Y	Y	Y	N	N
Ga13g01726	N	N	Y	Y	Y	N	N
Ga13g01763	N	N	Y	N	N	N	N
Ga13g01833	N	N	Y	N	Y	N	N
Ga13g01840	N	N	Y	N	Y	N	N
Ga13g01978	N	N	Y	Y	Y	N	N
Ga13g02138	N	N	Y	N	Y	N	N
Ga13g02171	N	N	Y	N	Y	N	N
Ga13g02243	N	N	Y	N	Y	N	N
Ga13g02263	N	N	Y	N	Y	N	N
Ga13g02316	N	N	Y	Y	Y	N	N
Ga13g02478	N	N	Y	N	N	N	N
Ga13g02513	N	N	Y	N	N	N	N
Ga13g02602	N	N	Y	N	Y	N	N
Ga14g00037	N	N	Y	Y	Y	N	N
Ga14g00091	N	N	Y	Y	Y	N	N
Ga14g00107	N	N	Y	N	Y	N	N
Ga14g00216	N	N	Y	N	Y	N	N
Ga14g00366	N	N	Y	Y	Y	N	N
Ga14g00437	N	N	Y	N	Y	N	N
Ga14g00470	N	N	Y	N	Y	N	N
Ga14g00506	N	N	Y	Y	Y	N	N
Ga14g00561	N	N	Y	N	Y	N	N
Ga14g00700	N	N	Y	N	Y	N	N
Ga14g00769	N	N	Y	N	Y	N	N
Ga14g00783	N	N	Y	N	Y	N	N
Ga14g00803	N	N	Y	N	N	N	N
Ga14g00831	N	N	Y	N	Y	N	N
Ga14g00905	N	N	Y	N	Y	N	N
Ga14g00926	N	N	Y	Y	Y	N	N
Ga14g00976	N	N	Y	Y	Y	N	N
Ga14g00982	N	N	Y	Y	Y	N	N
Ga14g01142	N	N	Y	Y	Y	N	Y
Ga14g01206	N	N	Y	N	Y	N	N
Ga14g01376	N	N	Y	N	N	N	N
Ga05g01355	N	N	N	Y	N	N	N
Ga05g02627	N	N	N	Y	N	N	N
Ga05g03171	N	N	N	Y	Y	N	N
Ga05g03470	N	N	N	Y	Y	N	N
Ga08g02239	N	N	N	Y	N	N	N
Ga11g00130	N	N	N	Y	N	N	N
Ga12g02569	N	N	N	Y	Y	N	N
Ga01g00657	N	N	N	N	Y	N	N
Ga02g00691	N	N	N	N	Y	N	N
Ga08g00241	N	N	N	N	Y	N	N
Ga08g01937	N	N	N	N	N	Y	Y
Ga09g00689	N	N	N	N	N	Y	N
Ga05g00434	N	N	N	N	N	N	Y
Ga05g03461	N	N	N	N	N	N	Y
Ga05g03718	N	N	N	N	N	N	Y
Ga06g01722	N	N	N	N	N	N	Y
Ga07g01153	N	N	N	N	N	N	Y
Ga08g02629	N	N	N	N	N	N	Y
Ga09g00162	N	N	N	N	N	N	Y
Ga10g01692	N	N	N	N	N	N	Y
Ga12g01081	N	N	N	N	N	N	Y
