# Supplementary material for: Multi-strategic RNA-seq analysis reveals a high-resolution transcriptional landscape in cotton
Source: Nat Commun. 2019 Oct 17;10:4714. doi: 10.1038/s41467-019-12575-x (PMC6797763; doi:10.1038/s41467-019-12575-x)
Supplement: Supplementary file 5 — Supplementary Dataset 1-39 [file 41467_2019_12575_MOESM5_ESM.zip › SupplementaryDataset/SuppData12.xlsx]

## Sheet: CAGE-seq read counts in cluster
The counts of CAGE-seq reads in TSS clusters across 16 tissues
Name	Cid	Anther	Bract	Cotyledon	Flower	Ovule-0DPA	Ovule-10DPA	Ovule-20DPA	Ovule-5DPA	Petal	Leaf	Phloem	Seed	Seedling root	Seedling stem	Sepal	Stigma
Ga01g00004	cluster_14395	12	35	35	17	97	30	19	67	27	60	15	10	22	31	60	18
Ga01g00005	cluster_14397	105	87	72	103	401	148	149	401	137	130	188	25	189	115	253	104
Ga01g00006	cluster_14399	1	389	322	294	305	293	356	1084	245	1090	941	16	778	859	696	24
Ga01g00009	cluster_6776	4	50	30	34	61	15	14	37	22	27	9	1	17	28	17	12
Ga01g00010	cluster_6777	88	229	237	246	592	192	310	519	190	223	215	439	103	147	434	235
Ga01g00011	cluster_14407	9993	27	21	451	95	59	134	120	248	106	525	2	880	235	154	741
Ga01g00011	cluster_14410	220	12	31	19	1	13	17	12	61	25	32	1	79	46	47	90
Ga01g00011	cluster_14412	2	5	3	0	14	15	6	40	2	12	10	0	42	46	1	0
Ga01g00012	cluster_6780	682	904	356	459	3381	1303	335	3415	3431	1811	1626	562	6592	1659	506	868
Ga01g00013	cluster_14414	0	45	25	18	64	10	10	23	8	22	3	4	14	11	26	5
Ga01g00014	cluster_14415	32	4838	875	225	23	6	18	13	165	610	296	0	154	70	2672	23
Ga01g00016	cluster_6781	53	62	38	85	8	0	44	5	220	62	27	8	65	84	86	58
Ga01g00017	cluster_14420	7	36	25	23	91	41	56	44	44	38	147	29	40	9	162	119
Ga01g00017	cluster_14422	51	215	116	89	127	113	50	212	107	303	255	72	304	246	295	140
Ga01g00017	cluster_14424	9	81	22	68	115	25	23	74	45	98	110	23	70	76	169	49
Ga01g00018	cluster_6784	613	781	282	741	3240	674	1132	1703	624	782	1762	1751	1103	482	919	1377
Ga01g00019	cluster_14426	4	21	11	14	22	16	9	23	22	8	6	11	18	2	35	7
Ga01g00020	cluster_14427	0	0	1	0	0	4	1	23	0	2	0	0	8	8	0	0
Ga01g00020	cluster_14428	0	0	1	0	1	5	0	20	0	0	2	1	8	9	0	1
Ga01g00020	cluster_14429	0	2	6	9	14	31	5	40	4	6	8	1	5	64	1	0
Ga01g00020	cluster_14430	48	550	788	952	1373	4819	811	10608	357	1928	844	25	2863	10213	236	48
Ga01g00022	cluster_6787	23	145	51	167	872	110	205	428	149	232	181	182	168	85	189	56
Ga01g00023	cluster_14432	2	24	24	16	68	12	22	19	18	24	50	27	44	23	44	2
Ga01g00027	cluster_14440	57	86	26	67	207	95	68	240	69	104	98	22	80	103	118	42
Ga01g00029	cluster_14444	379	0	0	6	0	0	1	0	2	0	0	0	0	0	0	32
Ga01g00030	cluster_14445	122	29	31	21	106	26	122	74	110	11	26	37	16	28	16	19
Ga01g00032	cluster_14448	355	0	0	14	6	5	5	3	5	0	1	2	1	0	0	31
Ga01g00032	cluster_14449	78	0	0	10	14	36	10	39	6	0	0	0	5	1	4	17
Ga01g00033	cluster_14450	46	293	221	195	450	299	120	941	162	463	271	34	370	418	384	75
Ga01g00033	cluster_14451	31	356	395	288	489	536	152	1377	284	523	191	28	332	577	461	161
Ga01g00034	cluster_6791	3	24	109	35	171	380	114	168	76	27	46	15	112	69	18	195
Ga01g00035	cluster_6793	153	32	13	58	91	63	60	121	75	61	48	140	38	40	66	94
Ga01g00036	cluster_14452	432	168	33	31	78	41	19	49	35	17	11	0	12	19	5	21
Ga01g00036	cluster_14454	880	295	68	117	378	237	119	352	177	98	86	17	95	86	42	122
Ga01g00036	cluster_14455	827	213	86	235	614	430	184	456	318	135	118	6	216	229	52	279
Ga01g00036	cluster_14456	0	4	5	11	30	27	2	50	17	8	26	3	65	82	1	0
Ga01g00036	cluster_14457	1	2	3	8	34	30	1	104	12	10	13	0	25	52	0	1
Ga01g00038	cluster_6794	0	7	8	11	50	14	7	33	9	18	7	0	11	18	5	1
Ga01g00038	cluster_6797	0	5	3	12	73	14	46	44	24	13	4	0	13	10	1	3
Ga01g00038	cluster_6798	0	1	1	7	160	19	114	117	60	20	3	8	57	31	0	15
Ga01g00040	cluster_6799	3	1	0	3	14	34	12	214	3	10	7	0	6	19	2	2
Ga01g00042	cluster_14460	209	131	21	79	79	26	54	70	63	91	129	7	77	41	127	129
Ga01g00044	cluster_6803	2	0	1	3	11	5	4	8	0	3	7	0	3	4	3	10
Ga01g00045	cluster_6804	1516	3802	4309	2953	8850	4040	4387	19018	2842	4759	5323	6142	6920	4241	4474	1573
Ga01g00046	cluster_6805	7	1	7	16	82	10	8	43	29	1	32	0	50	25	13	12
Ga01g00047	cluster_14462	0	0	0	0	9	8	0	28	0	0	0	0	0	0	2	6
Ga01g00047	cluster_14463	0	37	16	22	319	1	1	118	1	8	1	2	5	1	25	1
Ga01g00050	cluster_14464	970	0	0	812	245	0	0	0	1	1	0	3	22	0	315	288
Ga01g00052	cluster_6808	12	41	21	37	40	15	12	25	25	29	23	81	45	22	35	34
Ga01g00052	cluster_6809	64	5	2	9	24	12	4	9	7	4	1	3	12	6	11	136
Ga01g00054	cluster_6810	242	613	301	720	1744	1765	671	3205	717	1008	575	9	1139	1821	438	154
Ga01g00056	cluster_14472	6	12	4	6	35	21	12	20	7	15	14	5	28	13	6	8
Ga01g00059	cluster_6813	60	274	137	479	660	732	962	1313	651	831	1000	65	1982	828	400	493
Ga01g00060	cluster_14474	0	44	23	8	5	0	2	1	1	0	0	0	0	1	46	0
Ga01g00060	cluster_14477	23	1	0	28	9	11	8	9	30	3	5	39	13	14	4	36
Ga01g00061	cluster_6814	1	8	12	6	9	3	3	7	4	7	5	0	6	1	8	1
Ga01g00062	cluster_14480	23	14	3	17	61	21	16	148	7	29	15	3	12	17	13	4
Ga01g00062	cluster_14481	1	11	2	7	37	16	8	38	7	21	14	0	16	12	12	4
Ga01g00062	cluster_14482	3	21	13	10	76	35	26	56	14	36	44	5	43	22	14	3
Ga01g00062	cluster_14483	18	11	3	18	98	23	24	70	37	34	43	10	12	20	28	13
Ga01g00063	cluster_14482	3	21	13	10	76	35	26	56	14	36	44	5	43	22	14	3
Ga01g00063	cluster_14483	18	11	3	18	98	23	24	70	37	34	43	10	12	20	28	13
Ga01g00064	cluster_6815	0	16	6	5	56	16	27	29	22	23	7	10	12	7	13	5
Ga01g00067	cluster_6819	8	246	47	44	135	38	25	45	50	173	79	63	114	65	39	50
Ga01g00069	cluster_14487	1170	3097	673	2515	1063	1037	647	1304	2159	3304	3286	183	7698	3182	13716	2838
Ga01g00071	cluster_14489	120	0	0	9	0	0	0	0	1	0	0	0	0	0	0	9
Ga01g00074	cluster_6822	6	91	77	59	319	76	35	352	35	122	109	3	143	126	92	22
Ga01g00074	cluster_6823	3	152	105	115	516	101	76	450	66	165	170	9	335	303	132	40
Ga01g00075	cluster_6824	122	341	70	123	138	122	124	176	223	134	235	132	130	117	110	145
Ga01g00075	cluster_6826	5	38	5	17	36	34	10	27	9	20	43	2	13	18	21	23
Ga01g00075	cluster_6827	4	5	11	26	1	0	11	5	47	21	4	9	35	2	94	2
Ga01g00077	cluster_14491	1	1	0	5	12	2	2	1	9	4	16	0	1	4	6	3
Ga01g00078	cluster_14493	15	41	49	58	292	179	73	1517	52	94	49	27	455	219	53	78
Ga01g00079	cluster_14494	1	1272	270	219	28	16	23	19	9	660	127	1	40	625	138	2
Ga01g00080	cluster_6828	86	108	88	66	152	72	86	109	119	128	114	15	119	105	170	106
Ga01g00081	cluster_6830	219	92	27	65	213	80	41	331	122	95	101	25	73	82	85	375
Ga01g00081	cluster_6831	30	30	10	27	2	0	5	5	15	24	154	8	18	56	22	21
Ga01g00082	cluster_14495	2	230	129	98	337	54	100	208	38	206	126	19	106	144	152	15
Ga01g00083	cluster_14497	1	469	110	106	50	9	7	29	6	84	51	11	72	23	49	16
Ga01g00084	cluster_6833	2	75	12	24	12	15	1	111	10	72	53	0	92	62	50	7
Ga01g00086	cluster_14505	6	158	87	24	18	22	15	25	14	38	24	0	7	32	13	2
Ga01g00087	cluster_6839	3	18	3	12	37	25	13	28	3	13	3	3	16	8	9	6
Ga01g00087	cluster_6840	0	7	6	3	2	7	1	16	2	4	0	0	9	6	1	0
Ga01g00088	cluster_14508	8	22	15	12	31	11	11	23	5	17	26	97	17	8	29	3
Ga01g00090	cluster_14510	290	208	6	178	87	44	66	198	212	177	111	2	50	20	3004	119
Ga01g00091	cluster_6844	0	21	27	24	67	29	37	56	19	30	11	7	21	30	21	0
Ga01g00092	cluster_6845	20	11	4	5	52	13	6	30	9	3	13	0	53	10	10	45
Ga01g00092	cluster_6846	6	23	2	10	57	13	4	17	6	5	80	0	40	2	16	35
Ga01g00093	cluster_14513	3	7	1	4	4	1	3	4	8	7	1	1	0	0	5	1
Ga01g00094	cluster_6852	427	2013	2097	1437	6003	1560	939	4990	1048	1691	1098	2499	2794	1579	1822	682
Ga01g00095	cluster_6853	37	110	67	75	91	46	27	53	57	51	54	38	73	87	51	119
Ga01g00097	cluster_6855	147	1	0	2	0	4	0	5	3	0	0	1	0	0	0	43
Ga01g00098	cluster_14516	2	3	3	6	56	5	8	37	9	6	14	4	5	5	4	5
Ga01g00099	cluster_14519	27	0	0	6	0	0	0	0	0	0	0	0	0	0	0	21
Ga01g00099	cluster_14520	645	9	0	994	58	1	38	0	245	31	0	15	1	2	11	300
Ga01g00100	cluster_14522	512	3	0	685	21	0	9	0	119	7	0	7	0	0	7	253
Ga01g00101	cluster_14523	3632	2	0	238	14	0	12	0	81	6	0	4	0	1	10	621
Ga01g00102	cluster_14524	17449	13	0	1066	70	0	23	0	248	24	1	12	0	2	16	3539
Ga01g00103	cluster_14525	10709	18	0	1591	99	2	53	0	444	39	0	28	1	4	18	3130
Ga01g00104	cluster_14527	236	0	0	5	0	0	0	0	2	2	0	0	0	0	0	30
Ga01g00105	cluster_14528	279	1	0	10	2	0	0	0	1	0	0	0	0	0	0	51
Ga01g00107	cluster_14532	20	29	8	25	18	15	10	24	35	17	16	0	27	14	41	22
Ga01g00108	cluster_6860	55	31	12	13	5	5	7	4	3	35	20	24	1	5	1	0
Ga01g00113	cluster_14534	11	0	0	42	0	0	28	0	146	225	5	0	0	50	2	19
Ga01g00116	cluster_6861	0	10	2	6	1	0	0	3	1	27	2	0	0	2	39	4
Ga01g00117	cluster_14537	1	8	3	9	0	0	0	0	2	0	2	0	2	0	33	37
Ga01g00117	cluster_14538	0	30	10	9	0	0	2	0	5	31	18	0	2	17	24	5
Ga01g00117	cluster_14539	219	1777	408	775	0	0	54	0	363	181	184	47	16	38	1882	2251
Ga01g00118	cluster_6862	426	1006	611	978	2470	852	1107	1880	1359	1489	1399	164	1593	1626	1368	1049
Ga01g00118	cluster_6863	0	3	1	6	2	5	2	14	4	6	6	2	17	6	3	4
Ga01g00118	cluster_6864	0	1	3	5	5	7	1	17	6	5	9	0	35	15	8	10
Ga01g00118	cluster_6865	1	3	4	8	7	8	2	17	7	7	5	0	24	14	6	15
Ga01g00119	cluster_6866	5	73	19	28	144	56	23	126	52	53	43	2	79	59	62	66
Ga01g00120	cluster_6867	41	271	111	234	832	160	299	589	235	326	199	51	140	123	396	96
Ga01g00120	cluster_6869	3	66	15	40	1	0	2	0	6	30	3	0	14	1	120	0
Ga01g00121	cluster_14542	816	918	419	829	3633	786	454	2449	1112	932	606	767	1262	871	1543	1355
Ga01g00123	cluster_14544	45	122	45	167	496	94	147	357	81	157	100	31	61	84	184	39
Ga01g00124	cluster_14547	449	225	66	116	173	76	158	204	280	270	107	17	86	111	252	325
Ga01g00127	cluster_6872	94	942	335	457	6	6	140	5	906	860	653	1	530	489	635	38
Ga01g00133	cluster_14549	7	85	34	38	153	49	62	147	50	85	114	6	146	70	62	43
Ga01g00135	cluster_14550	1	3	3	5	130	95	3	179	3	11	6	0	49	9	0	65
Ga01g00135	cluster_14551	2	1	0	4	34	17	4	58	0	8	0	0	51	6	0	135
Ga01g00138	cluster_6874	755	1	0	65	3	0	0	0	11	2	0	0	0	0	0	192
Ga01g00139	cluster_6875	15214	29	0	1237	34	1	10	0	134	14	0	20	0	3	10	1966
Ga01g00140	cluster_6876	21564	20	0	1335	42	0	16	0	115	14	0	10	0	2	7	2729
Ga01g00141	cluster_6877	13505	14	0	733	21	1	8	0	58	7	1	18	0	0	4	1636
Ga01g00142	cluster_6878	2080	5	0	360	7	0	2	0	26	4	0	12	0	0	1	363
Ga01g00143	cluster_6879	941	4	0	101	9	0	6	0	31	4	0	7	0	0	0	142
Ga01g00146	cluster_6880	762	6	0	270	10	0	1	0	28	1	0	10	0	0	0	227
Ga01g00148	cluster_6882	4830	14	0	767	26	2	12	0	121	9	0	28	0	0	4	794
Ga01g00149	cluster_6883	6228	18	0	709	39	0	14	0	100	10	1	14	3	0	3	1189
Ga01g00150	cluster_6884	8817	5	0	464	7	0	5	0	45	4	0	15	0	0	2	796
Ga01g00151	cluster_14557	2	30	0	26	13	7	23	7	27	59	36	3	20	49	54	15
Ga01g00153	cluster_6885	5	222	233	83	243	89	125	231	127	119	92	12	88	103	173	37
Ga01g00153	cluster_6886	12	36	14	13	30	15	35	17	21	28	15	72	37	12	33	12
Ga01g00154	cluster_6887	4	23	5	29	181	85	26	190	34	15	20	2	8	14	6	33
Ga01g00154	cluster_6888	758	6	0	84	31	17	38	27	29	4	7	2	6	1	5	120
Ga01g00155	cluster_6890	51	218	162	159	478	121	156	380	197	220	254	155	437	217	265	180
Ga01g00156	cluster_14564	2	26	13	21	461	40	52	120	42	54	41	4	32	34	13	22
Ga01g00157	cluster_6891	59	130	42	53	498	64	51	178	152	163	101	23	164	80	104	100
Ga01g00157	cluster_6892	84	54	42	30	246	82	64	178	66	59	35	37	61	32	48	56
Ga01g00158	cluster_6893	15	117	48	63	467	154	112	650	106	158	152	36	194	73	119	12
Ga01g00159	cluster_6895	3	16	6	9	101	18	15	57	15	12	7	10	29	2	11	27
Ga01g00159	cluster_6899	1	8	0	3	8	18	4	25	19	5	5	0	5	5	2	21
Ga01g00162	cluster_6901	578	599	831	361	1378	413	314	868	758	1071	1290	155	2359	1399	836	520
Ga01g00167	cluster_14573	0	2	4	2	0	1	0	0	0	0	0	29	3	1	0	0
Ga01g00167	cluster_14574	0	3	1	3	2	2	0	5	0	1	2	7	26	5	2	0
Ga01g00167	cluster_14575	17	593	245	360	942	634	1026	1260	321	650	850	1831	1252	707	227	59
Ga01g00170	cluster_6907	30	40	13	52	167	51	30	139	58	66	107	10	76	54	57	28
Ga01g00171	cluster_14577	3	8	2	4	34	17	10	29	5	19	15	12	29	7	3	7
Ga01g00171	cluster_14579	70	142	84	102	207	53	91	159	84	109	185	193	82	93	185	84
Ga01g00172	cluster_14580	17	151	36	122	353	120	91	213	94	172	88	14	36	62	101	88
Ga01g00173	cluster_14582	37	202	212	251	1245	299	326	893	197	220	206	62	378	228	318	77
Ga01g00175	cluster_14584	24	29	7	45	34	312	1037	565	414	125	173	43	2006	86	155	27
Ga01g00176	cluster_6908	7	107	41	69	226	40	116	147	54	71	74	32	62	34	88	24
Ga01g00177	cluster_14585	468	40	8	168	29	33	176	24	689	48	13	0	23	7	208	504
Ga01g00180	cluster_6910	362	43412	18223	13109	22836	4331	5523	6141	11947	18730	10714	366	13565	5401	41644	641
Ga01g00180	cluster_6911	9	308	86	156	1112	184	74	395	134	125	109	4	161	43	366	24
Ga01g00181	cluster_14588	34	131	94	116	93	135	67	361	183	224	133	8	110	233	123	119
Ga01g00181	cluster_14589	15	46	12	63	220	97	84	196	51	73	66	9	77	46	68	34
Ga01g00184	cluster_14592	10	1	0	17	105	26	10	60	2	1	0	0	1	0	1	5
Ga01g00187	cluster_6917	9	4	7	12	7	10	3	4	6	2	2	11	2	15	1	8
Ga01g00190	cluster_14594	0	15	150	14	35	98	191	47	121	59	127	15	563	42	140	0
Ga01g00191	cluster_14596	4	4	0	17	55	44	4	273	11	6	7	0	19	2	9	17
Ga01g00191	cluster_14597	15	44	0	47	199	82	24	135	59	92	133	1	32	14	70	49
Ga01g00192	cluster_14598	8	9	1	21	37	4	15	20	47	14	13	2	10	0	30	13
Ga01g00193	cluster_6920	19	0	0	19	184	4	6	89	40	1	4	0	7	2	16	13
Ga01g00193	cluster_6922	0	0	0	9	110	3	0	57	1	0	1	0	0	0	0	2
Ga01g00193	cluster_6923	352	0	0	39	76	6	1	92	16	4	6	0	3	2	3	56
Ga01g00198	cluster_6927	1	20	15	23	21	3	3	5	14	24	51	0	45	13	47	0
Ga01g00199	cluster_6929	0	12	21	6	7	1	0	3	1	29	172	0	66	25	46	0
Ga01g00203	cluster_6933	0	5	2	2	1	2	0	2	5	16	55	0	21	22	3	1
Ga01g00204	cluster_14600	72	229	115	184	421	158	86	272	86	160	225	112	202	159	231	171
Ga01g00205	cluster_14601	1	0	0	47	0	0	684	0	358	204	4	0	552	759	0	0
Ga01g00206	cluster_14602	0	1	2	8	117	11	14	72	6	12	3	0	19	16	1	0
Ga01g00207	cluster_6934	23	2	6	8	2	0	1896	1	943	60	25	1771	28	53	41	0
Ga01g00208	cluster_6935	0	0	0	2	0	0	561	0	303	10	2	278	5	1	0	0
Ga01g00209	cluster_14604	31	21	8	16	130	7	55	97	34	53	110	80	75	32	23	3
Ga01g00210	cluster_14605	2140	2564	1435	2712	4428	2184	1496	5194	2559	3103	2879	1020	3783	4076	3319	2657
Ga01g00211	cluster_14606	0	5273	3900	638	5	4	695	0	269	361	70	38	12	166	170	15
Ga01g00211	cluster_14607	0	108	159	16	3	0	76	0	36	22	14	34	0	0	5	3
Ga01g00211	cluster_14608	0	291	230	36	2	0	100	0	38	36	58	72	2	13	38	10
Ga01g00214	cluster_14610	382	149	14	260	63	83	93	51	288	20	8	127	39	13	184	236
Ga01g00214	cluster_14611	3097	3418	980	3511	585	311	785	299	3967	1157	1199	476	1381	857	3636	1752
Ga01g00218	cluster_6939	0	45	34	22	208	37	32	111	12	34	14	4	45	30	32	5
Ga01g00219	cluster_14613	0	23	1	5	12	0	0	0	2	23	31	0	46	0	38	2
Ga01g00221	cluster_6941	43	96	49	91	72	50	53	92	91	80	80	35	100	69	153	69
Ga01g00221	cluster_6942	43	93	51	68	170	81	64	148	84	118	113	19	135	107	129	64
Ga01g00222	cluster_6943	0	35	5	5	66	12	8	70	8	19	23	7	68	26	2	6
Ga01g00223	cluster_6945	120	123	25	59	93	47	19	113	108	65	68	4	23	36	28	251
Ga01g00223	cluster_6948	73	0	0	0	0	0	0	0	2	0	0	0	0	0	0	4
Ga01g00224	cluster_14615	74	50	33	61	47	87	56	220	55	57	27	33	168	148	24	74
Ga01g00226	cluster_14617	70	1890	387	361	370	105	81	286	187	259	205	51	123	362	224	143
Ga01g00227	cluster_14618	17	0	0	23	2	1	20	2	94	6	4	1	3	5	6	0
Ga01g00227	cluster_14619	2	16	7	6	4	0	5	2	20	12	23	0	5	27	20	6
Ga01g00228	cluster_6950	8	29	49	10	8	13	31	9	14	27	183	0	58	19	19	17
Ga01g00228	cluster_6952	229	648	242	337	334	129	217	187	292	123	79	16	61	90	882	294
Ga01g00229	cluster_6954	4	119	22	76	356	94	70	171	93	90	94	13	118	54	124	26
Ga01g00229	cluster_6955	3	37	10	44	156	94	29	113	61	79	87	8	129	81	73	27
Ga01g00230	cluster_6957	66	11	2	52	46	4	3	7	38	27	180	0	80	17	13	206
Ga01g00230	cluster_6958	92	41	10	46	59	6	39	14	35	52	469	3	180	18	17	224
Ga01g00231	cluster_6959	3	90	1	40	1	0	40	0	27	53	24	0	1	15	67	0
Ga01g00232	cluster_14621	5	23	13	31	30	12	20	17	15	177	95	2	182	118	17	17
Ga01g00234	cluster_6962	76	254	54	216	781	166	307	389	193	622	3288	156	684	326	454	313
Ga01g00236	cluster_14624	0	193	3	93	195	59	30	151	100	23	10	33	4	9	143	1
Ga01g00236	cluster_14625	9	46	10	39	16	12	16	35	77	29	27	21	54	25	61	24
Ga01g00236	cluster_14626	33	64	41	56	44	93	70	80	115	101	126	17	77	72	100	84
Ga01g00237	cluster_6964	359	2	6	140	0	1	368	1	917	147	11	0	9	5	15	78
Ga01g00238	cluster_14627	128	0	0	10	0	0	1	0	1	0	0	0	0	0	0	30
Ga01g00238	cluster_14628	129	159	44	154	251	70	81	100	141	129	133	78	143	102	220	202
Ga01g00240	cluster_6968	3	223	24	216	288	40	113	202	66	492	390	4	420	165	268	53
Ga01g00240	cluster_6970	0	21	9	12	20	11	3	23	38	19	4	0	13	27	36	20
Ga01g00241	cluster_6972	2	34	15	16	72	13	17	59	16	33	33	31	21	11	21	11
Ga01g00242	cluster_14632	20	195	46	28	204	101	21	128	62	47	97	2	166	85	18	77
Ga01g00243	cluster_14634	1	30	9	8	17	20	32	36	6	14	53	1	52	32	4	3
Ga01g00243	cluster_14637	2	22	2	19	72	12	13	72	10	15	17	26	9	9	29	16
Ga01g00243	cluster_14638	0	24	3	7	54	8	13	39	12	10	18	7	13	8	15	14
Ga01g00244	cluster_6974	1121	294	36	1035	102	121	340	70	2969	175	1501	3	51	64	835	1827
Ga01g00245	cluster_14639	161	2974	2056	695	206	55	160	89	1414	1167	921	20	287	842	1048	353
Ga01g00246	cluster_14640	4	86	3	53	84	11	5	58	18	12	0	0	5	11	78	53
Ga01g00246	cluster_14642	0	183	62	68	175	17	26	64	39	94	57	7	49	58	85	22
Ga01g00246	cluster_14643	8	13	7	14	40	6	1	32	10	3	6	1	9	14	2	8
Ga01g00247	cluster_6977	1	2	1	0	2	4	0	8	10	32	11	1	21	23	9	7
Ga01g00248	cluster_6978	50	54	20	95	289	68	79	132	105	82	35	38	42	34	128	144
Ga01g00251	cluster_6982	0	96	65	40	92	31	43	83	24	99	96	21	96	61	87	0
Ga01g00251	cluster_6983	8	34	10	7	13	10	6	13	7	32	24	19	29	20	19	6
Ga01g00251	cluster_6984	37	17	1	4	1	0	2	0	9	10	0	1	0	0	3	41
Ga01g00253	cluster_6987	699	476	206	433	1128	291	340	759	642	585	576	104	452	310	673	1046
Ga01g00254	cluster_14647	1	150	159	64	255	73	113	166	47	101	107	89	125	83	132	15
Ga01g00255	cluster_14650	2767	1860	1730	2447	2393	589	1327	1583	4419	1339	1355	1647	1533	725	3024	2280
Ga01g00256	cluster_14652	90	0	0	7	0	0	0	0	0	0	0	0	0	0	0	22
Ga01g00257	cluster_6989	20	56	19	62	182	59	39	160	32	71	102	11	69	59	76	49
Ga01g00260	cluster_6996	6	13	4	20	6	10	30	7	34	11	6	6	50	13	15	20
Ga01g00262	cluster_7001	1	40	37	43	82	33	40	65	26	53	59	27	30	28	39	12
Ga01g00263	cluster_7002	10	17	12	15	140	39	18	129	19	18	13	0	84	40	10	10
Ga01g00264	cluster_14655	0	1	0	0	0	0	78	1	16	0	0	0	5	0	4	1
Ga01g00265	cluster_14659	43	79	35	63	31	59	42	79	63	47	35	5	25	53	93	46
Ga01g00267	cluster_7012	0	40	37	14	9	4	3	15	2	34	9	21	6	23	4	0
Ga01g00268	cluster_7013	3	19	4	4	36	6	8	13	9	13	2	0	14	7	10	10
Ga01g00269	cluster_14660	39	395	342	266	452	340	328	449	152	703	589	1362	576	690	279	65
Ga01g00270	cluster_14660	39	395	342	266	452	340	328	449	152	703	589	1362	576	690	279	65
Ga01g00270	cluster_14661	85	453	210	401	408	378	437	445	155	517	501	827	403	511	145	101
Ga01g00270	cluster_14662	0	149	6454	42	37	2	1	112	1	2250	381	1	4411	3121	22	0
Ga01g00271	cluster_7016	86	0	0	7	0	0	0	0	1	0	0	0	0	0	0	14
Ga01g00273	cluster_7017	0	0	8	12	65	1	139	10	70	628	13	2	2538	1372	0	0
Ga01g00273	cluster_7020	0	0	0	0	1	0	0	0	0	3	0	0	31	10	0	0
Ga01g00273	cluster_7021	0	0	0	0	0	0	0	0	0	6	0	0	22	8	0	0
Ga01g00275	cluster_7022	0	51	15	10	18	2	1	2	3	31	10	0	3	4	14	4
Ga01g00275	cluster_7023	0	197	13	126	4	0	2	2	1	28	19	0	0	22	26	7
Ga01g00276	cluster_7024	8	66	59	57	259	95	51	310	38	97	65	10	125	101	51	29
Ga01g00278	cluster_7031	54	15	11	20	40	12	9	25	27	14	4	3	16	13	13	45
Ga01g00278	cluster_7033	34	48	51	25	54	9	11	6	17	28	42	4	21	25	38	21
Ga01g00278	cluster_7035	0	19	13	8	15	18	17	21	20	44	24	9	8	25	13	5
Ga01g00280	cluster_14667	31	225	98	115	121	120	42	45	59	135	95	11	89	139	73	86
Ga01g00281	cluster_14668	0	81	45	71	142	59	45	112	39	69	93	3	69	77	54	0
Ga01g00282	cluster_14672	0	27	7	13	117	25	8	89	7	8	13	19	33	21	9	7
Ga01g00283	cluster_14673	0	41	32	32	105	49	16	105	8	28	13	5	11	19	21	5
Ga01g00285	cluster_14675	10	33	21	27	61	32	20	63	11	20	9	3	19	20	33	31
Ga01g00287	cluster_14677	0	117	150	20	75	34	11	23	15	18	21	222	37	18	5	2
Ga01g00288	cluster_14678	0	13	9	12	66	11	7	33	5	5	3	4	15	6	8	8
Ga01g00289	cluster_14679	82	210	89	206	781	266	154	748	147	179	105	127	168	129	267	168
Ga01g00290	cluster_14680	9	77	52	91	485	133	37	449	66	57	45	8	113	119	70	24
Ga01g00291	cluster_14681	2	64	22	16	31	21	11	40	40	46	43	1	69	70	11	12
Ga01g00291	cluster_14682	6	39	13	30	157	30	32	54	34	43	53	7	90	37	33	13
Ga01g00292	cluster_7037	0	101	84	60	257	90	56	329	19	128	115	55	177	154	122	11
Ga01g00294	cluster_14685	405	1259	1295	1021	1103	1303	529	2265	639	797	901	317	927	1432	937	778
Ga01g00295	cluster_7038	0	520	105	306	272	69	99	577	300	284	157	73	38	104	95	0
Ga01g00296	cluster_7039	3	4	0	8	15	4	0	4	5	4	4	2	3	5	3	5
Ga01g00298	cluster_7045	0	25	17	9	37	23	12	23	17	32	17	12	30	15	13	0
Ga01g00299	cluster_7048	0	7	6	1	2	1	1	3	1	3	7	0	22	5	9	7
Ga01g00300	cluster_7050	23	51	6	50	56	26	27	55	48	61	37	5	37	39	85	78
Ga01g00300	cluster_7051	10	64	36	13	49	14	68	24	39	101	116	34	52	49	50	4
Ga01g00301	cluster_7052	103	590	158	436	862	334	306	741	328	569	474	21	379	332	762	308
Ga01g00302	cluster_14688	3	31	0	20	216	22	52	71	35	12	9	3	3	4	46	13
Ga01g00302	cluster_14689	28	111	27	149	547	141	223	311	242	109	40	2	101	80	198	129
Ga01g00304	cluster_7056	15	50	24	38	114	36	34	87	53	98	177	3	219	89	52	26
Ga01g00304	cluster_7059	0	2	3	1	10	4	8	19	12	14	25	0	29	20	11	3
Ga01g00310	cluster_14694	11	37	1	25	13	15	2	9	11	17	18	5	4	15	28	7
Ga01g00310	cluster_14697	3	28	4	18	27	8	5	10	16	19	13	8	3	5	25	14
Ga01g00310	cluster_14699	16	64	26	64	217	97	66	128	75	118	194	16	227	131	166	55
Ga01g00312	cluster_7066	152	176	127	246	1178	236	148	837	181	251	292	151	343	250	289	163
Ga01g00313	cluster_7067	39	593	182	113	565	120	72	233	179	373	471	757	359	158	119	147
Ga01g00314	cluster_7068	2	6	1	10	49	46	6	145	6	18	83	0	71	26	2	1
Ga01g00315	cluster_14700	262	408	274	418	1866	633	370	2553	481	1090	989	222	1421	786	1257	344
Ga01g00316	cluster_14702	18	0	0	3	0	0	0	0	1	0	0	0	0	0	0	7
Ga01g00316	cluster_14704	1865	1	0	65	0	0	1	0	9	0	0	1	0	0	1	227
Ga01g00318	cluster_14705	0	9	8	17	64	17	22	47	18	27	11	33	17	17	33	1
Ga01g00319	cluster_7075	4	53	34	59	169	61	72	127	49	68	70	47	34	54	113	18
Ga01g00319	cluster_7076	1	31	32	21	60	29	26	196	12	31	22	17	74	41	53	11
Ga01g00320	cluster_7077	93	858	777	611	447	281	231	394	528	533	204	446	377	537	765	64
Ga01g00321	cluster_7079	0	43	18	7	27	19	0	15	0	116	23	33	16	65	1	15
Ga01g00323	cluster_14707	3	29	6	21	75	2	21	20	63	51	36	2	102	24	14	15
Ga01g00324	cluster_7081	1	75	14	51	70	37	33	48	27	53	48	40	29	46	46	32
Ga01g00324	cluster_7082	60	804	556	740	1599	1061	855	926	508	613	645	373	508	588	770	330
Ga01g00324	cluster_7083	4	1652	1797	1727	5324	1259	1284	2001	1148	2069	1825	330	2348	1987	2131	19
Ga01g00324	cluster_7086	262	80	15	106	410	87	55	147	38	193	53	11	29	114	70	76
Ga01g00324	cluster_7087	8	17	13	23	222	70	25	82	16	29	7	2	18	23	16	27
Ga01g00325	cluster_7088	1	4	2	2	12	4	7	8	7	6	0	0	1	2	1	0
Ga01g00327	cluster_14712	0	18	1	19	142	20	20	50	6	13	3	0	0	2	13	2
Ga01g00328	cluster_7092	120	0	0	5	37	5	20	16	6	1	1	0	27	1	0	17
Ga01g00330	cluster_14713	255	149	132	151	318	112	138	356	305	163	122	98	289	210	188	275
Ga01g00331	cluster_14714	115	5	0	61	108	293	236	204	387	15	5	8	10	8	1	47
Ga01g00331	cluster_14715	44	32	22	94	84	34	88	76	552	85	50	12	40	64	57	80
Ga01g00332	cluster_7095	8	3	5	8	47	8	3	11	1	6	7	1	13	17	9	7
Ga01g00333	cluster_7099	393	120	522	540	13	24	218	23	1287	41	16	58	872	77	285	332
Ga01g00333	cluster_7101	102	159	106	368	54	46	90	39	370	74	15	4	34	43	353	213
Ga01g00335	cluster_7111	1	9	11	3	8	8	6	9	3	8	3	0	17	13	4	1
Ga01g00336	cluster_7112	1	16	7	10	50	12	5	23	9	16	5	0	11	12	12	4
Ga01g00336	cluster_7114	0	2	1	4	14	6	6	15	3	7	0	0	2	3	3	1
Ga01g00338	cluster_14717	1	10	26	11	6	0	1	1	2	359	86	0	356	214	29	21
Ga01g00339	cluster_14718	12	74	76	101	75	58	71	74	102	169	90	5	120	273	60	35
Ga01g00340	cluster_14720	24	33	20	19	25	7	5	17	18	20	17	12	27	14	23	28
Ga01g00342	cluster_14722	6	44	46	58	147	35	92	67	69	173	189	29	159	117	131	10
Ga01g00342	cluster_14723	0	59	79	43	216	43	43	90	49	52	21	15	131	71	78	12
Ga01g00343	cluster_14727	2	31	438	507	10	41	194	26	715	77	13	2	378	205	143	1
Ga01g00344	cluster_7118	0	45	24	16	90	21	42	28	22	48	2	5	13	8	21	9
Ga01g00344	cluster_7120	0	3	5	1	6	15	8	6	9	7	1	1	3	2	0	1
Ga01g00345	cluster_14728	0	15	8	4	53	7	11	20	6	12	17	18	15	6	3	3
Ga01g00346	cluster_7124	0	24	2	3	0	0	0	3	2	6	3	0	1	3	16	5
Ga01g00347	cluster_7127	688	2	0	39	5	0	2	1	6	2	0	1	3	0	0	110
Ga01g00351	cluster_7128	0	55	3	19	0	0	0	0	0	18	31	0	12	1	130	0
Ga01g00359	cluster_7140	1	20	11	8	20	14	7	51	7	3	2	0	0	1	8	0
Ga01g00360	cluster_14729	3	10	84	6	0	3	4	0	0	26	0	0	192	86	2	0
Ga01g00360	cluster_14730	29	124	42	41	76	36	34	49	59	70	34	83	33	22	72	61
Ga01g00360	cluster_14731	30	72	21	55	112	51	36	73	35	66	66	23	18	15	42	70
Ga01g00361	cluster_7142	356	220	213	187	90	38	59	99	220	75	62	57	132	136	241	127
Ga01g00361	cluster_7144	0	11	20	7	0	0	0	0	0	0	0	4	0	1	0	0
Ga01g00366	cluster_14732	149	439	215	425	978	286	246	938	440	561	677	225	593	512	737	346
Ga01g00367	cluster_7148	12	80	48	64	330	117	136	379	120	151	165	127	162	117	123	57
Ga01g00367	cluster_7149	3	23	19	18	56	29	17	48	16	36	16	17	26	15	29	17
Ga01g00368	cluster_7150	0	22	9	13	35	10	17	29	16	23	11	8	12	13	36	11
Ga01g00369	cluster_7154	0	9	6	7	16	6	3	12	4	15	8	6	12	11	2	5
Ga01g00370	cluster_7157	137	283	1448	190	972	238	489	551	221	750	711	39	463	1247	357	64
Ga01g00370	cluster_7158	3	0	9	4	8	9	13	37	7	9	0	1	7	33	2	2
Ga01g00371	cluster_14734	46	595	565	912	1385	814	817	2059	792	1046	1108	530	1600	1530	1813	455
Ga01g00374	cluster_14735	21	104	74	66	271	72	85	217	126	121	94	33	135	69	167	40
Ga01g00375	cluster_14736	3	0	0	4	0	0	1	0	6	2	1	0	302	6	1	0
Ga01g00376	cluster_14737	0	0	0	1	0	0	0	0	3	6	12	0	197	3	6	0
Ga01g00380	cluster_14741	0	159	5	29	0	0	1	1	1	69	43	0	10	22	14	0
Ga01g00382	cluster_14744	17	187	452	94	826	1791	132	3112	90	158	31	10	9	151	170	117
Ga01g00383	cluster_14745	1	1043	1186	163	3	20	4	25	9	307	68	0	13	128	73	10
Ga01g00383	cluster_14746	10	402	489	120	75	66	61	115	83	251	106	10	100	247	135	55
Ga01g00385	cluster_14747	0	1	1	7	6	3	6	17	1	8	14	2	19	12	9	6
Ga01g00385	cluster_14748	3	4	7	20	12	10	5	26	5	16	34	4	43	15	15	3
Ga01g00385	cluster_14749	0	2	3	9	4	9	4	18	4	7	12	1	37	12	6	3
Ga01g00385	cluster_14751	0	3	4	1	3	0	3	2	5	19	6	2	7	2	8	0
Ga01g00385	cluster_14754	1	4	3	7	6	12	6	25	4	6	16	3	31	8	9	2
Ga01g00385	cluster_14762	0	13	7	4	54	7	12	38	10	34	17	2	19	13	14	3
Ga01g00386	cluster_7169	0	139	193	20	0	0	0	0	0	70	13	0	1	6	11	1
Ga01g00386	cluster_7171	0	144	176	17	0	0	0	0	0	75	12	0	1	7	13	0
Ga01g00387	cluster_7169	0	139	193	20	0	0	0	0	0	70	13	0	1	6	11	1
Ga01g00387	cluster_7171	0	144	176	17	0	0	0	0	0	75	12	0	1	7	13	0
Ga01g00387	cluster_7173	0	156	290	12	0	0	0	0	0	169	13	0	0	6	5	0
Ga01g00387	cluster_7174	0	0	0	0	20	0	0	29	0	1	0	0	0	1	2	0
Ga01g00388	cluster_14765	20	26	7	28	8	1	3	1	25	44	1	0	6	1	27	125
Ga01g00389	cluster_7176	3	14	17	8	101	27	12	82	29	11	3	8	33	17	9	35
Ga01g00390	cluster_14768	30	7	1	11	33	19	10	26	9	0	0	1	0	3	15	36
Ga01g00390	cluster_14769	10	5	3	7	38	6	3	20	14	2	7	0	37	12	10	74
Ga01g00390	cluster_14770	6	10	11	9	38	6	1	14	13	6	5	4	21	13	9	52
Ga01g00391	cluster_7177	13	23	2	13	37	13	11	32	17	23	18	1	6	19	21	50
Ga01g00391	cluster_7180	22	19	3	29	86	74	25	177	40	43	22	5	25	77	18	46
Ga01g00394	cluster_7183	35	54	15	125	43	16	36	32	252	43	15	6	23	26	59	52
Ga01g00395	cluster_7184	0	770	892	306	1344	214	271	865	151	484	139	0	611	376	185	109
Ga01g00396	cluster_7187	1	9	1	4	94	6	12	38	15	12	5	0	1	4	6	8
Ga01g00397	cluster_14773	3	17	2	7	2	0	0	1	4	13	48	2	178	20	2	14
Ga01g00399	cluster_7191	0	0	0	14	835	29	0	258	0	0	0	0	0	0	0	0
Ga01g00399	cluster_7192	0	2861	572	295	2422	878	3	803	30	810	19	0	169	112	3	0
Ga01g00400	cluster_7191	0	0	0	14	835	29	0	258	0	0	0	0	0	0	0	0
Ga01g00400	cluster_7192	0	2861	572	295	2422	878	3	803	30	810	19	0	169	112	3	0
Ga01g00400	cluster_7193	0	11	1	27	172	27	43	59	8	21	35	0	28	24	7	5
Ga01g00400	cluster_7194	0	55	4	84	946	227	164	305	99	92	111	6	61	51	38	4
Ga01g00401	cluster_14774	0	577	98	124	5	2	6	0	12	237	224	14	30	67	39	2
Ga01g00401	cluster_14775	0	94	53	38	29	8	14	9	35	83	172	17	32	40	14	3
Ga01g00410	cluster_7200	1	178	47	67	209	201	21	887	13	513	1855	0	181	110	131	66
Ga01g00413	cluster_14781	128	227	88	266	131	176	67	173	35	79	29	81	34	122	83	36
Ga01g00414	cluster_14783	0	21	3	7	0	0	2	0	7	54	88	0	32	23	52	2
Ga01g00428	cluster_7213	94	468	86	81	68	49	64	36	139	143	662	103	43	48	111	200
Ga01g00428	cluster_7214	40	0	0	1	0	0	0	0	0	0	3	0	0	0	0	1
Ga01g00429	cluster_7216	5	28	17	24	97	24	23	57	32	26	24	4	26	23	27	19
Ga01g00430	cluster_7217	3	26	14	14	43	13	9	40	7	28	27	3	17	14	23	6
Ga01g00430	cluster_7218	3	18	11	8	19	35	27	26	12	7	26	1	32	10	18	10
Ga01g00431	cluster_7219	4	11	8	2	25	14	24	20	16	9	9	0	3	8	6	3
Ga01g00431	cluster_7220	135	13	13	8	22	5	22	36	11	7	6	0	2	1	13	5
Ga01g00431	cluster_7222	2	2010	974	450	0	1	0	2	2	103	44	3	3	9	861	10
Ga01g00431	cluster_7223	1	256	172	33	0	1	0	1	0	5	9	0	0	2	49	0
Ga01g00433	cluster_7227	0	54	54	9	0	0	3	0	2	161	185	2	451	862	4	3
Ga01g00435	cluster_7228	0	20	19	2	0	0	50	0	20	54	37	0	41	110	8	0
Ga01g00438	cluster_7229	0	0	3	1	0	0	0	0	0	5	10	0	24	10	0	0
Ga01g00440	cluster_14790	8	29	30	47	431	54	69	382	43	55	24	165	95	48	114	22
Ga01g00441	cluster_7230	3013	6	0	313	5	0	0	0	8	1	0	5	0	0	0	258
Ga01g00448	cluster_14793	1	3	13	11	123	8	11	84	11	33	3	0	50	32	0	4
Ga01g00452	cluster_7238	5	152	133	93	589	138	88	300	90	129	53	0	31	131	48	60
Ga01g00452	cluster_7241	4	289	39	126	192	34	17	61	26	235	67	1	22	69	217	76
Ga01g00453	cluster_7243	1	56	4	24	3	3	1	4	6	26	81	0	0	5	80	1
Ga01g00455	cluster_7245	0	60	83	27	108	29	19	47	24	77	119	8	62	52	22	1
Ga01g00455	cluster_7248	72	119	70	55	213	25	27	153	26	238	259	144	246	208	31	68
Ga01g00455	cluster_7250	1	12	16	2	4	0	0	3	2	63	66	1	19	42	1	2
Ga01g00456	cluster_7252	0	34	7	7	38	7	2	27	3	12	2	2	14	6	5	7
Ga01g00456	cluster_7254	1	14	8	14	22	8	7	21	7	10	4	10	8	13	5	0
Ga01g00457	cluster_14796	6	6	7	36	20	10	23	23	65	5	2	0	48	19	31	42
Ga01g00458	cluster_14797	1	2	0	0	0	0	0	0	0	0	0	0	180	0	16	22
Ga01g00459	cluster_14800	25	3	0	11	9	5	15	15	29	5	4	0	7	2	0	0
Ga01g00459	cluster_14801	29	40	39	68	165	44	28	82	122	57	73	2	106	47	62	49
Ga01g00459	cluster_14803	51	99	64	62	81	25	66	96	86	120	63	218	51	61	167	58
Ga01g00461	cluster_7256	31	54	19	89	106	44	40	127	188	67	196	1	123	140	60	81
Ga01g00461	cluster_7257	0	0	1	1	0	8	0	5	5	1	8	0	9	10	2	7
Ga01g00461	cluster_7260	0	1	0	7	0	8	1	2	6	4	14	1	13	12	1	11
Ga01g00461	cluster_7261	0	5	1	3	1	4	1	6	3	4	8	0	12	7	2	7
Ga01g00462	cluster_14806	16	25	8	17	52	11	13	72	19	5	2	5	14	21	48	18
Ga01g00462	cluster_14807	19	26	17	65	123	86	82	142	169	40	81	9	67	50	106	83
Ga01g00462	cluster_14810	78	103	88	103	261	78	66	345	120	47	15	12	91	63	221	115
Ga01g00463	cluster_14812	2	2	7	7	9	365	20	68	7	129	12	2	14	67	1	0
Ga01g00463	cluster_14813	8	0	0	17	39	32	40	13	34	3	8	87	4	2	18	14
Ga01g00463	cluster_14814	31	14	9	50	161	139	126	75	77	18	62	56	73	8	108	58
Ga01g00463	cluster_14815	8	267	97	202	85	24	83	22	33	27	2	0	11	46	160	82
Ga01g00463	cluster_14816	2	30	9	72	292	50	34	80	31	4	1	2	0	3	12	35
Ga01g00463	cluster_14817	0	215	513	99	117	48	20	63	8	9	0	2	4	26	55	15
Ga01g00463	cluster_14818	6	62	412	67	115	204	120	186	142	242	847	8	1886	2227	18	95
Ga01g00463	cluster_14819	0	3	3	10	76	11	7	47	3	2	1	0	4	9	0	25
Ga01g00471	cluster_14826	0	26	10	17	33	8	2	14	1	61	34	0	10	27	17	1
Ga01g00471	cluster_14827	0	47	22	48	165	15	12	53	23	21	10	0	23	12	91	5
Ga01g00472	cluster_14826	0	26	10	17	33	8	2	14	1	61	34	0	10	27	17	1
Ga01g00472	cluster_14827	0	47	22	48	165	15	12	53	23	21	10	0	23	12	91	5
Ga01g00473	cluster_14828	2	1	1	2	14	2	5	4	1	1	1	3	6	4	4	4
Ga01g00481	cluster_14835	3	28	7	5	3	0	1	2	1	18	38	0	56	8	142	2
Ga01g00481	cluster_14840	49	21	9	33	29	10	6	26	24	15	7	37	5	25	23	31
Ga01g00481	cluster_14841	22	47	18	46	124	62	45	103	33	47	22	49	50	59	35	29
Ga01g00482	cluster_7265	0	124	162	80	270	57	45	225	27	182	139	7	164	200	49	6
Ga01g00483	cluster_14843	0	0	0	0	4	4	0	186	1	0	0	0	3	0	0	17
Ga01g00488	cluster_14846	1	1274	30	224	0	1	1	0	7	404	158	1	2	47	627	1
Ga01g00490	cluster_14848	0	443	36	92	0	0	3	0	25	315	286	0	12	62	369	8
Ga01g00490	cluster_14849	0	93	4	16	0	0	1	0	2	4	2	0	9	1	150	3
Ga01g00492	cluster_14850	0	5	5	38	4	1	4	0	5	38	53	0	85	14	62	12
Ga01g00492	cluster_14851	2	23	17	109	42	0	11	1	36	195	284	2	152	48	207	79
Ga01g00493	cluster_7276	1	37	7	33	11	0	2	0	18	12	61	1	24	17	28	83
Ga01g00494	cluster_7279	0	28	2	9	0	0	0	0	0	15	7	0	1	7	37	0
Ga01g00495	cluster_7280	472	0	0	66	0	0	0	0	12	0	0	0	0	0	1	122
Ga01g00497	cluster_7283	0	2	3	0	3	1	0	5	0	25	14	0	4	22	1	0
Ga01g00499	cluster_7284	0	9	5	4	0	0	0	0	2	6	6	0	2	4	70	1
Ga01g00504	cluster_14860	0	1	0	1	16	3	1	9	0	11	38	0	30	37	1	0
Ga01g00506	cluster_14865	119	1429	1571	736	477	399	245	937	464	747	1047	178	1173	1226	1087	443
Ga01g00507	cluster_7288	0	0	0	0	0	0	0	0	0	0	0	0	85	0	0	0
Ga01g00508	cluster_14866	0	0	2	3	0	0	0	0	0	11	9	0	350	32	18	1
Ga01g00510	cluster_7289	42	232	155	256	857	136	153	466	226	329	231	20	272	247	399	168
Ga01g00512	cluster_14869	8	13	1	15	43	8	21	31	6	9	8	15	3	4	9	8
Ga01g00512	cluster_14870	95	316	187	171	596	259	201	593	190	407	437	30	362	337	274	178
Ga01g00515	cluster_14873	57	335	198	365	667	224	223	297	83	151	157	137	145	289	190	87
Ga01g00521	cluster_7299	0	3	1	7	97	14	4	36	6	6	14	8	27	5	3	3
Ga01g00523	cluster_7302	0	34	5	8	8	0	1	0	4	9	3	0	12	1	100	4
Ga01g00524	cluster_7304	4	54	6	14	99	2	24	17	52	49	125	8	49	20	54	14
Ga01g00525	cluster_14879	421	0	0	20	7	35	3	31	17	3	47	0	3	10	18	21
Ga01g00526	cluster_14881	2	10	1	1	11	3	1	6	9	4	1	0	2	4	6	8
Ga01g00528	cluster_14884	84	69	85	104	244	102	64	193	113	63	93	3	60	69	168	227
Ga01g00530	cluster_7309	29	184	89	87	72	37	28	47	69	75	85	38	48	109	110	74
Ga01g00532	cluster_7310	182	113	53	83	317	112	141	284	109	142	157	32	142	115	193	98
Ga01g00534	cluster_14885	201	7743	307	3671	2428	1006	461	2171	3438	4049	788	12	81	460	5003	1313
Ga01g00535	cluster_14888	3	4	0	12	115	51	0	62	0	6	0	0	0	0	0	16
Ga01g00536	cluster_14889	24	40	16	44	120	54	33	121	52	30	36	0	56	41	63	59
Ga01g00536	cluster_14891	51	45	50	43	61	39	18	75	68	44	50	29	83	56	83	59
Ga01g00539	cluster_7319	26	39	23	9	34	17	22	103	13	25	34	13	25	28	17	5
Ga01g00540	cluster_14892	521	853	392	707	1321	390	624	827	1312	841	815	148	686	491	1458	760
Ga01g00541	cluster_14895	4	27	13	24	116	86	149	107	43	27	18	11	17	36	2	5
Ga01g00541	cluster_14898	3	57	10	50	146	44	25	81	46	41	42	10	22	50	29	16
Ga01g00542	cluster_7321	0	2	2	8	182	8	31	19	14	11	16	10	14	5	3	0
Ga01g00542	cluster_7322	2	51	24	16	73	15	13	31	4	23	4	50	9	16	16	4
Ga01g00542	cluster_7323	0	2	0	9	19	9	14	16	7	3	5	0	3	6	0	0
Ga01g00543	cluster_7324	206	265	77	207	350	129	279	402	354	273	609	11	263	237	212	288
Ga01g00550	cluster_14902	1516	31	13	406	2	0	238	10	3208	2	9	26	29	1	459	302
Ga01g00566	cluster_7337	0	3	3	18	144	51	36	146	46	21	9	5	32	37	4	6
Ga01g00567	cluster_7338	0	5	0	7	18	3	4	7	4	3	5	5	11	6	13	2
Ga01g00568	cluster_14908	0	1	0	0	1	9	8	4	7	11	264	0	15	18	1	0
Ga01g00568	cluster_14910	0	1	0	0	9	12	9	13	10	4	60	0	46	4	3	4
Ga01g00568	cluster_14912	0	1	1	0	6	12	15	13	4	17	76	0	195	9	0	1
Ga01g00569	cluster_14913	0	10	425	27	0	0	6	10	78	196	20	2	321	70	106	39
Ga01g00570	cluster_7341	2	0	60	11	0	0	29	9	82	46	0	43	212	12	10	55
Ga01g00571	cluster_7343	26	48	31	45	18	6	17	24	70	115	46	10	81	130	31	75
Ga01g00571	cluster_7344	0	0	0	2	6	6	4	11	1	2	5	0	11	2	1	113
Ga01g00574	cluster_7349	62	451	266	266	461	135	154	305	342	457	346	47	239	373	429	165
Ga01g00574	cluster_7350	122	64	30	96	107	88	63	284	165	87	136	5	117	79	33	38
Ga01g00576	cluster_7351	13	40	5	7	1	0	3	1	29	4	24	0	31	2	5	2
Ga01g00579	cluster_7352	5	56	4	39	46	55	49	130	54	43	26	7	36	33	62	33
Ga01g00579	cluster_7353	19	166	63	103	115	85	145	156	124	108	235	269	126	91	125	30
Ga01g00579	cluster_7355	10	39	15	22	69	20	64	56	41	75	129	276	41	31	41	9
Ga01g00582	cluster_14924	0	5	30	2	0	0	0	0	0	13	0	0	2	5	3	0
Ga01g00583	cluster_14925	0	2	0	0	1	428	1	0	1	50	1	0	59	3	8	1
Ga01g00584	cluster_7357	6	75	44	39	120	23	32	78	42	63	69	122	128	50	54	20
Ga01g00585	cluster_7358	0	433	370	126	2	7	2	0	5	27	59	0	242	26	320	1
Ga01g00586	cluster_7359	0	35	50	11	0	0	0	0	0	14	12	0	97	8	10	0
Ga01g00587	cluster_14930	7	8	4	6	10	4	4	5	5	7	7	1	3	4	6	6
Ga01g00588	cluster_14932	0	11	11	1	0	1	2	3	0	37	18	0	459	47	11	0
Ga01g00590	cluster_14935	0	83	27	36	5	19	6	11	7	70	74	0	106	86	61	5
Ga01g00590	cluster_14936	3	82	45	41	15	7	5	12	19	71	47	0	208	54	128	11
Ga01g00590	cluster_14938	4	15	8	18	17	8	5	20	14	25	12	0	40	25	10	27
Ga01g00590	cluster_14941	41	21	17	51	79	50	13	85	39	82	24	0	71	85	31	109
Ga01g00591	cluster_14943	0	2	2	4	3	6	3	16	1	3	0	1	8	4	0	0
Ga01g00591	cluster_14944	13	160	2	91	3	231	3	37	6	315	1	1	2	272	1	29
Ga01g00592	cluster_14946	497	1645	646	1569	3711	1087	2137	3572	1719	2232	2751	1788	1691	1338	1735	801
Ga01g00596	cluster_14949	475	0	0	17	4	0	1	0	6	0	0	0	0	0	0	78
Ga01g00597	cluster_14952	2	38	20	20	45	21	14	21	9	36	27	12	29	36	17	5
Ga01g00599	cluster_7364	1	43	60	4	6	8	1	33	2	2	1	0	4	8	7	0
Ga01g00599	cluster_7368	1	31	35	23	59	178	12	78	17	67	6	0	63	59	18	16
Ga01g00599	cluster_7370	0	12	9	14	54	33	19	34	9	18	5	1	6	11	13	0
Ga01g00599	cluster_7372	0	15	12	7	73	44	15	45	6	34	13	1	29	39	8	4
Ga01g00599	cluster_7373	0	0	2	7	126	4	21	7	9	13	6	0	3	14	0	0
Ga01g00600	cluster_14960	0	6	30	9	16	16	182	12	78	65	85	0	167	146	3	1
Ga01g00601	cluster_7374	14	17	103	32	520	385	62	564	40	2	0	0	27	21	24	88
Ga01g00602	cluster_14961	0	62	22	13	1	0	0	2	0	9	27	0	5	11	3	3
Ga01g00604	cluster_14962	2	12	20	13	174	64	12	183	5	36	3	0	19	110	1	79
Ga01g00604	cluster_14966	0	3	12	1	50	67	1	660	1	19	2	0	9	61	1	3
Ga01g00604	cluster_14967	0	4	15	4	23	6	0	74	0	14	3	0	3	42	1	5
Ga01g00605	cluster_14969	3	201	341	478	207	97	296	179	1380	74	34	25	172	49	1267	1
Ga01g00606	cluster_7377	1038	1062	527	1343	980	486	825	1317	2336	1116	812	80	1123	1018	4050	1825
Ga01g00607	cluster_14970	1	4	4	9	78	13	9	12	0	5	6	0	18	6	5	2
Ga01g00608	cluster_14971	49	13	2	9	41	9	7	17	28	43	9	10	25	5	21	15
Ga01g00609	cluster_14974	4	109	64	45	96	41	13	32	48	182	333	3	278	182	93	28
Ga01g00609	cluster_14977	2	7	17	13	104	93	42	88	13	58	28	7	5	37	23	11
Ga01g00611	cluster_7380	4	10	14	13	85	18	17	28	16	9	10	2	11	9	13	2
Ga01g00612	cluster_7382	2	13	10	18	34	15	24	48	19	19	13	12	17	12	20	15
Ga01g00612	cluster_7383	24	46	3	35	29	7	28	30	110	52	22	5	35	13	40	50
Ga01g00613	cluster_7384	0	3	0	7	74	3	11	8	3	9	0	0	15	1	1	0
Ga01g00613	cluster_7385	0	12	18	61	750	32	175	176	81	50	2	0	61	15	3	0
Ga01g00613	cluster_7387	0	9	2	44	4	0	2	7	0	103	15	0	18	83	1	0
Ga01g00614	cluster_14978	1	24	26	19	54	20	27	101	10	27	32	54	101	21	14	2
Ga01g00615	cluster_14981	1	115	25	39	24	2	2	6	7	27	8	5	1	21	44	15
Ga01g00615	cluster_14982	1	80	32	24	42	10	5	8	7	38	5	0	7	30	12	12
Ga01g00615	cluster_14983	0	10	4	0	55	9	5	22	5	10	10	0	13	8	19	0
Ga01g00616	cluster_14985	23	0	4	7	0	4	3	1	5	12	31	0	60	29	2	13
Ga01g00617	cluster_14987	48	9	10	27	22	10	5	41	41	26	6	52	24	21	9	22
Ga01g00617	cluster_14988	20	40	15	49	37	27	23	40	85	19	8	14	94	29	29	22
Ga01g00617	cluster_14989	8	36	9	21	23	17	15	12	40	23	13	1	29	26	23	26
Ga01g00618	cluster_14993	8	68	61	70	269	32	76	120	66	20	14	30	53	24	46	66
Ga01g00620	cluster_14994	11	243	222	136	669	193	153	667	111	254	353	153	310	139	186	56
Ga01g00624	cluster_7397	31	16	2	16	21	9	10	18	22	10	9	22	22	15	15	25
Ga01g00624	cluster_7398	26	4	1	15	15	9	18	11	13	4	6	4	6	11	7	15
Ga01g00625	cluster_14997	91	80	32	153	282	100	90	290	55	105	113	42	207	88	100	129
Ga01g00625	cluster_14999	17	40	74	32	156	37	50	49	46	66	92	11	105	55	39	47
Ga01g00626	cluster_7400	0	46	6	11	129	27	6	76	6	15	139	10	35	6	17	25
Ga01g00626	cluster_7401	0	170	40	70	170	65	31	100	14	74	231	22	46	28	110	13
Ga01g00626	cluster_7402	1	39	14	17	83	34	16	70	4	23	116	25	40	17	51	7
Ga01g00626	cluster_7403	5	97	51	210	498	182	554	359	233	150	1322	1107	881	220	83	83
Ga01g00628	cluster_7405	0	1	0	2	3	1	727	0	284	3	0	3406	0	0	0	0
Ga01g00629	cluster_15004	0	24	61	12	9	1	12	2	5	3	0	0	0	0	14	5
Ga01g00632	cluster_7407	829	1117	853	1023	1060	606	695	656	2051	962	1445	423	1069	926	1512	427
Ga01g00632	cluster_7408	359	1040	516	904	287	306	410	363	1128	412	989	657	323	323	1098	318
Ga01g00633	cluster_7409	125	5144	7511	2447	1707	847	290	1060	1833	3755	2871	25	4136	4955	1420	153
Ga01g00633	cluster_7410	225	1659	4416	2010	481	731	218	652	1792	1708	1662	4	4470	8207	1323	313
Ga01g00634	cluster_7412	0	0	1	2	39	17	1	56	1	0	0	0	0	0	0	6
Ga01g00636	cluster_15011	45	125	120	130	307	113	156	249	111	166	72	119	101	88	226	73
Ga01g00639	cluster_7416	29	50	28	64	43	38	37	56	62	34	112	9	67	67	82	15
Ga01g00639	cluster_7417	23	54	27	64	40	30	28	53	72	55	127	23	66	78	84	24
Ga01g00640	cluster_15012	3	23	13	49	75	8	14	43	36	55	40	1	115	84	108	24
Ga01g00640	cluster_15013	6	14	8	33	60	10	11	40	13	26	16	0	29	41	74	27
Ga01g00640	cluster_15015	0	5	8	5	2	0	4	3	3	5	20	0	4	4	31	0
Ga01g00641	cluster_15016	10	3	1	26	498	19	65	266	27	59	16	0	39	37	0	2
Ga01g00642	cluster_15017	61	17	1	15	17	41	11	11	22	2	1	0	11	5	7	30
Ga01g00644	cluster_7424	212	0	0	8	2	1	1	4	1	0	0	0	0	0	0	12
Ga01g00644	cluster_7425	401	0	0	22	3	0	2	19	5	3	0	0	2	2	1	42
Ga01g00645	cluster_7428	1	20	1	5	32	19	15	29	9	19	13	7	14	10	12	3
Ga01g00647	cluster_15022	1	50	31	24	42	6	48	15	26	32	5	0	18	14	41	0
Ga01g00649	cluster_7431	36	66	26	30	33	25	8	49	53	30	21	90	15	24	111	55
Ga01g00649	cluster_7432	33	172	101	127	565	136	97	318	133	186	346	10	347	177	266	125
Ga01g00652	cluster_7433	3	31	4	24	0	0	0	0	0	10	13	0	7	2	232	0
Ga01g00654	cluster_7436	22	55	45	66	143	42	67	89	64	127	73	14	80	82	98	21
Ga01g00657	cluster_7439	0	27	14	12	15	1	4	8	9	50	36	0	39	32	24	1
Ga01g00657	cluster_7443	0	9	5	10	30	15	4	22	6	10	2	0	9	5	2	1
Ga01g00659	cluster_7445	0	5	4	10	14	2	6	6	12	37	156	1	19	19	11	2
Ga01g00659	cluster_7447	0	1	0	1	37	1	1	2	0	1	194	0	8	0	4	0
Ga01g00661	cluster_15027	11	297	147	241	300	153	66	199	54	121	35	66	125	187	116	26
Ga01g00662	cluster_7452	0	34	2	21	100	36	28	75	23	60	93	3	57	62	21	3
Ga01g00663	cluster_7455	13	19	7	7	25	3	11	13	5	11	8	28	39	3	7	3
Ga01g00665	cluster_7458	1	44	24	30	115	57	30	83	44	20	24	6	29	26	24	0
Ga01g00666	cluster_7459	1	62	31	34	112	42	23	104	22	57	34	10	23	48	27	6
Ga01g00667	cluster_15028	2611	48	8	1377	3	1	790	1	4574	15	12	2	13	37	798	968
Ga01g00668	cluster_15029	11	61	24	73	101	26	60	129	330	17	6	0	14	61	89	78
Ga01g00672	cluster_15031	58	975	136	396	912	177	641	190	385	613	914	188	414	152	1949	630
Ga01g00673	cluster_7466	5	47	24	79	47	18	19	47	74	25	81	3	157	27	310	76
Ga01g00673	cluster_7468	40	691	195	628	98	81	161	141	675	816	838	612	155	369	4099	143
Ga01g00673	cluster_7471	1	4	1	16	0	3	4	3	13	11	12	16	46	11	55	2
Ga01g00673	cluster_7473	1	4	5	34	0	3	5	4	7	12	15	11	44	13	49	4
Ga01g00673	cluster_7474	0	3	1	31	0	2	3	2	6	9	21	16	53	17	67	8
Ga01g00674	cluster_7475	100	254	139	247	691	287	349	739	497	375	290	6	524	285	461	285
Ga01g00678	cluster_7483	3	13	1	8	27	2	13	7	7	3	11	5	3	1	11	6
Ga01g00678	cluster_7484	4	30	1	11	41	4	31	21	28	15	26	34	11	4	14	3
Ga01g00679	cluster_15036	141	93	57	125	367	140	222	268	185	208	167	21	182	131	105	345
Ga01g00680	cluster_15037	0	24	16	38	13	67	616	198	276	445	176	1	751	856	11	0
Ga01g00681	cluster_15040	0	2	0	0	0	14	2	4	4	9	7	0	26	30	3	0
Ga01g00681	cluster_15041	0	0	0	0	0	6	1	5	0	11	3	0	15	9	1	0
Ga01g00681	cluster_15042	2	0	0	0	23	98	13	90	9	22	20	0	19	30	3	3
Ga01g00681	cluster_15045	1	25	10	7	23	150	75	267	57	244	56	0	128	293	27	24
Ga01g00681	cluster_15046	0	3	1	0	2	21	11	4	9	25	22	0	16	30	4	0
Ga01g00684	cluster_7487	14	130	21	31	4	0	4	2	22	27	48	0	168	57	41	11
Ga01g00685	cluster_7488	196	771	242	2133	44	1	498	26	6561	467	403	330	353	24	1947	1215
Ga01g00686	cluster_7490	274	51	41	296	77	151	296	141	1003	38	20	2	47	59	142	769
Ga01g00686	cluster_7491	375	24	16	225	74	149	257	154	974	6	7	2	11	20	74	331
Ga01g00687	cluster_7498	13	58	23	37	364	60	70	194	120	87	75	6	166	65	31	38
Ga01g00689	cluster_7499	2	13	3	4	42	5	2	23	15	10	11	14	13	1	9	3
Ga01g00690	cluster_15049	3	125	8	35	63	38	6	34	10	65	84	0	26	32	39	19
Ga01g00691	cluster_15050	1	4	4	14	64	19	3	47	12	16	10	3	2	6	1	1
Ga01g00693	cluster_7501	0	7	12	1	16	7	1	6	0	3	8	0	3	1	0	3
Ga01g00693	cluster_7502	0	19	33	22	58	10	6	29	2	27	93	1	16	192	4	0
Ga01g00694	cluster_15053	3	312	133	143	71	36	18	30	17	76	35	73	39	36	51	14
Ga01g00695	cluster_15054	1	811	125	257	1	0	0	1	3	1850	13	0	65	3	7894	1
Ga01g00696	cluster_7503	0	108	40	48	97	36	23	64	15	131	91	6	63	75	184	5
Ga01g00697	cluster_7505	7	133	227	55	46	21	47	19	33	117	55	112	23	77	209	35
Ga01g00698	cluster_7507	92	102	18	38	22	3	9	20	26	48	30	20	15	9	102	74
Ga01g00699	cluster_15056	1	2	0	0	10	27	95	21	58	0	1	1	4	0	0	0
Ga01g00699	cluster_15057	0	0	0	0	0	125	456	16	143	3	0	2	0	0	0	0
Ga01g00699	cluster_15059	73	727	513	497	2431	384	432	1333	501	998	1003	237	1579	765	1034	216
Ga01g00700	cluster_15057	0	0	0	0	0	125	456	16	143	3	0	2	0	0	0	0
Ga01g00700	cluster_15059	73	727	513	497	2431	384	432	1333	501	998	1003	237	1579	765	1034	216
Ga01g00702	cluster_15061	4	65	22	28	69	27	27	65	12	81	43	23	53	44	9	16
Ga01g00703	cluster_7509	44	45	20	51	12	24	12	8	26	18	5	5	18	12	21	35
Ga01g00703	cluster_7510	7	5	4	11	11	6	4	5	9	37	10	0	12	25	2	20
Ga01g00703	cluster_7511	14	4	6	9	32	21	4	11	19	85	17	0	35	84	7	14
Ga01g00704	cluster_7512	7	5138	1571	1322	1281	247	842	549	447	398	132	97	22	192	2305	27
Ga01g00705	cluster_15067	0	50	30	13	2	0	5	0	2	21	46	2	0	5	9	0
Ga01g00706	cluster_15069	7	7	11	9	48	22	6	76	4	6	6	1	27	4	6	16
Ga01g00706	cluster_15071	5	256	251	191	843	116	78	345	78	256	175	3	144	101	385	4
Ga01g00707	cluster_7514	119	630	331	414	533	234	217	341	128	141	54	267	146	188	350	131
Ga01g00708	cluster_15074	300	24	21	124	35	61	14	46	9	52	1665	0	25	53	23	78
Ga01g00711	cluster_15080	3	77	5	16	4	2	0	2	4	7	29	0	50	1	167	6
Ga01g00712	cluster_7515	12	0	0	237	7	1	2	9	9	1	261	2	704	5	30	1087
Ga01g00714	cluster_7516	7	292	225	82	207	38	79	74	47	258	196	90	91	82	108	21
Ga01g00714	cluster_7517	3	36	57	11	31	12	14	33	12	29	16	93	16	11	22	5
Ga01g00715	cluster_7519	6	20	5	16	120	26	16	139	23	43	24	6	38	21	34	17
Ga01g00715	cluster_7522	6	11	7	25	32	8	18	27	22	31	27	15	26	12	51	6
Ga01g00715	cluster_7526	5	30	12	46	24	17	47	31	80	137	57	22	136	119	101	22
Ga01g00716	cluster_15084	8901	4948	4092	1779	5107	1250	644	1460	703	2524	20718	1314	4184	4182	2922	3687
Ga01g00719	cluster_7528	0	63	33	19	19	15	2	9	4	37	2	0	2	8	12	0
Ga01g00719	cluster_7531	5	82	96	17	153	81	4	169	16	221	15	0	16	58	20	0
Ga01g00719	cluster_7533	2	3	9	7	158	19	2	184	0	21	0	0	3	8	3	0
Ga01g00719	cluster_7535	0	261	26	59	1	1	0	1	0	86	2	0	0	53	6	0
Ga01g00723	cluster_7540	155	2793	283	536	3010	84	31	74	99	305	1948	3	462	145	3368	176
Ga01g00726	cluster_7545	0	7	0	0	1	0	0	0	0	41	4	0	9	9	1	0
Ga01g00728	cluster_7551	3	18	9	14	26	5	3	19	23	17	10	0	22	7	37	34
Ga01g00729	cluster_7553	108	19	2	93	22	51	31	255	221	53	23	3	51	82	52	17
Ga01g00730	cluster_15087	77	7	4	23	5	6	10	8	42	97	3	1	28	36	14	5
Ga01g00731	cluster_7555	40	103	57	58	139	38	42	106	77	118	55	91	88	38	144	47
Ga01g00731	cluster_7556	102	21	38	39	141	101	90	206	37	26	27	6	31	43	26	32
Ga01g00733	cluster_7559	2	2	1	20	184	5	10	51	30	0	0	0	8	2	5	3
Ga01g00733	cluster_7561	0	0	0	5	70	0	0	25	4	1	0	0	8	1	0	0
Ga01g00735	cluster_7563	0	0	0	0	0	1	0	3	2	5	1	0	43	67	0	0
Ga01g00738	cluster_7564	13	4195	1191	1247	17	11	17	20	135	1250	155	1	220	753	1008	180
Ga01g00739	cluster_15089	50	1	0	19	17	0	0	5	12	0	0	174	34	0	1	266
Ga01g00740	cluster_15090	410	1116	1286	466	890	465	319	459	184	163	206	716	282	511	171	197
Ga01g00744	cluster_15092	0	1	2	36	28	36	3	13	5	167	38	0	36	406	7	19
Ga01g00746	cluster_7567	1	32	26	24	121	33	15	26	11	19	29	9	19	49	19	9
Ga01g00747	cluster_7568	1506	17241	18611	8161	8633	2966	1733	7926	3805	6951	5112	889	4504	11140	12653	1987
Ga01g00749	cluster_7570	448	1169	1483	1272	3396	1030	864	3576	1566	1095	1169	394	2687	1788	1609	620
Ga01g00750	cluster_15096	277	217	422	293	1030	377	266	1244	293	255	259	45	491	367	389	191
Ga01g00752	cluster_7573	5	51	6	55	115	55	34	42	33	3	0	2	223	6	58	365
Ga01g00753	cluster_15103	0	82	83	39	126	17	21	43	11	13	2	0	32	33	9	1
Ga01g00753	cluster_15105	0	610	759	123	216	51	88	78	35	46	29	0	26	136	44	1
Ga01g00755	cluster_7576	0	13	5	12	14	21	11	55	7	104	42	0	158	485	0	4
Ga01g00755	cluster_7578	0	0	0	1	11	6	82	16	53	0	0	0	0	0	0	1
Ga01g00756	cluster_15106	57	278	112	232	788	159	87	293	72	63	49	167	114	80	85	74
Ga01g00757	cluster_7579	1	1	39	106	1	0	6	2	25	9	16	3	2044	307	5	13
Ga01g00758	cluster_7580	86	164	49	172	264	40	81	186	144	76	62	26	55	74	222	105
Ga01g00758	cluster_7582	80	33	21	40	57	23	19	85	43	21	36	23	30	16	51	70
Ga01g00758	cluster_7583	0	30	5	15	0	1	3	1	1	21	40	0	40	24	6	1
Ga01g00759	cluster_7585	0	43	27	8	0	0	30	0	6	27	2	4	1	6	6	0
Ga01g00760	cluster_15107	0	18	0	2	1	3	95	2	76	138	23	0	109	204	0	3
Ga01g00761	cluster_15109	4	4	1	9	29	3	99	3	28	4	1	19	1	0	0	3
Ga01g00761	cluster_15110	4	11	0	14	74	7	72	15	32	4	9	9	2	2	0	5
Ga01g00762	cluster_7588	0	79	24	20	132	55	62	46	48	41	81	25	19	27	50	0
Ga01g00763	cluster_7588	0	79	24	20	132	55	62	46	48	41	81	25	19	27	50	0
Ga01g00765	cluster_15115	16	21	23	23	53	39	46	64	10	37	60	99	21	15	59	5
Ga01g00765	cluster_15116	2	83	39	56	152	31	48	160	35	64	73	104	72	45	70	5
Ga01g00768	cluster_7597	1558	835	97	533	145	29	286	65	1324	29	787	97	79	83	617	837
Ga01g00769	cluster_7598	187	339	49	273	86	66	111	118	250	346	304	203	142	131	181	272
Ga01g00770	cluster_15119	0	0	0	0	0	0	130	0	38	0	0	0	0	0	0	0
Ga01g00770	cluster_15122	48	22	7	99	47	1278	484661	5	245839	8508	6	6187	13	83	31	48
Ga01g00771	cluster_7601	17	138	66	105	222	75	49	171	53	70	63	66	35	51	122	78
Ga01g00772	cluster_7604	1926	1274	820	1732	2055	1099	909	1718	1712	655	825	399	1663	1268	2514	2487
Ga01g00772	cluster_7606	0	3	5	7	98	56	2	172	1	12	103	0	24	5	3	3
Ga01g00773	cluster_7607	3	12	7	7	56	8	7	25	2	22	22	1	27	33	17	10
Ga01g00773	cluster_7608	81	67	20	84	56	36	23	54	89	92	153	11	141	58	274	546
Ga01g00773	cluster_7609	478	5	1	20	1	0	3	0	3	5	1	0	1	1	5	74
Ga01g00775	cluster_7610	905	0	0	56	3	0	5	0	11	1	0	1	0	0	0	162
Ga01g00776	cluster_15125	9	4	0	0	2	4	7	1	4	2	1	0	0	0	0	9
Ga01g00778	cluster_7612	7	27	41	25	66	26	16	88	11	23	15	6	22	33	35	20
Ga01g00779	cluster_15128	31	0	0	339	453	1	41	3	786	1	1	0	155	2	45	509
Ga01g00782	cluster_15129	46	146	122	97	225	105	73	188	152	213	200	21	215	204	154	105
Ga01g00785	cluster_15132	3	4	7	16	2	55	9	1	12	3	6	5	84	3	144	357
Ga01g00785	cluster_15133	0	5	2	10	5	43	12	5	8	6	26	2	82	9	31	164
Ga01g00785	cluster_15135	15	130	169	381	142	544	178	142	411	187	338	7	319	324	673	251
Ga01g00785	cluster_15137	12	22	38	35	38	76	41	46	55	46	33	1	54	64	52	100
Ga01g00785	cluster_15138	18	13	11	65	78	288	131	113	98	23	30	0	137	57	92	316
Ga01g00786	cluster_7622	0	16	1	9	59	6	5	14	2	11	7	19	5	10	12	5
Ga01g00787	cluster_15140	2	13	6	19	19	6	7	19	14	15	17	4	12	12	15	19
Ga01g00788	cluster_7623	2	125	31	41	52	19	12	53	36	40	36	3	12	28	41	19
Ga01g00789	cluster_15142	4	311	209	85	156	24	9	91	14	82	56	4	37	76	106	11
Ga01g00793	cluster_7625	0	8	82	106	101	808	38	272	13	3	12	60	2	16	16	4
Ga01g00795	cluster_15146	0	21	403	16	151	21	155	37	73	17	6	36	10	16	2	0
Ga01g00795	cluster_15148	0	24	8	13	101	13	9	40	9	16	25	3	29	5	17	0
Ga01g00797	cluster_7629	74	46	119	73	15	33	36	9	135	106	256	5	644	58	31	10
Ga01g00800	cluster_7633	53	90	63	99	322	154	75	656	165	119	166	22	228	189	143	90
Ga01g00801	cluster_7635	18	17	19	11	11	5	7	15	9	14	20	3	22	21	12	20
Ga01g00803	cluster_7639	10	16	2	17	29	11	5	8	13	9	5	0	5	4	75	28
Ga01g00803	cluster_7640	40	81	28	110	155	35	35	77	157	58	43	42	58	76	249	120
Ga01g00805	cluster_15151	82	138	45	140	427	278	70	704	139	75	54	0	269	172	177	242
Ga01g00806	cluster_7641	55	416	103	200	454	347	927	565	357	509	632	367	470	391	158	105
Ga01g00809	cluster_7643	22	325	266	219	1004	134	256	353	190	175	155	244	226	177	236	70
Ga01g00809	cluster_7644	108	3	1	33	8	1	9	4	2	11	6	0	11	23	1	5
Ga01g00810	cluster_15153	5	1	1	1	21	16	1	48	3	10	2	0	15	19	2	1
Ga01g00810	cluster_15154	107	40	24	126	116	83	77	162	202	129	70	11	206	161	65	78
Ga01g00810	cluster_15157	55	30	64	74	25	7	37	32	91	73	103	16	121	77	121	47
Ga01g00811	cluster_15159	321	0	1	299	306	32	225	59	1433	5	0	0	1	0	1	22
Ga01g00812	cluster_7647	31	6	0	7	39	21	17	14	10	5	2	0	0	1	4	29
Ga01g00812	cluster_7649	60	104	12	68	267	63	80	172	73	52	309	46	219	136	188	236
Ga01g00812	cluster_7650	34	169	91	44	82	34	69	49	42	112	281	63	553	118	58	182
Ga01g00813	cluster_15160	22965	21313	8648	26843	4581	1670	5922	1687	28186	14633	29527	1611	11849	8677	25426	25050
Ga01g00814	cluster_7652	8	17	12	6	18	4	7	6	27	8	18	23	13	8	7	4
Ga01g00815	cluster_15161	10	600	361	276	633	520	446	605	297	1621	1351	22	932	636	516	388
Ga01g00816	cluster_15163	8	68	18	50	87	35	23	92	45	31	56	30	38	62	69	39
Ga01g00816	cluster_15164	14	146	130	58	258	67	45	167	49	85	98	10	200	88	117	19
Ga01g00816	cluster_15165	9	3	9	7	12	60	6	299	5	8	6	4	44	21	4	4
Ga01g00820	cluster_15168	8	15	0	46	4	1	28	3	115	17	3	0	1	13	7	22
Ga01g00821	cluster_7659	17	580	405	313	1145	141	735	261	400	1795	589	308	1295	2099	312	422
Ga01g00824	cluster_7661	53	599	21	21	3	0	4	0	12	112	132	4	630	101	51	32
Ga01g00825	cluster_7663	0	49	26	50	58	22	41	54	24	60	71	0	34	38	64	1
Ga01g00826	cluster_7664	15	29	37	27	3	4	33	3	165	8	0	0	1	9	34	6
Ga01g00828	cluster_7672	62	360	125	266	427	167	193	284	364	349	573	37	114	190	269	232
Ga01g00828	cluster_7673	97	293	84	238	618	173	181	407	342	318	351	15	307	236	286	378
Ga01g00829	cluster_15172	13	357	171	179	578	35	52	167	166	136	58	19	98	84	55	7
Ga01g00831	cluster_7676	3	42	45	58	21	24	3	10	54	864	609	1	489	1074	59	102
Ga01g00834	cluster_15174	1	3	0	10	5	8	0	20	3	8	2	0	31	7	3	7
Ga01g00834	cluster_15176	56	340	130	240	654	240	92	475	373	254	260	14	733	297	151	383
Ga01g00834	cluster_15178	1	113	7	26	18	5	3	25	33	28	24	2	15	3	44	22
Ga01g00836	cluster_15180	727	1538	1117	1024	1947	950	943	1901	1536	1616	1268	377	1406	1055	1952	1151
Ga01g00838	cluster_15184	1	30	12	21	38	12	23	4	7	28	8	26	5	9	12	5
Ga01g00841	cluster_7682	14	6	0	23	26	0	3	15	8	10	5	0	3	5	27	917
Ga01g00841	cluster_7684	12	6	1	14	29	1	3	13	6	3	3	0	3	13	23	280
Ga01g00841	cluster_7685	7	6	1	20	4	5	1	1	11	3	0	1	0	5	7	107
Ga01g00841	cluster_7686	7	36	30	173	50	5	25	19	60	11	19	8	34	37	88	159
Ga01g00841	cluster_7689	193	247	188	1006	739	168	225	643	566	165	323	2503	1196	471	556	1731
Ga01g00841	cluster_7690	54	10773	4703	3965	1961	736	392	1035	760	1325	2025	51	1607	2321	2817	811
Ga01g00841	cluster_7691	126	10949	2252	7068	2191	441	612	676	1203	3092	5363	45	1712	2056	4316	771
Ga01g00841	cluster_7692	0	4	7	17	3	4	1	10	2	10	14	0	58	23	15	0
Ga01g00844	cluster_7696	182	97	28	853	579	0	187	11	745	146	39	0	206	54	85	26317
Ga01g00844	cluster_7697	0	0	0	2	0	0	0	0	0	0	0	0	1	0	1	47
Ga01g00844	cluster_7698	0	0	0	3	1	0	0	0	0	1	0	0	1	0	0	39
Ga01g00844	cluster_7699	0	0	0	2	0	0	0	0	0	0	0	0	0	0	0	26
Ga01g00845	cluster_7701	4	22	16	28	30	2	22	31	57	27	33	14	43	33	61	49
Ga01g00845	cluster_7703	1	20	3	1	72	0	1	1	1	5	77	0	11	2	11	2
Ga01g00846	cluster_7704	4	0	1	63	112	137	0	403	1	4	6	0	6	9	4	1322
Ga01g00846	cluster_7705	0	0	0	8	25	138	0	712	1	1	46	0	2	1	0	250
Ga01g00847	cluster_7706	13	125	107	84	446	179	77	385	145	131	193	47	356	163	81	77
Ga01g00849	cluster_7707	11	59	10	22	158	29	52	165	54	45	85	51	65	56	26	26
Ga01g00850	cluster_15198	1	74	31	28	196	8	43	66	17	31	15	52	4	7	56	13
Ga01g00850	cluster_15201	2	90	15	50	104	25	15	54	16	66	100	15	41	23	112	15
Ga01g00851	cluster_7709	0	163	102	34	48	10	17	36	9	88	44	2	17	43	53	10
Ga01g00852	cluster_15203	2	1	1	4	47	31	37	36	18	16	8	48	6	16	1	2
Ga01g00853	cluster_7710	1	479	364	739	3209	946	1304	3007	536	612	401	37	313	572	151	6
Ga01g00854	cluster_7713	18	12	11	20	22	14	17	27	42	37	16	35	34	8	22	19
Ga01g00855	cluster_15204	1	2	0	56	113	1	250	126	100	14	7	1	195	38	1	1
Ga01g00857	cluster_7715	0	6	3	8	106	10	3	38	2	19	7	4	24	8	0	1
Ga01g00858	cluster_15205	471	164	57	194	243	117	98	282	225	194	116	127	116	133	234	149
Ga01g00858	cluster_15206	0	23	66	35	51	17	37	87	83	31	17	10	68	22	21	0
Ga01g00860	cluster_15209	4	13	1	3	37	0	7	13	4	17	13	7	24	9	4	21
Ga01g00861	cluster_15212	316	9	5	15	6	5	18	9	26	9	4	1	9	6	22	21
Ga01g00861	cluster_15213	372	89	43	99	164	84	35	91	93	31	37	87	86	51	50	136
Ga01g00862	cluster_7716	0	0	0	9	109	7	26	63	14	2	0	0	21	1	0	0
Ga01g00862	cluster_7717	0	0	0	12	143	24	5	144	0	0	0	0	18	1	0	0
Ga01g00864	cluster_7718	2	31	4	32	225	171	16	194	5	14	39	0	22	50	10	13
Ga01g00865	cluster_7721	175	64	4	18	17	9	1	5	8	67	229	1	84	65	41	127
Ga01g00865	cluster_7724	10	1	1	3	7	9	5	12	1	0	5	0	3	3	4	17
Ga01g00866	cluster_7727	48	49	7	34	22	18	22	36	27	23	11	14	12	14	46	27
Ga01g00866	cluster_7728	1323	43	8	88	19	13	53	48	138	31	46	10	74	56	117	46
Ga01g00868	cluster_15217	120	548	232	451	1863	428	478	1762	406	489	626	727	579	456	1012	261
Ga01g00869	cluster_7730	3	73	28	23	13	12	6	47	7	82	22	6	17	42	26	12
Ga01g00870	cluster_15218	0	0	0	8	142	2	7	55	3	3	0	0	2	2	0	0
Ga01g00871	cluster_15220	6	219	335	329	1316	490	328	1825	304	376	438	119	426	437	414	5
Ga01g00872	cluster_7732	12	167	75	145	1036	193	120	558	156	224	121	63	222	107	256	89
Ga01g00872	cluster_7733	1	3	2	5	30	7	11	13	3	30	73	1	19	17	12	2
Ga01g00872	cluster_7735	0	0	0	7	65	20	13	26	10	36	32	0	28	29	2	0
Ga01g00872	cluster_7736	1	1	2	4	5	7	1	6	5	5	8	1	17	6	8	2
Ga01g00872	cluster_7737	0	0	0	1	1	3	0	4	3	6	5	0	5	5	5	2
Ga01g00873	cluster_15223	0	2	1	2	156	33	15	187	14	33	13	0	133	53	1	1
Ga01g00873	cluster_15225	2	0	1	3	44	10	2	76	2	2	8	0	35	9	0	0
Ga01g00874	cluster_15229	145	94	135	57	55	354	114	626	94	78	72	44	126	274	29	59
Ga01g00875	cluster_15230	13	204	64	126	36	426	61	1467	80	283	63	10	1147	484	545	267
Ga01g00876	cluster_7738	0	42	48	34	40	2	32	15	26	71	109	4	71	37	54	7
Ga01g00877	cluster_15231	42	313	233	99	489	49	195	157	108	82	1805	132	256	76	366	74
Ga01g00880	cluster_15234	0	48	18	19	42	8	6	34	3	22	14	0	22	20	16	5
Ga01g00881	cluster_7744	0	56	52	12	6	2	2	10	0	0	0	0	5	6	1	0
Ga01g00882	cluster_7744	0	56	52	12	6	2	2	10	0	0	0	0	5	6	1	0
Ga01g00884	cluster_15239	6	34	12	29	46	25	16	29	30	43	18	5	9	34	32	15
Ga01g00885	cluster_15240	0	10	0	86	52	0	0	104	0	105	1	0	3	7	27	7
Ga01g00888	cluster_7751	24	850	470	464	1942	453	462	1052	282	816	333	449	452	482	691	117
Ga01g00892	cluster_15247	0	8	7	24	25	1	163	1	181	141	7	254	5	116	12	3
Ga01g00894	cluster_15248	455	1023	893	946	142	98	173	96	1033	488	901	61	1720	1680	395	233
Ga01g00895	cluster_15249	1	155	138	59	97	7	23	57	34	121	47	63	48	73	116	12
Ga01g00896	cluster_15251	4	25	17	22	89	29	11	27	7	23	4	2	25	19	15	21
Ga01g00898	cluster_7756	20	97	24	24	65	52	12	69	10	21	14	2	63	50	15	27
Ga01g00899	cluster_15252	12	199	545	90	351	259	271	357	137	347	277	0	149	229	562	17
Ga01g00900	cluster_15254	5	9	6	3	22	3	13	15	10	17	13	2	12	5	8	2
Ga01g00903	cluster_7758	38	3716	621	1840	827	804	263	825	373	2594	1469	74	381	890	6427	1082
Ga01g00905	cluster_15257	0	87	70	6	15	10	6	6	4	16	11	3	4	9	13	0
Ga01g00905	cluster_15259	0	37	12	15	74	25	10	45	5	10	4	2	1	12	9	0
Ga01g00905	cluster_15260	0	32	22	42	396	43	6	93	9	34	24	2	23	47	28	0
Ga01g00907	cluster_7768	4	7	17	14	1	35	14	26	13	49	76	0	6	10	20	25
Ga01g00907	cluster_7773	0	12	24	36	1	75	8	11	20	54	71	0	29	54	49	0
Ga01g00907	cluster_7774	26	2	2	11	1	30	2	6	9	6	7	0	14	21	12	115
Ga01g00908	cluster_7775	1	6	20	29	338	9	25	118	22	30	5	0	76	55	2	13
Ga01g00908	cluster_7776	7	4	7	8	81	5	12	52	23	33	13	0	120	105	1	7
Ga01g00911	cluster_7778	0	8	12	15	90	47	13	121	6	55	21	0	15	44	1	1
Ga01g00911	cluster_7781	6	552	1025	1195	6385	3194	915	12265	421	6181	1589	5	4156	6301	66	29
Ga01g00912	cluster_15273	20	12	10	7	6	8	7	7	16	17	7	0	40	3	34	4
Ga01g00914	cluster_7784	0	0	1	7	71	4	4	48	1	15	9	0	11	9	0	0
Ga01g00915	cluster_7785	0	0	0	1	6	0	1	6	0	8	3	0	9	8	0	0
Ga01g00916	cluster_15274	10	32	26	9	40	18	32	21	22	27	36	19	14	16	37	8
Ga01g00917	cluster_15277	0	45	5	10	42	15	9	40	10	12	11	0	9	11	9	1
Ga01g00917	cluster_15280	0	11	8	5	30	7	9	22	3	5	7	6	11	7	5	0
Ga01g00920	cluster_15285	2	158	2	2	15	6	0	0	1	7	34	0	12	4	4	2
Ga01g00924	cluster_15289	0	1	0	1	12	5	4	10	1	0	3	0	3	4	2	67
Ga01g00924	cluster_15290	4	104	33	114	228	104	73	242	156	86	54	57	199	91	141	9
Ga01g00925	cluster_15291	0	5	693	18	152	9	72	18	39	106	50	27	762	360	3	3
Ga01g00926	cluster_15292	0	15	39	28	0	1	230	0	103	67	5	155	437	178	59	108
Ga01g00927	cluster_7795	3	24	10	8	46	12	4	7	2	8	4	0	0	1	12	8
Ga01g00927	cluster_7797	0	5	7	10	126	17	8	54	4	7	4	3	5	2	7	0
Ga01g00928	cluster_7798	5	1604	2522	878	256	206	267	524	149	1131	803	20	1417	868	1615	26
Ga01g00929	cluster_15299	9	83	10	76	226	63	28	91	34	133	76	4	116	95	58	0
Ga01g00929	cluster_15300	7	102	17	35	93	44	26	30	32	70	23	0	25	59	66	6
Ga01g00930	cluster_15301	21	9	1	9	15	8	1	25	24	6	4	0	3	12	14	9
Ga01g00930	cluster_15302	25	58	7	25	19	23	5	22	28	36	16	0	22	50	128	25
Ga01g00930	cluster_15304	23	484	126	114	52	53	30	63	114	303	79	2	127	222	399	107
Ga01g00932	cluster_15305	2	100	37	32	44	24	14	93	23	53	66	113	66	45	71	32
Ga01g00932	cluster_15306	1	45	10	20	117	42	20	103	18	47	38	12	26	27	29	13
Ga01g00933	cluster_15307	16	163	169	81	586	159	139	471	87	177	265	383	333	185	259	42
Ga01g00934	cluster_7800	0	48	44	13	110	28	39	19	19	39	7	15	39	31	29	6
Ga01g00934	cluster_7801	1	95	20	67	166	78	34	91	27	86	37	13	42	61	83	13
Ga01g00936	cluster_7803	41	25	4	25	35	6	16	16	16	20	31	1	17	10	24	112
Ga01g00936	cluster_7804	8	23	9	14	13	9	3	26	27	15	16	0	15	27	19	62
Ga01g00936	cluster_7808	11	35	20	10	39	11	14	73	17	45	38	0	18	47	32	21
Ga01g00937	cluster_15310	14	14	17	4	49	7	15	27	5	5	1	29	28	7	27	3
Ga01g00937	cluster_15311	222	63	32	104	294	26	48	53	108	33	12	55	127	37	136	24
Ga01g00938	cluster_7809	0	10	2	0	1	7	36	0	30	36	34	0	34	89	0	0
Ga01g00939	cluster_7814	2	116	25	53	87	42	26	56	25	36	56	22	33	25	99	66
Ga01g00939	cluster_7816	8	83	10	60	92	37	21	71	42	41	32	77	79	28	187	130
Ga01g00940	cluster_7819	108	165	157	182	378	136	133	257	291	179	250	93	506	172	171	226
Ga01g00941	cluster_15313	3	3	0	14	6	20	3	20	4	3	2	9	15	5	9	7
Ga01g00941	cluster_15315	156	189	17	308	1254	542	383	1854	243	169	306	138	418	280	109	175
Ga01g00944	cluster_7823	0	2	0	2	13	1	8	12	3	3	0	0	5	0	0	0
Ga01g00946	cluster_15323	0	21	22	47	50	27	16	59	13	382	384	0	898	572	7	11
Ga01g00947	cluster_7826	221	943	643	511	1626	530	519	1350	1142	653	888	310	810	858	1225	290
Ga01g00948	cluster_7827	2742	724	770	1444	336	249	576	212	3847	1089	573	10	1242	1306	1803	524
Ga01g00948	cluster_7828	9	23	31	29	17	23	14	11	42	53	21	0	98	36	59	11
Ga01g00949	cluster_15324	1	48	29	16	27	10	4	22	0	11	12	6	30	23	28	9
Ga01g00949	cluster_15326	1	10	1	9	45	6	14	15	8	3	6	7	7	5	14	22
Ga01g00950	cluster_7831	0	37	18	11	63	26	32	32	4	40	12	26	26	19	11	10
Ga01g00950	cluster_7832	0	40	15	11	128	52	40	96	18	41	15	61	16	19	10	8
Ga01g00952	cluster_7841	59	138	72	116	253	50	26	79	17	25	29	5	18	56	60	52
Ga01g00956	cluster_15334	0	11	13	6	1	4	0	4	1	177	1	0	2	34	17	0
Ga01g00957	cluster_15335	4	33	14	12	28	6	6	25	22	57	38	5	19	26	52	24
Ga01g00957	cluster_15339	0	13	6	21	71	14	36	54	21	8	17	4	9	7	38	0
Ga01g00958	cluster_15341	64	183	252	117	236	60	58	138	101	143	158	32	92	156	141	105
Ga01g00961	cluster_7843	0	0	2	0	0	0	1	0	0	4	24	0	68	15	0	0
Ga01g00961	cluster_7845	0	0	2	0	1	2	0	1	0	2	65	0	51	60	0	0
Ga01g00962	cluster_15343	112	4	2	440	0	1	217	0	2504	9	11	1	0	100	47	142
Ga01g00965	cluster_15346	2	62	16	1	49	8	18	13	12	11	51	8	5	13	6	23
Ga01g00965	cluster_15348	4	21	6	9	25	5	7	15	13	18	25	3	11	12	34	28
Ga01g00965	cluster_15349	4	20	6	5	30	14	14	9	14	16	21	5	9	16	11	27
Ga01g00968	cluster_7849	0	0	0	5	1	2	18	7	4	20	2	0	201	25	1	0
Ga01g00969	cluster_7851	0	0	4	10	82	9	12	60	7	38	9	0	49	54	0	0
Ga01g00969	cluster_7852	1	0	0	7	44	9	5	51	3	10	5	0	26	18	1	1
Ga01g00971	cluster_15350	25	47	31	31	95	14	9	41	15	53	30	26	18	13	24	47
Ga01g00973	cluster_7853	2	42	29	19	115	11	28	33	16	32	11	12	14	5	20	4
Ga01g00977	cluster_15355	0	8	9	16	11	14	8	28	9	15	14	10	42	17	18	18
Ga01g00977	cluster_15357	44	146	80	81	175	82	108	88	77	124	159	39	68	86	110	100
Ga01g00977	cluster_15358	3	30	44	19	31	13	30	32	25	20	67	20	52	37	13	23
Ga01g00979	cluster_15362	6540	5224	1756	5609	7688	8045	4598	12468	7588	2936	4932	661	3495	5861	4080	4737
Ga01g00979	cluster_15365	28	97	38	54	22	22	6	43	44	56	16	1	21	100	70	20
Ga01g00980	cluster_15366	9	2735	2964	357	7	15	49	15	62	663	487	11	54	501	235	9
Ga01g00980	cluster_15369	76	268	277	551	1161	319	249	1462	719	264	141	185	537	609	438	130
Ga01g00985	cluster_7858	445	15338	157	6759	212	2	184	62	1347	1224	242	4	3521	551	24085	53
Ga01g00986	cluster_7859	0	115	16	8	0	0	1	0	0	36	125	0	23	17	11	0
Ga01g00987	cluster_7861	0	481	2	64	3	5	13	26	5	14	1	10	621	6	306	3
Ga01g00991	cluster_15381	103	30	18	56	68	39	14	55	23	20	15	2	22	25	75	43
Ga01g00994	cluster_15382	2	36	10	12	60	8	13	26	16	38	24	13	16	23	36	11
Ga01g00995	cluster_7866	0	15	8	10	35	8	10	30	6	22	31	20	8	7	19	3
Ga01g00996	cluster_7867	0	5	10	6	64	11	10	50	2	10	6	24	9	11	6	4
Ga01g00997	cluster_15384	66	4	0	6	10	7	20	9	13	11	6	0	8	7	1	11
Ga01g00997	cluster_15385	40	22	7	22	78	17	31	62	40	39	64	5	19	17	19	18
Ga01g00998	cluster_7869	1	10	0	4	39	4	3	19	6	13	10	0	16	6	1	1
Ga01g01000	cluster_7871	283	205	121	259	621	127	83	301	193	162	145	37	450	190	407	286
Ga01g01002	cluster_7873	3	6	8	1	19	8	6	4	4	16	20	7	15	4	10	6
Ga01g01002	cluster_7877	38	30	5	26	57	8	7	34	8	14	11	13	4	9	42	5
Ga01g01004	cluster_15386	2	0	1	0	1	2	423	0	209	1	0	42	0	0	0	0
Ga01g01004	cluster_15387	3	39	29	30	101	37	36	102	55	55	182	17	69	37	58	9
Ga01g01004	cluster_15389	6	151	57	121	226	136	75	301	115	125	153	16	203	162	182	32
Ga01g01005	cluster_7878	0	14	17	28	205	49	41	301	40	75	31	0	77	35	17	0
Ga01g01005	cluster_7879	0	37	24	43	174	105	52	217	35	124	79	0	271	82	31	3
Ga01g01006	cluster_7882	74	62	90	69	151	38	90	131	52	26	4	97	16	17	80	82
Ga01g01006	cluster_7883	67	147	57	173	182	58	60	174	73	125	57	25	51	69	280	79
Ga01g01006	cluster_7886	135	498	123	460	613	215	241	718	191	340	229	17	138	130	828	254
Ga01g01007	cluster_7882	74	62	90	69	151	38	90	131	52	26	4	97	16	17	80	82
Ga01g01007	cluster_7883	67	147	57	173	182	58	60	174	73	125	57	25	51	69	280	79
Ga01g01007	cluster_7886	135	498	123	460	613	215	241	718	191	340	229	17	138	130	828	254
Ga01g01008	cluster_15390	8	7	9	76	2	1	19	2	110	17	35	0	11	49	81	10
Ga01g01009	cluster_15391	18	1	2	113	79	50	6	36	0	3	1	2	22	3	8	613
Ga01g01009	cluster_15393	53	2	1	81	71	69	20	34	16	13	19	16	108	21	56	318
Ga01g01009	cluster_15394	21	88	136	156	868	369	130	793	99	116	165	177	686	312	249	254
Ga01g01010	cluster_15396	52	27	22	36	122	45	65	142	28	45	254	10	71	48	21	33
Ga01g01010	cluster_15399	28	74	19	40	103	27	45	87	35	41	31	50	29	16	87	48
Ga01g01011	cluster_7887	37	3	2	3	8	4	3	5	3	3	1	0	1	4	2	12
Ga01g01012	cluster_7889	3	66	152	16	28	22	20	96	12	189	1	2	18	166	12	21
Ga01g01012	cluster_7890	0	13	35	6	22	33	7	92	6	153	0	0	17	136	4	6
Ga01g01013	cluster_7893	17	73	43	67	411	65	133	148	97	134	200	48	195	70	139	35
Ga01g01013	cluster_7894	17	36	49	26	114	24	36	74	19	55	30	21	17	20	69	23
Ga01g01013	cluster_7895	0	1	1	1	1	2	0	2	1	3	2	0	13	0	1	0
Ga01g01014	cluster_7897	0	37	21	15	239	26	34	79	16	72	45	3	49	38	28	4
Ga01g01014	cluster_7898	0	7	11	12	63	13	4	29	1	13	10	1	56	38	3	2
Ga01g01015	cluster_15402	117	1015	736	282	81	181	212	213	602	636	231	28	236	483	378	359
Ga01g01015	cluster_15404	97	1507	337	287	496	183	267	324	306	736	528	73	279	211	490	283
Ga01g01015	cluster_15405	37	74	19	40	41	12	13	54	32	38	40	0	24	32	60	70
Ga01g01015	cluster_15406	21	138	59	46	35	23	25	32	56	69	74	4	22	23	148	29
Ga01g01015	cluster_15407	54	18	3	13	57	21	12	27	16	9	24	1	22	23	36	39
Ga01g01016	cluster_7903	0	14	1	1	17	6	5	16	19	21	19	5	14	4	11	9
Ga01g01017	cluster_15408	6	74	149	68	13	15	162	11	108	531	199	12	240	174	12	20
Ga01g01017	cluster_15409	3	30	43	27	9	29	22	4	21	56	43	1	29	33	4	16
Ga01g01017	cluster_15410	77	293	144	270	143	20	150	45	149	930	1193	4	838	1387	25	250
Ga01g01018	cluster_15411	10	161	14	8	8	1	8	6	36	15	147	0	40	3	56	43
Ga01g01018	cluster_15412	0	61	6	6	3	0	0	1	6	11	76	0	18	2	17	16
Ga01g01021	cluster_15415	0	3	1	0	5	1	0	3	4	6	16	4	1	4	5	3
Ga01g01021	cluster_15418	10	54	48	60	28	19	16	19	89	43	36	4	54	45	56	54
Ga01g01021	cluster_15421	20	194	65	70	291	59	50	73	62	108	305	10	70	43	136	53
Ga01g01021	cluster_15422	6	79	7	20	119	20	4	13	15	24	98	0	40	19	35	31
Ga01g01022	cluster_7905	191	132	265	2404	17236	2463	1417	10307	592	2433	780	1	4272	5681	22	70
Ga01g01023	cluster_7906	32	239	102	256	907	154	190	487	187	154	100	126	117	142	166	70
Ga01g01023	cluster_7907	2	3	1	0	1	3	1	2	0	6	1	0	19	2	0	2
Ga01g01024	cluster_7911	8	20	55	17	131	23	34	29	22	5	5	7	47	21	35	20
Ga01g01025	cluster_7911	8	20	55	17	131	23	34	29	22	5	5	7	47	21	35	20
Ga01g01026	cluster_7912	4	58	2	64	190	32	35	83	20	43	42	4	40	46	42	22
Ga01g01027	cluster_15425	27	127	108	125	431	84	77	295	117	92	51	12	201	136	178	46
Ga01g01028	cluster_7916	429	362	354	477	1849	591	690	1586	662	624	720	1284	1268	645	952	513
Ga01g01030	cluster_15426	1	411	206	99	53	193	30	90	57	31	36	48	37	140	43	0
Ga01g01032	cluster_7918	0	21	13	7	31	32	0	43	0	10	4	0	5	15	4	2
Ga01g01032	cluster_7919	0	70	44	14	28	14	0	53	1	35	4	0	6	38	16	3
Ga01g01032	cluster_7923	0	19	3	17	213	107	3	470	2	21	29	0	51	22	21	8
Ga01g01032	cluster_7924	1	0	0	0	23	21	0	169	0	0	0	0	0	0	0	0
Ga01g01032	cluster_7925	332	0	0	49	7	10	10	1	84	0	1	0	1	0	2	91
Ga01g01032	cluster_7927	2	0	4	3	2	11	0	11	0	2	1	0	1	6	1	1
Ga01g01032	cluster_7928	0	0	1	2	0	7	0	15	0	3	1	0	8	2	1	0
Ga01g01034	cluster_15431	18	38	4	19	15	9	17	7	42	20	12	1	18	10	22	7
Ga01g01036	cluster_7931	6	1	4	2	68	71	38	334	17	13	8	1	40	36	1	5
Ga01g01037	cluster_15435	1	157	288	54	150	32	44	111	27	139	51	0	34	53	62	14
Ga01g01039	cluster_7932	67	263	167	203	1009	199	154	851	192	317	246	25	416	413	475	69
Ga01g01039	cluster_7933	123	555	438	489	3901	847	721	2595	516	777	488	7	611	729	621	143
Ga01g01039	cluster_7934	156	6	3	7	33	13	34	20	23	8	0	0	7	4	5	22
Ga01g01040	cluster_7935	0	101	11	7	0	0	0	0	0	8	4	0	0	0	1	0
Ga01g01041	cluster_7936	88	180	153	136	286	122	80	218	125	164	138	19	152	144	221	152
Ga01g01042	cluster_7937	0	1	1	16	184	7	1	155	1	34	51	0	226	102	0	0
Ga01g01042	cluster_7938	0	3	0	184	2607	22	0	1175	2	121	68	0	283	209	0	0
Ga01g01043	cluster_7940	51	75	43	51	73	39	11	31	45	33	112	16	68	95	39	44
Ga01g01044	cluster_15442	600	351	248	450	1425	583	435	2954	473	498	557	127	935	703	380	260
Ga01g01045	cluster_7941	72	231	535	180	589	554	169	759	185	247	249	4	536	688	160	178
Ga01g01045	cluster_7943	108	34	49	46	42	72	69	20	123	107	147	0	132	178	57	95
Ga01g01046	cluster_15444	4	8	2	7	14	5	5	29	4	14	13	4	19	19	21	5
Ga01g01047	cluster_7945	27	320	141	152	851	143	176	484	187	499	321	107	281	174	443	80
Ga01g01048	cluster_15448	29	8	10	8	40	23	27	55	25	27	17	3	17	18	18	35
Ga01g01048	cluster_15449	16	31	33	19	90	23	23	61	25	17	16	9	36	32	43	41
Ga01g01050	cluster_15453	2	311	84	216	427	179	78	322	59	219	173	10	165	153	222	34
Ga01g01053	cluster_7950	1763	8787	2116	7433	27488	3914	5314	19467	5353	11925	7526	565	4886	5577	10529	5752
Ga01g01053	cluster_7951	1617	6964	3733	4162	14153	5511	3798	8019	3838	12688	9974	2005	4682	6797	4464	5406
Ga01g01053	cluster_7955	136	211	78	222	780	178	121	527	218	425	402	80	288	214	256	383
Ga01g01053	cluster_7957	4	13	37	68	53	66	31	132	22	64	90	11	189	98	45	69
Ga01g01053	cluster_7962	14	20	48	94	60	93	26	153	38	107	119	8	352	162	57	89
Ga01g01053	cluster_7966	3	19	38	60	66	41	8	57	25	45	56	15	181	69	34	54
Ga01g01053	cluster_7970	0	15	33	29	2	18	1	3	0	5	1	1	8	20	0	1
Ga01g01054	cluster_15456	1	35	15	19	0	3	5	2	11	120	61	0	35	86	23	1
Ga01g01054	cluster_15458	0	169	71	52	0	15	3	3	24	319	69	0	148	124	76	2
Ga01g01058	cluster_7972	16	292	142	125	418	70	56	183	101	216	427	42	282	237	153	75
Ga01g01058	cluster_7975	0	35	3	13	114	9	17	99	7	118	125	2	11	101	7	6
Ga01g01058	cluster_7976	4	27	1	9	87	19	38	67	18	200	141	1	20	106	9	8
Ga01g01058	cluster_7977	9	7	47	1	1	4	2	1	0	8	0	3	1	0	0	1
Ga01g01059	cluster_7978	130	92	39	60	81	22	62	96	102	113	81	14	108	73	47	41
Ga01g01060	cluster_15463	0	52	60	16	54	22	3	24	2	29	15	19	69	48	21	0
Ga01g01060	cluster_15465	1	20	24	11	29	13	3	28	3	16	25	1	17	20	2	2
Ga01g01061	cluster_15467	5837	3675	1075	4635	1119	971	2220	2586	6386	1312	1019	1709	1192	823	6119	5355
Ga01g01062	cluster_15468	277	0	0	15	0	0	0	2	3	1	0	0	1	0	0	34
Ga01g01062	cluster_15471	52	1	0	22	0	11	1	4	3	3	0	0	0	1	3	18
Ga01g01063	cluster_7982	11	0	0	7	70	7	18	59	7	27	7	1	35	22	1	1
Ga01g01063	cluster_7984	5	0	0	4	72	5	13	41	12	15	4	0	17	15	1	2
Ga01g01064	cluster_15473	7	43	60	85	200	73	64	204	47	62	47	60	68	90	76	23
Ga01g01065	cluster_7986	75	167	50	84	1250	468	145	1131	322	215	247	96	593	231	82	218
Ga01g01066	cluster_7988	14	219	59	126	203	97	75	322	141	249	218	45	212	223	191	81
Ga01g01067	cluster_15475	36	122	33	58	42	14	38	36	60	64	31	18	12	18	60	14
Ga01g01067	cluster_15476	16	33	40	20	26	12	22	22	22	48	29	7	22	22	46	10
Ga01g01068	cluster_7989	47	505	292	270	685	223	421	639	361	519	379	540	452	398	432	77
Ga01g01069	cluster_7990	54	346	276	222	773	222	148	835	154	286	210	340	281	242	727	87
Ga01g01071	cluster_7992	13	208	36	88	1109	223	135	452	147	211	170	82	233	94	80	78
Ga01g01072	cluster_15479	11	441	221	109	394	89	68	218	88	263	185	41	114	154	355	44
Ga01g01073	cluster_7993	92	232	147	233	564	318	421	824	469	247	119	109	183	292	213	98
Ga01g01074	cluster_15480	1	0	0	1	0	0	1	0	4	0	9	0	0	0	19	8
Ga01g01078	cluster_7999	0	0	1	6	25	54	16	51	4	37	45	0	97	91	0	0
Ga01g01078	cluster_8003	0	1	0	8	37	24	47	73	12	15	8	0	12	28	0	0
Ga01g01079	cluster_15489	14	58	52	37	14	1	24	16	83	35	32	0	17	11	47	14
Ga01g01079	cluster_15490	118	1117	591	294	191	41	100	105	379	418	373	32	100	205	534	167
Ga01g01080	cluster_15492	4	47	57	25	138	39	93	83	41	68	83	29	116	39	46	18
Ga01g01083	cluster_15495	1041	3722	4806	2989	1771	1560	556	2549	1142	1223	700	595	1142	2095	1445	952
Ga01g01084	cluster_8012	28	80	4	148	0	1	51	0	432	55	36	0	126	27	235	36
Ga01g01084	cluster_8013	15	100	4	215	2	2	98	3	909	51	74	1	391	54	283	17
Ga01g01084	cluster_8014	5	30	3	50	0	0	21	2	146	15	8	0	13	8	140	19
Ga01g01085	cluster_8015	66	673	899	294	5	34	29	14	195	322	713	1	123	337	286	120
Ga01g01085	cluster_8017	152	856	776	525	55	199	131	71	314	708	1405	16	188	687	629	251
Ga01g01085	cluster_8019	372	662	361	862	31	106	215	61	904	446	517	31	74	332	1046	518
Ga01g01085	cluster_8021	44291	41158	8801	76909	610	2096	24511	1360	107943	16256	28981	2178	11415	13816	61939	38391
Ga01g01085	cluster_8025	4625	2363	1414	11345	48	164	2428	61	16809	998	1217	14	600	698	9905	6124
Ga01g01085	cluster_8029	26	4	2	44	0	0	19	1	110	8	30	0	27	6	33	15
Ga01g01085	cluster_8037	20	14	13	91	1	2	16	2	84	9	35	1	34	8	54	13
Ga01g01085	cluster_8040	16	17	12	119	0	2	6	0	65	16	33	0	29	14	83	19
Ga01g01085	cluster_8042	7	22	15	90	0	2	9	2	66	17	30	4	19	12	56	9
Ga01g01085	cluster_8044	3	8	10	86	0	1	4	0	6	0	1	0	2	7	6	0
Ga01g01085	cluster_8046	0	13	14	56	0	1	1	0	14	2	4	2	2	6	4	0
Ga01g01088	cluster_15508	284	390	322	552	1165	929	750	1374	462	122	345	313	468	607	85	315
Ga01g01088	cluster_15509	1	36	12	40	44	67	21	74	18	8	23	2	17	20	13	22
Ga01g01089	cluster_8047	5	95	31	35	123	44	66	51	48	107	72	15	70	60	65	27
Ga01g01091	cluster_15511	2	25	6	5	9	27	13	16	13	9	16	3	20	2	10	3
Ga01g01091	cluster_15514	6	21	12	19	34	17	16	36	32	18	10	1	22	24	36	24
Ga01g01092	cluster_15516	40	2764	10	2111	25	22	211	10	775	73	545	1	22	26	1436	285
Ga01g01093	cluster_15518	14	665	374	588	2051	558	393	2162	1266	1217	708	160	4388	863	555	174
Ga01g01095	cluster_8058	39	136	95	87	57	22	36	54	82	57	66	7	57	48	102	31
Ga01g01096	cluster_15522	3	0	3	6	6	7	50	3	17	17	10	0	10	6	2	2
Ga01g01096	cluster_15523	283	5	12	42	79	15	61	33	61	41	22	22	46	52	5	54
Ga01g01097	cluster_15524	0	0	0	4	23	4	2	15	3	2	0	1	3	4	0	0
Ga01g01097	cluster_15525	55	13	0	50	2	5	84	5	144	16	5	9	6	8	15	82
Ga01g01097	cluster_15526	733	177	58	2455	24	42	499	143	3470	1031	263	0	1003	2621	983	675
Ga01g01098	cluster_15528	371	34	15	140	94	36	40	118	112	16	29	2	4	12	113	247
Ga01g01098	cluster_15530	279	24	34	190	27	17	72	59	461	31	46	5	28	29	169	302
Ga01g01098	cluster_15533	153	226	79	252	114	47	56	304	245	137	79	5	176	213	307	357
Ga01g01098	cluster_15534	13	34	26	19	8	3	1	8	18	21	7	0	17	25	28	41
Ga01g01098	cluster_15535	4	27	36	18	2	1	4	0	1	22	0	0	34	19	17	8
Ga01g01099	cluster_15537	43	117	8	55	131	6	11	13	218	195	145	7	35	11	148	108
Ga01g01099	cluster_15539	10	85	10	13	27	2	9	6	14	156	91	5	43	10	31	53
Ga01g01099	cluster_15540	4	106	11	35	22	1	11	2	9	130	70	14	20	13	53	24
Ga01g01100	cluster_8063	1876	3950	4366	5515	18045	10141	6454	27862	5970	7606	9260	3115	16393	14240	9032	4738
Ga01g01100	cluster_8064	2	4	4	19	14	33	18	97	17	20	29	9	95	35	27	10
Ga01g01100	cluster_8066	0	2	1	6	2	10	4	29	2	4	9	4	37	12	6	5
Ga01g01100	cluster_8067	2	1	0	9	3	9	3	32	6	3	7	3	28	12	12	4
Ga01g01100	cluster_8069	0	1	2	9	7	16	2	35	2	6	8	1	38	15	8	3
Ga01g01100	cluster_8071	0	1	7	3	3	2	1	21	4	9	5	8	28	7	8	0
Ga01g01100	cluster_8072	1	9	11	4	43	12	8	40	7	23	14	9	22	15	24	6
Ga01g01102	cluster_8075	45	57	44	65	98	80	37	135	20	97	101	45	70	52	82	19
Ga01g01103	cluster_15544	30	0	0	48	0	1	12	1	116	2	0	0	11	11	1	12
Ga01g01104	cluster_8076	30	79	24	25	133	45	53	140	94	76	64	27	104	58	66	74
Ga01g01106	cluster_8078	29	17	2	8	46	5	9	28	23	15	6	3	6	0	14	4
Ga01g01107	cluster_15550	626	1	0	23	37	14	16	35	13	0	0	0	0	0	2	72
Ga01g01108	cluster_8081	75	64	37	34	148	66	36	78	45	59	385	1541	147	81	30	47
Ga01g01113	cluster_8082	16	41	29	38	67	38	33	52	53	68	15	10	50	51	24	32
Ga01g01113	cluster_8084	36	62	59	61	82	60	47	115	84	53	52	6	44	60	82	70
Ga01g01114	cluster_8088	263	10	5	23	26	59	14	125	10	11	1	0	12	6	0	33
Ga01g01116	cluster_15559	16	447	82	443	46	131	231	49	341	274	108	2	144	153	1274	132
Ga01g01118	cluster_15564	3	71	32	63	95	27	38	67	22	45	26	7	30	31	101	8
Ga01g01120	cluster_15566	87	5002	3336	995	503	37	235	65	656	457	3101	49	850	593	1615	55
Ga01g01121	cluster_8096	1	29	7	30	215	99	28	271	34	91	43	0	52	42	41	5
Ga01g01121	cluster_8097	19	186	134	134	530	107	210	241	166	241	239	35	163	163	201	15
Ga01g01122	cluster_8098	118	37	34	70	796	524	276	949	157	485	120	0	101	547	9	63
Ga01g01124	cluster_15569	0	131	96	85	910	703	293	389	97	335	38	8	222	139	82	2
Ga01g01130	cluster_15571	3	0	0	4	62	5	75	7	44	2	0	0	2	2	2	0
Ga01g01130	cluster_15576	0	0	2	3	2	5	4	16	3	20	48	0	21	15	0	5
Ga01g01132	cluster_15579	110	538	343	539	1559	387	617	933	348	578	220	583	313	280	1142	387
Ga01g01134	cluster_8105	19	4	1	118	549	27	11	107	28	22	76	17	325	23	131	96
Ga01g01134	cluster_8108	15	0	1	74	561	61	87	164	44	6	3	1	115	7	15	115
Ga01g01134	cluster_8110	4	0	0	46	297	21	18	74	11	2	6	5	46	11	4	37
Ga01g01134	cluster_8111	0	8	2	15	6	0	1	3	1	25	48	0	183	166	7	6
Ga01g01135	cluster_15580	0	0	0	0	0	0	3	7	0	4	2	1	6	6	0	1
Ga01g01135	cluster_15582	0	21	4	8	9	1	4	15	2	14	11	1	11	7	2	1
Ga01g01135	cluster_15583	0	50	16	11	71	26	11	86	22	84	81	0	20	44	27	3
Ga01g01135	cluster_15584	0	9	4	4	16	16	6	27	5	25	16	0	16	31	3	2
Ga01g01136	cluster_8113	35	64	9	107	220	66	48	145	84	39	20	9	20	28	43	88
Ga01g01136	cluster_8115	62	451	149	240	51	98	55	127	41	213	80	114	164	244	149	52
Ga01g01137	cluster_15587	118	298	67	55	382	128	83	242	106	115	384	99	165	96	63	234
Ga01g01139	cluster_15592	0	348	376	185	1075	446	100	461	89	777	296	1	575	598	168	35
Ga01g01140	cluster_15593	89	374	191	318	952	206	384	694	356	411	166	88	425	208	535	292
Ga01g01141	cluster_15595	115	189	160	161	788	174	183	794	129	196	228	151	251	191	281	161
Ga01g01142	cluster_15596	6	6	9	33	11	125	16	2026	37	18	0	0	6	15	0	5
Ga01g01143	cluster_8117	0	16	20	8	31	19	6	21	9	4	2	0	0	5	3	0
Ga01g01143	cluster_8119	4	35	25	18	21	22	6	36	17	54	10	0	11	37	9	6
Ga01g01143	cluster_8121	5	4	3	29	9	12	21	19	101	37	21	0	36	62	3	10
Ga01g01144	cluster_15598	1	26	27	23	14	17	9	36	9	39	58	7	25	48	11	13
Ga01g01145	cluster_15604	1	0	22	57	92	56	17	195	4	2	2	1	22	0	0	1368
Ga01g01147	cluster_8122	996	661	287	775	1501	1045	770	2805	1337	1133	1230	29	1757	1211	471	1793
Ga01g01147	cluster_8124	0	0	0	4	4	2	1	187	2	2	0	0	0	1	1	0
Ga01g01148	cluster_8127	471	6	310	644	378	300	436	646	590	7	388	357	335	275	816	503
Ga01g01148	cluster_8128	27	91	23	52	303	9	32	69	28	44	681	4	85	11	298	30
Ga01g01149	cluster_8130	882	28	356	5873	1501	2573	3681	6586	19996	2892	5281	7	11446	7885	86	33585
Ga01g01149	cluster_8131	0	0	0	9	0	5	1	7	18	1	8	0	59	14	0	55
Ga01g01149	cluster_8132	0	0	0	6	0	5	2	4	21	1	3	0	37	14	0	32
Ga01g01149	cluster_8133	0	0	0	6	0	2	1	2	7	0	2	0	12	8	0	23
Ga01g01150	cluster_15609	31	56	30	39	180	49	23	99	54	49	57	49	90	29	59	43
Ga01g01152	cluster_8134	312	9875	3878	3495	1344	462	727	845	2014	5523	6008	879	2774	4783	3694	480
Ga01g01155	cluster_15615	47	0	0	1	4	52	4	63	1	0	0	0	0	0	0	0
Ga01g01156	cluster_8136	4	4	4	5	2	2	6	2	0	3	5	3	3	5	5	0
Ga01g01158	cluster_8138	41	202	161	255	1045	263	238	829	196	255	301	97	421	291	450	100
Ga01g01159	cluster_15616	824	1093	496	1374	1614	760	680	2260	1272	1037	1080	347	845	960	1480	1279
Ga01g01160	cluster_15617	0	0	0	0	0	2	0	2	0	5	4	0	9	8	2	1
Ga01g01160	cluster_15618	65	459	69	660	229	986	1972	187	2234	2880	846	2	1918	3919	511	266
Ga01g01161	cluster_15620	0	1	1	7	0	0	0	1	0	0	8	3	8	7	4	0
Ga01g01161	cluster_15621	129	10893	3271	8610	1090	1540	1042	1131	1862	12480	12574	5550	5941	7340	18003	448
Ga01g01161	cluster_15623	4	286	17	154	67	106	80	29	60	122	61	4	10	37	194	24
Ga01g01163	cluster_8142	31518	21	2	1886	207	0	87	0	704	51	0	25	3	3	25	6836
Ga01g01164	cluster_15625	0	0	0	5	12	0	108	5	29	0	0	6	0	1	0	0
Ga01g01164	cluster_15626	0	177	1	80	382	7	29	42	25	280	49	126	20	103	89	8
Ga01g01165	cluster_15627	174	3863	2131	2245	8671	1763	2004	4278	865	2406	1198	1089	1299	1885	2613	312
Ga01g01168	cluster_15630	12	15	7	9	29	13	11	26	37	23	17	1	26	25	19	15
Ga01g01168	cluster_15631	5	35	6	44	201	46	24	114	44	37	18	8	46	34	49	46
Ga01g01172	cluster_15634	502	2121	1090	1172	3094	997	1408	1749	1965	3189	1928	379	1596	1495	1742	986
Ga01g01174	cluster_15635	50	1155	77	505	1276	486	264	1009	275	578	458	10	399	558	313	125
Ga01g01177	cluster_8146	86	79	105	49	205	55	68	127	136	118	100	50	174	68	180	89
Ga01g01178	cluster_8149	10	12	12	14	14	6	1	13	10	0	5	36	3	3	11	7
Ga01g01179	cluster_15637	2143	750	599	1477	4538	1888	991	7138	2644	1258	1228	449	2539	1590	1994	1583
Ga01g01182	cluster_8161	63	0	9	2	12	11	5	8	1	32	5	3	24	51	0	9
Ga01g01183	cluster_15640	6210	84	72	719	3236	2599	667	12000	703	95	86	232	1076	288	71	170
Ga01g01183	cluster_15641	386	1218	592	974	2768	1137	468	1964	914	592	637	37	408	1810	600	231
Ga01g01184	cluster_15642	447	302	180	345	367	112	219	180	155	138	144	193	163	81	211	153
Ga01g01185	cluster_8168	86	247	105	155	274	178	63	211	130	190	136	42	93	191	178	173
Ga01g01185	cluster_8169	358	213	32	102	80	119	26	257	76	167	1165	6	142	233	335	167
Ga01g01187	cluster_8174	62	37	13	37	72	18	25	48	34	29	18	7	28	37	35	52
Ga01g01187	cluster_8177	1130	19	9	70	6	4	13	5	75	20	5	4	0	3	21	135
Ga01g01188	cluster_15644	1	73	10	62	595	214	44	257	47	48	72	1	61	51	75	140
Ga01g01188	cluster_15646	1	182	98	80	261	72	67	76	74	141	101	46	145	104	124	206
Ga01g01189	cluster_8180	1	22	12	14	26	6	9	12	17	18	23	2	24	23	33	34
Ga01g01189	cluster_8182	2	55	13	20	29	11	10	15	13	28	25	15	33	15	29	66
Ga01g01189	cluster_8183	2	7	5	12	58	17	6	61	2	11	9	1	4	7	25	39
Ga01g01191	cluster_8185	3	65	66	38	206	74	31	103	19	33	32	11	18	48	89	12
Ga01g01191	cluster_8186	2	199	42	232	589	169	92	521	47	235	225	188	138	179	225	36
Ga01g01192	cluster_8187	357	33	44	119	46	285	100	784	309	171	53	4	143	153	45	27
Ga01g01194	cluster_8189	0	61	17	22	8	0	5	1	6	82	10	0	24	147	28	72
Ga01g01194	cluster_8190	0	49	10	23	14	0	8	2	8	62	6	1	16	127	27	68
Ga01g01195	cluster_15648	0	7	23	7	38	29	9	62	7	20	11	4	32	41	15	5
Ga01g01195	cluster_15650	31	2033	1110	1401	2294	2564	2071	2132	896	1739	1958	2877	1557	1839	621	175
Ga01g01196	cluster_15652	0	11	2	6	4	7	4	2	2	8	38	3	6	3	7	0
Ga01g01197	cluster_8192	2110	734	334	594	179	146	95	195	788	147	61	20	108	317	403	1143
Ga01g01198	cluster_15656	0	0	0	0	0	42	63	2	34	0	0	0	0	0	0	0
Ga01g01200	cluster_8195	169	213	136	166	328	107	106	344	219	156	219	30	222	220	211	156
Ga01g01200	cluster_8196	149	269	96	193	470	119	151	296	233	204	248	114	162	129	380	144
Ga01g01201	cluster_15659	0	10	3	2	12	10	2	14	1	9	1	2	6	5	0	0
Ga01g01204	cluster_15661	0	14	4	2	19	2	4	8	3	8	7	0	18	6	3	2
Ga01g01206	cluster_8197	107	410	337	334	923	247	312	556	492	300	202	62	857	510	358	280
Ga01g01207	cluster_8199	0	52	35	23	217	39	41	117	44	125	86	15	206	67	31	5
Ga01g01207	cluster_8200	7	179	108	84	258	32	161	139	134	202	81	60	146	86	161	55
Ga01g01207	cluster_8203	8	58	47	24	35	3	15	24	16	29	100	2	74	19	292	21
Ga01g01207	cluster_8204	4	9	7	22	464	87	88	237	31	11	0	4	7	2	12	7
Ga01g01208	cluster_8205	161	553	921	197	318	52	151	268	181	451	379	170	324	611	261	70
Ga01g01208	cluster_8206	293	1101	827	340	249	116	127	188	315	405	341	14	221	228	1230	45
Ga01g01208	cluster_8207	65	219	87	232	607	332	135	572	92	73	61	2	22	33	120	219
Ga01g01209	cluster_15663	9	1162	338	276	110	40	240	67	130	307	48	242	58	145	163	34
Ga01g01214	cluster_15665	0	414	401	132	114	108	85	129	62	592	345	2	208	792	227	8
Ga01g01214	cluster_15666	0	40	19	17	200	44	36	65	20	37	35	0	50	49	30	2
Ga01g01215	cluster_15667	17	24	2	9	32	11	23	17	21	23	30	2	8	7	64	10
Ga01g01216	cluster_8211	6	3	1	0	1	134	1	0	0	1	0	0	0	0	0	0
Ga01g01217	cluster_8213	2136	490	348	552	634	54	159	194	1173	421	976	525	616	469	1971	3101
Ga01g01217	cluster_8215	0	1	1	1	0	0	0	1	0	0	1	1	0	2	2	15
Ga01g01217	cluster_8216	0	1	2	5	0	1	0	2	1	0	6	0	2	5	3	25
Ga01g01217	cluster_8217	7	1	5	21	2	0	1	3	7	4	8	0	20	15	17	56
Ga01g01219	cluster_15670	9	0	1	4	4	3	0	6	2	4	2	4	6	6	2	9
Ga01g01219	cluster_15672	20	3	2	7	8	15	6	16	6	4	10	10	10	8	6	16
Ga01g01219	cluster_15673	123144	8334	7840	12742	26126	11811	8555	24606	9066	14405	7608	19252	9993	9369	12373	25881
Ga01g01220	cluster_15674	0	0	0	0	0	0	0	0	0	21	97	0	1	5	0	0
Ga01g01220	cluster_15676	0	16	6	1	0	0	0	0	0	151	175	0	12	36	1	0
Ga01g01220	cluster_15678	0	26	9	4	0	0	0	0	0	154	189	0	3	27	0	0
Ga01g01222	cluster_15684	10	13	3	4	7	2	2	4	5	3	10	0	11	3	4	13
Ga01g01224	cluster_8220	12	172	75	106	707	84	91	445	83	140	82	148	209	113	284	34
Ga01g01225	cluster_8222	7	166	3	40	15	0	13	1	5	22	85	0	91	12	620	13
Ga01g01226	cluster_15688	177	0	0	23	0	1	0	1	1	4	7	0	4	5	1	31
Ga01g01226	cluster_15692	0	7	12	7	97	20	14	55	10	31	19	6	26	38	11	10
Ga01g01227	cluster_8223	694	1522	176	1290	8880	6459	2678	12613	1867	4051	7819	341	5270	6292	1314	198
Ga01g01228	cluster_15699	0	151	70	31	29	10	9	18	12	38	11	15	10	43	17	1
Ga01g01230	cluster_8224	7	0	2	0	0	0	6	0	1	6	245	0	41	221	0	0
Ga01g01231	cluster_8225	0	13	12	10	39	25	7	46	2	27	5	0	17	16	9	0
Ga01g01231	cluster_8226	0	8	6	12	72	22	16	64	14	22	15	1	45	29	19	1
Ga01g01232	cluster_8230	102	135	59	147	428	153	102	311	138	178	157	36	95	93	171	112
Ga01g01233	cluster_8231	0	2	0	18	54	14	12	65	7	40	11	0	20	35	0	2
Ga01g01233	cluster_8234	0	0	0	25	169	14	1	112	0	0	0	0	0	0	0	1
Ga01g01234	cluster_8235	233	157	49	136	647	144	113	484	303	144	85	27	109	101	318	287
Ga01g01234	cluster_8236	69	3	0	10	18	0	3	9	10	3	0	0	0	0	7	21
Ga01g01235	cluster_8237	34	133	46	70	219	71	69	162	125	200	72	11	118	74	160	93
Ga01g01235	cluster_8238	24	18	3	13	11	12	131	4	66	36	40	17	6	1	21	9
Ga01g01237	cluster_8240	2	32	0	57	173	23	71	107	47	45	19	0	103	52	104	4
Ga01g01237	cluster_8242	0	15	1	20	119	38	153	59	54	22	6	1	46	25	26	1
Ga01g01237	cluster_8245	0	48	13	3	5	3	10	2	3	38	4	0	6	9	26	0
Ga01g01242	cluster_15712	0	5	3	10	36	33	0	6	4	10	1	0	10	9	19	0
Ga01g01242	cluster_15713	46	16	15	20	48	11	17	29	41	31	24	16	30	11	29	15
Ga01g01242	cluster_15714	13	47	17	33	49	11	34	44	41	47	46	31	13	20	54	34
Ga01g01243	cluster_8247	7	33	21	16	88	15	21	20	27	48	22	9	17	21	31	8
Ga01g01244	cluster_8247	7	33	21	16	88	15	21	20	27	48	22	9	17	21	31	8
Ga01g01245	cluster_8250	0	119	81	79	465	123	32	553	23	125	54	10	104	166	139	23
Ga01g01245	cluster_8253	0	9	7	26	279	43	40	204	38	39	18	6	130	66	12	4
Ga01g01245	cluster_8254	0	14	7	34	183	32	46	112	21	38	27	8	31	49	19	3
Ga01g01245	cluster_8255	0	2	2	4	41	15	15	46	17	22	24	0	15	26	4	0
Ga01g01246	cluster_8258	0	29	20	15	163	25	4	66	9	20	13	13	61	23	11	13
Ga01g01247	cluster_15718	82	23	46	17	20	26	16	25	26	54	45	7	64	65	33	40
Ga01g01248	cluster_15719	2	12	12	17	42	34	15	41	9	30	24	6	27	15	20	21
Ga01g01248	cluster_15720	16	25	18	25	79	32	29	51	29	68	42	21	36	17	39	51
Ga01g01248	cluster_15721	1	55	35	81	177	31	114	71	76	102	118	20	87	29	84	15
Ga01g01249	cluster_15722	0	1	1	10	0	0	0	0	0	3	0	0	2	0	0	181
Ga01g01249	cluster_15723	7	53	51	94	327	159	101	432	96	128	152	40	168	147	86	11
Ga01g01254	cluster_15725	0	2	0	1	34	44	0	49	3	4	14	0	24	23	3	0
Ga01g01255	cluster_8260	25	14	11	8	20	2	2	5	27	12	17	8	32	14	2	9
Ga01g01255	cluster_8261	23	30	15	13	4	3	8	4	48	24	72	8	40	25	10	3
Ga01g01256	cluster_15727	2	21	9	13	78	10	8	29	13	29	32	18	20	16	20	14
Ga01g01257	cluster_15730	20	104	8	118	865	218	204	442	125	22	5	1	16	20	126	15
Ga01g01258	cluster_15731	93	7	16	82	0	5	51	0	320	10	6	0	0	11	37	72
Ga01g01258	cluster_15733	50	17	20	43	0	3	20	0	130	15	4	0	0	3	36	30
Ga01g01258	cluster_15736	14	28	20	11	1	2	10	0	25	19	0	0	0	6	16	8
Ga01g01260	cluster_8264	6	19	18	11	25	6	14	3	29	12	9	24	14	19	9	15
Ga01g01264	cluster_8267	6	20	6	17	123	3	22	49	16	12	9	21	14	7	35	4
Ga01g01264	cluster_8268	27	2	0	6	12	5	14	35	7	3	4	0	5	2	2	2
Ga01g01265	cluster_8269	0	380	310	75	2	1	0	8	0	114	8	0	6	38	47	0
Ga01g01266	cluster_15739	1	0	2	71	613	107	15	704	2	29	50	0	284	100	0	166
Ga01g01266	cluster_15742	0	3	0	16	14	92	2	196	2	8	1	0	13	19	0	419
Ga01g01268	cluster_15747	58	20	6	15	48	13	22	37	44	38	35	30	26	13	30	36
Ga01g01270	cluster_15753	21	1	0	11	11	4	5	6	15	2	2	5	2	1	2	23
Ga01g01270	cluster_15755	26	31	11	13	9	13	13	25	17	6	3	0	0	11	12	32
Ga01g01271	cluster_8272	28	47	105	17	43	34	12	53	47	32	38	24	62	51	11	30
Ga01g01273	cluster_8273	103	0	1	42	7	4	10	6	88	4	1	2	79	21	3	150
Ga01g01274	cluster_15757	121	5	0	23	5	6	8	4	25	4	5	0	10	1	7	203
Ga01g01274	cluster_15758	34	26	16	34	26	17	9	14	60	20	39	0	51	18	31	79
Ga01g01275	cluster_8276	105	197	68	225	559	129	221	334	275	246	148	40	136	96	510	130
Ga01g01276	cluster_15761	2	1	1	8	19	5	5	27	11	7	1	0	16	9	4	5
Ga01g01276	cluster_15763	1	19	8	2	26	9	11	27	3	20	17	1	11	21	11	3
Ga01g01277	cluster_15764	2	2	1	1	39	9	7	16	4	14	16	0	59	13	4	8
Ga01g01277	cluster_15765	5	21	15	24	94	16	16	36	52	47	64	2	70	58	18	59
Ga01g01278	cluster_8278	4	116	234	54	10	4	9	1	13	306	252	0	291	1651	6	43
Ga01g01278	cluster_8279	0	6	24	2	3	1	2	0	1	28	0	0	13	192	4	25
Ga01g01281	cluster_8286	10	75	28	92	53	37	33	26	47	23	4	11	22	28	57	24
Ga01g01281	cluster_8287	20	332	98	207	109	123	89	53	83	183	149	6	199	190	134	41
Ga01g01282	cluster_8288	2	69	48	78	292	25	29	128	13	45	37	10	67	40	59	16
Ga01g01285	cluster_15772	0	0	0	0	3	4	64	4	26	3	8	0	5	1	0	1
Ga01g01285	cluster_15774	0	0	0	0	5	0	22	6	14	4	0	0	1	1	0	0
Ga01g01286	cluster_15775	31	573	262	405	782	325	192	592	217	227	276	101	421	403	217	71
Ga01g01288	cluster_8293	2	58	17	88	1127	646	148	1233	106	292	41	8	183	292	52	47
Ga01g01288	cluster_8294	7	7	3	15	161	76	32	282	24	42	10	4	46	76	8	23
Ga01g01290	cluster_15779	13	16	15	32	71	17	18	77	22	17	5	4	30	32	29	18
Ga01g01292	cluster_15783	0	27	7	51	10	0	11	1	14	24	2	1	6	13	51	2
Ga01g01294	cluster_15785	4	68	77	38	37	7	14	19	21	45	8	8	25	24	19	13
Ga01g01295	cluster_15787	34	15	25	20	69	29	20	55	32	20	16	10	19	22	29	15
Ga01g01295	cluster_15788	15	23	11	8	25	12	15	18	18	23	15	2	15	5	31	13
Ga01g01296	cluster_8303	0	23	148	5	4	12	5	4	2	9	5	0	50	9	30	4
Ga01g01296	cluster_8304	0	23	45	7	7	4	4	5	4	18	6	0	39	5	73	7
Ga01g01296	cluster_8306	0	4	44	1	23	10	2	9	4	10	4	0	19	18	18	4
Ga01g01297	cluster_15789	118	878	641	414	1684	527	609	1408	884	796	892	825	922	966	598	217
Ga01g01298	cluster_15792	1	50	309	31	66	15	41	125	12	1549	2158	1	5634	7143	12	31
Ga01g01301	cluster_8310	0	4	7	0	27	30	0	159	0	7	5	0	43	12	0	0
Ga01g01301	cluster_8312	0	14	22	4	17	26	56	18	29	41	8	2	24	36	9	0
Ga01g01301	cluster_8316	0	2	0	2	3	0	1	0	2	1	11	11	5	0	4	0
Ga01g01302	cluster_15795	0	0	0	4	40	0	9	8	8	2	0	0	1	0	0	0
Ga01g01304	cluster_15796	136	76	90	316	14	30	137	61	666	2767	699	0	646	2182	78	47
Ga01g01305	cluster_8322	282	658	170	539	176	40	101	97	411	379	308	0	143	176	1084	370
Ga01g01305	cluster_8324	15607	21183	20726	20992	1648	670	5074	1952	30525	8952	2326	18	12029	9109	18149	11150
Ga01g01305	cluster_8328	15	12	12	110	1	2	10	4	91	13	8	0	46	19	67	48
Ga01g01305	cluster_8330	26	11	7	14	2	1	16	2	88	20	10	0	4	4	65	6
Ga01g01305	cluster_8334	15	9	16	77	0	2	11	4	67	15	6	0	29	12	50	31
Ga01g01305	cluster_8335	11	8	24	77	1	4	5	5	84	14	8	0	43	18	80	26
Ga01g01305	cluster_8336	25	7	19	101	0	4	7	8	93	11	8	0	69	21	103	46
Ga01g01307	cluster_15800	23	19	23	24	149	18	41	98	36	52	54	2	75	33	28	13
Ga01g01307	cluster_15801	32	17	12	22	27	10	14	29	36	34	26	0	38	40	32	24
Ga01g01310	cluster_15803	12	71	18	71	221	96	139	265	121	115	121	6	129	71	97	54
Ga01g01311	cluster_15804	520	0	0	25	3	0	0	4	4	0	0	1	0	0	0	46
Ga01g01311	cluster_15805	246	188	47	91	135	63	34	143	49	62	56	24	106	37	155	76
Ga01g01311	cluster_15806	3	37	15	47	74	33	16	78	21	32	42	4	35	24	76	17
Ga01g01313	cluster_8345	224	317	303	353	323	160	289	344	691	387	357	21	617	362	823	265
Ga01g01314	cluster_8347	7	3	1	7	5	3	10	11	7	9	3	0	4	8	4	0
Ga01g01316	cluster_15810	53	1008	45	92	117	7	44	7	267	98	899	1	203	22	163	159
Ga01g01317	cluster_8348	67	81	2	88	198	33	41	52	173	189	269	27	10	6	288	88
Ga01g01318	cluster_8349	97	133	9	50	13	75	35	199	183	33	26	10	42	43	49	109
Ga01g01318	cluster_8350	105	28	8	37	6	11	13	71	79	68	5	0	34	75	11	76
Ga01g01320	cluster_8351	5	17	7	9	2	1	4	2	14	14	8	0	7	4	127	6
Ga01g01321	cluster_8352	0	228	87	42	70	3	7	32	6	119	14	32	8	28	26	0
Ga01g01322	cluster_15811	172	1	0	12	2	0	11	0	5	0	0	0	0	0	0	36
Ga01g01323	cluster_15813	0	22	3	8	20	9	10	17	10	10	11	10	4	10	26	0
Ga01g01324	cluster_8353	3	26	5	32	0	0	9	0	43	16	9	0	13	6	35	5
Ga01g01325	cluster_8355	3	41	17	35	140	47	89	35	79	55	27	14	42	37	56	12
Ga01g01325	cluster_8356	5	24	16	17	27	12	85	11	48	28	19	10	14	18	19	7
Ga01g01326	cluster_15818	3	207	95	72	3	8	21	4	103	66	32	0	23	13	250	31
Ga01g01327	cluster_15820	1	30	44	37	393	30	58	145	45	25	21	0	147	82	26	2
Ga01g01327	cluster_15821	0	15	13	8	62	2	6	32	11	9	5	0	12	5	8	1
Ga01g01328	cluster_15822	29	847	365	459	225	63	134	73	418	206	117	90	189	172	548	92
Ga01g01329	cluster_8360	0	23	61	5	75	11	22	45	15	16	7	117	5	29	23	2
Ga01g01329	cluster_8361	0	34	7	13	106	15	4	69	3	37	19	0	19	43	7	0
Ga01g01329	cluster_8364	0	11	0	1	6	1	5	3	0	22	11	0	8	9	5	0
Ga01g01329	cluster_8365	0	7	2	4	40	9	3	17	4	56	134	0	24	6	11	0
Ga01g01330	cluster_8367	20	102	23	62	91	71	24	199	8	69	34	8	26	77	25	45
Ga01g01330	cluster_8368	3	7	2	4	15	20	4	22	5	9	53	3	12	17	7	4
Ga01g01331	cluster_15823	139	281	104	371	75	156	130	141	149	417	263	43	157	201	199	66
Ga01g01331	cluster_15824	15	21	28	18	9	11	16	12	14	5	0	43	8	7	10	4
Ga01g01332	cluster_8372	13	7	7	4	39	5	13	12	16	13	27	72	35	7	5	4
Ga01g01333	cluster_8373	12	9	21	23	2	4	104	1	118	20	15	23	610	75	4	35
Ga01g01333	cluster_8374	0	9	4	5	0	2	2	0	19	22	0	20	261	31	1	10
Ga01g01334	cluster_8376	0	46	51	16	8	28	45	29	23	35	5	0	4	24	25	12
Ga01g01335	cluster_8380	3	38	6	9	18	3	4	9	32	13	56	1	13	13	34	28
Ga01g01335	cluster_8381	1	19	13	12	162	10	21	43	35	44	234	0	90	53	32	18
Ga01g01336	cluster_15827	9	29	14	32	50	31	53	40	56	48	48	2	23	36	62	29
Ga01g01338	cluster_8384	0	24	4	24	257	20	38	101	24	21	53	4	44	15	15	0
Ga01g01339	cluster_15831	0	0	0	0	0	0	0	0	0	0	1	105	0	0	0	0
Ga01g01340	cluster_15834	6	619	88	278	97	28	64	128	70	289	389	112	104	747	15	25
Ga01g01340	cluster_15837	7	72	23	12	2	4	0	0	4	32	19	6	24	138	2	0
Ga01g01341	cluster_8389	2	4	5	9	14	10	3	10	2	1	6	3	5	8	3	2
Ga01g01342	cluster_15841	0	70	49	25	8	19	59	11	24	37	3	0	6	56	17	10
Ga01g01342	cluster_15843	0	58	15	23	13	15	109	55	85	28	2	0	4	26	10	41
Ga01g01343	cluster_15844	158	679	321	174	270	171	215	502	242	260	988	4	208	199	389	169
Ga01g01343	cluster_15845	25	197	138	77	129	37	83	88	81	103	101	5	51	61	71	97
Ga01g01345	cluster_8390	83	198	56	103	424	116	95	302	358	313	258	10	365	154	153	125
Ga01g01346	cluster_15850	295	25	22	45	57	75	38	112	43	31	28	6	50	70	24	64
Ga01g01346	cluster_15851	1667	23	6	105	157	95	33	189	54	22	22	2	60	54	31	244
Ga01g01347	cluster_15852	1	548	92	179	32	5	11	9	33	50	43	0	3	6	331	3
Ga01g01348	cluster_15853	39	40	33	58	279	47	30	107	95	36	47	29	62	51	60	65
Ga01g01350	cluster_15856	64	0	0	2	0	0	0	0	2	0	0	0	0	0	0	8
Ga01g01351	cluster_15857	0	11	2	410	326	6	8	24	4	75	0	1	396	0	17	3
Ga01g01352	cluster_15858	66	96	28	112	326	78	79	180	99	125	78	98	31	48	80	150
Ga01g01352	cluster_15859	17	305	172	394	563	273	206	606	478	271	334	83	395	329	647	27
Ga01g01353	cluster_15861	1	58	34	23	33	31	27	29	18	47	30	27	28	32	21	14
Ga01g01355	cluster_15862	2	4	1	28	110	19	5	76	6	26	5	0	12	20	0	0
Ga01g01355	cluster_15863	1	2	0	34	234	27	10	141	2	38	9	0	28	46	0	0
Ga01g01356	cluster_8396	391	1	0	8	2	0	1	0	2	0	0	2	0	0	0	61
Ga01g01357	cluster_15866	19	114	29	85	138	23	65	87	114	164	121	70	61	57	195	60
Ga01g01357	cluster_15867	14	41	40	22	98	24	36	67	62	55	63	8	72	35	65	31
Ga01g01358	cluster_15871	16	15	12	14	41	16	15	21	28	18	20	7	14	24	23	30
Ga01g01359	cluster_15873	13	6	1	2	20	39	43	109	36	10	7	4	2	5	4	2
Ga01g01359	cluster_15874	85	263	153	134	323	310	214	315	268	238	238	38	222	218	245	68
Ga01g01359	cluster_15875	23	55	66	30	82	56	31	83	42	43	81	1	71	55	44	31
Ga01g01359	cluster_15876	8	32	83	18	67	29	55	39	68	29	53	0	82	42	15	15
Ga01g01359	cluster_15877	8	19	39	4	113	32	73	77	46	48	49	20	82	70	21	5
Ga01g01359	cluster_15878	52	19	12	15	25	6	31	9	51	21	7	46	18	13	53	42
Ga01g01359	cluster_15879	183	79	112	124	70	18	74	37	346	89	11	25	44	68	376	164
Ga01g01361	cluster_15883	0	12	38	3	0	0	2	1	0	7	0	0	9	0	155	0
Ga01g01361	cluster_15884	17	48	22	64	157	42	71	189	34	96	102	71	167	95	81	15
Ga01g01362	cluster_15885	6	67	100	42	44	21	18	49	19	47	15	4	30	45	60	9
Ga01g01363	cluster_8403	10	36	21	13	20	15	12	13	8	20	19	1	3	24	14	13
Ga01g01363	cluster_8406	11	37	5	25	44	24	22	38	35	18	15	6	5	7	38	33
Ga01g01364	cluster_15889	81	787	852	73	1	0	3	1	11	647	5	1	1	32	231	17
Ga01g01365	cluster_8407	0	372	300	107	158	48	118	45	60	102	104	192	31	39	177	1
Ga01g01367	cluster_15899	4	4	7	8	15	6	11	13	9	9	14	11	11	12	9	7
Ga01g01367	cluster_15901	52	31	17	14	58	21	11	40	24	39	19	3	26	11	40	24
Ga01g01368	cluster_15903	19	117	95	83	464	162	206	572	109	238	279	137	174	142	354	38
Ga01g01369	cluster_15904	51	0	0	9	0	1	0	0	0	0	1	1	0	3	0	8
Ga01g01369	cluster_15905	97	7079	12739	4749	6344	5026	1384	7433	885	2311	2122	8511	3693	6110	2152	668
Ga01g01374	cluster_8418	54242	198	3	6272	266	6	158	28	737	88	10	110	11	6	72	6604
Ga01g01375	cluster_15920	64	187	93	201	387	113	110	347	195	192	157	47	137	160	200	249
Ga01g01377	cluster_8419	17	168	186	163	682	184	294	601	223	97	193	138	580	152	56	105
Ga01g01383	cluster_8424	4	27	5	12	20	16	17	34	27	61	114	0	31	28	22	19
Ga01g01385	cluster_8428	0	37	28	14	23	0	52	0	39	21	8	9	0	5	7	0
Ga01g01385	cluster_8430	0	64	45	14	24	0	34	3	43	29	37	1	5	3	11	0
Ga01g01388	cluster_15929	6	37	12	28	21	24	19	34	31	29	15	15	13	12	36	19
Ga01g01388	cluster_15931	6	40	31	21	56	14	27	55	22	30	25	18	29	22	34	16
Ga01g01388	cluster_15932	1	27	6	23	211	11	23	72	26	20	21	17	19	10	29	18
Ga01g01391	cluster_8433	190	131	66	142	345	195	203	334	314	219	339	39	257	219	155	312
Ga01g01391	cluster_8434	126	455	189	184	287	125	208	243	289	482	433	39	168	158	250	158
Ga01g01392	cluster_15936	8	90	45	55	53	15	25	22	23	44	23	13	11	28	69	12
Ga01g01393	cluster_15937	19	31	21	17	82	33	20	65	28	34	19	5	26	22	34	58
Ga01g01393	cluster_15938	35	12	3	17	43	47	11	137	47	5	15	0	17	3	8	30
Ga01g01393	cluster_15939	17	24	9	18	66	26	31	46	52	16	35	13	47	27	11	50
Ga01g01394	cluster_15941	0	34	6	15	17	5	3	4	7	40	55	5	28	19	18	15
Ga01g01394	cluster_15943	0	18	2	10	11	4	7	2	5	36	17	1	26	24	11	13
Ga01g01396	cluster_15945	6	144	28	68	124	47	39	86	25	45	21	0	51	26	185	6
Ga01g01396	cluster_15946	0	31	12	9	8	7	8	10	5	15	33	0	2	6	27	2
Ga01g01398	cluster_15947	0	7	0	1	0	0	0	0	0	53	67	0	12	7	6	1
Ga01g01399	cluster_8445	0	10	4	31	67	3	11	21	15	23	16	0	11	14	14	0
Ga01g01401	cluster_15948	21	470	142	311	1394	326	397	1392	336	341	564	863	549	327	462	81
Ga01g01402	cluster_8448	34	60	39	45	106	58	62	69	59	80	58	3	152	74	72	46
Ga01g01406	cluster_15953	0	72	35	29	5	0	19	4	7	87	23	7	16	22	42	1
Ga01g01406	cluster_15954	0	32	31	41	770	62	57	165	59	45	58	7	142	62	28	6
Ga01g01407	cluster_8451	10	29	15	28	231	57	32	163	24	59	63	14	110	71	35	8
Ga01g01409	cluster_8453	0	66	45	21	18	15	19	13	5	22	10	11	8	21	16	1
Ga01g01414	cluster_8454	121	1470	1161	1911	11901	1860	1563	8683	1289	2053	2063	216	5448	2714	3562	679
Ga01g01415	cluster_15961	9	9	2	11	22	5	2	13	10	7	9	5	19	15	15	7
Ga01g01416	cluster_15962	1233	1622	744	1814	6396	1892	783	5085	1278	994	1084	312	1853	1863	1903	1971
Ga01g01417	cluster_8455	25	23	2	22	45	20	14	24	47	18	8	14	8	16	22	60
Ga01g01418	cluster_15963	20	210	92	136	103	380	183	1183	238	154	52	4	109	150	180	54
Ga01g01418	cluster_15964	47	245	157	200	284	169	140	522	381	199	70	30	859	282	652	138
Ga01g01419	cluster_15966	15	103	66	59	254	184	62	374	73	122	56	3	128	130	78	31
Ga01g01419	cluster_15968	18	122	33	89	278	69	25	236	71	116	59	4	95	103	268	36
Ga01g01420	cluster_15969	116	555	262	553	1983	319	721	1100	951	614	513	112	452	340	750	265
Ga01g01421	cluster_8458	8	28	2	25	57	54	67	102	29	36	24	3	31	29	50	31
Ga01g01422	cluster_15970	2	11	100	14	0	0	1	2	19	0	0	5	3	0	214	2
Ga01g01423	cluster_15971	0	55	15	24	27	5	4	15	3	24	12	0	6	5	42	0
Ga01g01425	cluster_8459	0	4	2	11	62	11	10	17	6	11	10	0	9	0	8	1
Ga01g01427	cluster_8466	1	138	17	57	4	0	26	35	9	144	128	0	21	62	39	4
Ga01g01429	cluster_8468	110	288	192	286	683	247	160	851	224	454	342	52	406	370	1000	194
Ga01g01430	cluster_8470	45	15	9	16	63	26	22	73	18	17	21	0	14	14	13	5
Ga01g01431	cluster_8471	23	0	0	1	1	1	1	3	1	3	1	0	2	12	0	3
Ga01g01432	cluster_15978	19	82	34	56	78	48	63	79	67	100	87	40	25	31	194	38
Ga01g01433	cluster_8472	84	51	11	36	170	20	33	39	15	17	7	3	11	8	34	51
Ga01g01433	cluster_8473	56	161	73	145	573	150	79	238	70	113	102	13	201	80	138	120
Ga01g01434	cluster_15980	13	23	23	425	3620	1383	270	3715	113	386	373	21	1404	707	75	27
Ga01g01436	cluster_15981	2061	636	895	702	311	100	622	159	4323	951	428	22	705	304	575	695
Ga01g01436	cluster_15983	88	2	5	41	0	0	41	0	383	2	3	1	8	2	47	26
Ga01g01437	cluster_15984	11	410	342	42	50	71	4	77	16	314	28	1	11	231	77	41
Ga01g01438	cluster_8475	1	11	2	1	34	10	6	23	3	9	29	5	14	13	9	6
Ga01g01439	cluster_15988	0	3	0	0	7	1	0	0	0	0	22	0	2	0	0	4
Ga01g01439	cluster_15989	13	22	13	9	13	18	13	22	23	26	15	7	15	16	15	14
Ga01g01440	cluster_15992	9	1	0	1	0	73	1	2	7	3	1	0	1	4	4	0
Ga01g01447	cluster_8485	487	158	4	291	118	29	194	194	1334	295	59	0	87	269	198	182
Ga01g01448	cluster_8486	66	14	3	34	49	33	24	138	14	17	21	1	33	19	18	26
Ga01g01448	cluster_8487	82	34	8	31	109	88	90	232	58	69	130	6	89	44	40	19
Ga01g01449	cluster_8488	18	9	7	17	91	27	18	42	12	12	10	0	21	12	6	13
Ga01g01450	cluster_8489	0	0	0	1	1	1	33	1	16	46	10	0	91	113	0	0
Ga01g01451	cluster_16002	1	7	10	7	19	7	3	9	6	31	95	0	91	60	5	4
Ga01g01452	cluster_8494	3	58	28	37	84	27	34	61	21	54	85	2	50	29	54	16
Ga01g01452	cluster_8498	5	36	24	42	57	18	27	44	23	24	27	15	12	32	61	9
Ga01g01453	cluster_8494	3	58	28	37	84	27	34	61	21	54	85	2	50	29	54	16
Ga01g01453	cluster_8498	5	36	24	42	57	18	27	44	23	24	27	15	12	32	61	9
Ga01g01455	cluster_8499	2	42	4	56	104	102	111	67	79	95	148	0	138	383	38	78
Ga01g01455	cluster_8500	2	74	3	644	36	287	288	88	151	17	84	0	18	68	9	158
Ga01g01455	cluster_8501	0	289	2	149	4	14	46	7	26	0	9	0	0	3	0	3
Ga01g01456	cluster_16004	0	11	0	4	46	18	80	40	31	60	40	7	54	27	8	5
Ga01g01456	cluster_16006	1	64	21	38	266	72	81	201	41	113	82	3	54	68	43	7
Ga01g01459	cluster_16010	6	13	3	9	38	9	11	20	9	12	11	7	12	8	15	11
Ga01g01459	cluster_16011	51	129	75	53	209	32	51	80	107	169	103	45	211	100	252	57
Ga01g01461	cluster_16022	112	74	62	67	264	145	174	241	160	201	202	60	225	110	167	114
Ga01g01462	cluster_8504	4	21	15	15	10	2	3	3	1	3	11	7	0	4	3	3
Ga01g01462	cluster_8505	8	32	7	12	23	7	2	9	3	15	9	6	14	9	3	7
Ga01g01463	cluster_16025	1	35	11	13	36	28	8	42	16	19	16	1	25	21	17	7
Ga01g01464	cluster_16026	58	95	14	112	33	8	45	33	240	74	14	26	7	17	145	52
Ga01g01465	cluster_16029	188	1	0	14	1	2	2	0	1	1	1	0	0	0	0	25
Ga01g01465	cluster_16032	10	140	92	43	58	40	43	54	46	108	61	32	14	33	109	22
Ga01g01467	cluster_8508	10	14	17	8	36	34	21	21	9	13	22	7	12	15	25	11
Ga01g01467	cluster_8510	14	23	3	19	61	134	16	133	34	37	236	0	11	16	27	80
Ga01g01467	cluster_8513	1	0	2	3	1	4	0	6	4	3	5	0	6	7	6	6
Ga01g01467	cluster_8514	0	0	2	3	1	1	0	2	4	4	8	1	12	5	5	8
Ga01g01467	cluster_8517	1	0	5	18	6	13	3	19	10	4	15	4	39	24	23	37
Ga01g01469	cluster_16034	17	23	23	7	17	7	209	20	58	14	12	50	6	6	7	2
Ga01g01469	cluster_16036	79	413	181	234	513	106	103	351	205	426	145	47	254	216	229	76
Ga01g01474	cluster_8525	4	12	10	11	64	14	15	34	26	23	12	1	36	21	20	13
Ga01g01475	cluster_8528	23	17	11	8	49	16	13	45	18	21	10	0	36	18	9	9
Ga01g01476	cluster_8530	65	201	63	106	275	108	93	209	134	147	200	45	101	93	248	126
Ga01g01478	cluster_8531	7	397	67	139	351	63	43	1336	59	93	101	41	300	58	427	41
Ga01g01480	cluster_8534	1	8	0	4	2	0	0	0	3	15	17	0	2	12	0	3
Ga01g01480	cluster_8535	55	648	3	147	13	2	16	4	98	134	2762	0	17	89	76	87
Ga01g01480	cluster_8536	1	9	0	1	0	0	0	0	2	3	18	0	0	4	1	1
Ga01g01480	cluster_8537	0	7	0	2	0	0	0	0	0	13	33	0	5	58	1	0
Ga01g01480	cluster_8538	0	52	1	5	1	0	0	0	0	39	29	0	2	28	3	0
Ga01g01480	cluster_8539	0	1	0	1	0	0	0	0	1	2	37	0	0	7	1	0
Ga01g01480	cluster_8540	0	3	0	3	0	0	0	0	0	1	45	0	3	8	1	0
Ga01g01481	cluster_8541	309	11	3	27	12	36	10	43	70	10	2	0	14	15	22	259
Ga01g01481	cluster_8542	646	943	153	448	637	381	147	329	532	401	1432	41	493	384	660	1382
Ga01g01481	cluster_8543	269	647	407	376	1121	372	335	476	351	217	158	251	388	236	289	396
Ga01g01481	cluster_8544	669	1717	563	1221	1000	607	726	696	1435	1565	1574	827	460	728	1488	659
Ga01g01486	cluster_16042	183	115	3	260	12	20	157	9	984	57	7	0	1	37	316	305
Ga01g01486	cluster_16043	344	129	10	298	60	53	137	71	583	45	23	0	12	83	476	669
Ga01g01487	cluster_16046	54	0	0	0	0	52	198	0	38	1	0	0	1	0	0	0
Ga01g01488	cluster_8549	277	0	1	15	1	0	0	0	5	0	0	0	0	0	0	37
Ga01g01488	cluster_8550	299	0	0	6	0	0	1	0	4	1	0	0	0	0	0	32
Ga01g01489	cluster_16047	1	1	1	4	111	12	12	98	6	2	0	0	3	4	0	0
Ga01g01489	cluster_16050	7	9	0	6	34	8	20	15	26	30	20	8	31	9	13	12
Ga01g01492	cluster_16052	0	47	14	24	162	12	180	83	74	36	6	70	12	16	19	31
Ga01g01493	cluster_16053	0	15	2	9	30	9	2	28	2	17	26	48	4	4	5	2
Ga01g01493	cluster_16054	3	167	78	177	438	93	47	945	63	298	239	27	254	215	111	44
Ga01g01493	cluster_16055	3	372	227	149	167	68	6	589	20	90	66	2	346	114	282	26
Ga01g01496	cluster_8559	8	33	17	13	40	11	1	18	8	19	17	5	25	16	17	15
Ga01g01497	cluster_16056	0	5	0	5	21	7	4	12	2	52	31	0	54	35	0	0
Ga01g01497	cluster_16058	0	29	0	21	226	12	12	62	11	27	24	1	23	12	2	16
Ga01g01498	cluster_16059	44	5	2	46	4	1	19	1	148	4	0	0	2	1	36	2
Ga01g01498	cluster_16060	1	0	0	3	98	0	9	18	8	0	0	0	0	1	0	0
Ga01g01498	cluster_16062	69	265	10	246	32	1	35	3	237	10	12	6	0	1	136	36
Ga01g01498	cluster_16063	69	101	7	159	18	1	26	3	152	6	6	1	4	0	125	22
Ga01g01499	cluster_16066	113	71	8	131	78	46	73	52	155	44	23	4	31	35	125	171
Ga01g01499	cluster_16068	32	44	13	48	64	71	78	34	121	55	30	7	39	47	95	102
Ga01g01499	cluster_16069	5	72	60	28	33	9	52	28	76	117	40	57	136	70	76	31
Ga01g01499	cluster_16071	117	519	341	230	228	72	215	207	383	716	156	286	539	344	792	187
Ga01g01500	cluster_8563	125	107	82	228	2	1	21	5	141	120	125	1	121	63	107	1036
Ga01g01500	cluster_8564	141	67	24	359	0	0	40	3	327	105	117	1	54	20	119	879
Ga01g01501	cluster_8566	20	838	243	389	488	69	224	283	162	17599	62	4	691	2610	723	826
Ga01g01502	cluster_16072	298	104	28	99	33	7	12	12	9	10	11	26	5	20	24	42
Ga01g01502	cluster_16073	0	105	108	50	18	12	8	8	5	19	12	111	5	21	18	0
Ga01g01503	cluster_8569	0	16	6	11	19	12	2	14	3	10	9	5	32	34	6	0
Ga01g01504	cluster_16075	0	0	2	3	0	0	2	0	2	0	0	0	3	1	0	0
Ga01g01504	cluster_16077	39	1	1	196	5	5	63	22	346	4	10	14	7	2	114	23
Ga01g01504	cluster_16081	2	26	27	11	2	0	4	1	24	7	1	3	4	2	20	3
Ga01g01505	cluster_8572	113	174	66	208	456	98	242	263	451	230	219	91	170	106	427	99
Ga01g01507	cluster_16085	280	577	429	430	1259	350	536	1017	532	831	618	818	828	466	609	319
Ga01g01508	cluster_16088	1	154	31	88	477	263	105	430	36	431	63	3	109	460	16	24
Ga01g01508	cluster_16089	2	342	221	256	1359	486	366	770	167	539	223	25	499	611	64	25
Ga01g01511	cluster_8575	22	35	53	43	118	51	53	210	33	95	53	17	106	80	48	16
Ga01g01512	cluster_8577	0	13	16	24	235	83	50	165	28	94	64	0	105	52	34	0
Ga01g01512	cluster_8579	0	41	9	17	89	40	55	71	14	301	113	1	36	91	20	1
Ga01g01512	cluster_8580	7	48	57	24	91	6	34	56	49	35	26	31	87	16	46	6
Ga01g01512	cluster_8581	34	24	7	12	11	1	18	15	35	13	9	0	24	2	45	45
Ga01g01513	cluster_8587	17	7	3	32	90	30	46	51	41	61	56	10	19	14	15	1
Ga01g01516	cluster_8590	0	47	26	18	0	5	3	5	5	9	7	4	4	18	11	3
Ga01g01516	cluster_8591	0	29	30	20	0	2	1	2	4	10	4	5	4	11	4	1
Ga01g01516	cluster_8593	16	1433	1018	260	39	25	27	20	62	113	75	59	16	140	71	50
Ga01g01516	cluster_8596	0	140	184	63	3	8	3	8	11	22	24	12	9	34	23	18
Ga01g01516	cluster_8601	0	41	31	19	2	0	1	2	3	7	3	1	2	12	5	0
Ga01g01516	cluster_8603	0	73	86	8	1	4	4	4	2	8	8	1	3	10	12	1
Ga01g01516	cluster_8604	0	44	23	9	0	0	0	0	3	4	0	2	1	8	1	5
Ga01g01517	cluster_16094	0	79	200	37	12	12	1	17	6	51	25	0	23	104	35	5
Ga01g01517	cluster_16098	2	107	197	49	12	13	3	28	22	45	39	1	29	91	45	10
Ga01g01517	cluster_16100	1	63	80	17	3	2	4	12	5	34	26	1	15	49	13	4
Ga01g01517	cluster_16103	2	94	106	19	3	15	11	16	17	85	49	3	31	67	31	11
Ga01g01517	cluster_16108	10	264	256	23	20	17	26	29	21	215	91	0	11	73	89	15
Ga01g01518	cluster_16109	1	25	2	8	19	2	2	24	4	1	2	0	1	1	1	5
Ga01g01518	cluster_16110	0	39	41	12	22	18	12	52	8	9	5	0	8	42	7	12
Ga01g01519	cluster_16120	0	0	0	3	3	1	1	1	0	21	98	0	36	34	3	0
Ga01g01519	cluster_16122	0	3	0	9	1	2	3	2	2	33	81	0	37	38	8	0
Ga01g01520	cluster_8626	46	7301	8675	1095	126	126	85	170	132	1900	894	31	217	1298	469	102
Ga01g01522	cluster_16123	170	1340	904	1342	3209	1025	788	3598	1642	1474	1468	566	1457	1443	1763	438
Ga01g01522	cluster_16124	56	362	315	340	1188	187	490	524	438	616	694	807	562	308	448	100
Ga01g01523	cluster_8629	1	30	6	1	103	10	12	87	23	42	77	39	129	22	22	4
Ga01g01524	cluster_16125	5	443	161	41	18	18	8	375	9	1096	270	1	403	364	94	24
Ga01g01525	cluster_16127	42	344	239	126	66	67	42	111	104	187	179	11	216	141	534	54
Ga01g01525	cluster_16128	59	217	227	78	75	57	46	120	134	196	114	3	103	123	164	39
Ga01g01526	cluster_16129	82	175	76	152	850	182	285	596	327	337	162	46	291	172	366	133
Ga01g01527	cluster_8632	1	137	114	95	211	65	68	240	51	109	101	88	135	156	136	14
Ga01g01527	cluster_8633	0	429	271	262	437	227	175	728	137	488	490	503	670	493	370	2
Ga01g01529	cluster_16131	1	8	2	6	22	11	8	5	6	8	13	1	3	6	13	9
Ga01g01530	cluster_16132	19	63	25	55	296	70	35	283	54	70	68	21	48	32	96	29
Ga01g01530	cluster_16133	50	93	53	81	241	111	75	194	79	66	51	72	53	56	246	96
Ga01g01531	cluster_16134	2	4	0	11	0	0	3	0	11	0	0	0	0	0	10	3
Ga01g01531	cluster_16136	1	45	48	104	1	0	48	0	323	10	2	0	1	2	315	2
Ga01g01532	cluster_8635	74	30	12	167	47	128	94	63	130	48	43	1	62	38	174	712
Ga01g01532	cluster_8636	3	1	0	1	0	4	2	0	5	0	1	0	0	0	1	51
Ga01g01533	cluster_8638	4	18	0	13	49	412	139	541	107	15	54	0	3	0	20	14
Ga01g01536	cluster_16140	1	3	1	147	3474	20	341	427	136	20	23	25	473	8	13	66
Ga01g01537	cluster_8641	5	523	732	203	193	64	98	178	71	449	218	48	247	378	169	25
Ga01g01538	cluster_8642	5	16	6	18	46	26	32	39	27	40	28	5	37	24	35	10
Ga01g01538	cluster_8645	7	31	21	11	72	37	27	50	20	38	13	13	47	28	4	31
Ga01g01539	cluster_8646	9	9	5	67	633	20	170	331	90	65	1	4	13	195	19	6
Ga01g01539	cluster_8647	156	1057	1204	862	2200	1139	1021	2592	1384	1626	2153	215	2931	1411	1503	330
Ga01g01539	cluster_8649	3	151	49	109	328	132	174	379	144	243	213	39	498	96	242	21
Ga01g01540	cluster_16144	14	4	1	39	117	33	25	81	11	11	71	1293	78	8	3	23
Ga01g01541	cluster_16145	0	10	3	2	12	1	1	0	1	1	38	2	2	1	6	1
Ga01g01542	cluster_16146	14	29	2	13	76	21	12	46	9	20	19	1	62	21	16	13
Ga01g01542	cluster_16148	9	17	14	8	48	9	7	16	12	26	14	1	35	32	12	9
Ga01g01543	cluster_16152	1	38	5	17	108	22	29	84	27	35	3	3	1	2	53	13
Ga01g01546	cluster_16153	12	9	5	17	33	2	16	19	19	16	4	11	7	6	25	8
Ga01g01552	cluster_8653	0	0	1	0	1	0	0	0	0	7	13	0	51	45	0	0
Ga01g01554	cluster_8655	2	312	333	451	947	133	348	628	691	454	765	27	523	176	1078	9
Ga01g01555	cluster_16171	17	960	65	223	3	35	29	8	25	605	932	0	29	204	486	10
Ga01g01555	cluster_16172	96	6528	1244	744	14	38	62	21	102	1370	1547	0	106	667	2412	108
Ga01g01555	cluster_16173	63	699	150	230	16	31	18	52	34	458	1139	2	209	509	485	55
Ga01g01555	cluster_16174	80	135	139	42	6	39	31	13	28	132	248	0	49	171	205	25
Ga01g01556	cluster_16175	142	110	112	48	144	70	67	170	95	107	271	3	193	177	73	24
Ga01g01561	cluster_16177	11	13	0	27	168	329	36	216	23	7	0	0	1	1	54	4
Ga01g01561	cluster_16178	246	67	15	229	913	427	113	567	194	35	17	2	18	32	143	107
Ga01g01561	cluster_16182	0	9	8	10	23	7	9	9	15	6	14	0	13	8	13	6
Ga01g01564	cluster_8664	0	40	21	12	39	16	3	8	21	9	4	13	5	2	11	1
Ga01g01564	cluster_8666	0	0	0	0	21	42	0	44	0	0	0	0	0	1	0	1
Ga01g01567	cluster_8670	38	161	29	88	77	23	38	18	80	125	55	14	218	34	328	66
Ga01g01569	cluster_8673	3	33	13	27	65	24	25	29	9	32	11	35	19	22	26	43
Ga01g01569	cluster_8674	5	2	3	4	6	2	2	7	2	5	2	13	19	3	3	10
Ga01g01570	cluster_8676	120	0	1	5	8	17	6	151	6	9	11	0	11	6	0	53
Ga01g01570	cluster_8677	0	0	0	4	1	29	0	49	1	1	0	0	0	0	0	124
Ga01g01570	cluster_8679	5	0	0	3	2	15	1	97	0	3	0	0	1	0	0	72
Ga01g01570	cluster_8680	1	0	0	1	2	116	2	462	1	0	1	0	1	1	0	29
Ga01g01570	cluster_8681	5	0	0	0	0	3	0	23	0	2	2	0	2	2	0	4
Ga01g01572	cluster_8683	121	504	207	388	571	311	259	546	299	397	234	161	274	302	405	663
Ga01g01572	cluster_8684	89	290	111	248	224	295	180	269	399	274	176	148	243	302	332	467
Ga01g01573	cluster_16191	11984	2574	845	5027	3355	889	1631	2206	9385	1292	1357	34	2552	1279	4271	6424
Ga01g01573	cluster_16192	5327	2116	1227	2145	2118	1086	869	2650	3308	1644	1663	114	4341	2609	2402	4634
Ga01g01574	cluster_16195	1	9	1	6	122	22	3	65	13	9	15	2	23	15	3	2
Ga01g01576	cluster_8687	0	22	31	81	301	32	339	49	194	19	164	27	139	15	53	5
Ga01g01578	cluster_16199	4	6	6	9	4	1	17	9	13	14	8	0	144	0	53	6
Ga01g01580	cluster_16203	0	44	25	13	26	9	49	16	25	40	27	19	27	22	13	3
Ga01g01580	cluster_16204	1	64	21	22	87	20	7	40	36	38	12	1	33	30	25	12
Ga01g01586	cluster_8693	0	31	89	9	113	46	27	105	19	47	54	18	193	89	11	7
Ga01g01586	cluster_8697	12	128	53	84	189	50	32	102	23	134	82	17	75	109	109	24
Ga01g01586	cluster_8701	4	67	39	49	200	43	48	134	34	92	40	51	45	35	71	22
Ga01g01587	cluster_16208	11	13	1	108	1512	121	409	662	310	68	51	16	342	18	34	316
Ga01g01588	cluster_8703	0	0	0	0	4	0	0	3	1	0	0	0	121	0	0	0
Ga01g01588	cluster_8704	3	682	354	415	1686	185	491	837	448	843	1958	102	3316	912	839	12
Ga01g01588	cluster_8707	12	137	71	51	79	10	96	31	64	150	198	15	202	259	82	20
Ga01g01588	cluster_8708	8	2	0	19	98	11	8	62	0	0	1	0	1	0	6	1
Ga01g01590	cluster_8710	2	2	3	15	0	15	2	4	5	152	21	0	74	90	0	84
Ga01g01591	cluster_16211	0	4	0	15	132	7	11	72	11	18	8	0	53	16	6	1
Ga01g01592	cluster_16213	131	14	4	53	24	9	10	36	40	65	12	0	28	41	22	115
Ga01g01595	cluster_16215	0	4	0	92	218	4	12	47	10	5	0	0	5	0	14	247
Ga01g01597	cluster_16220	0	99	381	11	0	0	0	0	0	36	81	0	3	52	2	0
Ga01g01600	cluster_16222	63	53	47	86	140	118	64	177	95	107	55	3	79	128	55	53
Ga01g01601	cluster_8713	69	382	271	385	2050	671	729	1935	423	767	529	42	774	791	344	225
Ga01g01602	cluster_16225	3	47	11	23	0	0	18	0	84	156	40	0	5	38	23	10
Ga01g01602	cluster_16229	1	35	25	17	0	0	5	0	42	40	58	0	10	57	24	3
Ga01g01604	cluster_8715	541	952	385	727	557	764	191	477	305	546	428	732	268	1680	537	656
Ga01g01605	cluster_8716	59	360	184	217	1326	616	425	1317	231	510	361	6	334	635	173	108
Ga01g01606	cluster_8717	2	26	33	17	151	50	11	995	11	107	29	0	71	256	5	0
Ga01g01606	cluster_8718	0	3	3	3	18	2	5	19	1	45	7	0	4	40	2	0
Ga01g01607	cluster_16235	9	24	21	19	33	33	23	14	28	14	8	11	19	23	13	15
Ga01g01607	cluster_16236	3	49	2	12	82	39	56	50	30	65	39	57	27	18	23	15
Ga01g01608	cluster_16239	3	28	5	33	74	9	12	24	31	28	18	12	36	14	24	8
Ga01g01609	cluster_8719	2	3	4	1	47	1	3	6	6	5	4	1	8	2	2	8
Ga01g01610	cluster_8719	2	3	4	1	47	1	3	6	6	5	4	1	8	2	2	8
Ga01g01612	cluster_16242	2	18	16	20	74	5	33	30	14	42	9	0	146	86	7	1
Ga01g01615	cluster_16247	169	68	52	48	42	48	23	41	1	16	9	38	22	56	2	34
Ga01g01616	cluster_16248	11	43	27	26	19	42	15	35	42	74	20	1	31	64	35	10
Ga01g01616	cluster_16251	1	33	16	55	21	21	18	17	72	35	48	3	64	28	32	15
Ga01g01616	cluster_16254	59	65	25	108	30	9	25	14	200	43	20	0	57	69	65	219
Ga01g01617	cluster_8725	6	17	2	3	12	14	1	3	0	9	8	0	7	1	3	7
Ga01g01617	cluster_8726	8	33	8	5	25	6	1	5	8	11	10	5	27	3	5	15
Ga01g01617	cluster_8728	0	45	20	7	16	12	0	3	5	19	13	1	29	18	9	18
Ga01g01619	cluster_16257	6	80	54	35	29	76	16	130	16	65	98	0	64	54	89	67
Ga01g01619	cluster_16258	6	11	7	7	24	9	11	8	5	4	12	0	34	9	23	16
Ga01g01621	cluster_8732	3	65	6	48	295	59	44	157	26	194	116	7	145	83	52	6
Ga01g01623	cluster_8736	13	710	160	247	643	408	270	962	152	481	210	161	434	343	1005	108
Ga01g01626	cluster_8737	2	360	28	71	5	1	0	1	6	40	79	7	480	10	901	7
Ga01g01629	cluster_8738	64	430	185	303	457	371	158	991	128	450	235	28	198	425	339	227
Ga01g01630	cluster_16260	221	191	190	344	1	13	139	16	860	293	170	72	263	234	501	148
Ga01g01630	cluster_16262	1925	1241	471	4868	4332	2218	1838	9532	7120	1492	1608	15	2932	4196	3946	2779
Ga01g01631	cluster_16260	221	191	190	344	1	13	139	16	860	293	170	72	263	234	501	148
Ga01g01632	cluster_8741	7	27	8	25	120	18	12	39	28	42	35	3	31	32	82	0
Ga01g01633	cluster_8742	171	191	0	1983	86	1289	488	469	2905	482	376	0	72	5	1017	921
Ga01g01633	cluster_8743	4	0	0	1	6	6	10	3	3	0	0	0	0	0	0	10
Ga01g01634	cluster_16267	1	1	5	3	38	19	6	28	6	1	0	0	43	3	0	9
Ga01g01635	cluster_16267	1	1	5	3	38	19	6	28	6	1	0	0	43	3	0	9
Ga01g01636	cluster_16269	0	0	0	2	136	20	5	167	0	2	0	0	0	0	0	2
Ga01g01637	cluster_8744	0	2	13	1	0	1	0	0	0	7	3	0	7	11	0	0
Ga01g01638	cluster_8745	18	22	17	33	165	21	17	61	37	63	289	31	124	97	18	92
Ga01g01638	cluster_8746	44	255	65	98	248	51	42	119	226	236	100	10	172	95	223	126
Ga01g01638	cluster_8749	3	2	0	10	14	5	9	3	18	11	8	2	16	15	10	5
Ga01g01641	cluster_16273	6	250	108	80	11	11	86	5	73	280	94	0	28	61	96	7
Ga01g01641	cluster_16275	7	790	516	472	136	128	140	66	166	1045	424	0	455	180	632	30
Ga01g01641	cluster_16279	14	17	2	59	480	171	71	330	83	35	23	11	121	126	12	24
Ga01g01641	cluster_16280	0	11	12	18	329	45	13	195	4	13	2	0	25	22	7	1
Ga01g01642	cluster_16281	1	42	21	29	70	35	67	42	56	88	66	15	45	69	28	7
Ga01g01642	cluster_16282	9	26	19	38	83	19	11	53	34	36	18	6	35	18	53	27
Ga01g01644	cluster_8753	0	3	5	1	7	0	8	3	3	9	7	0	12	3	2	3
Ga01g01645	cluster_8756	0	51	96	52	425	198	384	607	155	159	218	173	302	123	37	6
Ga01g01645	cluster_8758	1	1	4	5	31	20	9	77	10	10	4	2	17	10	9	3
Ga01g01647	cluster_8762	18	9	2	15	118	26	8	103	9	31	11	1	20	25	12	32
Ga01g01647	cluster_8764	23	14	6	19	34	20	7	44	10	14	13	1	4	13	14	14
Ga01g01647	cluster_8765	16	23	6	10	52	26	47	137	18	51	19	13	20	11	7	10
Ga01g01648	cluster_16283	74	0	1	3	0	3	4	0	5	1	1	0	2	0	1	8
Ga01g01648	cluster_16284	0	3	1	3	1	0	2	0	5	3	2	0	10	5	2	7
Ga01g01648	cluster_16285	1	2	1	7	2	2	37	4	28	6	2	5	3	16	9	7
Ga01g01648	cluster_16286	22	183	146	126	45	33	188	73	288	238	48	34	138	320	335	211
Ga01g01648	cluster_16288	7	10	11	16	2	6	14	5	33	19	2	0	8	14	20	21
Ga01g01652	cluster_8771	0	21	18	15	6	0	5	3	6	64	42	0	16	8	32	2
Ga01g01652	cluster_8772	0	347	62	97	7	6	14	1	19	73	86	0	21	3	293	7
Ga01g01656	cluster_8782	18	38	19	44	116	48	34	67	29	42	30	30	30	25	71	84
Ga01g01656	cluster_8784	63	142	31	105	138	79	68	134	111	118	120	28	54	64	159	143
Ga01g01656	cluster_8785	15	27	3	17	38	28	12	65	42	36	58	6	13	16	31	32
Ga01g01658	cluster_8786	13	7	7	7	27	6	19	28	18	14	31	19	26	9	8	9
Ga01g01658	cluster_8789	24	44	16	15	53	11	20	20	24	24	161	23	36	21	17	45
Ga01g01660	cluster_16291	346	0	0	17	1	0	0	0	1	0	0	0	0	0	0	23
Ga01g01660	cluster_16292	0	0	2	0	7	0	0	2	0	2	0	0	97	1	2	0
Ga01g01661	cluster_8792	105	248	86	274	662	175	200	407	298	227	296	103	230	180	341	177
Ga01g01664	cluster_16295	7	326	61	290	18	1	45	13	26	140	177	49	85	17	535	340
Ga01g01664	cluster_16296	0	19	14	3	5	2	1	18	4	14	25	0	1	19	8	6
Ga01g01665	cluster_16296	0	19	14	3	5	2	1	18	4	14	25	0	1	19	8	6
Ga01g01665	cluster_16297	1	36	10	3	10	1	6	11	4	15	44	10	13	19	7	24
Ga01g01666	cluster_8793	1	10	9	5	144	5	25	17	19	3	71	2	25	5	7	15
Ga01g01666	cluster_8794	0	16	7	2	17	0	7	3	6	2	48	1	3	5	5	4
Ga01g01667	cluster_8795	296	220	134	212	567	126	209	236	571	224	354	115	188	126	538	376
Ga01g01668	cluster_8797	0	9	5	7	76	41	11	76	7	22	17	1	13	19	5	1
Ga01g01669	cluster_8798	198	183	70	271	36	13	68	103	514	32	18	1	38	27	318	241
Ga01g01670	cluster_16298	93	620	588	404	221	105	600	80	602	2180	992	3	3071	811	3250	90
Ga01g01672	cluster_8801	33	90	36	62	389	35	45	133	46	131	83	17	112	55	114	62
Ga01g01673	cluster_16299	0	0	0	1	8	0	0	63	0	1	1	0	2	3	0	0
Ga01g01674	cluster_16302	239	2634	1284	2437	5309	1550	1050	4565	837	2289	2351	2418	3256	2601	2306	921
Ga01g01675	cluster_8804	58	36	12	95	89	147	62	159	62	245	134	1	90	164	70	70
Ga01g01675	cluster_8805	0	1	0	1	1	7	1	3	0	8	2	0	7	8	1	1
Ga01g01676	cluster_16303	489	598	845	489	975	362	366	927	613	642	629	180	411	734	960	746
Ga01g01678	cluster_16304	1	68	64	30	150	42	19	97	16	119	53	0	101	68	44	6
Ga01g01679	cluster_16305	96	1	0	5	0	1	1	0	4	0	4	0	1	0	0	10
Ga01g01679	cluster_16306	56	107	19	138	74	44	229	44	221	154	362	10	53	67	188	154
Ga01g01679	cluster_16307	15	43	8	34	55	20	14	33	25	29	23	0	18	11	71	32
Ga01g01680	cluster_8810	0	67	20	35	379	30	21	187	10	50	18	0	20	54	20	1
Ga01g01681	cluster_16308	8	0	0	0	1	2	91	0	45	1	0	0	0	0	0	0
Ga01g01681	cluster_16310	3	182	37	114	292	195	68	256	41	114	61	6	78	111	75	37
Ga01g01681	cluster_16311	2	31	30	20	26	14	22	17	22	55	27	5	36	46	15	12
Ga01g01683	cluster_8812	15	26	7	9	130	48	11	159	53	20	20	30	50	23	16	21
Ga01g01684	cluster_8813	2	14	17	7	30	17	6	14	3	18	13	3	22	30	9	0
Ga01g01684	cluster_8814	5	15	38	76	105	51	35	82	35	10	53	12	59	59	105	21
Ga01g01684	cluster_8816	0	0	2	7	0	1	1	0	2	1	0	0	0	0	1	4
Ga01g01685	cluster_8817	222	3622	2295	1616	2939	1804	1831	2009	1007	2506	1970	3152	2650	2925	1175	369
Ga01g01686	cluster_8820	30	4	1	53	67	44	31	153	26	11	55	1	33	27	17	87
Ga01g01689	cluster_8823	22	293	221	266	809	194	124	649	102	227	285	97	381	302	547	83
Ga01g01689	cluster_8824	8	222	139	171	650	102	79	520	64	257	187	45	291	215	434	58
Ga01g01690	cluster_8828	15	22	10	16	101	59	29	144	22	53	21	0	84	59	17	27
Ga01g01694	cluster_8832	560	2264	1932	1408	2255	894	1638	2866	964	1891	1240	196	1278	1414	711	300
Ga01g01695	cluster_16319	7	29	3	23	142	14	14	62	23	18	9	8	23	7	20	8
Ga01g01695	cluster_16320	0	18	4	9	99	11	29	22	10	15	14	14	12	10	15	2
Ga01g01696	cluster_16321	28	55	54	40	56	26	22	34	24	39	57	14	33	47	32	45
Ga01g01696	cluster_16322	6	44	16	14	41	10	27	31	15	44	46	8	42	37	13	17
Ga01g01697	cluster_16325	0	1	0	9	69	13	4	37	4	10	3	0	27	14	3	0
Ga01g01697	cluster_16327	0	2	0	8	54	2	3	35	1	1	3	0	13	14	0	0
Ga01g01699	cluster_16331	10	71	54	77	298	130	74	281	66	78	188	57	200	85	77	121
Ga01g01700	cluster_16331	10	71	54	77	298	130	74	281	66	78	188	57	200	85	77	121
Ga01g01700	cluster_16332	2	5	2	2	12	0	1	4	7	0	5	0	2	0	11	2
Ga01g01700	cluster_16333	4	8	2	2	9	0	4	4	4	4	4	1	2	3	3	0
Ga01g01700	cluster_16335	3	14	1	7	37	2	1	10	5	10	11	1	4	5	16	5
Ga01g01701	cluster_8845	1	31	10	3	35	33	2	180	1	31	52	0	6	107	8	0
Ga01g01702	cluster_16337	37	557	91	285	102	116	38	149	62	3662	3095	1	3	28	10	11
Ga01g01703	cluster_16339	74	51	104	46	42	20	31	25	87	41	25	6	44	26	30	31
Ga01g01704	cluster_8847	0	1	0	0	22	1	1	3	0	2	3	0	2	1	1	0
Ga01g01704	cluster_8850	1	160	4	95	37	11	7	11	31	50	15	0	6	38	94	61
Ga01g01705	cluster_8851	0	1	1	3	3	0	5	0	6	199	182	0	244	513	0	0
Ga01g01705	cluster_8852	0	0	0	0	0	0	0	0	0	1	2	0	11	10	0	0
Ga01g01707	cluster_8853	10	212	186	57	537	72	64	129	117	243	380	44	525	254	85	54
Ga01g01708	cluster_8856	2	33	10	11	79	9	26	56	28	51	41	11	26	10	34	13
Ga01g01709	cluster_16340	199	85	202	76	96	142	93	298	139	173	124	35	214	197	152	164
Ga01g01709	cluster_16345	2	34	11	25	77	12	36	26	13	39	15	2	28	28	29	13
Ga01g01711	cluster_16347	0	16	3	132	2332	124	46	1799	42	279	91	0	426	327	1	7
Ga01g01712	cluster_16349	69	2	3	30	0	6	0	0	11	1	0	0	0	0	0	15
Ga01g01715	cluster_8864	68	605	324	589	2380	512	220	1868	509	664	629	35	1299	1052	1082	213
Ga01g01715	cluster_8865	40	715	120	462	1026	560	224	950	338	583	436	499	306	428	676	200
Ga01g01716	cluster_16350	0	0	0	2	7	76	24	12	5	1	1	1	5	3	0	4
Ga01g01716	cluster_16351	6	52	27	38	21	33	17	54	33	255	398	5	125	117	94	10
Ga01g01716	cluster_16352	787	1576	1559	1623	2049	1110	1157	3159	1278	1554	1268	370	1419	1920	2200	781
Ga01g01717	cluster_16353	26	36	16	31	143	44	27	142	25	72	40	12	38	38	70	39
Ga01g01717	cluster_16354	296	425	103	337	1748	392	272	932	243	443	303	71	339	194	698	246
Ga01g01717	cluster_16355	41	14	5	59	711	52	46	263	25	21	8	5	36	7	44	78
Ga01g01718	cluster_16356	0	0	0	0	0	0	4	0	8	0	0	22	0	0	0	0
Ga01g01718	cluster_16357	0	1	2	17	270	24	97	137	49	37	5	1	31	86	0	2
Ga01g01718	cluster_16358	1	25	24	96	1197	245	174	789	93	170	34	48	184	220	3	50
Ga01g01718	cluster_16360	0	11	2	7	225	20	38	78	25	5	0	9	4	9	0	0
Ga01g01720	cluster_8868	21	65	12	59	100	26	19	79	33	28	33	26	17	23	99	32
Ga01g01721	cluster_8870	58	72	46	69	429	69	108	247	169	109	83	57	86	78	216	149
Ga01g01722	cluster_8871	0	2	0	10	237	34	8	81	3	7	23	0	13	11	4	2
Ga01g01722	cluster_8873	13	24	62	34	62	43	13	119	8	30	25	59	30	28	52	11
Ga01g01723	cluster_8874	142	25	24	27	112	24	28	84	95	33	18	10	54	21	40	48
Ga01g01723	cluster_8875	18	29	46	13	51	38	16	50	20	23	23	7	43	21	22	41
Ga01g01725	cluster_16362	1	0	0	7	6	0	0	0	0	0	1	0	1	1	2	138
Ga01g01725	cluster_16364	0	32	45	2	0	0	6	0	15	32	27	1	42	78	13	0
Ga01g01726	cluster_8876	48	159	79	33	132	139	34	105	44	246	153	15	231	276	22	71
Ga01g01726	cluster_8879	15	3	1	1	2	1	0	13	2	8	1	0	1	7	0	2
Ga01g01727	cluster_16365	14	268	107	121	88	34	29	111	53	44	42	49	27	40	125	31
Ga01g01727	cluster_16366	15	302	287	112	105	68	17	111	76	62	70	110	39	64	125	36
Ga01g01728	cluster_16367	1	6	2	10	81	9	23	54	6	16	6	0	26	25	5	3
Ga01g01730	cluster_8885	0	0	1	6	78	22	1	69	1	3	0	0	4	0	1	1
Ga01g01731	cluster_16371	1035	4	0	33	7	0	1	3	16	3	0	0	0	0	0	154
Ga01g01732	cluster_8888	35	47	6	68	179	23	57	107	44	37	47	28	20	28	46	14
Ga01g01732	cluster_8889	12	32	3	29	106	51	63	84	43	36	39	17	13	12	10	7
Ga01g01734	cluster_16375	48	3042	2062	3519	10238	3261	3303	12019	1982	3052	4009	4242	3994	3912	4643	653
Ga01g01738	cluster_8896	79	404	205	213	359	253	283	474	105	505	442	204	448	411	197	122
Ga01g01738	cluster_8897	0	3	3	3	8	5	5	22	4	10	9	2	56	13	4	5
Ga01g01739	cluster_8898	0	55	12	35	113	14	47	22	25	75	108	3	149	290	13	18
Ga01g01740	cluster_8901	2	29	6	1	14	4	1	8	4	14	211	0	10	15	7	16
Ga01g01741	cluster_16378	8	0	2	10	224	64	4	89	15	2	2	0	8	11	1	2
Ga01g01741	cluster_16380	18	8	1	15	28	18	14	16	35	12	8	2	30	16	16	16
Ga01g01741	cluster_16382	16	481	168	334	731	204	152	474	539	567	471	161	564	261	632	22
Ga01g01743	cluster_16385	31	302	84	238	399	346	168	433	158	306	257	19	186	221	680	110
Ga01g01745	cluster_8906	0	882	1718	153	59	2	1	39	4	575	139	1	44	281	40	2
Ga01g01745	cluster_8907	0	372	120	29	21	0	1	13	1	52	12	6	7	13	9	1
Ga01g01747	cluster_16386	4	178	143	147	543	130	167	337	105	283	120	36	135	161	276	32
Ga01g01748	cluster_8910	5	32	3	18	89	9	29	31	9	10	64	3	14	22	6	5
Ga01g01749	cluster_8912	213	2734	343	1051	418	132	288	350	792	326	136	11	57	311	688	426
Ga01g01749	cluster_8915	3	103	134	112	7	7	17	14	33	40	26	2	18	117	41	44
Ga01g01749	cluster_8916	0	22	33	19	0	2	0	2	6	8	3	0	3	13	8	4
Ga01g01749	cluster_8917	1	18	11	5	0	0	0	1	2	1	2	0	3	4	5	2
Ga01g01749	cluster_8919	0	6	4	9	0	1	0	2	0	2	3	0	3	2	0	0
Ga01g01749	cluster_8920	1	24	45	22	3	2	3	5	9	13	7	0	5	21	17	7
Ga01g01749	cluster_8923	0	21	36	16	1	1	0	7	12	8	10	0	5	31	14	8
Ga01g01749	cluster_8925	1	68	33	20	5	2	8	2	24	45	14	1	6	9	23	11
Ga01g01750	cluster_8925	1	68	33	20	5	2	8	2	24	45	14	1	6	9	23	11
Ga01g01752	cluster_16390	2	3	6	5	28	10	6	17	7	8	5	4	19	3	6	0
Ga01g01752	cluster_16392	119	688	516	421	2681	613	878	2147	412	839	809	253	1285	610	1091	183
Ga01g01754	cluster_8928	960	214	68	183	95	131	173	440	357	234	324	420	145	118	248	377
Ga01g01755	cluster_8929	159	187	55	389	1420	413	167	1234	462	384	282	26	467	375	468	661
Ga01g01757	cluster_16394	17	1277	581	665	3899	1211	618	1974	325	1056	924	1145	848	946	849	216
Ga01g01758	cluster_8933	11	603	234	286	1388	341	299	641	312	611	436	983	1052	503	358	80
Ga01g01758	cluster_8934	1	1	6	10	12	6	3	17	1	8	8	1	44	10	7	4
Ga01g01759	cluster_8936	3	92	33	54	524	60	84	275	59	72	72	12	106	73	90	5
Ga01g01760	cluster_8937	68	145	123	125	378	108	125	402	268	407	308	8	304	288	236	71
Ga01g01760	cluster_8939	32	10	28	65	225	66	99	195	167	104	92	28	288	194	33	14
Ga01g01761	cluster_16401	1	9	3	14	81	9	8	22	6	19	3	2	5	35	3	7
Ga01g01763	cluster_16402	148	2277	1581	1511	6770	1381	1314	5968	834	1439	2301	1111	2566	1599	2618	419
Ga01g01764	cluster_8942	47	40	6	32	144	58	26	115	48	47	81	0	26	25	39	34
Ga01g01764	cluster_8943	87	39	9	69	273	120	57	279	100	63	115	8	57	30	97	48
Ga01g01765	cluster_16405	12	18	14	5	21	7	4	20	7	14	14	9	19	8	6	10
Ga01g01768	cluster_16407	0	16	25	6	0	1	8	0	4	10	1	0	5	2	49	0
Ga01g01768	cluster_16408	15	40	27	20	42	30	231	74	138	38	80	41	98	59	29	13
Ga01g01768	cluster_16409	22	14	55	14	60	37	76	62	38	12	94	15	66	50	31	12
Ga01g01770	cluster_8944	1	112	100	17	32	39	41	35	39	284	60	39	300	110	38	4
Ga01g01770	cluster_8946	0	19	13	3	1	4	0	5	3	38	13	2	35	23	1	1
Ga01g01771	cluster_8948	0	5	1	0	0	0	1	1	2	2	0	4	75	0	2	3
Ga01g01772	cluster_16415	4	42	13	7	66	59	9	99	14	59	24	86	106	71	7	25
Ga01g01772	cluster_16418	61	1004	1808	258	1022	549	346	866	300	2486	620	376	692	1688	405	270
Ga01g01773	cluster_16421	3	48	14	27	60	18	69	50	56	77	61	1	23	20	79	14
Ga01g01774	cluster_16422	0	1	0	0	2	10	0	80	3	1	3	0	1	0	1	0
Ga01g01776	cluster_16424	7	52	7	28	138	19	12	44	21	24	9	6	25	13	21	19
Ga01g01777	cluster_16426	37	60	26	46	222	65	72	305	69	101	71	7	115	68	36	41
Ga01g01778	cluster_8950	0	38	12	42	0	0	0	0	3	293	5	0	19	56	99	1
Ga01g01779	cluster_8951	1	65	16	16	6	8	3	4	0	32	40	0	11	10	76	1
Ga01g01780	cluster_16427	73	0	0	268	242	260	537	247	1055	59	3	0	43	5	35	26
Ga01g01781	cluster_8953	22	140	49	148	50	397	3	1581	8	252	66	2	359	378	43	2674
Ga01g01781	cluster_8954	0	1	1	4	0	11	0	15	0	5	1	0	20	7	0	29
Ga01g01781	cluster_8955	0	0	0	2	0	10	0	19	0	1	1	0	17	5	0	32
Ga01g01782	cluster_16429	70	214	132	126	298	62	120	169	170	138	93	50	75	82	161	142
Ga01g01783	cluster_16431	1	3	7	41	313	44	129	148	69	49	39	20	105	43	3	4
Ga01g01784	cluster_8957	46	213	58	86	139	87	105	186	82	203	191	70	53	86	257	99
Ga01g01784	cluster_8958	69	290	101	179	437	248	213	436	157	260	245	116	177	215	239	128
Ga01g01786	cluster_8959	102	237	115	173	433	123	177	319	260	257	182	70	320	156	300	128
Ga01g01786	cluster_8960	9	2	1	1	14	4	6	2	1	9	5	2	10	9	3	0
Ga01g01787	cluster_16434	0	11	12	4	8	9	3	29	6	9	9	8	11	14	6	1
Ga01g01790	cluster_16436	29	25	11	13	70	60	73	130	41	56	285	7	41	37	73	21
Ga01g01790	cluster_16438	87	227	42	152	419	174	143	503	242	223	305	48	174	182	265	172
Ga01g01792	cluster_16439	0	0	0	1	7	79	25	35	10	0	0	0	3	0	1	0
Ga01g01793	cluster_8962	1861	1592	451	1846	2281	1292	629	2597	1368	1689	2902	704	1233	1495	3103	2335
Ga01g01793	cluster_8963	4	1	5	7	1	4	4	5	4	3	3	0	24	15	8	9
Ga01g01794	cluster_16440	10	4	4	11	90	7	19	25	20	11	5	4	23	5	12	11
Ga01g01794	cluster_16442	12	31	19	36	193	21	21	58	100	33	52	2	169	20	32	28
Ga01g01795	cluster_16445	2034	1794	113	1009	127	13	633	74	434	3615	618	1747	91	530	1067	1847
Ga01g01797	cluster_16447	19	244	93	83	285	111	33	251	22	115	89	0	155	137	77	19
Ga01g01798	cluster_16448	11	0	0	2	3	7	0	4	0	0	0	0	0	1	0	0
Ga01g01798	cluster_16449	277	0	0	7	3	0	1	1	2	0	1	0	1	3	0	0
Ga01g01798	cluster_16451	2	7	2	4	4	8	3	1	2	86	83	0	64	56	3	1
Ga01g01798	cluster_16456	3	5	1	10	34	12	5	10	5	2	4	0	6	5	2	6
Ga01g01799	cluster_16459	61	110	49	98	278	77	74	215	92	91	75	57	124	78	142	61
Ga01g01800	cluster_8973	6	182	136	80	303	81	48	363	39	154	171	202	182	127	168	15
Ga01g01802	cluster_16460	350	0	0	9	0	0	1	0	1	0	0	0	0	0	0	8
Ga01g01803	cluster_8974	334	1064	492	703	1437	1043	629	1286	528	1115	910	273	632	833	823	639
Ga01g01804	cluster_8975	1009	198	293	847	239	149	250	294	1653	266	34	31	424	294	654	577
Ga01g01805	cluster_8976	10	92	22	45	209	52	41	117	52	52	25	20	31	27	44	41
Ga01g01805	cluster_8977	234	102	69	46	121	28	39	106	41	76	67	21	72	60	48	38
Ga01g01808	cluster_16463	4	7	3	1	6	1	0	7	2	11	3	4	7	4	3	0
Ga01g01809	cluster_8979	8	47	8	36	45	5	12	21	37	34	19	14	16	6	192	80
Ga01g01812	cluster_16465	31	135	53	65	204	57	83	158	63	167	85	48	86	77	104	84
Ga01g01813	cluster_16465	31	135	53	65	204	57	83	158	63	167	85	48	86	77	104	84
Ga01g01814	cluster_16468	0	17	8	10	18	1	6	16	6	15	15	11	11	3	12	2
Ga01g01815	cluster_8981	1	32	2	14	32	5	5	13	11	12	45	4	10	3	38	10
Ga01g01815	cluster_8982	0	67	18	21	47	4	13	10	11	20	9	2	7	8	65	7
Ga01g01815	cluster_8983	38	94	22	41	84	7	28	48	33	12	20	12	8	5	75	13
Ga01g01815	cluster_8985	0	1	1	4	5	27	2	8	2	0	2	1	1	3	0	0
Ga01g01816	cluster_16471	0	13	8	2	2	0	0	0	17	2	3	3	6	0	3	3
Ga01g01817	cluster_8986	2	84	58	27	59	8	20	30	98	90	51	1	118	52	18	24
Ga01g01817	cluster_8988	71	407	2426	268	1381	254	5630	620	4141	657	1321	45	2535	869	451	212
Ga01g01817	cluster_8989	3	44	79	36	105	15	186	36	152	19	56	7	30	18	79	10
Ga01g01817	cluster_8990	5	211	13	302	2503	98	86	455	78	11	27	0	7	3	310	270
Ga01g01820	cluster_8992	3	34	14	9	72	30	4	40	8	48	68	6	51	36	29	13
Ga01g01820	cluster_8993	15	80	28	44	346	65	38	157	78	88	121	23	80	64	23	34
Ga01g01822	cluster_8995	15	3583	481	216	2550	140	31	13	37	431	1861	4	1281	342	1297	68
Ga01g01822	cluster_8997	0	10	4	2	20	0	0	0	0	2	25	0	8	0	8	0
Ga01g01822	cluster_8999	0	16	3	1	18	2	1	0	0	3	28	0	41	5	11	1
Ga01g01823	cluster_16475	587	262	58	346	374	198	188	542	579	141	73	157	196	73	417	509
Ga01g01826	cluster_16479	17	229	130	44	53	76	14	138	46	219	146	4	193	234	174	84
Ga01g01827	cluster_9001	10	229	136	137	627	179	57	319	36	62	40	219	65	77	23	7
Ga01g01828	cluster_16483	2	53	72	85	554	296	193	506	79	121	302	13	314	141	36	32
Ga01g01829	cluster_9003	0	3	2	15	108	14	15	115	6	25	5	4	45	38	1	0
Ga01g01830	cluster_9004	197	942	746	731	1488	929	360	1916	507	740	662	169	938	1357	1082	702
Ga01g01831	cluster_9005	312	76	74	167	377	83	79	457	158	81	46	53	143	109	170	263
Ga01g01833	cluster_16488	1	1	2	0	5	2	7	2	0	3	1	8	4	2	1	1
Ga01g01833	cluster_16489	0	0	3	0	9	0	5	9	1	2	0	0	4	1	1	4
Ga01g01834	cluster_9007	6	89	216	29	3	0	4	2	12	140	48	0	60	45	301	28
Ga01g01835	cluster_16491	14	7	3	19	15	3	9	9	5	9	6	10	5	4	9	1
Ga01g01835	cluster_16494	81	24	14	30	76	30	26	74	22	38	34	5	35	47	32	49
Ga01g01836	cluster_9008	1	123	59	43	41	723	0	26	3	91	11	0	1	40	89	70
Ga01g01837	cluster_9009	4	4	3	8	143	17	5	59	6	24	37	1	118	40	2	12
Ga01g01837	cluster_9010	262	976	575	2858	11159	1838	2348	6674	1399	3590	5978	389	4596	5888	666	1380
Ga01g01837	cluster_9012	3	7	3	14	99	25	34	42	18	25	61	13	14	19	4	9
Ga01g01837	cluster_9013	0	0	2	16	9	6	7	11	5	8	25	1	36	13	1	5
Ga01g01837	cluster_9014	0	1	0	15	14	9	5	16	2	10	25	2	63	32	3	16
Ga01g01837	cluster_9015	0	0	2	14	11	5	1	24	1	9	15	1	52	25	1	6
Ga01g01837	cluster_9018	8	6	9	10	7	2	11	5	7	63	11	3	76	9	14	1
Ga01g01839	cluster_9021	23	45	390	57	236	27	13	1887	42	73	11	6	23	59	48	65
Ga01g01844	cluster_16496	0	35	105	23	0	0	0	0	1	10	8	0	20	81	8	2
Ga01g01844	cluster_16497	0	73	93	5	0	0	0	0	2	53	26	0	9	18	26	0
Ga01g01844	cluster_16498	0	35	91	42	0	0	0	0	0	9	22	1	45	111	22	0
Ga01g01844	cluster_16499	0	44	82	41	0	0	0	0	1	22	21	0	43	94	19	0
Ga01g01844	cluster_16502	0	31	57	26	0	0	0	0	0	12	7	0	23	54	15	0
Ga01g01844	cluster_16504	0	31	90	18	0	0	0	0	1	14	23	0	25	58	6	0
Ga01g01844	cluster_16505	0	1006	1698	226	1	0	1	0	18	125	121	1	120	424	170	3
Ga01g01844	cluster_16506	0	5858	4224	1443	2	0	25	0	138	1824	1660	1	884	3128	1102	5
Ga01g01847	cluster_9026	90	107	26	310	1290	52	39	491	99	464	2019	14	659	803	144	626
Ga01g01848	cluster_9027	0	58	38	17	1	0	0	0	0	61	24	0	2	34	51	4
Ga01g01848	cluster_9028	0	91	47	21	0	0	0	0	0	73	3	0	0	23	12	1
Ga01g01849	cluster_9030	10	15	2	11	24	3	7	15	2	1	0	1	2	5	3	4
Ga01g01849	cluster_9031	6	265	165	117	149	46	40	132	54	101	97	48	56	113	75	28
Ga01g01849	cluster_9034	7	6	4	21	2	0	0	1	0	3	0	0	1	2	0	0
Ga01g01849	cluster_9035	0	14	38	8	5	1	0	11	1	13	10	3	11	22	8	9
Ga01g01850	cluster_16507	0	3	2	1	74	9	1	32	2	8	4	0	19	7	0	1
Ga01g01851	cluster_16508	2	18	1	11	33	7	6	15	4	5	3	5	3	2	4	9
Ga01g01852	cluster_9036	0	18	10	18	53	22	2	84	3	20	10	0	17	22	9	0
Ga01g01852	cluster_9037	0	61	51	36	23	5	1	24	2	29	12	0	7	24	5	1
Ga01g01852	cluster_9038	0	104	49	35	6	1	1	7	3	22	11	0	2	20	6	5
Ga01g01852	cluster_9040	0	579	170	161	8	6	8	10	47	201	168	0	22	118	33	9
Ga01g01853	cluster_16512	9	493	101	161	0	1	9	0	74	1028	1084	0	75	55	687	10
Ga01g01854	cluster_16512	9	493	101	161	0	1	9	0	74	1028	1084	0	75	55	687	10
Ga01g01854	cluster_16514	3	184	31	60	455	161	127	271	136	292	165	5	120	141	103	30
Ga01g01854	cluster_16515	1	13	4	4	65	9	4	16	3	4	6	4	6	1	6	1
Ga01g01855	cluster_9041	73	543	132	195	1135	194	142	271	569	531	580	67	842	204	442	213
Ga01g01857	cluster_9043	92	120	25	95	347	83	108	171	102	53	37	25	220	84	93	67
Ga01g01857	cluster_9044	0	2	17	1	1	19	3	2	4	5	16	0	42	63	0	2
Ga01g01857	cluster_9045	0	9	33	5	0	77	1	1	0	9	45	0	20	37	0	0
Ga01g01858	cluster_16518	69	404	219	174	158	98	128	218	185	247	204	198	82	170	290	110
Ga01g01859	cluster_9048	19	36	11	33	555	121	220	222	159	42	8	6	2	11	29	6
Ga01g01860	cluster_9049	5	18	9	12	40	7	13	19	24	20	33	0	33	10	21	9
Ga01g01860	cluster_9050	0	9	0	9	22	3	6	22	11	10	7	1	6	5	9	6
Ga01g01862	cluster_16520	0	67	58	11	2	2	0	15	0	43	13	0	4	36	7	0
Ga01g01862	cluster_16521	0	132	99	35	5	12	0	11	1	134	61	0	14	68	57	2
Ga01g01862	cluster_16522	0	2	3	9	8	1	138	5	80	40	20	10	40	25	3	0
Ga01g01862	cluster_16523	0	5	6	10	30	14	14	18	14	34	38	4	39	25	5	0
Ga01g01862	cluster_16525	0	4	12	6	35	1	12	12	9	14	4	5	14	16	3	0
Ga01g01863	cluster_9052	177	673	395	482	1125	355	440	1216	472	926	471	353	393	508	885	381
Ga01g01864	cluster_9053	2	17	32	10	18	3	15	9	12	36	26	13	34	38	9	11
Ga01g01864	cluster_9056	5	37	3	15	144	35	18	41	15	35	36	4	7	22	15	26
Ga01g01864	cluster_9057	43	43	11	51	314	45	27	105	29	35	57	9	26	54	21	127
Ga01g01864	cluster_9059	12	179	57	38	126	32	38	40	28	30	50	37	34	47	106	19
Ga01g01864	cluster_9060	294	0	0	22	3	0	0	0	5	0	0	1	0	0	0	26
Ga01g01865	cluster_9061	406	52	1	260	1353	812	145	1179	390	200	203	97	92	134	144	3207
Ga01g01866	cluster_16526	0	1	0	7	1	1	4	6	0	3	4	81	5	2	5	2
Ga01g01866	cluster_16527	1	13	2	5	1	3	0	4	3	8	10	19	7	5	3	1
Ga01g01866	cluster_16529	9	45	18	37	29	13	11	30	28	39	31	0	18	32	26	11
Ga01g01866	cluster_16531	23	108	73	37	160	62	18	103	49	76	58	26	91	60	83	77
Ga01g01867	cluster_9063	0	208	119	60	56	1	6	10	4	175	54	2	228	159	237	1
Ga01g01867	cluster_9064	17	2005	865	685	391	16	19	120	51	2871	368	5	3125	1764	3436	17
Ga01g01868	cluster_16533	3	33	11	32	1	10	17	0	61	78	466	0	55	151	35	0
Ga01g01870	cluster_16536	57	8	16	86	0	1	361	1	405	124	180	14869	58	52	98	36
Ga01g01871	cluster_16537	14	78	38	56	146	54	25	157	87	70	67	15	113	71	56	53
Ga01g01872	cluster_9065	994	1	0	54	3	1	3	0	11	1	0	1	0	0	1	133
Ga01g01873	cluster_16539	2	21	8	34	67	24	38	85	23	14	7	8	8	6	17	6
Ga01g01873	cluster_16540	1	61	34	26	62	22	22	78	9	50	27	9	30	37	24	0
Ga01g01874	cluster_16541	4	82	87	57	340	110	74	302	54	149	241	13	242	143	157	8
Ga01g01874	cluster_16542	4	31	17	16	112	17	15	52	9	16	7	15	20	11	28	4
Ga01g01875	cluster_16543	0	30	18	16	88	19	12	49	18	37	32	2	20	23	26	13
Ga01g01875	cluster_16546	0	10	2	5	24	7	3	23	7	21	28	1	2	5	2	6
Ga01g01875	cluster_16550	1	11	7	7	54	5	4	18	8	31	18	3	16	4	9	8
Ga01g01876	cluster_16551	691	177	92	226	138	114	201	174	607	129	55	12	58	99	241	120
Ga01g01877	cluster_9066	40	0	0	7	0	249	162	3	73	3	2	0	0	0	4	4
Ga01g01878	cluster_9068	70	98	97	81	158	37	30	94	70	93	9	43	35	32	84	26
Ga01g01878	cluster_9069	221	524	225	598	881	510	336	865	443	754	341	70	312	559	236	337
Ga01g01879	cluster_16556	343	59	74	68	111	38	27	104	146	65	98	25	85	71	88	152
Ga01g01881	cluster_16557	24	112	50	87	145	78	72	92	70	95	48	52	54	62	106	36
Ga01g01882	cluster_16559	0	1	0	17	179	470	381	550	162	4	0	2	4	0	7	1
Ga01g01883	cluster_16561	0	5	2	4	17	4	3	9	6	2	0	0	0	1	2	6
Ga01g01886	cluster_16563	2	252	224	103	404	57	36	217	38	199	120	30	88	108	153	20
Ga01g01889	cluster_9073	537	0	18	22	63	217	333	100	211	0	0	0	11	0	0	2
Ga01g01890	cluster_16567	6	111	34	30	158	33	21	64	43	63	36	84	44	28	34	37
Ga01g01892	cluster_9075	82	231	255	202	376	93	200	196	396	331	278	102	289	202	395	210
Ga01g01893	cluster_16571	18	17	3	18	27	47	23	45	13	15	16	23	16	10	18	17
Ga01g01893	cluster_16572	4	6	5	12	12	24	15	35	8	10	10	0	4	24	13	12
Ga01g01894	cluster_16573	52	41	4	88	12	24	4860	139	3153	465	387	0	2783	216	19	15
Ga01g01895	cluster_16574	0	2	0	9	105	6	71	11	44	0	0	2	13	0	0	0
Ga01g01896	cluster_9076	35	148	169	156	661	187	188	632	140	470	319	96	161	183	695	94
Ga01g01897	cluster_16575	1	0	1	2	0	4	4466	0	2172	22	0	4570	0	7	1	0
Ga01g01899	cluster_16578	7	358	233	51	2	625	20	71	56	236	94	0	70	502	27	11
Ga01g01900	cluster_16579	9	338	132	273	526	159	76	204	74	233	160	17	252	230	292	48
Ga01g01901	cluster_16580	22	24	149	29	336	97	248	181	109	35	23	2	84	58	14	1
Ga01g01903	cluster_9079	47	92	74	53	99	20	54	18	42	35	13	163	19	22	33	102
Ga01g01903	cluster_9080	59	61	72	22	101	41	25	28	20	42	27	78	60	35	19	42
Ga01g01905	cluster_16583	0	76	32	55	245	42	56	164	47	64	44	22	63	57	83	2
Ga01g01906	cluster_16585	244	447	207	315	600	234	472	531	373	457	347	334	366	253	468	186
Ga01g01907	cluster_9082	13	55	30	16	36	7	14	17	58	44	31	4	68	30	116	9
Ga01g01908	cluster_9085	0	6	2	23	756	109	314	444	175	63	46	0	95	46	3	1
Ga01g01909	cluster_16587	157	20	87	209	11	27	4470	34	1476	770	83	616	20884	1510	1372	121
Ga01g01911	cluster_16588	0	357	148	88	1	2	19	6	11	684	108	0	226	102	112	29
Ga01g01914	cluster_16589	60	85	21	116	58	32	54	66	154	85	52	12	33	48	162	149
Ga01g01915	cluster_9087	0	3	0	3	19	1	2	12	1	2	1	0	10	0	3	2
Ga01g01915	cluster_9088	7	3	4	31	31	24	50	211	131	78	8	0	1094	93	36	7
Ga01g01916	cluster_9090	0	0	1	7	82	10	9	33	3	16	1	0	16	30	0	1
Ga01g01917	cluster_9093	31	2	0	10	45	3	2	19	6	18	69	0	55	51	1	4
Ga01g01917	cluster_9094	3	44	8	34	73	37	41	102	20	65	39	2	34	41	26	10
Ga01g01919	cluster_9095	0	152	93	41	0	2	4	1	7	129	80	0	32	70	46	0
Ga01g01922	cluster_16597	0	71	59	46	154	39	91	87	47	79	255	473	20	80	27	7
Ga01g01923	cluster_16598	0	4	0	14	104	49	55	52	20	35	15	0	16	13	5	3
Ga01g01926	cluster_16602	0	5	33	3	11	8	0	24	1	10	0	0	0	10	3	1
Ga01g01926	cluster_16608	0	16	39	7	11	7	4	20	1	53	5	0	13	73	1	1
Ga01g01928	cluster_9103	338	488	989	498	1887	533	567	1480	516	759	750	89	1310	904	697	511
Ga01g01929	cluster_9105	68	172	191	156	394	123	105	410	85	135	143	146	135	139	321	73
Ga01g01932	cluster_9107	0	232	62	63	535	102	99	195	84	566	568	0	60	152	332	6
Ga01g01932	cluster_9108	0	158	21	57	270	25	42	118	29	379	321	2	79	85	194	5
Ga01g01933	cluster_9109	1	9	22	17	71	15	3	69	6	242	43	0	57	320	17	1
Ga01g01933	cluster_9110	0	4	5	6	17	2	3	27	0	27	6	0	8	27	1	0
Ga01g01934	cluster_16612	12	201	99	230	849	107	126	339	98	240	252	80	320	128	229	41
Ga01g01935	cluster_9111	29	118	152	101	1128	209	97	799	144	173	187	76	460	206	197	86
Ga01g01936	cluster_16613	0	0	1	19	171	47	28	125	7	22	6	0	73	57	1	0
Ga01g01938	cluster_9112	3	148	67	49	24	5	8	28	15	47	27	0	28	29	157	5
Ga01g01940	cluster_16614	4	16	15	31	373	63	94	214	47	24	13	17	57	33	10	10
Ga01g01943	cluster_16617	33	149	139	111	355	119	140	396	76	122	97	111	206	158	58	31
Ga01g01947	cluster_9113	18	49	13	41	86	41	39	59	33	42	87	23	74	63	87	19
Ga01g01948	cluster_16618	0	41	12	97	1388	64	81	772	43	169	90	0	237	137	44	2
Ga01g01950	cluster_9114	0	54	27	36	37	2	14	28	55	142	5	1	17	8	85	12
Ga01g01950	cluster_9115	15982	53032	12016	63837	21959	1975	19811	25145	89600	82553	8448	198	22710	10012	155095	22885
Ga01g01951	cluster_16627	24	58	27	25	160	28	26	58	26	98	67	20	63	30	46	33
Ga01g01951	cluster_16628	24	64	38	28	136	28	50	77	48	51	37	9	46	40	67	15
Ga01g01952	cluster_9116	905	597	94	1092	649	391	482	733	1058	332	284	387	200	262	595	669
Ga01g01954	cluster_9117	9	39	50	13	28	21	22	15	16	66	38	0	38	17	228	42
Ga01g01954	cluster_9119	14	57	30	29	33	23	18	21	20	76	61	0	16	20	190	89
Ga01g01955	cluster_16629	248	42	47	229	3	3	46	4	290	53	82	0	86	72	312	125
Ga01g01960	cluster_9121	1	44	8	41	7	13	14	0	95	203	0	0	186	238	7	3
Ga01g01962	cluster_9122	76	755	307	364	342	101	142	149	366	323	307	49	171	237	398	266
Ga01g01963	cluster_9123	20	1874	88	1035	614	495	116	730	372	2081	359	1	95	145	1436	70
Ga01g01964	cluster_9124	11	75	52	38	30	14	23	40	25	40	129	1	26	24	58	94
Ga01g01964	cluster_9125	4	95	15	46	50	25	11	42	9	15	111	0	20	28	49	98
Ga01g01969	cluster_16634	243	1945	817	403	90	23	60	45	272	552	151	3	26	353	746	600
Ga01g01970	cluster_16636	0	15	3	5	8	30	436	17	228	65	17	2	60	63	1	1
Ga01g01970	cluster_16637	0	63	26	30	63	52	131	45	58	29	22	83	35	24	30	2
Ga01g01971	cluster_16636	0	15	3	5	8	30	436	17	228	65	17	2	60	63	1	1
Ga01g01971	cluster_16637	0	63	26	30	63	52	131	45	58	29	22	83	35	24	30	2
Ga01g01973	cluster_9132	2	0	1	20	0	21	43	0	15	0	3	6	6	1	2	834
Ga01g01974	cluster_16640	0	45	17	4	46	5	2	2	0	1	5	0	9	4	5	0
Ga01g01974	cluster_16641	137	6013	4551	1163	2144	795	487	1100	393	729	1374	64	357	610	1497	579
Ga01g01974	cluster_16642	2	58	24	19	55	4	13	14	13	27	40	5	4	9	39	31
Ga01g01975	cluster_9136	0	13	4	53	542	58	40	265	14	168	28	0	130	169	2	5
Ga01g01976	cluster_16644	110	75	8	146	9	71	37	24	206	82	315	0	23	49	130	60
Ga01g01976	cluster_16645	8	15	19	28	4	48	15	12	30	21	29	0	55	58	38	16
Ga01g01978	cluster_16646	0	2	0	8	84	3	24	58	29	1	1	1	2	0	8	0
Ga01g01978	cluster_16647	120	105	32	263	35	16	132	36	485	34	13	3	36	15	223	35
Ga01g01978	cluster_16649	36	183	94	127	33	20	55	24	153	84	18	1	58	34	191	30
Ga01g01979	cluster_16652	200	703	324	455	1112	199	273	529	413	508	481	107	331	284	816	319
Ga01g01980	cluster_9142	38	6	3	5	14	6	7	13	26	9	3	1	10	8	24	11
Ga01g01981	cluster_9144	2	12	3	3	21	10	39	7	15	4	1	96	1	4	9	0
Ga01g01981	cluster_9145	1	38	5	16	232	16	23	39	14	18	1	91	10	8	21	1
Ga01g01981	cluster_9147	0	3	2	6	32	8	151	17	71	15	2	3	3	6	0	0
Ga01g01982	cluster_16653	0	2	0	2	59	13	7	33	5	3	6	0	9	14	1	0
Ga01g01983	cluster_16656	18	202	84	106	497	52	205	199	118	332	342	161	204	101	270	38
Ga01g01985	cluster_9152	11	29	36	18	80	58	25	115	34	55	59	6	46	56	68	21
Ga01g01985	cluster_9154	78	43	80	28	72	33	35	99	61	36	19	41	43	62	46	51
[truncated: 36,369 more rows]
