# Supplementary material for: Multi-strategic RNA-seq analysis reveals a high-resolution transcriptional landscape in cotton
Source: Nat Commun. 2019 Oct 17;10:4714. doi: 10.1038/s41467-019-12575-x (PMC6797763; doi:10.1038/s41467-019-12575-x)
Supplement: Supplementary file 5 — Supplementary Dataset 1-39 [file 41467_2019_12575_MOESM5_ESM.zip › SupplementaryDataset/SuppData24.xlsx]

## Sheet: A5SS
The genomic coordinates and quantification of A5SS events
Name	Chrom	Strand	AsExonStart	AsExonEnd	UpStreamExonStart	UpStreamExonEnd	downstreamExonStart	downstreamExonEnd	Anther	Bract	Cotyledon	Flower	Ovule-0DPA	Ovule-10DPA	Ovule-20DPA	Ovule-5DPA	Petal	Leaf	Phloem	Seed	Seedling root	Seedling stem	Sepal	Stigma
Ga01g00017	Chr01	-	133114	133198	133151	133198	132244	132352	NA,0.423	1.0,1.0	1.0,1.0	1.0,1.0	1.0,1.0	1.0,0.898	1.0,1.0	0.88,1.0	0.688,1.0	1.0,1.0	0.808,0.917	0.911,0.898	1.0,1.0	1.0,1.0	0.926,1.0	1.0,1.0
Ga01g00117	Chr01	-	799085	799412	799240	799412	798254	798700	0.576,0.238	0.778,0.0	1.0,1.0	0.556,0.6	NA,NA	NA,NA	1.0,NA	NA,NA	0.926,0.143	1.0,NA	0.939,0.4	0.467,1.0	1.0,0.0	1.0,NA	0.949,0.294	0.902,0.125
Ga01g00170	Chr01	+	1205119	1205327	1205119	1205222	1205425	1205818	0.0,0.0	0.0,0.0	0.0,0.037	0.0,0.0	0.0,0.0	0.0,0.0	0.012,0.0	0.0,0.0	0.0,0.0	0.0,0.029	0.036,0.023	0.067,0.0	0.0,0.0	0.0,0.0	0.023,0.0	0.05,0.019
Ga01g00218	Chr01	+	1632312	1632467	1632312	1632445	1632540	1634687	NA,NA	NA,NA	NA,NA	NA,NA	0.553,0.0	NA,1.0	1.0,0.452	0.0,NA	NA,1.0	NA,NA	1.0,NA	NA,1.0	1.0,0.0	NA,NA	0.0,NA	NA,1.0
Ga01g00227	Chr01	-	1681582	1681969	1681601	1681969	1680143	1680314	0.385,0.334	0.0,0.297	0.0,NA	0.188,0.297	0.175,0.559	0.458,0.361	0.253,0.535	0.266,0.717	0.319,0.281	0.458,0.145	0.42,0.397	0.604,0.297	0.22,0.458	0.145,0.115	0.188,0.0	0.458,0.629
Ga01g00227	Chr01	-	1681456	1681969	1681601	1681969	1680143	1680314	0.281,0.156	0.125,0.2	0.5,NA	0.343,0.273	0.273,0.636	0.385,0.077	0.231,0.282	0.263,0.667	0.262,0.284	0.385,0.118	0.417,0.308	0.524,0.2	0.226,0.5	0.118,0.257	0.154,0.0	0.5,0.619
Ga01g00227	Chr01	-	1681456	1681969	1681582	1681969	1680143	1680314	0.171,0.063	1.0,0.0	1.0,NA	0.586,0.333	0.5,0.4	0.111,0.0	0.2,0.026	0.4,0.25	0.208,0.321	0.333,0.143	0.351,0.176	0.1,0.0	0.273,0.385	0.333,0.667	0.333,NA	0.333,0.273
Ga01g00229	Chr01	+	1727284	1727752	1727284	1727416	1727931	1728018	1.0,NA	1.0,1.0	1.0,1.0	0.407,1.0	0.857,0.714	0.875,1.0	0.889,0.787	0.938,0.917	0.429,0.579	0.667,0.556	1.0,0.556	0.556,NA	0.739,0.684	0.7,1.0	0.684,1.0	1.0,0.625
Ga01g00239	Chr01	-	1832617	1832838	1832632	1832838	1831557	1831747	0.403,0.392	0.369,0.467	1.0,0.305	0.546,0.65	0.602,0.305	0.687,0.467	0.405,0.467	0.416,0.568	0.71,0.467	0.305,0.539	0.447,0.369	0.341,1.0	0.513,0.568	0.655,0.397	0.45,0.305	0.482,0.528
Ga01g00245	Chr01	-	1887607	1887702	1887662	1887702	1885589	1886777	1.0,1.0	0.86,1.0	0.819,0.947	1.0,0.977	0.764,0.795	1.0,1.0	0.564,0.931	0.66,1.0	0.949,0.956	0.764,0.866	0.888,0.92	1.0,1.0	0.0,0.535	0.804,0.856	0.907,0.981	1.0,0.989
Ga01g00248	Chr01	+	1914718	1918444	1914718	1914894	1918702	1918848	0.387,0.267	0.443,0.467	0.12,0.063	0.377,0.29	0.278,0.252	0.314,0.231	0.268,0.308	0.13,0.196	0.211,0.19	0.529,0.551	0.465,0.333	0.655,0.41	0.371,0.259	0.032,0.093	0.071,0.358	0.432,0.372
Ga01g00248	Chr01	+	1915096	1915364	1915096	1915356	1915490	1918444	0.752,0.609	0.0,NA	1.0,0.0	0.651,0.737	1.0,1.0	NA,1.0	1.0,1.0	0.651,0.483	0.483,0.483	1.0,0.189	0.318,0.651	0.922,1.0	1.0,0.651	NA,1.0	1.0,NA	0.483,1.0
Ga01g00253	Chr01	+	1967127	1967174	1967127	1967169	1967338	1967606	0.499,0.355	0.435,0.562	0.194,0.445	0.507,0.243	0.304,0.603	0.407,0.555	0.254,0.445	0.405,0.55	0.549,0.404	0.49,0.302	0.406,0.457	0.375,0.546	0.435,0.325	0.31,0.238	0.442,0.52	0.497,0.392
Ga01g00310	Chr01	-	2395195	2395578	2395206	2395578	2394538	2395099	0.0,0.083	0.129,0.131	0.061,0.033	0.185,0.108	0.031,0.098	0.185,0.171	0.154,0.097	0.242,0.055	0.163,0.102	0.142,0.064	0.161,0.199	0.099,0.0	0.181,0.188	0.195,0.152	0.16,0.209	0.125,0.098
Ga01g00313	Chr01	+	2408247	2408352	2408247	2408296	2409105	2409252	0.0,1.0	0.315,0.0	0.391,0.243	0.529,0.391	0.853,0.391	1.0,0.72	0.903,0.659	1.0,0.72	0.563,0.591	0.491,0.818	0.435,0.702	0.479,0.479	0.446,0.3	0.243,0.865	0.3,0.462	0.563,0.491
Ga01g00314	Chr01	+	2421266	2421346	2421266	2421320	2421701	2421820	0.347,0.0	0.091,NA	0.117,0.161	0.197,0.301	0.071,0.102	0.25,0.115	0.0,0.156	0.134,0.165	0.285,0.21	0.04,0.158	0.2,0.058	0.0,NA	0.147,0.227	0.127,0.094	0.186,0.0	0.0,0.091
Ga01g00332	Chr01	+	2600410	2600706	2600410	2600540	2600802	2600879	0.036,0.11	0.0,0.0	0.0,0.0	0.022,0.106	0.009,0.005	0.0,0.017	0.011,0.031	0.019,0.021	0.067,0.067	0.0,0.033	0.017,0.067	0.0,0.0	0.005,0.0	0.019,0.005	0.0,0.056	0.063,0.083
Ga01g00374	Chr01	-	3250830	3250930	3250871	3250930	3249978	3250089	0.0,1.0	0.562,1.0	1.0,1.0	0.543,0.919	0.865,0.624	1.0,0.723	0.681,0.74	0.833,1.0	0.887,0.789	1.0,0.833	0.74,0.942	0.52,0.247	0.704,0.562	1.0,0.0	1.0,0.151	1.0,0.865
Ga01g00400	Chr01	+	3679957	3680634	3679957	3680042	3680837	3680899	0.0,0.6	0.467,0.333	0.333,0.875	0.583,0.59	0.697,0.761	0.63,0.85	0.705,0.6	0.694,0.778	0.8,0.8	0.833,0.459	0.742,0.657	0.2,NA	1.0,0.895	0.714,0.784	0.286,1.0	1.0,1.0
Ga01g00429	Chr01	+	4347866	4348030	4347866	4347925	4348162	4348190	0.467,1.0	0.913,1.0	0.857,0.935	0.917,0.957	0.843,0.867	0.941,0.792	0.867,0.897	0.842,0.822	0.857,0.692	1.0,0.915	0.878,0.726	0.68,0.867	0.968,0.944	0.818,0.797	0.92,0.923	1.0,0.825
Ga01g00452	Chr01	+	4570059	4571871	4570059	4571860	4572023	4572250	NA,0.0	0.0,0.0	0.0,NA	0.0,0.645	1.0,0.0	NA,NA	NA,0.0	1.0,NA	NA,NA	0.0,0.312	NA,NA	NA,NA	NA,NA	0.0,0.232	0.154,1.0	NA,0.0
Ga01g00455	Chr01	+	4608647	4609179	4608647	4608707	4609284	4609434	0.0,0.016	0.019,0.231	0.028,0.156	0.2,0.0	0.083,0.075	0.037,0.077	0.043,0.136	0.12,0.0	0.0,0.059	0.103,0.103	0.048,0.059	0.571,0.278	0.064,0.032	0.034,0.027	0.059,0.0	0.073,0.132
Ga01g00463	Chr01	-	4732958	4733862	4733545	4733862	4732421	4732821	NA,NA	1.0,NA	NA,0.0	NA,0.714	0.067,0.294	NA,0.0	0.222,0.164	NA,NA	NA,0.0	NA,0.0	1.0,0.0	0.158,0.12	NA,0.0	0.25,1.0	NA,0.0	NA,0.0
Ga01g00489	Chr01	-	5434028	5434200	5434092	5434200	5433789	5433861	NA,NA	1.0,1.0	1.0,0.234	1.0,0.921	NA,NA	NA,NA	1.0,NA	NA,1.0	1.0,1.0	0.871,0.846	0.957,0.921	1.0,NA	1.0,1.0	1.0,1.0	0.786,0.905	NA,1.0
Ga01g00506	Chr01	-	5777422	5777513	5777426	5777513	5776051	5776409	NA,0.0	1.0,NA	0.139,1.0	1.0,0.0	1.0,1.0	0.0,1.0	1.0,0.593	0.593,NA	0.0,0.327	1.0,1.0	1.0,NA	0.195,0.493	1.0,0.538	0.618,NA	0.0,1.0	0.66,0.421
Ga01g00506	Chr01	-	5777426	5777513	5777445	5777513	5776051	5776409	0.0,0.044	0.0,0.0	0.037,0.0	0.0,0.031	0.0,0.0	0.021,0.0	0.0,0.019	0.008,0.0	0.145,0.022	0.0,0.0	0.0,0.0	0.025,0.021	0.0,0.026	0.011,0.0	0.009,0.0	0.023,0.022
Ga01g00506	Chr01	-	5777422	5777513	5777445	5777513	5776051	5776409	0.0,0.043	0.062,0.0	0.03,0.005	0.061,0.02	0.077,0.054	0.01,0.026	0.006,0.036	0.016,0.0	0.0,0.031	0.039,0.017	0.033,0.0	0.018,0.021	0.042,0.039	0.028,0.0	0.009,0.087	0.043,0.016
Ga01g00566	Chr01	+	7411829	7413641	7411829	7412297	7414556	7414859	NA,NA	1.0,NA	1.0,0.0	0.333,0.143	1.0,0.636	0.538,0.478	0.444,0.391	0.615,0.625	0.263,0.0	NA,0.5	1.0,NA	NA,NA	0.231,0.6	0.0,0.429	0.25,NA	NA,NA
Ga01g00568	Chr01	-	7429884	7430580	7429897	7430580	7428434	7428800	NA,NA	NA,NA	NA,NA	0.641,1.0	0.572,1.0	0.764,0.832	0.76,0.75	0.628,0.826	NA,NA	0.728,1.0	0.878,0.552	1.0,NA	0.777,0.877	0.923,0.862	1.0,1.0	1.0,0.641
Ga01g00571	Chr01	+	7509664	7509857	7509664	7509819	7510094	7511093	0.085,0.068	0.048,0.0	0.072,0.063	0.054,0.069	0.037,0.024	0.051,0.016	0.034,0.047	0.059,0.062	0.068,0.044	0.069,0.066	0.084,0.039	0.144,0.0	0.039,0.051	0.101,0.07	0.024,0.01	0.044,0.025
Ga01g00593	Chr01	-	7771440	7771508	7771478	7771508	7770465	7770707	0.0,1.0	0.744,NA	1.0,1.0	0.686,0.548	0.916,0.696	0.522,0.925	0.645,0.836	0.826,0.267	0.686,1.0	0.353,0.593	0.639,0.593	0.375,0.304	0.421,0.629	0.421,0.593	0.629,1.0	1.0,0.708
Ga01g00619	Chr01	-	8323441	8323723	8323455	8323723	8322544	8322747	NA,NA	1.0,NA	1.0,0.79	1.0,0.815	0.883,0.66	0.888,1.0	0.716,0.852	0.515,1.0	NA,NA	1.0,0.78	0.202,0.525	1.0,1.0	0.57,1.0	1.0,0.841	1.0,1.0	NA,1.0
Ga01g00657	Chr01	+	8870076	8870117	8870076	8870095	8870204	8871637	NA,1.0	0.623,1.0	1.0,1.0	0.767,0.846	0.93,0.881	1.0,0.868	1.0,0.852	0.623,0.712	1.0,0.712	1.0,0.868	0.838,0.791	1.0,NA	0.964,0.767	1.0,0.895	0.94,1.0	1.0,1.0
Ga01g00679	Chr01	-	9343798	9344051	9343957	9344051	9342637	9343615	0.073,0.066	0.04,0.2	0.0,0.091	0.071,0.0	0.132,0.14	0.0,0.068	0.072,0.075	0.06,0.039	0.125,0.2	0.2,0.0	0.12,0.156	0.163,0.143	0.077,0.032	0.0,0.05	0.0,0.0	0.0,0.018
Ga01g00699	Chr01	-	9827825	9827946	9827872	9827946	9825113	9825336	NA,NA	NA,NA	NA,NA	NA,1.0	0.406,NA	NA,NA	0.544,0.506	NA,1.0	NA,1.0	1.0,NA	NA,NA	0.235,0.323	1.0,NA	NA,0.0	0.672,1.0	1.0,1.0
Ga01g00703	Chr01	+	9878139	9878276	9878139	9878255	9878416	9878632	0.754,0.532	0.301,0.0	0.634,0.655	0.502,0.708	0.558,0.753	0.428,0.55	0.431,0.625	0.507,0.416	0.412,0.553	0.474,0.704	0.566,0.335	0.704,0.526	0.548,0.312	0.555,0.51	0.669,0.625	0.755,0.649
Ga01g00718	Chr01	+	10275317	10275528	10275317	10275378	10275609	10275844	NA,NA	0.6,0.6	0.81,0.667	0.455,1.0	1.0,NA	NA,NA	0.667,1.0	NA,NA	NA,NA	0.818,0.75	0.759,0.667	0.5,NA	0.455,0.565	0.556,1.0	0.6,0.6	NA,NA
Ga01g00752	Chr01	+	11661361	11661572	11661361	11661484	11661657	11661922	NA,1.0	0.762,1.0	1.0,1.0	1.0,1.0	1.0,1.0	1.0,1.0	1.0,0.9	1.0,0.827	1.0,1.0	NA,NA	1.0,1.0	1.0,NA	0.713,1.0	1.0,NA	1.0,0.0	0.742,0.821
Ga01g00753	Chr01	-	11666155	11666318	11666180	11666318	11665181	11666048	NA,NA	0.801,NA	0.858,0.535	0.168,0.801	0.653,0.573	0.617,0.491	0.271,0.349	0.573,1.0	NA,NA	NA,0.0	NA,1.0	NA,NA	1.0,0.617	0.617,0.446	NA,1.0	NA,NA
Ga01g00761	Chr01	-	11779122	11780022	11779191	11780022	11778727	11778894	0.0,0.035	0.0,1.0	0.0,0.0	0.078,0.078	0.062,0.106	0.0,0.056	0.154,0.053	0.308,0.0	0.0,0.0	0.0,0.542	0.21,0.0	0.056,0.0	0.262,0.065	0.497,0.044	0.078,0.044	0.151,0.011
Ga01g00763	Chr01	+	11799204	11799407	11799204	11799375	11799503	11799597	0.202,0.0	0.0,0.0	0.0,0.0	0.0,0.0	0.04,0.033	0.0,0.082	0.027,0.0	0.053,0.048	0.0,0.0	0.0,0.048	0.113,0.0	0.034,0.132	0.0,0.06	0.113,0.0	0.035,0.132	0.0,0.0
Ga01g00765	Chr01	-	11921856	11921948	11921883	11921948	11921140	11921248	NA,NA	0.569,NA	0.613,1.0	0.346,0.725	0.328,0.442	0.475,0.563	0.27,0.442	0.318,0.0	0.0,0.0	0.581,0.117	0.381,0.635	0.41,0.704	0.442,1.0	0.09,0.253	0.416,0.346	1.0,NA
Ga01g00786	Chr01	+	12531635	12531832	12531635	12531804	12532215	12532328	NA,0.0	1.0,NA	0.44,1.0	0.702,1.0	0.887,0.742	0.611,0.611	0.611,1.0	1.0,0.887	NA,NA	1.0,0.876	1.0,0.836	0.537,0.495	0.44,1.0	1.0,1.0	1.0,1.0	1.0,1.0
Ga01g00809	Chr01	+	12837573	12839355	12837573	12838253	12839789	12841681	1.0,1.0	1.0,NA	0.0,0.0	NA,1.0	1.0,1.0	1.0,0.333	0.333,0.6	0.143,0.0	NA,0.2	1.0,0.0	0.0,NA	0.692,1.0	NA,0.8	0.2,0.0	0.0,NA	1.0,1.0
Ga01g00809	Chr01	+	12837573	12839098	12837573	12838253	12839789	12841681	1.0,1.0	1.0,NA	0.333,0.75	1.0,1.0	1.0,1.0	1.0,0.6	0.818,0.905	0.739,0.778	1.0,0.556	1.0,0.6	0.692,1.0	0.846,1.0	1.0,0.714	0.333,0.657	0.5,1.0	1.0,1.0
Ga01g00809	Chr01	+	12838969	12839355	12838969	12839098	12839789	12841681	0.2,0.115	0.143,NA	0.0,0.0	0.25,0.067	0.055,0.016	0.2,0.143	0.053,0.073	0.029,0.0	0.0,0.091	0.167,0.0	0.0,0.0	0.185,0.385	0.0,0.444	0.2,0.0	0.0,0.0	0.2,0.111
Ga01g00872	Chr01	+	13907265	13907925	13907265	13907531	13908356	13909883	0.095,0.022	0.045,0.048	0.064,0.139	0.228,0.33	0.247,0.227	0.326,0.293	0.34,0.344	0.164,0.166	0.059,0.03	0.172,0.286	0.177,0.232	0.077,0.058	0.338,0.313	0.25,0.203	0.054,0.028	0.1,0.103
Ga01g00914	Chr01	+	14960257	14961635	14960257	14961614	14961754	14962104	NA,NA	NA,NA	1.0,NA	0.0,0.077	0.23,0.421	0.0,0.357	0.357,0.277	0.571,0.384	NA,NA	NA,0.0	1.0,0.0	NA,NA	0.454,0.25	0.625,0.192	NA,NA	0.0,NA
Ga01g00921	Chr01	+	15033966	15037339	15033966	15037291	15037426	15038135	NA,1.0	0.0,NA	0.0,NA	0.0,1.0	0.67,0.576	NA,1.0	0.0,0.253	1.0,1.0	NA,1.0	NA,0.0	NA,1.0	0.404,1.0	0.0,0.404	1.0,1.0	0.576,1.0	NA,NA
Ga01g00930	Chr01	-	15231751	15231849	15231784	15231849	15230018	15231071	0.0,0.144	0.245,0.502	0.398,0.242	0.051,0.476	0.412,0.232	0.386,0.245	0.581,0.351	0.194,0.112	0.43,0.232	0.694,0.398	0.274,0.116	0.0,0.0	0.086,0.08	0.43,0.178	0.082,0.201	0.38,0.377
Ga01g00945	Chr01	-	15381238	15381605	15381242	15381605	15380946	15381015	NA,NA	NA,NA	NA,0.0	0.0,NA	NA,NA	0.0,0.368	0.211,0.189	0.0,0.139	NA,0.0	NA,NA	1.0,NA	NA,NA	1.0,0.244	NA,NA	0.0,NA	NA,0.0
Ga01g00946	Chr01	-	15388351	15388715	15388355	15388715	15388144	15388213	NA,NA	0.0,NA	0.0,0.0	0.0,0.0	0.327,0.493	0.0,0.0	0.0,0.493	0.0,0.0	NA,0.0	0.088,0.097	0.244,0.081	NA,NA	0.137,0.073	0.263,0.119	NA,NA	NA,0.0
Ga01g01025	Chr01	+	20120026	20121275	20120026	20120150	20121585	20121622	0.077,0.0	0.143,0.0	0.0,0.0	0.043,0.0	0.067,0.063	0.0,0.0	0.067,0.04	0.0,0.158	0.0,0.0	0.154,0.053	0.02,0.048	0.591,0.333	0.037,0.0	0.0,0.0	0.037,0.158	0.037,0.053
Ga01g01025	Chr01	+	20119308	20119453	20119308	20119432	20120026	20121952	0.526,0.0	0.39,1.0	0.2,0.172	0.416,1.0	0.434,0.065	0.625,0.172	0.477,0.285	0.702,0.217	0.675,0.263	0.056,0.496	0.466,0.122	0.07,0.333	0.384,0.156	0.347,0.0	0.454,0.409	0.454,0.493
Ga01g01032	Chr01	+	20400867	20400911	20400867	20400877	20401132	20401252	1.0,NA	0.429,NA	1.0,1.0	0.0,0.692	0.56,0.744	0.789,0.796	0.692,0.778	0.685,0.685	NA,1.0	1.0,0.549	0.541,0.294	NA,NA	0.2,0.429	NA,1.0	0.818,0.512	1.0,1.0
Ga01g01044	Chr01	-	20610154	20610752	20610694	20610752	20609988	20610013	1.0,0.72	1.0,0.778	0.895,0.923	0.826,0.857	0.971,0.912	0.953,0.826	0.842,0.927	0.853,1.0	0.647,0.778	1.0,1.0	0.727,0.871	0.571,0.385	1.0,0.885	0.938,0.828	1.0,1.0	0.818,0.872
Ga01g01050	Chr01	-	20760001	20760262	20760003	20760262	20759402	20759855	0.0,0.165	0.119,0.0	0.0,0.0	0.117,0.165	0.196,0.203	0.034,0.142	0.112,0.034	0.035,0.0	0.497,0.0	0.055,0.085	0.093,0.097	0.261,0.186	0.149,0.076	0.0,0.113	0.169,0.142	0.0,0.0
Ga01g01050	Chr01	-	20757120	20757194	20757124	20757194	20756550	20756638	NA,NA	0.886,0.421	0.795,0.493	0.943,0.866	0.788,0.758	0.789,0.835	0.795,0.835	0.732,0.973	1.0,1.0	0.767,0.918	0.786,0.751	1.0,1.0	0.886,0.849	0.773,1.0	0.959,1.0	1.0,1.0
Ga01g01068	Chr01	+	21211352	21211524	21211352	21211430	21211672	21211765	0.673,1.0	0.0,NA	1.0,0.128	0.607,0.34	0.34,0.699	0.673,0.427	0.489,0.583	0.493,0.462	1.0,0.721	0.607,1.0	0.396,0.798	0.16,0.079	0.537,0.407	0.586,0.703	0.823,0.147	0.436,0.756
Ga01g01071	Chr01	+	21361961	21362155	21361961	21362039	21362354	21362462	0.5,1.0	0.818,1.0	1.0,1.0	0.84,1.0	0.852,0.838	0.846,1.0	0.878,0.905	0.885,1.0	0.5,1.0	1.0,0.931	0.882,1.0	0.8,1.0	0.692,0.833	1.0,0.931	0.818,1.0	0.75,0.818
Ga01g01071	Chr01	+	21364080	21365071	21364080	21365067	21365155	21365587	1.0,0.108	0.773,0.0	1.0,0.907	1.0,0.781	0.869,0.625	0.66,0.781	0.66,0.582	0.734,0.86	1.0,1.0	0.593,0.853	0.753,0.795	0.286,0.853	0.795,0.814	0.421,0.686	0.879,0.625	0.493,0.744
Ga01g01104	Chr01	+	22665310	22665382	22665310	22665376	22665512	22666251	0.937,0.962	0.76,NA	1.0,1.0	1.0,0.942	0.934,1.0	1.0,0.965	1.0,0.895	0.881,1.0	0.961,0.93	1.0,0.693	1.0,0.915	0.832,0.938	0.905,0.855	0.826,0.832	0.94,0.961	0.958,0.899
Ga01g01134	Chr01	+	24086803	24087600	24086803	24087585	24087846	24087959	0.724,1.0	0.724,NA	1.0,0.594	0.637,0.821	0.926,0.825	0.637,0.7	0.784,0.754	0.906,0.704	NA,1.0	1.0,0.814	1.0,0.875	0.397,0.467	0.834,0.855	0.771,0.929	1.0,0.919	0.946,0.854
Ga01g01139	Chr01	-	24315011	24316646	24315029	24316646	24314434	24314733	NA,NA	0.917,1.0	0.532,0.79	0.728,0.787	0.706,0.798	0.756,0.781	0.805,0.772	0.791,0.703	0.631,1.0	0.723,0.781	0.77,0.681	1.0,NA	0.759,0.622	0.719,0.655	0.686,0.932	0.81,0.909
Ga01g01140	Chr01	-	24344108	24344258	24344226	24344258	24343144	24343202	NA,1.0	0.556,0.0	1.0,1.0	0.75,0.619	0.377,0.262	0.182,0.2	0.525,0.444	0.442,0.333	1.0,0.25	0.5,1.0	0.263,0.375	0.297,1.0	0.429,0.25	0.545,0.467	0.8,0.556	0.615,0.684
Ga01g01140	Chr01	-	24344108	24344258	24344226	24344258	24343144	24343213	1.0,0.692	0.636,0.846	0.375,0.875	0.55,0.514	0.274,0.409	0.397,0.559	0.346,0.419	0.407,0.333	1.0,0.674	0.487,0.652	0.372,0.409	0.653,0.714	0.762,0.409	0.483,0.587	0.818,0.824	0.721,0.719
Ga01g01174	Chr01	-	28677468	28677629	28677476	28677629	28677013	28677232	1.0,NA	0.837,0.609	0.882,1.0	0.689,0.737	0.854,0.938	0.745,0.808	0.85,0.867	0.853,0.918	1.0,0.685	0.862,0.737	0.834,0.914	0.888,1.0	0.837,0.714	0.888,0.854	0.897,0.849	1.0,0.789
Ga01g01174	Chr01	-	28683399	28683728	28683617	28683728	28682863	28682956	1.0,0.333	0.545,0.81	0.158,0.292	0.556,0.294	0.483,0.399	0.433,0.239	0.328,0.275	0.321,0.436	0.222,0.294	0.577,0.512	0.406,0.569	0.611,0.333	0.42,0.417	0.472,0.301	0.475,0.467	0.6,0.366
Ga01g01174	Chr01	-	28678255	28678377	28678277	28678377	28677709	28677905	1.0,NA	0.134,0.142	0.0,0.155	0.125,0.046	0.06,0.099	0.088,0.073	0.132,0.069	0.046,0.093	0.0,0.0	0.076,0.248	0.066,0.15	0.452,NA	0.07,0.064	0.28,0.09	0.105,0.371	0.171,0.248
Ga01g01187	Chr01	+	29719276	29719579	29719276	29719346	29720021	29720071	0.016,0.015	0.0,1.0	0.0,0.0	0.061,0.051	0.079,0.045	0.091,0.034	0.026,0.0	0.063,0.0	0.079,0.017	0.0,0.0	0.037,0.152	0.042,0.05	0.0,0.05	0.12,0.027	0.091,0.118	0.137,0.005
Ga01g01191	Chr01	+	29816713	29817638	29816713	29817620	29817814	29817963	NA,0.0	0.857,0.0	0.532,0.885	0.544,0.587	0.684,0.46	0.885,0.646	0.719,0.862	0.791,0.793	1.0,1.0	0.544,0.511	0.512,0.617	0.341,0.523	0.847,0.719	0.587,0.701	0.487,0.46	0.125,1.0
Ga01g01202	Chr01	+	30469263	30470305	30469263	30469476	30470781	30470997	NA,NA	0.0,0.0	0.0,0.0	0.0,0.0	0.152,0.143	NA,0.136	0.091,0.047	0.017,0.103	NA,NA	0.111,0.0	0.143,0.0	NA,NA	0.333,0.25	0.077,0.1	0.0,0.0	NA,NA
Ga01g01207	Chr01	+	31048308	31048471	31048308	31048406	31049800	31049893	0.233,0.275	0.69,1.0	0.593,0.646	0.674,0.447	0.518,0.252	0.186,0.378	0.592,0.473	0.441,0.342	NA,0.708	0.548,0.764	0.633,0.775	0.273,0.08	0.592,0.806	0.695,0.852	0.646,0.457	0.586,0.758
Ga01g01234	Chr01	+	35167296	35167367	35167296	35167363	35167473	35167552	0.869,0.913	0.921,1.0	1.0,0.764	0.883,0.931	0.89,0.965	0.909,0.795	0.884,0.94	0.927,1.0	0.894,0.956	0.829,0.708	0.829,0.888	0.744,0.66	0.593,0.819	0.645,0.781	0.822,0.564	0.799,0.919
Ga01g01234	Chr01	+	35179426	35179618	35179426	35179613	35179726	35179993	0.807,0.857	0.809,1.0	0.616,0.806	0.835,0.806	0.826,0.961	0.852,0.779	0.724,0.811	0.848,0.909	0.901,0.94	1.0,0.783	0.892,0.966	0.933,0.885	0.706,0.885	0.82,0.953	0.865,0.948	0.834,0.764
Ga01g01234	Chr01	+	35174557	35174870	35174557	35174801	35175068	35175338	0.032,0.057	0.049,0.0	0.0,0.0	0.029,0.028	0.0,0.0	0.0,0.0	0.0,0.0	0.025,0.018	0.0,0.0	0.0,0.0	0.0,0.078	0.154,0.0	0.0,0.0	0.038,0.0	0.034,0.056	0.087,0.023
Ga01g01235	Chr01	+	35796068	35796379	35796068	35796346	35796464	35796555	1.0,0.386	0.908,1.0	0.883,1.0	0.704,0.88	0.775,0.701	0.682,0.759	0.626,0.747	0.764,0.878	1.0,0.872	0.547,0.865	0.843,0.815	0.43,0.819	0.702,0.819	0.726,0.694	0.77,0.883	0.863,0.865
Ga01g01270	Chr01	-	39361876	39362172	39362093	39362172	39361725	39361787	0.867,0.982	1.0,1.0	1.0,1.0	1.0,1.0	0.962,0.7	0.846,1.0	1.0,1.0	1.0,1.0	1.0,0.857	1.0,0.556	0.926,0.882	1.0,1.0	1.0,1.0	0.714,0.778	0.429,1.0	0.775,0.75
Ga01g01277	Chr01	-	39538951	39539197	39538974	39539197	39538710	39538835	0.9,0.929	0.711,0.804	0.818,0.904	0.757,0.786	0.858,0.797	0.692,0.753	0.812,0.775	0.925,0.789	0.643,0.904	0.908,0.891	0.955,0.851	0.45,NA	0.886,0.835	0.908,0.828	0.886,1.0	0.795,0.777
Ga01g01277	Chr01	-	39538951	39539197	39538974	39539197	39538710	39538748	0.891,0.711	1.0,1.0	1.0,0.933	0.851,1.0	1.0,1.0	1.0,1.0	1.0,1.0	0.94,1.0	1.0,1.0	0.933,1.0	0.958,1.0	0.522,0.0	1.0,1.0	1.0,0.91	1.0,1.0	0.922,0.978
Ga01g01286	Chr01	-	40169573	40169673	40169576	40169673	40169006	40169109	0.0,0.782	0.893,0.746	0.475,0.514	0.635,0.551	0.688,0.642	0.651,0.616	0.719,0.652	0.77,0.612	0.746,0.359	0.915,0.472	0.632,0.702	0.839,0.583	0.645,0.634	0.595,0.514	0.616,0.662	0.696,0.746
Ga01g01288	Chr01	+	40313433	40313897	40313433	40313467	40314040	40314139	0.0,NA	0.0,NA	NA,0.0	0.0,0.333	0.045,0.067	0.027,0.0	0.027,0.033	0.059,0.057	0.0,0.0	0.2,0.0	0.0,0.0	0.0,1.0	0.097,0.027	0.0,0.061	0.143,0.0	0.0,0.091
Ga01g01301	Chr01	+	45077409	45077553	45077409	45077548	45077636	45077786	0.0,NA	1.0,1.0	1.0,1.0	0.852,0.771	0.975,0.896	0.891,0.9	0.885,0.833	0.929,1.0	NA,1.0	1.0,1.0	1.0,0.852	1.0,NA	0.847,0.966	0.937,0.975	1.0,1.0	NA,1.0
Ga01g01315	Chr01	-	46263689	46264847	46263905	46264847	46263322	46263447	NA,1.0	NA,NA	NA,NA	NA,0.0	0.0,0.077	1.0,NA	0.333,0.0	0.0,0.0	0.5,0.0	NA,NA	NA,NA	0.0,NA	0.0,0.0	0.0,NA	0.0,NA	1.0,NA
Ga01g01331	Chr01	-	46820110	46820182	46820120	46820182	46816030	46816263	0.452,0.679	0.711,0.55	0.741,0.775	0.733,0.723	0.855,0.733	0.837,0.778	0.797,0.75	0.756,0.753	0.681,0.771	0.687,0.789	0.731,0.806	0.71,0.528	0.799,0.613	0.797,0.756	0.829,0.478	0.923,0.78
Ga01g01345	Chr01	+	47437506	47437653	47437506	47437570	47437839	47438009	0.0,0.162	0.354,NA	1.0,NA	0.766,0.522	0.154,0.354	0.215,0.114	0.215,0.12	0.354,0.057	0.291,0.267	0.451,0.354	0.522,0.267	0.0,NA	0.267,0.277	1.0,0.267	0.196,0.154	0.0,0.12
Ga01g01354	Chr01	+	47812022	47812134	47812022	47812126	47812239	47812300	1.0,0.0	0.0,0.0	0.737,0.157	0.085,0.583	0.237,0.254	0.0,0.0	0.539,0.483	0.211,0.078	NA,0.0	0.651,0.0	0.094,0.0	0.453,0.603	0.359,0.0	0.483,0.189	0.118,0.0	0.118,0.189
Ga01g01388	Chr01	-	52611650	52611868	52611697	52611868	52610994	52611504	0.0,0.313	0.089,0.0	0.0,0.0	0.0,0.0	0.114,0.0	0.0,0.185	0.064,0.0	0.083,0.0	1.0,0.17	0.0,0.0	0.064,0.047	0.0,0.0	0.0,0.0	0.0,0.0	0.0,0.0	0.05,0.028
Ga01g01432	Chr01	-	61523689	61523754	61523722	61523754	61523545	61523613	NA,0.159	0.0,NA	NA,1.0	NA,NA	NA,NA	0.0,0.0	0.43,0.602	0.0,NA	NA,1.0	NA,NA	NA,NA	0.43,0.086	NA,0.0	1.0,1.0	0.0,0.0	0.0,NA
Ga01g01449	Chr01	+	66179840	66180630	66179840	66179941	66180770	66181277	0.471,0.45	1.0,NA	0.882,1.0	1.0,1.0	1.0,0.949	1.0,0.915	0.952,0.904	0.928,0.935	0.714,0.667	1.0,1.0	1.0,1.0	1.0,1.0	0.76,0.923	0.385,0.862	1.0,0.5	0.846,0.722
Ga01g01453	Chr01	+	66266033	66266132	66266033	66266122	66266251	66266641	0.786,0.478	0.556,0.0	0.407,0.314	0.663,0.346	0.478,0.582	0.678,0.451	0.579,0.613	0.813,0.489	0.611,0.456	0.407,0.43	0.35,0.472	0.443,0.452	0.517,0.544	0.391,0.64	0.544,0.558	0.571,0.452
Ga01g01453	Chr01	+	66265835	66265941	66265835	66265937	66266033	66266122	0.393,1.0	0.0,NA	0.493,0.15	0.046,0.195	0.211,0.111	0.195,0.309	0.228,0.19	0.327,0.146	0.139,0.088	0.057,0.174	0.087,0.133	0.298,0.629	0.23,0.126	0.115,0.049	0.378,0.0	0.039,0.437
Ga01g01457	Chr01	-	66932999	66933057	66933008	66933057	66932487	66932907	NA,0.481	0.265,0.0	0.382,0.296	0.299,0.117	0.394,0.316	0.401,0.542	0.322,0.151	0.156,0.27	0.481,0.481	0.306,0.325	0.405,0.392	0.204,0.081	0.335,0.335	0.228,0.274	0.22,0.299	0.278,0.288
Ga01g01465	Chr01	-	68008310	68008453	68008324	68008453	68007648	68007777	0.726,0.78	0.809,1.0	0.914,0.981	0.917,0.924	0.909,0.876	0.888,1.0	0.864,1.0	0.879,0.737	0.702,1.0	1.0,0.903	0.916,0.735	0.354,0.66	1.0,0.938	0.907,0.925	1.0,1.0	1.0,0.78
Ga01g01507	Chr01	-	76044358	76044723	76044376	76044723	76044065	76044260	0.631,NA	0.46,NA	NA,0.46	0.81,1.0	0.516,0.0	0.561,0.363	0.079,0.46	0.561,0.254	0.299,0.146	0.299,0.46	0.379,0.599	0.946,0.681	0.631,0.299	0.39,1.0	0.532,1.0	0.363,0.176
Ga01g01512	Chr01	+	76811953	76812398	76811953	76812072	76812496	76812692	NA,0.091	NA,NA	1.0,1.0	1.0,NA	0.905,0.5	1.0,0.143	0.0,0.333	0.6,1.0	NA,NA	1.0,1.0	1.0,NA	NA,NA	1.0,1.0	0.5,0.455	0.6,1.0	0.0,0.333
Ga01g01512	Chr01	+	76811953	76812398	76811953	76812101	76812496	76812692	NA,0.333	NA,NA	1.0,1.0	NA,0.0	0.882,0.5	0.143,1.0	NA,1.0	1.0,1.0	NA,NA	1.0,0.5	1.0,NA	NA,NA	0.8,1.0	0.333,1.0	1.0,1.0	1.0,1.0
Ga01g01512	Chr01	+	76812801	76813375	76812801	76813345	76814225	76814725	0.011,0.031	0.079,NA	0.046,0.056	0.0,0.044	0.019,0.015	0.061,0.02	0.119,0.089	0.044,0.02	0.0,0.0	0.0,0.029	0.02,0.092	0.046,0.0	0.023,0.069	0.044,0.0	0.072,0.0	0.056,0.069
Ga01g01512	Chr01	+	76811953	76812101	76811953	76812072	76812496	76812692	NA,0.135	NA,NA	NA,NA	1.0,1.0	0.796,0.438	1.0,0.0	0.0,0.0	0.539,NA	NA,NA	NA,1.0	NA,NA	NA,NA	1.0,NA	0.609,0.342	0.0,NA	0.0,0.0
Ga01g01522	Chr01	-	77982217	77982441	77982382	77982441	77980986	77982078	0.014,0.0	0.05,0.077	0.022,0.065	0.016,0.088	0.019,0.013	0.021,0.041	0.032,0.05	0.027,0.005	0.013,0.034	0.077,0.071	0.014,0.02	0.093,0.026	0.035,0.018	0.134,0.016	0.009,0.033	0.048,0.016
Ga01g01546	Chr01	-	79298338	79298552	79298406	79298552	79295940	79298115	1.0,NA	1.0,NA	NA,1.0	1.0,1.0	1.0,1.0	0.472,NA	0.522,0.749	NA,1.0	0.374,0.374	1.0,1.0	0.749,0.544	1.0,1.0	1.0,0.374	NA,1.0	1.0,1.0	1.0,0.472
Ga01g01564	Chr01	+	81384934	81386120	81384934	81384992	81386394	81386565	0.125,0.0	0.091,0.0	0.0,0.0	0.129,0.132	0.068,0.186	0.136,0.565	0.014,0.039	0.301,0.333	0.136,0.102	0.091,0.0	0.026,0.086	0.076,0.034	0.0,0.0	0.067,0.043	0.022,0.0	0.027,0.217
Ga01g01569	Chr01	+	81523458	81523786	81523458	81523586	81523882	81524888	NA,NA	0.333,NA	NA,NA	1.0,0.818	0.75,1.0	NA,1.0	1.0,0.0	NA,NA	1.0,NA	NA,1.0	0.5,1.0	1.0,NA	1.0,1.0	1.0,1.0	0.0,NA	1.0,1.0
Ga01g01574	Chr01	-	81768092	81768284	81768137	81768284	81767429	81767958	NA,0.0	0.0,0.0	0.217,0.0	0.293,0.0	0.077,0.11	0.103,0.0	0.07,0.053	0.062,0.048	0.0,0.0	0.08,0.0	0.112,0.071	0.0,0.0	0.09,0.0	0.0,0.041	0.133,0.09	NA,0.0
Ga01g01601	Chr01	+	84069856	84069978	84069856	84069919	84070061	84070127	0.0,NA	0.0,0.558	0.0,0.065	0.274,0.415	0.03,0.168	0.062,0.095	0.114,0.117	0.028,0.086	0.0,0.054	0.0,0.119	0.24,0.344	0.0,0.759	0.07,0.112	0.187,0.136	0.0,0.24	1.0,0.219
Ga01g01623	Chr01	+	85125202	85125307	85125202	85125295	85125481	85125577	0.0,NA	0.103,0.172	0.396,0.245	0.114,0.168	0.173,0.118	0.257,0.11	0.169,0.259	0.221,0.24	0.375,0.07	0.211,0.173	0.134,0.162	0.137,0.0	0.218,0.112	0.201,0.272	0.151,0.119	0.167,0.188
Ga01g01629	Chr01	+	85505148	85505229	85505148	85505220	85505416	85505527	0.0,0.649	0.447,0.552	0.156,0.201	0.134,0.369	0.342,0.391	0.372,0.32	0.349,0.343	0.29,0.427	0.222,0.564	0.236,0.291	0.211,0.439	0.236,0.236	0.374,0.398	0.261,0.401	0.447,0.296	0.373,0.392
Ga01g01642	Chr01	-	86367405	86367536	86367409	86367536	86367240	86367330	0.327,NA	NA,NA	NA,0.0	NA,NA	0.244,0.327	NA,0.493	0.327,0.306	NA,1.0	NA,0.795	0.66,0.0	0.548,0.244	0.686,0.267	0.244,NA	0.0,NA	NA,0.0	NA,1.0
Ga01g01644	Chr01	+	86571466	86571529	86571466	86571517	86572026	86572305	0.802,0.91	0.945,1.0	1.0,0.59	0.945,0.979	0.919,0.936	0.921,1.0	0.963,0.957	1.0,0.924	0.884,0.962	0.921,0.89	0.911,0.931	0.844,1.0	0.947,1.0	0.915,0.765	0.89,1.0	0.939,0.868
Ga01g01656	Chr01	+	88996677	88996813	88996677	88996778	88997385	88997447	0.076,0.0	0.0,0.0	NA,0.749	0.069,0.028	0.0,0.0	0.175,0.0	0.0,0.0	0.122,0.073	0.142,0.074	0.0,0.076	0.076,0.028	0.122,0.0	0.199,0.061	0.0,0.157	0.044,0.0	0.0,0.063
Ga01g01731	Chr01	-	93616627	93616747	93616680	93616747	93613638	93616530	0.825,0.813	1.0,NA	1.0,1.0	0.396,1.0	1.0,NA	NA,NA	NA,1.0	NA,NA	1.0,1.0	1.0,NA	1.0,0.797	NA,NA	1.0,0.0	0.0,NA	NA,NA	0.681,0.663
Ga01g01739	Chr01	+	93947718	93947851	93947718	93947830	93948101	93948549	NA,0.555	0.769,1.0	0.862,0.864	1.0,0.753	0.821,0.862	1.0,0.833	0.893,0.869	0.7,1.0	1.0,NA	0.567,0.889	0.872,0.75	0.625,1.0	0.873,0.941	0.909,0.871	1.0,NA	0.909,0.836
Ga01g01743	Chr01	-	94251144	94251409	94251148	94251409	94249995	94250315	NA,0.071	0.227,0.244	0.493,0.427	0.171,0.172	0.202,0.242	0.304,0.201	0.194,0.318	0.229,0.242	0.133,0.317	0.156,0.183	0.289,0.223	0.318,0.66	0.209,0.169	0.231,0.23	0.292,0.235	0.305,0.252
Ga01g01765	Chr01	-	95533858	95533954	95533866	95533954	95533354	95533427	NA,1.0	1.0,0.0	NA,1.0	1.0,0.384	0.808,0.882	1.0,0.583	0.849,0.867	0.673,1.0	1.0,0.237	0.651,0.737	0.483,0.789	0.433,0.428	0.867,1.0	0.789,1.0	1.0,1.0	0.318,0.737
Ga01g01765	Chr01	-	95533313	95533427	95533354	95533427	95532716	95532785	NA,1.0	1.0,0.0	1.0,NA	1.0,0.681	0.895,0.887	0.416,0.877	1.0,0.681	1.0,1.0	1.0,1.0	0.588,1.0	1.0,1.0	0.569,0.082	1.0,1.0	1.0,1.0	1.0,1.0	0.416,1.0
Ga01g01797	Chr01	-	97192551	97193018	97192897	97193018	97192168	97192247	0.0,NA	1.0,0.0	0.333,0.0	0.25,0.222	0.2,0.5	1.0,0.364	0.643,0.867	0.25,0.368	1.0,1.0	1.0,0.176	0.167,0.467	0.2,1.0	0.333,0.25	0.143,0.455	0.0,0.333	1.0,NA
Ga01g01798	Chr01	-	97228644	97228863	97228808	97228863	97228290	97228425	0.636,0.613	0.833,1.0	1.0,0.8	0.667,0.882	0.385,1.0	1.0,0.864	1.0,0.765	0.875,0.692	1.0,1.0	1.0,1.0	0.923,1.0	NA,NA	0.949,1.0	0.908,0.989	1.0,1.0	NA,1.0
Ga01g01817	Chr01	+	98171127	98171338	98171127	98171260	98171630	98172069	1.0,NA	1.0,1.0	1.0,1.0	1.0,1.0	0.6,0.123	1.0,1.0	1.0,0.458	0.628,NA	1.0,1.0	1.0,1.0	1.0,NA	0.849,1.0	1.0,1.0	1.0,0.628	NA,1.0	0.0,1.0
Ga01g01841	Chr01	+	98764166	98767396	98764166	98767387	98767527	98767605	NA,NA	NA,NA	NA,0.0	0.236,1.0	0.316,0.0	NA,0.316	0.382,0.27	0.0,0.188	NA,NA	NA,0.481	0.0,0.316	0.236,0.481	0.0,0.0	0.0,0.0	0.0,NA	NA,NA
Ga01g01854	Chr01	-	99396281	99397252	99396795	99397252	99395828	99395938	0.0,NA	0.133,0.0	0.5,0.048	0.2,0.22	0.194,0.217	0.277,0.195	0.221,0.294	0.217,0.2	0.0,0.105	0.208,0.176	0.2,0.053	0.077,0.0	0.15,0.125	0.062,0.106	0.156,0.143	0.2,0.364
Ga01g01857	Chr01	+	99459011	99459476	99459011	99459280	99459565	99459647	0.026,0.004	0.034,0.0	0.0,0.0	0.0,0.0	0.029,0.024	0.037,0.044	0.034,0.029	0.013,0.008	0.097,0.077	0.0,0.0	0.108,0.127	0.017,0.0	0.103,0.063	0.12,0.45	0.069,0.0	0.098,0.038
Ga01g01878	Chr01	+	100601230	100601372	100601230	100601365	100601643	100601772	0.225,0.136	0.124,0.557	0.361,0.43	0.35,0.239	0.32,0.274	0.0,0.485	0.35,0.191	0.288,0.414	0.239,0.34	0.258,0.43	0.261,0.255	0.223,0.09	0.32,0.43	0.557,0.225	0.124,0.239	0.43,0.586
Ga01g01879	Chr01	-	100611892	100611975	100611896	100611975	100611666	100611780	0.383,0.287	0.191,0.255	0.108,0.146	0.193,0.227	0.189,0.263	0.065,0.163	0.132,0.142	0.093,0.137	0.193,0.203	0.11,0.2	0.222,0.092	0.518,0.473	0.19,0.235	0.118,0.146	0.296,0.25	0.211,0.279
Ga01g01886	Chr01	-	100761143	100761267	100761157	100761267	100760242	100760299	NA,NA	0.756,1.0	1.0,1.0	0.602,0.614	0.739,0.841	1.0,0.596	0.841,0.356	0.815,1.0	1.0,0.307	1.0,0.307	0.898,0.699	0.764,0.0	0.639,0.371	0.307,0.78	0.469,0.673	0.0,0.469
Ga01g01903	Chr01	+	101064779	101064860	101064779	101064852	101064976	101065462	0.875,0.93	0.882,0.849	0.894,1.0	0.757,1.0	0.96,1.0	1.0,0.685	1.0,0.871	0.947,0.737	0.911,0.906	0.903,0.849	0.974,0.911	0.984,0.971	0.959,0.789	1.0,0.921	1.0,1.0	1.0,1.0
Ga01g01911	Chr01	-	101172530	101172774	101172565	101172774	101172376	101172440	NA,NA	0.0,0.0	0.0,0.085	0.427,0.0	NA,NA	NA,1.0	0.0,NA	NA,NA	NA,NA	NA,0.044	0.286,0.13	NA,NA	0.199,0.0	0.427,0.0	0.0,NA	NA,1.0
Ga01g01917	Chr01	+	101337576	101337719	101337576	101337667	101337811	101337969	0.134,0.174	NA,NA	NA,0.248	0.569,0.032	0.204,0.15	0.274,0.623	0.268,0.248	0.15,0.268	NA,NA	1.0,0.132	0.248,0.099	0.0,NA	0.198,0.117	0.398,0.248	0.0,1.0	0.569,0.248
Ga01g01952	Chr01	+	102843206	102843600	102843206	102843356	102843795	102843859	0.063,0.041	0.114,1.0	0.31,0.625	0.13,0.294	0.284,0.317	0.333,0.415	0.236,0.32	0.213,0.265	0.055,0.124	0.455,0.545	0.093,0.303	0.665,0.818	0.436,0.313	0.565,0.16	0.171,0.135	0.127,0.17
Ga01g01962	Chr01	+	103132763	103132957	103132763	103132949	103133041	103133128	0.055,0.018	0.0,0.0	0.061,0.0	0.0,0.01	0.0,0.0	0.063,0.0	0.0,0.0	0.035,0.0	0.022,0.009	0.0,0.035	0.0,0.01	0.136,0.0	0.019,0.0	0.059,0.021	0.108,0.057	0.081,0.048
Ga01g01963	Chr01	+	103141871	103142559	103141871	103142548	103142669	103142878	0.199,0.405	0.057,0.059	0.0,0.04	0.066,0.058	0.033,0.047	0.02,0.032	0.026,0.02	0.011,0.0	0.031,0.042	0.038,0.109	0.051,0.047	0.074,0.0	0.0,0.049	0.018,0.0	0.047,0.078	0.0,0.0
Ga01g01971	Chr01	-	103372534	103373488	103373350	103373488	103371514	103372452	0.5,0.0	0.333,NA	0.0,0.0	0.143,0.667	0.263,0.0	0.333,0.091	0.09,0.038	0.214,0.2	0.0,0.043	NA,0.333	0.333,1.0	0.286,0.75	0.538,0.556	0.714,0.333	0.067,0.2	0.2,0.111
Ga01g01988	Chr01	-	103704556	103705950	103705151	103705950	103702790	103704440	NA,NA	0.0,NA	NA,NA	NA,0.0	NA,1.0	NA,NA	NA,NA	NA,NA	NA,1.0	NA,NA	NA,NA	1.0,NA	NA,NA	NA,NA	1.0,NA	NA,1.0
Ga01g02032	Chr01	+	104908843	104908929	104908843	104908914	104908997	104910432	NA,NA	NA,NA	NA,NA	NA,NA	NA,0.467	1.0,0.758	0.865,0.887	1.0,1.0	NA,0.0	NA,NA	0.0,NA	NA,NA	1.0,1.0	NA,NA	NA,NA	NA,1.0
Ga01g02047	Chr01	-	105030792	105031070	105030914	105031070	105030449	105030532	NA,NA	0.0,1.0	0.333,0.0	0.143,0.0	0.042,0.023	0.0,0.0	0.0,0.0	0.2,0.111	NA,0.0	0.032,0.03	0.032,0.0	0.0,0.0	0.067,0.167	0.0,0.111	0.0,NA	0.0,0.0
Ga01g02055	Chr01	+	105162730	105162881	105162730	105162810	105163131	105163373	0.0,0.369	0.207,0.0	1.0,0.128	0.369,0.163	0.156,0.035	0.0,0.0	0.047,0.027	0.083,0.047	NA,0.0	0.0,0.0	0.21,0.0	NA,NA	0.0,0.0	0.0,0.105	0.143,0.468	0.128,0.0
Ga01g02071	Chr01	-	105562930	105563026	105562942	105563026	105561282	105562722	0.0,NA	0.0,NA	0.0,NA	NA,0.0	0.474,NA	NA,0.474	NA,0.0	NA,0.153	NA,NA	0.0,1.0	0.231,0.677	NA,NA	1.0,0.0	0.0,NA	0.0,0.474	NA,NA
Ga01g02092	Chr01	-	105822685	105822877	105822717	105822877	105822483	105822613	NA,NA	NA,1.0	NA,1.0	1.0,1.0	NA,NA	NA,NA	0.432,0.0	0.0,NA	NA,NA	0.792,0.604	1.0,1.0	NA,NA	0.264,0.604	1.0,0.322	NA,1.0	NA,NA
Ga01g02133	Chr01	+	106784271	106784424	106784271	106784419	106784541	106784635	NA,NA	NA,NA	NA,NA	NA,1.0	1.0,1.0	NA,NA	1.0,NA	1.0,NA	NA,NA	NA,NA	NA,1.0	0.896,1.0	NA,0.0	NA,NA	NA,NA	NA,1.0
Ga01g02133	Chr01	+	106782901	106783574	106782901	106783335	106783734	106783880	0.0,0.0	0.075,0.0	0.073,0.0	0.057,0.043	0.004,0.0	0.01,0.025	0.029,0.007	0.038,0.032	0.048,0.038	0.0,0.043	0.014,0.034	0.01,0.0	0.0,0.02	0.01,0.029	0.035,0.013	0.0,0.009
Ga01g02142	Chr01	-	106860879	106863289	106860888	106863289	106860693	106860783	0.0,0.0	0.236,0.382	0.316,0.0	0.296,0.217	0.23,0.281	0.0,0.134	0.209,0.182	0.089,0.209	0.316,0.0	0.0,0.134	0.074,0.188	0.0,0.0	0.078,0.117	0.258,0.0	0.442,0.188	0.0,0.236
Ga01g02150	Chr01	+	107025108	107025263	107025108	107025143	107026147	107026867	0.928,0.931	1.0,1.0	1.0,0.926	0.972,0.964	1.0,1.0	0.8,1.0	0.947,1.0	0.455,1.0	1.0,0.908	0.867,0.953	0.952,1.0	1.0,1.0	1.0,1.0	0.944,0.985	0.88,0.929	0.908,0.935
Ga01g02155	Chr01	+	107195284	107196337	107195284	107195479	107196423	107196480	NA,NA	NA,NA	0.0,0.0	0.067,0.143	1.0,1.0	1.0,1.0	0.371,0.308	1.0,1.0	NA,1.0	0.25,0.053	NA,1.0	0.333,0.0	0.212,0.152	0.176,0.143	NA,NA	NA,1.0
Ga01g02155	Chr01	+	107195284	107196480	107195284	107195479	107196724	107196816	NA,0.0	0.333,1.0	0.556,0.8	1.0,0.444	0.889,0.8	0.875,0.923	0.558,0.631	1.0,0.385	0.556,0.778	0.4,0.92	1.0,1.0	1.0,1.0	0.44,0.755	0.676,0.628	0.5,0.217	0.333,1.0
Ga01g02164	Chr01	+	107414598	107414642	107414598	107414624	107414735	107415772	0.735,0.806	0.81,0.561	1.0,1.0	1.0,1.0	0.88,0.968	0.932,0.936	0.93,0.947	0.943,0.978	1.0,1.0	0.911,0.82	0.953,0.898	1.0,NA	1.0,0.793	0.947,1.0	0.837,1.0	0.872,0.879
Ga01g02166	Chr01	+	107503357	107503779	107503357	107503435	107507892	107508021	0.368,0.789	0.52,0.333	0.692,0.742	0.467,0.9	0.567,0.854	0.68,0.628	0.767,0.661	0.941,0.548	0.778,0.667	1.0,1.0	0.85,1.0	1.0,0.867	1.0,0.886	1.0,0.951	0.545,1.0	0.833,0.538
Ga01g02171	Chr01	-	107603864	107603924	107603900	107603924	107603165	107603796	NA,NA	0.0,0.0	1.0,0.425	NA,0.689	1.0,1.0	0.425,0.838	1.0,1.0	0.769,0.27	NA,NA	0.496,0.596	0.27,1.0	0.129,0.0	0.156,1.0	1.0,0.596	1.0,NA	NA,0.0
Ga01g02185	Chr01	+	107934386	107934869	107934386	107934508	107934999	107935087	0.826,0.667	1.0,1.0	0.746,1.0	0.5,1.0	0.952,0.913	0.714,0.909	0.818,0.891	0.964,0.85	1.0,0.556	0.667,1.0	1.0,0.778	1.0,NA	0.837,0.806	1.0,0.857	0.556,NA	1.0,1.0
Ga01g02187	Chr01	+	107967649	107967760	107967649	107967756	107968210	107968826	1.0,1.0	0.393,1.0	1.0,0.163	1.0,1.0	0.633,0.643	0.327,0.327	0.15,0.686	0.493,0.368	0.0,0.493	0.0,0.708	0.829,0.872	0.764,0.493	0.744,0.863	0.66,0.764	0.618,1.0	0.773,0.217
Ga01g02209	Chr01	+	108264488	108264705	108264488	108264692	108264798	108264905	0.0,0.0	0.0,0.0	0.0,0.05	0.0,0.0	0.0,0.023	0.015,0.0	0.0,0.011	0.009,0.0	0.0,0.0	0.0,0.0	0.0,0.011	0.03,0.0	0.0,0.0	0.024,0.0	0.033,0.039	0.0,0.0
Ga01g02228	Chr01	+	108524797	108525235	108524797	108524902	108525496	108526037	0.5,0.0	0.25,NA	0.0,NA	0.0,0.0	0.375,NA	NA,NA	NA,1.0	1.0,NA	1.0,NA	NA,0.0	0.2,0.0	0.4,0.333	0.5,0.333	0.0,0.0	0.333,0.0	1.0,0.333
Ga01g02231	Chr01	+	108549753	108549879	108549753	108549858	108549946	108550340	0.172,0.625	0.493,0.454	0.526,0.384	0.333,0.07	0.272,0.222	0.085,0.363	0.294,0.286	0.056,0.172	0.294,0.294	1.0,0.122	0.454,0.0	0.059,0.0	0.27,0.625	0.409,0.25	0.0,0.294	0.213,0.149
Ga01g02253	Chr01	-	108773850	108773946	108773863	108773946	108772881	108773065	0.0,0.0	0.373,0.0	0.0,0.064	0.349,0.263	0.448,0.438	0.471,0.297	0.345,0.433	0.281,0.426	0.349,0.338	0.675,0.165	0.791,0.308	0.308,NA	0.522,0.334	0.471,0.679	0.433,1.0	0.609,0.215
Ga01g02254	Chr01	+	108790500	108790969	108790500	108790911	108791086	108791295	1.0,NA	NA,NA	1.0,NA	0.559,NA	0.87,1.0	NA,1.0	0.137,NA	0.767,NA	1.0,NA	1.0,1.0	1.0,1.0	0.322,NA	1.0,NA	0.613,NA	0.777,NA	1.0,NA
Ga01g02255	Chr01	+	108808174	108808186	108808174	108808184	108808557	108808955	1.0,1.0	1.0,1.0	1.0,1.0	1.0,1.0	1.0,0.983	1.0,1.0	1.0,1.0	1.0,1.0	1.0,1.0	1.0,1.0	1.0,1.0	1.0,1.0	1.0,1.0	1.0,1.0	1.0,1.0	1.0,1.0
Ga01g02268	Chr01	-	109053494	109053811	109053553	109053811	109052654	109052766	1.0,0.634	0.0,0.0	1.0,1.0	0.654,1.0	1.0,1.0	NA,1.0	1.0,0.883	0.654,1.0	1.0,NA	1.0,0.716	1.0,1.0	NA,NA	0.863,1.0	1.0,0.879	0.486,1.0	NA,1.0
Ga01g02302	Chr01	+	109608071	109608217	109608071	109608212	109608735	109610611	NA,NA	0.0,NA	1.0,NA	0.0,0.243	0.149,0.435	0.49,0.325	0.194,0.194	0.161,0.419	NA,NA	NA,1.0	0.0,0.49	NA,NA	0.49,0.194	0.0,0.391	NA,NA	NA,NA
Ga01g02321	Chr01	-	109784317	109784462	109784338	109784462	109784098	109784235	1.0,0.526	0.357,0.625	0.416,0.281	0.267,0.361	0.257,0.226	0.226,0.221	0.215,0.26	0.291,0.251	1.0,0.217	0.423,0.373	0.369,0.378	0.131,0.106	0.37,0.341	0.304,0.364	0.21,0.336	0.339,0.206
Ga01g02373	Chr01	-	110636527	110637055	110636719	110637055	110635636	110635873	0.852,1.0	1.0,1.0	0.619,1.0	0.796,0.895	0.964,0.943	1.0,0.871	0.968,1.0	0.957,1.0	0.793,0.831	1.0,0.944	1.0,1.0	0.583,1.0	0.929,0.907	0.697,0.953	1.0,0.833	1.0,0.944
Ga01g02398	Chr01	+	110887229	110887306	110887229	110887281	110887384	110891197	1.0,NA	0.341,0.707	0.446,0.326	0.42,0.24	1.0,0.0	0.446,0.707	0.446,0.0	0.0,0.446	0.0,0.305	0.385,0.307	0.353,0.392	0.0,0.0	0.511,0.387	0.356,0.399	0.399,0.131	0.0,0.707
Ga01g02401	Chr01	+	110928922	110933038	110928922	110929240	110933616	110934024	1.0,NA	NA,NA	1.0,NA	0.538,0.25	NA,NA	NA,NA	NA,NA	NA,NA	0.0,0.091	0.2,0.163	0.543,0.391	0.5,NA	1.0,0.2	0.2,0.294	0.0,NA	0.429,0.4
Ga01g02486	Chr01	+	112055617	112056076	112055617	112055774	112056329	112056383	0.943,0.874	1.0,1.0	1.0,0.875	1.0,1.0	1.0,1.0	1.0,1.0	1.0,0.946	1.0,1.0	0.84,0.842	1.0,1.0	1.0,1.0	0.7,1.0	0.958,0.902	0.957,0.871	0.714,1.0	0.982,0.969
Ga01g02488	Chr01	+	112076355	112076526	112076355	112076519	112076608	112076906	0.485,0.495	0.22,0.0	0.22,0.739	0.32,0.274	0.295,0.212	0.361,0.462	0.332,0.309	0.485,0.485	0.332,0.414	0.261,0.86	0.32,0.34	0.03,0.068	0.266,0.904	0.333,0.3	0.136,0.361	0.32,0.185
Ga01g02492	Chr01	+	112098789	112099117	112098789	112099082	112099586	112101463	1.0,1.0	NA,NA	1.0,NA	NA,NA	NA,NA	1.0,NA	0.0,0.0	1.0,NA	NA,NA	1.0,NA	1.0,NA	0.39,1.0	1.0,1.0	1.0,0.0	1.0,0.427	0.427,0.528
Ga01g02492	Chr01	+	112098789	112099082	112098789	112099012	112099586	112101463	0.541,NA	NA,NA	1.0,NA	1.0,NA	1.0,NA	NA,NA	1.0,1.0	1.0,NA	1.0,NA	NA,NA	1.0,NA	0.825,0.0	1.0,NA	0.469,1.0	1.0,1.0	1.0,0.541
Ga01g02492	Chr01	+	112098789	112099117	112098789	112099012	112099586	112101463	0.818,1.0	NA,NA	1.0,NA	1.0,NA	1.0,NA	1.0,NA	NA,NA	1.0,NA	1.0,NA	1.0,NA	1.0,NA	0.778,0.2	1.0,1.0	0.556,NA	1.0,1.0	1.0,0.6
Ga01g02507	Chr01	+	112198260	112198520	112198260	112198515	112198585	112198634	0.325,0.192	0.073,0.054	0.208,0.073	0.114,0.183	0.09,0.043	0.214,0.123	0.194,0.167	0.149,0.102	0.09,0.137	0.144,0.183	0.114,0.214	0.179,0.216	0.069,0.122	0.101,0.084	0.089,0.076	0.221,0.22
Ga01g02517	Chr01	+	112257227	112258476	112257227	112258162	112258567	112259032	0.143,0.077	0.125,0.0	0.0,0.067	0.158,0.019	0.231,0.064	0.143,0.2	0.094,0.129	0.077,0.059	0.25,0.059	0.116,0.0	0.121,0.045	0.524,0.333	0.083,0.067	0.286,0.0	0.176,0.0	0.0,0.049
Ga01g02518	Chr01	+	112275294	112275489	112275294	112275484	112275610	112275792	0.096,0.045	0.0,0.0	0.194,0.161	0.084,0.0	0.061,0.045	0.092,0.166	0.184,0.11	0.121,0.243	0.292,0.0	0.074,0.252	0.078,0.094	0.139,0.084	0.0,0.051	0.0,0.096	0.08,0.278	0.092,0.141
Ga01g02560	Chr01	-	112908027	112908221	112908033	112908221	112907857	112907926	NA,NA	0.877,0.656	1.0,0.656	1.0,1.0	NA,NA	NA,1.0	0.488,NA	NA,1.0	NA,1.0	0.488,1.0	0.732,0.837	0.721,0.388	1.0,0.588	1.0,0.322	0.724,0.84	1.0,1.0
Ga02g00006	Chr02	-	173752	174430	174403	174430	173461	173617	NA,NA	NA,0.333	0.091,1.0	1.0,0.478	0.667,0.387	1.0,0.647	0.455,0.818	0.5,0.2	1.0,1.0	1.0,1.0	0.667,0.667	0.28,0.111	1.0,0.6	0.0,0.636	1.0,1.0	1.0,0.556
Ga02g00006	Chr02	-	172428	172622	172483	172622	172020	172348	1.0,NA	0.564,1.0	NA,0.66	0.393,0.564	0.519,0.7	0.393,0.87	1.0,0.554	0.618,0.694	NA,0.519	1.0,0.618	0.0,0.63	0.764,0.519	0.66,0.548	0.393,0.917	0.564,0.721	1.0,0.812
Ga02g00013	Chr02	-	234317	234599	234442	234599	233674	233973	NA,1.0	0.138,0.214	0.191,0.135	0.103,0.148	0.1,0.018	0.059,0.018	0.079,0.012	0.125,0.2	NA,0.176	0.227,0.263	0.127,0.078	0.0,0.0	0.032,0.046	0.212,0.172	0.091,0.167	0.0,0.214
Ga02g00015	Chr02	+	242733	242949	242733	242931	243126	243332	0.0,0.023	0.0,NA	NA,0.0	0.0,1.0	0.506,0.176	0.176,0.221	0.109,1.0	0.0,0.0	0.46,0.299	0.532,0.0	0.0,0.532	0.0,NA	0.254,0.221	0.46,0.0	0.561,NA	1.0,0.0
Ga02g00021	Chr02	+	264996	265205	264996	265103	265355	265493	0.333,0.2	0.0,0.0	0.1,0.0	0.037,0.037	0.0,0.0	0.0,0.014	0.026,0.0	0.038,0.0	0.143,0.158	0.0,0.03	0.0,0.023	0.004,0.111	0.0,0.061	0.0,0.0	0.091,0.0	0.167,0.121
Ga02g00021	Chr02	+	265355	265493	265355	265404	265666	265726	0.175,1.0	0.795,0.0	0.818,0.864	0.563,0.429	0.395,0.598	0.56,0.546	0.408,0.443	0.5,0.414	0.614,0.614	0.77,0.57	0.514,0.783	0.191,0.111	0.346,0.853	1.0,0.638	0.57,0.514	0.692,0.514
Ga02g00021	Chr02	+	264837	264907	264837	264891	264996	265103	0.635,0.0	0.0,0.0	0.0,0.0	0.08,0.086	0.146,0.028	0.0,0.088	0.105,0.049	0.021,0.046	0.0,0.0	0.0,0.121	0.069,0.0	0.063,0.232	0.091,0.126	0.055,0.098	0.0,0.0	0.07,0.051
Ga02g00021	Chr02	+	263478	263630	263478	263588	263836	263895	0.0,0.414	0.15,0.0	0.066,0.15	0.081,0.033	0.0,0.094	0.092,0.0	0.081,0.119	0.205,0.033	0.0,0.0	0.0,0.298	0.039,0.022	0.243,0.11	0.098,0.175	0.261,0.098	0.288,0.056	0.32,0.108
Ga02g00053	Chr02	-	440259	440730	440580	440730	439913	439983	0.2,0.135	0.048,0.0	0.12,0.065	0.071,0.048	0.038,0.094	0.079,0.056	0.032,0.114	0.097,0.119	0.164,0.108	0.088,0.151	0.047,0.052	0.433,0.262	0.018,0.092	0.072,0.09	0.122,0.057	0.164,0.138
Ga02g00084	Chr02	-	632320	632563	632326	632563	630637	631435	NA,NA	1.0,NA	0.777,0.613	1.0,0.826	NA,0.488	NA,NA	1.0,1.0	NA,NA	0.0,1.0	0.87,0.87	1.0,0.858	NA,NA	0.776,0.875	0.625,0.848	1.0,1.0	NA,0.811
Ga02g00098	Chr02	+	755557	755708	755557	755704	755823	755915	0.764,0.904	0.64,0.548	0.716,0.863	0.81,0.62	0.894,0.877	0.714,0.856	0.849,0.917	0.801,0.893	1.0,0.762	0.907,0.806	0.843,0.795	0.726,0.658	0.8,0.933	0.761,0.784	0.846,0.904	0.829,0.787
Ga02g00122	Chr02	-	935790	935918	935815	935918	935623	935716	0.0,0.525	0.212,0.0	0.446,0.365	0.244,0.194	0.24,0.225	0.139,0.287	0.146,0.115	0.063,0.161	0.118,0.0	0.484,0.041	0.091,0.558	0.146,0.068	0.194,0.118	0.048,0.099	0.163,0.168	0.401,0.074
Ga02g00131	Chr02	-	985529	985707	985557	985707	984525	984944	0.797,0.476	1.0,NA	1.0,0.0	1.0,NA	1.0,NA	NA,NA	NA,NA	NA,NA	0.0,1.0	1.0,1.0	1.0,NA	0.702,NA	0.44,0.0	1.0,0.44	0.44,1.0	0.647,0.208
Ga02g00186	Chr02	+	1693963	1694274	1693963	1693992	1694390	1694469	NA,NA	0.556,0.5	1.0,1.0	1.0,0.333	0.918,0.571	1.0,0.8	0.889,1.0	0.789,0.6	0.0,1.0	0.667,1.0	0.714,0.667	NA,NA	0.714,0.857	0.375,0.636	1.0,1.0	1.0,1.0
Ga02g00264	Chr02	+	2655037	2655167	2655037	2655138	2655275	2655785	1.0,1.0	0.438,NA	NA,0.609	NA,1.0	0.539,0.438	1.0,0.438	0.28,1.0	0.51,0.757	NA,1.0	1.0,1.0	0.438,1.0	1.0,NA	1.0,1.0	NA,NA	0.28,NA	NA,0.319
Ga02g00288	Chr02	+	3155900	3156450	3155900	3156147	3156557	3156597	0.0,NA	0.143,0.0	0.4,0.209	0.333,0.091	0.226,0.375	0.333,0.257	0.349,0.235	0.302,0.625	NA,1.0	0.333,0.386	0.0,0.333	0.1,0.0	0.488,0.404	0.459,0.361	0.143,0.0	1.0,0.692
Ga02g00310	Chr02	-	3553314	3553940	3553839	3553940	3553004	3553178	1.0,0.771	0.85,1.0	0.648,0.714	0.976,0.882	0.832,0.8	0.885,0.745	0.915,0.897	0.813,0.783	0.945,0.92	0.714,0.765	0.786,0.575	0.99,1.0	0.751,0.68	0.855,0.679	0.828,0.964	0.769,0.842
Ga02g00336	Chr02	-	4165187	4165305	4165220	4165305	4165013	4165084	0.046,0.085	0.172,0.07	0.097,0.079	0.041,0.08	0.034,0.052	0.027,0.062	0.029,0.039	0.046,0.077	0.129,0.141	0.072,0.082	0.091,0.08	0.029,0.0	0.056,0.071	0.058,0.072	0.066,0.108	0.064,0.078
Ga02g00351	Chr02	-	4466284	4467117	4467000	4467117	4466091	4466190	0.053,0.05	0.0,0.0	0.053,0.0	0.059,0.091	0.143,0.03	0.0,0.0	0.04,0.103	0.04,0.0	0.333,0.097	0.0,0.032	0.02,0.053	0.538,0.333	0.143,0.083	0.111,0.0	0.286,0.0	0.024,0.046
Ga02g00372	Chr02	+	5234562	5235016	5234562	5234618	5235274	5235582	1.0,0.304	0.905,1.0	0.0,0.854	0.655,0.429	0.443,0.462	0.4,0.536	0.605,0.714	0.61,0.355	0.68,0.699	0.5,0.641	0.614,0.518	0.75,0.263	0.627,0.596	0.591,0.647	0.592,0.625	0.444,0.458
Ga02g00412	Chr02	+	6432784	6433072	6432784	6433047	6433165	6433246	1.0,0.653	0.732,1.0	0.446,1.0	1.0,0.653	0.651,0.663	0.879,1.0	0.791,0.68	1.0,0.932	0.828,0.754	0.906,0.446	0.811,0.906	1.0,0.707	0.858,0.801	0.849,0.801	0.472,0.707	0.707,0.673
Ga02g00412	Chr02	+	6440155	6440249	6440155	6440220	6440425	6441439	0.0,1.0	1.0,0.0	0.0,0.25	0.796,1.0	0.7,0.308	NA,0.319	0.675,0.522	0.824,1.0	0.163,0.811	0.609,1.0	0.358,0.494	0.418,0.0	0.609,0.401	NA,1.0	1.0,0.609	1.0,0.824
Ga02g00412	Chr02	+	6440155	6440313	6440155	6440249	6440425	6441439	NA,0.0	NA,NA	NA,0.0	0.289,NA	0.234,0.0	1.0,1.0	0.133,0.314	0.133,NA	0.0,0.08	0.379,0.0	0.55,0.0	0.289,1.0	0.0,0.0	NA,0.0	0.379,0.0	0.0,0.092
Ga02g00412	Chr02	+	6440155	6440313	6440155	6440220	6440425	6441439	0.0,NA	1.0,0.0	0.0,0.069	0.675,1.0	0.509,0.129	1.0,0.383	0.463,0.383	0.609,1.0	0.0,0.564	0.509,1.0	0.308,0.28	0.285,0.206	0.409,0.069	NA,1.0	1.0,0.341	1.0,0.341
Ga02g00424	Chr02	+	6815376	6815462	6815376	6815412	6815555	6816272	0.251,0.209	0.401,NA	0.251,0.087	0.445,0.308	0.429,0.218	0.401,0.429	0.338,0.077	0.572,0.16	0.401,0.129	0.455,0.317	0.346,0.491	0.584,0.512	0.196,0.281	0.111,0.19	0.342,0.182	0.438,0.619
Ga02g00426	Chr02	-	6851249	6851372	6851302	6851372	6850116	6850190	0.161,0.105	0.027,0.0	0.0,0.0	0.07,0.0	0.0,0.0	0.0,0.0	0.0,0.0	0.023,0.0	0.05,0.024	0.0,0.012	0.012,0.0	0.0,0.0	0.052,0.0	0.0,0.0	0.0,0.0	0.035,0.009
Ga02g00433	Chr02	-	7087191	7087386	7087212	7087386	7086945	7087097	1.0,0.982	0.965,1.0	1.0,1.0	0.905,0.949	0.925,0.915	1.0,0.932	0.991,0.96	0.948,0.948	1.0,0.952	1.0,0.926	1.0,0.974	0.994,1.0	0.908,0.897	0.971,0.939	0.93,0.937	1.0,0.969
Ga02g00486	Chr02	+	8443014	8443540	8443014	8443528	8443746	8443900	0.0,0.0	0.13,0.0	0.065,0.122	0.031,0.174	0.101,0.103	0.081,0.086	0.086,0.088	0.112,0.13	NA,NA	0.135,0.074	0.091,0.07	0.184,0.091	0.231,0.114	0.026,0.079	0.0,NA	0.0,0.0
Ga02g00499	Chr02	+	9562137	9562625	9562137	9562266	9562998	9563194	1.0,0.818	0.88,1.0	0.838,0.844	0.9,0.857	0.935,0.783	1.0,1.0	0.896,0.915	0.965,0.915	1.0,1.0	1.0,0.86	0.82,0.846	0.855,0.833	0.692,0.857	0.583,0.73	0.895,1.0	1.0,0.865
Ga02g00542	Chr02	+	14225129	14225494	14225129	14225192	14225610	14225753	0.333,NA	0.333,0.333	0.474,0.333	0.12,0.429	0.472,0.176	0.385,0.2	0.25,0.6	0.5,0.103	0.6,0.36	0.44,0.742	0.436,0.5	1.0,1.0	0.543,0.357	1.0,0.771	0.231,1.0	NA,0.143
Ga02g00544	Chr02	+	14580266	14580965	14580266	14580546	14581494	14582355	0.037,0.0	0.0,0.0	0.0,0.0	0.029,0.0	0.013,0.052	0.0,0.0	0.032,0.044	0.031,0.0	0.083,0.09	0.036,0.0	0.084,0.024	0.0,0.0	0.094,0.044	0.017,0.019	0.026,0.0	0.065,0.022
Ga02g00582	Chr02	-	20847677	20847759	20847709	20847759	20846353	20846723	0.183,0.287	0.352,NA	1.0,0.604	0.432,0.504	0.48,0.276	0.432,0.22	0.717,0.388	0.696,0.575	0.087,0.3	0.432,0.344	0.47,0.246	0.67,NA	0.314,0.421	0.228,0.281	0.533,0.604	0.358,0.311
Ga02g00588	Chr02	-	21279396	21279497	21279440	21279497	21279223	21279321	0.0,0.122	0.0,NA	0.411,0.0	0.189,0.076	0.178,0.11	0.06,0.072	0.087,0.274	0.137,0.128	0.0,0.582	0.0,0.06	0.0,0.367	0.116,0.313	0.0,0.0	0.317,0.122	0.0,0.0	0.0,0.148
Ga02g00588	Chr02	-	21282166	21282495	21282366	21282495	21281845	21282076	1.0,0.8	1.0,1.0	1.0,1.0	1.0,0.647	1.0,0.944	1.0,1.0	1.0,1.0	1.0,0.879	0.5,1.0	1.0,1.0	1.0,1.0	0.549,0.507	0.862,0.81	0.92,1.0	1.0,1.0	1.0,1.0
Ga02g00591	Chr02	-	21585414	21585617	21585468	21585617	21584498	21585316	0.867,0.916	0.935,1.0	1.0,1.0	0.752,0.899	0.905,0.951	0.946,0.944	0.912,1.0	0.982,0.889	0.765,0.941	1.0,0.847	0.944,0.848	0.827,1.0	0.844,1.0	0.882,0.796	0.765,0.854	0.827,0.973
Ga02g00591	Chr02	-	21582173	21582274	21582194	21582274	21581381	21581463	0.853,0.143	0.122,1.0	0.869,1.0	NA,0.342	0.51,0.285	0.0,0.309	0.0,0.312	0.257,0.217	0.172,0.0	0.0,0.322	0.546,0.416	0.0,0.0	0.25,1.0	1.0,0.543	0.156,0.555	0.4,0.263
Ga02g00591	Chr02	-	21582194	21582426	21582355	21582426	21581376	21581463	1.0,0.833	1.0,NA	0.091,0.0	NA,0.667	0.5,1.0	0.667,0.765	0.429,0.297	0.667,0.75	0.8,0.6	0.333,0.467	1.0,0.778	1.0,1.0	0.6,0.0	0.067,0.28	0.692,1.0	1.0,0.636
Ga02g00591	Chr02	-	21581376	21582274	21581381	21582274	21580970	21581277	1.0,1.0	1.0,1.0	1.0,1.0	1.0,0.885	0.906,1.0	0.914,1.0	1.0,1.0	0.871,1.0	0.871,1.0	1.0,1.0	0.942,0.914	1.0,NA	1.0,1.0	1.0,0.945	1.0,1.0	1.0,0.931
Ga02g00595	Chr02	-	21674338	21674577	21674472	21674577	21674134	21674155	NA,NA	NA,NA	NA,NA	NA,1.0	1.0,0.2	NA,NA	0.333,0.556	0.5,0.091	NA,NA	1.0,NA	NA,1.0	NA,NA	0.0,0.0	NA,NA	NA,0.0	NA,NA
Ga02g00595	Chr02	-	21674342	21674577	21674472	21674577	21674134	21674155	NA,NA	1.0,NA	NA,1.0	1.0,1.0	1.0,0.273	NA,1.0	0.2,0.556	0.5,0.091	NA,1.0	1.0,1.0	NA,1.0	NA,NA	0.333,0.0	1.0,1.0	1.0,0.0	1.0,NA
Ga02g00595	Chr02	-	21669314	21669546	21669357	21669546	21668811	21668970	NA,NA	NA,NA	NA,0.0	0.0,0.091	0.203,0.135	0.19,NA	0.238,0.0	0.584,1.0	NA,1.0	0.0,0.413	0.0,0.0	1.0,NA	1.0,0.413	0.0,1.0	NA,1.0	NA,NA
Ga02g00595	Chr02	-	21674338	21674577	21674342	21674577	21674134	21674155	NA,NA	0.0,NA	NA,0.0	0.0,0.327	0.414,0.393	NA,0.0	0.66,0.493	0.493,0.493	NA,0.0	0.66,0.0	NA,0.795	NA,NA	0.0,NA	0.0,0.0	0.0,NA	0.0,NA
Ga02g00604	Chr02	+	22226145	22226252	22226145	22226248	22226517	22226595	0.175,0.14	0.371,0.393	0.353,0.0	0.23,0.322	0.33,0.385	0.276,0.331	0.27,0.275	0.283,0.325	0.242,0.323	0.244,0.468	0.263,0.381	0.493,NA	0.418,0.17	0.183,0.168	0.321,0.277	0.314,0.213
Ga02g00611	Chr02	-	22502809	22503104	22502959	22503104	22502590	22502659	0.25,0.029	0.032,0.143	0.0,0.2	0.0,0.152	0.065,0.048	0.059,0.042	0.0,0.018	0.083,0.0	0.0,0.077	0.034,0.037	0.1,0.022	0.067,NA	0.0,0.056	0.053,0.0	0.056,0.0	0.063,0.02
Ga02g00611	Chr02	-	22503185	22503370	22503266	22503370	22502590	22503104	0.0,0.13	0.051,0.0	0.038,0.027	0.036,0.0	0.021,0.008	0.022,0.0	0.033,0.006	0.018,0.039	0.049,0.07	0.0,0.023	0.036,0.039	0.044,0.0	0.052,0.025	0.033,0.016	0.059,0.0	0.077,0.044
Ga02g00625	Chr02	+	23810361	23810502	23810361	23810455	23810902	23811087	1.0,1.0	0.887,1.0	1.0,0.911	1.0,0.86	0.827,0.916	0.925,1.0	0.863,1.0	1.0,1.0	1.0,1.0	1.0,0.744	0.982,0.736	0.817,0.851	0.878,1.0	0.773,0.949	0.902,1.0	1.0,1.0
Ga02g00625	Chr02	+	23809056	23809540	23809056	23809109	23810361	23810474	0.333,1.0	0.231,0.714	0.556,0.067	1.0,0.28	0.458,0.282	0.167,0.333	0.395,0.261	0.375,0.2	0.333,0.28	0.133,0.444	0.289,0.286	0.551,0.765	0.2,0.538	0.263,0.636	0.385,0.375	0.5,0.36
Ga02g00625	Chr02	+	23810361	23810502	23810361	23810474	23810902	23811087	1.0,1.0	0.858,0.702	1.0,0.922	0.937,1.0	0.917,0.893	1.0,0.968	0.923,0.969	1.0,0.957	1.0,0.882	1.0,0.93	0.866,0.885	0.861,0.929	0.943,0.919	1.0,1.0	0.872,0.876	1.0,0.904
Ga02g00625	Chr02	+	23810361	23810474	23810361	23810455	23810902	23811087	NA,NA	0.559,1.0	NA,0.458	1.0,0.0	0.297,0.559	0.0,1.0	0.337,1.0	1.0,1.0	NA,1.0	1.0,0.175	0.894,0.261	0.435,0.297	0.297,1.0	0.0,0.0	0.629,1.0	1.0,1.0
Ga02g00646	Chr02	+	26314474	26314568	26314474	26314540	26314746	26314842	0.122,0.149	0.075,0.702	0.036,0.146	0.091,0.079	0.076,0.094	0.077,0.009	0.088,0.031	0.074,0.083	0.037,0.033	0.049,0.037	0.048,0.0	0.282,0.092	0.075,0.076	0.061,0.149	0.046,0.252	0.16,0.078
Ga02g00659	Chr02	-	27304647	27304857	27304650	27304857	27303965	27304057	0.873,0.923	0.758,NA	0.662,0.424	0.746,0.615	0.642,0.746	0.521,0.636	0.673,0.71	0.742,0.636	0.54,0.618	0.545,0.548	0.751,0.859	0.74,0.583	0.618,0.641	0.548,0.606	0.554,0.915	0.527,0.612
Ga02g00664	Chr02	-	27876723	27879300	27879101	27879300	27875196	27875280	0.333,0.0	NA,NA	0.0,NA	0.2,0.059	0.25,0.135	0.167,0.231	0.143,0.0	0.44,0.75	0.429,0.333	1.0,0.0	0.355,0.263	0.865,0.789	0.294,0.692	0.4,0.0	0.294,0.0	0.333,0.0
Ga02g00664	Chr02	-	27882077	27882211	27882135	27882211	27880380	27880913	0.576,0.372	0.826,0.717	0.835,0.514	0.76,0.593	0.622,0.526	0.458,0.809	0.668,0.656	0.498,0.597	0.631,0.609	0.751,0.405	0.756,0.613	0.965,0.785	0.619,0.647	0.346,0.388	0.581,0.349	0.559,0.629
Ga02g00665	Chr02	+	27939052	27939163	27939052	27939156	27939346	27939552	NA,NA	1.0,1.0	1.0,1.0	1.0,1.0	0.91,0.873	0.857,0.956	0.868,0.739	0.898,0.956	NA,1.0	0.739,0.751	1.0,1.0	1.0,NA	0.964,0.85	0.916,0.93	NA,1.0	1.0,1.0
Ga02g00670	Chr02	-	28675132	28675318	28675268	28675318	28670924	28675048	0.882,0.5	1.0,0.667	0.429,0.333	0.667,0.529	0.727,0.692	0.778,1.0	0.708,0.474	0.5,0.294	1.0,0.455	1.0,0.25	0.692,0.615	0.357,0.333	1.0,0.333	1.0,1.0	0.6,1.0	1.0,0.688
Ga02g00684	Chr02	+	31440997	31441356	31440997	31441231	31441456	31441559	0.0,0.0	0.455,0.0	NA,0.0	0.091,0.133	0.108,0.059	0.222,0.056	0.067,0.1	0.143,0.032	0.0,0.083	0.053,0.28	0.176,0.0	0.12,0.0	0.0,0.2	0.111,0.101	0.111,0.0	0.083,0.067
Ga02g00691	Chr02	+	33247053	33247260	33247053	33247239	33247555	33247740	1.0,1.0	0.517,0.714	0.625,0.744	1.0,0.357	0.468,0.454	0.696,0.7	0.67,0.538	0.652,0.373	NA,0.625	0.172,0.454	0.409,0.614	0.88,0.821	1.0,0.421	0.581,0.769	0.789,0.294	0.769,0.893
Ga02g00691	Chr02	+	33247053	33247438	33247053	33247239	33247555	33247740	1.0,NA	0.067,0.2	0.0,0.636	1.0,0.053	0.0,0.222	0.111,0.167	0.357,0.118	0.529,0.067	1.0,0.2	0.111,0.333	0.25,0.154	0.167,0.111	1.0,0.0	0.333,0.273	0.6,0.0	0.0,0.5
Ga02g00691	Chr02	+	33247053	33247438	33247053	33247260	33247555	33247740	0.333,0.0	0.053,0.077	0.0,0.333	0.067,0.077	0.0,0.222	0.043,0.067	0.214,0.087	0.333,0.091	1.0,0.111	0.333,0.333	0.375,0.087	0.022,0.022	0.125,0.0	0.2,0.086	0.25,0.0	0.0,0.091
Ga02g00695	Chr02	-	33617164	33617288	33617169	33617288	33616680	33617046	1.0,0.49	1.0,NA	NA,1.0	1.0,0.391	1.0,1.0	0.828,1.0	0.771,0.771	0.885,1.0	0.658,1.0	1.0,1.0	0.616,1.0	0.794,1.0	0.706,1.0	0.794,1.0	0.49,1.0	1.0,0.896
Ga02g00701	Chr02	+	35550002	35550313	35550002	35550290	35550381	35550666	NA,NA	0.621,0.0	0.621,0.0	0.0,0.093	1.0,NA	NA,NA	0.0,0.0	NA,NA	0.0,0.157	NA,0.45	NA,1.0	NA,NA	NA,NA	NA,NA	0.185,0.534	NA,0.0
Ga02g00710	Chr02	-	37030069	37030272	37030145	37030272	37029731	37029984	0.221,0.0	0.196,1.0	0.46,0.275	0.066,0.275	0.313,0.037	0.112,0.14	0.266,0.125	0.508,0.075	0.363,0.125	0.46,0.74	0.778,0.0	0.072,0.049	0.242,0.293	0.254,0.181	0.275,0.431	0.711,0.242
Ga02g00710	Chr02	-	37048847	37049049	37049014	37049049	37046931	37047086	0.0,0.016	0.011,0.0	0.024,0.014	0.032,0.004	0.012,0.07	0.212,0.118	0.047,0.015	0.459,0.404	0.02,0.01	0.029,0.074	0.024,0.008	0.031,0.0	0.036,0.04	0.024,0.026	0.02,0.0	0.024,0.011
Ga02g00721	Chr02	+	39870996	39871795	39870996	39871288	39871966	39872074	0.579,0.846	1.0,1.0	0.8,1.0	0.9,1.0	1.0,1.0	1.0,0.962	1.0,0.875	0.875,0.885	0.739,0.915	0.833,1.0	0.9,0.889	1.0,1.0	0.857,1.0	1.0,0.84	0.938,1.0	0.967,0.934
Ga02g00785	Chr02	+	54131715	54132508	54131715	54132362	54132603	54133040	1.0,0.8	NA,NA	1.0,NA	NA,0.0	0.2,0.2	1.0,0.333	0.111,0.0	0.091,0.5	NA,NA	0.333,0.0	0.333,0.0	NA,NA	0.0,NA	0.5,0.0	NA,1.0	NA,0.0
Ga02g00787	Chr02	-	54296804	54297091	54296982	54297091	54295559	54296440	1.0,0.625	1.0,1.0	0.2,NA	1.0,NA	1.0,1.0	NA,NA	NA,1.0	0.0,NA	1.0,1.0	0.0,1.0	1.0,1.0	1.0,NA	0.2,NA	1.0,1.0	1.0,1.0	1.0,0.0
Ga02g00824	Chr02	+	59166414	59166496	59166414	59166468	59166571	59166696	NA,NA	NA,NA	NA,0.282	NA,0.344	0.164,0.085	0.0,0.344	0.252,0.173	0.153,0.252	1.0,NA	0.0,0.0	0.344,1.0	0.167,0.164	0.344,0.44	NA,0.0	0.0,NA	NA,0.0
Ga02g00843	Chr02	+	61002434	61002760	61002434	61002647	61002879	61003066	0.263,0.268	0.267,0.1	0.231,0.056	0.181,0.099	0.086,0.161	0.143,0.13	0.055,0.138	0.138,0.185	0.211,0.175	0.167,0.231	0.13,0.115	0.201,0.127	0.5,0.081	0.258,0.2	0.266,0.126	0.3,0.222
Ga02g00857	Chr02	-	61890195	61890499	61890209	61890499	61889881	61890117	0.307,0.688	0.0,NA	NA,NA	NA,NA	0.469,1.0	0.469,NA	1.0,1.0	0.469,0.0	NA,NA	NA,1.0	NA,NA	NA,NA	0.469,0.639	1.0,NA	NA,NA	1.0,1.0
Ga02g00875	Chr02	-	67312775	67312966	67312808	67312966	67311634	67312327	0.914,0.893	1.0,1.0	0.819,1.0	1.0,0.908	0.89,0.868	0.872,0.932	0.776,0.729	0.862,0.751	0.919,1.0	1.0,0.638	1.0,1.0	0.801,1.0	0.806,0.819	0.95,0.782	1.0,1.0	1.0,0.773
Ga02g00883	Chr02	+	70056194	70056556	70056194	70056545	70056633	70056849	0.476,0.0	0.243,0.784	0.0,0.154	0.07,0.083	0.227,0.322	0.312,0.224	0.08,0.108	0.0,0.125	0.232,0.115	0.275,0.11	0.409,0.238	0.339,0.366	0.199,0.377	0.218,0.057	0.149,0.102	0.0,0.0
Ga02g00886	Chr02	+	71574645	71575070	71574645	71575066	71575239	71575311	NA,NA	1.0,NA	NA,NA	NA,0.593	1.0,0.773	1.0,NA	1.0,1.0	1.0,1.0	NA,NA	NA,NA	0.66,1.0	NA,NA	1.0,1.0	NA,1.0	0.327,1.0	NA,NA
Ga02g00904	Chr02	+	73698581	73698620	73698581	73698615	73698790	73699714	0.658,0.457	0.49,0.0	0.243,0.546	NA,0.138	0.366,1.0	0.49,NA	1.0,0.325	0.325,0.194	0.794,0.325	0.243,0.658	0.0,1.0	0.0,NA	0.49,0.391	0.325,0.096	0.0,1.0	0.121,0.359
Ga02g00929	Chr02	-	80714783	80715191	80714954	80715191	80714444	80714630	0.0,0.0	0.051,0.0	0.05,0.048	0.0,0.037	0.065,0.082	0.048,0.013	0.022,0.0	0.048,0.073	0.0,0.018	0.037,0.071	0.098,0.042	0.0,0.0	0.067,0.102	0.1,0.059	0.043,0.0	0.0,0.071
Ga02g00932	Chr02	+	80732490	80732754	80732490	80732594	80732835	80732939	1.0,1.0	0.946,1.0	1.0,1.0	1.0,1.0	1.0,1.0	1.0,1.0	1.0,1.0	1.0,1.0	1.0,1.0	1.0,1.0	0.932,1.0	1.0,1.0	1.0,1.0	1.0,1.0	1.0,1.0	1.0,1.0
Ga02g00932	Chr02	+	80731838	80731977	80731838	80731966	80732249	80732292	0.097,0.0	0.0,0.0	0.038,0.0	0.054,0.07	0.115,0.195	0.312,0.232	0.173,0.393	0.061,0.102	0.178,0.035	0.0,0.0	0.065,0.051	0.154,0.476	0.131,0.154	0.266,0.07	0.072,0.185	0.243,0.2
Ga02g00935	Chr02	-	80921705	80921804	80921715	80921804	80921420	80921554	0.0,0.0	0.0,0.0	0.0,0.046	0.0,0.133	0.128,0.186	0.054,0.0	0.084,0.126	0.041,0.124	NA,0.0	0.478,0.268	0.0,0.0	0.604,0.647	0.186,0.175	0.084,0.0	NA,0.0	1.0,0.0
Ga02g00942	Chr02	-	81420373	81420541	81420390	81420541	81420196	81420230	NA,NA	1.0,NA	0.0,NA	0.775,1.0	0.542,0.858	0.0,0.575	0.27,NA	0.564,0.534	0.0,0.633	0.0,1.0	0.365,1.0	0.721,NA	1.0,0.301	1.0,1.0	0.223,1.0	NA,NA
Ga02g00946	Chr02	-	81644796	81646272	81644800	81646272	81644474	81644708	0.0,NA	1.0,1.0	NA,0.244	1.0,NA	0.897,0.81	1.0,0.921	1.0,0.822	0.716,0.636	NA,1.0	1.0,0.66	0.572,0.43	0.368,0.244	0.795,1.0	0.593,NA	1.0,1.0	0.764,0.755
Ga02g00946	Chr02	-	81644399	81644708	81644474	81644708	81643762	81643944	NA,NA	NA,0.364	NA,0.0	NA,NA	NA,0.276	0.0,1.0	NA,0.364	0.0,0.0	NA,0.0	0.0,NA	0.0,NA	0.821,NA	NA,1.0	NA,1.0	NA,0.0	0.0,0.0
Ga02g01017	Chr02	+	86739142	86739370	86739142	86739282	86739449	86739544	0.262,0.516	0.081,0.0	0.151,0.111	0.313,0.375	0.124,0.096	0.247,0.045	0.024,0.062	0.019,0.058	0.479,0.467	0.141,0.255	0.299,0.199	0.088,0.132	0.112,0.225	0.089,0.148	0.156,0.076	0.516,0.151
Ga02g01042	Chr02	-	87395450	87395590	87395490	87395590	87395220	87395368	0.324,1.0	0.152,NA	0.589,0.518	0.082,0.31	0.418,0.545	0.365,0.508	0.541,0.339	0.418,0.518	0.324,0.264	0.242,0.657	0.589,0.119	0.301,0.518	0.501,0.264	1.0,0.564	0.324,1.0	0.365,0.235
Ga02g01042	Chr02	-	87395450	87395590	87395534	87395590	87395220	87395368	1.0,1.0	1.0,NA	1.0,1.0	1.0,0.656	0.666,1.0	0.576,0.819	1.0,0.792	0.916,0.765	1.0,0.731	1.0,1.0	0.645,1.0	0.765,0.765	0.792,0.71	0.521,0.721	1.0,1.0	1.0,0.499
Ga02g01042	Chr02	-	87395490	87395590	87395534	87395590	87395220	87395368	1.0,NA	1.0,NA	1.0,1.0	1.0,0.736	0.699,1.0	0.635,0.788	1.0,0.867	0.918,0.736	1.0,0.848	1.0,1.0	0.537,1.0	0.875,0.736	0.777,0.807	0.0,0.635	1.0,NA	1.0,0.619
Ga02g01051	Chr02	+	87732022	87732677	87732022	87732652	87732790	87732910	1.0,0.0	0.0,0.0	0.0,0.392	0.212,0.349	0.475,0.446	1.0,0.0	0.335,0.47	0.525,0.801	0.349,0.287	0.547,1.0	0.738,0.0	0.464,0.212	0.446,0.0	0.446,0.401	0.446,1.0	0.801,1.0
Ga02g01076	Chr02	+	88624987	88626035	88624987	88625065	88626875	88626925	1.0,1.0	0.429,1.0	0.429,1.0	0.778,0.909	0.818,1.0	0.75,1.0	0.733,0.688	1.0,1.0	0.714,0.929	1.0,1.0	0.467,1.0	0.75,1.0	1.0,1.0	0.667,0.778	0.714,1.0	0.5,1.0
Ga02g01081	Chr02	-	88669655	88669772	88669709	88669772	88668787	88669269	1.0,NA	0.394,NA	0.0,0.0	1.0,NA	0.566,0.0	1.0,NA	0.075,0.0	NA,1.0	NA,NA	1.0,0.157	NA,0.0	0.14,NA	NA,0.661	0.0,NA	0.394,0.0	NA,0.0
Ga02g01109	Chr02	+	89188116	89188952	89188116	89188290	89189504	89190050	1.0,1.0	0.0,1.0	0.333,1.0	0.636,0.0	0.391,0.429	0.4,0.5	0.5,0.385	0.714,0.333	1.0,1.0	0.714,1.0	0.158,0.571	0.158,0.333	0.714,0.5	0.556,0.818	0.5,1.0	0.556,0.333
Ga02g01117	Chr02	+	89287182	89287261	89287182	89287219	89287557	89287599	NA,NA	0.0,0.0	NA,NA	0.261,0.32	0.857,0.414	0.0,0.347	0.618,0.586	0.175,0.541	NA,0.414	0.68,1.0	0.0,0.586	0.347,1.0	1.0,0.22	1.0,NA	0.0,1.0	NA,1.0
Ga02g01117	Chr02	+	89286150	89286731	89286150	89286313	89287182	89287279	1.0,1.0	0.4,1.0	0.0,0.636	0.407,0.333	0.257,0.265	0.4,0.25	0.179,0.318	0.333,0.364	0.333,0.333	0.429,0.429	0.31,0.083	0.355,0.5	0.263,0.0	0.0,0.571	0.579,0.143	1.0,0.333
Ga02g01117	Chr02	+	89287182	89287279	89287182	89287261	89287557	89287599	1.0,1.0	1.0,1.0	1.0,1.0	0.923,0.847	0.706,0.814	1.0,0.862	0.671,0.805	0.857,0.764	NA,0.631	0.865,0.923	1.0,0.857	0.787,0.599	0.847,0.885	0.749,1.0	1.0,0.681	1.0,0.911
Ga02g01117	Chr02	+	89287182	89287279	89287182	89287219	89287557	89287599	1.0,1.0	0.849,0.556	1.0,1.0	0.814,0.731	0.935,0.763	0.891,0.775	0.753,0.858	0.568,0.799	NA,0.556	0.909,1.0	0.767,0.898	0.671,1.0	1.0,0.693	1.0,1.0	0.687,1.0	1.0,1.0
Ga02g01117	Chr02	+	89286150	89286640	89286150	89286313	89287182	89287219	NA,NA	0.333,NA	0.0,0.0	0.0,0.158	0.133,0.091	0.077,0.032	0.111,0.167	0.13,0.0	0.0,0.0	0.111,0.0	0.048,0.0	0.091,0.333	0.0,0.25	0.0,0.0	0.111,0.0	NA,0.429
Ga02g01155	Chr02	+	89952027	89952191	89952027	89952153	89952335	89952405	1.0,0.593	0.421,1.0	0.814,0.378	0.362,0.304	0.261,0.335	0.233,0.191	0.22,0.233	0.204,0.235	0.327,0.226	0.522,0.602	0.343,0.449	0.314,0.218	0.744,0.108	0.0,0.639	0.327,0.195	0.294,0.12
Ga02g01184	Chr02	+	90873668	90873887	90873668	90873762	90874807	90874919	0.714,0.667	0.867,1.0	1.0,0.692	0.571,0.415	0.282,0.405	0.455,0.692	0.586,0.375	0.51,0.6	0.467,0.727	0.263,0.622	0.362,0.385	0.769,1.0	0.765,0.739	0.478,0.333	0.617,0.368	1.0,0.438
Ga02g01231	Chr02	-	92258890	92259027	92258932	92259027	92258560	92258803	1.0,0.767	1.0,NA	1.0,0.754	0.886,0.948	0.938,0.9	0.832,0.89	1.0,0.944	0.96,1.0	1.0,0.85	0.886,1.0	0.957,0.91	0.98,0.867	0.857,0.937	0.908,0.809	1.0,0.452	0.902,0.947
Ga02g01269	Chr02	-	93196424	93196617	93196460	93196617	93196189	93196273	0.689,0.27	0.463,1.0	1.0,0.596	0.357,1.0	0.68,0.679	0.526,1.0	0.473,0.795	0.568,0.89	1.0,1.0	0.381,0.642	0.677,0.733	0.168,0.624	0.952,0.816	0.633,0.649	0.828,1.0	0.596,0.816
Ga02g01304	Chr02	+	94106852	94107254	94106852	94107165	94108097	94108599	NA,0.629	1.0,0.0	0.553,0.346	0.553,0.632	0.579,0.452	0.679,0.787	0.597,0.809	0.881,0.614	1.0,0.649	0.614,0.614	0.514,0.544	0.542,0.408	1.0,0.696	0.579,0.668	0.405,0.117	0.433,0.8
Ga02g01352	Chr02	+	94944514	94944761	94944514	94944722	94944925	94945745	1.0,0.684	0.743,1.0	0.591,0.644	0.684,0.916	0.758,0.562	1.0,0.452	0.536,0.57	0.591,0.771	1.0,0.824	0.684,0.92	0.653,0.878	0.943,0.91	0.491,0.684	0.684,0.619	0.925,1.0	0.867,0.684
Ga02g01391	Chr02	+	95684502	95684607	95684502	95684603	95684731	95684855	0.368,0.618	0.222,0.0	0.643,0.593	0.354,0.207	0.301,0.275	0.514,0.365	0.408,0.541	0.301,0.288	0.327,0.364	0.346,0.526	0.208,0.307	0.631,0.437	0.298,0.493	0.327,0.405	0.414,0.409	0.357,0.342
Ga02g01410	Chr02	-	96222037	96222243	96222048	96222243	96221723	96221818	0.0,0.0	0.127,0.0	0.142,0.0	0.0,0.18	0.028,0.025	0.0,0.0	0.0,0.061	0.063,0.021	0.102,0.017	0.057,0.021	0.014,0.0	0.059,0.097	0.0,0.0	0.043,0.0	0.056,0.0	0.069,0.056
Ga02g01427	Chr02	+	96476355	96476785	96476355	96476558	96477709	96477840	0.067,0.04	0.333,0.0	0.0,0.125	0.053,0.2	0.351,0.22	0.714,0.0	0.481,0.417	0.412,0.111	0.154,0.125	0.667,0.412	0.212,0.0	0.429,1.0	0.368,0.214	0.3,0.25	0.444,0.286	0.143,0.032
Ga02g01445	Chr02	+	96834268	96834537	96834268	96834400	96835219	96835374	1.0,NA	0.938,0.833	0.933,0.84	0.895,0.923	0.976,0.976	0.973,0.915	0.987,0.937	1.0,0.902	1.0,1.0	0.759,0.897	0.897,0.783	0.951,0.967	1.0,1.0	0.869,0.806	0.956,1.0	0.8,1.0
Ga02g01455	Chr02	+	97123592	97123824	97123592	97123818	97123910	97124092	0.826,0.938	0.751,0.625	0.543,0.781	0.854,0.756	0.67,0.756	0.719,0.782	0.705,0.731	0.703,0.76	0.712,0.769	0.792,0.775	0.757,0.708	0.802,0.764	0.668,0.741	0.736,0.775	0.826,0.682	0.859,0.662
Ga02g01480	Chr02	+	97486406	97486731	97486406	97486534	97487589	97488994	NA,NA	0.778,0.0	NA,0.0	0.0,0.091	0.0,0.111	0.333,0.143	NA,0.182	0.0,0.0	NA,NA	0.111,0.412	0.3,0.111	1.0,NA	0.2,0.081	0.538,0.235	0.231,0.143	1.0,0.0
Ga02g01512	Chr02	-	97827607	97828121	97827914	97828121	97827122	97827263	NA,NA	NA,0.0	NA,0.0	0.0,0.091	0.024,0.143	0.0,0.111	NA,0.0	0.056,0.217	NA,NA	0.0,0.0	0.0,NA	NA,NA	0.167,0.0	NA,0.0	1.0,NA	NA,1.0
Ga02g01534	Chr02	-	98020968	98021161	98021017	98021161	98020781	98020895	1.0,1.0	0.669,1.0	0.729,0.858	1.0,NA	NA,0.574	NA,0.696	NA,0.402	0.574,0.252	NA,NA	NA,NA	NA,NA	1.0,1.0	1.0,0.802	NA,NA	1.0,NA	NA,NA
Ga02g01534	Chr02	-	98020150	98020219	98020160	98020219	98019927	98019994	1.0,NA	1.0,NA	0.733,0.478	1.0,NA	NA,0.0	0.314,0.449	0.478,0.534	NA,0.0	NA,NA	NA,NA	1.0,NA	1.0,NA	NA,NA	1.0,1.0	NA,NA	NA,NA
Ga02g01547	Chr02	-	98131916	98132508	98132147	98132508	98131487	98131593	NA,NA	NA,NA	NA,0.0	NA,NA	NA,0.0	NA,NA	0.143,0.0	NA,NA	NA,NA	NA,0.0	0.0,1.0	NA,NA	1.0,0.0	0.0,0.0	NA,0.0	0.0,0.0
Ga02g01589	Chr02	+	98459154	98460284	98459154	98460266	98460391	98460532	0.242,0.749	0.397,0.829	0.096,0.837	0.239,0.433	0.245,0.299	0.159,0.401	NA,0.268	0.307,0.442	0.46,0.555	0.272,0.569	0.425,0.388	0.14,0.46	0.214,0.254	0.376,0.254	0.396,0.46	0.313,0.46
Ga03g00002	Chr03	-	22170	22554	22175	22554	21814	22007	0.194,1.0	1.0,1.0	0.852,0.419	0.862,1.0	0.906,0.927	0.926,0.903	NA,0.935	0.976,0.859	0.935,0.948	0.852,0.801	0.878,0.948	0.933,1.0	0.461,0.951	0.914,0.917	0.891,1.0	1.0,0.973
Ga03g00017	Chr03	+	100142	100329	100142	100310	100608	101849	0.697,0.557	0.663,NA	1.0,NA	0.539,0.748	1.0,NA	0.458,0.559	NA,0.568	0.266,1.0	0.555,0.633	0.0,0.559	0.253,0.664	0.0,1.0	0.772,1.0	1.0,0.297	0.559,0.835	0.629,0.62
Ga03g00019	Chr03	-	110253	110902	110582	110902	109588	110153	0.127,0.2	0.0,NA	0.0,0.111	0.176,0.231	0.31,0.133	0.3,0.059	NA,0.153	0.03,0.04	0.333,0.5	NA,0.333	0.125,0.071	0.6,0.0	0.217,0.286	0.103,0.226	0.143,0.0	0.077,0.167
Ga03g00037	Chr03	+	214926	215226	214926	215192	215406	215535	0.667,0.667	0.692,NA	1.0,1.0	0.6,0.0	NA,NA	NA,1.0	NA,0.845	NA,NA	NA,1.0	1.0,1.0	0.789,0.529	1.0,NA	0.789,0.771	1.0,0.846	0.758,0.556	0.0,1.0
Ga03g00083	Chr03	+	587549	587800	587549	587648	587988	588183	1.0,1.0	0.333,0.2	0.333,0.556	1.0,0.429	0.778,0.857	NA,1.0	NA,0.8	0.412,0.294	NA,NA	0.5,0.8	0.652,0.313	1.0,NA	0.45,0.714	0.579,0.571	0.44,0.818	1.0,1.0
Ga03g00083	Chr03	+	588509	589592	588509	589169	590133	590697	NA,0.0	0.0,0.0	0.0,0.0	0.0,0.0	0.032,0.0	0.0,0.077	NA,0.0	0.2,0.0	0.2,0.0	0.0,0.077	0.02,0.04	0.2,0.0	0.0,0.111	0.083,0.0	0.048,0.048	0.0,0.0
Ga03g00112	Chr03	+	906511	906625	906511	906585	908016	913101	1.0,1.0	1.0,1.0	1.0,1.0	0.501,0.742	0.878,1.0	1.0,0.888	NA,1.0	0.725,0.811	1.0,1.0	0.909,0.892	1.0,1.0	0.874,1.0	1.0,1.0	0.489,0.89	0.928,1.0	1.0,0.742
Ga03g00112	Chr03	+	906511	906625	906511	906585	906791	906968	1.0,1.0	1.0,1.0	1.0,1.0	1.0,1.0	1.0,1.0	1.0,1.0	NA,1.0	0.782,1.0	1.0,1.0	1.0,1.0	0.782,1.0	0.878,0.811	1.0,1.0	1.0,1.0	1.0,1.0	1.0,0.664
Ga03g00116	Chr03	-	937530	937622	937534	937622	937350	937410	1.0,0.0	0.163,NA	0.108,0.108	0.795,0.493	0.327,0.28	0.564,0.163	NA,0.327	0.357,0.195	0.327,0.217	0.327,0.244	0.444,0.421	1.0,NA	0.075,0.057	0.272,0.154	0.217,0.139	0.493,0.195
Ga03g00133	Chr03	+	1087176	1087312	1087176	1087256	1087843	1088042	0.133,0.083	0.391,0.243	1.0,0.138	0.243,0.185	0.119,0.169	0.21,0.166	NA,0.191	0.143,0.082	0.3,0.138	0.367,0.162	0.344,0.189	0.325,0.0	0.249,0.117	0.047,0.196	0.243,0.055	0.129,0.127
Ga03g00155	Chr03	-	1380320	1380443	1380351	1380443	1379998	1380104	0.287,0.464	NA,NA	1.0,0.0	0.0,0.133	0.271,0.204	0.0,0.235	NA,0.374	0.309,0.15	0.0,0.434	0.0,0.0	0.606,NA	1.0,NA	0.434,0.0	0.434,0.535	0.0,0.0	0.411,0.38
Ga03g00155	Chr03	-	1379369	1379848	1379693	1379848	1379165	1379290	0.088,0.046	0.0,NA	0.0,0.0	0.111,0.0	0.043,0.067	0.0,0.063	NA,0.024	0.0,0.0	0.0,0.0	0.0,0.0	0.0,0.0	0.143,0.0	0.0,0.25	0.0,0.0	0.0,0.0	0.0,0.012
Ga03g00159	Chr03	+	1435826	1437546	1435826	1437116	1437797	1437893	0.282,0.338	0.224,0.667	0.235,0.31	0.379,0.202	0.359,0.359	0.268,0.22	NA,0.272	0.352,0.314	0.303,0.315	0.383,0.318	0.333,0.273	0.386,0.6	0.186,0.202	0.244,0.248	0.338,0.439	0.242,0.34
Ga03g00174	Chr03	+	1621911	1622394	1621911	1622061	1622680	1622849	0.026,0.005	0.0,0.0	0.0,0.0	0.007,0.004	0.0,0.007	0.007,0.0	NA,0.002	0.0,0.017	0.01,0.006	0.025,0.0	0.0,0.0	0.002,0.0	0.01,0.007	0.011,0.003	0.0,0.0	0.005,0.0
Ga03g00223	Chr03	+	2242395	2242948	2242395	2242681	2243224	2244625	0.048,0.035	0.0,0.0	0.0,0.0	0.0,0.13	0.0,0.067	0.25,0.0	NA,0.0	0.0,0.0	0.0,0.026	0.0,0.111	0.0,0.12	0.021,0.0	0.077,0.13	0.125,0.0	0.067,0.143	0.0,0.0
Ga03g00231	Chr03	+	2310006	2311138	2310006	2311069	2311317	2312299	0.0,0.036	NA,NA	NA,NA	0.129,0.062	0.0,0.0	0.0,0.0	NA,0.129	0.09,0.0	0.0,0.069	NA,0.0	0.0,0.229	0.0,0.0	0.0,0.0	0.0,0.0	0.0,NA	0.0,0.372
Ga03g00233	Chr03	-	2322220	2322734	2322230	2322734	2320463	2321731	0.902,0.991	0.923,1.0	1.0,0.957	0.859,0.899	0.954,0.975	1.0,1.0	NA,1.0	0.923,1.0	1.0,0.926	0.91,0.895	0.79,1.0	0.949,0.969	0.906,0.973	1.0,1.0	1.0,0.886	0.883,0.928
Ga03g00273	Chr03	+	2831058	2831207	2831058	2831109	2836261	2836489	1.0,0.707	0.541,0.503	0.503,0.82	1.0,0.752	0.704,0.431	0.275,0.716	NA,0.661	0.518,0.431	0.602,0.835	0.835,0.473	0.645,0.797	0.545,1.0	0.802,0.574	0.654,0.858	0.91,0.476	0.752,0.723
Ga03g00315	Chr03	+	3428923	3429477	3428923	3429472	3429573	3429744	0.265,0.402	0.567,0.243	0.316,0.407	0.453,0.34	0.405,0.605	0.419,0.49	NA,0.439	0.455,0.357	0.543,0.391	0.325,0.414	0.511,0.483	0.14,0.49	0.438,0.357	0.572,0.38	0.267,0.224	0.397,0.444
Ga03g00316	Chr03	-	3436954	3438828	3438479	3438828	3436505	3436782	0.04,0.043	0.043,0.0	0.0,0.0	0.156,0.096	0.081,0.351	0.043,0.171	NA,0.116	0.034,0.04	0.032,0.07	0.13,0.059	0.053,0.019	0.71,0.655	0.115,0.111	0.042,0.012	0.028,0.032	0.081,0.142
Ga03g00316	Chr03	-	3436954	3437505	3437423	3437505	3436505	3436782	0.212,0.085	1.0,NA	0.0,NA	0.692,0.778	1.0,1.0	1.0,0.778	NA,1.0	0.647,0.333	0.429,0.455	1.0,NA	1.0,0.5	0.961,0.909	0.7,1.0	1.0,0.143	0.4,0.111	0.6,0.652
Ga03g00320	Chr03	+	3479228	3479373	3479228	3479364	3479502	3479784	0.27,0.564	0.382,NA	0.735,0.0	0.442,0.201	0.481,0.481	0.316,0.41	NA,0.447	0.564,0.346	0.481,0.156	0.0,0.188	0.676,0.683	0.562,0.382	0.607,0.822	0.078,0.764	0.866,0.0	0.536,0.56
Ga03g00350	Chr03	+	3839835	3840016	3839835	3839997	3840903	3841564	0.0,0.0	0.0,0.0	0.0,0.297	0.175,0.0	0.0,0.0	0.124,0.027	NA,0.032	0.0,0.0	0.0,0.0	0.0,0.0	0.045,0.057	0.0,NA	0.075,0.0	0.108,0.0	0.0,0.0	0.0,0.629
Ga03g00363	Chr03	+	3996998	3997265	3996998	3997162	3997759	3997821	0.9,1.0	0.826,0.2	1.0,0.667	0.926,0.789	0.8,1.0	0.714,1.0	NA,0.846	0.556,0.714	0.81,0.926	1.0,1.0	0.838,0.706	0.81,0.929	0.941,1.0	0.714,0.538	0.947,1.0	0.923,0.941
Ga03g00369	Chr03	+	4085784	4085924	4085784	4085811	4086041	4086214	0.807,0.883	0.892,1.0	0.862,1.0	0.948,0.976	0.909,0.833	1.0,0.778	NA,0.767	0.9,1.0	0.963,0.944	1.0,0.875	0.886,0.923	0.448,NA	1.0,0.667	1.0,1.0	0.925,0.886	0.835,0.807
Ga03g00379	Chr03	+	4194586	4194656	4194586	4194646	4194817	4194971	0.103,0.121	0.217,0.379	0.155,0.0	0.103,0.194	0.13,0.148	0.069,0.178	NA,0.125	0.096,0.159	0.103,0.229	0.085,0.057	0.111,0.097	0.03,0.0	0.151,0.11	0.0,0.094	0.123,0.063	0.081,0.105
Ga03g00385	Chr03	+	4289573	4290235	4289573	4289675	4290932	4291265	0.097,0.101	NA,NA	NA,NA	0.0,0.333	0.0,0.0	0.032,0.069	NA,0.029	0.016,0.135	0.2,0.241	NA,NA	NA,NA	NA,NA	NA,0.0	NA,NA	NA,0.0	0.0,0.091
Ga03g00386	Chr03	-	4293288	4294445	4294323	4294445	4292985	4293059	0.0,0.167	0.0,NA	0.0,NA	0.333,NA	0.4,1.0	NA,0.5	NA,0.0	0.0,0.0	1.0,0.333	1.0,1.0	1.0,0.0	0.0,0.0	1.0,1.0	NA,NA	0.0,0.0	0.75,0.0
Ga03g00393	Chr03	+	4325536	4326124	4325536	4326022	4326925	4327086	0.0,0.059	0.091,0.0	0.0,0.0	0.0,0.0	0.0,0.038	0.024,0.0	NA,0.027	0.011,0.016	0.0,0.1	0.059,0.038	0.0,0.083	0.067,NA	0.023,0.016	0.055,0.026	0.111,0.0	0.125,0.029
Ga03g00398	Chr03	+	4370998	4371182	4370998	4371165	4371279	4371363	NA,0.301	0.301,0.256	0.547,0.415	0.365,0.079	0.287,0.337	0.301,0.372	NA,0.301	0.418,0.35	0.463,0.087	0.346,0.352	0.27,0.396	0.659,0.743	0.353,0.504	0.66,0.358	0.392,0.062	0.365,0.341
Ga03g00421	Chr03	+	4623006	4623237	4623006	4623211	4623734	4623846	0.615,0.635	0.666,0.0	1.0,1.0	0.285,0.615	0.615,0.166	0.313,0.375	NA,0.347	0.762,0.347	0.444,0.705	0.705,1.0	0.285,0.444	0.138,1.0	0.0,0.444	0.705,0.0	0.615,0.0	1.0,0.347
Ga03g00421	Chr03	+	4623006	4623214	4623006	4623211	4623734	4623846	0.938,0.871	0.815,0.495	1.0,1.0	0.688,0.959	0.964,0.815	0.645,0.71	NA,0.887	0.976,0.782	0.495,0.891	0.595,1.0	0.797,0.949	0.805,1.0	0.927,0.809	0.943,0.746	0.907,0.898	1.0,0.855
Ga03g00421	Chr03	+	4624412	4624765	4624412	4624542	4625125	4625284	0.13,0.075	0.111,0.333	0.0,0.0	0.077,0.143	0.038,0.018	0.0,0.0	NA,0.014	0.034,0.038	0.0,0.116	0.0,0.0	0.032,0.0	0.0,0.0	0.086,0.037	0.02,0.057	0.0,0.03	0.154,0.227
Ga03g00421	Chr03	+	4623006	4623237	4623006	4623214	4623734	4623846	0.095,0.205	0.313,0.0	0.247,0.093	0.154,0.064	0.057,0.043	0.201,0.197	NA,0.064	0.072,0.129	0.45,0.228	0.621,0.041	0.093,0.041	0.0,0.189	0.0,0.159	0.0,0.0	0.141,0.0	0.12,0.083
Ga03g00439	Chr03	+	4996823	4997310	4996823	4997211	4997434	4997821	NA,NA	0.1,0.0	0.334,0.251	0.048,0.201	0.201,0.668	NA,NA	NA,0.573	1.0,NA	1.0,NA	0.223,0.035	0.213,0.131	0.201,0.668	0.223,0.295	0.201,0.334	0.112,0.1	0.201,0.601
Ga03g00505	Chr03	-	6666571	6666665	6666583	6666665	6664432	6666463	NA,0.643	0.351,0.0	0.265,NA	0.333,0.583	0.443,0.514	0.231,0.521	NA,0.579	0.643,0.459	0.351,0.403	0.387,0.51	0.342,0.574	0.375,0.643	0.474,0.712	0.783,0.945	0.73,1.0	0.435,0.596
Ga03g00507	Chr03	+	6678214	6678260	6678214	6678256	6678506	6678552	0.065,0.134	0.0,0.139	0.088,0.0	0.115,0.0	0.235,0.172	0.037,0.126	NA,0.065	0.024,0.2	0.122,0.049	0.0,0.067	0.0,0.086	0.0,NA	0.0,0.049	0.195,0.0	0.139,0.0	0.028,0.131
Ga03g00512	Chr03	-	6725707	6725805	6725730	6725805	6725518	6725626	0.214,0.197	0.0,0.29	0.247,0.45	0.055,0.148	0.17,0.17	0.214,0.129	NA,0.179	0.088,0.302	0.329,0.385	0.0,0.177	0.149,0.235	0.214,0.0	0.088,0.132	0.0,0.173	0.078,0.513	0.182,0.265
Ga03g00518	Chr03	-	6784972	6785776	6785631	6785776	6784781	6784900	0.429,0.63	0.952,0.952	1.0,1.0	0.893,0.939	0.805,0.707	1.0,0.882	NA,0.929	0.964,0.905	0.905,0.878	1.0,0.989	0.918,0.98	1.0,1.0	0.961,0.888	0.932,0.951	0.91,0.772	1.0,1.0
Ga03g00536	Chr03	-	7367607	7367742	7367612	7367742	7367068	7367493	0.833,0.9	0.828,1.0	0.885,1.0	0.953,0.896	0.768,0.899	0.957,0.939	NA,0.885	0.859,0.926	1.0,0.906	0.719,0.755	0.86,0.751	0.766,0.742	0.96,1.0	0.806,0.743	0.937,1.0	0.904,0.852
Ga03g00589	Chr03	+	8848006	8848518	8848006	8848442	8848712	8849130	1.0,1.0	1.0,NA	NA,0.0	NA,1.0	1.0,1.0	0.363,1.0	NA,0.617	1.0,1.0	1.0,0.631	1.0,1.0	0.695,0.221	0.385,0.14	1.0,1.0	0.74,1.0	0.74,NA	1.0,NA
Ga03g00615	Chr03	+	9357649	9357681	9357649	9357670	9357782	9357850	0.0,0.0	0.142,0.0	0.0,0.0	0.04,0.04	0.112,0.085	0.086,0.174	NA,0.131	0.011,0.057	0.0,0.073	0.11,0.07	0.185,0.043	0.094,0.185	0.07,0.312	0.0,0.028	0.038,0.292	0.048,0.115
Ga03g00622	Chr03	-	9537593	9538041	9537972	9538041	9537181	9537451	0.0,0.081	0.333,0.273	0.077,0.2	0.286,0.137	0.094,0.103	0.231,0.07	NA,0.101	0.261,0.111	0.333,0.037	0.231,0.154	0.155,0.302	0.072,0.043	0.3,0.158	0.259,0.081	0.127,0.029	0.255,0.208
Ga03g00643	Chr03	+	10148533	10148901	10148533	10148642	10149779	10149919	0.0,NA	0.0,0.0	1.0,0.333	0.0,0.231	0.034,0.0	0.0,0.059	NA,0.034	0.2,0.0	NA,NA	0.0,0.333	0.0,0.0	0.008,0.043	0.714,0.2	NA,0.091	0.0,0.0	0.25,NA
Ga03g00645	Chr03	-	10159615	10159984	10159708	10159984	10158656	10159092	0.722,0.115	0.0,NA	0.0,0.206	0.094,0.115	0.154,0.072	NA,0.0	NA,0.08	0.0,0.041	0.0,0.206	1.0,0.163	0.033,0.0	0.206,0.0	0.115,0.0	0.206,0.0	0.182,0.0	0.0,0.0
Ga03g00655	Chr03	-	10345870	10346358	10346269	10346358	10344667	10344865	0.0,NA	0.143,NA	0.077,0.0	0.0,0.0	0.0,0.053	0.0,0.0	0.0,0.0	0.04,0.0	0.0,0.0	NA,0.0	0.143,0.03	0.224,0.222	0.0,0.0	0.0,0.0	0.0,0.0	0.0,0.0
Ga03g00670	Chr03	-	10903942	10904536	10904442	10904536	10903650	10903720	0.973,0.926	0.913,0.636	0.852,1.0	0.953,0.863	0.943,0.903	0.837,0.897	NA,0.875	0.897,0.938	0.959,0.926	0.674,0.736	0.913,0.81	0.843,0.6	0.849,0.88	0.618,0.98	0.91,0.882	0.818,0.869
Ga03g00678	Chr03	+	11119635	11119793	11119635	11119788	11119876	11120038	0.325,0.569	NA,NA	NA,NA	1.0,0.325	0.658,NA	NA,0.59	1.0,0.0	0.0,NA	0.658,1.0	NA,1.0	1.0,NA	NA,NA	NA,NA	NA,NA	NA,NA	0.0,NA
Ga03g00678	Chr03	+	11118776	11119435	11118776	11118869	11119635	11120038	0.818,0.674	NA,NA	NA,0.0	0.0,1.0	0.273,0.167	0.333,0.0	NA,0.25	1.0,0.333	1.0,0.6	NA,NA	NA,0.0	1.0,1.0	NA,0.0	1.0,0.0	1.0,1.0	1.0,0.931
Ga03g00684	Chr03	+	11182048	11183115	11182048	11182249	11183265	11183297	0.0,0.172	1.0,0.333	0.35,0.4	0.4,0.4	0.613,0.871	0.455,0.556	NA,1.0	0.75,0.313	0.385,0.52	0.385,0.647	0.429,0.628	0.25,0.235	0.364,0.464	0.286,0.6	0.6,0.1	0.429,0.852
Ga03g00685	Chr03	+	11306697	11306975	11306697	11306971	11307541	11307597	0.97,0.938	0.926,0.918	0.922,0.954	0.901,0.915	0.904,0.844	0.928,0.914	NA,0.944	0.892,0.923	0.916,0.909	0.911,0.943	0.87,0.852	0.919,1.0	0.819,0.881	0.93,0.858	0.919,0.873	0.934,0.919
Ga03g00706	Chr03	+	11912534	11912646	11912534	11912571	11913414	11915040	NA,NA	1.0,NA	1.0,1.0	1.0,0.774	0.863,1.0	0.792,0.851	NA,1.0	0.937,0.912	1.0,1.0	1.0,1.0	0.896,1.0	0.741,1.0	0.902,0.873	1.0,1.0	1.0,1.0	1.0,0.8
Ga03g00727	Chr03	-	12528004	12528137	12528032	12528137	12527241	12527907	0.0,0.797	0.622,0.572	0.485,0.579	0.57,0.482	NA,NA	NA,NA	1.0,NA	NA,NA	0.677,0.541	0.706,0.344	0.791,0.634	0.0,1.0	0.663,1.0	0.282,0.541	0.494,0.809	0.78,0.563
Ga03g00727	Chr03	-	12528004	12528366	12528225	12528366	12527241	12527907	0.0,0.238	0.764,0.63	0.333,1.0	0.877,0.516	NA,NA	NA,NA	1.0,NA	NA,NA	1.0,0.9	0.93,1.0	0.862,0.571	NA,1.0	0.667,0.375	1.0,1.0	0.521,0.415	0.806,0.92
Ga03g00729	Chr03	-	12571232	12571330	12571254	12571330	12570424	12570535	0.0,0.0	0.0,0.0	0.0,0.292	0.0,0.292	0.273,0.134	0.452,0.216	NA,0.261	0.407,0.355	0.452,0.0	0.0,0.292	0.0,0.171	0.0,0.0	0.216,0.292	0.216,0.0	0.0,0.0	0.292,0.553
Ga03g00729	Chr03	-	12570424	12570535	12570460	12570535	12570046	12570155	0.689,0.689	1.0,1.0	0.633,0.816	0.596,0.448	0.596,0.526	0.869,0.552	NA,0.596	0.775,0.584	0.47,0.537	0.425,0.291	0.526,0.393	0.458,0.357	0.721,0.466	0.504,0.425	0.711,1.0	0.458,0.47
Ga03g00747	Chr03	+	13188638	13189041	13188638	13188767	13189494	13190885	0.429,0.444	0.086,0.231	0.176,0.136	0.253,0.255	0.257,0.299	0.333,0.246	NA,0.181	0.256,0.236	0.091,0.154	0.183,0.206	0.174,0.296	0.263,0.207	0.287,0.217	0.303,0.207	0.205,0.234	0.377,0.251
Ga03g00752	Chr03	-	13242993	13243530	13243481	13243530	13242097	13242410	0.436,0.321	0.214,0.5	0.286,0.5	0.261,0.292	0.395,0.574	0.297,0.105	NA,0.246	0.107,0.429	0.316,0.296	0.222,0.0	0.216,0.313	0.768,0.739	0.5,0.435	0.261,0.122	0.275,0.435	0.301,0.29
Ga03g00788	Chr03	-	15179862	15181878	15180316	15181878	15179706	15179762	0.0,0.077	0.0,0.0	NA,0.0	0.0,0.0	0.176,0.034	0.0,0.0	NA,0.02	0.059,0.0	0.0,0.0	0.0,0.0	0.0,0.176	0.067,0.0	0.0,0.111	0.0,0.0	0.273,0.0	0.286,0.158
Ga03g00803	Chr03	+	15694958	15695174	15694958	15695157	15695300	15695446	1.0,0.951	0.93,1.0	0.821,1.0	0.939,0.801	0.959,0.785	0.832,0.971	NA,0.868	0.896,0.936	0.932,0.973	0.832,0.909	0.95,0.973	1.0,1.0	0.848,0.936	0.915,0.941	0.979,1.0	1.0,0.937
Ga03g00829	Chr03	-	16845057	16845185	16845152	16845185	16844006	16844306	NA,NA	1.0,NA	NA,0.0	1.0,0.114	NA,1.0	NA,0.672	NA,0.0	NA,1.0	0.176,0.562	0.0,NA	NA,NA	NA,NA	0.435,NA	1.0,1.0	0.755,NA	0.619,0.204
Ga03g00829	Chr03	-	16845044	16845185	16845057	16845185	16844236	16844306	NA,1.0	0.817,1.0	NA,1.0	0.921,0.944	NA,0.471	NA,0.182	NA,1.0	1.0,0.0	0.952,0.741	1.0,1.0	1.0,1.0	NA,NA	0.373,1.0	0.641,0.728	0.728,1.0	0.655,0.954
Ga03g00858	Chr03	+	20017390	20017462	20017390	20017434	20018344	20018744	NA,1.0	1.0,1.0	1.0,0.825	1.0,1.0	1.0,0.974	1.0,1.0	NA,0.98	1.0,1.0	1.0,1.0	1.0,1.0	1.0,1.0	0.887,0.44	1.0,1.0	0.863,1.0	1.0,1.0	1.0,0.95
Ga03g00858	Chr03	+	20011225	20011645	20011225	20011461	20011758	20011884	1.0,1.0	0.333,1.0	1.0,1.0	0.333,1.0	1.0,1.0	0.846,1.0	NA,1.0	0.917,1.0	0.733,1.0	1.0,1.0	1.0,1.0	1.0,NA	NA,1.0	0.778,1.0	1.0,1.0	0.667,0.909
Ga03g00877	Chr03	-	21420613	21420754	21420651	21420754	21420437	21420523	1.0,0.154	NA,NA	0.0,1.0	1.0,0.327	0.889,0.267	0.267,1.0	NA,0.421	0.421,0.353	1.0,0.154	0.686,0.0	0.421,1.0	0.421,1.0	1.0,0.267	0.0,0.0	0.154,0.686	0.154,0.195
Ga03g00877	Chr03	-	21421695	21421789	21421700	21421789	21421227	21421623	1.0,NA	0.49,NA	1.0,0.0	0.0,NA	0.676,0.49	1.0,0.49	NA,1.0	0.325,0.161	0.742,1.0	1.0,0.0	0.794,1.0	0.794,NA	1.0,1.0	NA,0.161	0.906,0.49	0.59,0.0
Ga03g00878	Chr03	-	21424729	21424801	21424746	21424801	21424345	21424620	NA,1.0	1.0,1.0	1.0,1.0	1.0,0.858	NA,NA	NA,0.0	NA,NA	1.0,NA	NA,NA	1.0,1.0	1.0,1.0	1.0,NA	0.668,0.633	0.534,0.633	0.816,1.0	1.0,1.0
Ga03g00898	Chr03	+	24872556	24873213	24872556	24872725	24873459	24873549	0.174,0.13	0.111,0.2	0.333,0.636	0.0,0.222	0.2,0.455	0.556,0.576	NA,0.28	0.419,0.6	NA,0.538	0.333,0.556	0.107,0.097	0.041,0.0	0.12,0.067	0.2,0.103	0.412,0.158	0.286,0.216
Ga03g00903	Chr03	-	25709896	25712613	25710716	25712613	25706766	25707241	0.2,0.143	0.333,NA	0.0,NA	0.0,0.5	0.304,0.333	0.0,0.0	NA,1.0	0.053,0.091	0.429,0.0	0.2,0.0	0.053,0.0	0.024,0.143	0.333,0.0	0.5,0.333	0.0,NA	0.0,0.25
Ga03g00912	Chr03	+	27613697	27614215	27613697	27614152	27614658	27614817	NA,NA	1.0,NA	1.0,0.0	1.0,1.0	0.742,0.889	0.648,0.48	NA,0.552	0.48,1.0	0.0,1.0	1.0,NA	0.693,0.86	NA,NA	0.777,0.628	1.0,0.0	1.0,NA	1.0,0.235
Ga03g00912	Chr03	+	27615928	27616264	27615928	27616179	27616444	27616579	NA,0.684	0.265,NA	0.265,NA	0.73,0.351	0.107,0.184	0.0,0.063	NA,0.083	0.265,0.275	0.351,0.213	0.119,1.0	0.308,0.236	0.0,NA	0.37,0.486	0.654,0.107	0.09,1.0	0.302,0.289
Ga03g00915	Chr03	+	27858659	27858773	27858659	27858720	27859201	27859385	0.179,0.086	0.258,0.045	0.027,0.092	0.042,0.099	0.116,0.078	0.164,0.076	NA,0.211	0.07,0.136	0.116,0.179	0.116,0.455	0.163,0.065	0.099,0.073	0.127,0.208	0.344,0.063	0.152,0.247	0.037,0.232
Ga03g00915	Chr03	+	27859508	27859621	27859508	27859608	27859726	27859827	NA,0.0	0.0,NA	0.0,0.0	0.0,0.0	0.0,0.0	0.0,0.0	0.0,0.0	0.095,0.0	NA,0.0	0.0,0.0	0.031,0.0	0.0,NA	0.0,0.0	0.0,0.0	0.0,0.0	0.0,0.0
Ga03g00916	Chr03	+	27990490	27990642	27990490	27990604	27990740	27990903	0.09,0.0	0.064,0.0	0.032,0.0	0.0,0.0	0.014,0.0	0.0,0.016	NA,0.0	0.009,0.015	0.075,0.054	0.072,0.018	0.104,0.048	0.16,0.279	0.0,0.036	0.087,0.07	0.079,0.0	0.086,0.04
Ga03g00918	Chr03	+	28238852	28238941	28238852	28238907	28240213	28240402	0.0,NA	NA,NA	NA,0.158	0.111,0.0	0.073,0.429	0.111,0.15	0.273,0.13	0.026,0.167	NA,NA	0.375,0.75	NA,0.0	0.0,NA	NA,NA	0.0,0.0	NA,NA	NA,NA
Ga03g00927	Chr03	+	30543908	30544194	30543908	30544041	30544521	30544584	1.0,0.692	0.667,1.0	1.0,1.0	1.0,0.667	1.0,1.0	NA,NA	NA,0.333	1.0,1.0	1.0,1.0	0.8,1.0	0.739,0.769	1.0,1.0	1.0,1.0	1.0,1.0	0.667,0.778	1.0,0.4
Ga03g00941	Chr03	+	31683673	31683794	31683673	31683736	31684465	31684659	1.0,1.0	0.792,0.717	0.751,0.941	0.943,0.917	0.784,1.0	0.717,0.849	NA,0.866	0.905,0.889	0.899,0.686	0.805,0.842	0.848,0.893	0.517,0.214	0.897,0.884	0.682,0.89	0.92,0.91	0.816,0.92
Ga03g00945	Chr03	-	31867697	31869985	31869966	31869985	31866037	31866165	1.0,0.714	0.625,0.0	0.444,0.818	0.75,0.76	0.5,0.742	0.429,0.28	NA,0.368	0.526,0.484	1.0,1.0	0.733,0.692	0.45,0.524	0.129,0.143	0.765,0.333	1.0,0.875	0.818,0.333	NA,0.524
Ga03g00951	Chr03	-	32663784	32663870	32663816	32663870	32663104	32663250	1.0,1.0	1.0,0.604	0.533,0.727	0.78,1.0	0.957,1.0	1.0,1.0	1.0,1.0	1.0,1.0	1.0,0.873	1.0,1.0	1.0,0.753	0.844,0.846	1.0,1.0	0.631,0.859	1.0,1.0	1.0,1.0
Ga03g00959	Chr03	+	35019969	35020246	35019969	35020067	35020372	35020502	0.091,0.188	0.0,NA	0.0,0.158	0.333,0.0	0.118,0.12	0.037,0.077	NA,0.0	0.143,0.0	0.071,0.1	NA,0.048	0.0,0.0	NA,NA	0.3,0.0	0.0,0.0	NA,NA	0.143,0.067
Ga03g00959	Chr03	+	35018672	35019022	35018672	35018872	35019094	35019176	0.333,1.0	NA,1.0	1.0,0.333	0.333,0.455	0.667,0.778	1.0,0.294	NA,0.231	0.765,0.5	0.429,0.368	1.0,0.818	1.0,0.333	NA,NA	0.385,0.5	0.2,0.571	0.333,1.0	0.556,0.533
Ga03g00969	Chr03	+	36164302	36164486	36164302	36164482	36164996	36165181	1.0,1.0	0.907,0.66	NA,1.0	0.829,0.368	0.776,0.572	0.773,0.767	NA,1.0	0.966,0.863	NA,0.853	0.66,0.744	0.288,1.0	0.526,0.593	1.0,0.744	1.0,0.949	0.795,1.0	1.0,0.744
Ga03g00969	Chr03	+	36166525	36166949	36166525	36166938	36167157	36167531	1.0,1.0	1.0,NA	0.0,0.864	NA,0.377	0.438,0.82	0.645,0.645	NA,0.794	0.703,0.671	0.732,0.185	NA,1.0	1.0,1.0	1.0,1.0	0.679,0.342	0.694,0.676	0.645,NA	1.0,0.732
Ga03g00973	Chr03	-	36899582	36899725	36899610	36899725	36898728	36899014	NA,NA	0.702,NA	0.239,0.611	0.44,0.344	0.358,0.208	0.469,0.512	NA,0.317	0.541,0.351	0.0,0.512	NA,0.0	0.153,0.208	0.611,0.0	0.583,0.715	0.396,0.663	0.32,1.0	0.567,0.557
Ga03g00988	Chr03	-	38942636	38942680	38942640	38942680	38942483	38942541	0.0,0.416	0.451,0.795	0.051,0.069	0.56,0.449	0.377,0.287	0.168,0.453	NA,0.466	0.215,0.493	0.602,0.672	0.434,0.493	0.449,0.334	0.339,0.526	0.459,0.371	0.374,0.308	0.382,0.35	0.339,0.419
Ga03g00988	Chr03	-	38947182	38947642	38947215	38947642	38946977	38947094	0.0,0.025	0.0,0.086	0.159,0.055	0.0,0.053	0.038,0.021	0.0,0.032	NA,0.052	0.0,0.046	0.029,0.05	0.031,0.066	0.024,0.011	0.049,0.0	0.0,0.053	0.093,0.174	0.016,0.0	0.106,0.142
Ga03g00993	Chr03	+	39716248	39716953	39716248	39716566	39717034	39717239	0.02,0.009	0.034,0.0	0.0,0.043	0.037,0.0	0.025,0.0	0.038,0.067	NA,0.064	0.039,0.0	0.107,0.075	0.0,0.0	0.0,0.057	0.0,0.0	0.063,0.012	0.045,0.02	0.018,0.0	0.039,0.024
Ga03g01003	Chr03	-	41155142	41155203	41155145	41155203	41154906	41155033	0.927,0.855	0.887,NA	1.0,0.782	1.0,0.855	0.895,0.946	0.946,0.79	NA,0.879	0.958,1.0	0.936,0.873	0.88,0.922	0.903,0.94	0.946,0.901	1.0,0.91	0.907,0.825	0.932,0.94	0.925,0.915
Ga03g01003	Chr03	-	41155142	41155203	41155145	41155203	41154906	41154992	1.0,1.0	1.0,NA	1.0,1.0	1.0,1.0	1.0,1.0	1.0,1.0	1.0,1.0	1.0,1.0	1.0,1.0	0.936,1.0	1.0,1.0	0.986,0.924	1.0,1.0	1.0,0.959	1.0,1.0	1.0,1.0
Ga03g01003	Chr03	-	41184843	41185073	41184884	41185073	41184520	41184762	0.851,0.543	0.681,0.588	1.0,1.0	0.588,0.681	0.931,0.695	1.0,0.899	NA,1.0	0.704,0.755	1.0,1.0	1.0,1.0	0.931,0.662	0.74,0.924	1.0,0.887	1.0,1.0	1.0,0.655	1.0,0.588
Ga03g01006	Chr03	+	41274526	41274931	41274526	41274658	41275605	41275725	NA,0.0	0.2,NA	1.0,NA	0.0,0.067	0.474,0.034	0.0,0.333	NA,0.167	0.385,0.333	1.0,0.0	0.0,0.333	0.0,NA	0.5,1.0	0.429,0.0	0.333,0.727	0.5,NA	0.333,0.0
Ga03g01012	Chr03	+	42378676	42378843	42378676	42378801	42378915	42380212	0.261,0.251	0.18,0.0	0.0,0.0	0.117,0.15	0.052,0.052	0.128,0.118	NA,0.058	0.079,0.13	0.045,0.04	0.073,0.164	0.113,0.075	0.012,0.053	0.067,0.096	0.028,0.077	0.042,0.077	0.228,0.13
Ga03g01021	Chr03	+	47167599	47169179	47167599	47167787	47170178	47170337	0.429,0.9	1.0,0.5	0.5,1.0	1.0,0.765	0.73,0.59	0.588,0.811	NA,0.576	0.71,0.545	1.0,1.0	0.857,0.647	1.0,0.867	1.0,0.6	0.692,0.882	0.667,0.661	1.0,1.0	0.571,0.852
Ga03g01039	Chr03	+	50328629	50328898	50328629	50328896	50329149	50329470	0.511,0.755	0.541,0.733	0.573,0.568	0.608,0.578	0.675,0.522	0.548,0.7	NA,0.649	0.737,0.576	0.571,0.565	0.606,0.558	0.602,0.641	0.783,0.683	0.565,0.538	0.652,0.563	0.513,0.647	0.681,0.653
Ga03g01046	Chr03	-	51779003	51779707	51779344	51779707	51778194	51778494	NA,NA	1.0,NA	0.667,0.5	0.0,0.6	0.333,0.333	0.176,0.077	NA,0.333	0.319,0.077	0.0,0.0	0.143,1.0	0.636,0.778	0.5,1.0	0.091,0.04	0.083,0.556	0.4,0.0	0.333,1.0
Ga03g01070	Chr03	+	56915394	56915479	56915394	56915427	56916786	56918478	0.292,0.655	0.468,0.0	0.0,0.0	0.725,0.524	0.361,0.459	0.366,0.798	NA,0.497	0.645,0.548	0.18,0.856	0.767,0.248	0.398,0.18	NA,1.0	0.306,1.0	0.306,0.0	0.841,0.468	0.398,0.725
Ga03g01081	Chr03	-	60337092	60337701	60337120	60337701	60336915	60336989	0.105,0.11	0.136,NA	NA,0.44	0.101,0.164	0.075,0.0	0.164,0.195	NA,0.272	0.164,0.101	0.164,0.0	0.541,0.0	0.0,0.371	0.282,0.0	0.0,0.089	0.208,0.0	0.0,0.0	0.164,0.025
Ga03g01081	Chr03	-	60334518	60335451	60335378	60335451	60333906	60334035	0.806,0.93	1.0,NA	NA,1.0	0.5,0.429	0.636,1.0	0.75,1.0	NA,0.917	0.875,0.0	0.529,1.0	1.0,0.5	1.0,0.6	0.833,1.0	1.0,0.333	0.636,1.0	1.0,1.0	0.429,0.778
Ga03g01082	Chr03	+	60759677	60759921	60759677	60759878	60760420	60761534	0.881,0.798	0.885,1.0	0.849,1.0	1.0,0.818	0.95,0.918	0.894,1.0	NA,0.827	0.863,0.76	0.799,0.953	0.831,0.831	0.943,0.89	0.932,0.934	1.0,0.566	1.0,0.89	0.778,0.678	0.698,1.0
Ga03g01108	Chr03	+	64574284	64574585	64574284	64574388	64579229	64579322	NA,NA	NA,NA	1.0,NA	NA,0.0	1.0,1.0	NA,NA	NA,NA	1.0,NA	1.0,0.5	NA,0.333	NA,1.0	0.0,0.0	1.0,0.0	NA,0.333	NA,NA	0.0,0.714
Ga03g01120	Chr03	-	65176814	65177371	65177254	65177371	65176455	65176540	NA,NA	NA,NA	NA,0.167	0.333,0.333	0.481,0.6	0.6,0.429	0.238,0.44	0.556,0.308	NA,NA	0.333,0.875	NA,1.0	1.0,NA	0.2,0.25	NA,0.059	NA,NA	NA,NA
Ga03g01140	Chr03	+	69696861	69697630	69696861	69697575	69698299	69698918	1.0,1.0	1.0,NA	1.0,1.0	1.0,1.0	0.86,1.0	0.912,1.0	NA,0.949	1.0,0.907	1.0,0.564	0.721,1.0	0.784,0.546	0.615,1.0	0.781,0.602	1.0,0.764	1.0,0.694	0.764,0.764
Ga03g01155	Chr03	+	70539772	70540122	70539772	70540045	70540225	70540449	1.0,0.248	0.298,NA	0.361,0.361	0.261,0.22	0.129,0.0	0.045,0.124	NA,0.086	0.11,0.274	0.531,0.531	0.22,0.102	0.195,0.124	0.082,0.075	0.361,0.185	0.0,0.175	0.22,0.0	0.274,0.066
Ga03g01161	Chr03	+	71116516	71116585	71116516	71116579	71116712	71116786	0.0,0.322	0.0,0.0	0.0,0.276	0.322,0.0	0.0,0.0	0.322,0.0	NA,0.0	0.0,0.241	0.276,0.257	0.0,0.322	0.16,0.0	0.0,0.12	0.276,0.0	0.0,0.0	0.169,0.388	0.137,0.0
Ga03g01163	Chr03	+	71371688	71371847	71371688	71371784	71372010	71372135	NA,0.0	0.0,NA	0.0,0.0	0.235,0.235	0.071,0.249	0.0,0.381	NA,0.0	0.17,0.27	0.0,0.0	0.0,0.058	0.291,0.381	0.0,0.0	0.17,0.711	0.0,0.0	0.17,0.0	NA,0.0
Ga03g01163	Chr03	+	71379479	71379573	71379479	71379556	71379729	71380006	1.0,0.301	1.0,NA	1.0,1.0	0.775,1.0	1.0,1.0	1.0,1.0	NA,0.564	0.811,1.0	NA,NA	0.811,0.858	1.0,0.873	0.811,0.256	1.0,1.0	1.0,1.0	1.0,1.0	1.0,1.0
Ga03g01178	Chr03	+	74116119	74116373	74116119	74116228	74116587	74116830	0.765,NA	0.429,0.6	1.0,0.6	0.692,0.905	1.0,0.867	0.667,0.778	NA,0.707	0.824,0.655	1.0,1.0	0.778,1.0	0.826,0.588	0.941,1.0	0.641,0.826	0.826,0.931	0.833,1.0	0.714,0.875
Ga03g01205	Chr03	+	76384223	76384313	76384223	76384311	76384402	76384543	0.117,0.45	0.124,0.248	0.124,0.165	0.11,0.248	0.187,0.095	0.104,0.373	NA,0.083	0.037,0.107	0.165,0.083	0.04,0.05	0.094,0.119	0.262,0.307	0.248,0.028	0.073,0.0	0.147,0.153	0.306,0.124
Ga03g01212	Chr03	+	78697416	78697808	78697416	78697590	78698170	78698308	1.0,0.97	0.946,1.0	0.8,0.889	1.0,0.932	0.966,1.0	0.875,0.854	NA,1.0	1.0,0.867	0.953,0.954	1.0,0.744	1.0,0.944	0.871,1.0	1.0,0.833	0.706,0.755	0.979,1.0	0.937,0.935
Ga03g01230	Chr03	-	82415627	82415822	82415639	82415822	82415424	82415535	0.351,0.375	0.457,0.854	0.31,0.298	0.421,0.332	0.45,0.529	0.818,0.54	NA,0.545	0.388,0.643	0.252,0.286	0.474,0.286	0.426,0.375	0.596,0.419	0.318,0.323	0.343,0.265	0.38,0.265	0.624,0.46
Ga03g01230	Chr03	-	82416008	82416174	82416108	82416174	82415639	82415822	0.333,0.0	0.036,NA	0.086,0.0	0.053,0.1	0.008,0.072	0.0,0.016	NA,0.035	0.087,0.048	0.286,0.053	0.0,0.073	0.075,0.023	0.024,0.12	0.158,0.118	0.095,0.045	0.06,0.0	0.12,0.1
Ga03g01237	Chr03	-	83197588	83197644	83197608	83197644	83197443	83197507	0.77,1.0	0.848,1.0	0.894,0.974	0.906,0.858	0.908,0.926	0.889,0.867	NA,0.89	0.799,1.0	0.755,0.942	0.867,0.842	0.906,0.917	0.615,0.716	0.929,0.883	0.956,0.864	0.762,0.933	0.922,0.916
Ga03g01291	Chr03	+	91852437	91852660	91852437	91852646	91852785	91853075	0.639,0.0	0.0,0.228	0.0,0.15	0.052,0.116	0.103,0.143	0.12,0.059	NA,0.14	0.216,0.144	0.371,0.469	0.202,0.387	0.03,0.124	0.242,0.0	0.269,0.136	0.218,0.171	0.241,0.12	0.105,0.307
Ga03g01299	Chr03	+	92626061	92626292	92626061	92626169	92626392	92626774	0.5,0.6	0.0,NA	0.143,0.333	0.0,0.0	0.333,0.143	0.067,0.111	NA,0.29	0.167,0.333	0.6,0.25	0.0,0.0	0.385,0.333	1.0,1.0	0.12,0.6	0.0,0.0	0.333,0.0	0.286,0.097
Ga03g01323	Chr03	-	94608102	94608320	94608119	94608320	94607905	94607993	0.0,0.0	0.0,NA	1.0,0.177	0.051,0.035	0.09,0.114	0.177,0.11	NA,0.166	0.027,0.0	0.0,0.161	0.0,0.0	0.223,0.0	0.076,0.0	0.06,0.0	0.0,0.117	0.073,0.0	0.051,0.056
Ga03g01326	Chr03	-	94796610	94796687	94796627	94796687	94796388	94796457	NA,0.0	0.858,0.0	0.35,0.683	0.0,1.0	0.518,0.524	NA,0.534	NA,0.691	0.608,0.683	NA,0.392	0.223,0.775	0.707,0.665	0.789,1.0	0.775,1.0	0.745,0.564	0.737,0.408	NA,1.0
Ga03g01340	Chr03	-	95803809	95804098	95803880	95804098	95802395	95803677	NA,0.779	0.779,NA	0.578,0.559	0.884,0.46	0.676,0.598	0.606,0.645	0.672,0.0	0.602,0.393	0.369,0.651	0.594,0.488	0.61,0.779	0.672,NA	NA,1.0	0.672,0.804	0.637,0.369	0.345,0.792
Ga03g01371	Chr03	-	98466705	98467027	98466843	98467027	98466487	98466597	0.011,0.005	0.013,0.0	0.022,0.029	0.042,0.055	0.021,0.033	0.049,0.051	0.078,0.037	0.043,0.043	0.0,0.02	0.034,0.046	0.042,0.005	0.045,0.013	0.043,0.037	0.045,0.024	0.023,0.0	0.016,0.022
Ga03g01373	Chr03	-	98501071	98501273	98501110	98501273	98500121	98500963	0.265,0.231	0.346,0.491	0.376,0.325	0.376,0.265	0.46,0.46	0.372,0.483	0.379,0.287	0.524,0.581	0.132,0.483	0.655,0.229	0.224,0.325	0.571,0.625	0.292,0.311	0.419,0.456	0.612,0.122	0.773,0.284
Ga03g01380	Chr03	+	99179783	99182055	99179783	99180663	99182242	99182368	0.0,NA	0.0,0.0	0.0,0.0	0.0,0.0	0.017,0.021	0.021,0.045	0.005,0.0	0.025,0.0	0.0,0.0	0.0,0.011	0.0,0.0	0.538,0.75	0.032,0.014	0.013,0.004	0.067,0.0	0.152,0.032
Ga03g01418	Chr03	+	104251871	104252032	104251871	104252027	104252791	104252963	NA,NA	0.658,1.0	NA,NA	NA,0.0	0.0,0.49	0.49,0.0	0.0,0.0	0.0,0.0	0.0,0.0	NA,0.0	NA,NA	NA,NA	NA,0.0	0.0,NA	NA,NA	1.0,NA
Ga03g01418	Chr03	+	104251871	104253117	104251871	104253051	104253220	104253379	NA,NA	0.44,0.232	0.668,0.42	0.707,0.731	0.962,0.858	1.0,0.751	0.793,0.679	0.662,0.879	0.475,0.358	0.502,1.0	0.454,0.631	1.0,NA	0.707,1.0	0.837,0.763	0.731,0.301	1.0,0.679
Ga03g01429	Chr03	-	104539204	104539414	104539207	104539414	104539068	104539112	0.54,0.424	0.415,0.831	0.404,0.291	0.434,0.43	0.428,0.344	0.464,0.501	0.49,0.412	0.433,0.468	0.384,0.329	0.239,0.343	0.364,0.373	0.432,0.537	0.335,0.381	0.193,0.409	0.474,0.471	0.532,0.565
Ga03g01454	Chr03	+	107395244	107395498	107395244	107395494	107395584	107395917	0.154,0.114	0.083,0.0	0.148,0.051	0.13,0.117	0.063,0.206	0.122,0.031	0.136,0.021	0.078,0.04	0.155,0.084	0.116,0.11	0.235,0.122	0.161,0.275	0.108,0.072	0.046,0.097	0.15,0.146	0.207,0.169
Ga03g01483	Chr03	-	108716684	108717131	108717070	108717131	108715776	108716484	0.682,0.66	1.0,1.0	1.0,0.667	0.7,0.515	1.0,0.846	1.0,1.0	0.8,0.286	0.76,1.0	0.923,0.588	0.333,1.0	0.882,0.636	1.0,1.0	0.6,1.0	1.0,1.0	1.0,1.0	0.754,0.748
Ga03g01484	Chr03	+	108728523	108728773	108728523	108728609	108728888	108728961	0.083,0.0	0.143,0.091	0.5,0.0	0.189,0.277	0.197,0.13	0.36,0.172	0.417,0.406	0.2,0.214	0.143,0.176	0.158,0.257	0.277,0.051	0.058,0.143	0.405,0.391	0.355,0.478	0.257,0.043	0.412,0.238
Ga03g01494	Chr03	+	109487519	109487670	109487519	109487579	109487807	109488113	1.0,NA	0.702,1.0	0.512,0.647	0.55,1.0	1.0,0.44	0.344,0.759	0.466,0.44	0.344,0.344	0.411,0.173	0.0,0.567	0.773,0.55	0.208,0.116	0.786,0.344	0.44,0.541	0.84,1.0	0.344,0.259
Ga03g01512	Chr03	-	112191606	112191889	112191612	112191889	112191334	112191404	0.388,0.488	0.0,NA	0.488,1.0	1.0,NA	0.69,0.488	0.488,1.0	0.656,0.741	0.322,NA	1.0,0.0	0.0,0.0	0.241,0.741	0.792,0.0	0.488,0.656	1.0,1.0	0.0,1.0	0.488,1.0
Ga03g01536	Chr03	+	114153227	114153699	114153227	114153351	114153793	114153941	NA,0.0	0.0,NA	1.0,NA	0.2,0.0	0.143,0.259	NA,0.0	0.12,0.12	0.0,0.118	0.0,0.556	0.25,0.0	0.154,0.158	0.143,0.143	0.053,0.2	0.182,0.294	0.0,0.0	0.0,0.143
Ga03g01553	Chr03	+	114636432	114636671	114636432	114636665	114636781	114636820	0.417,0.331	0.457,0.417	0.241,0.214	0.206,0.276	0.322,0.328	0.488,0.364	0.232,0.408	0.285,0.413	0.214,0.29	0.449,0.251	0.508,0.202	0.16,0.501	0.276,0.199	0.407,0.071	0.361,0.4	0.286,0.271
Ga03g01565	Chr03	+	114955749	114955900	114955749	114955882	114956042	114956114	0.0,0.0	0.221,0.221	0.0,0.134	0.0,0.0	0.215,0.063	0.254,0.201	0.159,0.071	0.085,0.315	0.0,0.066	0.183,0.506	0.033,0.165	0.39,NA	0.068,0.023	0.087,0.159	0.0,0.0	0.46,0.159
Ga03g01578	Chr03	-	115397720	115397783	115397726	115397783	115397250	115397638	0.55,0.429	0.445,0.192	0.344,0.529	0.43,0.379	0.405,0.405	0.368,0.396	0.338,0.409	0.328,0.339	0.36,0.285	0.356,0.322	0.394,0.378	0.397,0.388	0.371,0.345	0.393,0.3	0.295,0.369	0.421,0.411
Ga03g01584	Chr03	+	115870207	115870748	115870207	115870674	115872251	115872407	0.0,NA	0.0,0.365	0.088,0.091	0.223,0.092	0.144,0.088	0.0,0.069	0.085,0.043	0.082,0.023	0.0,0.0	0.126,0.079	0.103,0.535	NA,NA	0.0,0.161	0.067,0.079	0.088,0.0	0.103,0.116
Ga03g01597	Chr03	-	117324666	117326683	117324968	117326683	117323684	117324352	NA,0.0	1.0,NA	NA,0.333	0.0,0.429	0.35,0.385	0.25,0.0	0.31,0.389	0.043,0.368	NA,NA	1.0,1.0	0.5,1.0	0.0,1.0	0.0,0.2	0.0,1.0	0.2,0.5	NA,1.0
Ga03g01608	Chr03	+	117944118	117944285	117944118	117944247	117945218	117945252	0.522,0.0	1.0,NA	1.0,1.0	0.0,0.645	0.714,0.868	1.0,1.0	0.593,0.784	0.421,0.853	0.686,1.0	1.0,0.744	0.744,1.0	0.921,0.593	0.593,1.0	1.0,1.0	1.0,1.0	0.784,0.897
Ga03g01608	Chr03	+	117945316	117945454	117945316	117945395	117946433	117946615	0.283,0.312	0.201,0.0	0.0,0.441	0.174,0.04	0.011,0.057	0.219,0.0	0.019,0.285	0.092,0.054	0.24,0.321	0.046,0.065	0.021,0.125	0.144,0.095	0.0,0.288	0.032,0.129	0.223,0.344	0.201,0.153
Ga03g01622	Chr03	-	119310074	119310334	119310135	119310334	119309477	119309646	0.0,NA	0.148,0.133	0.212,0.206	0.276,0.157	0.331,0.098	0.059,0.0	0.422,0.293	0.312,0.043	0.0,0.237	0.102,0.187	0.077,0.07	0.072,0.0	0.175,0.289	0.443,0.1	0.074,0.079	0.172,0.105
Ga03g01622	Chr03	-	119310135	119310334	119310213	119310334	119309477	119309646	0.101,0.158	0.381,0.364	0.271,0.284	0.275,0.232	0.355,0.273	0.442,0.288	0.463,0.397	0.405,0.271	1.0,0.273	0.341,0.366	0.438,0.378	0.303,0.135	0.397,0.233	0.35,0.36	0.785,0.597	0.319,0.375
Ga03g01622	Chr03	-	119310074	119310334	119310213	119310334	119309477	119309646	0.0,0.143	0.197,0.197	0.175,0.193	0.216,0.113	0.308,0.089	0.154,0.038	0.478,0.353	0.368,0.105	NA,0.25	0.152,0.202	0.227,0.188	0.061,0.0	0.222,0.2	0.402,0.149	0.564,0.313	0.2,0.189
Ga03g01622	Chr03	-	119310135	119310334	119310213	119310334	119309477	119309657	NA,1.0	1.0,1.0	0.899,0.918	1.0,0.771	0.861,1.0	1.0,1.0	1.0,1.0	1.0,1.0	NA,1.0	0.871,0.925	1.0,0.959	1.0,0.0	0.663,0.692	0.946,0.925	1.0,1.0	1.0,1.0
Ga03g01673	Chr03	+	121152591	121152680	121152591	121152635	121152942	121153070	0.409,1.0	1.0,NA	1.0,1.0	1.0,0.884	1.0,0.941	1.0,0.708	1.0,0.943	0.915,1.0	1.0,1.0	1.0,0.581	1.0,1.0	1.0,NA	0.9,0.806	1.0,0.75	0.818,1.0	0.893,1.0
Ga03g01705	Chr03	-	122909790	122909909	122909800	122909909	122909498	122909548	0.88,0.579	0.696,1.0	1.0,1.0	1.0,0.647	0.88,0.757	1.0,1.0	1.0,0.579	1.0,0.821	NA,1.0	1.0,0.0	1.0,0.478	0.948,0.88	0.902,0.0	0.846,1.0	1.0,1.0	1.0,1.0
Ga03g01706	Chr03	-	122950410	122950936	122950570	122950936	122950089	122950249	NA,NA	0.077,0.0	0.077,0.167	0.067,0.25	0.023,0.048	0.0,0.111	0.0,0.0	NA,0.0	NA,0.0	0.25,0.2	0.13,0.0	0.3,0.0	0.053,0.273	0.167,0.172	0.063,0.0	0.0,0.0
Ga03g01776	Chr03	-	125599703	125599949	125599707	125599949	125598679	125598775	0.0,1.0	1.0,NA	1.0,1.0	1.0,1.0	0.924,0.962	1.0,0.872	0.81,0.836	0.953,0.927	1.0,0.872	0.795,0.795	1.0,1.0	1.0,0.66	0.897,1.0	1.0,1.0	1.0,0.66	1.0,0.66
Ga03g01776	Chr03	-	125598132	125598321	125598140	125598321	125597854	125598014	1.0,0.714	1.0,1.0	1.0,0.882	1.0,1.0	0.959,0.903	1.0,0.949	0.957,1.0	1.0,0.947	1.0,1.0	0.808,0.757	0.941,0.802	0.918,NA	1.0,0.799	1.0,1.0	0.849,0.583	1.0,0.7
Ga03g01785	Chr03	+	125720424	125722842	125720424	125720563	125723245	125723295	NA,NA	NA,NA	NA,0.333	0.0,0.0	0.5,0.429	0.0,0.143	1.0,0.0	0.0,0.5	0.0,0.0	1.0,0.0	0.25,0.0	0.273,0.2	0.0,0.0	0.4,0.0	0.333,NA	0.2,0.125
Ga03g01819	Chr03	-	126646779	126647689	126647474	126647689	126645773	126645850	1.0,1.0	0.75,0.75	0.737,0.871	0.926,0.906	1.0,0.967	0.865,0.833	0.925,0.893	0.973,0.893	0.778,0.698	0.927,0.778	0.709,0.766	0.94,1.0	0.873,0.904	0.932,0.871	0.889,0.778	0.667,0.818
Ga03g01821	Chr03	-	126822600	126822777	126822617	126822777	126821383	126821482	0.0,0.918	1.0,1.0	NA,1.0	0.795,0.873	0.946,0.904	1.0,0.848	0.943,0.938	0.838,1.0	NA,1.0	1.0,1.0	1.0,0.633	0.463,1.0	1.0,1.0	0.775,1.0	1.0,NA	1.0,0.751
Ga03g01821	Chr03	-	126825824	126826969	126825828	126826969	126825624	126825747	NA,0.0	NA,0.0	NA,NA	0.493,1.0	0.163,NA	NA,0.327	0.0,0.327	0.327,0.327	0.0,0.0	NA,NA	0.163,0.0	0.0,NA	0.327,0.66	NA,NA	0.0,0.0	1.0,0.0
Ga03g01821	Chr03	-	126819955	126820208	126820158	126820208	126819133	126819293	1.0,NA	0.5,NA	NA,1.0	1.0,0.6	0.793,0.886	1.0,1.0	0.889,0.95	0.805,0.533	1.0,1.0	1.0,1.0	1.0,NA	1.0,NA	0.647,0.467	0.857,1.0	1.0,1.0	0.556,1.0
Ga03g01832	Chr03	-	127056865	127057021	127056923	127057021	127056375	127056749	0.388,0.284	0.0,NA	0.656,0.514	0.0,0.241	NA,0.322	0.175,0.679	NA,1.0	0.0,0.476	NA,0.514	0.699,0.576	0.0,0.0	NA,NA	0.559,1.0	0.792,0.0	NA,1.0	0.22,0.545
Ga03g01875	Chr03	-	127862809	127862988	127862861	127862988	127862301	127862411	0.398,NA	0.569,1.0	1.0,0.083	0.468,0.062	0.303,0.215	0.664,0.196	0.588,0.274	0.335,0.142	0.0,0.248	0.076,0.543	0.124,0.289	0.248,0.398	0.231,0.194	0.306,0.346	0.331,0.248	0.0,0.18
Ga03g01948	Chr03	-	129484865	129486756	129486483	129486756	129484648	129484759	0.0,0.064	0.03,0.059	0.2,0.231	0.231,0.257	0.071,0.196	0.172,0.246	0.095,0.072	0.232,0.2	0.0,0.111	0.15,0.2	0.176,0.122	0.049,0.0	0.21,0.333	0.143,0.191	0.111,0.043	0.29,0.193
Ga03g01969	Chr03	-	129747384	129751707	129748001	129751707	129746663	129747198	NA,1.0	NA,NA	0.0,NA	NA,1.0	0.333,1.0	NA,NA	NA,0.538	1.0,NA	1.0,NA	NA,1.0	0.0,NA	0.487,0.2	0.0,1.0	NA,NA	0.0,1.0	NA,NA
Ga03g01988	Chr03	-	130079058	130079241	130079073	130079241	130078329	130078957	0.369,0.623	0.745,0.568	0.467,0.724	0.389,0.505	0.533,0.467	0.605,0.382	0.305,0.414	0.584,0.238	0.369,0.568	0.111,0.334	0.305,0.273	0.467,0.637	0.434,0.28	0.273,0.637	0.637,1.0	0.305,0.517
Ga03g02005	Chr03	-	130204147	130204284	130204183	130204284	130203005	130203595	NA,0.787	0.838,0.0	1.0,0.655	0.552,0.542	0.347,0.451	0.619,0.27	0.552,0.573	0.68,0.526	0.27,1.0	0.198,0.463	0.689,0.596	0.11,0.425	0.174,0.537	0.747,0.807	0.0,0.496	0.209,0.58
Ga03g02023	Chr03	+	130619186	130619473	130619186	130619314	130619586	130619618	0.0,0.037	0.0,0.0	0.0,0.014	0.0,0.051	0.037,0.03	0.024,0.011	0.026,0.02	0.063,0.093	0.0,0.067	0.0,0.051	0.2,0.111	0.111,NA	0.226,0.211	0.0,0.0	0.056,0.053	0.132,0.044
Ga03g02023	Chr03	+	130615998	130617658	130615998	130616224	130617822	130617890	0.077,0.667	0.338,0.086	0.2,NA	0.091,0.294	NA,NA	NA,NA	NA,NA	NA,NA	0.333,0.111	1.0,NA	0.27,0.194	0.0,NA	0.692,0.5	NA,NA	0.6,0.0	0.0,0.0
Ga03g02034	Chr03	-	130830213	130830878	130830817	130830878	130830005	130830106	NA,NA	0.625,0.333	0.636,0.727	0.524,0.667	0.852,0.71	0.813,0.813	0.59,0.818	0.735,0.846	1.0,0.6	0.9,0.913	0.745,0.852	0.5,NA	0.917,0.875	0.667,0.56	0.652,0.647	1.0,1.0
Ga03g02057	Chr03	+	131148084	131148234	131148084	131148221	131149004	131149151	0.471,0.781	0.935,1.0	1.0,0.804	0.761,0.874	0.772,0.781	0.543,0.923	0.909,0.957	0.846,0.744	0.728,0.728	0.817,0.797	0.867,0.866	0.76,0.626	0.655,0.675	0.918,0.894	0.911,0.817	1.0,0.728
Ga03g02061	Chr03	+	131193776	131194018	131193776	131193962	131194169	131194500	1.0,1.0	1.0,NA	NA,1.0	NA,1.0	NA,NA	NA,NA	NA,NA	NA,NA	NA,0.491	0.763,1.0	0.764,0.847	0.0,NA	0.695,0.704	0.548,0.557	0.72,NA	NA,0.391
Ga03g02094	Chr03	+	131929069	131929140	131929069	131929119	131929443	131929495	NA,0.0	0.263,NA	0.06,0.192	0.0,0.217	0.316,0.18	0.197,0.081	0.143,0.517	0.2,0.274	0.51,0.357	0.425,0.454	0.165,0.149	0.454,NA	0.128,0.206	0.232,0.208	0.0,0.454	0.0,0.294
Ga03g02103	Chr03	-	132006562	132006911	132006832	132006911	132005448	132006180	0.556,0.619	0.81,1.0	1.0,0.667	1.0,0.8	1.0,1.0	1.0,1.0	1.0,0.795	0.588,1.0	1.0,1.0	1.0,0.857	0.862,1.0	0.474,1.0	0.818,0.765	0.5,0.692	1.0,1.0	1.0,0.692
Ga03g02104	Chr03	+	132011459	132012272	132011459	132012153	132013347	132013565	0.5,0.714	NA,NA	NA,0.0	NA,0.8	0.333,0.333	1.0,0.143	0.0,0.2	0.111,0.429	0.143,0.429	0.0,0.0	0.111,0.0	1.0,0.0	0.4,0.111	0.5,0.333	0.0,0.0	0.286,0.171
Ga03g02126	Chr03	+	132302502	132303070	132302502	132302655	132303156	132303290	0.0,1.0	0.304,1.0	0.159,0.12	0.2,0.103	0.6,0.0	0.385,NA	0.273,0.529	0.25,1.0	NA,1.0	0.25,0.22	0.481,0.394	0.529,0.2	0.333,0.273	0.412,0.444	0.231,1.0	NA,0.0
Ga03g02159	Chr03	+	132662366	132662892	132662366	132662740	132663095	132663332	0.007,0.037	0.01,0.0	0.137,0.05	0.032,0.096	0.031,0.118	0.022,0.032	0.009,0.0	0.113,0.133	0.024,0.103	0.015,0.0	0.021,0.013	0.061,NA	0.208,0.216	0.076,0.088	0.132,0.017	0.1,0.132
Ga03g02200	Chr03	-	133060793	133061160	133060794	133061160	133060101	133060259	0.0,0.0	0.0,0.0	0.0,NA	0.0,0.0	0.0,0.0	0.0,0.0	0.0,0.0	0.0,0.0	0.0,0.0	0.0,0.0	0.0,0.0	0.0,0.0	0.033,0.0	0.0,0.0	0.0,0.0	0.0,0.0
Ga03g02259	Chr03	-	133714281	133714584	133714297	133714584	133714055	133714160	0.465,NA	0.776,0.465	0.776,0.566	0.614,0.813	0.68,0.689	1.0,0.693	0.465,0.573	0.678,0.587	0.465,0.67	1.0,0.635	0.769,0.881	0.661,0.635	0.796,0.867	1.0,0.912	0.752,1.0	0.635,0.653
Ga03g02272	Chr03	+	133810705	133811055	133810705	133810900	133811147	133811636	0.2,0.364	0.091,0.0	0.0,0.143	0.143,0.071	0.277,0.102	0.082,0.016	0.055,0.071	0.072,0.068	0.333,0.0	0.093,0.064	0.182,0.127	0.053,0.091	0.04,0.037	0.085,0.014	0.067,0.0	0.077,0.0
Ga03g02314	Chr03	-	134163315	134163503	134163330	134163503	134161303	134162216	0.127,0.0	0.0,0.0	NA,NA	0.305,0.467	0.18,0.0	0.0,0.0	0.334,0.055	0.273,0.0	0.0,0.2	0.0,0.0	0.273,0.081	0.342,0.28	0.305,0.273	0.0,0.594	0.127,0.0	0.127,0.334
Ga03g02315	Chr03	-	134171826	134171865	134171849	134171865	134170568	134170775	0.0,0.069	0.0,1.0	0.214,0.0	0.271,0.136	0.112,0.158	0.0,0.391	0.066,0.064	0.062,0.29	0.247,0.29	0.141,0.214	0.201,0.0	0.087,0.059	0.149,0.17	0.046,0.112	0.105,0.093	0.0,0.267
Ga03g02315	Chr03	-	134170568	134171865	134171849	134171865	134169542	134169635	0.882,0.966	1.0,1.0	1.0,0.895	0.939,0.881	0.931,0.808	0.758,0.733	0.943,0.912	0.874,0.908	0.778,1.0	0.778,0.895	0.745,0.825	1.0,1.0	0.875,1.0	0.96,0.964	0.653,0.8	0.852,0.918
Ga03g02316	Chr03	+	134181946	134182048	134181946	134182035	134182139	134182399	0.308,0.495	0.0,0.0	0.389,0.384	0.229,0.341	0.41,0.082	0.395,0.471	0.282,0.336	0.537,0.51	0.598,0.527	0.69,0.471	0.667,0.358	0.165,0.757	0.471,0.532	0.471,0.915	0.517,0.14	0.426,0.719
Ga03g02321	Chr03	+	134222238	134222429	134222238	134222396	134222554	134223800	0.883,0.782	0.926,1.0	1.0,0.868	1.0,0.972	1.0,1.0	0.827,0.89	0.904,0.785	0.837,0.827	1.0,0.886	0.955,0.929	0.905,0.914	0.901,1.0	1.0,0.847	0.671,0.944	0.77,0.751	0.942,0.916
Ga03g02363	Chr03	+	134489955	134491728	134489955	134491072	134492854	134493121	0.034,0.082	0.0,0.0	NA,NA	0.053,0.143	0.053,0.0	0.0,0.0	0.0,0.0	0.071,0.0	0.0,0.152	0.0,1.0	0.25,0.0	0.8,0.333	0.091,0.0	0.143,0.25	0.0,0.0	0.111,0.07
Ga03g02394	Chr03	+	134713797	134714126	134713797	134714115	134714610	134715806	0.476,0.518	0.732,NA	0.476,0.232	0.577,NA	0.625,0.476	0.577,0.539	0.405,0.405	0.377,0.295	0.312,0.0	0.0,0.0	0.628,0.377	0.82,0.732	0.476,0.185	0.592,0.266	0.405,0.845	0.476,1.0
Ga03g02410	Chr03	+	134808696	134808835	134808696	134808831	134808978	134809128	0.075,0.301	0.066,0.075	0.058,0.087	0.177,0.085	0.146,0.097	0.0,0.0	0.115,0.0	0.078,0.075	0.272,0.047	0.172,0.202	0.123,0.155	0.221,0.163	0.039,0.0	0.108,0.049	0.116,0.0	0.17,0.026
Ga03g02459	Chr03	+	135174458	135174569	135174458	135174560	135174647	135174782	0.038,0.015	0.057,0.0	0.026,0.0	0.059,0.091	0.031,0.058	NA,0.0	0.0,0.117	0.0,0.0	0.03,0.077	0.089,0.164	0.132,0.205	0.066,0.0	0.093,0.0	0.025,0.03	0.015,0.0	0.0,0.0
Ga03g02470	Chr03	+	135232031	135232318	135232031	135232198	135232398	135232622	0.176,0.4	0.0,0.0	0.0,0.0	0.037,0.143	0.123,0.0	0.053,0.095	0.0,0.08	0.083,0.077	0.2,0.167	0.0,0.0	0.097,0.158	0.125,0.0	0.1,0.077	0.217,0.143	0.154,NA	0.125,0.286
Ga03g02487	Chr03	-	135386032	135386186	135386057	135386186	135385188	135385256	0.082,0.212	0.193,0.128	0.0,0.208	0.127,0.2	0.133,0.097	0.15,0.093	0.168,0.169	0.155,0.12	0.118,0.107	0.133,0.202	0.216,0.128	0.063,0.098	0.23,0.229	0.299,0.204	0.076,0.176	0.115,0.094
Ga03g02490	Chr03	-	135412034	135412112	135412061	135412112	135411833	135411937	0.165,0.284	0.15,0.543	0.0,0.241	0.413,0.165	0.238,0.292	0.268,0.487	0.241,0.312	0.272,0.306	0.253,0.253	0.613,0.268	0.209,0.189	0.442,0.0	0.543,0.229	0.48,0.126	0.468,0.284	0.312,0.224
Ga03g02515	Chr03	-	135543464	135543629	135543514	135543629	135543227	135543384	0.0,0.0	0.087,0.16	0.1,0.049	0.022,0.251	0.114,0.061	0.028,0.046	0.058,0.011	0.009,0.056	0.0,0.073	0.186,0.179	0.198,0.16	0.1,0.0	0.039,0.114	0.156,0.115	0.129,0.251	0.125,0.0
Ga04g00008	Chr04	+	111629	112216	111629	111924	112338	113096	0.6,1.0	0.905,1.0	0.778,0.714	0.619,0.87	0.838,0.739	0.2,0.636	0.5,0.474	0.429,0.538	0.333,0.75	0.733,0.939	0.758,0.647	1.0,0.636	1.0,1.0	0.75,0.714	0.854,0.5	0.636,0.643
Ga04g00020	Chr04	-	204405	204767	204545	204767	203766	203961	0.0,0.231	0.0,1.0	0.0,0.0	0.0,0.0	0.0,0.0	0.0,0.037	0.0,0.0	0.0,0.0	0.0,0.0	0.0,0.0	0.037,0.067	0.169,0.111	0.032,0.0	0.0,0.0	0.111,0.059	0.125,0.0
Ga04g00025	Chr04	-	256511	256728	256643	256728	255042	256354	1.0,0.0	0.0,NA	NA,NA	0.0,NA	1.0,NA	NA,1.0	0.0,0.333	1.0,NA	NA,NA	NA,1.0	1.0,NA	0.089,0.333	1.0,NA	1.0,NA	0.0,NA	1.0,1.0
Ga04g00025	Chr04	-	256511	256728	256643	256728	254198	256424	1.0,NA	NA,NA	1.0,NA	1.0,1.0	1.0,NA	NA,1.0	NA,0.0	1.0,1.0	NA,NA	NA,NA	1.0,0.0	0.147,0.0	1.0,NA	1.0,0.0	NA,NA	1.0,1.0
Ga04g00048	Chr04	-	458450	458643	458609	458643	457970	458322	NA,NA	0.0,NA	NA,NA	0.0,0.0	0.029,0.13	0.273,0.375	0.0,0.037	0.0,0.0	NA,0.0	NA,0.111	0.0,0.333	0.0,NA	0.0,0.167	0.0,0.0	NA,NA	0.0,0.2
Ga04g00059	Chr04	-	566514	566668	566565	566668	565979	566077	0.129,0.0	0.0,0.0	NA,0.0	0.042,0.1	0.018,0.0	0.062,0.0	0.142,0.017	0.0,0.057	0.142,0.0	0.0,0.125	0.199,0.571	0.0,0.0	0.16,0.1	0.0,0.249	0.077,0.0	0.0,0.047
Ga04g00166	Chr04	-	1965525	1966079	1966013	1966079	1965269	1965401	NA,0.0	0.333,NA	0.2,0.143	0.333,0.2	0.4,0.2	0.0,0.25	0.5,0.143	0.429,0.0	0.333,1.0	0.0,0.0	0.077,0.0	0.108,0.0	0.053,0.167	0.5,0.091	0.231,0.429	0.333,0.333
Ga04g00190	Chr04	-	2312097	2312352	2312158	2312352	2311338	2311861	1.0,0.384	0.82,1.0	1.0,1.0	0.744,1.0	0.952,0.905	1.0,0.936	0.806,0.807	0.957,0.926	0.824,0.887	1.0,1.0	0.924,0.922	1.0,0.651	0.886,1.0	0.926,1.0	1.0,0.578	0.862,0.948
Ga04g00190	Chr04	-	2316416	2316841	2316429	2316841	2314843	2315409	NA,0.0	0.641,1.0	0.0,NA	1.0,0.641	1.0,0.0	NA,NA	0.71,0.471	0.277,0.471	NA,0.471	NA,NA	1.0,1.0	1.0,NA	1.0,1.0	0.641,0.728	1.0,NA	0.0,0.471
Ga04g00191	Chr04	+	2328283	2328384	2328283	2328340	2328696	2329380	1.0,0.582	0.819,1.0	1.0,1.0	0.677,0.65	0.798,0.765	1.0,0.751	0.567,0.817	0.875,0.823	0.466,1.0	0.661,0.411	0.699,0.885	0.761,0.762	0.907,1.0	0.83,0.582	0.614,0.848	0.635,0.729
Ga04g00204	Chr04	-	2642262	2642708	2642647	2642708	2639459	2642169	0.524,0.699	0.095,0.333	0.2,0.0	0.188,0.184	0.054,0.115	0.059,0.164	0.043,0.126	0.042,0.182	0.478,0.397	0.029,0.36	0.129,0.071	0.096,0.0	0.143,0.167	0.238,0.023	0.175,0.164	0.39,0.327
Ga04g00210	Chr04	+	2674440	2674510	2674440	2674506	2675525	2676769	0.776,0.818	0.688,1.0	0.814,0.943	0.872,0.818	0.812,0.761	0.848,0.784	0.79,0.725	0.678,0.882	0.771,0.756	0.764,0.829	0.909,0.694	0.931,0.708	0.724,0.795	0.949,0.795	0.755,0.835	0.786,0.806
Ga04g00225	Chr04	-	2896660	2896822	2896784	2896822	2895895	2896288	0.333,1.0	0.81,0.2	1.0,0.8	0.6,0.565	0.657,0.645	0.684,0.765	0.83,0.677	0.569,1.0	0.818,1.0	0.429,0.765	0.63,1.0	0.81,1.0	0.857,0.846	1.0,1.0	0.882,0.818	0.688,0.873
Ga04g00236	Chr04	+	3106976	3108889	3106976	3107711	3109038	3109459	0.03,0.0	0.034,0.0	0.176,0.231	0.106,0.143	0.134,0.184	0.212,0.165	0.061,0.13	0.073,0.045	0.111,0.071	0.043,0.143	0.031,0.12	0.082,0.263	0.169,0.063	0.129,0.056	0.056,0.064	0.158,0.048
Ga04g00242	Chr04	+	3177281	3177419	3177281	3177347	3177861	3178317	0.755,0.797	0.859,1.0	1.0,1.0	1.0,0.872	0.881,0.865	1.0,0.911	0.976,0.948	0.946,0.901	0.847,0.814	1.0,0.908	0.788,0.913	0.755,0.795	0.791,0.887	0.791,0.724	0.759,0.744	0.875,0.927
Ga04g00259	Chr04	-	3300828	3300989	3300884	3300989	3300558	3300666	NA,0.0	0.114,NA	NA,0.189	0.0,0.0	0.0,0.176	0.0,0.028	0.051,0.0	0.023,0.0	NA,0.243	0.0,0.176	0.0,0.041	0.0,NA	0.243,0.0	0.0,0.056	NA,NA	0.0,0.0
Ga04g00291	Chr04	-	3666745	3666923	3666756	3666923	3666522	3666662	NA,1.0	0.942,NA	0.864,0.602	0.688,0.739	0.893,0.789	0.837,0.913	0.842,0.757	0.861,0.833	1.0,0.831	0.885,0.724	0.808,0.838	0.764,0.679	0.825,0.909	0.82,0.705	0.716,0.932	0.882,0.809
Ga04g00291	Chr04	-	3667754	3668062	3667795	3668062	3667015	3667418	NA,0.833	0.449,1.0	0.681,1.0	0.762,0.851	0.517,0.543	0.769,0.647	0.758,0.749	0.772,0.543	0.624,0.602	0.714,1.0	0.781,0.388	0.752,0.895	0.467,0.536	0.919,0.826	0.616,1.0	0.797,0.655
Ga04g00291	Chr04	-	3666522	3666662	3666557	3666662	3665334	3666187	NA,0.839	0.94,1.0	0.87,0.691	1.0,0.665	0.856,0.882	1.0,1.0	0.846,0.758	1.0,1.0	1.0,1.0	0.87,1.0	0.956,0.956	0.859,0.749	1.0,1.0	1.0,1.0	0.834,1.0	0.918,1.0
Ga04g00334	Chr04	-	4192979	4193059	4193033	4193059	4192329	4192819	NA,0.394	1.0,1.0	1.0,1.0	1.0,0.494	0.547,0.867	1.0,0.477	1.0,0.695	0.887,1.0	NA,1.0	0.566,NA	0.782,0.765	0.815,0.929	1.0,1.0	0.566,1.0	1.0,0.566	1.0,1.0
Ga04g00340	Chr04	-	4248475	4248729	4248517	4248729	4248339	4248401	NA,NA	0.191,1.0	0.623,0.133	0.124,0.382	0.191,0.21	0.347,0.414	0.14,0.117	0.116,0.098	1.0,1.0	0.586,0.503	0.261,0.0	0.32,0.0	0.105,0.447	0.414,0.179	0.0,1.0	NA,0.32
Ga04g00356	Chr04	-	4564603	4564726	4564624	4564726	4564432	4564484	NA,0.863	0.899,1.0	0.862,0.891	0.914,0.832	0.869,0.748	0.766,0.899	0.777,0.882	0.844,0.868	0.689,0.912	0.813,0.872	0.838,0.757	0.793,0.871	0.86,0.886	0.842,0.85	0.828,0.862	0.791,0.774
Ga04g00371	Chr04	+	4724786	4725051	4724786	4724926	4725421	4725599	NA,0.0	0.04,0.0	0.167,0.034	0.053,0.0	0.061,0.095	0.125,0.061	0.037,0.01	0.083,0.0	0.1,0.0	0.0,0.077	0.027,0.037	0.3,NA	0.0,0.0	0.0,0.0	0.071,0.0	0.0,0.021
Ga04g00375	Chr04	+	4814572	4814781	4814572	4814760	4814877	4815497	NA,1.0	0.94,1.0	1.0,0.888	0.93,0.95	0.93,0.889	0.912,0.937	0.865,0.89	1.0,0.8	1.0,0.869	0.909,1.0	0.744,1.0	0.963,1.0	0.948,0.96	0.888,0.714	1.0,0.93	0.897,0.957
Ga04g00375	Chr04	+	4816331	4817232	4816331	4817207	4817573	4817704	NA,1.0	1.0,1.0	1.0,1.0	1.0,1.0	0.981,0.933	1.0,0.935	0.973,0.895	1.0,1.0	1.0,1.0	0.849,0.906	0.913,0.884	0.894,0.906	0.872,1.0	1.0,1.0	1.0,0.899	1.0,0.963
Ga04g00437	Chr04	-	6315534	6315666	6315583	6315666	6314901	6315454	NA,0.072	0.0,0.0	0.07,0.252	0.402,0.31	0.112,0.176	0.212,0.119	0.457,0.281	0.269,0.043	0.402,0.183	0.35,0.197	0.275,0.224	0.063,0.0	0.096,0.176	0.088,0.085	0.172,0.0	0.35,0.023
Ga04g00471	Chr04	+	7337186	7337269	7337186	7337259	7337378	7337610	NA,0.926	0.902,1.0	1.0,1.0	0.778,0.814	0.863,0.774	0.892,0.881	0.855,0.879	0.818,0.805	0.818,0.748	0.88,0.666	0.923,1.0	0.851,0.821	0.878,0.692	0.728,0.87	0.693,0.71	0.813,0.826
Ga04g00495	Chr04	+	8093386	8093535	8093386	8093530	8094350	8094466	NA,0.914	0.694,1.0	0.641,0.419	0.658,0.59	0.713,0.513	0.603,0.625	0.678,0.694	0.577,0.606	0.723,0.82	0.636,0.562	0.606,0.634	0.854,0.809	0.542,0.669	0.729,0.49	0.843,0.803	0.52,0.602
Ga04g00499	Chr04	-	8308487	8308565	8308506	8308565	8306824	8307499	1.0,1.0	1.0,NA	1.0,0.717	1.0,0.629	1.0,1.0	1.0,1.0	1.0,0.699	0.917,0.856	1.0,1.0	1.0,0.809	1.0,1.0	0.73,0.744	1.0,1.0	1.0,1.0	1.0,1.0	1.0,1.0
Ga04g00509	Chr04	-	8816165	8816339	8816258	8816339	8815008	8815071	NA,0.316	0.312,0.0	0.476,0.655	0.107,0.38	0.2,0.25	0.257,0.306	0.283,0.13	0.226,0.098	0.393,0.163	0.245,0.388	0.29,0.326	0.092,0.094	0.312,0.176	0.094,0.564	0.28,0.28	0.457,0.125
Ga04g00520	Chr04	-	9585218	9585659	9585521	9585659	9584879	9585113	NA,0.045	0.048,0.05	0.036,0.008	0.068,0.081	0.051,0.036	0.031,0.064	0.038,0.04	0.11,0.04	0.067,0.035	0.029,0.05	0.043,0.066	0.037,0.0	0.046,0.023	0.0,0.011	0.095,0.0	0.016,0.04
Ga04g00549	Chr04	-	10383491	10383849	10383651	10383849	10378475	10378758	NA,0.0	0.0,0.0	0.143,0.031	0.034,0.022	0.096,0.125	0.056,0.045	0.075,0.124	0.069,0.013	NA,0.0	0.021,0.024	0.017,0.0	0.008,0.07	0.067,0.135	0.057,0.08	0.0,0.0	0.0,0.0
Ga04g00577	Chr04	-	11305008	11305112	11305021	11305112	11304421	11304634	NA,0.831	0.641,0.373	0.0,0.229	0.242,0.588	0.258,0.123	0.053,0.075	0.203,0.19	0.14,0.389	0.158,0.069	0.393,0.137	0.489,0.389	0.434,0.245	0.093,0.069	0.064,0.09	0.271,0.0	0.0,0.0
Ga04g00582	Chr04	+	11479024	11479297	11479024	11479100	11479471	11479904	NA,0.053	0.045,0.0	NA,0.0	0.034,0.0	0.026,0.042	0.0,0.0	0.0,0.0	0.03,0.045	0.135,0.0	0.083,0.053	0.016,0.0	0.0,0.0	0.061,0.0	0.13,0.031	0.0,0.0	0.0,0.054
Ga04g00600	Chr04	+	12044267	12044405	12044267	12044368	12044737	12044796	NA,0.854	0.0,1.0	0.328,0.468	0.631,0.423	0.642,0.155	0.306,0.507	0.136,0.456	0.355,0.577	0.268,0.118	0.423,0.456	0.473,0.806	0.595,1.0	0.569,0.512	0.423,0.502	0.423,NA	0.295,0.4
Ga04g00606	Chr04	-	12226449	12226743	12226600	12226743	12225983	12226204	NA,1.0	0.385,0.538	0.471,0.288	0.417,0.391	0.467,0.579	0.443,0.405	0.36,0.353	0.286,0.2	0.469,0.52	0.302,0.393	0.368,0.453	0.25,NA	0.31,0.317	0.342,0.263	0.263,0.515	0.401,0.438
Ga04g00606	Chr04	-	12226449	12227498	12227093	12227498	12225983	12226204	NA,0.5	0.422,0.667	0.534,0.612	0.718,0.922	0.467,0.733	0.73,0.96	0.871,1.0	0.364,0.333	0.793,0.767	0.585,0.742	0.582,0.812	0.5,NA	0.84,0.73	0.75,0.698	0.704,0.68	0.877,0.836
Ga04g00618	Chr04	-	13656032	13656669	13656619	13656669	13655774	13655937	NA,0.072	0.08,0.0	0.133,0.034	0.04,0.063	0.011,0.029	0.0,0.05	0.04,0.014	0.057,0.014	0.077,0.222	0.023,0.1	0.041,0.109	0.033,0.077	0.059,0.182	0.032,0.15	0.011,0.0	0.118,0.033
Ga04g00618	Chr04	-	13661533	13662134	13661780	13662134	13661238	13661406	NA,0.0	0.391,0.5	0.222,0.0	0.127,0.077	0.09,0.077	0.091,0.081	0.056,0.053	0.164,0.154	0.429,0.2	0.103,0.125	0.069,0.149	0.122,0.0	0.211,0.143	0.163,0.02	0.24,0.857	0.214,0.111
Ga04g00686	Chr04	-	16521470	16521595	16521486	16521595	16521166	16521227	NA,0.793	0.67,1.0	0.603,0.465	0.796,0.617	0.652,0.58	0.661,0.85	0.689,0.65	0.758,0.566	NA,1.0	0.566,0.813	0.566,0.503	1.0,1.0	0.51,0.544	0.635,0.635	0.635,1.0	0.465,0.656
Ga04g00731	Chr04	-	19828551	19828612	19828578	19828612	19828403	19828465	NA,0.117	0.256,0.442	0.174,0.17	0.183,0.123	0.11,0.22	0.052,0.121	0.156,0.143	0.11,0.144	0.098,0.165	0.194,0.262	0.201,0.117	0.073,0.124	0.142,0.185	0.15,0.143	0.22,0.126	0.173,0.175
Ga04g00733	Chr04	-	19897396	19897645	19897419	19897645	19897193	19897273	NA,0.559	0.672,0.45	0.345,0.229	0.434,0.503	0.405,0.478	0.396,0.335	0.412,0.374	0.354,0.358	0.353,0.399	0.364,0.219	0.509,0.418	NA,0.0	0.207,0.208	0.161,0.432	0.214,0.757	0.116,0.389
Ga04g00742	Chr04	+	20410012	20410199	20410012	20410146	20410715	20411421	NA,0.888	0.727,1.0	0.775,0.704	0.936,0.87	0.887,0.865	0.689,0.788	0.902,0.837	0.799,0.859	0.921,0.87	0.745,0.783	0.784,0.854	0.84,0.783	0.806,0.849	0.782,0.728	0.823,0.911	0.812,0.815
Ga04g00746	Chr04	-	20513683	20513895	20513825	20513895	20512681	20513164	0.0,NA	0.111,0.0	0.0,0.043	0.0,0.077	0.073,0.171	0.053,0.083	0.093,0.132	0.115,0.063	0.2,0.0	0.026,0.167	0.024,0.056	0.0,0.0	0.011,0.107	0.029,0.06	0.25,0.158	0.0,0.5
Ga04g00766	Chr04	+	21355983	21356798	21355983	21356076	21356900	21357722	NA,0.037	0.037,0.111	0.097,0.0	0.086,0.072	0.031,0.03	0.029,0.029	0.044,0.04	0.077,0.016	0.063,0.042	0.0,0.018	0.028,0.063	0.028,0.032	0.055,0.045	0.107,0.034	0.023,0.0	0.184,0.075
Ga04g00778	Chr04	-	21776192	21776328	21776269	21776328	21775954	21776085	NA,0.233	0.459,NA	0.694,0.0	0.0,0.042	0.226,0.0	0.139,0.248	0.274,0.159	0.12,0.179	0.274,0.395	0.159,0.075	0.22,0.124	0.0,0.0	0.086,0.034	0.0,0.211	0.22,0.159	0.195,0.401
Ga04g00785	Chr04	-	22838798	22839720	22839380	22839720	22838624	22838731	NA,0.077	0.167,0.0	1.0,0.0	0.385,0.25	0.333,0.375	0.263,0.333	0.391,0.524	0.375,1.0	0.333,0.667	0.0,0.6	0.394,0.13	0.224,0.385	0.8,0.429	0.75,0.714	0.429,0.333	0.4,0.5
Ga04g00793	Chr04	+	23706481	23706555	23706481	23706543	23706630	23706685	NA,0.863	0.884,0.643	0.832,0.512	0.931,1.0	0.791,0.853	0.692,0.972	0.92,0.943	1.0,0.912	0.96,1.0	0.957,0.919	1.0,0.943	0.924,0.882	0.939,0.877	0.832,0.951	0.942,0.952	0.935,0.871
Ga04g00793	Chr04	+	23704054	23706056	23704054	23706021	23706146	23706310	NA,0.906	0.918,1.0	1.0,1.0	0.876,0.723	0.757,0.679	0.691,0.763	0.544,0.754	0.749,0.739	0.817,0.864	0.749,0.493	0.727,0.73	0.617,0.482	0.577,0.65	0.788,0.804	0.87,0.951	0.793,0.797
Ga04g00794	Chr04	+	23831710	23831832	23831710	23831826	23831937	23832132	NA,0.639	0.597,0.526	0.538,0.581	0.405,0.322	0.722,0.464	0.613,0.461	0.704,0.7	0.631,0.792	0.792,0.488	0.543,0.364	0.607,0.63	0.787,0.373	0.543,0.521	0.741,0.721	0.454,0.488	0.777,0.536
Ga04g00797	Chr04	-	24114995	24115127	24115019	24115127	24114754	24114906	NA,0.307	0.515,0.52	0.802,0.14	0.466,0.513	0.418,0.298	0.85,0.619	0.354,0.522	0.369,0.213	0.619,0.575	0.753,0.484	0.43,0.511	0.382,0.541	0.601,0.311	0.448,0.26	0.555,0.575	0.536,0.416
Ga04g00797	Chr04	-	24117176	24118454	24118352	24118454	24116882	24117075	NA,0.179	0.25,0.0	0.333,0.0	0.05,0.07	0.088,0.082	0.103,0.143	0.033,0.101	0.152,0.073	0.217,0.185	0.083,0.333	0.042,0.143	0.146,0.2	0.0,0.212	0.0,0.1	0.211,0.0	0.194,0.256
Ga04g00869	Chr04	-	30912919	30913058	30912965	30913058	30911732	30912750	NA,0.0	0.0,0.0	0.0,NA	0.216,0.0	0.178,0.186	1.0,0.0	0.054,0.0	0.553,0.0	0.579,NA	0.0,0.0	0.407,NA	0.0,NA	0.256,1.0	NA,NA	0.0,0.256	0.0,0.0
Ga04g00880	Chr04	-	34009603	34010856	34010796	34010856	34009444	34009525	NA,NA	NA,NA	NA,0.0	NA,NA	0.163,0.0	0.263,0.167	0.0,0.0	0.0,0.0	NA,0.0	NA,NA	1.0,NA	1.0,1.0	0.5,0.333	0.0,0.0	NA,NA	0.143,0.2
Ga04g00884	Chr04	+	34929330	34929428	34929330	34929394	34930495	34930920	1.0,NA	0.692,NA	1.0,NA	1.0,1.0	1.0,1.0	1.0,1.0	1.0,0.9	1.0,1.0	1.0,1.0	1.0,1.0	1.0,1.0	0.896,1.0	0.692,1.0	NA,1.0	1.0,1.0	1.0,1.0
Ga04g00894	Chr04	+	37399192	37399792	37399192	37399266	37399861	37399933	NA,0.05	0.333,0.0	0.0,0.0	0.2,0.286	0.137,0.053	0.13,0.167	0.228,0.212	0.417,0.692	NA,0.2	0.231,0.086	0.538,0.417	0.0,NA	0.273,0.25	0.36,0.25	0.368,0.111	NA,0.2
Ga04g00905	Chr04	-	38862155	38862257	38862160	38862257	38861961	38862066	NA,0.947	0.799,0.523	0.887,0.908	0.815,0.86	0.774,0.753	0.801,0.651	0.738,0.498	0.597,0.669	0.7,0.746	0.835,0.809	0.884,0.857	0.825,0.878	0.885,0.931	0.845,0.862	0.859,0.914	0.771,0.758
Ga04g00919	Chr04	-	40282674	40282926	40282827	40282926	40282386	40282455	NA,NA	NA,NA	1.0,1.0	0.6,0.625	0.84,0.706	1.0,0.868	1.0,1.0	0.908,0.872	NA,NA	1.0,1.0	0.6,0.333	NA,NA	0.875,1.0	0.818,1.0	1.0,0.5	1.0,1.0
Ga04g00933	Chr04	-	44537086	44537664	44537576	44537664	44536869	44537007	NA,0.053	0.111,0.0	0.04,0.027	0.041,0.066	0.029,0.137	0.0,0.111	0.037,0.052	0.023,0.067	0.16,0.077	0.067,0.038	0.163,0.095	0.179,0.12	0.194,0.035	0.011,0.036	0.058,0.128	0.054,0.143
Ga04g00939	Chr04	-	45416403	45416500	45416434	45416500	45415874	45416024	NA,1.0	0.434,0.434	0.0,0.0	0.434,0.497	0.446,0.733	0.397,0.434	0.513,0.345	0.711,0.874	0.697,0.657	0.0,1.0	0.682,0.628	0.235,0.0	0.843,0.551	1.0,0.535	0.606,0.697	1.0,1.0
Ga04g00948	Chr04	+	48902952	48903105	48902952	48903049	48903343	48903391	NA,0.0	0.763,0.837	0.659,0.616	0.34,0.682	0.763,1.0	0.391,0.0	0.474,0.541	0.491,1.0	0.616,0.462	0.643,0.391	0.504,0.586	1.0,NA	0.0,0.391	0.763,0.205	0.803,0.283	0.269,0.659
Ga04g00952	Chr04	-	50734274	50739413	50734868	50739413	50733545	50733771	1.0,NA	1.0,NA	NA,NA	0.846,1.0	1.0,0.429	1.0,0.867	1.0,1.0	0.579,0.474	1.0,0.778	1.0,1.0	1.0,1.0	1.0,1.0	1.0,0.04	NA,1.0	0.5,1.0	1.0,0.636
Ga04g00988	Chr04	+	64008703	64008849	64008703	64008832	64015536	64015628	1.0,1.0	1.0,NA	1.0,0.683	1.0,0.873	0.878,0.923	0.775,1.0	0.923,0.957	0.886,0.826	1.0,0.463	0.721,0.463	0.633,1.0	0.493,0.651	1.0,1.0	0.633,0.896	1.0,1.0	1.0,1.0
Ga04g00992	Chr04	+	65307536	65307815	65307536	65307770	65308365	65308530	NA,0.0	0.0,0.0	0.0,0.0	0.037,0.0	0.011,0.0	0.032,0.0	0.025,0.0	0.0,0.037	0.0,0.0	0.0,0.037	0.0,0.01	0.032,0.037	0.062,0.08	0.0,0.029	0.026,0.059	0.041,0.011
Ga04g00992	Chr04	+	65300367	65300458	65300367	65300454	65300823	65300943	NA,0.0	0.0,0.0	0.0,0.312	0.108,0.037	0.134,0.122	0.209,0.199	0.069,0.036	0.0,0.028	0.0,0.065	0.0,0.108	0.044,0.062	0.099,0.0	0.095,0.035	0.072,0.0	0.04,0.102	0.0,0.038
Ga04g00992	Chr04	+	65286029	65286134	65286029	65286082	65286295	65286458	NA,0.886	0.945,1.0	0.868,1.0	0.96,0.924	0.876,0.866	0.913,0.725	0.894,0.928	0.924,0.815	0.908,0.856	0.953,0.943	0.845,0.854	0.927,0.945	0.89,0.91	0.945,1.0	1.0,0.938	0.939,0.873
Ga04g00998	Chr04	-	66951189	66951468	66951395	66951468	66950167	66951116	NA,0.048	NA,0.0	NA,0.0	0.086,0.032	0.0,NA	NA,NA	0.0,0.0	0.0,NA	0.105,0.091	NA,NA	0.0,0.2	NA,NA	NA,0.333	NA,NA	0.0,0.0	0.118,0.058
Ga04g00998	Chr04	-	66951189	66951468	66951216	66951468	66950167	66951116	NA,0.468	NA,NA	NA,NA	0.543,0.346	NA,NA	NA,NA	NA,NA	NA,NA	0.613,0.543	0.0,NA	NA,0.442	NA,NA	NA,1.0	NA,NA	1.0,NA	0.725,0.42
Ga04g00998	Chr04	-	66951216	66951468	66951395	66951468	66950167	66951116	NA,0.046	NA,0.0	NA,0.0	0.059,0.048	0.0,NA	NA,NA	0.0,0.0	0.0,NA	0.056,0.063	1.0,NA	0.0,0.2	NA,NA	NA,0.0	NA,NA	0.0,0.0	0.08,0.066
Ga04g01001	Chr04	-	67454735	67454938	67454836	67454938	67454447	67454642	NA,0.115	0.069,0.032	0.05,0.043	0.049,0.104	0.018,0.082	0.0,0.03	0.044,0.037	0.028,0.033	0.027,0.084	0.063,0.03	0.064,0.067	0.182,0.28	0.124,0.092	0.172,0.084	0.039,0.032	0.143,0.102
Ga04g01002	Chr04	-	67460638	67460891	67460775	67460891	67460324	67460492	0.2,0.0	0.0,NA	0.0,0.0	0.143,0.043	0.0,0.0	0.0,0.0	0.0,0.0	0.0,0.0	0.167,0.25	0.0,0.0	0.0,0.0	0.0,NA	0.0,0.143	0.0,0.111	0.0,0.167	0.0,0.0
Ga04g01011	Chr04	+	68213327	68213787	68213327	68213405	68213982	68214147	NA,0.126	0.148,0.25	0.333,0.333	0.333,0.418	0.227,0.304	0.371,0.306	0.415,0.233	0.333,0.241	0.179,0.171	0.231,0.455	0.158,0.208	0.619,0.616	0.543,0.277	0.5,0.364	0.493,0.163	0.219,0.375
Ga04g01015	Chr04	-	68604685	68604743	68604713	68604743	68603678	68604489	NA,0.653	0.922,1.0	0.911,0.751	0.773,0.87	0.84,0.675	0.914,0.681	0.744,0.896	0.842,0.821	0.627,0.793	0.887,0.945	0.645,0.809	0.863,0.611	0.512,0.958	0.87,0.968	0.809,0.639	0.815,0.893
Ga04g01015	Chr04	-	68604685	68604743	68604713	68604743	68603678	68604569	NA,0.541	1.0,1.0	1.0,1.0	0.702,0.69	0.79,0.623	0.917,0.731	0.802,0.753	0.827,0.632	0.917,0.753	0.797,0.812	0.825,0.797	0.702,1.0	0.836,0.851	0.596,0.793	0.729,0.611	0.765,0.72
Ga04g01022	Chr04	-	69202531	69202769	69202702	69202769	69200618	69200997	NA,1.0	NA,NA	NA,1.0	NA,NA	0.5,1.0	1.0,1.0	NA,NA	NA,1.0	NA,NA	NA,NA	0.143,NA	NA,NA	0.0,0.286	1.0,0.0	0.0,NA	0.5,NA
Ga04g01022	Chr04	-	69202531	69202769	69202702	69202769	69201604	69201656	NA,0.5	NA,NA	NA,NA	NA,NA	0.556,1.0	0.0,NA	NA,NA	1.0,1.0	1.0,1.0	NA,NA	0.2,1.0	NA,NA	0.3,0.455	0.333,0.0	0.6,NA	0.667,0.0
Ga04g01022	Chr04	-	69201604	69202769	69202531	69202769	69200618	69200997	NA,0.6	NA,NA	1.0,0.0	1.0,1.0	0.667,0.4	0.333,0.667	NA,1.0	1.0,0.333	1.0,1.0	NA,1.0	1.0,1.0	1.0,NA	1.0,0.714	NA,1.0	1.0,1.0	1.0,1.0
Ga04g01022	Chr04	-	69201604	69202769	69202702	69202769	69200618	69200997	NA,1.0	NA,NA	1.0,NA	1.0,1.0	0.8,1.0	1.0,1.0	NA,1.0	1.0,1.0	1.0,1.0	NA,1.0	0.5,1.0	1.0,NA	0.556,0.643	1.0,0.625	0.692,1.0	0.714,1.0
Ga04g01024	Chr04	-	69450633	69450734	69450683	69450734	69448929	69449049	NA,1.0	1.0,1.0	1.0,0.751	1.0,1.0	0.667,0.885	1.0,0.919	0.923,0.854	0.713,0.781	0.728,1.0	0.71,0.746	0.858,0.934	0.829,1.0	0.572,1.0	1.0,0.864	0.728,1.0	1.0,0.93
Ga04g01034	Chr04	-	70588854	70590695	70588904	70590695	70587951	70588344	NA,1.0	0.915,NA	0.858,1.0	1.0,0.885	0.945,0.98	1.0,0.962	0.923,0.93	1.0,1.0	0.909,0.781	0.801,0.817	0.864,1.0	0.755,0.626	1.0,1.0	0.801,0.834	0.875,1.0	1.0,0.874
Ga04g01035	Chr04	-	70717007	70717107	70717076	70717107	70713047	70716905	NA,1.0	1.0,1.0	1.0,0.826	1.0,0.806	0.932,0.932	0.885,1.0	0.851,0.943	0.926,1.0	1.0,1.0	1.0,0.934	0.862,1.0	0.934,1.0	1.0,1.0	1.0,0.757	0.765,1.0	1.0,0.842
Ga04g01067	Chr04	+	74823616	74823680	74823616	74823658	74823854	74824753	NA,1.0	0.733,1.0	1.0,0.868	1.0,0.569	0.837,0.943	0.897,0.932	0.89,0.811	0.913,1.0	1.0,0.925	1.0,0.937	0.913,0.966	0.867,0.877	0.794,0.952	0.819,1.0	0.93,1.0	1.0,0.92
Ga04g01067	Chr04	+	74822402	74822825	74822402	74822725	74823616	74823658	NA,0.636	0.231,0.0	0.0,0.818	0.333,0.158	0.216,0.178	0.2,0.082	0.146,0.203	0.235,0.3	0.25,0.625	0.03,0.5	0.152,0.217	0.033,0.0	0.167,0.2	0.692,0.25	0.191,0.5	0.2,0.488
Ga04g01089	Chr04	+	75589926	75590291	75589926	75590288	75591799	75592195	NA,0.712	0.219,NA	1.0,0.71	0.588,0.453	0.685,0.675	0.632,0.864	0.62,0.576	0.71,0.495	0.581,0.877	0.625,0.642	0.667,0.543	0.746,NA	0.556,0.581	0.44,0.932	0.538,0.797	0.583,0.489
Ga04g01091	Chr04	+	75708549	75708698	75708549	75708694	75708786	75708932	NA,NA	0.744,NA	0.0,0.244	0.421,0.493	0.524,0.493	0.254,0.43	0.306,0.195	0.478,0.437	1.0,1.0	1.0,0.327	0.66,0.66	0.64,1.0	0.493,1.0	1.0,NA	0.773,0.327	NA,0.0
Ga04g01103	Chr04	+	75996065	75996619	75996065	75996593	75996703	75996790	0.0,NA	0.363,NA	0.166,0.102	0.186,0.375	0.329,0.17	0.302,0.285	0.242,0.326	0.135,0.242	0.0,0.762	0.318,0.273	0.285,0.127	0.0,NA	0.387,0.12	0.088,0.145	0.191,0.0	0.523,0.081
Ga04g01113	Chr04	-	77144364	77144655	77144368	77144655	77143436	77143554	0.0,NA	NA,NA	NA,0.66	0.421,0.66	0.616,0.66	0.618,0.767	0.829,0.764	0.694,0.511	NA,NA	NA,0.0	NA,NA	NA,NA	0.493,NA	0.493,NA	NA,NA	NA,NA
Ga04g01121	Chr04	+	77452542	77453251	77452542	77452830	77453561	77455283	NA,0.222	0.02,0.2	0.0,0.0	0.122,0.132	0.0,0.014	0.018,0.04	0.052,0.093	0.011,0.0	0.226,0.373	0.1,0.02	0.086,0.041	0.0,0.0	0.091,0.149	0.12,0.169	0.069,0.083	0.045,0.045
Ga04g01160	Chr04	+	79915410	79916306	79915410	79915518	79916383	79916496	0.0,NA	0.111,NA	0.0,0.0	0.125,1.0	0.059,0.333	1.0,0.333	0.077,0.167	0.176,0.333	0.0,0.167	0.143,0.0	0.107,0.152	0.375,0.0	0.059,0.2	0.6,0.143	0.231,0.333	0.231,0.0
Ga04g01192	Chr04	+	82107636	82108838	82107636	82107760	82108954	82109069	NA,0.029	0.111,0.0	0.071,0.0	0.0,0.031	0.009,0.063	0.051,0.152	0.067,0.092	0.023,0.0	0.0,0.021	0.024,0.015	0.061,0.0	0.153,0.167	0.056,0.04	0.047,0.0	0.02,0.0	0.0,0.0
Ga04g01219	Chr04	-	83577368	83577523	83577404	83577523	83577210	83577281	NA,0.0	0.27,0.0	1.0,0.425	0.27,0.773	0.577,0.584	0.787,0.446	0.425,0.542	0.735,0.425	0.0,0.596	0.619,0.73	0.855,0.838	0.425,1.0	0.689,1.0	1.0,0.906	0.649,0.689	1.0,0.425
Ga04g01235	Chr04	-	83946805	83946998	83946839	83946998	83946367	83946728	NA,0.6	0.273,NA	0.0,0.273	0.574,0.158	0.254,0.273	0.13,0.077	0.17,0.0	0.0,0.0	1.0,0.0	0.692,0.176	0.5,0.273	0.2,0.0	0.158,0.22	0.0,0.12	0.0,0.176	0.0,0.097
Ga04g01244	Chr04	+	84280795	84280993	84280795	84280879	84281736	84283289	NA,0.107	0.296,0.07	0.118,0.143	0.119,0.047	0.042,0.016	0.022,0.018	0.033,0.04	0.033,0.036	0.046,0.028	0.234,0.085	0.204,0.198	0.063,0.011	0.055,0.055	0.044,0.058	0.155,0.084	0.078,0.049
Ga04g01256	Chr04	+	84522788	84522882	84522788	84522844	84523077	84525655	NA,0.0	0.148,0.0	0.075,0.238	0.204,0.0	0.1,0.184	0.035,0.267	0.083,0.071	0.073,0.098	0.267,0.101	0.284,0.127	0.222,0.065	0.121,0.378	0.233,0.144	0.0,0.0	0.122,0.0	0.183,0.195
Ga04g01258	Chr04	+	84541318	84541481	84541318	84541457	84541909	84542228	NA,0.893	0.871,1.0	1.0,0.85	0.824,0.954	0.973,0.935	0.899,0.95	0.898,0.938	0.941,0.913	0.802,0.812	1.0,0.905	0.987,0.983	0.958,1.0	0.938,0.813	0.802,0.97	0.926,0.936	0.775,0.908
Ga04g01271	Chr04	-	85176155	85177104	85176159	85177104	85175661	85175750	NA,0.784	0.767,1.0	0.829,0.725	0.727,0.764	0.861,0.701	0.519,0.67	0.635,0.731	0.622,0.681	0.393,0.702	0.538,0.56	0.761,0.573	0.699,0.551	0.66,0.829	0.576,0.513	0.528,0.555	0.721,0.681
Ga04g01283	Chr04	+	85613128	85613325	85613128	85613289	85613664	85614000	NA,0.0	0.425,NA	1.0,0.0	0.27,0.596	0.341,0.526	0.33,0.095	0.11,0.458	0.307,0.156	0.425,0.228	1.0,0.0	1.0,0.198	0.0,0.0	0.27,0.357	NA,0.425	0.787,0.0	1.0,0.357
Ga04g01288	Chr04	+	85740543	85740861	85740543	85740855	85741288	85741665	NA,0.656	0.884,0.0	0.792,0.322	0.631,0.432	0.673,0.488	0.0,0.442	0.669,0.523	0.464,0.753	0.69,0.704	0.588,0.724	0.814,0.826	0.625,1.0	0.696,0.639	0.432,0.488	0.625,0.543	0.588,0.574
Ga04g01288	Chr04	+	85740543	85740877	85740543	85740855	85741288	85741665	NA,0.881	0.95,0.452	0.959,0.94	0.862,0.91	0.942,0.819	0.938,0.92	0.899,0.882	0.915,0.923	0.863,0.933	0.884,0.924	0.922,0.979	0.865,1.0	0.884,0.905	0.901,0.923	0.905,0.778	0.947,0.841
Ga04g01288	Chr04	+	85740543	85740877	85740543	85740861	85741288	85741665	NA,0.796	0.732,1.0	0.859,0.971	0.786,0.93	0.91,0.827	1.0,0.936	0.815,0.872	0.932,0.798	0.813,0.853	0.843,0.823	0.743,0.907	0.794,0.908	0.769,0.844	0.923,0.927	0.867,0.747	0.926,0.797
Ga04g01293	Chr04	-	85782320	85782394	85782371	85782394	85782159	85782229	NA,0.897	0.796,0.769	0.93,0.964	0.923,1.0	0.954,0.983	0.919,0.956	1.0,0.984	0.959,0.98	0.929,0.99	0.955,0.842	0.982,1.0	0.787,0.525	0.979,0.895	0.893,0.899	0.903,0.769	0.802,0.911
Ga04g01307	Chr04	+	85970708	85970942	85970708	85970930	85971036	85971936	NA,0.527	0.503,0.194	0.365,0.405	0.547,0.368	0.457,0.634	0.488,0.517	0.523,0.409	0.48,0.531	0.588,0.545	0.469,0.438	0.486,0.507	0.712,1.0	0.479,0.439	0.38,0.46	0.478,0.454	0.474,0.485
Ga04g01332	Chr04	-	86739037	86739361	86739093	86739361	86738802	86738962	NA,1.0	0.957,1.0	0.96,0.932	0.95,0.976	0.893,0.827	0.92,0.951	0.989,0.929	0.902,0.83	1.0,1.0	0.947,0.978	0.922,0.894	0.563,NA	0.861,0.896	0.928,0.871	0.898,0.924	1.0,0.941
Ga04g01372	Chr04	-	87842497	87842615	87842508	87842615	87839127	87839274	NA,1.0	NA,NA	1.0,0.476	0.645,1.0	0.879,0.864	0.784,0.864	0.916,1.0	0.614,0.82	NA,0.82	1.0,0.548	1.0,1.0	0.82,1.0	0.514,1.0	1.0,1.0	1.0,1.0	1.0,NA
Ga04g01398	Chr04	-	88780510	88780739	88780613	88780739	88780187	88780429	NA,0.032	0.091,NA	0.143,NA	0.0,0.333	0.014,0.02	0.048,0.0	0.0,0.04	0.074,0.077	0.0,0.176	0.0,0.0	0.091,0.333	0.004,0.0	NA,0.0	0.333,0.0	0.0,NA	0.0,0.032
Ga04g01398	Chr04	-	88792007	88792430	88792025	88792430	88791763	88791823	NA,0.494	0.0,1.0	NA,0.0	0.125,0.109	0.176,0.379	0.087,0.109	0.125,0.039	0.299,0.109	0.221,0.631	0.221,0.0	0.087,0.695	0.169,0.048	0.0,NA	0.0,1.0	NA,NA	0.079,0.272
Ga04g01400	Chr04	-	88949071	88949891	88949170	88949891	88947648	88948016	NA,NA	1.0,NA	NA,0.668	1.0,1.0	0.779,0.743	1.0,1.0	0.855,0.827	0.751,0.715	NA,NA	1.0,1.0	1.0,NA	0.251,NA	0.847,0.801	1.0,1.0	NA,NA	1.0,NA
Ga04g01446	Chr04	+	90051607	90051796	90051607	90051769	90052161	90052533	NA,0.117	0.653,0.442	0.627,0.613	0.456,0.505	0.547,0.358	0.385,0.215	0.517,0.391	0.325,0.373	0.514,0.526	0.487,0.5	0.314,0.535	0.414,0.235	0.537,0.452	0.337,0.253	0.361,0.442	0.442,0.429
Ga04g01461	Chr04	+	90196671	90197243	90196671	90196806	90197943	90200253	NA,0.397	0.0,0.0	0.053,0.0	0.22,0.164	0.03,0.016	0.196,0.27	0.248,0.179	0.079,0.147	0.328,0.239	0.0,0.0	0.0,0.042	0.0,0.0	0.026,0.048	0.0,0.0	0.12,0.0	0.182,0.153
Ga04g01463	Chr04	+	90239190	90239409	90239190	90239322	90239483	90239546	NA,0.029	0.0,0.0	0.277,0.118	0.106,0.138	0.349,0.027	0.416,0.133	0.176,0.211	0.229,0.176	0.0,0.1	0.0,0.176	0.488,0.211	0.616,NA	0.384,0.0	0.471,1.0	0.251,0.0	0.151,0.118
Ga04g01463	Chr04	+	90239190	90239364	90239190	90239322	90239483	90239546	NA,0.371	0.336,0.347	0.233,0.414	0.386,0.389	0.543,0.683	0.623,0.288	0.7,0.599	0.623,0.389	0.485,0.261	0.377,0.531	0.464,0.639	0.586,NA	0.565,0.864	0.653,1.0	0.493,0.168	0.355,0.414
Ga04g01463	Chr04	+	90239190	90239409	90239190	90239364	90239483	90239546	NA,0.044	0.0,0.0	0.536,0.148	0.148,0.188	0.274,0.012	0.283,0.257	0.077,0.141	0.122,0.235	0.0,0.224	0.0,0.148	0.519,0.122	1.0,NA	0.293,0.0	0.257,0.172	0.239,0.0	0.229,0.148
Ga04g01497	Chr04	-	90906652	90907183	90907106	90907183	90906044	90906498	NA,0.0	0.0,1.0	0.0,0.0	0.067,0.111	0.111,0.025	0.048,0.019	0.1,0.086	0.036,0.133	0.0,0.0	0.0,0.077	0.0,0.0	0.111,0.333	0.04,0.0	0.143,0.111	0.167,0.0	0.0,0.061
Ga04g01499	Chr04	+	90947540	90949545	90947540	90949530	90949637	90949689	NA,1.0	1.0,1.0	NA,1.0	0.971,0.975	0.941,0.933	0.906,1.0	0.854,0.976	1.0,0.98	0.847,0.932	1.0,0.925	1.0,1.0	0.945,1.0	1.0,0.966	0.959,0.973	1.0,1.0	1.0,0.97
Ga04g01503	Chr04	-	91050445	91050661	91050448	91050661	91050221	91050365	NA,1.0	NA,NA	NA,0.164	1.0,0.0	NA,NA	NA,NA	0.329,0.329	1.0,0.0	0.0,0.662	1.0,0.495	0.0,1.0	NA,NA	0.0,NA	0.0,0.424	NA,NA	0.595,0.595
Ga04g01503	Chr04	-	91050445	91050661	91050448	91050661	91049274	91049673	NA,0.86	0.56,0.329	0.292,0.481	0.59,0.414	0.478,0.554	0.348,0.572	0.56,0.425	0.521,0.705	0.445,0.421	0.696,0.41	0.662,0.638	0.762,0.123	0.521,0.503	0.364,0.505	0.715,0.696	0.365,0.508
Ga04g01507	Chr04	+	91071771	91072017	91071771	91071844	91072102	91072292	NA,NA	0.091,NA	0.429,1.0	0.286,0.0	1.0,NA	0.143,NA	0.5,NA	0.0,0.0	1.0,0.5	0.467,0.8	0.478,0.429	0.086,0.2	1.0,0.667	1.0,0.333	0.6,1.0	0.333,0.2
Ga04g01507	Chr04	+	91071771	91072472	91071771	91072438	91072542	91072904	NA,1.0	0.677,0.73	0.847,0.673	0.758,0.628	0.716,0.74	0.771,0.429	0.931,0.582	0.802,0.887	0.74,0.731	0.765,0.617	0.774,0.767	0.56,0.273	0.895,0.635	0.868,0.633	0.719,0.586	0.636,0.875
Ga04g01525	Chr04	+	91505668	91506910	91505668	91506198	91507034	91507428	NA,0.726	0.429,1.0	0.143,0.25	0.52,0.359	0.532,0.438	0.4,0.45	0.355,0.259	0.313,0.348	0.459,0.369	0.355,0.381	0.362,0.433	0.87,1.0	0.39,0.311	0.311,0.346	0.224,0.407	0.318,0.368
Ga04g01560	Chr04	-	92461759	92462104	92461975	92462104	92460377	92460547	NA,0.073	0.0,0.091	0.125,0.0	0.077,0.083	0.097,0.1	0.1,0.057	0.021,0.02	0.069,0.067	0.053,0.023	0.067,0.0	0.059,0.021	0.0,0.0	0.051,0.038	0.073,0.041	0.111,0.077	0.043,0.071
Ga04g01561	Chr04	-	92468395	92468897	92468834	92468897	92467648	92468179	NA,0.0	0.111,0.08	0.15,0.052	0.174,0.032	0.219,0.25	0.217,0.143	0.135,0.176	0.366,0.379	0.0,0.176	0.176,0.51	0.228,0.203	0.0,0.0	0.273,0.111	0.462,0.288	0.135,0.048	0.4,0.156
Ga04g01611	Chr04	+	93205827	93205904	93205827	93205884	93206379	93206631	0.359,NA	0.137,0.0	NA,0.0	0.198,0.283	0.152,0.173	0.296,0.219	0.244,0.261	0.074,0.103	0.627,0.239	0.602,0.677	0.471,0.352	0.77,NA	0.296,0.557	0.162,0.456	0.168,0.101	0.456,0.065
Ga04g01628	Chr04	-	93696904	93697714	93697555	93697714	93696396	93696702	NA,0.28	0.0,0.0	0.2,0.2	0.333,0.2	0.0,0.333	0.0,0.0	0.0,0.0	0.0,1.0	1.0,0.143	NA,0.143	0.091,NA	0.667,0.556	NA,0.273	0.4,NA	0.0,0.0	0.333,0.455
Ga04g01631	Chr04	-	93719637	93719743	93719668	93719743	93718302	93718514	NA,0.925	0.754,NA	NA,0.434	NA,0.338	0.161,0.277	0.0,NA	0.672,0.434	0.0,0.754	0.434,0.808	1.0,1.0	1.0,NA	0.668,0.434	0.161,0.277	1.0,0.606	0.606,1.0	1.0,0.697
Ga04g01675	Chr04	+	94602892	94602993	94602892	94602936	94603285	94603937	NA,0.114	0.07,0.39	0.203,0.124	0.074,0.086	0.04,0.154	0.133,0.027	0.033,0.092	0.014,0.176	0.196,0.081	0.0,0.0	0.152,0.108	0.052,0.104	0.176,0.084	0.242,0.147	0.034,0.051	0.187,0.083
Ga04g01716	Chr04	-	95142616	95142797	95142661	95142797	95142409	95142462	NA,0.908	NA,NA	NA,1.0	0.829,0.949	1.0,NA	NA,0.634	0.76,0.881	NA,NA	1.0,0.662	NA,NA	NA,1.0	1.0,0.757	1.0,1.0	NA,NA	0.847,1.0	0.944,0.946
Ga04g01723	Chr04	+	95267800	95270468	95267800	95267993	95272646	95272957	NA,0.111	0.333,0.0	0.5,0.6	0.4,0.418	0.6,0.512	1.0,0.375	0.778,0.409	0.647,0.636	0.538,0.762	0.6,0.636	0.721,0.556	0.38,0.048	0.556,0.167	0.8,0.588	0.455,0.667	0.407,0.256
Ga04g01733	Chr04	-	95452758	95454572	95452786	95454572	95452365	95452689	NA,0.359	0.0,0.0	NA,NA	0.44,1.0	0.44,NA	NA,0.0	0.344,0.0	NA,1.0	1.0,0.208	NA,NA	1.0,0.0	0.086,0.611	NA,NA	1.0,1.0	0.282,NA	1.0,0.44
Ga04g01734	Chr04	-	95479483	95480134	95479735	95480134	95478348	95478863	NA,0.079	0.667,1.0	0.571,0.2	0.704,0.625	0.732,0.63	0.458,0.696	0.675,0.545	0.643,0.8	0.4,0.467	0.842,0.455	0.717,0.529	0.219,0.143	0.692,0.5	0.375,0.365	0.395,0.556	0.542,0.5
Ga04g01739	Chr04	+	95518141	95518308	95518141	95518244	95518805	95519044	1.0,NA	NA,NA	NA,NA	NA,NA	0.379,0.505	NA,1.0	0.846,0.681	0.234,1.0	NA,NA	NA,1.0	NA,NA	NA,0.234	1.0,NA	0.0,NA	NA,NA	0.0,NA
Ga04g01740	Chr04	-	95526167	95527167	95526275	95527167	95525240	95525765	NA,0.692	1.0,NA	0.556,NA	1.0,0.6	0.892,0.714	0.455,1.0	0.778,0.76	0.533,0.412	0.5,1.0	1.0,0.733	0.538,0.333	0.288,0.125	0.4,0.563	1.0,0.8	1.0,0.714	1.0,0.5
Ga04g01740	Chr04	-	95529532	95529818	95529595	95529818	95529306	95529409	NA,1.0	1.0,1.0	1.0,1.0	0.831,0.908	1.0,0.941	0.735,1.0	0.518,0.908	1.0,0.648	1.0,1.0	0.787,0.693	0.925,0.881	0.822,NA	1.0,1.0	1.0,1.0	0.913,0.552	0.847,0.735
Ga04g01761	Chr04	+	96057603	96057775	96057603	96057670	96057891	96058074	NA,0.0	0.0,NA	0.0,0.0	0.0,0.0	0.026,0.0	0.059,0.0	0.077,0.0	0.0,0.032	0.0,0.0	0.0,0.0	0.0,0.12	0.0,0.0	0.048,0.0	0.143,0.0	0.0,0.091	0.0,0.08
Ga04g01761	Chr04	+	96058456	96059142	96058456	96059140	96059231	96059351	0.0,NA	0.497,0.0	0.0,0.0	0.0,0.0	NA,NA	NA,NA	NA,NA	1.0,NA	0.0,NA	NA,NA	NA,NA	0.281,0.373	NA,NA	NA,NA	NA,0.0	NA,0.0
Ga04g01776	Chr04	+	96345939	96346081	96345939	96346061	96346157	96346236	NA,0.085	NA,NA	NA,NA	0.0,0.0	0.0,0.0	0.0,0.085	NA,1.0	0.0,0.0	NA,0.0	NA,0.0	NA,1.0	NA,NA	0.0,0.0	NA,0.0	NA,NA	0.077,0.127
Ga04g01793	Chr04	-	96568910	96569084	96568958	96569084	96568768	96568829	NA,0.048	0.153,0.0	0.772,0.67	0.232,0.442	0.478,0.653	0.404,0.511	0.66,0.337	0.437,0.332	0.404,0.662	0.463,0.678	0.3,0.372	0.0,NA	0.344,0.445	0.622,0.647	0.495,0.731	0.731,0.513
Ga04g01803	Chr04	-	96769671	96769808	96769721	96769808	96769458	96769564	1.0,1.0	0.626,0.626	1.0,0.941	1.0,1.0	0.946,0.781	0.897,0.915	1.0,0.824	0.909,0.927	1.0,0.589	1.0,0.609	1.0,0.801	1.0,1.0	1.0,1.0	0.801,0.904	1.0,0.858	1.0,1.0
Ga04g01815	Chr04	+	96881801	96882045	96881801	96881990	96882196	96882288	NA,NA	0.177,0.0	0.301,0.139	0.115,0.139	0.052,0.057	NA,0.0	0.0,0.027	0.193,0.0	NA,0.0	0.037,0.097	0.126,0.0	0.0,0.0	0.0,0.071	0.091,0.0	0.105,0.0	0.0,0.0
Ga04g01815	Chr04	+	96881801	96882045	96881801	96882008	96882196	96882288	NA,NA	1.0,NA	1.0,0.306	1.0,0.268	0.494,0.268	0.0,NA	0.0,0.328	0.72,NA	NA,NA	0.268,1.0	1.0,0.0	NA,0.0	NA,0.595	1.0,NA	1.0,0.0	NA,NA
Ga04g01815	Chr04	+	96881801	96882104	96881801	96882008	96882196	96882288	NA,NA	1.0,NA	1.0,0.17	1.0,0.0	0.254,0.338	0.697,1.0	0.718,0.46	0.821,1.0	NA,1.0	0.671,1.0	1.0,0.0	NA,0.0	1.0,0.605	1.0,1.0	1.0,0.0	NA,1.0
Ga04g01815	Chr04	+	96881801	96882104	96881801	96882045	96882196	96882288	NA,NA	0.24,NA	0.24,0.296	0.558,0.0	0.24,0.558	NA,1.0	1.0,0.612	0.619,1.0	NA,1.0	0.835,0.612	1.0,NA	NA,NA	1.0,0.486	0.387,1.0	0.387,NA	NA,1.0
Ga04g01815	Chr04	+	96881801	96882104	96881801	96881990	96882196	96882288	NA,NA	0.077,0.0	0.143,0.077	0.167,0.0	0.021,0.086	0.31,0.304	0.07,0.052	0.321,0.304	NA,0.6	0.19,0.172	0.25,0.0	0.0,0.0	0.1,0.081	0.037,0.167	0.083,0.0	0.0,0.5
Ga04g01815	Chr04	+	96881801	96882008	96881801	96881990	96882196	96882288	NA,NA	0.0,0.0	0.0,0.262	0.0,0.299	0.052,0.138	0.146,0.0	0.025,0.053	0.082,0.0	NA,0.0	0.091,0.0	0.0,0.46	0.0,0.46	0.0,0.048	0.0,0.0	0.0,0.46	0.0,0.0
Ga04g01822	Chr04	-	96956273	96959079	96956747	96959079	96955441	96956085	0.0,NA	0.25,1.0	0.0,1.0	1.0,0.4	0.333,0.333	0.25,1.0	0.286,0.333	0.778,0.0	NA,0.2	1.0,0.0	0.2,0.0	1.0,1.0	NA,0.0	0.2,0.5	0.333,NA	NA,1.0
Ga04g01827	Chr04	-	96994917	96995246	96994971	96995246	96993652	96993692	NA,NA	NA,NA	NA,NA	NA,NA	NA,1.0	1.0,1.0	0.439,0.544	NA,0.566	NA,NA	NA,NA	1.0,NA	NA,NA	NA,NA	NA,NA	NA,NA	NA,NA
Ga04g01830	Chr04	-	97047482	97047786	97047511	97047786	97047038	97047271	NA,0.17	0.257,1.0	0.226,0.0	0.182,0.128	0.402,0.115	0.135,0.07	0.112,0.105	0.138,0.48	0.0,0.163	0.0,0.028	0.231,0.076	0.233,0.0	0.026,0.071	0.172,0.126	0.107,0.175	0.226,0.175
Ga04g01850	Chr04	+	97383966	97384060	97383966	97384037	97384764	97385003	NA,0.948	0.45,1.0	NA,1.0	0.766,1.0	0.876,1.0	1.0,1.0	0.977,1.0	0.91,0.857	0.851,0.886	0.551,0.891	0.925,1.0	0.747,1.0	1.0,0.79	0.88,1.0	1.0,1.0	0.741,0.563
Ga04g01859	Chr04	-	97533625	97533727	97533642	97533727	97533146	97533310	NA,NA	1.0,NA	1.0,1.0	1.0,1.0	1.0,1.0	1.0,1.0	1.0,0.775	1.0,1.0	1.0,NA	1.0,NA	1.0,1.0	1.0,NA	1.0,0.365	1.0,1.0	1.0,NA	1.0,NA
Ga04g01859	Chr04	-	97533625	97533727	97533642	97533727	97533146	97533231	NA,1.0	0.683,NA	0.463,0.633	0.775,0.838	0.697,1.0	0.408,0.858	0.775,0.811	0.66,0.775	0.301,0.0	0.463,0.0	0.651,0.668	0.0,NA	0.751,0.697	0.858,1.0	0.601,1.0	1.0,0.0
Ga04g01859	Chr04	-	97527038	97527227	97527042	97527227	97526698	97526939	NA,0.0	0.0,1.0	0.244,0.088	0.267,0.362	0.346,0.065	0.0,0.493	0.183,0.393	0.174,0.0	0.493,0.267	0.28,0.244	0.209,0.437	0.046,0.0	0.127,0.409	0.054,0.075	0.172,0.437	0.244,0.301
Ga04g01884	Chr04	-	97795629	97795700	97795634	97795700	97795351	97795422	NA,0.461	0.259,0.0	0.0,0.562	0.325,0.114	0.257,0.366	0.107,0.256	0.46,0.366	0.366,0.271	0.658,0.896	0.4,0.243	0.398,0.2	0.315,0.069	0.0,0.391	0.0,0.0	0.51,1.0	0.49,0.325
Ga04g01884	Chr04	-	97795634	97796072	97795992	97796072	97795351	97795422	NA,0.209	0.282,0.5	0.231,0.222	0.167,0.254	0.297,0.194	0.4,0.233	0.26,0.143	0.169,0.463	0.176,0.032	0.556,0.294	0.243,0.253	0.649,0.255	0.455,0.194	0.349,0.158	0.246,0.0	0.034,0.023
Ga04g01887	Chr04	-	97838489	97840456	97838904	97840456	97838317	97838372	NA,1.0	1.0,NA	0.143,NA	1.0,0.125	0.692,0.895	0.778,1.0	0.652,0.417	0.833,0.125	NA,1.0	0.0,1.0	0.231,1.0	0.31,0.2	0.2,0.636	0.2,0.333	1.0,NA	NA,0.0
Ga04g01887	Chr04	-	97831645	97832463	97832414	97832463	97831069	97831126	NA,0.935	0.576,1.0	1.0,1.0	1.0,0.964	1.0,1.0	0.6,0.6	0.915,0.965	0.739,0.818	1.0,0.545	1.0,0.9	0.853,1.0	1.0,1.0	0.826,1.0	0.538,0.826	0.918,0.818	0.919,0.953
Ga04g01942	Chr04	+	98571502	98571653	98571502	98571615	98571738	98571798	NA,0.294	0.133,NA	0.327,0.0	0.046,0.12	0.166,0.083	0.112,0.099	0.049,0.117	0.147,0.037	0.0,0.154	0.079,0.09	0.222,0.08	0.226,0.421	0.056,0.158	0.039,0.121	0.209,0.179	0.0,0.12
Ga05g00004	Chr05	-	51139	51279	51142	51279	50450	50583	NA,0.807	0.635,1.0	0.932,0.746	0.907,0.911	0.733,0.849	0.855,0.922	0.756,0.831	0.786,0.858	0.812,0.845	0.844,0.936	0.78,0.831	0.811,0.846	0.662,0.925	0.877,0.858	0.844,0.769	0.8,0.797
Ga05g00004	Chr05	-	51139	51279	51142	51279	50450	50586	NA,0.788	0.887,0.662	0.873,1.0	0.903,0.831	0.77,0.907	0.934,0.88	0.929,0.852	0.776,0.746	0.878,0.948	0.915,0.835	0.948,0.822	0.878,0.93	0.839,0.941	0.932,0.949	0.968,0.839	0.929,0.92
Ga05g00014	Chr05	-	139187	139490	139400	139490	138902	138953	NA,0.048	0.333,NA	0.333,0.0	0.0,0.294	0.182,0.25	0.0,0.333	0.333,0.083	0.0,0.0	0.0,0.0	0.2,0.043	0.1,0.045	0.236,0.273	0.231,0.04	0.0,0.0	0.429,NA	0.0,0.556
Ga05g00046	Chr05	-	599839	602334	602190	602334	598701	599152	NA,1.0	1.0,1.0	1.0,0.0	0.5,0.667	0.771,1.0	0.333,1.0	0.667,0.846	0.429,0.8	1.0,NA	1.0,1.0	1.0,1.0	0.524,0.25	1.0,0.667	NA,1.0	1.0,NA	1.0,1.0
Ga05g00063	Chr05	-	766577	766736	766651	766736	766111	766225	NA,0.232	0.0,NA	0.037,0.045	0.0,0.0	0.0,0.079	0.0,0.0	0.05,0.037	0.029,0.126	0.0,0.037	0.0,0.063	0.097,0.0	0.086,0.0	0.044,0.181	0.133,0.122	0.15,0.0	0.173,0.017
Ga05g00101	Chr05	-	1161514	1161676	1161625	1161676	1160523	1160918	NA,0.667	0.0,NA	NA,NA	0.333,0.0	0.143,NA	0.0,0.2	0.0,0.2	0.0,0.333	0.0,0.1	0.0,NA	0.333,0.0	0.167,NA	0.25,0.0	0.077,0.111	0.6,0.0	0.25,0.103
Ga05g00120	Chr05	+	1291237	1292482	1291237	1291990	1292655	1293304	NA,0.636	NA,NA	0.6,NA	1.0,1.0	0.895,NA	1.0,1.0	0.333,1.0	1.0,0.2	1.0,0.5	1.0,1.0	1.0,1.0	1.0,NA	0.6,1.0	1.0,1.0	1.0,NA	1.0,0.4
Ga05g00127	Chr05	-	1333936	1335503	1335435	1335503	1333653	1333763	NA,0.012	0.0,0.0	0.017,0.0	0.0,0.0	0.111,0.0	0.0,0.0	0.03,0.012	0.042,0.0	0.0,0.051	0.0,0.0	0.023,0.011	0.014,0.0	0.0,0.077	0.05,0.015	0.022,0.0	0.029,0.048
Ga05g00144	Chr05	+	1459240	1459349	1459240	1459295	1459654	1460050	NA,0.109	0.494,NA	0.246,0.0	0.566,0.085	0.056,0.059	0.044,0.061	0.089,0.135	0.048,0.056	0.0,0.067	0.0,0.085	0.215,0.0	0.085,0.14	0.207,0.218	0.218,0.207	0.106,0.067	0.432,0.196
Ga05g00144	Chr05	+	1456717	1456769	1456717	1456755	1456873	1456981	NA,1.0	0.469,0.815	0.815,0.469	0.805,0.639	0.836,0.841	1.0,0.607	0.888,0.825	0.93,0.907	1.0,0.903	0.371,0.793	0.669,0.577	0.598,0.709	0.871,0.712	0.799,0.834	0.925,1.0	1.0,0.726
Ga05g00200	Chr05	-	1897564	1897767	1897672	1897767	1896891	1896994	NA,NA	NA,NA	NA,0.0	NA,NA	0.333,0.0	NA,NA	0.2,0.333	NA,NA	NA,NA	NA,1.0	NA,0.0	NA,NA	0.0,0.0	0.0,NA	NA,NA	NA,NA
Ga05g00213	Chr05	-	2011997	2012101	2012050	2012101	2011541	2011697	NA,1.0	0.172,0.0	0.056,0.044	0.247,0.141	0.179,0.164	0.0,0.141	0.0,0.304	0.621,0.396	NA,NA	0.179,0.315	0.184,0.225	0.247,1.0	0.344,0.099	0.211,0.418	0.23,1.0	0.0,0.0
Ga05g00213	Chr05	-	2008910	2009263	2009140	2009263	2008368	2008716	NA,0.429	0.0,0.0	0.027,0.034	0.0,0.022	0.2,0.0	0.0,0.385	0.333,0.0	0.25,0.111	NA,0.0	0.023,0.04	0.046,0.029	0.0,NA	0.0,0.0	0.02,0.083	0.116,0.0	NA,0.25
Ga05g00214	Chr05	-	2018559	2019504	2019434	2019504	2016241	2016881	NA,0.682	0.511,0.0	0.379,0.476	0.56,0.541	0.511,0.48	0.3,0.257	0.311,0.333	0.296,0.333	0.661,0.527	0.636,0.262	0.684,0.423	0.2,0.333	0.533,0.383	0.293,0.358	0.246,0.375	0.596,0.494
Ga05g00218	Chr05	+	2034032	2034335	2034032	2034316	2034522	2034631	0.0,NA	0.145,NA	0.297,0.414	0.175,0.253	0.156,0.132	0.361,0.241	0.435,0.337	0.309,0.175	NA,0.559	0.188,0.273	0.139,0.22	0.361,0.22	0.204,0.356	0.333,0.071	0.629,0.0	0.0,0.096
Ga05g00238	Chr05	+	2230571	2231228	2230571	2231164	2231661	2231799	NA,1.0	0.753,1.0	1.0,0.936	0.88,0.907	0.786,0.699	1.0,0.404	1.0,0.681	0.846,0.917	0.753,0.853	0.912,0.902	1.0,0.846	0.771,1.0	1.0,0.888	0.931,0.846	0.793,1.0	0.839,0.691
Ga05g00287	Chr05	+	2730779	2730867	2730779	2730863	2730951	2731209	NA,0.744	0.493,NA	0.493,1.0	0.163,0.393	0.108,0.244	0.0,0.744	0.421,1.0	0.593,0.593	1.0,0.0	0.493,0.618	0.244,0.393	0.421,0.195	0.327,1.0	0.0,0.368	0.244,NA	0.0,0.108
Ga05g00329	Chr05	+	3135570	3135745	3135570	3135629	3135897	3136057	NA,0.043	0.105,0.0	0.0,0.0	0.053,0.038	0.073,0.042	0.081,0.049	0.106,0.088	0.01,0.0	0.0,0.057	0.07,0.026	0.013,0.138	0.659,0.778	0.041,0.041	0.0,0.016	0.081,0.2	0.077,0.057
Ga05g00329	Chr05	+	3146111	3146261	3146111	3146257	3146361	3146688	NA,NA	NA,NA	NA,NA	1.0,0.0	NA,NA	NA,0.0	NA,1.0	NA,0.0	1.0,NA	1.0,NA	NA,0.66	0.493,NA	NA,NA	NA,1.0	NA,NA	NA,1.0
Ga05g00329	Chr05	+	3143400	3143451	3143400	3143442	3143553	3143634	NA,0.0	0.917,1.0	0.836,0.692	1.0,0.366	0.86,0.812	0.971,0.855	0.899,0.902	0.917,0.794	0.481,0.673	1.0,1.0	0.822,0.712	0.676,0.764	0.81,0.73	0.859,0.776	0.683,0.425	1.0,0.776
Ga05g00330	Chr05	+	3148286	3148708	3148286	3148421	3148865	3151087	NA,0.453	1.0,1.0	0.875,0.905	0.911,0.636	0.897,0.887	0.87,0.93	0.909,0.855	0.781,0.762	0.763,0.758	0.905,0.867	0.851,0.855	0.745,1.0	0.771,0.922	0.902,0.783	0.778,1.0	0.744,0.846
Ga05g00331	Chr05	+	3153982	3154116	3153982	3154111	3154253	3154419	1.0,NA	NA,0.0	NA,0.658	NA,0.0	0.658,0.698	0.419,0.49	0.49,0.243	0.243,0.391	NA,NA	0.49,0.348	0.325,0.852	NA,NA	0.41,0.156	0.391,0.325	1.0,NA	1.0,1.0
Ga05g00354	Chr05	-	3361297	3361369	3361306	3361369	3359567	3361222	NA,1.0	1.0,NA	1.0,1.0	0.698,0.735	1.0,1.0	1.0,1.0	NA,0.481	1.0,0.481	1.0,1.0	1.0,1.0	1.0,0.552	NA,NA	1.0,1.0	NA,0.382	0.0,1.0	0.933,0.874
Ga05g00354	Chr05	-	3361297	3361369	3361306	3361369	3359567	3361210	NA,1.0	0.481,NA	0.649,1.0	1.0,0.41	1.0,1.0	0.481,0.382	NA,0.104	1.0,0.481	0.698,0.866	1.0,1.0	0.236,0.698	0.0,NA	0.581,0.481	NA,0.649	NA,0.481	0.634,0.558
Ga05g00385	Chr05	-	3674200	3674267	3674229	3674267	3674006	3674133	NA,0.105	0.017,0.0	0.107,0.033	0.051,0.122	0.109,0.083	0.0,0.115	0.078,0.105	0.112,0.182	0.13,0.191	0.089,0.038	0.089,0.07	0.13,0.042	0.13,0.048	0.057,0.022	0.115,0.129	0.1,0.193
Ga05g00420	Chr05	-	3942342	3944519	3944056	3944519	3940764	3941604	NA,0.385	0.0,NA	NA,0.0	0.077,0.143	0.0,0.2	0.0,0.0	0.0,0.111	0.143,0.0	0.0,0.0	0.0,0.0	0.0,NA	1.0,0.0	0.0,0.0	0.0,0.333	0.0,0.0	NA,0.111
Ga05g00434	Chr05	-	4064980	4065117	4065004	4065117	4064433	4064880	NA,0.375	0.183,0.83	0.2,0.317	0.224,0.232	0.197,0.276	0.41,0.421	0.317,0.296	0.229,0.245	0.175,0.171	0.289,0.254	0.296,0.194	0.498,0.448	0.309,0.468	0.213,0.158	0.383,0.253	0.229,0.415
Ga05g00436	Chr05	-	4087152	4087975	4087922	4087975	4086631	4086798	NA,NA	0.2,0.5	0.556,0.0	0.0,0.077	0.108,0.188	0.0,0.0	0.185,0.037	0.05,0.143	0.2,NA	0.333,0.13	0.176,0.167	0.333,0.6	0.2,0.067	0.0,0.333	1.0,0.0	0.0,0.143
Ga05g00438	Chr05	+	4120109	4122225	4120109	4120226	4122465	4123593	NA,0.057	0.045,0.0	0.063,0.0	0.077,0.0	0.019,0.005	0.0,0.0	0.01,0.004	0.007,0.0	0.0,0.0	0.123,0.014	0.091,0.0	0.096,0.0	0.028,0.008	0.025,0.0	0.022,0.0	0.031,0.0
Ga05g00446	Chr05	+	4201202	4203505	4201202	4201580	4203614	4203984	NA,0.121	0.221,0.0	0.034,0.087	0.12,0.094	0.256,0.205	0.072,0.077	0.115,0.138	0.148,0.175	0.038,0.089	0.077,0.065	0.075,0.17	0.455,0.75	0.083,0.078	0.093,0.157	0.099,0.217	0.143,0.138
Ga05g00466	Chr05	-	4348412	4349517	4349203	4349517	4347951	4348147	NA,0.968	0.0,NA	NA,NA	NA,1.0	0.158,0.083	0.333,0.375	0.333,NA	0.538,0.143	1.0,0.429	NA,0.5	NA,NA	NA,NA	NA,NA	NA,NA	NA,1.0	0.714,0.429
Ga05g00468	Chr05	+	4357753	4357928	4357753	4357805	4358032	4358176	1.0,1.0	0.0,0.0	NA,0.0	0.333,NA	0.273,0.273	0.2,0.0	0.143,0.2	0.111,0.0	NA,0.0	NA,0.0	1.0,0.143	0.429,0.333	0.0,0.5	NA,0.0	NA,NA	NA,NA
Ga05g00473	Chr05	-	4417305	4417485	4417378	4417485	4416755	4417104	NA,0.067	0.367,NA	0.0,0.0	0.104,0.343	0.217,0.146	0.035,0.114	0.142,0.076	0.155,0.224	0.0,0.126	0.104,0.114	0.503,0.082	0.0,0.162	0.224,0.072	0.303,0.088	0.055,0.0	0.126,0.076
Ga05g00475	Chr05	-	4446882	4447089	4447056	4447089	4446399	4446460	NA,0.636	0.7,1.0	0.333,0.5	0.4,0.364	0.488,0.257	0.833,0.9	0.478,0.657	0.44,0.286	1.0,0.5	0.412,0.647	0.351,0.517	0.431,0.114	0.714,0.545	0.579,0.317	0.789,0.176	0.867,0.6
Ga05g00486	Chr05	-	4551672	4551931	4551698	4551931	4550394	4551540	0.0,0.0	0.0,NA	NA,0.324	1.0,1.0	0.143,0.316	0.179,0.186	0.301,0.21	0.259,0.081	NA,0.615	0.166,0.23	0.091,0.615	0.0,NA	0.615,0.375	0.0,0.444	1.0,0.0	0.0,0.0
Ga05g00498	Chr05	+	4681462	4681603	4681462	4681543	4681663	4682618	NA,1.0	0.966,1.0	1.0,1.0	1.0,0.989	1.0,0.907	1.0,1.0	1.0,1.0	1.0,1.0	0.99,1.0	0.977,0.967	1.0,1.0	1.0,NA	1.0,1.0	1.0,1.0	0.994,1.0	0.994,0.981
Ga05g00503	Chr05	+	4757411	4758414	4757411	4757460	4758866	4758931	NA,1.0	0.909,1.0	0.556,0.688	0.769,0.958	0.945,0.932	0.786,0.953	0.823,0.961	0.786,0.897	1.0,1.0	0.92,0.925	0.964,0.932	0.97,0.859	0.838,0.892	0.805,0.769	0.783,0.84	0.96,0.865
Ga05g00506	Chr05	+	4828585	4828782	4828585	4828758	4828908	4828975	NA,0.485	NA,NA	NA,NA	1.0,0.245	0.351,0.0	0.0,0.233	0.0,0.0	0.394,0.67	0.0,0.448	0.0,NA	NA,NA	NA,1.0	NA,NA	NA,NA	NA,0.549	0.0,0.213
Ga05g00517	Chr05	+	4917041	4917154	4917041	4917063	4917414	4917529	NA,0.039	0.141,0.061	0.208,0.0	0.239,0.037	0.066,0.081	0.048,0.044	0.055,0.008	0.045,0.087	0.282,0.208	0.208,0.017	0.149,0.067	0.044,0.0	0.076,0.075	0.055,0.0	0.045,0.104	0.0,0.053
Ga05g00550	Chr05	+	5178012	5178822	5178012	5178675	5179518	5179576	NA,0.429	NA,1.0	1.0,NA	0.6,1.0	1.0,1.0	0.692,0.964	1.0,1.0	0.964,0.73	0.429,1.0	1.0,0.273	1.0,NA	0.333,NA	1.0,0.143	1.0,0.857	NA,NA	0.754,0.894
Ga05g00599	Chr05	+	5574160	5574450	5574160	5574364	5574530	5574643	NA,0.031	0.0,0.0	1.0,0.0	0.152,0.152	0.301,0.35	0.0,0.107	0.119,0.212	0.708,0.212	0.0,0.0	0.301,0.177	0.119,0.35	0.065,0.056	1.0,0.35	1.0,0.0	0.168,0.177	0.244,0.171
Ga05g00599	Chr05	+	5579386	5580244	5579386	5579494	5580445	5580519	NA,0.029	0.148,0.0	0.059,0.026	0.106,0.05	0.023,0.101	0.0,0.032	0.034,0.073	0.039,0.028	0.029,0.067	0.018,0.119	0.045,0.067	0.398,0.4	0.068,0.043	0.137,0.011	0.05,0.0	0.159,0.116
Ga05g00599	Chr05	+	5574160	5574436	5574160	5574364	5574530	5574643	NA,0.0	0.163,0.0	1.0,0.368	0.163,0.163	0.411,0.088	0.226,0.061	0.421,0.226	0.636,0.0	0.0,0.0	0.189,0.368	0.396,0.671	0.07,0.115	1.0,0.0	1.0,0.0	0.226,0.0	0.368,0.043
Ga05g00599	Chr05	+	5574160	5574450	5574160	5574171	5574530	5574643	NA,0.04	NA,NA	1.0,NA	0.333,0.5	1.0,1.0	NA,0.2	0.143,0.176	0.6,0.143	0.0,0.0	1.0,0.333	0.5,0.333	0.4,1.0	1.0,1.0	0.0,NA	0.333,0.5	0.067,0.294
Ga05g00599	Chr05	+	5574160	5574436	5574160	5574171	5574530	5574643	NA,0.0	1.0,NA	1.0,1.0	0.333,0.5	1.0,1.0	1.0,0.111	0.455,0.176	0.0,0.0	0.0,0.0	1.0,0.556	0.818,0.636	0.4,1.0	1.0,NA	0.0,NA	0.5,0.0	0.176,0.077
Ga05g00599	Chr05	+	5574160	5574364	5574160	5574171	5574530	5574643	NA,0.415	1.0,1.0	NA,1.0	0.6,0.75	1.0,1.0	1.0,0.529	0.4,0.3	0.5,0.25	0.143,0.333	1.0,0.556	0.833,0.333	0.838,1.0	NA,1.0	0.0,1.0	0.8,0.714	0.263,0.52
Ga05g00599	Chr05	+	5574160	5574450	5574160	5574436	5574530	5574643	NA,1.0	0.0,NA	0.639,0.0	0.469,0.469	0.371,0.841	0.0,0.639	0.15,0.469	1.0,1.0	NA,NA	0.726,0.261	0.0,0.202	0.469,0.307	0.469,1.0	NA,NA	0.307,1.0	0.228,0.815
Ga05g00608	Chr05	-	5657403	5657669	5657449	5657669	5657154	5657235	NA,0.049	0.0,0.089	0.064,0.071	0.028,0.127	0.053,0.027	0.052,0.01	0.048,0.027	0.039,0.053	0.0,0.03	0.064,0.113	0.07,0.03	0.157,0.117	0.076,0.054	0.124,0.055	0.047,0.0	0.0,0.021
Ga05g00638	Chr05	+	5847826	5847983	5847826	5847883	5848194	5848457	NA,0.646	0.456,0.286	0.194,0.232	0.448,0.512	0.586,0.08	0.212,0.182	0.29,0.193	0.158,0.077	0.727,0.718	0.34,0.254	0.252,0.283	0.375,0.6	0.219,0.116	0.222,0.179	0.297,0.364	0.378,0.595
Ga05g00646	Chr05	-	5897493	5897582	5897525	5897582	5897124	5897352	NA,0.0	NA,NA	NA,NA	0.0,NA	0.0,NA	0.0,0.0	0.0,0.0	0.0,0.0	0.0,0.0	NA,0.0	NA,NA	0.337,0.0	0.202,0.0	0.0,1.0	0.0,NA	0.081,0.13
Ga05g00677	Chr05	-	6130184	6132414	6132149	6132414	6130042	6130082	NA,0.429	0.481,0.333	0.75,1.0	0.739,0.524	0.733,0.897	1.0,0.826	0.667,1.0	1.0,0.833	1.0,0.833	1.0,1.0	0.484,0.697	1.0,1.0	0.692,0.818	1.0,1.0	0.765,0.818	0.619,0.667
Ga05g00678	Chr05	+	6133615	6133771	6133615	6133745	6134098	6135114	NA,0.731	0.794,1.0	1.0,0.81	0.695,0.705	0.749,0.821	0.835,0.848	0.823,0.78	0.642,0.677	0.691,0.965	0.827,0.878	0.755,0.74	0.467,0.651	0.929,0.788	0.908,0.87	0.747,0.578	0.912,0.745
Ga05g00678	Chr05	+	6133615	6133771	6133615	6133745	6134103	6135114	NA,0.788	0.642,1.0	0.946,0.865	0.885,0.7	0.862,0.68	0.929,0.844	0.727,0.783	0.664,0.705	0.933,0.768	0.736,0.827	0.851,0.615	0.733,0.642	0.813,0.784	0.918,0.835	0.865,0.705	0.851,0.783
Ga05g00706	Chr05	+	6376442	6376595	6376442	6376467	6377156	6377451	NA,0.0	0.0,NA	0.0,0.0	0.059,0.067	0.147,0.13	0.118,0.284	0.1,0.171	0.111,0.149	0.077,0.0	0.0,0.0	0.0,0.0	0.0,0.0	0.0,0.0	0.0,0.0	0.0,0.0	0.038,0.026
Ga05g00712	Chr05	-	6438175	6438259	6438213	6438259	6437169	6437353	NA,NA	0.686,NA	NA,1.0	1.0,1.0	0.756,0.889	1.0,1.0	0.805,0.575	0.493,0.853	1.0,1.0	1.0,0.421	1.0,0.593	0.652,1.0	0.593,1.0	0.645,1.0	1.0,NA	1.0,NA
Ga05g00712	Chr05	-	6437169	6437353	6437201	6437353	6436415	6436566	1.0,NA	0.145,0.0	0.098,0.477	0.179,0.0	0.184,0.018	0.0,0.032	0.179,0.16	0.053,0.126	NA,NA	0.0,0.087	0.105,0.128	0.119,0.087	0.048,0.138	0.132,0.179	0.246,0.0	NA,0.432
Ga05g00744	Chr05	+	6745367	6745723	6745367	6745522	6746304	6746522	NA,0.379	0.125,0.0	0.067,0.025	0.1,0.143	0.077,0.082	0.105,0.118	0.049,0.114	0.147,0.095	0.133,0.148	0.0,0.026	0.056,0.0	0.015,0.0	0.034,0.034	0.049,0.038	0.0,0.263	0.077,0.176
Ga05g00757	Chr05	+	6850564	6850640	6850564	6850618	6851582	6851932	NA,1.0	1.0,0.623	1.0,0.712	0.861,0.875	0.821,1.0	0.943,0.955	0.94,0.66	0.887,0.901	0.737,0.673	1.0,0.382	0.673,0.832	0.788,0.767	0.908,0.788	0.673,0.915	0.832,1.0	0.875,0.868
Ga05g00767	Chr05	+	6950858	6951592	6950858	6951572	6951674	6951865	NA,NA	1.0,0.557	1.0,0.938	1.0,0.791	0.902,0.716	NA,NA	0.677,0.89	1.0,1.0	NA,NA	0.822,0.84	1.0,1.0	NA,NA	0.456,NA	0.834,1.0	0.716,0.456	NA,NA
Ga05g00768	Chr05	-	6965095	6965245	6965186	6965245	6964458	6964618	1.0,1.0	1.0,1.0	1.0,1.0	1.0,1.0	1.0,0.944	NA,1.0	0.94,0.867	0.956,0.904	NA,1.0	1.0,1.0	0.948,0.846	0.59,0.63	1.0,0.863	0.88,1.0	0.694,1.0	1.0,1.0
Ga05g00797	Chr05	+	7169709	7169813	7169709	7169784	7170271	7170347	NA,0.042	0.053,0.0	0.28,0.075	0.0,0.0	0.046,0.028	0.089,0.053	0.019,0.213	0.08,0.034	0.0,0.07	0.104,0.092	0.067,0.11	0.098,0.206	0.0,0.182	0.0,0.19	0.084,0.0	0.049,0.0
Ga05g00809	Chr05	-	7281256	7281353	7281306	7281353	7279783	7280879	0.0,NA	0.069,0.0	NA,0.0	1.0,1.0	0.0,NA	NA,NA	0.0,NA	NA,NA	NA,0.0	0.0,0.0	0.049,0.028	NA,NA	0.0,0.069	0.0,0.0	0.087,0.0	0.0,0.0
Ga05g00821	Chr05	-	7406283	7406513	7406476	7406513	7405893	7406072	NA,0.368	0.625,0.0	0.333,0.053	0.586,0.44	0.184,0.244	0.127,0.241	0.333,0.314	0.182,0.234	0.333,0.347	0.188,0.378	0.2,0.282	0.0,0.2	0.224,0.18	0.143,0.181	0.143,0.25	0.395,0.343
Ga05g00828	Chr05	+	7466176	7466609	7466176	7466344	7466818	7466920	0.0,NA	0.0,NA	1.0,0.0	0.059,0.04	0.031,0.0	0.077,0.082	0.073,0.018	0.068,0.04	0.0,0.167	0.0,0.143	0.024,0.034	0.008,0.0	0.049,0.017	0.118,0.041	0.105,0.0	0.5,0.417
Ga05g00843	Chr05	-	7627594	7628323	7628239	7628323	7627272	7627498	NA,0.0	0.429,1.0	0.4,0.6	0.333,0.778	0.736,0.544	0.484,0.909	0.647,0.733	0.727,0.59	NA,1.0	0.857,1.0	0.667,0.6	0.814,0.563	0.385,0.385	0.636,0.429	0.619,1.0	1.0,1.0
Ga05g00861	Chr05	+	7747634	7748207	7747634	7747930	7748731	7748753	NA,0.913	0.733,1.0	0.714,0.647	0.5,0.643	0.355,0.677	0.6,0.6	0.5,0.636	0.111,0.524	1.0,1.0	0.333,0.625	0.471,0.75	0.487,0.857	0.5,0.647	0.875,0.871	1.0,1.0	1.0,0.84
Ga05g00861	Chr05	+	7747634	7747942	7747634	7747930	7748089	7748184	NA,0.545	NA,0.0	NA,NA	0.0,0.0	0.643,0.184	NA,0.0	0.31,0.783	0.474,0.0	NA,NA	0.0,0.0	1.0,0.0	0.448,0.265	0.0,NA	NA,NA	0.474,NA	0.0,1.0
Ga05g00861	Chr05	+	7747634	7748184	7747634	7747930	7748731	7748753	NA,0.6	0.429,1.0	0.0,0.25	0.25,0.0	0.355,0.333	0.333,0.333	0.333,0.5	0.059,0.333	1.0,1.0	0.143,0.6	0.217,0.25	0.688,0.857	0.583,0.143	0.0,0.556	1.0,NA	1.0,0.692
Ga05g00861	Chr05	+	7747634	7748207	7747634	7747942	7748731	7750768	NA,1.0	1.0,1.0	1.0,1.0	1.0,0.75	0.44,0.6	0.429,1.0	0.545,1.0	0.111,1.0	1.0,1.0	0.273,1.0	0.8,0.9	0.905,1.0	1.0,0.733	0.875,0.818	0.692,0.8	0.733,0.84
Ga05g00861	Chr05	+	7747634	7748184	7747634	7747942	7748731	7750768	NA,1.0	1.0,1.0	NA,1.0	1.0,0.0	0.44,0.263	0.2,1.0	0.375,1.0	0.0,1.0	1.0,1.0	0.111,1.0	0.556,0.5	0.957,1.0	1.0,0.2	0.0,0.455	0.333,0.0	0.6,0.692
Ga05g00861	Chr05	+	7747634	7748207	7747634	7748184	7748731	7748753	NA,0.94	0.75,0.45	1.0,0.818	0.711,1.0	0.45,0.775	0.711,0.711	0.621,0.589	1.0,0.643	0.831,0.353	0.711,0.476	0.724,0.88	0.261,0.45	0.369,0.9	1.0,0.821	0.786,1.0	0.648,0.656
Ga05g00861	Chr05	+	7747634	7747942	7747634	7747930	7748731	7750768	NA,0.474	0.0,NA	0.0,0.0	0.0,0.351	0.387,0.558	0.643,0.0	0.429,0.0	0.36,0.0	NA,NA	0.545,0.0	0.167,0.231	0.083,0.0	0.0,0.375	0.474,0.574	1.0,1.0	1.0,0.474
Ga05g00872	Chr05	-	7875602	7875714	7875638	7875714	7875191	7875517	NA,0.843	0.787,1.0	0.721,0.819	0.695,0.831	0.828,0.895	0.772,0.716	0.704,0.778	0.749,0.869	1.0,0.949	0.879,0.792	0.926,0.852	0.87,0.842	0.741,0.796	0.766,0.867	0.721,0.652	0.834,0.885
Ga05g00875	Chr05	+	7904961	7905120	7904961	7905084	7905628	7905657	NA,0.0	0.0,0.0	0.0,0.217	0.0,0.0	0.0,0.019	0.137,0.029	0.0,0.024	0.023,0.032	0.058,0.162	0.058,0.081	0.106,0.018	0.032,0.0	0.028,0.03	0.233,0.015	0.056,0.0	0.09,0.108
Ga05g00878	Chr05	-	7930661	7931171	7931086	7931171	7929333	7930352	NA,0.0	0.067,NA	NA,0.0	0.0,0.0	0.0,0.0	0.048,0.024	0.074,0.028	0.055,0.0	0.0,0.024	0.2,0.455	0.0,0.0	0.0,0.0	0.0,0.0	0.0,0.111	0.0,0.0	0.0,0.021
Ga05g00900	Chr05	-	8161182	8161335	8161227	8161335	8161003	8161090	NA,NA	NA,NA	NA,0.0	NA,NA	0.0,1.0	0.0,0.618	NA,1.0	0.409,0.581	NA,NA	1.0,NA	1.0,NA	0.0,NA	0.618,0.929	NA,NA	NA,NA	NA,NA
Ga05g00910	Chr05	-	8255781	8255957	8255899	8255957	8255597	8255697	NA,0.697	0.2,0.0	NA,1.0	1.0,0.724	0.407,0.538	0.727,0.544	1.0,0.385	0.628,0.655	1.0,0.429	0.333,0.9	1.0,1.0	NA,NA	0.769,0.641	0.697,0.754	1.0,1.0	0.364,0.636
Ga05g00910	Chr05	-	8245821	8245873	8245862	8245873	8245157	8245298	NA,0.263	0.125,0.192	0.092,0.073	0.263,0.061	0.371,0.106	0.167,0.091	0.224,0.069	0.169,0.093	0.095,0.111	0.077,0.122	0.145,0.118	0.0,1.0	0.082,0.137	0.245,0.192	0.03,0.106	0.235,0.173
Ga05g00915	Chr05	-	8272358	8273605	8272362	8273605	8271986	8272173	NA,0.712	0.853,NA	0.872,0.795	0.836,0.929	1.0,0.838	0.823,0.882	0.919,0.959	0.66,1.0	0.968,0.853	0.795,0.66	0.866,0.927	1.0,NA	0.879,0.914	0.761,0.98	0.849,1.0	0.972,0.892
Ga05g00921	Chr05	-	8297024	8297090	8297039	8297090	8296807	8296942	NA,0.976	1.0,0.814	1.0,1.0	0.875,0.94	1.0,0.933	0.929,1.0	0.911,1.0	1.0,1.0	1.0,0.968	1.0,0.902	0.928,1.0	0.882,1.0	1.0,1.0	1.0,1.0	0.955,1.0	0.847,0.969
Ga05g00949	Chr05	-	8482351	8482442	8482360	8482442	8482112	8482240	NA,1.0	0.82,0.815	0.839,0.716	0.765,0.883	0.755,0.676	0.316,0.649	1.0,0.581	0.712,0.698	0.735,0.425	0.798,0.742	0.767,0.787	1.0,NA	0.826,0.753	0.801,0.808	0.842,0.767	0.86,0.741
Ga05g00955	Chr05	+	8514015	8514227	8514015	8514181	8514311	8514362	1.0,NA	0.0,NA	NA,NA	0.0,0.0	0.407,NA	NA,0.186	0.0,0.0	0.0,0.0	0.0,NA	0.0,NA	NA,0.0	0.079,0.0	0.673,0.0	0.121,0.0	0.0,NA	NA,NA
Ga05g00974	Chr05	-	8681391	8681829	8681655	8681829	8680110	8680307	NA,0.235	0.03,0.333	0.0,0.424	0.1,0.404	0.36,0.317	0.304,0.396	0.218,0.318	0.315,0.276	0.2,0.355	0.478,0.487	0.147,0.358	0.3,0.385	0.353,0.217	0.211,0.347	0.362,0.259	0.231,0.075
Ga05g00974	Chr05	-	8681391	8681829	8681632	8681829	8680110	8680307	NA,0.0	0.0,0.0	0.0,0.02	0.0,0.073	0.164,0.0	0.0,0.019	0.034,0.029	0.037,0.0	0.0,0.0	0.0,0.111	0.2,0.0	0.0,0.0	0.0,0.0	0.0,0.063	0.15,0.0	0.0,0.143
Ga05g00974	Chr05	-	8677903	8678579	8678499	8678579	8677107	8677410	NA,1.0	1.0,1.0	1.0,1.0	1.0,0.951	0.969,1.0	0.9,1.0	1.0,0.93	0.927,1.0	1.0,1.0	1.0,1.0	0.957,1.0	0.97,1.0	1.0,1.0	1.0,1.0	1.0,1.0	0.943,1.0
Ga05g00974	Chr05	-	8680612	8681829	8681632	8681829	8680110	8680307	NA,0.0	0.0,0.0	0.0,0.0	0.0,0.0	0.125,0.077	0.2,0.224	0.3,0.214	0.055,0.05	0.2,0.125	0.0,0.086	0.143,0.048	0.154,0.0	0.0,0.0	0.071,0.0	0.056,0.043	0.13,0.2
Ga05g00974	Chr05	-	8680612	8681829	8681655	8681829	8680110	8680307	NA,0.235	0.03,0.333	0.0,0.414	0.1,0.364	0.34,0.349	0.407,0.522	0.306,0.423	0.324,0.3	0.273,0.429	0.478,0.474	0.134,0.382	0.364,0.385	0.353,0.217	0.25,0.319	0.323,0.286	0.31,0.088
Ga05g00974	Chr05	-	8681632	8681829	8681655	8681829	8680110	8680307	NA,0.335	0.133,0.45	0.29,0.546	0.185,0.526	0.417,0.45	0.479,0.589	0.325,0.481	0.46,0.425	0.29,0.534	0.639,0.632	0.184,0.49	0.45,0.506	0.51,0.389	0.415,0.434	0.45,0.474	0.45,0.156
Ga05g00974	Chr05	-	8680612	8681829	8681391	8681829	8680110	8680307	0.667,NA	NA,NA	NA,0.0	NA,0.0	0.3,1.0	1.0,0.882	0.857,0.818	0.5,1.0	1.0,1.0	NA,0.0	0.0,1.0	1.0,NA	NA,NA	1.0,0.0	0.091,1.0	1.0,0.5
Ga05g00975	Chr05	-	8689129	8689989	8689228	8689989	8688651	8688830	NA,0.055	0.028,0.0	0.056,0.009	0.018,0.032	0.018,0.008	0.0,0.003	0.007,0.017	0.006,0.016	0.083,0.035	0.008,0.044	0.041,0.005	0.217,0.096	0.018,0.03	0.021,0.031	0.021,0.018	0.011,0.012
Ga05g00990	Chr05	+	8799819	8801446	8799819	8800202	8801646	8801763	NA,0.0	0.0,0.0	0.385,0.111	0.0,0.0	0.0,0.071	0.0,0.073	0.171,0.136	0.115,0.111	0.0,0.2	0.083,0.125	0.111,0.0	0.158,1.0	0.071,0.143	0.082,0.018	0.095,0.0	0.351,0.179
Ga05g01013	Chr05	+	9010603	9010982	9010603	9010660	9011215	9011274	NA,0.306	0.333,0.714	0.714,0.579	0.529,0.421	0.631,0.385	0.746,0.492	0.793,0.704	0.697,0.439	0.667,0.538	0.467,0.803	0.394,0.257	0.571,1.0	0.905,0.833	0.833,0.559	0.517,0.333	0.577,0.668
Ga05g01015	Chr05	-	9027003	9027186	9027078	9027186	9026200	9026618	NA,1.0	0.829,1.0	1.0,0.462	1.0,1.0	0.969,1.0	1.0,1.0	1.0,0.866	0.759,1.0	NA,1.0	0.877,1.0	1.0,1.0	0.451,0.462	1.0,0.8	1.0,0.851	0.926,1.0	1.0,0.882
Ga05g01015	Chr05	-	9027676	9027859	9027763	9027859	9027379	9027468	NA,0.0	0.118,0.0	0.063,0.0	0.0,0.059	0.097,0.034	0.082,0.056	0.023,0.027	0.115,0.046	0.211,0.118	0.196,0.071	0.065,0.097	0.043,0.0	0.065,0.0	0.074,0.04	0.101,0.163	0.0,0.141
Ga05g01015	Chr05	-	9027003	9027186	9027078	9027186	9026200	9026623	NA,1.0	0.806,0.462	0.614,0.734	0.728,0.863	0.883,0.846	0.624,0.84	0.757,0.709	0.663,0.932	1.0,0.709	0.837,0.675	0.786,0.713	0.191,0.493	0.702,0.745	0.779,0.656	0.527,0.774	0.767,0.863
Ga05g01015	Chr05	-	9029290	9029399	9029320	9029399	9029037	9029216	NA,0.454	0.508,0.659	0.517,0.679	0.423,0.766	0.579,0.579	0.57,0.651	0.563,0.552	0.524,0.474	0.508,0.462	0.762,0.748	0.492,0.612	0.631,0.771	0.556,0.505	0.354,0.533	0.786,0.568	0.607,0.598
Ga05g01018	Chr05	+	9042619	9042774	9042619	9042770	9042863	9044224	NA,NA	0.0,0.0	NA,0.493	0.327,NA	0.681,0.829	0.593,0.593	0.543,0.629	1.0,1.0	NA,1.0	1.0,0.437	1.0,1.0	0.638,NA	1.0,1.0	1.0,0.814	0.773,1.0	1.0,1.0
Ga05g01021	Chr05	+	9073066	9073194	9073066	9073122	9073555	9073771	1.0,NA	0.636,0.0	1.0,0.636	1.0,0.437	0.431,0.593	0.421,0.538	0.853,0.826	0.734,0.823	NA,0.538	0.226,0.505	0.865,0.226	NA,NA	0.754,0.7	1.0,0.643	0.538,NA	0.576,0.847
Ga05g01021	Chr05	+	9073066	9073194	9073066	9073122	9073550	9073771	NA,0.368	0.127,0.0	0.25,0.172	0.294,0.416	0.354,0.338	0.424,0.267	0.41,0.387	0.368,0.14	0.0,0.0	0.226,0.335	0.478,0.368	NA,NA	0.27,0.33	0.242,0.314	0.368,0.0	0.189,0.27
Ga05g01022	Chr05	-	9083656	9084667	9083671	9084667	9080518	9083573	NA,0.555	0.546,0.0	0.754,0.724	0.226,0.675	0.523,0.288	0.724,0.517	0.51,0.412	0.627,0.412	1.0,0.467	0.345,0.584	0.453,0.36	0.397,0.334	0.619,0.695	0.594,0.51	0.678,0.247	0.5,0.292
Ga05g01023	Chr05	-	9123184	9123307	9123197	9123307	9123036	9123088	NA,0.0	1.0,0.471	0.09,0.401	0.308,0.1	0.0,NA	NA,NA	0.0,0.471	NA,NA	NA,0.0	0.598,0.277	0.401,0.389	0.268,0.699	1.0,1.0	0.321,0.817	0.588,NA	0.471,0.0
Ga05g01030	Chr05	-	9196320	9196739	9196629	9196739	9196176	9196225	NA,0.636	1.0,NA	NA,1.0	1.0,1.0	0.833,1.0	1.0,1.0	0.882,0.949	0.882,0.714	1.0,1.0	1.0,1.0	1.0,0.818	0.949,1.0	0.833,1.0	0.684,0.636	1.0,1.0	1.0,0.696
Ga05g01034	Chr05	+	9229477	9229695	9229477	9229662	9229784	9230323	NA,1.0	NA,NA	NA,NA	NA,NA	NA,1.0	0.689,0.624	1.0,1.0	0.791,1.0	NA,0.43	0.274,1.0	NA,NA	NA,NA	0.694,0.868	NA,0.716	NA,NA	NA,NA
Ga05g01044	Chr05	-	9310361	9310611	9310481	9310611	9310099	9310283	NA,1.0	0.0,NA	0.6,1.0	0.571,0.067	0.438,0.094	1.0,0.333	0.273,0.222	0.235,0.333	0.0,0.2	0.231,0.429	0.407,0.0	0.745,0.294	0.75,0.0	1.0,0.5	0.29,0.0	1.0,0.231
Ga05g01044	Chr05	-	9310456	9310611	9310481	9310611	9310099	9310283	NA,NA	0.0,NA	0.707,NA	0.0,0.0	0.349,0.0	1.0,0.287	0.0,0.0	0.198,0.0	0.0,0.287	0.244,0.287	0.168,0.091	0.769,0.349	0.617,0.0	1.0,0.0	0.128,0.0	1.0,0.139
Ga05g01044	Chr05	-	9310361	9310611	9310456	9310611	9310099	9310283	NA,1.0	NA,NA	NA,1.0	1.0,1.0	0.822,1.0	1.0,0.339	1.0,1.0	0.506,1.0	NA,0.0	1.0,0.506	1.0,0.0	0.267,0.114	1.0,NA	0.672,1.0	0.672,NA	0.672,0.506
Ga05g01045	Chr05	-	9318086	9319695	9318098	9319695	9317005	9317349	NA,0.048	0.045,0.0	0.105,0.114	0.08,0.072	0.04,0.073	0.041,0.026	0.198,0.026	0.083,0.0	0.0,0.087	0.13,0.076	0.068,0.017	0.023,0.0	0.046,0.066	0.054,0.034	0.013,0.024	0.0,0.081
Ga05g01070	Chr05	-	9463309	9463386	9463314	9463386	9462247	9462872	NA,0.191	0.402,NA	0.0,0.49	0.179,0.117	0.259,0.425	0.208,0.133	0.268,0.194	0.231,0.096	0.107,0.288	0.49,NA	0.0,0.0	0.292,0.0	0.325,0.49	0.366,0.366	0.208,0.49	0.122,0.175
Ga05g01070	Chr05	-	9463640	9463736	9463656	9463736	9463487	9463552	NA,0.929	1.0,NA	1.0,1.0	0.9,0.928	0.949,1.0	0.937,0.974	0.977,0.956	0.894,1.0	0.868,0.817	1.0,1.0	1.0,0.685	0.743,0.723	1.0,1.0	1.0,1.0	0.903,0.897	0.923,0.852
Ga05g01077	Chr05	-	9541169	9541789	9541728	9541789	9540797	9540908	1.0,NA	0.769,1.0	1.0,0.621	0.429,0.462	0.51,0.478	0.644,0.634	0.571,0.569	0.667,0.603	1.0,1.0	0.571,0.846	0.487,0.895	0.55,0.412	0.688,0.585	0.65,0.625	1.0,1.0	NA,0.6
Ga05g01138	Chr05	-	10171179	10171812	10171361	10171812	10170536	10170617	NA,NA	NA,NA	0.333,NA	0.333,NA	NA,NA	1.0,1.0	NA,NA	NA,NA	NA,NA	1.0,1.0	NA,NA	NA,NA	0.714,0.3	NA,0.0	0.0,NA	NA,0.0
Ga05g01138	Chr05	-	10171179	10171812	10171516	10171812	10170536	10170617	NA,0.0	0.0,0.0	0.067,0.0	0.067,NA	0.0,NA	NA,0.143	NA,0.0	NA,0.0	0.0,0.077	0.0,0.029	0.0,0.0	1.0,NA	0.135,0.091	NA,0.0	0.0,0.0	NA,0.0
Ga05g01138	Chr05	-	10171361	10171812	10171516	10171812	10170536	10170617	NA,0.0	0.0,0.0	0.067,0.0	0.067,NA	0.0,NA	NA,0.0	NA,0.0	NA,0.0	0.0,0.077	0.0,0.0	0.0,0.0	1.0,NA	0.086,0.149	0.097,0.122	0.167,0.0	NA,0.333
Ga05g01139	Chr05	-	10219456	10219549	10219487	10219549	10219208	10219303	NA,0.03	0.235,0.0	0.079,0.0	0.235,0.06	0.091,0.118	0.0,0.197	0.077,0.02	0.068,0.043	0.0,0.06	0.18,0.0	0.122,0.067	0.102,0.0	0.0,0.019	0.0,0.029	0.103,0.0	0.093,0.099
Ga05g01142	Chr05	+	10235826	10236247	10235826	10236239	10236795	10237176	NA,0.0	0.189,NA	0.318,0.0	0.189,0.099	0.055,0.047	0.0,0.0	0.0,0.045	0.286,0.332	0.111,0.111	0.237,0.0	0.237,0.272	0.237,0.0	0.0,0.237	0.583,0.0	0.157,0.483	0.219,0.041
Ga05g01142	Chr05	+	10236795	10237176	10236795	10237172	10237386	10239459	NA,0.883	0.564,0.66	0.493,NA	0.548,0.414	0.638,0.876	0.538,0.921	0.727,0.81	0.949,0.773	0.64,0.66	0.853,0.744	0.538,0.781	0.64,0.421	0.853,0.66	0.907,0.897	0.716,0.897	0.902,0.863
Ga05g01142	Chr05	+	10234795	10235565	10234795	10235092	10235826	10235931	NA,0.067	0.03,0.0	0.0,0.0	0.0,0.086	0.013,0.0	0.0,0.0	0.0,0.0	0.0,0.0	0.0,0.0	0.0,0.0	0.0,0.0	0.0,0.0	0.0,0.0	0.0,0.0	0.0,0.0	0.02,0.074
Ga05g01142	Chr05	+	10235826	10236239	10235826	10235931	10236795	10237176	NA,0.833	1.0,NA	1.0,1.0	1.0,0.739	0.742,0.905	1.0,0.818	0.429,0.833	1.0,0.789	0.882,1.0	1.0,0.538	0.5,0.556	0.4,0.2	0.7,0.375	1.0,0.524	1.0,0.333	1.0,0.846
Ga05g01142	Chr05	+	10235826	10236247	10235826	10235931	10236795	10237176	NA,0.0	1.0,NA	1.0,NA	1.0,0.25	0.5,0.0	NA,0.0	0.0,0.2	1.0,0.667	0.5,1.0	1.0,0.0	0.25,0.333	0.25,0.0	0.0,0.167	1.0,0.0	1.0,0.333	1.0,0.0
Ga05g01146	Chr05	+	10314070	10314724	10314070	10314206	10315486	10315582	NA,0.955	1.0,1.0	0.826,0.929	0.88,0.786	0.99,0.815	0.915,0.933	0.916,0.941	0.973,0.93	0.905,0.906	1.0,0.708	0.842,0.885	0.566,0.416	0.875,0.831	0.886,0.867	0.905,0.806	0.826,0.941
Ga05g01152	Chr05	+	10348782	10349422	10348782	10349010	10349599	10349779	NA,0.192	0.216,0.167	0.0,0.063	0.195,0.134	0.062,0.128	0.042,0.025	0.041,0.035	0.032,0.03	0.283,0.113	0.189,0.0	0.097,0.098	0.338,0.535	0.0,0.032	0.07,0.067	0.165,0.111	0.099,0.2
Ga05g01154	Chr05	+	10381805	10381879	10381805	10381867	10382406	10382520	NA,0.854	0.878,1.0	0.692,0.677	0.913,0.539	0.838,0.742	0.854,0.883	0.818,0.763	0.901,0.913	0.745,0.736	0.96,0.73	0.977,0.808	0.851,0.802	0.776,0.878	0.95,0.626	0.871,0.89	0.824,0.87
Ga05g01170	Chr05	-	10540220	10540311	10540284	10540311	10540041	10540130	NA,NA	NA,NA	0.0,NA	1.0,0.0	1.0,0.379	1.0,0.234	0.289,0.647	0.169,NA	NA,NA	NA,1.0	1.0,0.0	NA,0.55	0.379,0.0	NA,0.379	NA,NA	NA,NA
Ga05g01178	Chr05	+	10634494	10634610	10634494	10634605	10634699	10634831	NA,0.852	0.924,0.931	0.976,1.0	0.978,0.958	0.974,0.941	1.0,0.816	0.885,0.908	0.964,1.0	1.0,0.957	0.948,1.0	0.896,0.969	0.969,0.896	0.902,0.876	0.926,0.881	0.981,0.945	1.0,0.928
Ga05g01187	Chr05	+	10718805	10718965	10718805	10718869	10719046	10719219	NA,0.596	0.588,0.434	1.0,1.0	0.718,0.713	0.727,0.976	0.849,0.884	0.884,0.81	0.905,0.891	0.682,0.918	0.697,0.845	0.833,0.913	0.569,0.686	0.849,0.827	0.775,0.652	0.781,0.881	0.86,0.898
Ga05g01198	Chr05	+	10784882	10785194	10784882	10784972	10785271	10785466	0.0,0.0	0.25,0.0	0.273,0.091	0.083,0.12	0.078,0.016	0.071,0.347	0.231,0.15	0.136,0.079	0.0,0.176	0.048,0.07	0.116,0.191	0.0,NA	0.071,0.226	0.152,0.133	0.154,0.0	0.0,0.0
Ga05g01198	Chr05	+	10785567	10785652	10785567	10785615	10786115	10786282	1.0,NA	1.0,1.0	0.868,0.801	0.786,1.0	0.807,0.842	0.946,0.78	0.796,0.872	0.915,0.88	1.0,1.0	0.905,0.958	0.829,0.808	0.786,NA	0.843,0.85	0.936,0.974	0.933,0.801	1.0,1.0
Ga05g01201	Chr05	-	10823331	10823526	10823363	10823526	10822885	10823087	NA,0.191	0.364,0.448	1.0,0.432	0.276,0.35	NA,NA	0.0,0.278	0.0,0.16	0.276,NA	0.507,0.302	0.343,0.696	0.337,0.28	0.16,1.0	0.553,0.533	0.696,0.418	0.455,0.227	0.283,0.204
Ga05g01207	Chr05	+	10883024	10883217	10883024	10883148	10884392	10884536	NA,1.0	NA,NA	NA,0.542	1.0,1.0	0.449,0.316	NA,1.0	0.342,0.229	1.0,1.0	NA,1.0	1.0,1.0	1.0,0.0	0.129,0.097	1.0,0.372	0.229,1.0	NA,1.0	1.0,0.781
Ga05g01223	Chr05	-	11024299	11024575	11024496	11024575	11023362	11023824	NA,0.043	0.013,0.0	NA,0.0	0.0,0.0	0.0,0.063	0.048,0.033	0.0,0.0	0.0,0.0	0.04,0.02	0.0,0.0	0.0,0.028	0.0,NA	0.0,0.0	0.0,0.003	0.0,0.0	0.02,0.0
Ga05g01223	Chr05	-	11024117	11024575	11024299	11024575	11023362	11023824	NA,0.0	0.333,NA	NA,1.0	1.0,1.0	NA,0.0	0.0,0.0	NA,NA	NA,1.0	0.0,0.333	NA,1.0	1.0,0.0	NA,NA	1.0,1.0	1.0,0.714	1.0,NA	0.6,1.0
Ga05g01223	Chr05	-	11024117	11024575	11024496	11024575	11023362	11023824	NA,0.0	0.013,0.0	0.056,0.091	0.016,0.019	0.0,0.0	0.0,0.0	0.0,0.0	0.0,0.2	0.0,0.02	0.0,0.017	0.01,0.0	0.0,NA	0.003,0.028	0.067,0.017	0.13,0.0	0.059,0.074
Ga05g01224	Chr05	+	11039312	11039458	11039312	11039365	11039776	11039831	NA,0.106	0.174,0.094	0.172,0.064	0.163,0.147	0.048,0.093	0.098,0.099	0.127,0.098	0.18,0.064	0.341,0.147	0.135,0.16	0.113,0.227	0.03,0.115	0.152,0.06	0.075,0.247	0.129,0.061	0.206,0.08
Ga05g01233	Chr05	+	11127787	11127893	11127787	11127857	11128822	11128883	NA,0.148	0.564,0.0	0.596,0.27	0.633,0.381	0.325,0.21	0.221,0.345	0.353,0.425	0.351,0.504	0.425,0.214	0.0,0.129	0.156,0.251	0.188,0.0	0.217,0.129	0.076,0.396	0.0,0.0	NA,0.156
Ga05g01241	Chr05	-	11254396	11254777	11254739	11254777	11252869	11253770	1.0,1.0	1.0,1.0	1.0,NA	1.0,1.0	0.973,1.0	1.0,0.973	1.0,0.983	0.959,1.0	1.0,1.0	1.0,1.0	1.0,1.0	1.0,1.0	1.0,0.923	NA,1.0	1.0,1.0	1.0,1.0
Ga05g01310	Chr05	-	11858683	11858861	11858733	11858861	11855494	11858554	NA,1.0	1.0,NA	0.801,0.728	0.889,1.0	0.824,0.897	1.0,0.572	0.616,0.864	0.834,0.858	1.0,1.0	1.0,0.471	0.93,1.0	0.667,0.401	0.904,0.858	1.0,0.667	1.0,0.667	0.843,0.843
Ga05g01310	Chr05	-	11858942	11859076	11858985	11859076	11855665	11858861	NA,0.413	0.711,0.0	0.26,0.19	0.091,0.413	0.455,0.3	1.0,0.412	0.558,0.412	0.286,0.161	0.496,0.238	0.286,0.413	0.526,0.04	0.113,1.0	0.637,0.286	0.376,0.467	0.637,0.413	0.628,0.216
Ga05g01318	Chr05	-	11947803	11948021	11947879	11948021	11947211	11947278	NA,1.0	1.0,1.0	0.73,0.867	0.643,0.719	0.858,0.892	0.678,0.706	0.803,0.65	0.808,0.455	0.773,0.655	0.824,0.69	0.771,0.595	0.913,1.0	0.799,0.756	0.952,0.756	0.631,0.73	1.0,0.631
Ga05g01318	Chr05	-	11947488	11948021	11947803	11948021	11947211	11947278	NA,0.103	0.063,0.0	0.059,0.0	0.111,0.018	0.163,0.079	0.014,0.051	0.037,0.008	0.059,0.067	0.083,0.071	0.138,0.07	0.14,0.178	0.143,0.0	0.092,0.025	0.164,0.066	0.093,0.0	0.07,0.124
Ga05g01318	Chr05	-	11952164	11952524	11952335	11952524	11951825	11951966	NA,0.014	0.0,0.0	0.034,0.016	0.013,0.024	0.034,0.041	0.0,0.049	0.025,0.037	0.007,0.013	0.057,0.017	0.057,0.008	0.014,0.031	0.028,0.0	0.028,0.021	0.014,0.013	0.032,0.038	0.046,0.022
Ga05g01318	Chr05	-	11947488	11948021	11947879	11948021	11947211	11947278	NA,1.0	1.0,NA	0.556,0.5	0.429,0.368	0.756,0.75	0.333,0.4	0.586,0.191	0.657,0.167	0.647,0.486	0.692,0.476	0.656,0.5	0.8,1.0	0.66,0.405	0.92,0.492	0.462,0.467	1.0,0.4
Ga05g01345	Chr05	+	12154015	12154094	12154015	12154077	12154182	12154230	NA,0.03	0.147,0.223	0.062,0.0	0.193,0.144	0.162,0.078	0.0,0.034	0.122,0.1	0.152,0.105	0.115,0.157	0.083,0.048	0.149,0.11	0.327,0.775	0.122,0.11	0.378,0.056	0.121,0.083	0.071,0.055
Ga05g01355	Chr05	+	12248861	12249498	12248861	12249017	12253149	12254106	NA,0.0	0.0,0.0	0.0,NA	0.009,0.007	0.013,0.0	0.0,0.0	0.012,0.0	0.0,0.01	0.014,0.005	0.0,0.0	0.016,0.0	0.0,0.0	0.038,0.0	0.0,0.0	0.0,0.0	0.01,0.0
Ga05g01367	Chr05	+	12415176	12415760	12415176	12415755	12415876	12416514	0.59,NA	0.523,1.0	0.391,0.54	0.73,0.706	0.714,0.697	0.686,0.775	0.619,0.652	0.613,0.661	0.569,0.62	0.553,0.756	0.73,0.789	0.714,0.787	0.616,0.692	0.581,0.706	0.715,0.852	0.649,0.624
Ga05g01380	Chr05	+	12513953	12514022	12513953	12514017	12515124	12515248	NA,NA	1.0,NA	NA,NA	1.0,1.0	0.852,1.0	NA,1.0	1.0,NA	1.0,0.794	1.0,NA	NA,1.0	1.0,0.0	0.742,1.0	1.0,1.0	1.0,1.0	1.0,NA	1.0,1.0
Ga05g01380	Chr05	+	12512607	12513379	12512607	12513066	12513820	12513861	NA,0.25	0.0,NA	0.0,1.0	0.0,0.091	0.091,0.059	1.0,0.25	0.0,1.0	0.067,0.111	0.0,0.0	0.111,0.273	0.12,0.0	0.167,0.375	0.0,0.143	0.25,0.176	0.053,0.111	0.0,0.067
Ga05g01385	Chr05	-	12535268	12537532	12536441	12537532	12533327	12534733	NA,0.23	0.071,0.077	0.0,0.018	0.167,0.051	0.031,0.053	0.0,0.0	0.014,0.016	0.041,0.012	0.0,0.056	0.167,0.032	0.036,0.073	0.079,0.182	0.061,0.095	0.081,0.045	0.0,0.026	0.235,0.269
Ga05g01389	Chr05	-	12581024	12581225	12581027	12581225	12580334	12580426	NA,0.72	1.0,0.873	0.696,0.797	0.86,0.857	0.806,0.8	0.653,0.774	0.789,0.757	0.605,0.625	0.495,0.683	0.922,0.578	0.733,0.797	0.743,0.831	0.6,0.869	0.581,0.723	0.756,0.729	0.662,0.609
Ga05g01394	Chr05	+	12626304	12626623	12626304	12626442	12627071	12628047	1.0,NA	0.0,NA	NA,0.0	0.273,0.158	0.206,0.39	0.171,0.128	0.101,0.068	0.116,0.171	NA,0.0	NA,NA	0.0,NA	NA,NA	1.0,0.0	0.0,0.2	0.0,0.0	0.0,0.015
Ga05g01394	Chr05	+	12627071	12627382	12627071	12627114	12627866	12628047	NA,NA	NA,NA	0.0,1.0	0.5,0.556	0.318,0.368	0.294,0.333	0.122,0.222	0.314,0.459	NA,NA	NA,1.0	NA,NA	NA,NA	0.5,0.0	1.0,1.0	0.0,0.0	0.091,0.222
Ga05g01394	Chr05	+	12627071	12627350	12627071	12627114	12627866	12628047	NA,1.0	NA,NA	0.0,1.0	0.25,0.529	0.385,0.348	0.478,0.385	0.321,0.282	0.36,0.394	NA,1.0	NA,1.0	NA,NA	NA,NA	0.5,0.0	NA,1.0	0.273,0.0	0.286,0.263
Ga05g01394	Chr05	+	12626322	12626442	12626322	12626375	12627071	12628047	NA,NA	1.0,NA	1.0,1.0	1.0,0.911	0.82,0.836	0.716,0.919	0.923,0.791	0.791,0.913	NA,0.706	0.0,0.828	1.0,NA	0.167,NA	0.231,1.0	1.0,0.545	0.844,1.0	0.836,0.811
Ga05g01394	Chr05	+	12627071	12627706	12627071	12627382	12627866	12628047	NA,1.0	NA,NA	NA,0.2	0.143,0.2	0.423,0.307	0.444,0.273	0.286,0.6	0.241,0.056	NA,NA	NA,0.0	1.0,NA	NA,NA	0.333,1.0	0.0,0.5	1.0,NA	0.833,0.429
Ga05g01394	Chr05	+	12627071	12627706	12627071	12627350	12627866	12628047	NA,0.5	NA,NA	NA,0.333	0.5,0.357	0.412,0.347	0.241,0.231	0.128,0.532	0.217,0.235	NA,0.5	1.0,0.2	1.0,NA	NA,NA	0.333,1.0	NA,0.455	0.0,NA	0.667,0.412
Ga05g01394	Chr05	+	12627071	12627706	12627071	12627114	12627866	12628047	NA,1.0	NA,NA	0.0,1.0	0.25,0.385	0.362,0.341	0.333,0.273	0.1,0.462	0.2,0.091	NA,NA	NA,NA	1.0,NA	NA,NA	0.5,0.5	NA,1.0	0.0,0.0	0.5,0.3
Ga05g01394	Chr05	+	12627071	12627382	12627071	12627350	12627866	12628047	NA,0.0	NA,NA	NA,0.533	0.753,0.559	0.477,0.475	0.293,0.379	0.212,0.384	0.393,0.574	NA,0.604	1.0,0.432	NA,NA	NA,NA	0.432,NA	1.0,0.432	0.0,NA	0.571,0.432
Ga05g01437	Chr05	+	13012231	13012331	13012231	13012312	13012436	13012912	NA,0.92	0.964,0.91	1.0,1.0	0.948,1.0	1.0,NA	0.629,NA	1.0,0.951	1.0,1.0	0.866,1.0	0.904,0.945	0.924,0.921	0.917,1.0	0.874,0.941	0.929,0.92	0.906,0.949	0.938,0.932
Ga05g01442	Chr05	-	13044536	13044757	13044554	13044757	13044288	13044446	NA,1.0	0.865,0.81	0.947,0.881	0.857,0.874	0.882,0.949	1.0,0.853	0.902,0.795	0.824,0.867	0.719,0.796	0.945,0.952	0.914,0.936	0.885,0.869	1.0,0.756	0.952,0.768	0.923,0.754	0.921,0.974
Ga05g01476	Chr05	+	13321175	13321263	13321175	13321253	13321629	13321797	NA,0.902	0.733,0.696	0.91,0.289	0.528,0.545	0.733,0.52	0.932,0.634	0.842,0.895	0.807,0.685	0.846,0.579	0.78,0.588	0.753,0.625	0.67,0.437	0.647,0.828	0.794,0.821	0.554,0.786	1.0,0.355
Ga05g01504	Chr05	+	13534452	13534762	13534452	13534756	13534998	13535340	NA,NA	1.0,NA	NA,1.0	1.0,0.588	1.0,1.0	1.0,1.0	0.92,0.948	0.559,0.851	1.0,NA	1.0,NA	0.656,1.0	1.0,1.0	0.792,1.0	NA,NA	NA,NA	1.0,NA
Ga05g01507	Chr05	-	13548753	13549104	13549030	13549104	13548045	13548545	NA,0.036	0.094,0.067	0.111,0.169	0.078,0.102	0.094,0.032	0.1,0.111	0.121,0.061	0.057,0.053	0.034,0.024	0.095,0.267	0.087,0.081	0.556,0.238	0.07,0.087	0.108,0.118	0.091,0.08	0.089,0.118
Ga05g01509	Chr05	-	13608586	13609149	13608887	13609149	13608344	13608486	NA,0.0	0.037,0.0	0.031,0.0	0.0,0.0	0.017,0.011	0.0,0.046	0.009,0.007	0.008,0.034	0.042,0.0	0.0,0.0	0.02,0.04	0.0,0.0	0.026,0.0	0.018,0.004	0.034,0.0	0.035,0.013
Ga05g01512	Chr05	-	13625865	13626007	13625873	13626007	13624946	13625295	NA,0.384	0.716,0.651	0.692,0.675	0.867,0.62	0.91,0.785	0.71,0.889	0.724,0.746	0.721,0.843	0.867,0.813	0.737,0.733	0.87,0.833	0.483,0.7	0.761,0.733	0.62,0.719	0.737,1.0	0.749,0.81
Ga05g01536	Chr05	+	13954364	13954541	13954364	13954482	13955099	13955274	NA,0.15	0.253,0.654	0.187,0.085	0.271,0.172	0.23,0.281	0.165,0.203	0.37,0.269	0.206,0.172	0.346,0.187	0.387,0.253	0.122,0.284	0.034,0.0	0.151,0.129	0.168,0.181	0.29,0.196	0.145,0.18
Ga05g01556	Chr05	+	14142884	14143000	14142884	14142977	14143081	14143145	0.551,1.0	1.0,1.0	1.0,1.0	0.92,0.908	0.951,1.0	0.851,0.804	1.0,0.927	0.976,0.867	0.908,0.95	1.0,1.0	0.945,0.814	0.777,0.338	0.962,0.9	1.0,0.783	0.818,0.353	1.0,1.0
Ga05g01581	Chr05	-	14416681	14416746	14416708	14416746	14416528	14416589	NA,0.798	0.847,0.704	1.0,1.0	0.842,0.897	0.947,0.875	0.816,0.847	0.938,0.836	0.804,0.888	1.0,0.798	0.843,0.888	0.932,0.877	0.685,0.796	0.976,0.869	0.947,0.924	0.842,0.893	0.735,0.958
Ga05g01591	Chr05	-	14500504	14501146	14500908	14501146	14499860	14500366	NA,NA	0.0,NA	0.6,0.25	0.8,0.2	0.538,0.818	0.714,1.0	0.846,0.647	0.529,0.333	NA,NA	1.0,0.314	0.464,0.517	1.0,1.0	0.545,0.6	0.333,0.591	1.0,1.0	NA,1.0
Ga05g01661	Chr05	+	15271988	15272323	15271988	15272089	15272505	15272597	NA,0.0	0.13,0.091	0.091,0.03	0.043,0.037	0.018,0.059	0.071,0.064	0.081,0.104	0.043,0.042	0.0,0.167	0.0,0.024	0.0,0.0	1.0,0.0	0.158,0.0	0.0,0.037	0.071,0.333	0.267,0.054
Ga05g01670	Chr05	-	15334565	15335157	15334946	15335157	15333973	15334327	NA,0.02	0.076,0.115	0.089,0.064	0.044,0.051	0.025,0.018	0.024,0.025	0.017,0.019	0.034,0.041	0.082,0.084	0.065,0.096	0.057,0.066	0.046,0.01	0.051,0.048	0.035,0.064	0.047,0.052	0.097,0.098
Ga05g01687	Chr05	-	15569465	15570335	15569879	15570335	15568921	15569326	NA,0.009	0.003,0.0	0.028,0.0	0.032,0.007	0.016,0.018	0.009,0.017	0.004,0.011	0.0,0.011	0.005,0.007	0.019,0.011	0.011,0.004	0.105,0.041	0.02,0.003	0.009,0.008	0.047,0.004	0.016,0.018
Ga05g01696	Chr05	-	15613177	15613829	15613287	15613829	15612225	15612839	NA,NA	0.333,0.5	1.0,0.2	0.0,1.0	NA,NA	NA,NA	1.0,1.0	NA,NA	NA,1.0	NA,1.0	1.0,NA	NA,NA	1.0,NA	NA,NA	0.478,1.0	NA,NA
Ga05g01711	Chr05	+	15911150	15911748	15911150	15911266	15912624	15912702	NA,0.684	0.222,NA	1.0,1.0	0.652,0.706	0.429,0.5	1.0,0.286	0.806,1.0	0.625,0.4	0.6,0.714	1.0,0.571	0.684,0.077	1.0,1.0	1.0,0.667	1.0,1.0	0.429,1.0	0.698,0.755
Ga05g01716	Chr05	-	15949924	15949961	15949947	15949961	15949432	15949571	NA,1.0	0.45,0.0	1.0,NA	1.0,1.0	1.0,0.842	1.0,0.656	0.86,0.775	0.825,0.353	NA,0.353	0.621,1.0	0.804,NA	1.0,1.0	NA,0.711	0.621,0.214	1.0,0.45	0.621,1.0
Ga05g01716	Chr05	-	15949843	15949961	15949924	15949961	15949432	15949571	NA,0.356	0.689,1.0	0.0,1.0	0.356,0.554	0.372,0.298	0.753,0.573	0.217,0.345	0.232,0.782	1.0,0.356	0.525,0.859	0.59,1.0	0.689,0.525	1.0,0.67	0.58,0.768	0.525,0.0	0.596,0.469
Ga05g01716	Chr05	-	15949843	15949961	15949947	15949961	15949432	15949571	NA,1.0	0.667,0.333	NA,1.0	1.0,1.0	1.0,0.733	1.0,0.769	0.733,0.737	0.724,0.684	1.0,0.333	0.667,1.0	0.875,1.0	1.0,1.0	1.0,0.846	0.714,0.538	1.0,0.333	0.727,1.0
Ga05g01733	Chr05	+	16081935	16082046	16081935	16082028	16082349	16082536	NA,0.66	0.587,0.631	0.487,0.48	0.705,0.64	0.544,0.493	0.566,0.551	0.719,0.535	0.596,0.557	0.714,0.689	0.865,0.831	0.647,0.604	0.76,0.837	0.694,0.679	0.681,0.578	0.703,0.606	0.658,0.668
Ga05g01770	Chr05	+	16461177	16461652	16461177	16461617	16461745	16462146	NA,0.358	1.0,NA	1.0,0.882	0.598,0.598	0.891,0.713	NA,0.856	0.891,0.848	1.0,1.0	1.0,1.0	0.598,0.157	1.0,NA	NA,NA	1.0,1.0	1.0,0.749	0.427,NA	NA,1.0
Ga05g01770	Chr05	+	16457247	16457674	16457247	16457395	16457749	16457914	NA,NA	NA,NA	NA,NA	NA,NA	0.75,0.5	1.0,1.0	1.0,1.0	1.0,1.0	NA,NA	1.0,0.333	NA,NA	NA,NA	1.0,NA	1.0,1.0	1.0,1.0	1.0,NA
Ga05g01786	Chr05	-	16554386	16555141	16554390	16555141	16553812	16554261	NA,NA	0.493,0.66	0.0,0.195	0.108,0.437	0.473,0.602	0.327,0.437	0.148,0.083	0.327,0.301	NA,NA	0.393,0.327	0.761,0.614	0.708,0.886	0.493,0.493	0.139,0.66	0.327,0.244	NA,1.0
Ga05g01788	Chr05	+	16572860	16573319	16572860	16573131	16573549	16573725	NA,0.062	0.0,0.071	0.041,0.011	0.037,0.008	0.049,0.043	0.143,0.0	0.0,0.08	0.034,0.0	0.0,0.021	0.0,0.022	0.007,0.014	0.588,0.308	0.019,0.041	0.0,0.0	0.091,0.0	0.023,0.039
Ga05g01788	Chr05	+	16574095	16574203	16574095	16574178	16574650	16574760	NA,0.845	0.868,1.0	0.954,0.986	0.862,0.841	0.883,0.547	1.0,0.949	0.894,0.953	1.0,1.0	0.801,0.858	0.901,0.96	0.912,0.925	0.965,1.0	0.924,0.801	0.883,1.0	0.832,1.0	0.944,0.985
Ga05g01798	Chr05	-	16643267	16643346	16643274	16643346	16641931	16642507	NA,1.0	0.973,0.702	0.927,0.935	0.825,0.912	0.952,0.947	NA,0.912	1.0,1.0	1.0,1.0	NA,NA	1.0,1.0	0.962,1.0	1.0,NA	1.0,1.0	0.876,0.878	1.0,NA	NA,NA
Ga05g01812	Chr05	-	16741159	16741301	16741182	16741301	16740642	16740841	NA,0.0	0.214,0.141	0.319,0.299	0.26,0.079	0.099,0.163	0.12,0.066	0.095,0.087	0.202,0.141	0.0,0.141	0.267,0.159	0.423,0.262	0.145,0.0	0.278,0.315	0.283,0.162	0.117,0.0	0.149,0.102
Ga05g01812	Chr05	-	16740642	16740841	16740663	16740841	16740480	16740542	NA,0.869	1.0,0.454	1.0,0.963	1.0,0.926	0.915,0.979	0.96,0.95	0.95,0.925	0.923,0.943	1.0,1.0	1.0,0.963	0.897,1.0	0.9,0.806	0.866,0.829	0.936,0.93	0.905,1.0	1.0,0.888
Ga05g01835	Chr05	-	16932423	16932871	16932712	16932871	16931932	16932155	NA,0.877	1.0,1.0	1.0,0.579	1.0,0.568	1.0,0.857	1.0,1.0	0.818,0.762	1.0,1.0	0.833,0.867	1.0,0.8	1.0,1.0	0.68,1.0	1.0,0.939	0.895,0.897	1.0,1.0	0.76,0.727
Ga05g01838	Chr05	-	16946336	16946468	16946345	16946468	16943323	16945482	NA,NA	NA,1.0	NA,1.0	1.0,0.0	0.581,0.27	1.0,0.398	0.481,0.236	0.41,0.0	NA,0.552	1.0,0.0	0.536,0.284	0.568,0.27	NA,0.0	NA,0.0	0.316,0.0	NA,0.0
Ga05g01850	Chr05	-	17033755	17034599	17034413	17034599	17033604	17033661	NA,0.778	0.852,NA	0.313,0.556	0.9,0.905	0.783,0.529	0.352,0.661	0.603,0.748	0.679,0.913	0.846,0.806	0.6,0.535	0.829,0.895	0.347,0.733	0.818,0.483	0.55,0.57	0.591,0.6	0.745,0.755
Ga05g01850	Chr05	-	17038247	17038365	17038259	17038365	17037792	17038136	NA,0.403	0.085,1.0	0.124,0.265	0.184,0.124	0.14,0.195	0.165,0.119	0.154,0.113	0.114,0.156	0.083,0.265	0.158,0.101	0.089,0.18	0.214,0.355	0.189,0.224	0.201,0.303	0.208,0.141	0.184,0.124
Ga05g01850	Chr05	-	17036666	17036752	17036670	17036752	17036456	17036560	NA,0.0	0.261,1.0	0.15,0.244	0.163,0.17	0.286,0.185	0.132,0.165	0.125,0.172	0.171,0.189	0.327,0.172	0.327,0.078	0.209,0.142	0.2,0.261	0.184,0.207	0.079,0.172	0.235,0.097	0.182,0.308
Ga05g01852	Chr05	+	17050714	17051184	17050714	17050886	17051290	17051406	NA,0.0	0.014,0.0	0.083,0.0	0.034,0.03	0.011,0.035	0.061,0.0	0.025,0.122	0.054,0.02	0.033,0.019	0.0,0.038	0.052,0.031	0.0,0.0	0.029,0.013	0.0,0.0	0.054,0.027	0.028,0.051
Ga05g01855	Chr05	+	17064935	17065111	17064935	17065003	17065234	17065465	NA,NA	NA,NA	NA,NA	NA,0.0	0.263,0.161	NA,0.0	NA,NA	0.241,0.143	NA,NA	NA,0.143	NA,NA	NA,NA	NA,NA	NA,NA	0.0,NA	1.0,1.0
Ga05g01857	Chr05	-	17078097	17078264	17078101	17078264	17077457	17077845	NA,0.0	1.0,1.0	0.872,1.0	1.0,1.0	0.901,0.848	0.773,1.0	0.629,0.863	0.943,1.0	1.0,1.0	1.0,0.744	0.936,1.0	0.696,0.564	1.0,1.0	0.872,0.879	0.66,1.0	1.0,0.829
Ga05g01861	Chr05	-	17101512	17102446	17102101	17102446	17100406	17100748	NA,NA	1.0,1.0	1.0,0.4	1.0,0.143	0.31,0.333	0.143,0.25	0.176,0.0	0.313,0.36	NA,NA	0.6,0.333	0.0,0.75	0.143,0.0	0.0,0.0	0.2,0.429	0.5,1.0	NA,1.0
Ga05g01867	Chr05	+	17128820	17129263	17128820	17129211	17129337	17129873	0.18,0.0	0.0,NA	NA,0.0	NA,NA	0.296,0.0	0.248,0.0	0.32,0.398	0.331,0.0	NA,NA	0.0,1.0	0.0,0.0	0.209,0.0	0.569,0.664	0.0,NA	0.0,0.0	0.0,NA
Ga05g01870	Chr05	+	17143106	17143211	17143106	17143167	17143371	17143699	NA,0.104	0.677,1.0	1.0,1.0	0.723,0.918	0.942,0.96	1.0,0.875	0.969,0.97	0.836,1.0	1.0,0.946	0.918,1.0	0.96,0.802	0.961,1.0	0.893,1.0	1.0,0.961	0.918,0.677	0.951,0.898
Ga05g01870	Chr05	+	17141428	17141513	17141428	17141487	17141606	17141652	NA,0.307	0.791,0.762	1.0,0.889	0.752,0.472	0.367,0.522	0.482,0.64	0.6,0.552	0.259,0.395	1.0,0.791	0.561,0.714	0.566,0.33	0.505,0.585	0.736,0.409	0.533,0.444	0.628,0.762	0.647,0.545
Ga05g01871	Chr05	-	17149411	17149730	17149559	17149730	17148167	17149108	1.0,1.0	0.0,0.333	NA,0.0	0.0,0.0	0.0,0.063	0.333,0.0	0.25,NA	0.222,0.0	NA,0.143	0.0,0.0	0.0,0.083	0.032,0.0	0.0,0.167	0.143,0.5	0.0,0.0	NA,NA
Ga05g01873	Chr05	+	17165327	17165657	17165327	17165559	17166144	17166375	NA,0.905	0.874,0.752	0.853,0.716	0.852,0.868	0.921,0.853	0.841,0.626	0.715,0.733	0.878,0.623	0.882,0.874	0.804,0.571	0.862,0.822	0.758,0.744	0.883,0.918	0.789,0.728	0.874,0.946	0.858,0.808
Ga05g01873	Chr05	+	17163373	17163838	17163373	17163787	17164311	17165238	NA,1.0	1.0,NA	NA,1.0	1.0,0.699	0.538,0.727	1.0,0.769	0.896,0.954	0.742,0.599	1.0,0.799	0.769,0.538	1.0,1.0	0.499,1.0	0.571,1.0	1.0,0.399	1.0,0.666	0.727,0.831
Ga05g01891	Chr05	+	17342022	17342646	17342022	17342598	17342756	17342918	0.0,NA	0.253,NA	0.576,0.0	0.184,0.404	1.0,0.357	1.0,1.0	1.0,0.731	0.576,0.731	0.0,0.0	0.404,1.0	1.0,NA	NA,NA	0.629,0.145	0.213,0.504	0.629,0.404	1.0,0.531
Ga05g01910	Chr05	-	17590272	17590475	17590276	17590475	17590108	17590187	NA,1.0	0.0,0.0	1.0,0.593	0.393,0.244	0.327,0.075	0.393,0.795	0.075,0.294	0.327,0.0	NA,NA	0.393,0.493	0.402,0.209	0.195,0.66	0.493,0.108	0.393,0.327	0.493,NA	NA,0.327
Ga05g01947	Chr05	+	18054927	18055233	18054927	18054948	18056352	18056396	NA,1.0	0.778,0.429	1.0,1.0	0.913,1.0	0.969,0.701	0.667,0.468	0.778,0.76	0.448,0.571	0.714,0.611	0.765,0.867	1.0,0.836	0.906,0.714	0.8,0.843	0.891,0.754	0.818,1.0	1.0,0.467
Ga05g01947	Chr05	+	18056983	18057364	18056983	18057193	18057487	18058026	NA,0.0	0.0,0.2	0.056,0.0	0.0,0.056	0.031,0.091	0.024,0.07	0.074,0.017	0.15,0.064	0.071,0.0	0.059,0.028	0.109,0.024	0.08,0.132	0.012,0.025	0.005,0.025	0.07,0.0	0.111,0.12
Ga05g01950	Chr05	-	18080640	18080740	18080644	18080740	18080485	18080556	NA,0.097	0.146,0.0	0.163,0.0	0.0,0.059	0.07,0.046	0.034,0.069	0.0,0.105	0.052,0.189	0.183,0.0	0.212,0.034	0.13,0.037	0.064,0.0	0.28,0.024	0.132,0.15	0.071,0.15	0.148,0.082
Ga05g01954	Chr05	-	18110332	18110539	18110455	18110539	18110219	18110251	NA,1.0	NA,0.0	0.333,0.5	0.333,0.5	0.352,0.233	0.542,0.463	0.492,0.625	0.452,0.465	1.0,0.579	0.2,0.488	0.667,1.0	NA,NA	0.333,0.308	0.2,0.378	0.333,1.0	0.882,0.455
Ga05g02018	Chr05	+	18771039	18771183	18771039	18771179	18771271	18771359	NA,0.0	0.727,NA	1.0,NA	0.122,0.368	0.299,0.093	0.139,0.122	0.378,0.072	0.339,0.244	0.393,0.493	0.0,1.0	0.244,0.437	0.0,NA	0.097,1.0	0.493,0.217	0.0,0.28	0.267,0.538
Ga05g02020	Chr05	+	18797171	18797374	18797171	18797357	18797958	18798045	NA,NA	0.0,0.0	1.0,NA	1.0,1.0	0.496,0.381	0.223,0.256	0.742,0.301	0.858,0.177	NA,1.0	1.0,0.177	1.0,0.564	0.301,NA	0.0,0.301	0.463,0.087	1.0,NA	1.0,0.896
Ga05g02026	Chr05	-	18839397	18839511	18839402	18839511	18838744	18838812	NA,1.0	1.0,0.49	1.0,0.742	0.776,0.774	0.806,0.914	0.845,0.895	0.937,0.878	0.692,0.771	1.0,1.0	1.0,0.92	0.926,0.926	NA,NA	0.771,1.0	0.719,0.806	0.966,0.901	0.882,0.908
Ga05g02037	Chr05	+	18948392	18948565	18948392	18948507	18948654	18948907	1.0,NA	1.0,NA	0.0,1.0	1.0,1.0	1.0,1.0	1.0,1.0	1.0,1.0	NA,1.0	1.0,1.0	0.792,1.0	1.0,1.0	0.714,0.795	1.0,1.0	1.0,1.0	1.0,1.0	1.0,1.0
Ga05g02048	Chr05	+	19007573	19008381	19007573	19008380	19008502	19008866	1.0,1.0	1.0,1.0	1.0,1.0	1.0,1.0	1.0,1.0	NA,1.0	1.0,1.0	1.0,1.0	1.0,1.0	1.0,1.0	1.0,1.0	1.0,1.0	1.0,1.0	1.0,1.0	0.997,1.0	1.0,1.0
Ga05g02079	Chr05	-	19553260	19553985	19553278	19553985	19552764	19553168	NA,0.719	0.118,0.0	0.137,0.072	0.033,0.149	0.125,0.315	0.096,0.0	0.068,0.0	0.0,0.054	0.322,0.0	0.092,0.1	0.122,0.097	0.299,0.0	0.194,0.109	0.113,0.046	0.104,0.109	0.0,0.032
Ga05g02189	Chr05	-	20773405	20773471	20773418	20773471	20773134	20773241	NA,0.936	0.889,NA	1.0,1.0	0.748,0.598	0.835,0.728	1.0,0.572	0.899,0.817	0.935,0.641	0.921,0.817	1.0,0.862	0.772,0.772	0.862,1.0	0.728,0.862	0.926,1.0	0.915,1.0	0.856,0.886
Ga05g02197	Chr05	-	20830393	20830505	20830397	20830505	20830175	20830274	NA,0.936	0.959,1.0	1.0,0.911	0.924,0.957	0.955,0.913	0.838,0.957	0.84,0.91	0.918,0.872	0.924,0.941	0.957,0.844	0.85,0.945	0.66,1.0	0.819,0.919	0.572,0.937	0.971,1.0	0.957,0.893
Ga05g02197	Chr05	-	20827236	20827459	20827373	20827459	20826674	20826823	NA,0.009	0.0,0.0	0.045,0.022	0.0,0.0	0.0,0.026	0.01,0.007	0.021,0.029	0.055,0.042	0.016,0.042	0.0,0.067	0.0,0.0	0.0,0.0	0.039,0.068	0.077,0.011	0.03,0.0	0.095,0.077
Ga05g02214	Chr05	-	20959522	20960973	20959567	20960973	20958748	20959421	NA,NA	1.0,NA	0.188,1.0	1.0,0.708	1.0,0.879	0.847,1.0	0.675,0.776	0.884,0.735	1.0,0.0	1.0,0.096	1.0,1.0	0.949,1.0	1.0,1.0	0.548,0.874	0.735,1.0	0.776,0.829
Ga05g02216	Chr05	-	20973777	20974198	20973922	20974198	20973525	20973636	NA,0.412	0.857,NA	NA,NA	0.667,0.429	0.238,0.282	0.25,0.333	0.636,0.185	0.176,0.297	1.0,1.0	0.083,0.2	1.0,0.2	0.0,NA	1.0,0.429	0.385,0.5	0.417,1.0	0.304,1.0
Ga05g02231	Chr05	+	21165123	21165369	21165123	21165346	21165485	21165619	1.0,NA	1.0,NA	1.0,0.804	1.0,1.0	0.851,0.914	1.0,1.0	0.621,1.0	0.711,0.648	NA,NA	0.45,NA	1.0,1.0	1.0,NA	NA,0.45	0.766,0.711	1.0,NA	NA,NA
Ga05g02274	Chr05	+	21725687	21725896	21725687	21725875	21725976	21726393	1.0,1.0	0.684,0.625	0.593,0.357	1.0,0.454	0.454,0.769	NA,0.769	0.847,0.95	1.0,NA	0.0,1.0	NA,1.0	NA,0.833	0.548,0.611	1.0,0.727	0.454,1.0	0.853,0.696	1.0,1.0
Ga05g02281	Chr05	-	21788444	21788776	21788470	21788776	21788269	21788360	NA,0.906	0.927,1.0	1.0,1.0	0.915,0.893	0.92,0.959	0.854,1.0	0.848,0.844	0.836,0.911	0.915,0.946	1.0,0.533	0.912,0.973	0.736,0.242	0.695,1.0	0.912,0.938	0.682,0.9	0.7,0.878
Ga05g02290	Chr05	-	21915478	21915549	21915482	21915549	21915285	21915364	NA,0.925	1.0,NA	NA,NA	1.0,0.81	0.843,0.748	0.853,0.829	0.744,0.773	0.857,0.784	1.0,1.0	0.493,0.66	NA,NA	1.0,NA	0.897,1.0	0.493,NA	NA,0.493	0.819,1.0
Ga05g02298	Chr05	+	21996603	21996740	21996603	21996721	21997199	21997305	NA,0.0	0.42,0.0	0.22,0.158	0.082,0.175	0.065,0.113	0.037,0.163	0.215,0.127	0.192,0.032	0.0,0.19	0.0,0.0	0.071,0.178	0.151,0.0	0.212,0.16	0.115,0.311	0.096,0.0	0.145,0.024
Ga05g02301	Chr05	+	22022790	22022890	22022790	22022875	22023057	22024220	NA,NA	NA,NA	NA,NA	NA,NA	1.0,NA	NA,NA	1.0,0.637	NA,0.0	1.0,NA	NA,NA	NA,NA	NA,NA	NA,NA	1.0,1.0	1.0,NA	NA,NA
Ga05g02319	Chr05	-	22242698	22242756	22242703	22242756	22242538	22242607	NA,0.0	0.857,1.0	1.0,0.852	0.762,0.631	0.761,0.704	0.676,0.577	0.836,0.776	0.676,0.684	0.885,0.712	0.914,0.794	0.794,0.806	0.588,0.299	0.0,0.325	0.841,0.616	0.799,0.658	1.0,0.673
Ga05g02331	Chr05	-	22386776	22386798	22386793	22386798	22385416	22385724	NA,0.0	1.0,1.0	NA,NA	1.0,0.463	1.0,0.721	1.0,0.633	1.0,0.633	1.0,NA	NA,NA	0.721,1.0	1.0,0.633	1.0,1.0	0.463,1.0	1.0,NA	1.0,NA	1.0,0.633
Ga05g02331	Chr05	-	22386502	22386798	22386793	22386798	22385416	22385729	NA,0.0	1.0,1.0	NA,1.0	0.75,0.5	1.0,0.923	1.0,0.5	0.871,0.867	0.4,0.304	NA,1.0	1.0,0.684	1.0,0.889	0.1,1.0	0.857,0.733	1.0,0.833	0.688,0.5	0.667,0.846
Ga05g02339	Chr05	-	22500303	22500665	22500564	22500665	22499837	22500228	NA,0.115	0.113,0.083	0.154,0.069	0.068,0.067	0.031,0.015	0.045,0.124	0.126,0.053	0.135,0.077	0.092,0.107	0.123,0.055	0.089,0.073	0.03,0.0	0.104,0.067	0.056,0.049	0.085,0.057	0.032,0.15
Ga05g02343	Chr05	-	22573944	22574886	22574179	22574886	22573027	22573833	NA,0.007	0.01,0.0	0.013,0.0	0.021,0.028	0.007,0.0	0.013,0.0	0.0,0.0	0.012,0.013	0.0,0.012	0.043,0.017	0.014,0.0	0.0,0.0	0.022,0.0	0.0,0.003	0.02,0.0	0.102,0.024
Ga05g02367	Chr05	-	23063546	23064856	23064769	23064856	23062199	23062334	NA,0.55	0.152,0.333	0.015,0.034	0.13,0.333	0.278,0.295	0.03,0.075	0.111,0.101	0.205,0.119	0.12,0.184	0.258,0.238	0.274,0.101	0.894,0.88	0.321,0.12	0.085,0.079	0.179,0.133	0.224,0.219
Ga05g02367	Chr05	-	23064396	23064856	23064769	23064856	23063546	23064246	NA,0.0	0.143,0.0	NA,NA	0.375,0.0	1.0,0.0	1.0,0.0	1.0,0.333	0.4,0.0	0.333,0.429	0.091,NA	0.585,0.0	0.189,0.073	0.6,NA	0.5,0.0	0.1,0.0	0.091,0.2
Ga05g02383	Chr05	+	23412137	23413008	23412137	23412217	23413233	23414384	NA,NA	NA,NA	NA,NA	NA,NA	NA,NA	0.0,0.0	0.033,0.027	NA,0.0	NA,0.0	NA,NA	NA,NA	NA,NA	NA,NA	NA,NA	NA,NA	NA,NA
Ga05g02406	Chr05	-	23720625	23721559	23721403	23721559	23720329	23720497	NA,0.043	0.0,NA	NA,NA	1.0,0.0	0.0,0.0	0.0,0.048	0.44,0.538	0.083,0.0	NA,NA	0.0,0.0	0.0,0.143	NA,NA	0.2,0.0	0.2,0.0	0.0,NA	0.125,0.111
Ga05g02406	Chr05	-	23721811	23722270	23721824	23722270	23721403	23721559	NA,0.05	0.308,NA	NA,0.0	0.0,0.0	0.1,0.0	0.0,0.0	0.0,0.0	0.0,0.0	0.0,NA	0.0,0.0	0.308,0.0	NA,NA	0.0,0.308	0.0,NA	0.0,NA	0.066,0.06
Ga05g02406	Chr05	-	23720089	23720230	23720139	23720230	23719746	23719977	NA,1.0	1.0,1.0	1.0,NA	1.0,1.0	1.0,1.0	1.0,1.0	1.0,0.904	1.0,1.0	NA,1.0	1.0,1.0	1.0,1.0	1.0,NA	1.0,1.0	1.0,1.0	1.0,NA	0.97,0.974
Ga05g02435	Chr05	+	24034060	24034230	24034060	24034093	24034846	24035006	NA,NA	NA,NA	0.6,0.44	0.5,0.333	0.41,0.811	NA,0.429	0.5,0.358	0.529,1.0	NA,NA	1.0,0.333	0.6,1.0	1.0,NA	0.429,0.333	0.862,0.5	1.0,NA	NA,NA
Ga05g02437	Chr05	+	24049465	24049804	24049465	24049661	24049938	24050265	NA,0.071	0.13,0.5	0.245,0.343	0.179,0.231	0.077,0.125	0.125,0.241	0.278,0.328	0.098,0.026	0.0,0.111	0.48,0.632	0.674,0.754	0.095,0.0	0.072,0.15	0.108,0.281	0.133,0.0	0.0,0.0
Ga05g02439	Chr05	+	24094460	24094659	24094460	24094650	24094806	24095758	NA,0.233	0.204,0.0	0.351,0.112	0.254,0.27	0.355,0.286	0.364,0.203	0.285,0.305	0.255,0.514	0.209,0.357	0.342,0.188	0.308,0.278	0.253,0.134	0.261,0.195	0.069,0.22	0.13,0.098	0.231,0.259
Ga05g02456	Chr05	+	24347430	24347645	24347430	24347468	24347735	24347875	NA,1.0	0.864,0.6	0.92,0.95	0.938,1.0	0.846,1.0	1.0,1.0	0.905,0.944	0.889,1.0	0.862,0.835	0.919,0.986	0.918,0.889	1.0,0.429	0.949,0.956	0.983,0.913	0.806,1.0	0.946,0.958
Ga05g02459	Chr05	+	24414264	24414466	24414264	24414455	24415674	24415844	1.0,NA	1.0,NA	1.0,0.645	1.0,1.0	0.919,1.0	NA,1.0	1.0,0.927	0.732,0.909	1.0,1.0	NA,1.0	0.784,1.0	0.499,1.0	1.0,NA	1.0,1.0	1.0,1.0	1.0,1.0
Ga05g02470	Chr05	+	24531595	24531885	24531595	24531637	24532341	24533742	NA,0.0	0.333,NA	0.5,0.0	0.083,0.273	0.059,0.2	0.0,0.4	0.222,0.091	0.111,0.0	NA,0.231	0.667,0.125	0.103,0.304	0.242,0.161	0.2,0.0	0.154,0.0	0.368,0.5	0.333,0.294
Ga05g02489	Chr05	+	24938589	24939231	24938589	24938655	24939362	24939443	NA,0.6	0.057,0.0	0.007,0.02	0.0,0.2	0.125,0.091	0.2,0.0	0.0,0.0	0.024,0.333	0.111,0.667	NA,0.111	0.043,0.032	0.0,NA	0.333,0.0	0.0,0.143	0.217,0.0	0.0,1.0
Ga05g02493	Chr05	-	24990058	24990222	24990071	24990222	24989768	24989937	NA,NA	NA,NA	NA,0.229	0.151,1.0	0.538,0.702	0.308,0.229	0.113,0.49	0.598,0.251	NA,NA	0.543,0.69	0.229,0.641	NA,NA	0.781,0.572	NA,0.728	NA,NA	NA,NA
Ga05g02493	Chr05	-	24990058	24990222	24990071	24990222	24989768	24989942	NA,NA	1.0,NA	NA,1.0	1.0,0.373	0.809,1.0	1.0,0.641	1.0,1.0	1.0,1.0	NA,NA	0.641,1.0	0.308,1.0	NA,NA	0.641,1.0	NA,0.781	NA,NA	NA,NA
Ga05g02496	Chr05	-	25021391	25022581	25022405	25022581	25020648	25020744	NA,0.27	0.0,0.0	0.0,0.143	0.0,0.0	0.091,0.0	0.0,0.0	0.0,0.0	0.04,0.0	0.217,0.026	0.0,0.0	0.083,0.0	0.014,0.0	0.037,0.0	0.091,0.0	0.0,0.0	0.048,0.036
Ga05g02496	Chr05	-	25022947	25023795	25023687	25023795	25020648	25022581	NA,0.792	0.857,0.2	0.75,0.222	1.0,0.64	0.793,0.875	1.0,1.0	0.75,0.905	0.394,0.765	1.0,0.6	1.0,0.7	0.892,0.636	0.622,0.714	0.419,0.565	0.5,0.778	0.756,0.556	0.556,0.605
Ga05g02496	Chr05	-	25024575	25024675	25024590	25024675	25023889	25024029	NA,0.942	1.0,1.0	0.724,0.868	0.94,0.824	0.81,0.754	0.724,1.0	0.767,1.0	0.875,1.0	0.854,0.82	0.7,0.919	0.823,0.847	0.718,0.814	0.834,0.663	0.902,1.0	0.945,0.84	0.862,0.904
Ga05g02496	Chr05	-	25020081	25020161	25020110	25020161	25019356	25019497	NA,0.154	0.036,0.115	0.369,0.115	0.206,0.105	0.07,0.0	0.066,0.11	0.196,0.063	0.126,0.107	0.163,0.0	0.28,0.182	0.072,0.0	0.074,0.0	0.172,0.1	0.089,0.044	0.175,0.143	0.055,0.078
Ga05g02496	Chr05	-	25026034	25026437	25026317	25026437	25025429	25025502	NA,0.0	0.019,0.0	0.0,0.0	0.0,0.031	0.077,0.037	0.0,0.0	0.0,0.0	0.05,0.0	0.0,0.018	0.0,0.0	0.0,0.0	0.043,0.0	0.054,0.049	0.05,0.0	0.032,0.0	0.082,0.041
Ga05g02508	Chr05	+	25281308	25281421	25281308	25281375	25282149	25282439	NA,0.084	0.462,1.0	0.407,0.828	0.186,0.228	0.193,0.0	0.579,0.093	0.186,0.34	0.256,0.103	0.292,0.211	0.121,0.175	0.256,0.131	0.282,0.0	0.133,0.089	0.121,0.089	0.282,0.0	0.301,0.265
Ga05g02510	Chr05	+	25292962	25293054	25292962	25293033	25293152	25293251	NA,0.591	0.907,0.581	0.543,0.761	0.727,0.483	0.625,0.581	0.833,0.4	0.844,0.73	0.493,0.409	0.611,0.576	0.844,0.769	0.847,0.798	0.625,0.342	0.769,0.238	0.702,0.853	0.689,0.377	0.625,0.42
Ga05g02522	Chr05	-	25607840	25608336	25607913	25608336	25607583	25607742	NA,1.0	0.698,NA	NA,1.0	0.698,0.503	0.698,0.761	1.0,0.367	0.258,0.635	0.73,0.635	0.743,0.846	1.0,0.698	0.73,0.367	0.199,0.104	0.575,1.0	0.537,1.0	0.0,1.0	0.68,0.524
Ga05g02529	Chr05	-	25853322	25853611	25853451	25853611	25852997	25853112	NA,0.385	NA,NA	NA,NA	NA,0.0	0.429,0.143	NA,NA	0.299,0.27	0.556,0.333	NA,NA	NA,NA	0.333,NA	NA,NA	NA,NA	0.2,NA	1.0,NA	NA,1.0
Ga05g02539	Chr05	-	26041177	26045027	26043955	26045027	26039684	26040606	NA,0.333	1.0,NA	NA,1.0	0.714,1.0	1.0,1.0	1.0,1.0	1.0,0.667	0.625,1.0	1.0,1.0	NA,1.0	1.0,1.0	1.0,1.0	1.0,1.0	1.0,1.0	1.0,NA	1.0,NA
Ga05g02543	Chr05	-	26086075	26087723	26087642	26087723	26085214	26085996	NA,0.08	0.067,0.0	0.033,0.0	0.053,0.084	0.051,0.13	0.019,0.065	0.064,0.038	0.017,0.013	0.105,0.045	0.091,0.126	0.038,0.029	0.12,0.091	0.068,0.146	0.068,0.059	0.031,0.0	0.095,0.052
Ga05g02549	Chr05	+	26151443	26152077	26151443	26151639	26152411	26152529	NA,0.074	0.063,0.0	0.0,0.0	0.029,0.038	0.091,0.059	0.0,0.0	0.091,0.075	0.176,0.053	0.02,0.034	0.174,0.03	0.057,0.044	0.333,0.231	0.13,0.073	0.102,0.067	0.166,0.031	0.098,0.081
Ga05g02586	Chr05	-	26648696	26649874	26649760	26649874	26648447	26648576	NA,0.097	0.04,0.0	0.0,0.0	0.0,0.067	0.0,0.0	0.0,0.0	0.043,0.014	0.0,0.0	0.0,0.012	0.0,0.0	0.0,0.03	0.0,1.0	0.0,0.0	0.059,0.0	0.143,0.333	0.129,0.085
Ga05g02610	Chr05	+	26903046	26904874	26903046	26904631	26904944	26905693	1.0,NA	1.0,0.0	1.0,NA	1.0,0.2	1.0,NA	NA,NA	1.0,NA	NA,NA	1.0,1.0	NA,1.0	1.0,NA	1.0,0.0	1.0,1.0	1.0,1.0	1.0,1.0	1.0,NA
Ga05g02627	Chr05	-	27118504	27120372	27120243	27120372	27118217	27118299	NA,0.075	0.265,0.125	0.043,0.067	0.054,0.04	0.053,0.138	0.034,0.039	0.057,0.029	0.056,0.063	0.125,0.172	0.118,0.011	0.238,0.056	0.074,0.091	0.057,0.021	0.125,0.01	0.059,0.03	0.056,0.057
Ga05g02628	Chr05	-	27123604	27124958	27124841	27124958	27121264	27122754	NA,0.636	0.5,1.0	1.0,1.0	0.818,0.333	0.333,0.231	0.091,0.375	0.333,0.333	0.143,0.111	0.636,0.185	0.429,1.0	0.4,0.167	0.968,1.0	1.0,1.0	0.333,0.8	0.286,0.5	0.316,0.081
Ga05g02639	Chr05	+	27331787	27331955	27331787	27331931	27332036	27332103	NA,0.871	0.815,0.785	0.958,0.826	0.878,0.875	0.853,0.862	0.83,0.873	0.869,0.842	0.856,0.868	0.776,0.801	0.941,0.847	0.82,0.857	0.557,0.913	0.812,0.859	0.85,0.918	0.878,0.895	0.932,0.887
Ga05g02644	Chr05	-	27374131	27374248	27374157	27374248	27373818	27374013	NA,0.969	NA,NA	NA,NA	1.0,1.0	NA,NA	NA,NA	NA,NA	NA,NA	1.0,1.0	NA,NA	NA,NA	NA,NA	NA,NA	NA,NA	NA,1.0	1.0,0.615
Ga05g02657	Chr05	-	27568483	27568846	27568579	27568846	27568282	27568378	NA,0.009	0.018,0.113	0.046,0.0	0.036,0.019	0.035,0.019	0.042,0.014	0.041,0.073	0.045,0.046	0.0,0.02	0.06,0.008	0.057,0.066	0.012,0.028	0.036,0.038	0.0,0.031	0.035,0.036	0.016,0.031
Ga05g02670	Chr05	-	27790486	27790662	27790578	27790662	27790341	27790419	NA,0.119	0.0,0.0	0.069,0.02	0.055,0.024	0.026,0.057	0.034,0.065	0.033,0.034	0.027,0.0	0.104,0.258	0.09,0.126	0.064,0.022	0.057,0.022	0.039,0.0	0.12,0.057	0.08,0.115	0.148,0.11
Ga05g02688	Chr05	+	28043775	28044796	28043775	28044117	28045332	28045607	NA,0.043	0.0,0.059	0.019,0.0	0.053,0.059	0.042,0.039	0.154,0.0	0.016,0.03	0.009,0.077	0.026,0.028	0.143,0.0	0.062,0.0	0.561,0.6	0.05,0.02	0.0,0.0	0.0,0.0	0.049,0.014
Ga05g02692	Chr05	+	28129242	28129788	28129242	28129740	28130413	28130773	NA,1.0	0.946,0.504	0.859,0.934	0.731,0.919	0.942,0.927	0.929,0.851	0.798,0.85	0.875,0.89	0.891,0.781	0.682,0.718	0.972,0.954	0.92,0.731	0.76,0.807	0.94,0.839	0.888,0.94	0.844,0.898
Ga05g02705	Chr05	-	28288193	28288395	28288267	28288395	28287530	28288065	0.0,NA	0.0,0.365	0.079,0.043	0.0,0.0	0.099,0.154	NA,0.0	0.019,0.027	0.014,0.0	0.365,0.173	0.052,0.173	0.112,0.091	0.11,0.057	0.037,0.113	0.025,0.084	0.023,0.147	0.0,0.0
Ga05g02775	Chr05	+	29526286	29526399	29526286	29526373	29526485	29526626	NA,1.0	0.923,1.0	0.948,0.985	0.946,1.0	0.898,1.0	0.847,0.846	0.84,0.906	0.952,0.909	1.0,NA	0.742,0.948	0.919,0.84	1.0,0.923	0.705,0.872	0.857,0.927	0.893,1.0	NA,1.0
Ga05g02789	Chr05	-	29781242	29781398	29781265	29781398	29780193	29780361	NA,1.0	0.621,NA	0.711,1.0	1.0,0.851	1.0,1.0	0.831,1.0	0.766,0.838	0.927,1.0	1.0,1.0	1.0,0.711	0.922,0.851	0.29,0.711	1.0,1.0	0.741,0.842	1.0,0.672	0.732,0.786
Ga05g02795	Chr05	-	29915900	29916105	29915904	29916105	29915629	29915811	NA,1.0	0.493,0.493	1.0,0.921	0.727,0.558	0.782,0.752	0.86,0.773	0.762,0.808	0.768,0.865	0.892,0.64	0.808,0.75	0.902,0.931	0.698,0.795	0.805,0.791	0.712,0.773	0.773,0.708	0.795,0.918
Ga05g02816	Chr05	-	30232727	30233464	30233303	30233464	30232399	30232588	NA,0.0	0.077,0.2	0.119,0.0	0.059,0.024	0.039,0.0	0.006,0.031	0.019,0.012	0.013,0.014	0.0,0.061	0.0,0.0	0.014,0.0	0.153,0.089	0.0,0.008	0.063,0.021	0.015,0.0	0.118,0.027
Ga05g02817	Chr05	+	30248109	30248436	30248109	30248310	30248541	30248617	NA,0.095	0.297,0.0	0.2,0.083	0.111,0.196	0.146,0.281	0.102,0.154	0.145,0.094	0.137,0.088	0.064,0.19	0.333,0.048	0.191,0.2	0.148,0.231	0.147,0.059	0.1,0.049	0.174,0.149	0.115,0.205
Ga05g02839	Chr05	+	30926056	30928802	30926056	30928797	30928903	30929721	NA,1.0	1.0,NA	0.828,0.49	1.0,0.931	1.0,1.0	0.812,1.0	0.896,0.896	1.0,1.0	0.742,0.871	1.0,1.0	0.953,0.931	1.0,1.0	1.0,0.641	0.885,0.885	1.0,NA	0.88,0.815
Ga05g02851	Chr05	+	31252524	31252659	31252524	31252628	31252995	31253366	NA,0.0	0.338,NA	NA,0.0	0.0,0.0	0.079,0.146	0.0,0.079	0.277,0.106	0.0,0.0	0.0,0.0	NA,0.434	0.822,0.161	0.0,1.0	0.434,0.338	0.0,0.0	0.434,NA	0.434,0.0
Ga05g02877	Chr05	-	31726156	31726372	31726160	31726372	31725739	31726021	NA,NA	1.0,NA	NA,0.836	1.0,0.327	1.0,0.872	1.0,0.564	0.0,1.0	0.0,1.0	NA,NA	NA,NA	1.0,NA	0.0,NA	NA,NA	0.0,0.921	NA,NA	NA,NA
Ga05g02889	Chr05	-	31970504	31971033	31970558	31971033	31970260	31970366	0.0,NA	0.0,NA	0.0,0.246	0.642,0.334	0.349,0.303	0.271,0.42	0.126,0.174	0.443,0.246	0.439,0.311	0.477,0.343	0.246,0.494	0.0,NA	0.54,0.2	0.449,0.587	0.642,0.723	0.432,0.458
Ga05g02889	Chr05	-	31970558	31971033	31970982	31971033	31970260	31970366	1.0,NA	1.0,NA	1.0,1.0	0.333,0.765	0.609,0.6	1.0,0.643	0.429,0.585	0.783,0.765	0.714,0.619	0.833,1.0	0.429,1.0	1.0,NA	0.333,1.0	1.0,0.846	0.667,1.0	0.286,0.238
Ga05g02889	Chr05	-	31970504	31971033	31970982	31971033	31970260	31970366	1.0,NA	NA,NA	NA,1.0	0.579,0.714	0.5,0.5	1.0,0.667	0.143,0.29	0.815,0.619	0.75,0.529	0.875,1.0	0.273,1.0	1.0,NA	0.444,1.0	1.0,0.92	0.846,1.0	0.286,0.289
Ga05g02908	Chr05	-	32394931	32395189	32394934	32395189	32393834	32393950	NA,0.873	0.762,0.702	0.889,0.897	0.873,0.988	0.901,0.861	1.0,0.88	0.919,0.931	0.818,0.932	1.0,0.877	0.878,0.926	0.858,0.881	0.972,1.0	0.901,0.917	0.893,0.952	0.841,0.961	1.0,0.959
Ga05g02924	Chr05	+	32691358	32691409	32691358	32691408	32691576	32691653	NA,1.0	1.0,1.0	NA,NA	1.0,1.0	1.0,1.0	1.0,1.0	1.0,1.0	1.0,1.0	1.0,1.0	1.0,1.0	1.0,1.0	1.0,1.0	1.0,1.0	1.0,1.0	1.0,1.0	1.0,0.999
Ga05g02925	Chr05	+	32714233	32716816	32714233	32714552	32717641	32717984	NA,0.014	0.046,0.0	0.016,0.0	0.01,0.033	0.026,0.013	0.0,0.0	0.033,0.008	0.048,0.0	0.061,0.04	0.0,0.003	0.02,0.013	0.0,0.0	0.032,0.029	0.125,0.016	0.01,0.012	0.01,0.018
Ga05g02927	Chr05	-	32746292	32747601	32747475	32747601	32745929	32746123	NA,0.0	0.056,NA	0.0,0.0	0.024,0.02	0.01,0.034	0.022,0.0	0.0,0.0	0.033,0.024	0.032,0.0	0.143,0.111	0.111,0.107	0.157,0.176	0.061,0.167	0.2,0.0	0.093,0.053	0.0,0.079
Ga05g02927	Chr05	-	32745929	32747601	32745952	32747601	32745492	32745612	NA,0.962	0.891,1.0	0.842,1.0	0.889,0.912	0.901,0.789	1.0,0.847	0.953,0.882	0.833,0.855	0.925,0.896	0.88,0.976	0.939,0.845	0.826,0.954	0.975,0.871	0.958,1.0	0.977,0.823	0.967,0.953
Ga05g02957	Chr05	+	33477838	33478287	33477838	33478182	33478548	33479385	NA,0.05	0.0,0.333	0.061,NA	0.111,0.111	0.333,0.368	0.25,0.063	0.067,0.053	0.206,0.333	1.0,0.667	0.16,0.081	0.295,0.243	0.022,0.038	0.067,0.111	1.0,0.012	0.167,0.333	1.0,0.333
Ga05g02968	Chr05	-	34037010	34039238	34038997	34039238	34036443	34036799	NA,0.075	0.0,1.0	0.1,0.0	0.04,0.12	0.138,0.054	0.161,0.128	0.15,0.08	0.04,0.03	0.0,0.048	0.091,0.0	0.102,0.102	0.0,0.0	0.176,0.063	0.158,0.037	0.231,0.0	0.118,0.127
Ga05g02973	Chr05	-	34859347	34860169	34860062	34860169	34858828	34859250	NA,0.571	0.143,1.0	0.143,1.0	0.333,0.25	0.238,0.8	1.0,0.385	0.435,0.373	0.231,0.143	0.0,0.75	NA,1.0	0.538,0.0	0.556,0.0	0.333,1.0	0.778,1.0	0.2,NA	0.4,0.538
Ga05g02973	Chr05	-	34860058	34860169	34860062	34860169	34858828	34859250	NA,0.694	0.0,1.0	0.0,1.0	0.493,0.393	0.327,0.853	1.0,0.421	0.528,0.535	0.163,0.0	0.0,0.795	NA,1.0	0.694,0.0	0.708,0.0	0.0,1.0	0.853,1.0	0.0,NA	0.564,0.618
Ga05g02973	Chr05	-	34859347	34860169	34860058	34860169	34858828	34859250	NA,0.182	1.0,0.0	1.0,0.333	0.0,0.0	0.111,0.167	0.2,0.25	0.2,0.103	0.5,1.0	NA,0.333	NA,0.0	0.0,NA	0.0,NA	1.0,0.167	0.077,0.0	1.0,NA	0.0,0.167
Ga05g02987	Chr05	+	35135606	35135734	35135606	35135730	35135857	35135883	NA,0.589	0.297,0.437	0.222,0.485	0.452,0.5	0.338,0.387	0.467,0.533	0.356,0.403	0.421,0.505	0.327,0.388	0.354,0.452	0.399,0.264	NA,0.503	0.457,0.334	0.467,0.503	0.559,0.304	0.397,0.355
Ga05g03020	Chr05	+	35844566	35845285	35844566	35844705	35845364	35845474	0.0,NA	0.222,NA	0.111,0.25	0.2,0.073	0.175,0.2	0.091,0.156	0.2,0.072	0.19,0.059	0.2,0.6	0.059,0.5	0.463,0.273	NA,0.0	0.111,0.067	0.2,0.294	0.167,0.143	0.6,0.333
Ga05g03032	Chr05	-	36287368	36287709	36287463	36287709	36286786	36287164	NA,0.193	0.182,0.291	0.406,0.366	0.27,0.23	0.238,0.122	0.166,0.269	0.297,0.262	0.312,0.202	0.339,0.305	0.305,0.382	0.283,0.214	NA,0.575	0.269,0.303	0.536,0.291	0.405,0.214	0.39,0.312
Ga05g03039	Chr05	+	36619899	36620088	36619899	36620080	36620717	36620887	NA,1.0	0.818,0.318	1.0,1.0	0.894,0.859	0.859,0.811	0.882,0.969	0.81,0.886	0.833,0.841	1.0,0.921	0.918,0.915	0.879,0.941	NA,1.0	0.957,0.935	1.0,0.918	0.918,1.0	0.924,0.706
Ga05g03049	Chr05	+	37026241	37026376	37026241	37026367	37026536	37026643	NA,0.258	0.351,0.382	0.41,0.305	0.533,0.399	0.406,0.345	0.46,0.513	0.358,0.488	0.43,0.287	0.404,0.514	0.361,0.567	0.443,0.278	NA,0.601	0.536,0.302	0.514,0.355	0.514,0.363	0.316,0.435
Ga05g03049	Chr05	+	37026241	37026376	37026241	37026367	37026539	37026643	NA,0.698	0.442,0.0	1.0,0.349	0.188,0.735	0.371,0.622	0.552,0.429	0.252,0.466	0.625,0.374	0.435,0.599	0.435,0.418	0.27,0.51	NA,0.481	0.213,0.787	0.0,0.581	0.581,0.425	0.393,0.532
Ga05g03077	Chr05	-	37916202	37916683	37916603	37916683	37915940	37916014	NA,0.0	0.041,0.333	0.048,0.0	0.067,0.008	0.047,0.013	0.088,0.026	0.057,0.01	0.008,0.009	0.017,0.007	0.0,0.038	0.029,0.028	NA,0.171	0.119,0.02	0.067,0.032	0.03,0.032	0.042,0.014
Ga05g03077	Chr05	-	37916202	37916683	37916241	37916683	37915940	37916014	NA,0.194	0.658,1.0	0.546,0.074	0.726,0.394	0.41,0.313	0.553,0.632	0.35,0.297	0.182,0.419	0.325,0.644	0.165,0.34	0.436,0.475	NA,0.469	0.408,0.147	0.046,0.558	0.482,0.546	0.419,0.614
Ga05g03077	Chr05	-	37916241	37916683	37916603	37916683	37915940	37916014	NA,0.009	0.079,0.0	0.13,0.36	0.041,0.074	0.233,0.112	0.119,0.066	0.19,0.105	0.165,0.073	0.048,0.028	0.208,0.219	0.099,0.079	NA,0.346	0.288,0.179	0.533,0.118	0.099,0.032	0.056,0.023
Ga05g03077	Chr05	-	37916236	37916683	37916241	37916683	37915940	37916014	NA,0.391	0.753,NA	0.616,0.096	0.719,0.49	0.517,0.378	0.553,0.706	0.381,0.359	0.289,0.49	0.325,0.726	0.259,0.43	0.507,0.529	NA,0.529	0.423,0.155	0.114,0.627	0.622,0.391	0.325,0.714
Ga05g03077	Chr05	-	37916236	37916683	37916603	37916683	37915940	37916014	NA,0.003	0.213,0.0	0.2,0.059	0.103,0.074	0.244,0.074	0.148,0.149	0.131,0.064	0.077,0.058	0.025,0.074	0.087,0.18	0.105,0.091	NA,0.37	0.235,0.04	0.176,0.189	0.158,0.021	0.042,0.05
Ga05g03077	Chr05	-	37916202	37916683	37916236	37916683	37915940	37916014	NA,0.0	0.106,1.0	0.13,0.0	0.319,0.07	0.026,0.111	0.294,0.101	0.231,0.097	0.064,0.097	0.333,0.064	0.158,0.12	0.13,0.176	NA,0.208	0.247,0.273	0.0,0.097	0.111,0.529	0.429,0.17
Ga05g03077	Chr05	-	37916493	37916683	37916603	37916683	37916241	37916307	NA,0.0	0.333,NA	NA,0.0	0.143,0.111	0.167,0.0	0.333,0.143	0.154,0.2	0.4,0.25	0.0,0.0	0.0,0.5	0.077,0.25	NA,0.2	0.143,0.0	0.2,0.25	0.0,0.0	1.0,NA
Ga05g03110	Chr05	+	39146492	39146612	39146492	39146564	39146935	39147082	NA,1.0	0.404,NA	0.0,0.368	0.67,0.0	0.352,0.0	0.119,0.0	NA,0.67	0.238,0.289	0.459,0.232	0.088,0.0	0.07,0.135	0.0,NA	0.337,0.0	0.113,0.337	0.107,0.531	0.329,0.137
Ga05g03121	Chr05	-	39436845	39436977	39436913	39436977	39436595	39436655	NA,0.219	1.0,NA	0.641,1.0	1.0,0.346	0.827,0.564	NA,1.0	0.544,0.573	1.0,0.264	0.856,0.544	0.729,0.13	0.564,0.417	NA,0.0	1.0,0.374	0.544,0.749	0.676,0.472	0.515,0.338
Ga05g03136	Chr05	+	39692610	39693330	39692610	39693002	39693457	39694074	NA,0.195	0.049,0.333	0.067,0.071	0.094,0.273	0.022,0.043	0.0,0.094	0.038,0.043	0.027,0.04	0.122,0.237	0.074,0.091	0.055,0.28	NA,0.25	0.032,0.169	0.019,0.071	0.143,0.294	0.072,0.183
Ga05g03171	Chr05	+	41285842	41286722	41285842	41286698	41286834	41287114	NA,NA	NA,NA	NA,NA	1.0,NA	NA,0.0	NA,NA	0.802,0.65	NA,NA	NA,NA	NA,1.0	1.0,0.0	1.0,NA	0.549,0.74	0.0,0.709	NA,NA	NA,NA
Ga05g03184	Chr05	-	42669395	42669634	42669557	42669634	42668989	42669122	NA,0.004	0.034,0.069	0.031,0.018	0.03,0.042	0.019,0.032	0.02,0.009	0.016,0.009	0.025,0.007	0.007,0.01	0.016,0.059	0.002,0.017	NA,0.111	0.026,0.014	0.067,0.021	0.042,0.006	0.03,0.035
Ga05g03188	Chr05	+	43206724	43207310	43206724	43206914	43207887	43208012	NA,0.103	0.041,0.161	0.041,0.07	0.053,0.054	0.164,0.167	0.158,0.051	0.034,0.045	0.033,0.0	0.039,0.051	0.254,0.179	0.247,0.207	NA,0.16	0.123,0.14	0.185,0.137	0.081,0.05	0.057,0.052
Ga05g03252	Chr05	-	46792760	46793265	46793110	46793265	46791758	46792667	NA,0.108	0.049,0.0	0.036,0.026	0.03,0.0	0.007,0.0	0.006,0.006	0.0,0.008	0.013,0.027	0.042,0.067	0.0,0.027	0.012,0.007	NA,0.0	0.017,0.05	0.0,0.0	0.018,0.0	0.02,0.101
Ga05g03268	Chr05	+	49405451	49405782	49405451	49405653	49405934	49406113	NA,0.877	0.912,0.886	0.922,0.876	0.846,0.889	0.826,1.0	0.767,0.857	0.667,0.688	0.806,0.422	0.944,0.833	0.908,0.826	0.889,0.942	NA,0.923	0.636,0.84	0.79,0.831	0.752,0.76	0.846,0.861
Ga05g03280	Chr05	+	50195609	50196090	50195609	50196081	50196594	50196842	NA,0.252	0.278,0.414	0.231,0.267	0.278,0.242	0.258,0.291	0.113,0.245	0.27,0.222	0.117,0.401	0.188,0.227	0.272,0.109	0.277,0.267	NA,0.069	0.269,0.24	0.211,0.192	0.245,0.193	0.236,0.265
Ga05g03297	Chr05	+	51298646	51302448	51298646	51298707	51303784	51304033	NA,NA	0.6,NA	1.0,0.6	1.0,0.714	1.0,0.167	NA,1.0	0.6,0.556	1.0,1.0	NA,NA	0.5,1.0	0.385,0.333	0.6,NA	1.0,1.0	1.0,1.0	1.0,0.25	NA,0.0
Ga05g03297	Chr05	+	51298646	51302325	51298646	51298707	51303908	51304033	NA,0.0	0.25,0.667	0.12,0.125	0.273,0.405	0.071,0.083	0.0,0.333	0.143,0.556	0.217,0.053	0.0,NA	0.273,0.091	0.184,0.389	0.478,0.0	0.714,0.143	0.333,0.2	0.212,0.063	NA,0.0
Ga05g03297	Chr05	+	51298137	51298448	51298137	51298425	51298646	51298707	0.0,NA	0.197,0.0	0.0,0.076	0.105,0.027	0.052,0.12	0.0,0.0	0.0,0.204	0.0,0.0	0.0,0.0	0.069,0.049	0.225,0.0	NA,0.0	0.093,0.29	0.189,0.534	0.29,0.083	NA,0.214
Ga05g03298	Chr05	+	51695163	51696317	51695163	51695429	51696409	51696450	NA,0.026	0.05,0.143	0.263,0.2	0.038,0.074	0.067,0.0	0.172,0.062	0.047,0.019	0.063,0.097	0.159,0.085	0.029,0.16	0.125,0.056	0.739,NA	0.106,0.08	0.063,0.065	0.148,0.071	0.13,0.046
Ga05g03298	Chr05	+	51696409	51696492	51696409	51696450	51696575	51696855	NA,0.404	0.727,0.485	0.526,0.298	0.71,0.578	0.467,0.459	0.347,0.571	0.403,0.522	0.447,0.736	0.751,0.708	0.414,0.288	0.603,0.59	NA,0.0	0.68,0.66	0.5,0.447	0.562,0.611	0.398,0.491
Ga05g03298	Chr05	+	51697367	51697823	51697367	51697769	51698396	51698781	NA,0.178	0.122,0.0	0.153,0.314	0.036,0.155	0.119,0.08	0.042,0.069	0.04,0.051	0.059,0.107	0.145,0.188	0.0,0.069	0.081,0.205	NA,0.566	0.015,0.203	0.076,0.049	0.018,0.081	0.061,0.164
Ga05g03304	Chr05	-	52492250	52492375	52492330	52492375	52489950	52491218	NA,0.945	NA,1.0	0.715,0.87	0.69,0.807	0.357,0.625	0.218,0.597	0.357,0.833	0.661,0.625	1.0,1.0	0.426,1.0	0.715,1.0	NA,0.69	0.357,0.218	1.0,1.0	1.0,1.0	0.94,1.0
Ga05g03304	Chr05	-	52492080	52492375	52492250	52492375	52490905	52491218	NA,0.162	NA,0.0	0.0,0.12	0.2,0.189	0.333,0.25	0.667,0.059	0.667,0.077	0.0,0.2	0.333,0.4	0.2,0.355	0.143,0.333	NA,0.0	0.429,0.333	0.2,0.179	0.241,0.091	0.307,0.28
Ga05g03304	Chr05	-	52492080	52492375	52492330	52492375	52490905	52491218	NA,0.818	NA,NA	0.0,0.714	0.5,0.636	0.333,0.429	0.385,0.143	0.667,0.5	0.0,0.333	1.0,1.0	0.25,1.0	0.429,1.0	NA,0.5	0.5,0.0	1.0,1.0	1.0,1.0	0.905,1.0
Ga05g03326	Chr05	+	56185359	56185779	56185359	56185483	56187062	56187138	NA,0.5	NA,NA	0.5,1.0	NA,0.0	1.0,1.0	NA,0.333	0.455,1.0	0.455,1.0	1.0,1.0	1.0,0.333	0.0,NA	NA,1.0	1.0,1.0	NA,1.0	1.0,0.0	1.0,0.636
Ga05g03330	Chr05	-	57216660	57216727	57216695	57216727	57216405	57216467	NA,0.537	0.199,1.0	NA,NA	0.641,0.669	1.0,1.0	NA,1.0	0.358,0.713	0.0,0.0	0.484,0.478	NA,NA	0.383,0.271	NA,NA	NA,1.0	0.817,1.0	0.665,0.528	0.626,0.647
Ga05g03367	Chr05	+	67128350	67128768	67128350	67128408	67128997	67129108	NA,0.057	0.059,0.049	0.071,0.105	0.123,0.045	0.023,0.143	0.2,0.333	NA,0.172	0.12,0.083	0.016,0.054	0.093,0.147	0.064,0.076	0.333,NA	0.13,0.093	0.205,0.124	0.071,0.133	0.071,0.067
Ga05g03438	Chr05	+	73744656	73746035	73744656	73745030	73746699	73746777	NA,0.167	0.067,0.13	0.238,0.0	0.158,0.046	0.12,0.015	0.111,0.021	NA,0.077	0.143,0.143	0.083,0.03	0.13,0.0	0.121,0.097	0.0,NA	0.333,0.333	0.0,0.3	0.014,0.067	0.026,0.094
Ga05g03456	Chr05	-	76490839	76491519	76490844	76491519	76490601	76490704	NA,0.49	0.49,0.0	0.194,0.153	0.627,0.155	0.361,0.243	0.49,0.325	NA,0.366	0.224,0.224	0.391,0.344	1.0,0.49	0.325,0.243	NA,0.355	0.457,0.121	0.161,0.074	0.794,0.243	0.428,0.457
Ga05g03461	Chr05	+	78155182	78155441	78155182	78155368	78155526	78155702	1.0,NA	1.0,NA	1.0,NA	0.0,NA	0.846,0.0	1.0,0.0	NA,0.0	0.711,0.0	1.0,0.0	1.0,0.0	1.0,NA	NA,1.0	0.367,0.0	1.0,0.0	0.743,NA	0.278,NA
Ga05g03470	Chr05	+	80489862	80489950	80489862	80489946	80490049	80490147	NA,0.393	0.773,0.0	0.721,0.421	0.829,0.668	0.251,0.701	0.493,0.522	NA,0.598	0.593,0.593	0.66,0.564	0.28,0.708	0.254,0.172	NA,0.301	0.548,0.759	0.66,0.493	0.493,0.294	0.647,0.769
Ga05g03487	Chr05	+	81811070	81811157	81811070	81811084	81813704	81813806	NA,0.367	0.094,0.088	0.079,0.097	0.155,0.085	0.053,0.06	0.0,0.0	NA,0.04	0.0,0.0	0.17,0.108	0.035,0.093	0.033,0.049	0.099,NA	0.11,0.104	0.0,0.088	0.0,0.224	0.076,0.062
Ga05g03528	Chr05	-	84094841	84095154	84095094	84095154	84094587	84094737	NA,0.094	0.2,0.25	0.057,0.0	0.13,0.055	0.057,0.067	0.176,0.0	NA,0.067	0.143,0.167	0.222,0.009	0.3,0.036	0.13,0.313	NA,0.333	0.13,0.077	0.12,0.053	0.04,0.0	0.059,0.088
Ga05g03532	Chr05	+	84213697	84213825	84213697	84213765	84213942	84214218	NA,1.0	0.485,0.653	1.0,NA	0.758,1.0	1.0,1.0	0.758,0.842	1.0,1.0	0.923,1.0	0.556,0.79	0.687,0.738	0.758,1.0	NA,NA	0.715,1.0	0.653,0.904	1.0,0.485	1.0,1.0
Ga05g03539	Chr05	+	84868555	84868673	84868555	84868664	84868891	84869068	1.0,NA	0.481,NA	NA,1.0	NA,1.0	1.0,NA	NA,0.916	NA,0.896	1.0,1.0	NA,1.0	NA,NA	NA,1.0	NA,0.831	NA,NA	NA,1.0	1.0,NA	0.816,0.777
Ga05g03539	Chr05	+	84869546	84869677	84869546	84869653	84869763	84869862	NA,NA	1.0,NA	0.289,NA	0.619,1.0	1.0,NA	1.0,0.89	NA,0.918	1.0,1.0	1.0,1.0	NA,NA	NA,NA	NA,0.963	NA,NA	NA,NA	NA,1.0	0.873,0.868
Ga05g03541	Chr05	-	84896608	84896735	84896667	84896735	84894193	84895766	NA,0.126	0.25,0.0	0.174,0.083	0.223,0.026	0.296,0.265	0.0,0.419	NA,0.121	0.112,0.069	0.184,0.159	0.174,0.0	0.283,0.24	NA,0.0	0.142,0.201	0.144,0.055	0.162,0.0	0.457,0.24
Ga05g03541	Chr05	-	84896608	84896735	84896614	84896735	84894193	84895766	NA,0.129	0.625,0.0	0.488,0.488	0.137,0.488	0.625,0.769	0.0,0.322	NA,0.769	0.16,1.0	0.826,0.631	0.488,0.0	1.0,0.488	NA,NA	0.432,0.488	0.488,0.488	0.417,NA	0.559,0.656
Ga05g03541	Chr05	-	84896614	84896735	84896667	84896735	84894193	84895766	NA,0.256	0.134,0.396	0.099,0.086	0.263,0.027	0.149,0.086	0.076,0.428	NA,0.039	0.179,0.0	0.045,0.099	0.099,0.108	0.0,0.203	NA,0.0	0.147,0.136	0.116,0.046	0.168,0.0	0.304,0.116
Ga05g03586	Chr05	+	86652627	86652893	86652627	86652865	86653033	86653184	0.0,NA	0.101,0.0	0.228,0.0	0.0,0.0	0.0,0.0	0.0,0.0	NA,0.0	0.0,0.0	0.282,0.0	0.0,0.0	0.0,0.085	NA,0.0	0.0,0.0	0.0,0.042	0.122,0.0	0.0,0.116
Ga05g03596	Chr05	-	86851637	86851934	86851721	86851934	86851219	86851334	NA,NA	NA,NA	1.0,NA	NA,NA	NA,1.0	0.0,NA	NA,NA	1.0,NA	0.0,NA	NA,0.0	0.0,NA	0.352,1.0	0.0,NA	0.0,NA	0.0,1.0	NA,NA
Ga05g03602	Chr05	+	87585448	87585595	87585448	87585523	87585874	87586018	NA,NA	1.0,NA	NA,NA	0.538,1.0	NA,NA	NA,NA	NA,NA	NA,NA	NA,NA	0.636,0.466	0.127,0.593	NA,NA	0.327,0.823	1.0,0.189	0.823,NA	NA,NA
Ga05g03610	Chr05	+	87845823	87846441	87845823	87846390	87846740	87847374	NA,1.0	NA,1.0	NA,NA	1.0,0.571	1.0,0.624	1.0,1.0	1.0,NA	0.571,0.666	0.399,0.666	0.666,1.0	0.399,0.666	NA,NA	1.0,1.0	1.0,0.857	0.799,1.0	1.0,1.0
Ga05g03623	Chr05	-	88153551	88153712	88153651	88153712	88153171	88153450	NA,0.667	1.0,1.0	0.333,0.84	0.0,0.333	0.172,0.296	0.273,0.5	NA,0.286	0.371,0.652	1.0,NA	1.0,0.6	0.486,0.407	NA,NA	0.4,0.667	0.667,0.455	1.0,1.0	1.0,0.333
Ga05g03623	Chr05	-	88156508	88156645	88156536	88156645	88156076	88156275	0.0,NA	0.208,0.239	0.282,0.156	0.208,0.228	0.355,0.405	0.282,0.462	NA,0.576	0.3,0.224	NA,0.0	0.183,0.239	0.512,0.307	NA,0.0	0.252,0.411	0.586,0.282	0.663,0.611	0.611,0.136
Ga05g03664	Chr05	-	89136679	89137254	89136784	89137254	89136385	89136584	NA,NA	NA,NA	NA,NA	1.0,NA	0.895,0.4	1.0,0.0	1.0,1.0	1.0,NA	NA,NA	NA,0.2	1.0,NA	NA,NA	1.0,1.0	1.0,NA	NA,NA	NA,1.0
Ga05g03687	Chr05	-	89720754	89721041	89720815	89721041	89720043	89720651	NA,1.0	0.714,0.609	0.651,0.705	0.483,0.555	0.808,0.705	0.675,0.802	NA,0.813	0.774,0.774	0.685,0.862	0.651,0.237	0.826,0.705	NA,0.609	0.873,1.0	0.744,0.609	0.886,0.609	0.695,0.824
Ga05g03687	Chr05	-	89716764	89716906	89716800	89716906	89714885	89715995	NA,1.0	0.095,0.0	0.27,0.526	0.27,0.291	0.153,0.443	0.228,0.085	NA,0.169	0.32,0.291	0.381,0.251	0.48,0.425	0.323,0.198	NA,0.129	0.156,0.496	0.095,0.0	0.0,0.33	0.069,0.112
Ga05g03687	Chr05	-	89716760	89716906	89716764	89716906	89714885	89715995	NA,0.0	0.66,1.0	0.493,0.301	0.66,0.493	0.558,0.172	0.0,0.564	NA,0.267	0.493,0.538	0.0,0.437	0.088,0.564	0.437,0.636	NA,0.493	0.493,0.493	0.66,1.0	1.0,0.593	0.829,0.393
Ga05g03687	Chr05	-	89716760	89716906	89716800	89716906	89714885	89715995	NA,1.0	0.235,0.589	0.264,0.568	0.447,0.418	0.24,0.356	0.0,0.152	NA,0.182	0.439,0.418	0.324,0.313	0.418,0.564	0.336,0.383	NA,0.177	0.212,0.626	0.235,0.193	0.107,0.518	0.301,0.141
Ga05g03699	Chr05	+	89935230	89935625	89935230	89935621	89950354	89953384	NA,1.0	0.538,NA	NA,NA	0.244,0.829	0.451,0.393	0.122,0.244	NA,0.139	0.493,0.576	0.66,0.493	0.0,NA	0.473,0.28	0.66,NA	0.459,0.437	0.493,1.0	0.493,NA	1.0,0.0
Ga05g03718	Chr05	-	90382648	90382721	90382657	90382721	90380881	90382456	NA,0.0	0.078,0.316	0.188,0.093	0.117,0.125	0.252,0.227	0.291,0.134	NA,0.27	0.026,0.27	0.104,0.0	0.27,0.296	0.044,0.248	NA,0.316	0.0,0.481	0.27,0.291	0.188,0.481	0.581,0.171
Ga05g03730	Chr05	+	90846609	90847414	90846609	90847409	90848057	90848267	NA,1.0	0.957,NA	0.658,0.719	0.948,0.917	0.843,0.86	0.852,0.939	NA,0.82	0.812,0.948	1.0,0.753	1.0,0.924	0.815,0.755	NA,1.0	0.942,0.962	1.0,0.963	0.864,0.841	0.711,0.88
Ga05g03752	Chr05	+	91443338	91443540	91443338	91443525	91444103	91447066	NA,NA	0.127,0.0	0.637,NA	0.226,0.26	NA,NA	NA,NA	NA,NA	NA,NA	NA,0.0	NA,NA	0.305,1.0	NA,NA	0.226,1.0	0.226,NA	0.467,0.226	0.0,NA
Ga05g03788	Chr05	-	92230604	92230773	92230608	92230773	92229837	92230379	NA,0.708	0.564,0.493	0.625,0.829	0.327,0.618	0.407,0.306	0.327,0.493	NA,0.244	0.0,0.618	0.0,1.0	1.0,0.694	0.593,0.872	NA,1.0	0.0,0.493	0.853,0.0	0.907,0.727	0.66,NA
Ga05g03846	Chr05	+	93713692	93713950	93713692	93713825	93714635	93715580	NA,0.238	0.263,1.0	NA,0.364	0.478,0.354	0.423,0.431	0.13,0.256	NA,0.652	0.295,0.455	0.419,0.341	0.5,1.0	0.692,0.81	NA,NA	0.371,0.511	0.333,0.583	0.244,0.6	0.391,0.232
Ga05g03900	Chr05	-	94897763	94898019	94897778	94898019	94897185	94897524	NA,0.084	0.087,0.099	0.059,0.093	0.089,0.092	0.169,0.256	0.101,0.064	NA,0.056	0.158,0.157	0.12,0.113	0.127,0.095	0.119,0.025	NA,0.157	0.112,0.144	0.104,0.182	0.125,0.109	0.067,0.101
Ga05g03918	Chr05	+	95067753	95068636	95067753	95067910	95068804	95070009	NA,0.235	0.379,1.0	0.118,0.125	0.234,0.111	0.219,0.074	0.226,0.115	NA,0.143	0.321,0.156	0.149,0.233	0.158,0.097	0.322,0.128	NA,0.474	0.303,0.124	0.236,0.188	0.161,0.0	0.273,0.176
Ga05g03918	Chr05	+	95067753	95068636	95067753	95067910	95068774	95070009	NA,0.384	0.56,0.5	0.333,0.313	0.415,0.297	0.394,0.371	0.389,0.358	NA,0.324	0.317,0.2	0.506,0.376	0.375,0.421	0.414,0.388	NA,0.358	0.387,0.49	0.373,0.281	0.515,0.448	0.338,0.443
Ga05g03947	Chr05	+	95431273	95431646	95431273	95431434	95431913	95432711	NA,0.243	0.0,NA	0.0,0.0	0.0,0.143	0.231,0.029	0.2,0.0	NA,0.0	0.077,0.12	0.2,0.067	0.0,0.6	0.29,0.067	NA,0.636	0.212,0.03	0.176,0.091	0.217,0.2	0.079,0.07
Ga05g03947	Chr05	+	95431585	95431768	95431585	95431646	95431913	95432711	NA,0.143	1.0,NA	1.0,1.0	1.0,0.714	0.789,0.926	0.778,1.0	NA,1.0	0.813,0.793	0.273,0.714	1.0,0.455	0.517,0.647	NA,0.517	0.6,1.0	1.0,0.579	0.733,0.667	0.677,0.773
Ga05g03947	Chr05	+	95431273	95431768	95431273	95431434	95431913	95432711	NA,0.097	0.28,NA	0.44,0.667	0.4,0.429	0.412,0.414	0.6,0.434	NA,0.621	0.351,0.5	0.13,0.236	0.8,0.714	0.267,0.143	NA,0.778	0.395,0.385	0.517,0.216	0.526,0.5	0.216,0.34
Ga05g03947	Chr05	+	95429811	95431122	95429811	95430191	95431273	95432711	NA,0.141	0.063,0.0	0.048,0.0	0.097,0.035	0.02,0.025	0.091,0.0	NA,0.0	0.036,0.0	0.111,0.016	0.0,0.077	0.091,0.028	NA,0.818	0.02,0.108	0.0,0.0	0.087,0.0	0.164,0.121
Ga05g03984	Chr05	+	96098820	96098925	96098820	96098920	96099110	96099244	NA,0.82	0.325,1.0	1.0,0.794	0.852,0.49	0.779,0.631	0.885,0.562	NA,0.543	0.692,0.852	0.0,0.658	0.852,0.215	0.852,1.0	NA,1.0	0.658,0.794	0.852,0.616	0.698,0.828	0.658,0.742
Ga05g03999	Chr05	+	96275092	96275189	96275092	96275166	96275523	96275653	NA,0.0	0.055,0.621	0.076,0.0	0.036,0.081	0.128,0.024	0.45,0.049	NA,0.131	0.028,0.182	0.214,0.096	0.17,0.12	0.0,0.058	NA,0.029	0.239,0.175	0.109,0.105	0.147,0.329	0.027,0.076
Ga05g03999	Chr05	+	96271196	96271568	96271196	96271286	96271851	96271976	NA,0.442	0.417,0.0	0.5,0.2	0.333,0.364	0.314,0.5	0.0,0.333	NA,0.5	0.2,0.263	0.067,0.029	1.0,0.158	0.2,0.304	NA,0.75	0.368,0.111	0.0,0.6	0.294,0.1	0.692,0.227
Ga05g04015	Chr05	+	96440335	96441080	96440335	96440496	96441176	96441268	NA,0.03	NA,NA	0.0,0.0	0.0,0.143	0.083,0.0	0.053,0.073	NA,0.066	0.051,0.0	NA,0.0	0.273,0.097	0.0,0.034	NA,0.0	0.054,0.118	0.097,0.015	1.0,0.0	0.0,0.083
Ga06g00003	Chr06	-	26136	26791	26740	26791	25594	25674	NA,0.714	0.692,0.5	0.143,0.333	0.5,0.333	0.44,0.059	0.176,0.091	NA,0.152	0.222,0.4	0.412,0.2	0.273,0.182	0.515,0.355	NA,0.022	0.714,0.0	1.0,0.778	0.25,0.333	0.286,0.5
Ga06g00003	Chr06	-	30969	31096	30974	31096	30613	30858	NA,0.558	0.806,0.49	0.885,0.719	0.651,0.755	0.712,0.652	0.548,0.731	NA,0.609	0.693,0.599	0.695,0.597	0.562,0.731	0.723,0.724	NA,0.791	0.904,0.583	0.457,0.818	0.784,0.687	0.726,0.685
Ga06g00009	Chr06	-	44957	47357	47114	47357	44061	44102	NA,0.9	0.714,NA	1.0,1.0	0.75,0.6	1.0,0.6	1.0,1.0	NA,1.0	0.846,1.0	0.636,0.5	0.857,1.0	0.667,0.714	NA,1.0	0.692,0.636	1.0,1.0	0.545,1.0	1.0,0.565
Ga06g00085	Chr06	+	700510	700659	700510	700515	700911	701245	NA,0.798	0.845,0.931	0.789,0.875	0.899,0.864	0.839,0.891	0.75,0.818	NA,0.882	0.852,0.8	0.739,0.68	0.923,0.915	0.816,0.829	NA,0.828	0.848,0.864	0.696,0.797	0.886,0.856	0.9,0.862
Ga06g00099	Chr06	+	842783	843235	842783	842978	843345	843465	NA,0.667	NA,NA	NA,NA	1.0,1.0	NA,1.0	1.0,1.0	NA,NA	1.0,1.0	1.0,1.0	1.0,1.0	0.667,1.0	1.0,NA	1.0,0.333	1.0,0.667	1.0,NA	NA,1.0
Ga06g00105	Chr06	+	914209	914469	914209	914421	914572	914619	NA,0.87	0.875,1.0	0.803,0.651	0.902,0.861	0.826,0.871	0.886,0.898	NA,0.833	0.836,0.844	0.88,0.924	0.905,0.908	0.981,0.877	NA,1.0	0.924,0.927	0.844,0.926	0.923,0.882	0.944,0.916
Ga06g00105	Chr06	+	910215	910266	910215	910251	910480	910675	NA,0.0	0.687,NA	0.467,0.0	1.0,NA	NA,NA	NA,0.467	0.754,NA	0.0,NA	NA,NA	1.0,NA	0.568,0.369	1.0,0.0	1.0,NA	0.637,1.0	0.0,NA	NA,0.0
Ga06g00120	Chr06	-	1005955	1006103	1006039	1006103	1005273	1005569	NA,0.483	0.461,0.29	0.249,0.261	0.292,0.28	0.369,0.445	0.314,0.295	NA,0.455	0.453,0.222	0.391,0.272	0.365,0.463	0.458,0.486	NA,0.391	0.453,0.402	0.576,0.379	0.411,0.226	0.418,0.395
Ga06g00124	Chr06	+	1067919	1068242	1067919	1068101	1068631	1069144	NA,0.696	1.0,1.0	0.667,1.0	1.0,1.0	0.965,1.0	1.0,1.0	NA,0.891	0.902,0.842	1.0,0.906	0.929,1.0	0.966,0.913	NA,0.636	0.957,1.0	0.943,1.0	0.84,1.0	0.88,0.935
Ga06g00143	Chr06	-	1216410	1216536	1216441	1216536	1215130	1216092	NA,NA	0.434,NA	NA,0.0	0.0,0.277	0.18,0.0	0.0,NA	NA,0.672	0.506,1.0	NA,NA	0.0,0.204	0.328,0.0	NA,NA	0.277,0.365	0.305,0.467	0.0,NA	NA,0.223
Ga06g00173	Chr06	-	1495690	1495723	1495718	1495723	1495334	1495401	NA,NA	0.44,NA	1.0,1.0	NA,1.0	NA,NA	0.44,0.512	0.44,0.386	NA,NA	NA,1.0	0.208,1.0	1.0,1.0	NA,NA	NA,1.0	1.0,1.0	0.541,NA	NA,NA
Ga06g00188	Chr06	+	1604360	1604868	1604360	1604437	1604968	1606507	NA,0.667	0.241,0.0	0.273,0.0	0.333,0.103	0.067,0.143	0.143,0.059	NA,0.246	0.294,0.176	0.077,0.059	0.0,0.0	0.429,0.1	NA,0.0	0.143,0.053	0.077,0.091	0.125,0.333	0.111,0.211
Ga06g00188	Chr06	+	1604360	1604853	1604360	1604437	1604968	1606507	NA,0.0	0.214,0.333	0.2,0.048	0.7,0.188	0.317,0.438	0.25,0.238	NA,0.22	0.294,0.333	0.538,0.2	0.0,0.226	0.579,0.357	NA,0.0	0.25,0.25	0.027,0.167	0.2,0.143	0.385,0.164
Ga06g00188	Chr06	+	1604360	1604868	1604360	1604853	1604968	1606507	NA,1.0	0.505,0.0	0.568,0.0	0.158,0.305	0.119,0.158	0.305,0.149	NA,0.503	0.467,0.273	0.059,0.18	NA,0.0	0.28,0.149	0.467,NA	0.305,0.127	0.724,0.305	0.26,0.724	0.089,0.544
Ga06g00246	Chr06	+	2324268	2324395	2324268	2324358	2324815	2325237	0.0,NA	0.101,0.147	0.167,0.129	0.093,0.246	0.0,0.268	0.175,0.113	NA,0.311	0.131,0.123	1.0,0.109	0.163,0.096	0.074,0.177	0.478,NA	0.158,0.182	0.115,0.17	0.21,0.055	0.147,0.153
Ga06g00254	Chr06	+	2385194	2385347	2385194	2385342	2385707	2385762	NA,1.0	0.687,0.658	0.92,0.885	1.0,0.871	0.975,0.912	0.828,0.935	NA,0.977	0.894,0.931	0.49,0.906	0.812,0.857	0.771,0.859	NA,0.871	0.719,0.92	0.876,0.832	0.914,1.0	0.885,0.875
Ga06g00257	Chr06	-	2410549	2410882	2410675	2410882	2410275	2410470	NA,0.208	0.25,0.0	0.0,0.125	0.169,0.206	0.196,0.125	0.0,0.165	NA,0.174	0.107,0.047	0.333,0.164	0.057,0.086	0.099,0.127	NA,0.014	0.186,0.111	0.18,0.185	0.155,0.056	0.134,0.2
Ga06g00297	Chr06	+	3162674	3162769	3162674	3162765	3162861	3162923	NA,0.54	0.493,1.0	0.853,0.443	0.447,0.853	0.773,0.553	0.393,1.0	NA,0.853	0.531,1.0	0.608,0.672	0.744,0.829	0.633,0.522	NA,0.764	0.585,0.368	0.593,0.66	0.795,0.618	0.714,0.684
Ga06g00321	Chr06	-	3487827	3487936	3487832	3487936	3487506	3487695	NA,0.577	0.194,NA	0.325,1.0	0.49,0.546	0.698,0.658	0.243,0.194	NA,0.54	0.464,0.871	0.325,0.616	NA,0.658	0.852,0.562	NA,0.658	0.49,0.161	0.278,0.304	1.0,0.794	0.49,1.0
Ga06g00333	Chr06	+	3604817	3605346	3604817	3605091	3605785	3606510	NA,0.0	0.023,0.0	0.0,0.012	0.039,0.016	0.019,0.0	0.0,0.018	NA,0.009	0.009,0.007	0.034,0.04	0.028,0.003	0.017,0.015	NA,0.167	0.0,0.01	0.012,0.015	0.023,0.018	0.032,0.015
Ga06g00334	Chr06	+	3631884	3631978	3631884	3631976	3632301	3632522	NA,1.0	1.0,1.0	1.0,0.706	1.0,0.748	0.497,0.776	0.284,0.832	NA,0.569	0.623,1.0	NA,0.572	0.664,0.748	0.0,1.0	NA,0.664	0.888,0.477	0.497,0.405	0.832,0.11	0.373,0.798
Ga06g00354	Chr06	-	4223592	4225141	4225054	4225141	4221511	4221646	NA,0.048	0.018,0.0	0.0,0.0	0.01,0.01	0.029,0.105	0.0,0.0	NA,0.054	0.0,0.0	0.024,0.021	0.143,0.007	0.059,0.073	NA,0.1	0.038,0.0	0.02,0.0	0.022,0.031	0.07,0.012
Ga06g00377	Chr06	-	4684104	4684188	4684143	4684188	4683594	4683978	NA,1.0	0.935,1.0	1.0,1.0	1.0,1.0	0.966,1.0	1.0,0.92	NA,0.916	0.828,0.813	1.0,1.0	1.0,1.0	1.0,1.0	NA,1.0	1.0,1.0	1.0,1.0	1.0,0.935	0.819,0.937
Ga06g00386	Chr06	-	4889550	4890643	4889600	4890643	4888823	4889024	NA,0.369	0.143,1.0	NA,0.118	0.077,0.16	0.018,0.223	0.106,0.0	NA,0.054	0.084,0.143	0.271,0.046	0.77,0.143	0.182,0.182	NA,0.401	0.0,0.0	0.134,0.0	0.0,0.0	0.077,0.0
Ga06g00408	Chr06	-	5369722	5371594	5371488	5371594	5369289	5369579	NA,0.059	0.0,0.0	0.059,0.0	0.043,0.0	0.02,0.022	0.018,0.011	NA,0.006	0.015,0.01	0.0,0.0	0.016,0.059	0.034,0.0	NA,0.0	0.042,0.031	0.04,0.019	0.0,0.0	0.222,0.0
Ga06g00414	Chr06	+	5445477	5445641	5445477	5445602	5446207	5446254	NA,0.491	0.0,1.0	0.591,0.0	0.366,0.107	0.107,0.366	0.0,0.224	NA,0.278	0.153,0.265	NA,0.0	0.0,0.171	0.813,0.194	NA,0.464	0.265,1.0	0.126,0.0	0.591,1.0	NA,0.419
Ga06g00419	Chr06	+	5544758	5545854	5544758	5545766	5548282	5548470	NA,0.068	0.176,0.0	0.062,0.0	0.347,0.0	0.124,0.046	0.0,0.048	NA,0.0	0.04,0.0	0.0,0.027	0.0,0.051	0.151,0.029	NA,0.0	0.102,0.0	0.026,0.0	0.0,0.037	0.053,0.065
Ga06g00426	Chr06	-	5828632	5828936	5828823	5828936	5828353	5828470	NA,0.049	0.12,0.0	0.067,0.021	0.04,0.025	0.081,0.084	0.231,0.0	NA,0.069	0.067,0.022	0.037,0.019	0.0,0.067	0.017,0.01	NA,0.0	0.013,0.059	0.043,0.033	0.018,0.0	0.0,0.0
Ga06g00443	Chr06	-	6193511	6194232	6193607	6194232	6191473	6191662	NA,0.319	0.505,NA	0.0,0.254	0.505,0.505	0.46,0.63	0.0,0.0	NA,0.309	0.0,0.338	0.338,0.234	0.0,0.29	0.467,0.605	NA,0.605	0.389,0.434	0.338,0.605	0.203,0.0	0.338,0.338
Ga06g00443	Chr06	-	6196281	6197380	6196369	6197380	6193607	6194232	NA,0.0	0.0,0.0	0.0,0.0	0.176,0.129	0.042,0.109	0.096,0.051	0.081,0.0	0.46,0.444	0.0,0.347	0.0,0.062	0.242,0.059	NA,0.0	0.0,0.081	0.347,0.071	0.102,0.0	0.0,0.0
Ga06g00457	Chr06	+	6536582	6536780	6536582	6536668	6536859	6536993	0.0,NA	0.556,NA	0.2,0.75	0.429,0.5	0.762,0.792	0.333,0.76	NA,0.789	0.5,0.68	0.5,1.0	0.455,0.368	0.438,0.778	NA,0.474	0.846,0.857	1.0,0.588	0.459,0.636	1.0,0.75
Ga06g00457	Chr06	+	6531973	6532340	6531973	6532245	6532867	6533528	NA,1.0	0.672,0.0	1.0,1.0	0.114,0.255	0.161,0.146	0.506,0.552	NA,0.246	0.395,0.128	1.0,0.278	0.0,1.0	0.255,0.461	NA,1.0	0.606,0.114	1.0,0.339	0.339,0.146	0.435,0.128
Ga06g00488	Chr06	+	7279551	7280079	7279551	7279602	7281507	7281611	NA,0.171	0.0,0.0	0.0,0.1	0.097,0.049	0.143,0.136	0.059,0.154	NA,0.118	0.043,0.0	0.057,0.013	0.125,0.111	0.125,0.222	NA,0.333	0.25,0.108	0.071,0.082	0.021,0.133	0.1,0.143
Ga06g00496	Chr06	+	7527568	7527717	7527568	7527705	7527787	7528018	NA,0.744	1.0,0.863	0.574,0.878	0.805,0.71	0.79,0.529	0.706,0.895	NA,0.737	0.792,0.83	0.781,0.741	0.684,0.823	0.524,0.75	NA,0.0	0.829,0.829	0.839,0.663	0.598,0.592	0.807,0.731
Ga06g00499	Chr06	+	7642622	7642956	7642622	7642921	7643267	7643408	NA,0.688	0.691,1.0	0.445,0.635	0.732,0.566	0.723,0.718	0.856,0.749	NA,0.486	0.482,0.817	0.891,0.739	1.0,1.0	0.668,0.821	NA,0.332	0.763,0.817	0.528,0.758	0.537,0.732	0.566,0.641
Ga06g00500	Chr06	+	7699509	7699664	7699509	7699539	7700400	7700628	NA,0.14	0.216,0.0	0.13,0.083	0.22,0.125	0.086,0.037	0.059,0.018	NA,0.0	0.073,0.103	0.213,0.152	0.75,0.048	0.333,0.2	NA,0.474	0.018,0.222	0.143,0.2	0.253,0.2	0.029,0.123
Ga06g00500	Chr06	+	7699509	7699687	7699509	7699539	7700400	7700628	NA,0.347	0.753,0.385	0.74,0.56	0.705,0.511	0.508,0.612	0.5,0.341	NA,0.333	0.356,0.458	0.695,0.567	0.915,0.63	0.788,0.669	NA,0.375	0.472,0.556	0.791,0.604	0.657,0.763	0.624,0.537
Ga06g00500	Chr06	+	7699509	7699687	7699509	7699664	7700400	7700628	NA,0.74	0.901,1.0	0.94,0.92	0.874,0.857	0.903,0.971	0.929,0.958	NA,1.0	0.857,0.857	0.886,0.857	0.746,0.965	0.868,0.868	NA,0.353	0.976,0.786	0.949,0.833	0.823,0.913	0.979,0.872
Ga06g00510	Chr06	-	7939404	7941018	7940554	7941018	7939150	7939271	0.25,NA	0.106,0.333	0.176,0.158	0.164,0.116	0.056,0.072	0.0,0.0	NA,0.032	0.024,0.012	0.111,0.105	0.314,0.034	0.033,0.075	NA,0.231	0.051,0.111	0.105,0.143	0.17,0.053	0.091,0.149
Ga06g00512	Chr06	-	7948366	7948602	7948420	7948602	7948031	7948282	NA,0.098	NA,NA	NA,0.328	0.07,0.194	0.24,0.246	0.207,0.303	NA,0.324	0.144,0.14	0.321,0.257	1.0,0.303	0.0,0.178	NA,0.0	0.603,0.246	0.394,0.178	0.178,NA	0.14,0.133
Ga06g00518	Chr06	+	8291871	8292028	8291871	8291982	8292114	8292258	NA,0.733	NA,NA	NA,0.0	0.407,0.407	0.407,0.147	0.0,NA	0.0,0.0	0.407,NA	0.912,0.0	0.0,0.407	0.508,NA	NA,1.0	0.579,0.0	0.256,NA	NA,NA	NA,0.0
Ga06g00574	Chr06	+	10012924	10013095	10012924	10013032	10013341	10013584	NA,0.149	0.093,0.17	0.0,0.0	0.11,0.076	0.17,0.116	0.223,0.221	0.076,0.228	0.112,0.193	1.0,0.571	0.339,0.064	0.194,0.345	NA,0.0	0.278,0.093	0.133,0.21	0.48,0.291	0.0,0.149
Ga06g00580	Chr06	-	10146595	10146751	10146662	10146751	10145076	10145636	NA,0.353	0.247,0.0	0.13,0.177	0.265,0.375	0.227,0.287	0.188,0.245	0.154,0.126	0.158,0.185	0.211,0.143	0.124,0.151	0.018,0.141	NA,0.023	0.231,0.182	0.175,0.251	0.31,0.286	0.194,0.146
Ga06g00604	Chr06	+	10936684	10936983	10936684	10936973	10937483	10937640	NA,0.24	0.103,0.0	0.0,0.088	0.0,0.09	0.068,0.0	0.0,0.084	0.234,0.0	0.0,0.0	0.04,0.067	0.0,0.032	0.068,0.051	NA,0.0	0.268,0.071	0.133,0.097	0.133,0.0	0.0,0.077
Ga06g00611	Chr06	+	11146877	11147748	11146877	11147744	11148070	11148529	NA,0.186	0.382,0.0	0.044,0.0	0.057,0.097	0.049,0.146	0.04,0.06	0.066,0.084	0.079,0.112	0.0,0.034	0.0,0.078	0.068,0.111	NA,0.097	0.226,0.026	0.255,0.051	0.071,0.081	0.041,0.158
Ga06g00617	Chr06	+	11340487	11340564	11340487	11340559	11340946	11342035	NA,NA	NA,NA	NA,NA	NA,NA	0.59,NA	NA,NA	0.0,0.0	NA,NA	NA,NA	NA,NA	1.0,NA	NA,NA	1.0,1.0	NA,0.0	NA,NA	NA,NA
Ga06g00648	Chr06	-	11906541	11906649	11906599	11906649	11905972	11906396	NA,NA	NA,NA	NA,NA	1.0,NA	0.0,NA	0.388,NA	0.113,0.816	NA,NA	NA,0.0	1.0,NA	NA,1.0	0.488,NA	1.0,NA	1.0,1.0	0.0,1.0	0.0,NA
Ga06g00652	Chr06	-	12062957	12063380	12063049	12063380	12062150	12062804	1.0,NA	NA,NA	NA,NA	NA,NA	1.0,NA	NA,NA	0.0,0.0	1.0,NA	NA,NA	NA,1.0	1.0,NA	NA,0.0	0.343,NA	1.0,1.0	0.51,NA	NA,NA
Ga06g00677	Chr06	+	12390558	12390667	12390558	12390653	12390886	12391920	NA,0.0	0.371,0.639	0.0,0.049	0.228,0.064	0.272,0.092	0.0,0.042	0.081,0.171	0.128,0.044	0.194,0.067	0.399,0.029	0.084,0.202	NA,0.469	0.074,0.15	0.0,0.034	0.181,0.0	0.202,0.069
Ga06g00693	Chr06	-	13188339	13188869	13188360	13188869	13186141	13186529	NA,0.59	1.0,NA	0.454,0.357	0.869,0.735	0.647,0.806	NA,0.806	1.0,1.0	0.862,1.0	1.0,0.744	1.0,NA	1.0,1.0	NA,1.0	1.0,1.0	0.357,1.0	0.833,1.0	0.956,0.7
Ga06g00697	Chr06	+	13303166	13303533	13303166	13303517	13303624	13303781	0.224,0.0	0.073,0.0	0.0,0.0	0.0,0.051	0.022,0.0	NA,0.0	0.038,0.018	0.207,0.126	0.0,0.178	0.0,0.08	0.0,0.126	NA,0.0	0.0,0.055	0.148,0.0	0.157,0.0	0.0,0.0
Ga06g00755	Chr06	+	16275645	16276760	16275645	16275824	16276871	16276934	NA,0.778	0.75,1.0	0.455,0.714	0.333,0.273	0.398,0.333	0.647,0.405	0.565,0.8	0.519,0.407	0.455,0.571	0.257,0.667	0.647,0.5	NA,0.75	0.61,0.5	0.333,0.415	0.36,0.0	0.846,0.565
Ga06g00779	Chr06	-	19401158	19401345	19401171	19401345	19399971	19400612	NA,0.113	0.0,0.0	0.471,0.229	0.543,0.0	0.237,0.223	0.247,0.171	0.379,0.259	0.308,0.353	0.182,0.151	0.196,0.308	0.182,0.555	NA,0.1	0.641,0.129	0.308,0.251	0.0,NA	0.121,0.171
Ga06g00779	Chr06	-	19397789	19397875	19397830	19397875	19397272	19397713	NA,0.014	0.125,NA	0.0,0.0	0.092,0.101	0.137,0.075	0.019,0.102	0.07,0.12	0.111,0.07	0.073,0.151	0.056,0.047	0.151,0.0	NA,0.416	0.029,0.066	0.0,0.144	0.151,0.151	0.036,0.106
Ga06g00806	Chr06	+	23487370	23489304	23487370	23488067	23489817	23490357	NA,0.0	0.0,NA	0.0,0.0	0.0,0.158	0.147,0.1	0.0,0.048	0.0,0.011	0.0,0.067	0.0,0.0	0.0,0.0	0.0,0.333	0.0,NA	0.0,0.011	0.0,0.0	0.0,NA	0.0,0.067
Ga06g00824	Chr06	-	24893947	24894053	24893997	24894053	24893711	24893770	NA,0.883	0.77,1.0	1.0,1.0	0.957,0.982	0.751,1.0	1.0,1.0	0.934,1.0	1.0,0.517	0.958,0.96	0.667,1.0	1.0,1.0	NA,0.728	1.0,1.0	0.71,1.0	0.899,0.898	0.913,0.893
Ga06g00824	Chr06	-	24893923	24894053	24893997	24894053	24893711	24893770	NA,0.787	0.59,NA	1.0,NA	0.908,0.944	0.697,1.0	1.0,1.0	0.838,1.0	1.0,0.365	0.915,0.916	0.59,1.0	1.0,NA	NA,0.535	1.0,1.0	0.633,1.0	0.768,0.763	0.841,0.839
Ga06g00824	Chr06	-	24893923	24894053	24893947	24894053	24893711	24893770	NA,0.055	0.14,0.0	0.213,0.0	0.074,0.073	0.265,0.119	0.0,0.238	0.049,0.083	0.092,0.169	0.093,0.077	0.213,0.0	0.14,0.0	NA,0.0	0.158,0.0	0.307,0.213	0.09,0.08	0.098,0.111
Ga06g00829	Chr06	+	25950989	25951172	25950989	25951148	25951298	25951569	NA,0.0	0.0,NA	0.0,0.0	0.063,0.0	0.142,0.086	0.069,0.213	0.119,0.0	0.061,0.196	0.0,0.0	0.0,0.419	0.0,0.0	NA,0.0	0.0,0.063	0.0,0.0	0.619,NA	0.169,0.0
Ga06g00830	Chr06	+	25948085	25948426	25948085	25948253	25948547	25948700	NA,0.0	0.0,NA	NA,0.0	0.067,0.0	0.158,0.0	0.0,0.0	0.0,0.053	0.048,0.0	0.0,0.0	0.0,0.1	0.032,0.0	NA,0.0	0.077,0.067	0.333,0.0	0.0,0.0	0.13,0.0
Ga06g00838	Chr06	-	26285875	26286171	26286022	26286171	26284027	26285621	NA,NA	0.397,0.538	0.667,0.52	0.286,0.532	0.429,0.429	0.111,0.333	0.333,0.0	0.159,0.161	NA,1.0	0.458,0.712	0.31,0.545	1.0,NA	0.568,0.647	0.583,0.587	0.342,0.6	NA,0.2
Ga06g00840	Chr06	+	27009163	27009261	27009163	27009222	27009394	27009743	NA,1.0	0.865,0.841	0.969,0.878	0.807,0.954	0.838,0.863	0.904,0.928	0.973,0.857	0.92,0.856	1.0,1.0	0.876,0.893	0.939,0.858	NA,1.0	0.958,0.883	0.863,0.961	0.853,0.976	0.973,0.979
Ga06g00841	Chr06	+	27450943	27451015	27450943	27451002	27451194	27451266	NA,0.572	1.0,NA	NA,1.0	1.0,0.98	0.976,0.954	0.987,0.993	0.955,0.971	0.964,0.983	NA,NA	1.0,1.0	1.0,1.0	NA,NA	1.0,1.0	1.0,1.0	1.0,1.0	NA,1.0
Ga06g00845	Chr06	+	28498343	28499283	28498343	28499052	28499354	28500082	0.0,NA	NA,NA	NA,NA	0.0,0.0	1.0,NA	NA,NA	NA,0.0	0.143,NA	1.0,0.067	NA,NA	0.5,0.0	0.333,NA	0.0,NA	0.0,0.0	NA,NA	0.0,NA
Ga06g00847	Chr06	+	28521889	28521972	28521889	28521967	28522150	28522236	NA,0.278	0.59,0.325	0.49,0.348	0.771,0.676	0.658,0.452	0.391,0.581	0.616,0.495	0.419,0.341	0.49,0.243	0.616,0.426	0.55,0.49	0.562,NA	0.325,0.243	0.243,0.299	0.562,0.243	0.348,0.621
Ga06g00862	Chr06	+	29408790	29409115	29408790	29409111	29409277	29409351	NA,0.259	NA,0.0	NA,NA	0.343,0.313	1.0,NA	NA,NA	0.0,1.0	NA,NA	0.122,0.244	NA,NA	0.493,0.66	0.0,NA	NA,NA	NA,0.0	0.122,0.163	0.314,0.298
Ga06g00887	Chr06	-	32005626	32007326	32007209	32007326	32004163	32005414	NA,0.071	0.025,0.059	0.03,0.043	0.028,0.054	0.09,0.02	0.01,0.017	0.0,0.014	0.014,0.029	0.027,0.024	0.032,0.094	0.096,0.03	NA,0.385	0.036,0.048	0.016,0.02	0.039,0.011	0.147,0.056
Ga06g00895	Chr06	-	32449112	32449622	32449181	32449622	32448911	32449015	NA,0.0	0.0,NA	0.0,0.106	0.0,0.073	0.0,0.0	0.078,0.069	0.069,0.018	0.0,0.0	0.09,0.084	0.069,0.038	0.034,0.038	NA,0.0	0.0,0.047	0.0,0.0	0.372,0.0	0.0,0.111
Ga06g00919	Chr06	+	33346176	33346248	33346176	33346223	33346334	33346730	NA,1.0	1.0,NA	NA,NA	0.446,0.0	1.0,0.446	NA,NA	NA,NA	0.0,1.0	0.446,0.287	0.617,0.617	0.326,0.446	NA,1.0	0.707,NA	NA,1.0	1.0,0.0	0.0,0.0
Ga06g00919	Chr06	+	33346176	33346253	33346176	33346248	33346334	33346730	NA,0.0	0.325,NA	NA,1.0	0.0,1.0	0.0,0.0	NA,1.0	NA,NA	NA,0.0	0.0,0.742	0.0,0.0	0.391,0.658	NA,0.0	1.0,NA	NA,0.0	0.0,NA	NA,1.0
Ga06g00919	Chr06	+	33346176	33346248	33346176	33346223	33346331	33346730	0.0,NA	0.0,NA	NA,NA	NA,0.446	0.212,0.446	0.0,0.0	0.212,0.653	0.0,1.0	1.0,0.446	1.0,0.763	0.376,0.446	NA,0.0	1.0,NA	0.446,0.0	0.547,NA	0.0,1.0
Ga06g00919	Chr06	+	33346176	33346253	33346176	33346223	33346334	33346730	NA,NA	1.0,NA	NA,1.0	0.0,0.436	NA,0.0	1.0,1.0	NA,NA	0.0,NA	0.0,0.537	0.436,0.436	0.236,0.607	0.537,NA	0.795,NA	NA,NA	NA,0.0	0.0,0.367
Ga06g00983	Chr06	-	37113944	37114645	37113957	37114645	37113305	37113527	NA,1.0	0.877,NA	1.0,1.0	0.862,1.0	1.0,0.862	1.0,0.949	1.0,1.0	1.0,0.921	1.0,0.893	0.308,0.71	0.947,1.0	NA,0.892	1.0,0.862	1.0,1.0	0.801,0.69	0.889,1.0
Ga06g00992	Chr06	+	38063407	38064085	38063407	38064073	38064195	38064755	NA,0.31	0.863,0.0	0.31,0.403	1.0,0.626	0.582,0.767	0.767,0.56	0.558,0.73	0.555,0.684	1.0,0.684	0.863,0.774	0.716,0.764	1.0,NA	0.73,0.9	0.403,1.0	0.612,0.783	0.692,0.745
Ga06g01009	Chr06	+	39210095	39210247	39210095	39210241	39211122	39211270	NA,0.54	0.322,0.0	0.0,0.656	0.241,0.588	0.241,0.543	0.488,1.0	0.488,0.128	0.488,0.449	0.388,0.682	0.0,0.16	0.792,0.488	NA,0.656	0.741,0.559	0.741,0.222	0.322,NA	0.741,0.523
Ga06g01033	Chr06	-	40835049	40835318	40835197	40835318	40834757	40834951	NA,0.294	0.044,0.0	0.0,0.0	0.0,0.023	0.091,0.067	NA,0.0	0.0,0.0	0.111,0.0	0.077,0.034	0.0,0.0	0.172,0.032	0.0,NA	0.0,0.125	0.091,0.0	0.073,0.0	0.145,0.079
Ga06g01036	Chr06	-	40963475	40963981	40963536	40963981	40962838	40962948	NA,1.0	1.0,1.0	1.0,1.0	0.757,1.0	0.96,1.0	0.873,0.789	0.903,0.744	0.855,0.635	1.0,1.0	1.0,0.757	0.82,1.0	0.737,NA	0.757,0.813	1.0,1.0	1.0,1.0	1.0,0.865
Ga06g01036	Chr06	-	40963475	40963981	40963515	40963981	40962838	40962948	1.0,NA	1.0,1.0	1.0,1.0	1.0,1.0	0.869,0.924	1.0,1.0	1.0,0.951	0.859,1.0	1.0,0.803	1.0,0.742	1.0,0.742	0.683,NA	1.0,0.811	NA,1.0	1.0,1.0	1.0,1.0
Ga06g01036	Chr06	-	40963765	40963981	40963777	40963981	40963475	40963658	0.184,0.0	0.31,NA	NA,0.0	0.0,0.0	0.0,0.0	0.0,0.0	0.0,0.0	0.0,0.0	0.0,0.13	0.0,0.474	0.643,0.0	NA,0.0	0.474,0.0	1.0,0.0	0.0,0.0	NA,0.0
Ga06g01036	Chr06	-	40963515	40963981	40963536	40963981	40962838	40962948	NA,NA	1.0,NA	1.0,NA	0.0,NA	0.769,1.0	0.454,0.0	0.0,0.122	0.454,0.0	NA,1.0	NA,0.454	0.0,1.0	0.555,NA	0.294,0.454	NA,NA	NA,NA	NA,0.0
Ga06g01036	Chr06	-	40964335	40964889	40964354	40964889	40963475	40963981	NA,0.388	0.53,0.0	0.0,0.772	0.458,1.0	0.435,0.608	0.388,0.361	0.585,0.656	0.404,0.458	0.772,0.361	1.0,0.435	0.508,0.458	0.0,NA	0.504,0.0	0.458,0.717	0.53,NA	0.0,0.504
Ga06g01063	Chr06	-	43532375	43532563	43532404	43532563	43532189	43532252	NA,0.656	0.715,0.845	0.871,0.843	0.586,0.677	0.716,0.63	0.82,0.651	0.839,0.787	0.723,0.609	0.523,0.642	0.69,0.621	0.619,0.662	NA,0.722	0.825,0.776	0.938,0.79	0.67,0.387	0.739,0.636
Ga06g01096	Chr06	-	48724546	48725024	48724825	48725024	48724379	48724424	NA,0.243	0.385,NA	0.0,1.0	0.7,0.2	0.925,0.706	1.0,0.385	0.55,0.677	1.0,0.684	1.0,0.636	0.556,0.6	0.506,0.65	NA,0.591	0.643,0.9	0.333,0.733	0.688,0.462	0.739,0.6
Ga06g01100	Chr06	-	49109627	49109737	49109650	49109737	49106528	49108587	NA,0.805	0.744,0.741	0.692,0.783	0.757,0.798	0.758,0.845	0.748,0.787	0.72,0.77	0.792,0.841	0.835,0.713	0.777,0.839	0.772,0.799	NA,0.621	0.804,0.647	0.711,0.788	0.818,0.777	0.751,0.775
Ga06g01103	Chr06	+	49791352	49792198	49791352	49791474	49792306	49793500	NA,0.119	0.571,0.0	0.333,0.25	0.167,0.154	0.429,0.478	0.0,0.357	0.667,0.304	0.143,1.0	0.0,0.158	0.5,0.467	0.154,0.2	NA,1.0	0.2,0.474	0.091,0.333	0.2,1.0	0.158,0.143
Ga06g01103	Chr06	+	49790587	49792198	49790587	49790771	49792306	49793500	NA,0.415	0.16,0.0	0.091,0.04	0.226,0.152	0.267,0.647	0.0,0.455	0.154,0.444	0.286,0.286	0.079,0.037	0.333,0.474	0.103,0.074	NA,0.769	0.135,0.44	0.059,0.176	0.05,0.043	0.125,0.091
Ga06g01107	Chr06	-	49906108	49906743	49906587	49906743	49904895	49905915	NA,0.826	NA,NA	NA,0.0	0.667,0.778	0.222,0.333	0.75,1.0	NA,0.667	0.5,1.0	1.0,0.833	0.167,1.0	0.333,1.0	0.429,NA	0.333,0.273	1.0,0.077	0.0,0.2	0.524,0.5
Ga06g01122	Chr06	-	52403159	52403261	52403160	52403261	52401744	52402766	0.0,0.0	0.0,NA	0.0,NA	0.625,0.0	0.667,0.111	0.2,0.0	0.267,0.0	0.429,0.143	NA,NA	0.0,NA	0.333,0.429	NA,1.0	0.0,0.0	0.0,0.857	0.5,0.0	0.0,0.0
Ga06g01122	Chr06	-	52403159	52403261	52403160	52403261	52401744	52402805	NA,0.0	0.0,NA	NA,0.0	1.0,NA	0.615,0.143	1.0,0.0	0.571,0.0	1.0,1.0	NA,NA	NA,NA	0.5,0.75	NA,1.0	NA,0.0	NA,1.0	0.6,0.0	0.0,NA
Ga06g01128	Chr06	+	53324968	53326433	53324968	53326311	53327024	53327063	NA,0.037	0.0,0.0	NA,0.0	0.0,0.033	0.014,0.016	0.0,0.0	NA,0.009	0.014,0.0	0.038,0.038	0.0,0.0	0.0,0.091	NA,0.0	0.0,0.083	0.116,0.0	0.027,0.0	0.208,0.067
Ga06g01141	Chr06	+	54482202	54483153	54482202	54482247	54484588	54484759	NA,0.958	0.872,1.0	0.73,0.833	0.939,0.9	0.913,0.933	0.6,0.6	NA,0.569	1.0,0.25	1.0,0.884	1.0,0.688	1.0,0.667	NA,1.0	1.0,0.833	0.92,0.64	0.81,0.692	0.636,1.0
Ga06g01142	Chr06	-	54709260	54709556	54709304	54709556	54707715	54708233	NA,0.367	0.65,NA	0.466,0.449	0.709,0.317	0.352,0.411	0.582,0.258	NA,0.469	0.295,0.237	0.189,0.358	0.0,0.511	0.189,0.271	NA,0.758	0.657,0.46	0.635,0.482	0.582,0.777	0.411,0.466
Ga06g01153	Chr06	-	56018294	56018480	56018415	56018480	56018157	56018189	1.0,1.0	NA,NA	NA,1.0	0.538,1.0	1.0,0.143	1.0,1.0	1.0,1.0	1.0,1.0	1.0,1.0	0.8,0.571	1.0,1.0	NA,0.818	0.5,0.765	0.84,0.778	1.0,NA	NA,1.0
Ga06g01161	Chr06	-	56923097	56923837	56923108	56923837	56922926	56923033	1.0,1.0	0.476,0.0	NA,0.0	1.0,NA	1.0,0.784	0.0,0.694	NA,0.476	1.0,0.577	0.645,1.0	0.0,NA	0.0,1.0	NA,0.0	NA,1.0	1.0,1.0	1.0,1.0	1.0,1.0
Ga06g01166	Chr06	+	57822941	57823691	57822941	57823097	57824234	57824312	NA,0.0	0.0,0.111	0.0,0.0	0.077,0.154	0.024,0.01	0.091,0.0	NA,0.079	0.065,0.051	0.0,0.0	0.0,0.238	0.03,0.0	NA,0.0	0.032,0.103	0.2,0.063	0.067,0.0	0.2,0.1
Ga06g01186	Chr06	+	64280737	64280959	64280737	64280878	64281506	64281732	NA,NA	1.0,NA	0.356,0.492	1.0,1.0	0.689,0.639	0.734,0.847	NA,0.709	0.424,0.453	NA,1.0	0.356,0.859	0.624,1.0	NA,0.514	1.0,0.525	0.859,0.833	0.816,0.356	1.0,1.0
Ga06g01200	Chr06	-	70506611	70507038	70506969	70507038	70506219	70506487	NA,0.333	1.0,1.0	0.667,1.0	0.667,0.375	0.867,0.514	1.0,0.846	NA,0.52	0.647,1.0	0.667,1.0	0.6,0.833	0.625,0.217	NA,0.315	0.6,0.714	1.0,0.429	0.778,1.0	0.667,0.81
Ga06g01200	Chr06	-	70506415	70507038	70506969	70507038	70506219	70506321	NA,0.007	0.026,0.0	0.024,0.01	0.1,0.113	0.083,0.034	0.0,0.06	NA,0.068	0.065,0.091	0.064,0.049	0.067,0.077	0.117,0.035	NA,0.398	0.063,0.04	0.0,0.006	0.109,0.143	0.063,0.073
Ga06g01212	Chr06	-	72235035	72235231	72235069	72235231	72234411	72234532	NA,1.0	NA,1.0	0.0,NA	0.6,0.692	0.467,0.556	0.75,0.0	NA,1.0	0.429,0.529	1.0,0.0	1.0,0.111	0.529,0.333	NA,0.0	0.273,0.097	1.0,0.333	NA,NA	NA,0.462
Ga06g01215	Chr06	-	73667389	73667820	73667723	73667820	73666701	73666860	0.0,0.0	0.0,NA	0.333,0.0	0.0,0.0	0.118,0.0	0.0,0.029	NA,0.778	0.172,0.0	0.0,0.0	0.0,0.143	0.077,0.0	NA,1.0	0.0,0.0	1.0,0.0	0.0,0.2	0.0,0.0
Ga06g01215	Chr06	-	73667389	73667820	73667723	73667820	73666701	73666855	NA,0.038	NA,NA	1.0,NA	0.0,0.0	0.087,0.154	0.5,0.125	NA,0.68	0.135,0.043	NA,0.0	0.0,1.0	0.158,0.0	NA,NA	0.077,0.0	1.0,0.143	0.1,0.0	0.0,0.0
Ga06g01250	Chr06	-	80770817	80771441	80770988	80771441	80770257	80770559	NA,0.043	0.5,1.0	0.5,0.25	0.182,0.189	0.315,0.44	0.538,0.52	NA,0.366	0.421,1.0	0.091,0.357	0.077,0.5	0.267,0.238	NA,0.882	0.467,0.545	0.143,0.2	0.231,0.067	0.273,0.0
Ga06g01262	Chr06	-	84628768	84628869	84628773	84628869	84628466	84628631	NA,0.391	0.49,0.49	NA,0.742	0.391,1.0	0.574,0.658	NA,0.562	NA,0.726	0.706,1.0	0.0,1.0	1.0,0.828	0.658,0.49	1.0,NA	NA,1.0	1.0,0.325	1.0,0.706	NA,0.0
Ga06g01268	Chr06	-	85544863	85544962	85544946	85544962	85543480	85543587	NA,0.0	0.354,NA	0.291,0.0	0.267,0.154	0.034,0.0	0.064,0.114	NA,0.326	0.0,0.052	0.099,0.047	0.12,0.354	0.369,0.431	NA,0.0	0.099,0.206	0.084,0.17	0.522,0.522	0.0,0.084
Ga06g01268	Chr06	-	85544863	85544962	85544946	85544962	85543480	85543920	NA,0.0	1.0,NA	NA,1.0	0.522,NA	0.0,0.0	0.0,0.12	1.0,0.0	0.0,0.354	NA,1.0	0.0,NA	0.0,1.0	NA,NA	0.215,0.0	0.0,0.154	NA,NA	NA,0.0
Ga06g01289	Chr06	-	88638787	88638828	88638813	88638828	88638115	88638261	NA,0.0	0.062,0.166	0.0,0.179	0.146,0.156	0.318,0.083	0.129,0.222	NA,0.285	0.108,0.274	NA,0.0	0.4,0.379	0.259,0.166	NA,0.0	0.099,0.203	0.21,0.199	0.086,0.166	0.571,0.477
Ga06g01300	Chr06	-	90561314	90561437	90561324	90561437	90561050	90561176	NA,0.079	0.147,0.0	0.155,0.051	0.0,0.124	0.024,0.035	0.136,0.025	NA,0.03	0.03,0.0	0.0,0.04	0.04,0.034	0.145,0.022	NA,0.234	0.031,0.077	0.0,0.023	0.0,0.048	0.168,0.076
Ga06g01326	Chr06	-	94997389	94997545	94997409	94997545	94997152	94997214	NA,1.0	1.0,NA	1.0,1.0	1.0,1.0	0.887,1.0	1.0,0.919	NA,0.958	0.946,0.887	1.0,1.0	1.0,1.0	0.822,1.0	1.0,NA	1.0,1.0	1.0,1.0	1.0,1.0	0.992,0.936
Ga06g01345	Chr06	-	96654824	96655437	96655270	96655437	96654451	96654712	NA,NA	0.0,0.0	0.083,0.0	0.111,0.125	0.16,0.097	0.25,0.143	NA,0.233	0.278,0.191	1.0,0.0	0.048,0.067	0.5,0.05	NA,0.0	0.2,0.12	0.2,0.143	0.143,0.0	0.167,0.333
Ga06g01451	Chr06	-	112176137	112176688	112176544	112176688	112174960	112175201	NA,0.067	0.091,0.0	0.0,0.0	0.048,0.0	0.014,0.064	0.0,0.0	NA,0.0	0.0,0.167	0.143,0.033	0.0,0.098	0.167,0.0	NA,0.561	0.0,0.046	0.143,0.0	0.029,0.0	0.043,0.05
Ga06g01500	Chr06	-	116076437	116076494	116076450	116076494	116075845	116075938	NA,1.0	1.0,1.0	1.0,NA	0.964,1.0	1.0,1.0	1.0,1.0	NA,0.966	1.0,0.977	1.0,0.961	0.941,0.899	0.972,1.0	NA,1.0	0.978,1.0	1.0,1.0	1.0,1.0	1.0,0.921
Ga06g01500	Chr06	-	116076437	116076494	116076450	116076494	116075845	116075943	NA,0.911	0.915,0.728	0.915,1.0	0.899,0.856	0.943,0.988	0.939,0.963	NA,0.939	0.96,0.959	0.921,0.812	1.0,0.874	0.975,0.94	NA,0.862	0.958,0.841	0.938,0.981	0.929,0.938	0.941,0.94
Ga06g01501	Chr06	+	116103475	116104970	116103475	116103673	116105143	116105394	NA,0.545	1.0,1.0	NA,1.0	1.0,0.667	0.73,1.0	0.733,0.75	NA,0.714	0.697,0.167	1.0,NA	1.0,1.0	0.771,0.81	NA,0.882	0.867,1.0	0.818,0.875	1.0,1.0	0.6,0.833
Ga06g01515	Chr06	+	116617251	116617309	116617251	116617299	116621151	116621255	NA,0.0	0.368,NA	0.155,0.647	0.289,0.0	0.058,0.344	0.478,0.805	NA,0.55	0.647,0.379	0.0,0.0	0.478,1.0	0.445,0.541	NA,0.478	0.268,0.186	0.208,NA	0.0,1.0	NA,0.0
Ga06g01556	Chr06	-	118638313	118638380	118638344	118638380	118637466	118637784	0.0,NA	NA,0.0	NA,1.0	0.365,0.606	0.501,0.434	0.434,0.305	NA,0.535	0.277,0.338	0.0,0.235	0.0,0.434	0.535,NA	0.0,NA	0.277,0.204	0.0,0.822	1.0,1.0	0.0,0.0
Ga06g01556	Chr06	-	118638344	118639305	118638507	118639305	118637538	118637784	NA,0.0	0.143,0.5	NA,0.0	0.167,0.067	0.129,0.04	0.111,0.111	NA,0.037	0.025,0.07	0.111,0.152	0.2,0.167	0.083,0.0	NA,0.0	0.13,0.111	0.1,0.016	0.0,0.0	0.091,0.127
Ga06g01565	Chr06	-	119123454	119123555	119123483	119123555	119123253	119123335	NA,0.0	0.394,0.438	0.342,0.342	0.471,0.218	0.36,0.824	0.328,0.462	NA,0.322	0.298,0.072	0.342,0.19	0.494,0.19	0.314,0.609	NA,0.565	0.115,0.342	0.757,0.609	0.135,0.0	0.265,0.294
Ga06g01566	Chr06	-	119131002	119131171	119131026	119131171	119130872	119130929	NA,0.0	0.03,0.0	0.01,0.009	0.16,0.055	0.083,0.213	0.0,0.213	NA,0.153	0.041,0.0	0.0,0.0	0.083,0.034	0.165,0.083	NA,0.0	0.0,0.213	0.1,0.0	0.075,0.0	0.0,0.0
Ga06g01566	Chr06	-	119125130	119125503	119125136	119125503	119124882	119125035	1.0,NA	0.826,1.0	0.656,0.67	0.925,0.717	0.938,0.682	0.488,1.0	NA,0.763	0.769,0.559	0.488,0.704	1.0,0.599	0.847,0.877	NA,0.458	0.895,0.756	0.671,0.533	0.76,1.0	0.884,0.488
Ga06g01617	Chr06	+	120430366	120430527	120430366	120430517	120430636	120431094	NA,1.0	1.0,1.0	0.314,0.423	0.175,0.124	0.388,0.136	0.314,0.228	NA,0.53	0.393,0.294	0.314,0.186	0.396,0.46	0.452,0.084	NA,0.0	0.362,0.124	0.508,0.379	0.344,0.0	0.0,0.0
Ga06g01622	Chr06	-	120517624	120517884	120517628	120517884	120514349	120515192	NA,0.569	NA,1.0	NA,NA	0.593,0.744	NA,NA	NA,NA	NA,NA	NA,NA	0.66,0.814	NA,NA	1.0,1.0	0.0,NA	NA,NA	NA,0.0	0.493,0.217	0.612,0.66
Ga06g01667	Chr06	-	121772079	121772265	121772085	121772265	121771899	121771994	NA,0.28	0.409,0.405	0.563,0.48	0.481,0.478	0.479,0.474	0.557,0.393	NA,0.407	0.504,0.373	0.679,0.514	0.525,0.47	0.442,0.441	NA,0.488	0.508,0.534	0.53,0.529	0.397,0.353	0.403,0.349
Ga06g01669	Chr06	+	121940080	121940293	121940080	121940285	121940948	121942897	NA,0.97	1.0,1.0	0.933,0.918	1.0,0.949	1.0,0.977	0.873,0.804	NA,0.966	1.0,0.859	1.0,0.937	0.894,0.933	0.867,0.972	NA,1.0	0.937,0.844	0.903,0.96	0.833,0.627	0.937,0.934
Ga06g01697	Chr06	+	122632702	122633198	122632702	122633173	122633889	122634039	NA,0.518	0.305,0.287	0.392,0.0	0.413,0.268	0.25,0.506	0.051,0.246	NA,0.253	0.241,0.19	0.103,0.446	0.326,0.125	0.335,0.511	NA,1.0	0.268,0.238	0.235,0.197	0.074,0.175	0.252,0.24
Ga06g01722	Chr06	+	123189169	123189244	123189169	123189227	123189950	123190081	NA,0.862	NA,NA	1.0,1.0	1.0,1.0	0.908,0.83	0.633,1.0	NA,0.811	0.979,0.9	1.0,1.0	1.0,NA	0.775,NA	NA,NA	1.0,0.463	NA,1.0	1.0,1.0	1.0,1.0
Ga06g01763	Chr06	+	124358328	124358511	124358328	124358505	124358629	124358806	NA,0.0	NA,NA	NA,NA	0.0,NA	0.696,0.257	0.0,NA	0.488,0.488	0.339,0.388	NA,0.0	1.0,1.0	0.488,NA	NA,NA	0.488,0.769	0.322,0.322	NA,NA	NA,NA
Ga06g01780	Chr06	-	124735119	124735399	124735285	124735399	124734438	124734931	NA,0.027	NA,0.0	0.01,0.018	0.0,0.036	0.05,0.023	0.016,0.043	NA,0.033	0.015,0.029	0.0,0.0	0.02,0.0	0.0,0.0	0.069,0.0	0.0,0.0	0.0,0.014	0.059,0.0	0.0,0.0
Ga06g01805	Chr06	-	125272975	125273680	125273157	125273680	125272740	125272833	NA,0.667	0.0,NA	0.25,0.0	0.333,0.0	1.0,1.0	1.0,1.0	NA,0.0	0.6,1.0	NA,0.667	0.0,NA	1.0,0.6	NA,NA	1.0,1.0	0.636,1.0	0.833,1.0	0.143,0.692
Ga06g01834	Chr06	+	126062680	126064629	126062680	126062735	126065259	126067606	NA,0.467	0.167,0.0	0.0,0.172	0.2,0.238	0.179,0.1	0.1,0.097	NA,0.205	0.129,0.158	0.235,0.111	0.2,0.148	0.133,0.06	NA,0.333	0.44,0.217	0.364,0.077	0.055,0.2	0.292,0.057
Ga06g01836	Chr06	+	126077133	126077463	126077133	126077199	126077764	126080103	NA,0.042	0.0,0.0	0.0,0.0	0.125,0.0	0.084,0.0	0.077,0.0	NA,0.0	0.034,0.0	0.063,0.009	0.0,0.032	0.133,0.063	NA,0.033	0.067,0.0	0.259,0.0	0.013,0.0	0.065,0.0
Ga06g01862	Chr06	-	126724261	126725074	126724936	126725074	126721967	126724192	NA,0.538	0.5,1.0	0.5,0.333	0.444,0.6	0.556,0.744	0.714,0.524	NA,0.276	0.714,0.375	0.636,0.75	0.556,0.619	1.0,0.789	NA,0.1	1.0,0.636	0.889,0.714	0.571,0.667	0.556,0.143
Ga06g01862	Chr06	-	126724261	126725074	126724880	126725074	126721967	126724192	NA,0.652	0.333,NA	0.5,0.333	0.5,0.333	0.545,0.632	0.385,0.667	NA,0.5	0.467,0.25	1.0,0.5	0.2,1.0	0.5,0.238	NA,0.5	0.2,0.333	0.481,0.091	0.429,0.75	0.0,0.6
Ga06g01862	Chr06	-	126724880	126725074	126724936	126725074	126724261	126724317	NA,0.659	1.0,1.0	NA,1.0	0.72,0.563	0.676,0.529	0.0,1.0	NA,0.885	0.563,0.563	1.0,0.743	0.391,0.563	0.9,1.0	NA,0.391	1.0,0.391	0.462,1.0	0.205,1.0	0.763,1.0
Ga06g01862	Chr06	-	126724880	126725074	126724936	126725074	126721967	126724444	NA,0.529	0.391,0.391	0.0,0.0	1.0,0.263	0.659,0.807	0.72,0.865	NA,0.547	0.807,0.563	1.0,0.702	1.0,0.391	1.0,0.72	NA,0.138	0.391,0.563	0.659,0.42	0.794,0.659	0.517,0.586
Ga06g01862	Chr06	-	126724880	126725074	126724936	126725074	126723310	126724192	NA,0.391	0.563,1.0	0.391,0.391	0.34,0.659	0.511,0.586	0.72,0.34	NA,0.269	0.639,0.474	0.391,0.682	0.659,0.138	1.0,0.818	NA,0.067	1.0,0.692	0.853,0.865	0.563,0.491	0.659,0.125
Ga06g01884	Chr06	+	127062183	127062304	127062183	127062248	127062565	127062739	NA,0.935	0.879,0.616	0.893,1.0	0.93,0.921	0.956,0.95	1.0,0.943	NA,1.0	0.959,0.913	0.96,0.975	0.853,1.0	1.0,1.0	NA,0.72	0.956,1.0	0.97,0.981	1.0,0.952	0.794,0.941
Ga06g01929	Chr06	-	128212690	128213044	128212890	128213044	128211578	128211704	0.333,NA	0.0,NA	0.0,0.0	0.048,0.0	0.018,0.037	0.15,0.014	NA,0.0	0.1,0.172	0.0,0.182	0.111,0.273	0.049,0.024	NA,0.0	0.0,0.0	0.0,0.056	0.043,0.0	0.143,0.2
Ga06g01943	Chr06	-	128576760	128577662	128577080	128577662	128576561	128576672	1.0,1.0	0.71,0.667	1.0,1.0	0.926,0.818	1.0,0.882	NA,1.0	NA,0.833	1.0,1.0	0.833,0.893	0.684,0.929	0.908,0.84	NA,0.0	0.955,0.681	0.859,0.891	0.77,0.744	1.0,1.0
Ga06g01943	Chr06	-	128576561	128576672	128576572	128576672	128572753	128573014	NA,1.0	0.797,1.0	1.0,0.0	0.719,0.864	0.522,0.645	0.784,0.577	NA,0.625	0.476,1.0	1.0,0.586	0.716,0.703	0.852,0.752	0.645,NA	0.739,0.761	0.694,0.871	0.748,0.476	0.476,0.548
Ga06g01981	Chr06	-	128922797	128922940	128922857	128922940	128922354	128922448	NA,NA	0.0,NA	0.0,0.065	0.111,0.05	0.0,0.146	0.0,0.0	NA,0.239	0.0,0.0	NA,0.046	0.0,0.062	0.054,0.0	NA,NA	0.118,0.095	0.173,0.025	0.173,0.0	0.0,0.0
Ga06g02005	Chr06	+	129421775	129421847	129421775	129421834	129422499	129422604	NA,0.858	0.763,0.659	0.85,0.765	0.845,0.807	0.851,0.862	0.858,0.873	NA,0.791	0.809,0.862	0.781,0.841	0.801,0.918	0.858,0.827	NA,0.857	0.774,0.826	0.824,0.834	0.828,0.739	0.912,0.874
Ga06g02035	Chr06	+	129621102	129621227	129621102	129621187	129621293	129621479	NA,0.107	0.0,0.0	0.0,0.0	0.125,0.193	0.023,0.277	0.125,0.0	NA,0.036	0.07,0.112	0.0,0.131	0.082,0.093	0.345,0.086	NA,0.164	0.125,0.074	0.0,0.0	0.074,0.0	0.0,0.043
Ga06g02075	Chr06	-	129891639	129891762	129891649	129891762	129891312	129891438	NA,0.0	0.095,0.0	0.084,0.141	0.064,0.212	0.085,0.159	0.075,0.116	NA,0.133	0.087,0.169	0.314,0.088	0.048,0.089	0.101,0.05	NA,0.289	0.075,0.079	0.071,0.038	0.143,0.037	0.164,0.124
Ga06g02094	Chr06	-	130054366	130054777	130054378	130054777	130054186	130054276	NA,0.762	0.712,0.0	0.0,0.351	0.574,0.783	0.718,0.73	0.612,0.412	NA,0.651	0.657,0.673	0.618,0.153	0.677,0.818	0.738,0.474	NA,1.0	0.818,0.692	0.336,0.759	0.391,0.844	0.677,0.808
Ga06g02095	Chr06	+	130065148	130065559	130065148	130065547	130065648	130065738	NA,0.612	0.507,1.0	0.474,0.802	0.688,0.45	0.495,0.499	0.643,0.635	NA,0.491	0.513,0.51	0.474,0.456	0.692,0.6	0.527,0.609	NA,0.13	0.612,0.356	0.677,0.448	0.49,0.851	0.612,0.411
Ga06g02113	Chr06	+	130193903	130194009	130193903	130193995	130194098	130194159	NA,0.36	NA,NA	NA,1.0	NA,0.228	0.0,NA	NA,0.0	NA,0.0	NA,NA	0.128,0.164	NA,0.0	NA,NA	NA,NA	NA,NA	NA,0.0	1.0,0.0	0.254,0.384
Ga06g02152	Chr06	+	130512906	130513212	130512906	130513196	130513305	130513681	NA,0.333	0.178,0.098	0.162,0.162	0.521,0.427	0.303,0.513	0.178,0.289	0.231,0.208	0.276,0.319	0.603,0.343	0.224,0.249	0.479,0.566	NA,0.148	0.374,0.418	0.394,0.293	0.367,0.465	0.235,0.403
Ga06g02167	Chr06	+	130620584	130620825	130620584	130620819	130621191	130621623	NA,0.784	0.79,0.861	0.822,0.837	0.855,0.855	0.874,0.821	0.834,0.77	0.861,0.804	0.802,0.813	0.837,0.859	0.873,0.883	0.76,0.811	NA,0.961	0.835,0.842	0.829,0.857	0.82,0.843	0.797,0.83
Ga06g02178	Chr06	+	130688056	130688270	130688056	130688262	130688851	130689014	NA,1.0	0.259,0.237	0.145,0.097	0.189,0.0	0.167,0.167	1.0,0.0	0.483,0.272	0.0,0.0	0.412,0.539	0.237,0.189	0.373,0.237	NA,1.0	0.0,1.0	0.0,0.237	0.0,0.0	1.0,0.0
Ga06g02219	Chr06	+	131018670	131018744	131018670	131018733	131018903	131019012	NA,1.0	1.0,0.845	1.0,0.936	0.939,1.0	0.813,0.953	1.0,0.916	0.978,0.914	0.925,0.645	1.0,1.0	0.671,1.0	0.954,0.944	NA,0.666	0.919,0.84	0.95,1.0	0.963,1.0	1.0,0.936
Ga06g02219	Chr06	+	131020686	131020791	131020686	131020763	131021025	131021106	0.164,NA	0.0,0.0	0.0,0.183	0.033,0.089	0.08,0.105	0.05,0.191	0.057,0.044	0.041,0.04	0.0,0.136	0.44,0.101	0.11,0.127	NA,0.095	0.105,0.07	0.149,0.228	0.191,0.108	0.0,0.047
Ga07g00005	Chr07	-	50898	51700	51471	51700	50409	50506	NA,0.158	0.429,NA	1.0,1.0	0.333,0.615	0.4,0.476	0.25,0.231	0.364,0.273	0.609,0.63	1.0,0.6	0.667,0.5	0.667,0.6	NA,1.0	1.0,0.619	0.7,0.692	0.467,1.0	0.375,0.636
Ga07g00019	Chr07	-	192653	192754	192661	192754	190233	191442	NA,0.525	0.565,0.318	0.353,0.737	0.57,0.488	0.625,0.595	0.617,0.445	0.402,0.537	0.542,0.406	0.623,0.541	0.64,0.433	0.559,0.377	NA,0.167	0.537,0.562	0.274,0.496	0.504,0.574	0.458,0.548
Ga07g00050	Chr07	-	577581	578312	578127	578312	576838	577484	NA,0.134	0.143,0.091	0.023,0.0	0.143,0.257	0.056,0.026	0.0,0.0	0.0,0.014	0.056,0.03	0.313,0.103	0.0,0.059	0.085,0.013	NA,0.333	0.027,0.0	0.158,0.034	0.117,0.0	0.273,0.056
Ga07g00052	Chr07	+	606457	606867	606457	606637	606980	607094	NA,0.306	0.632,0.2	0.867,0.375	0.529,0.373	0.414,0.26	0.581,0.488	0.515,0.444	0.328,0.378	1.0,0.444	0.459,0.238	0.456,0.392	NA,0.122	0.579,0.259	0.625,0.333	0.345,0.524	0.742,0.644
Ga07g00142	Chr07	+	1602663	1602834	1602663	1602678	1604104	1604642	NA,1.0	1.0,1.0	0.714,0.6	1.0,0.652	0.889,0.931	0.867,0.931	0.793,0.867	0.875,0.905	1.0,0.714	1.0,1.0	1.0,1.0	NA,1.0	0.647,0.92	0.455,0.946	0.789,1.0	0.833,0.872
Ga07g00194	Chr07	-	2125548	2125746	2125563	2125746	2125254	2125417	NA,0.326	0.5,0.724	0.345,0.422	0.379,0.348	0.435,0.467	0.373,0.255	0.425,0.355	0.409,0.29	0.242,0.22	0.449,0.564	0.487,0.256	NA,0.0	0.385,0.386	0.297,0.488	0.409,0.363	0.397,0.335
Ga07g00204	Chr07	-	2241137	2241614	2241523	2241614	2240897	2240987	1.0,1.0	0.5,NA	NA,1.0	0.5,1.0	0.887,0.894	0.761,0.681	0.907,0.861	0.935,0.91	NA,NA	1.0,1.0	NA,NA	NA,1.0	NA,1.0	1.0,0.455	1.0,1.0	NA,1.0
Ga07g00243	Chr07	+	2670514	2672300	2670514	2670905	2674029	2674384	NA,0.082	0.319,0.429	0.247,0.4	0.342,0.223	0.28,0.219	0.157,0.174	0.145,0.093	0.143,0.125	0.173,0.187	0.383,0.118	0.228,0.226	NA,0.6	0.168,0.152	0.235,0.175	0.16,0.195	0.237,0.154
Ga07g00251	Chr07	+	2769710	2770086	2769710	2770055	2770167	2770296	NA,0.0	0.434,NA	1.0,1.0	0.434,0.58	0.635,0.936	0.839,0.763	0.627,0.808	0.86,0.885	0.843,0.86	0.92,0.676	0.679,0.434	NA,0.793	0.817,0.894	0.745,0.965	0.633,0.0	1.0,0.885
Ga07g00257	Chr07	+	2822924	2824685	2822924	2824655	2824776	2825293	NA,0.71	0.568,0.607	0.537,0.436	0.622,0.632	0.681,0.625	0.449,0.742	0.669,0.663	0.687,0.705	0.566,0.494	0.848,0.715	0.747,0.778	NA,0.756	0.649,0.645	0.749,0.487	0.736,0.618	0.808,0.764
Ga07g00257	Chr07	+	2824776	2824852	2824776	2824847	2824909	2825293	NA,0.176	0.325,0.0	0.0,0.325	0.435,0.138	0.325,0.088	0.243,0.344	0.206,0.226	0.579,0.325	0.243,0.188	0.445,0.176	0.161,0.457	NA,0.366	0.529,0.0	0.616,0.0	0.304,0.0	0.224,0.161
Ga07g00277	Chr07	-	3051278	3051545	3051296	3051545	3049920	3050092	NA,0.354	0.0,0.0	0.561,1.0	0.196,0.478	0.234,0.371	0.363,0.46	0.416,0.254	0.275,0.379	0.46,0.581	0.196,0.46	0.587,0.383	NA,0.299	0.46,0.268	1.0,0.631	0.46,0.0	0.499,0.446
Ga07g00278	Chr07	-	3069469	3069735	3069488	3069735	3068364	3068536	NA,0.864	0.717,1.0	0.297,0.903	1.0,0.756	0.882,0.712	1.0,0.953	0.861,0.823	1.0,0.899	0.717,0.835	1.0,0.542	0.772,1.0	NA,1.0	0.772,0.846	0.856,0.809	0.894,1.0	0.67,0.864
Ga07g00329	Chr07	-	3489047	3490126	3489944	3490126	3487554	3487982	NA,0.0	0.2,NA	0.0,0.0	1.0,0.25	1.0,0.0	0.0,0.0	0.6,0.043	0.8,0.0	0.667,0.0	0.333,0.0	0.429,0.0	NA,0.0	0.5,0.0	0.778,0.0	1.0,0.0	0.308,0.176
Ga07g00362	Chr07	-	3831641	3831857	3831653	3831857	3831357	3831540	NA,0.0	0.0,0.0	0.31,0.0	0.087,0.06	0.207,0.162	0.07,0.038	0.083,0.019	0.073,0.167	0.205,0.119	0.0,0.041	0.096,0.0	NA,0.643	0.085,0.0	0.033,0.048	0.057,0.31	0.0,0.118
Ga07g00379	Chr07	-	4040237	4040389	4040242	4040389	4039481	4039592	NA,1.0	0.906,1.0	0.59,1.0	1.0,0.833	0.949,0.944	0.862,0.771	0.828,0.861	0.975,0.805	1.0,0.931	0.841,0.794	1.0,0.947	NA,0.949	0.871,0.876	0.794,0.762	0.852,1.0	0.841,0.909
Ga07g00390	Chr07	-	4198434	4198625	4198484	4198625	4197900	4198024	NA,0.401	0.757,0.401	0.781,0.893	0.853,0.614	0.637,0.71	0.401,0.572	0.538,0.671	0.609,0.781	1.0,0.817	0.599,0.745	0.572,0.728	NA,0.471	0.63,0.662	0.786,0.681	0.614,0.728	0.484,0.778
Ga07g00390	Chr07	-	4197037	4197557	4197493	4197557	4196813	4196922	NA,0.171	0.048,0.167	0.051,0.191	0.023,0.045	0.031,0.102	0.016,0.098	0.157,0.132	0.052,0.026	0.2,0.053	0.039,0.102	0.046,0.114	NA,0.28	0.035,0.1	0.04,0.048	0.06,0.03	0.117,0.03
Ga07g00390	Chr07	-	4198346	4198625	4198434	4198625	4197900	4198024	NA,0.576	0.331,0.571	0.143,0.06	0.139,0.089	0.202,0.239	0.0,0.106	0.176,0.128	0.197,0.166	0.427,0.257	0.24,0.186	0.369,0.347	NA,0.071	0.233,0.129	0.066,0.119	0.301,0.25	0.347,0.242
Ga07g00390	Chr07	-	4198346	4198625	4198484	4198625	4197900	4198024	NA,0.608	0.727,0.6	0.7,0.818	0.739,0.467	0.579,0.692	0.125,0.417	0.403,0.537	0.5,0.7	1.0,0.806	0.559,0.704	0.6,0.745	NA,0.2	0.593,0.552	0.684,0.536	0.573,0.636	0.565,0.758
Ga07g00391	Chr07	-	4202309	4205632	4204251	4205632	4201374	4201670	NA,NA	1.0,NA	NA,1.0	1.0,1.0	0.727,0.556	0.75,1.0	0.778,0.714	1.0,0.2	1.0,1.0	1.0,1.0	1.0,0.733	NA,0.84	0.333,1.0	1.0,1.0	1.0,1.0	0.5,0.25
Ga07g00407	Chr07	+	4312537	4312606	4312537	4312602	4313170	4313233	NA,0.273	0.421,0.0	0.061,0.139	0.345,0.155	0.267,0.186	0.163,0.073	0.066,0.147	0.206,0.077	0.102,0.113	0.04,0.202	0.163,0.338	NA,0.409	0.214,0.327	0.239,0.146	0.195,0.235	0.026,0.197
Ga07g00413	Chr07	+	4380095	4380286	4380095	4380239	4380372	4380747	NA,0.185	0.047,NA	0.174,0.138	0.132,0.064	0.0,NA	0.146,0.033	0.136,0.146	0.157,0.237	0.079,0.031	0.0,0.12	0.0,0.024	NA,0.089	0.106,0.085	0.083,0.159	0.106,0.044	0.12,0.124
Ga07g00424	Chr07	+	4547252	4547399	4547252	4547357	4547488	4547599	0.0,0.0	0.0,0.414	0.0,0.0	0.0,0.105	0.089,0.0	NA,0.0	0.0,0.025	0.191,0.0	0.0,0.298	0.086,0.202	0.098,0.0	0.056,0.0	0.111,0.111	0.298,0.0	0.105,0.0	0.0,0.0
Ga07g00455	Chr07	-	5052419	5052662	5052573	5052662	5052082	5052295	NA,0.033	0.023,0.0	0.111,0.12	0.077,0.116	0.04,0.032	0.033,0.018	0.034,0.023	0.02,0.041	0.053,0.041	0.077,0.0	0.0,0.031	NA,0.03	0.024,0.01	0.049,0.019	0.042,0.0	0.016,0.0
Ga07g00455	Chr07	-	5054432	5054455	5054437	5054455	5053874	5053936	1.0,NA	NA,NA	NA,NA	NA,NA	0.194,0.0	0.325,0.0	0.553,0.742	1.0,1.0	NA,1.0	NA,1.0	0.658,0.0	NA,1.0	0.419,1.0	0.391,1.0	0.0,0.0	0.49,0.325
Ga07g00455	Chr07	-	5054432	5054455	5054437	5054455	5053647	5053750	NA,NA	NA,NA	NA,NA	NA,NA	0.49,NA	NA,0.0	NA,1.0	0.0,1.0	NA,1.0	0.0,NA	NA,0.0	NA,0.49	NA,0.0	0.0,1.0	1.0,0.0	NA,1.0
Ga07g00456	Chr07	-	5064257	5064280	5064262	5064280	5063261	5063383	NA,0.562	0.0,0.0	0.0,0.49	0.325,0.49	0.438,0.074	0.579,0.325	0.325,0.138	0.215,0.243	0.658,0.0	0.161,0.742	0.051,0.366	NA,0.698	0.121,0.0	0.194,0.121	0.121,0.658	0.194,0.243
Ga07g00462	Chr07	-	5115612	5115668	5115625	5115668	5114978	5115065	NA,0.438	0.327,0.373	0.781,0.284	0.505,0.308	0.187,0.603	0.41,0.572	0.315,0.411	0.327,0.229	0.416,0.386	0.501,0.327	0.318,0.229	NA,0.667	0.321,0.572	0.471,0.269	0.358,0.416	0.592,0.522
Ga07g00486	Chr07	-	5383731	5384578	5384383	5384578	5383288	5383658	NA,0.333	0.238,NA	1.0,0.294	0.2,0.086	0.163,0.12	0.286,0.294	0.147,0.128	0.167,0.176	0.2,0.174	0.167,0.125	0.217,0.1	NA,0.5	0.176,0.1	0.0,0.2	0.143,0.294	0.25,0.097
Ga07g00492	Chr07	+	5410614	5411269	5410614	5411246	5411403	5411547	NA,NA	NA,NA	NA,NA	NA,0.45	0.0,0.45	NA,NA	1.0,1.0	1.0,NA	NA,1.0	1.0,NA	NA,NA	0.0,NA	1.0,0.45	1.0,1.0	NA,NA	NA,NA
Ga07g00510	Chr07	+	5643005	5643343	5643005	5643126	5643599	5643664	NA,NA	0.25,0.091	0.037,0.067	0.5,0.2	0.122,0.083	0.0,0.176	0.182,0.042	0.0,0.154	0.143,0.0	0.294,0.0	0.167,0.2	NA,0.333	0.0,0.0	0.333,0.0	0.333,1.0	0.0,0.0
Ga07g00511	Chr07	-	5652290	5654646	5654511	5654646	5651541	5651726	NA,1.0	1.0,0.0	1.0,0.882	1.0,1.0	0.6,1.0	1.0,0.636	1.0,0.789	0.75,0.714	1.0,NA	NA,1.0	1.0,0.5	NA,0.6	1.0,1.0	1.0,1.0	NA,1.0	1.0,1.0
Ga07g00516	Chr07	+	5710820	5710940	5710820	5710928	5711019	5711119	NA,NA	NA,NA	NA,0.871	0.915,1.0	0.958,0.914	0.95,1.0	0.878,0.874	0.97,0.955	NA,NA	1.0,0.89	1.0,1.0	1.0,1.0	1.0,0.979	1.0,1.0	NA,NA	1.0,1.0
Ga07g00541	Chr07	-	5973148	5973573	5973228	5973573	5972866	5973025	NA,0.943	0.816,1.0	0.93,1.0	0.823,0.878	0.93,1.0	1.0,0.848	1.0,0.959	1.0,1.0	0.904,0.93	1.0,1.0	1.0,0.833	NA,1.0	1.0,1.0	1.0,0.681	0.914,0.899	0.925,0.884
Ga07g00544	Chr07	+	5994623	5994711	5994623	5994655	5994828	5994924	NA,0.632	0.424,0.391	0.36,0.346	0.491,0.414	0.415,0.351	0.376,0.458	0.353,0.369	0.432,0.428	0.263,0.191	0.623,0.264	0.427,0.338	NA,0.391	0.456,0.38	0.31,0.435	0.435,0.483	0.435,0.501
Ga07g00578	Chr07	+	6598937	6601421	6598937	6599027	6601905	6602367	NA,0.041	0.125,NA	0.04,0.0	0.1,0.048	0.0,0.0	0.053,0.016	0.0,0.0	0.2,0.043	0.111,0.021	0.2,0.0	0.03,0.04	NA,0.0	0.0,0.0	0.097,0.061	0.25,0.091	0.15,0.027
Ga07g00582	Chr07	+	6621530	6625176	6621530	6622341	6625261	6625561	NA,0.0	0.022,0.231	0.01,0.013	0.059,0.097	0.073,0.099	0.0,0.033	0.014,0.044	0.061,0.034	0.143,0.0	0.04,0.014	0.077,0.0	NA,0.143	0.0,0.0	0.015,0.011	0.023,0.0	0.0,0.059
Ga07g00588	Chr07	+	6693038	6693377	6693038	6693121	6693480	6693643	NA,1.0	0.692,1.0	0.733,0.467	0.455,0.778	0.364,0.636	NA,0.286	0.0,0.385	NA,0.5	0.778,0.226	0.515,0.241	0.714,0.529	NA,NA	0.25,0.333	0.714,1.0	0.731,0.455	0.5,0.818
Ga07g00591	Chr07	+	6737938	6738313	6737938	6738298	6738400	6738558	NA,0.275	0.081,0.26	0.467,0.467	0.422,0.348	0.176,0.252	0.226,0.285	0.152,0.337	0.38,0.22	0.305,0.184	0.412,0.106	0.208,0.28	NA,0.318	0.2,0.22	0.337,0.211	0.12,0.137	0.196,0.282
Ga07g00593	Chr07	-	6755790	6755974	6755852	6755974	6755408	6755689	NA,NA	NA,1.0	1.0,0.617	NA,1.0	0.607,1.0	0.756,NA	0.508,0.712	0.712,1.0	NA,NA	0.684,0.382	1.0,1.0	0.508,1.0	1.0,1.0	1.0,1.0	0.452,NA	NA,NA
Ga07g00593	Chr07	-	6755795	6755974	6755852	6755974	6755408	6755689	NA,NA	1.0,NA	NA,0.584	NA,1.0	0.615,1.0	NA,1.0	0.63,0.893	0.817,1.0	NA,NA	0.742,0.657	1.0,1.0	0.63,1.0	1.0,1.0	1.0,1.0	0.68,NA	NA,NA
Ga07g00593	Chr07	-	6761996	6762120	6762010	6762120	6761338	6761395	NA,1.0	1.0,0.688	1.0,1.0	1.0,0.965	0.718,0.793	1.0,0.747	0.939,0.946	0.815,0.815	1.0,1.0	0.925,0.846	0.942,0.934	NA,0.764	0.799,0.764	0.928,1.0	0.941,0.883	1.0,0.639
Ga07g00593	Chr07	-	6755790	6755974	6755795	6755974	6755408	6755689	NA,NA	NA,1.0	1.0,0.512	0.0,0.457	0.49,0.243	NA,0.0	0.292,0.069	0.278,0.419	NA,NA	0.278,0.194	0.0,0.0	0.325,0.278	0.138,0.0	0.121,0.658	0.161,NA	NA,NA
Ga07g00635	Chr07	+	7419916	7420848	7419916	7420114	7421105	7421132	NA,0.905	0.77,1.0	0.688,0.917	0.761,0.737	0.577,0.609	0.756,0.585	0.511,0.537	0.707,0.736	0.745,0.827	0.895,0.698	0.814,0.843	NA,0.984	0.728,0.63	0.727,0.712	0.766,0.699	0.88,0.97
Ga07g00658	Chr07	+	7794107	7795222	7794107	7794521	7795343	7796907	NA,0.333	0.259,0.333	0.059,0.231	0.429,0.306	0.163,0.111	0.067,0.17	0.254,0.304	0.059,0.448	0.481,0.286	0.0,0.412	0.053,0.171	NA,0.429	0.125,0.208	0.182,0.111	0.44,0.455	0.25,0.455
Ga07g00671	Chr07	+	8035302	8036162	8035302	8036147	8037408	8037561	NA,1.0	0.875,1.0	0.814,0.643	0.637,0.665	0.778,0.79	0.724,0.875	0.734,0.746	0.607,0.814	0.687,0.819	0.658,0.662	0.58,0.721	NA,1.0	0.654,0.711	0.67,0.733	0.63,0.937	0.695,0.687
Ga07g00678	Chr07	-	8157900	8157987	8157932	8157987	8157118	8157391	NA,0.631	0.953,1.0	1.0,0.842	1.0,0.866	1.0,1.0	0.938,0.916	0.807,0.753	1.0,0.904	0.842,0.774	1.0,0.753	0.842,0.851	NA,0.432	0.604,1.0	1.0,0.753	0.95,1.0	0.944,0.975
Ga07g00687	Chr07	+	8345741	8346007	8345741	8345904	8346198	8346272	NA,0.077	0.235,0.091	0.135,0.081	0.29,0.122	0.181,0.101	0.133,0.296	0.161,0.095	0.113,0.139	0.391,0.089	0.073,0.174	0.309,0.172	NA,0.032	0.174,0.176	0.102,0.161	0.268,0.455	0.2,0.314
Ga07g00704	Chr07	+	8693232	8693499	8693232	8693301	8693646	8693689	NA,0.067	0.139,0.0	0.111,0.147	0.104,0.118	0.272,0.321	0.265,0.312	NA,0.335	0.169,0.171	0.137,0.086	0.297,0.238	0.145,0.107	NA,0.625	0.167,0.225	0.14,0.092	0.092,0.081	0.085,0.256
Ga07g00746	Chr07	-	9193760	9193831	9193813	9193831	9192471	9192590	NA,0.0	0.0,NA	0.086,NA	0.0,0.0	0.052,0.039	0.0,0.029	NA,0.045	0.0,0.0	0.0,0.0	0.0,0.247	0.158,0.0	NA,0.219	0.215,0.0	0.208,0.0	0.107,NA	0.273,0.158
Ga07g00771	Chr07	-	9556057	9556191	9556091	9556191	9555327	9555571	NA,0.838	0.529,0.789	0.938,0.75	0.877,0.852	0.851,0.785	0.803,0.864	NA,0.755	0.807,0.828	1.0,1.0	0.68,0.93	0.784,0.902	1.0,1.0	0.94,0.794	0.636,0.789	0.517,0.714	1.0,1.0
Ga07g00777	Chr07	+	9619346	9621677	9619346	9620868	9621931	9622298	NA,0.021	0.0,0.0	0.032,0.0	0.02,0.02	0.026,0.027	0.0,0.0	NA,0.0	0.0,0.0	0.0,0.036	0.0,0.0	0.0,0.019	NA,0.111	0.0,0.016	0.033,0.0	0.018,0.0	0.015,0.046
Ga07g00794	Chr07	-	9951066	9952482	9951463	9952482	9950142	9950375	NA,0.381	0.2,NA	1.0,0.333	0.6,0.75	0.684,0.333	0.273,0.571	NA,0.684	0.667,0.429	0.0,0.111	0.556,1.0	0.636,0.12	NA,0.429	0.714,0.412	0.429,0.667	0.263,NA	0.25,0.833
Ga07g00795	Chr07	-	9984426	9985961	9984480	9985961	9982548	9984319	NA,1.0	NA,NA	1.0,NA	1.0,NA	1.0,0.394	NA,1.0	1.0,NA	0.661,1.0	NA,1.0	NA,1.0	0.723,1.0	0.661,NA	1.0,1.0	NA,NA	NA,NA	1.0,0.394
Ga07g00796	Chr07	+	10007889	10008217	10007889	10008093	10008615	10008724	NA,1.0	1.0,0.0	0.0,NA	0.0,1.0	0.385,0.714	1.0,0.667	NA,0.143	0.111,1.0	0.0,0.143	0.5,1.0	0.429,0.0	NA,0.0	0.455,NA	1.0,0.231	0.8,0.111	1.0,1.0
Ga07g00796	Chr07	+	10007889	10008217	10007889	10008054	10008615	10008724	NA,1.0	0.333,0.0	0.0,NA	0.0,0.429	0.273,0.333	0.5,0.4	NA,0.167	0.2,0.556	0.0,0.111	0.5,0.6	0.429,0.333	0.333,NA	0.286,0.0	0.5,0.333	0.778,0.333	0.75,1.0
Ga07g00796	Chr07	+	10007889	10008093	10007889	10008054	10008615	10008724	NA,NA	0.0,0.419	0.591,NA	0.265,0.0	0.351,0.126	0.0,0.194	NA,0.464	0.591,0.0	0.419,0.351	0.419,0.0	0.419,0.684	NA,1.0	0.302,0.0	0.419,0.546	0.419,0.743	0.0,NA
Ga07g00836	Chr07	-	10902360	10902812	10902383	10902812	10902209	10902260	NA,NA	NA,0.711	0.949,1.0	0.938,0.788	NA,NA	NA,1.0	1.0,1.0	NA,NA	NA,NA	0.747,0.86	0.86,0.827	1.0,NA	1.0,1.0	1.0,0.886	0.589,0.891	NA,NA
Ga07g00901	Chr07	+	13052654	13052840	13052654	13052803	13053161	13053624	NA,NA	0.0,NA	NA,0.0	NA,0.0	NA,NA	NA,0.0	0.173,0.0	0.268,NA	NA,NA	0.0,0.0	NA,0.0	NA,1.0	0.0,0.047	NA,0.05	NA,NA	NA,NA
Ga07g00904	Chr07	+	13086243	13086421	13086243	13086383	13086499	13086592	NA,0.897	0.744,1.0	NA,1.0	1.0,0.784	1.0,0.901	1.0,0.874	NA,0.908	0.933,0.172	0.939,0.819	1.0,0.686	1.0,1.0	NA,0.629	0.645,0.904	0.645,0.686	0.889,1.0	0.902,0.895
Ga07g00911	Chr07	-	13130809	13130950	13130825	13130950	13128011	13128100	NA,0.401	0.591,0.332	0.682,0.635	0.361,0.516	0.465,0.506	0.483,0.512	NA,0.55	0.513,0.554	0.478,0.532	0.465,0.542	0.52,0.461	NA,0.303	0.574,0.471	0.587,0.518	0.477,0.506	0.538,0.44
Ga07g00970	Chr07	-	14281654	14281886	14281764	14281886	14281279	14281561	NA,0.018	0.029,0.0	0.143,0.017	0.014,0.0	0.03,0.014	0.0,0.034	NA,0.011	0.025,0.0	0.2,0.021	0.0,0.099	0.079,0.025	NA,0.333	0.07,0.032	0.011,0.013	0.056,0.016	0.012,0.022
Ga07g00978	Chr07	-	14660400	14660570	14660432	14660570	14660195	14660325	NA,1.0	NA,1.0	1.0,0.859	1.0,0.873	NA,1.0	NA,1.0	0.0,1.0	NA,1.0	0.851,0.696	0.792,1.0	1.0,1.0	1.0,1.0	0.47,0.504	0.753,0.941	0.873,0.0	NA,NA
Ga07g01008	Chr07	+	15457802	15458090	15457802	15458047	15458196	15458256	NA,0.0	0.105,0.0	0.095,0.082	0.063,0.056	0.049,0.018	0.077,0.038	NA,0.041	0.088,0.04	0.026,0.015	0.167,0.373	0.071,0.016	NA,0.19	0.283,0.024	0.06,0.211	0.024,0.036	0.413,0.0
Ga07g01019	Chr07	+	15618070	15618180	15618070	15618134	15618737	15619209	1.0,NA	NA,NA	0.0,NA	1.0,0.0	1.0,NA	1.0,NA	1.0,NA	1.0,NA	0.508,0.133	1.0,0.0	1.0,NA	NA,1.0	NA,1.0	0.0,1.0	NA,NA	NA,0.147
Ga07g01034	Chr07	+	15815670	15816138	15815670	15816123	15816241	15816310	0.0,NA	0.073,0.065	0.051,0.048	0.076,0.024	0.226,NA	NA,NA	0.0,NA	NA,NA	0.0,0.0	0.074,0.097	0.094,0.094	0.334,NA	0.154,0.0	0.123,0.042	0.061,0.163	0.0,0.0
Ga07g01070	Chr07	-	16827638	16827723	16827648	16827723	16823632	16823851	NA,0.234	0.524,1.0	0.597,0.637	0.514,0.621	0.722,0.657	0.826,0.757	NA,0.781	0.854,0.55	0.598,0.792	0.671,0.802	0.649,0.633	NA,0.0	0.66,0.701	0.681,0.659	0.579,0.344	0.62,0.497
Ga07g01076	Chr07	+	16948354	16948688	16948354	16948645	16948873	16948926	1.0,NA	NA,NA	NA,NA	NA,NA	NA,NA	NA,NA	NA,NA	NA,NA	NA,NA	NA,NA	NA,NA	NA,NA	NA,NA	NA,NA	NA,NA	0.688,0.27
Ga07g01087	Chr07	+	17407226	17408353	17407226	17407853	17408497	17408583	NA,0.004	0.0,0.5	0.067,0.046	0.046,0.023	0.018,0.033	0.087,0.0	NA,0.026	0.043,0.013	0.1,0.101	0.032,0.108	0.016,0.0	NA,0.033	0.053,0.045	0.091,0.008	0.027,0.029	0.056,0.025
Ga07g01102	Chr07	+	17741096	17741229	17741096	17741213	17741812	17741902	NA,0.624	0.859,0.0	1.0,0.853	1.0,1.0	0.867,0.827	0.635,0.859	NA,0.867	1.0,1.0	0.776,0.901	0.897,0.695	0.82,0.859	NA,0.839	0.676,0.623	1.0,0.933	1.0,0.635	0.709,0.822
Ga07g01103	Chr07	-	17763474	17763584	17763494	17763584	17763276	17763363	NA,NA	0.077,0.0	0.071,0.0	0.095,0.0	0.061,0.074	0.077,0.0	NA,0.026	0.055,0.0	0.0,0.0	0.0,0.101	0.144,0.0	0.0,NA	0.0,0.0	0.0,0.0	0.0,0.0	0.0,0.0
Ga07g01120	Chr07	-	18119342	18119414	18119347	18119414	18118654	18118744	NA,1.0	0.658,1.0	1.0,1.0	1.0,1.0	0.896,0.758	NA,1.0	NA,0.857	1.0,1.0	0.852,1.0	0.896,1.0	0.876,0.706	0.868,1.0	0.935,1.0	1.0,1.0	0.779,1.0	1.0,1.0
Ga07g01149	Chr07	-	19008154	19008387	19008322	19008387	19007711	19008061	NA,0.063	0.259,NA	NA,NA	0.25,0.579	0.103,0.083	0.0,0.5	NA,0.286	0.333,0.429	0.333,1.0	0.067,0.091	0.091,0.091	NA,0.0	0.417,0.385	0.273,0.286	0.029,0.0	0.333,0.283
Ga07g01153	Chr07	-	19170006	19170081	19170028	19170081	19169149	19169222	NA,0.798	0.633,1.0	0.531,1.0	0.631,0.707	0.635,0.504	0.705,0.501	NA,0.623	0.541,0.682	0.747,0.617	0.746,0.485	0.77,0.655	NA,0.623	0.752,0.669	0.805,0.733	0.389,0.497	0.774,0.573
Ga07g01185	Chr07	+	20222583	20222954	20222583	20222788	20223150	20223791	NA,1.0	0.0,0.333	NA,0.429	0.0,0.2	0.304,0.239	0.2,0.116	NA,0.291	0.261,0.333	NA,0.0	0.778,0.2	0.333,0.091	0.467,1.0	0.5,0.286	0.143,0.067	NA,1.0	NA,1.0
Ga07g01188	Chr07	-	20295198	20295799	20295277	20295799	20294690	20294780	NA,0.065	0.085,0.0	NA,0.0	0.0,0.053	0.014,0.017	0.0,0.0	NA,0.032	0.0,0.0	0.157,0.237	0.123,0.085	0.0,0.032	NA,0.0	0.03,0.0	0.038,0.0	0.0,0.0	0.0,0.036
Ga07g01190	Chr07	+	20362913	20363009	20362913	20363004	20363188	20363233	NA,0.97	0.889,0.616	0.906,0.812	0.906,0.92	0.839,0.889	0.941,0.902	NA,0.959	0.885,0.836	0.871,0.828	0.835,0.874	0.934,0.918	NA,1.0	0.837,0.919	0.881,0.763	0.901,0.901	0.82,0.898
Ga07g01203	Chr07	+	20764182	20764280	20764182	20764274	20764409	20764956	0.0,NA	1.0,0.488	NA,0.0	0.0,0.0	0.06,0.0	0.0,0.276	0.0,0.0	0.0,0.0	NA,0.0	0.0,0.0	0.08,0.417	0.0,NA	0.0,0.0	0.241,0.276	0.0,0.0	NA,0.0
Ga07g01203	Chr07	+	20762453	20762516	20762453	20762509	20763246	20764095	0.653,NA	1.0,0.0	1.0,0.159	0.653,0.601	0.519,0.645	0.838,0.485	NA,0.653	0.398,0.444	NA,0.586	0.361,0.509	0.857,0.595	NA,0.0	0.407,0.574	0.557,0.225	0.0,0.557	1.0,0.883
Ga07g01284	Chr07	+	24191545	24191905	24191545	24191879	24192142	24192235	NA,NA	NA,NA	NA,1.0	0.0,NA	0.615,0.0	0.285,0.615	NA,0.782	0.615,0.285	0.0,0.0	0.0,0.705	0.324,0.615	NA,0.0	0.444,0.313	1.0,0.444	0.166,NA	1.0,1.0
Ga07g01284	Chr07	+	24191545	24191915	24191545	24191879	24192142	24192235	NA,NA	1.0,NA	1.0,1.0	0.747,1.0	0.884,0.762	0.721,0.922	NA,0.92	0.809,0.649	0.747,0.869	0.787,0.838	0.571,0.869	NA,0.496	0.855,0.628	1.0,0.649	0.564,1.0	1.0,1.0
Ga07g01285	Chr07	+	24191545	24191905	24191545	24191770	24192142	24192235	NA,0.0	1.0,NA	NA,1.0	NA,0.0	0.455,0.0	1.0,0.167	NA,0.238	0.388,0.143	0.0,NA	0.455,1.0	0.5,0.143	NA,0.0	0.625,0.133	1.0,0.5	0.5,0.0	0.5,0.273
Ga07g01285	Chr07	+	24191545	24191915	24191545	24191770	24192142	24192235	NA,0.0	1.0,NA	1.0,1.0	1.0,0.333	0.625,0.5	1.0,0.615	NA,0.5	0.531,0.455	0.667,1.0	0.625,1.0	0.547,0.429	NA,0.8	0.739,0.381	1.0,0.714	0.8,0.667	0.778,0.556
Ga07g01285	Chr07	+	24191545	24191915	24191545	24191905	24192142	24192235	NA,NA	1.0,NA	1.0,0.696	1.0,1.0	0.869,1.0	0.865,0.88	NA,0.759	0.813,0.821	1.0,1.0	1.0,0.681	0.733,0.805	NA,1.0	0.88,0.786	0.733,0.696	0.865,1.0	0.865,0.753
Ga07g01286	Chr07	+	24203397	24203576	24203397	24203524	24203693	24203757	NA,NA	0.05,0.248	0.136,0.049	0.306,0.057	NA,NA	NA,NA	0.0,NA	0.142,NA	NA,0.248	0.274,0.0	0.125,0.072	NA,NA	0.0,0.068	0.125,0.034	NA,0.142	0.0,0.0
Ga07g01286	Chr07	+	24202335	24202659	24202335	24202596	24202923	24203021	NA,0.0	0.0,0.0	0.079,0.049	0.081,0.0	0.0,0.0	NA,0.0	NA,0.0	0.0,NA	0.0,0.0	0.11,0.0	0.036,0.022	0.0,NA	0.197,0.133	0.047,0.028	0.235,0.0	0.0,0.381
Ga07g01286	Chr07	+	24203166	24203260	24203166	24203249	24203397	24203524	NA,0.0	0.532,0.891	0.626,0.539	0.476,0.645	0.0,1.0	NA,0.0	NA,0.522	0.645,1.0	1.0,0.879	0.602,0.679	0.529,0.71	NA,NA	0.694,0.266	0.606,0.62	1.0,0.645	0.0,1.0
Ga07g01346	Chr07	-	26687143	26688093	26687259	26688093	26686788	26687032	NA,1.0	NA,1.0	1.0,1.0	0.8,1.0	0.909,1.0	NA,1.0	NA,0.941	1.0,1.0	NA,1.0	1.0,1.0	1.0,1.0	1.0,1.0	1.0,0.829	1.0,0.951	0.857,1.0	NA,1.0
Ga07g01348	Chr07	-	26756996	26757191	26757059	26757191	26756657	26756730	0.381,NA	0.291,0.0	0.381,0.381	0.144,0.235	0.176,0.129	0.324,0.061	NA,0.146	0.25,0.235	0.0,0.413	0.235,0.672	0.305,0.133	NA,0.683	0.197,0.049	0.291,0.255	0.413,0.0	0.496,0.253
Ga07g01348	Chr07	-	26756654	26756730	26756657	26756730	26756111	26756454	0.595,NA	0.595,NA	1.0,NA	0.329,1.0	0.089,0.37	1.0,0.246	NA,0.898	0.683,0.495	1.0,1.0	0.0,0.855	0.71,0.797	NA,0.0	0.395,0.0	0.0,NA	0.0,NA	0.164,0.797
Ga07g01350	Chr07	-	26822080	26822278	26822141	26822278	26821347	26821511	NA,0.862	0.111,0.0	0.0,0.074	0.033,0.157	0.15,0.219	0.257,0.179	NA,0.114	0.279,0.546	0.237,0.0	0.072,0.172	0.0,0.026	NA,0.111	0.084,0.014	0.044,0.026	0.384,0.094	0.404,0.592
Ga07g01350	Chr07	-	26818847	26819209	26819098	26819209	26818626	26818714	0.0,0.0	0.043,NA	0.029,0.0	0.045,0.016	0.011,0.009	0.0,0.023	NA,0.013	0.017,0.006	NA,0.0	0.0,0.016	0.0,0.0	NA,0.043	0.0,0.152	0.024,0.03	0.0,0.0	NA,0.0
Ga07g01393	Chr07	+	28467533	28467871	28467533	28467813	28468060	28468727	NA,0.22	0.337,0.0	1.0,0.0	0.297,0.346	0.06,0.0	0.0,0.297	NA,0.0	0.169,0.113	1.0,0.312	0.0,0.124	0.241,0.337	NA,0.656	0.175,0.202	0.0,0.0	0.103,0.175	0.559,1.0
Ga07g01409	Chr07	+	28879715	28879809	28879715	28879793	28880153	28881612	NA,1.0	1.0,NA	0.743,1.0	1.0,0.776	0.908,1.0	1.0,1.0	NA,0.938	0.813,0.752	1.0,1.0	0.85,0.966	0.922,0.859	NA,1.0	1.0,1.0	0.881,0.899	1.0,1.0	0.85,0.776
Ga07g01426	Chr07	+	29169242	29169309	29169242	29169306	29169411	29169518	NA,NA	NA,0.898	0.807,0.904	0.78,0.898	NA,NA	NA,NA	1.0,0.831	NA,1.0	NA,NA	0.855,0.865	NA,NA	1.0,0.595	1.0,1.0	1.0,0.884	0.654,1.0	NA,NA
Ga07g01439	Chr07	-	29912777	29913044	29912917	29913044	29911773	29912088	NA,1.0	1.0,NA	0.818,0.81	0.579,0.625	0.684,0.795	1.0,0.704	NA,0.881	1.0,0.8	1.0,0.9	0.857,0.7	0.8,1.0	1.0,NA	0.926,0.795	1.0,0.905	1.0,0.647	0.857,0.652
Ga07g01449	Chr07	-	30632887	30633223	30632910	30633223	30632718	30632802	NA,0.439	0.319,0.45	0.45,0.319	0.329,0.302	0.334,0.434	0.353,0.204	NA,0.329	0.154,0.386	0.45,0.283	0.319,0.577	0.38,0.727	NA,0.672	0.396,0.17	0.189,0.405	0.214,0.45	0.408,0.338
Ga07g01458	Chr07	-	31019899	31020068	31019925	31020068	31019635	31019819	NA,NA	NA,NA	NA,NA	0.0,NA	1.0,0.0	1.0,NA	0.615,NA	1.0,NA	NA,0.0	0.615,NA	NA,NA	NA,0.39	0.615,NA	NA,NA	1.0,0.0	0.285,1.0
Ga07g01460	Chr07	-	31100773	31100855	31100820	31100855	31100569	31100665	NA,0.872	NA,NA	NA,1.0	1.0,1.0	NA,NA	NA,NA	1.0,NA	0.0,NA	1.0,0.804	NA,NA	1.0,1.0	NA,NA	NA,NA	NA,NA	1.0,1.0	0.964,0.952
Ga07g01462	Chr07	+	31234561	31234696	31234561	31234640	31234851	31235089	NA,1.0	1.0,NA	0.563,1.0	1.0,1.0	0.92,0.763	1.0,0.563	NA,0.916	1.0,1.0	1.0,1.0	1.0,1.0	1.0,1.0	NA,1.0	0.893,0.692	1.0,0.893	0.837,1.0	0.794,1.0
Ga07g01469	Chr07	-	32240927	32241877	32241349	32241877	32239575	32240322	NA,0.0	NA,0.0	0.0,0.0	0.0,0.0	0.0,0.0	NA,0.0	0.048,0.0	0.02,0.0	0.0,0.018	0.0,0.0	0.0,0.0	0.013,0.0	0.059,0.059	0.077,0.0	0.012,0.0	0.0,0.0
Ga07g01469	Chr07	-	32240927	32241877	32241429	32241877	32239575	32240322	NA,0.0	NA,NA	NA,1.0	0.0,0.143	0.636,0.0	NA,NA	NA,1.0	1.0,0.333	1.0,1.0	1.0,NA	0.875,0.333	NA,0.0	1.0,0.667	1.0,1.0	0.733,0.0	0.75,0.6
Ga07g01469	Chr07	-	32243788	32243925	32243803	32243925	32243550	32243658	NA,0.916	0.906,1.0	0.891,0.814	0.875,1.0	0.95,0.943	0.786,0.857	NA,0.871	0.851,0.765	0.937,0.652	1.0,0.903	0.813,0.817	NA,0.837	0.747,0.811	0.909,0.937	0.871,0.948	0.937,0.851
Ga07g01469	Chr07	-	32241349	32241877	32241429	32241877	32239575	32240322	NA,0.625	1.0,1.0	1.0,1.0	0.654,0.565	0.86,0.886	1.0,1.0	NA,1.0	1.0,0.933	1.0,1.0	1.0,1.0	0.97,0.902	NA,0.308	1.0,0.899	1.0,1.0	0.923,0.86	0.927,0.919
Ga07g01474	Chr07	+	32556470	32556661	32556470	32556625	32556739	32556856	NA,1.0	0.86,1.0	1.0,1.0	1.0,0.847	0.933,0.739	1.0,0.645	NA,0.504	0.619,0.67	0.663,0.95	0.624,1.0	0.902,0.869	NA,0.855	0.775,0.873	1.0,0.869	0.803,1.0	1.0,0.8
Ga07g01493	Chr07	+	33123833	33123928	33123833	33123907	33124274	33124472	NA,0.267	0.294,1.0	0.0,0.454	0.581,0.329	0.116,0.393	0.581,0.35	NA,0.579	0.454,0.192	0.593,0.495	0.416,0.263	0.316,0.322	NA,0.555	0.5,0.493	0.27,0.257	0.204,0.1	0.439,0.314
Ga07g01524	Chr07	-	35188210	35190239	35189736	35190239	35185416	35187110	NA,0.0	0.097,0.0	0.0,0.0	0.034,0.0	0.075,0.059	0.0,0.0	NA,0.023	0.012,0.0	0.0,0.0	0.0,0.0	0.05,0.0	0.0,NA	0.063,0.0	0.0,0.0	0.0,0.0	0.098,0.062
Ga07g01549	Chr07	+	37831118	37831213	37831118	37831187	37831316	37831597	NA,NA	NA,1.0	NA,0.8	0.0,1.0	0.426,0.86	0.528,0.666	NA,0.745	0.444,0.444	NA,NA	0.444,0.705	1.0,NA	NA,NA	1.0,0.615	1.0,0.8	NA,NA	NA,0.444
Ga07g01568	Chr07	-	40724159	40725229	40725113	40725229	40723553	40724081	NA,NA	NA,NA	NA,NA	1.0,NA	0.5,1.0	0.8,1.0	NA,0.0	0.5,1.0	NA,NA	1.0,NA	0.0,NA	NA,NA	1.0,1.0	NA,0.6	NA,NA	NA,NA
Ga07g01574	Chr07	+	40939192	40939299	40939192	40939292	40939408	40939525	NA,1.0	0.653,NA	0.739,0.569	0.912,0.569	0.69,0.837	0.895,0.634	NA,0.776	0.858,0.776	0.586,0.43	0.767,0.739	0.844,0.85	1.0,NA	0.857,0.485	0.32,0.531	1.0,NA	0.904,0.597
Ga07g01574	Chr07	+	40951215	40951337	40951215	40951332	40951440	40951771	NA,1.0	1.0,NA	NA,NA	1.0,0.812	0.878,1.0	0.0,0.871	NA,0.742	1.0,1.0	NA,1.0	1.0,NA	1.0,0.49	NA,0.452	0.0,0.871	NA,1.0	0.0,1.0	1.0,1.0
Ga07g01574	Chr07	+	40951215	40951525	40951215	40951375	40951627	40951771	NA,0.0	0.231,NA	0.0,0.0	0.273,0.111	0.102,0.143	0.333,0.077	NA,0.164	0.077,0.231	0.333,0.286	0.143,0.0	0.273,0.2	NA,0.714	0.067,0.2	1.0,0.0	0.286,1.0	0.059,0.186
Ga07g01574	Chr07	+	40950763	40951375	40950763	40951130	40951627	40951771	NA,0.13	0.106,0.0	0.048,0.125	0.105,0.182	0.179,0.054	0.091,0.097	NA,0.148	0.121,0.067	0.167,0.156	0.086,0.063	0.103,0.103	NA,0.048	0.163,0.231	0.0,0.02	0.132,0.0	0.263,0.429
Ga07g01611	Chr07	+	44997543	44997705	44997543	44997686	44998649	44998899	NA,0.0	0.243,0.175	0.263,0.477	0.271,0.22	0.305,0.169	0.163,0.253	NA,0.222	0.42,0.175	0.382,0.249	0.071,0.175	0.4,0.411	NA,0.0	0.148,0.297	0.427,0.247	0.141,0.361	0.19,0.216
Ga07g01626	Chr07	+	45532101	45532200	45532101	45532196	45532275	45532353	NA,0.839	0.863,NA	1.0,0.897	0.966,0.869	0.86,0.921	0.936,0.934	NA,0.864	0.897,0.886	0.848,0.931	0.931,0.951	0.764,0.836	NA,1.0	0.95,0.802	1.0,0.918	1.0,0.914	0.852,0.926
Ga07g01626	Chr07	+	45532452	45532574	45532452	45532554	45532669	45532719	NA,0.126	0.0,NA	0.0,0.0	0.132,0.099	0.186,0.107	0.0,0.019	NA,0.079	0.14,0.041	0.132,0.093	0.0,0.063	0.057,0.038	NA,0.0	0.186,0.074	0.173,0.149	0.219,0.193	0.193,0.086
Ga07g01626	Chr07	+	45530021	45530157	45530021	45530132	45530266	45530579	NA,0.474	NA,NA	NA,0.139	0.446,0.392	0.763,1.0	1.0,0.763	NA,0.43	0.491,0.617	0.446,0.446	0.0,0.617	1.0,1.0	NA,0.763	0.668,0.244	0.446,0.349	1.0,1.0	0.668,0.481
Ga07g01663	Chr07	+	50901680	50902158	50901680	50902108	50902345	50902509	NA,0.251	0.882,1.0	0.943,0.843	0.801,0.923	0.824,0.701	1.0,0.919	NA,1.0	0.951,0.85	1.0,1.0	0.886,0.966	0.937,0.963	NA,1.0	0.751,0.909	0.963,0.928	0.885,0.757	NA,0.667
Ga07g01665	Chr07	+	51533500	51533661	51533500	51533616	51533752	51534103	NA,0.058	0.0,NA	0.0,0.409	NA,0.0	0.409,0.0	0.0,0.0	0.051,0.0	NA,0.188	0.409,0.063	NA,NA	0.0,0.0	NA,0.0	0.122,0.0	0.0,0.165	0.0,NA	NA,0.0
Ga07g01665	Chr07	+	51533500	51533616	51533500	51533580	51533752	51534103	NA,0.513	0.526,1.0	0.596,0.425	0.596,0.307	0.564,0.425	1.0,0.747	NA,0.912	NA,0.526	0.458,0.669	NA,NA	0.526,1.0	NA,0.747	0.47,0.526	0.357,0.881	1.0,NA	0.0,0.48
Ga07g01665	Chr07	+	51533500	51533661	51533500	51533580	51533752	51534103	NA,0.113	0.356,1.0	NA,0.356	0.525,0.1	0.492,0.217	1.0,0.525	NA,0.795	NA,0.217	0.387,0.324	NA,NA	0.217,NA	NA,0.525	0.181,0.293	0.257,0.734	NA,NA	NA,0.121
Ga07g01677	Chr07	+	53871971	53872053	53871971	53872049	53872696	53873210	NA,0.318	0.509,0.312	0.618,0.541	0.564,0.433	0.422,0.491	0.443,0.444	NA,0.518	0.471,0.481	0.555,0.605	0.593,0.649	0.43,0.433	NA,0.477	0.541,0.484	0.599,0.547	0.518,0.493	0.682,0.641
Ga07g01700	Chr07	-	57374079	57374231	57374098	57374231	57373894	57373995	NA,0.015	0.0,0.0	0.0,0.0	0.047,0.0	0.016,0.0	0.024,0.032	NA,0.0	0.023,0.041	0.0,0.0	0.184,0.0	0.053,0.075	NA,0.0	0.0,0.018	0.057,0.0	0.0,0.108	0.043,0.059
Ga07g01737	Chr07	-	59475457	59475604	59475470	59475604	59475185	59475339	NA,0.286	0.373,0.0	0.16,0.0	0.215,0.173	0.176,0.229	0.0,0.084	NA,0.342	0.159,0.318	0.047,0.142	0.215,0.251	0.108,0.16	NA,0.452	0.082,0.0	0.118,0.045	0.279,0.0	0.182,0.126
Ga07g01748	Chr07	+	62732353	62732608	62732353	62732434	62732678	62732910	NA,0.0	0.111,NA	0.2,0.286	0.28,0.0	0.222,0.333	0.2,0.059	NA,0.2	0.1,0.0	0.333,0.143	0.3,0.0	0.267,0.097	NA,0.0	0.444,0.032	0.25,0.0	0.263,0.0	0.714,0.444
Ga07g01748	Chr07	+	62732353	62732585	62732353	62732434	62732678	62732910	NA,0.308	0.333,NA	0.2,0.091	0.419,0.2	0.563,0.579	0.538,0.385	NA,0.294	0.217,0.3	0.5,0.385	0.44,0.333	0.522,0.282	NA,0.25	0.667,0.348	0.4,0.143	0.611,0.333	0.789,0.667
Ga07g01748	Chr07	+	62732353	62732608	62732353	62732585	62732678	62732910	NA,0.0	0.17,NA	0.45,0.766	0.214,0.0	0.141,0.267	0.064,0.076	NA,0.329	0.17,0.0	0.141,0.179	0.0,0.0	0.141,0.182	NA,0.0	0.17,0.049	0.29,0.0	0.135,0.0	0.309,0.247
Ga07g01799	Chr07	-	76318508	76318789	76318579	76318789	76317974	76318127	NA,0.0	0.19,0.369	0.0,0.163	0.058,0.128	0.134,0.094	0.196,0.038	NA,0.077	0.16,0.079	0.0,0.19	0.0,0.173	0.101,0.303	NA,1.0	0.081,0.276	0.128,0.086	0.305,0.068	0.105,0.077
Ga07g01807	Chr07	-	77266228	77266268	77266250	77266268	77264622	77264896	NA,0.216	1.0,1.0	0.452,0.142	0.452,0.673	0.136,0.403	0.292,0.391	NA,0.391	0.49,0.0	NA,1.0	0.355,1.0	0.414,0.508	NA,0.524	0.142,0.155	0.623,0.398	0.623,0.579	0.0,0.452
Ga07g01844	Chr07	+	80339037	80342574	80339037	80339266	80343128	80343277	0.333,NA	0.5,1.0	NA,NA	0.333,0.333	0.0,0.333	NA,0.0	NA,0.333	0.0,NA	0.5,NA	NA,0.333	1.0,0.0	NA,1.0	NA,NA	NA,NA	1.0,NA	0.0,0.0
Ga07g01932	Chr07	+	86184052	86184120	86184052	86184112	86185348	86185488	NA,0.867	1.0,NA	1.0,0.318	0.483,1.0	0.609,1.0	1.0,0.802	0.966,0.789	0.849,1.0	1.0,1.0	0.737,1.0	0.555,0.808	NA,0.0	0.867,0.944	0.714,0.539	0.651,0.318	0.929,0.7
Ga07g02010	Chr07	-	89930121	89930817	89930569	89930817	89919177	89920015	NA,0.306	0.704,0.5	0.333,0.556	0.6,0.882	0.769,0.704	0.569,0.586	0.397,0.518	0.765,0.375	0.626,0.453	0.68,0.6	0.628,0.548	NA,0.467	0.489,0.452	0.684,0.643	0.543,0.846	0.529,0.773
Ga07g02021	Chr07	-	90670229	90670376	90670235	90670376	90669090	90669800	NA,0.366	0.395,0.62	0.741,0.76	0.359,0.47	0.372,0.571	0.541,0.362	0.51,0.328	0.596,0.38	0.331,0.428	0.396,0.482	0.278,0.305	NA,0.563	0.318,0.427	0.588,0.467	0.371,0.346	0.567,0.455
Ga07g02039	Chr07	+	91054523	91054616	91054523	91054585	91055133	91055362	NA,1.0	0.952,1.0	1.0,1.0	0.961,0.897	0.891,0.871	1.0,0.839	0.742,0.877	0.876,0.942	1.0,0.968	0.915,0.918	0.968,0.918	NA,0.908	0.874,0.95	0.95,0.96	0.962,0.822	0.951,0.902
Ga07g02040	Chr07	-	91061707	91063676	91062783	91063676	91059620	91061340	NA,0.229	0.0,NA	0.0,0.0	0.037,0.042	0.027,0.025	0.0,0.011	0.009,0.0	0.027,0.0	0.08,0.0	0.0,0.0	0.0,0.028	NA,0.2	0.032,0.031	0.03,0.009	0.048,0.059	0.1,0.06
Ga07g02044	Chr07	+	91127458	91127548	91127458	91127500	91127743	91127859	0.404,NA	0.07,NA	0.184,0.0	0.311,0.0	0.449,0.67	0.404,0.0	0.449,0.772	0.119,0.531	0.576,0.0	0.289,0.088	0.311,0.279	NA,0.404	0.404,0.337	1.0,0.337	0.145,NA	0.0,0.279
Ga07g02044	Chr07	+	91129772	91130386	91129772	91130381	91130562	91131790	NA,0.792	0.733,1.0	0.871,0.579	0.734,0.909	0.785,0.7	0.881,0.914	0.97,0.942	0.944,0.942	0.794,0.871	0.634,0.733	0.855,0.809	NA,0.881	0.885,0.871	0.82,0.785	0.868,0.896	0.762,0.845
Ga07g02044	Chr07	+	91129772	91130215	91129772	91130006	91130326	91130386	NA,0.009	0.014,0.125	0.0,0.0	0.037,0.111	0.042,0.048	0.244,0.046	0.054,0.007	0.07,0.019	0.027,0.103	0.158,0.053	0.075,0.0	NA,0.044	0.056,0.0	0.107,0.073	0.059,0.0	0.018,0.017
Ga07g02049	Chr07	+	91364343	91364478	91364343	91364422	91365173	91366231	NA,0.036	0.014,0.0	0.138,0.097	0.031,0.045	0.011,0.009	0.0,0.0	0.0,0.036	0.097,0.022	0.017,0.064	0.0,0.031	0.079,0.051	NA,0.278	0.027,0.052	0.067,0.031	0.034,0.03	0.101,0.046
Ga07g02100	Chr07	+	92021748	92022539	92021748	92021830	92023367	92023445	NA,NA	0.0,NA	NA,NA	1.0,1.0	0.556,0.333	1.0,0.5	1.0,1.0	0.333,0.2	1.0,0.333	NA,NA	1.0,0.5	1.0,NA	0.429,0.0	0.0,0.1	1.0,0.0	1.0,1.0
Ga07g02100	Chr07	+	92016440	92016668	92016440	92016604	92016778	92016972	NA,0.0	0.0,0.0	0.0,0.109	0.086,0.026	0.089,0.022	0.067,0.141	0.124,0.14	0.089,0.133	0.092,0.169	0.064,0.088	0.205,0.201	NA,0.0	0.086,0.112	0.186,0.084	0.026,0.12	0.042,0.124
Ga07g02100	Chr07	+	92021748	92022539	92021748	92021814	92023367	92023445	0.0,NA	0.059,NA	NA,0.0	0.1,0.067	0.104,0.059	0.091,0.116	0.038,0.048	0.038,0.043	0.2,0.125	0.043,0.0	0.333,0.125	NA,0.0	0.13,0.0	0.0,0.1	0.083,0.0	0.091,0.143
Ga07g02100	Chr07	+	92021748	92021830	92021748	92021814	92023367	92023445	0.0,NA	0.246,NA	NA,0.0	0.088,0.0	0.104,0.098	0.0,0.121	0.0,0.0	0.065,0.136	0.0,0.199	0.073,0.0	0.118,0.11	NA,0.0	0.148,0.067	0.088,0.465	0.0,0.465	0.0,0.162
Ga07g02104	Chr07	+	92074515	92075191	92074515	92075071	92075318	92076517	NA,0.625	1.0,1.0	0.636,0.905	1.0,0.806	0.867,1.0	0.538,0.852	0.911,0.797	0.84,0.556	0.714,0.727	1.0,0.455	0.84,0.886	NA,0.386	0.786,0.867	1.0,1.0	1.0,0.636	0.75,1.0
Ga07g02113	Chr07	-	92178139	92178279	92178189	92178279	92177775	92177994	NA,0.0	0.165,0.308	0.572,0.329	0.346,0.314	0.212,0.204	0.196,0.347	0.272,0.325	0.277,0.226	0.251,0.154	0.295,0.482	0.3,0.118	NA,0.843	0.334,0.069	0.286,0.386	0.381,0.514	0.433,0.299
Ga07g02118	Chr07	-	92277357	92278995	92278959	92278995	92276857	92277026	NA,0.333	1.0,NA	NA,NA	NA,NA	0.538,0.333	0.0,1.0	0.778,1.0	0.333,0.5	0.0,1.0	1.0,0.2	0.538,0.778	1.0,NA	0.5,1.0	1.0,0.5	0.0,0.0	NA,0.0
Ga07g02120	Chr07	-	92296910	92297016	92296967	92297016	92296509	92296813	NA,NA	NA,NA	1.0,NA	NA,NA	1.0,NA	1.0,1.0	0.919,0.982	1.0,1.0	NA,1.0	NA,NA	1.0,NA	NA,NA	NA,1.0	NA,NA	NA,NA	NA,1.0
Ga07g02125	Chr07	-	92403286	92403481	92403415	92403481	92402226	92402259	NA,1.0	1.0,1.0	1.0,0.879	1.0,0.943	0.991,0.986	1.0,0.957	0.95,0.909	0.985,0.891	1.0,1.0	1.0,1.0	0.826,0.917	1.0,NA	1.0,0.879	1.0,0.849	0.765,1.0	1.0,1.0
Ga07g02125	Chr07	-	92402173	92402259	92402226	92402259	92401916	92402060	NA,NA	0.0,0.0	0.33,0.079	0.065,0.108	0.037,0.048	0.045,0.025	0.209,0.181	0.113,0.04	0.0,0.141	0.073,0.172	0.127,0.099	0.0,NA	0.158,0.112	0.09,0.148	0.193,0.0	0.0,0.062
Ga07g02146	Chr07	+	92637907	92638505	92637907	92638274	92638750	92638894	NA,0.167	0.3,1.0	0.333,0.077	0.238,0.273	0.235,0.231	0.059,0.356	0.32,0.14	0.239,0.246	0.25,0.217	0.2,0.091	0.313,0.429	NA,0.667	0.333,0.29	0.28,0.077	0.286,0.25	0.158,0.053
Ga07g02146	Chr07	+	92636272	92636958	92636272	92636502	92637106	92637274	NA,0.333	0.333,0.2	0.714,0.308	0.294,0.515	0.398,0.355	0.63,0.347	0.311,0.319	0.441,0.316	0.0,1.0	0.368,0.524	0.412,0.451	NA,0.5	0.238,0.551	0.556,0.452	0.563,NA	0.172,0.233
Ga07g02152	Chr07	-	92734502	92734629	92734507	92734629	92734258	92734415	NA,0.861	0.904,0.871	0.694,0.948	0.857,0.94	0.839,0.771	0.845,0.845	0.864,0.818	0.875,0.785	0.932,0.963	0.758,0.794	0.912,0.887	NA,0.658	0.758,0.847	0.88,0.851	0.896,0.828	0.971,0.869
Ga07g02159	Chr07	+	92983253	92983410	92983253	92983344	92983537	92983971	NA,0.28	NA,0.232	NA,0.232	0.416,0.384	0.322,0.401	0.459,0.505	0.477,0.541	0.415,0.576	0.446,0.454	NA,NA	0.464,0.341	NA,0.232	0.575,0.422	0.644,0.495	0.375,0.325	0.408,0.433
Ga07g02179	Chr07	-	93270995	93271393	93271097	93271393	93270793	93270879	NA,0.889	1.0,NA	1.0,1.0	1.0,0.75	0.844,0.882	0.857,0.744	NA,0.824	1.0,1.0	0.6,0.576	0.765,1.0	0.886,1.0	NA,0.412	0.905,0.882	1.0,0.613	0.92,0.833	1.0,0.778
Ga07g02224	Chr07	-	93970522	93970756	93970671	93970756	93970070	93970130	NA,1.0	0.333,1.0	NA,0.5	1.0,1.0	0.84,0.714	0.556,0.75	NA,1.0	0.818,0.714	1.0,0.556	1.0,1.0	0.75,1.0	NA,1.0	1.0,0.7	1.0,1.0	1.0,1.0	0.556,1.0
Ga07g02233	Chr07	+	94125048	94125144	94125048	94125109	94125205	94125300	NA,0.036	0.0,NA	NA,0.13	0.041,0.025	0.137,0.14	0.063,0.05	NA,0.048	0.049,0.108	0.066,0.054	0.157,0.033	0.166,0.069	0.0,NA	0.0,0.047	0.18,0.128	0.0,0.0	0.052,0.045
Ga07g02234	Chr07	-	94130981	94131154	94130987	94131154	94129699	94130181	NA,1.0	1.0,1.0	0.851,0.717	0.631,0.781	0.857,0.73	0.727,0.765	NA,0.892	0.844,0.769	NA,1.0	0.631,0.961	0.93,0.792	NA,0.95	0.859,0.964	0.832,0.792	0.899,0.449	0.805,0.892
Ga07g02297	Chr07	-	95206635	95206814	95206658	95206814	95205967	95206261	NA,0.0	0.621,0.0	0.0,0.0	0.247,0.154	0.231,0.098	0.069,0.112	NA,0.141	0.177,0.069	0.0,0.38	0.214,0.114	0.052,0.17	NA,0.0	0.17,0.116	0.182,0.177	0.0,0.105	0.182,0.201
Ga07g02297	Chr07	-	95204330	95204667	95204341	95204667	95203718	95203952	NA,0.694	0.645,0.0	0.377,0.163	0.142,0.266	0.308,0.275	0.312,0.123	NA,0.297	0.156,0.391	0.353,0.266	0.366,0.393	0.56,0.571	NA,0.645	0.115,0.369	0.328,0.194	0.288,0.312	0.259,0.377
Ga07g02328	Chr07	-	95582489	95583047	95582675	95583047	95582097	95582242	NA,0.905	NA,NA	0.455,1.0	0.0,1.0	1.0,0.333	1.0,0.273	NA,0.556	1.0,0.429	1.0,0.75	NA,0.25	0.714,0.429	0.333,NA	0.455,1.0	1.0,1.0	0.333,1.0	1.0,0.556
Ga07g02328	Chr07	-	95582675	95583047	95582732	95583047	95582097	95582242	NA,1.0	0.0,NA	0.359,NA	1.0,0.176	NA,1.0	NA,1.0	NA,0.39	NA,1.0	NA,0.176	NA,1.0	1.0,1.0	NA,0.0	0.657,0.0	NA,0.0	1.0,NA	0.39,0.561
Ga07g02328	Chr07	-	95582489	95583047	95582732	95583047	95582097	95582242	NA,1.0	0.0,NA	0.407,1.0	1.0,0.571	1.0,1.0	1.0,1.0	NA,0.556	1.0,1.0	1.0,0.5	NA,1.0	1.0,1.0	NA,0.0	0.75,0.5	1.0,0.429	1.0,1.0	0.667,0.714
Ga07g02329	Chr07	+	95601660	95601863	95601660	95601858	95604037	95604338	NA,0.375	0.0,1.0	1.0,NA	0.0,0.906	0.49,0.569	0.49,0.896	NA,0.719	0.828,0.0	1.0,0.0	1.0,0.885	0.719,0.634	NA,1.0	0.794,0.259	0.562,0.224	1.0,NA	0.59,0.49
Ga07g02333	Chr07	-	95683566	95683948	95683720	95683948	95682623	95683392	1.0,0.8	NA,NA	NA,NA	0.5,0.0	0.714,NA	NA,NA	0.429,0.0	1.0,NA	1.0,NA	NA,NA	1.0,NA	NA,NA	1.0,NA	NA,NA	NA,NA	NA,NA
Ga07g02333	Chr07	-	95684140	95685059	95684937	95685059	95682623	95683948	NA,0.36	0.0,0.143	1.0,0.4	0.429,0.316	0.867,0.76	0.63,0.674	NA,0.563	0.467,0.8	0.6,0.833	0.75,0.619	0.7,0.636	NA,1.0	0.586,0.52	0.467,0.667	0.8,0.25	0.5,0.833
Ga07g02338	Chr07	-	95742000	95742142	95742076	95742142	95741234	95741405	NA,0.342	0.278,0.202	0.204,0.156	0.241,0.163	0.169,0.219	0.129,0.149	NA,0.144	0.151,0.209	0.168,0.197	0.128,0.09	0.205,0.171	NA,0.503	0.321,0.258	0.171,0.128	0.108,0.212	0.184,0.19
Ga07g02395	Chr07	-	96574208	96574282	96574223	96574282	96574031	96574104	NA,0.0	0.493,0.0	NA,0.0	0.305,0.369	0.189,0.173	0.334,0.467	NA,0.449	0.405,0.422	0.28,0.323	0.226,0.0	0.135,0.171	NA,0.539	0.226,0.247	0.226,0.539	0.568,0.0	0.445,0.503
Ga07g02398	Chr07	+	96599456	96600011	96599456	96599763	96600090	96600150	NA,NA	1.0,1.0	1.0,0.667	1.0,0.714	0.81,0.684	NA,0.647	0.357,0.545	0.889,0.5	NA,0.0	0.556,1.0	1.0,1.0	0.75,0.6	1.0,0.818	1.0,0.714	1.0,1.0	NA,NA
Ga07g02398	Chr07	+	96602571	96602775	96602571	96602597	96603345	96603457	0.0,NA	0.0,0.0	0.077,0.048	0.143,0.048	0.128,0.077	0.053,0.095	NA,0.2	0.073,0.176	0.0,0.0	0.182,0.056	0.5,NA	NA,0.0	0.0,0.0	0.067,0.038	0.0,NA	0.0,1.0
Ga07g02450	Chr07	-	97172768	97172939	97172776	97172939	97172368	97172569	NA,0.339	1.0,NA	0.0,0.384	0.583,NA	0.737,0.483	0.0,0.318	NA,0.789	0.737,0.808	0.483,0.0	1.0,0.609	0.789,1.0	NA,1.0	0.118,0.318	0.384,0.539	0.483,0.651	0.583,0.348
Ga07g02461	Chr07	+	97349985	97350108	97349985	97350102	97350215	97350332	NA,0.322	0.509,0.488	0.309,0.602	0.698,0.432	0.557,0.553	0.656,0.468	NA,0.548	0.5,0.503	1.0,0.625	0.555,0.571	0.569,0.488	NA,0.0	0.594,0.518	0.712,0.683	0.488,0.717	0.449,1.0
Ga08g00002	Chr08	-	25119	25690	25157	25690	23680	24414	NA,1.0	0.421,NA	NA,0.421	0.56,0.108	0.421,0.483	NA,1.0	NA,0.267	0.0,0.0	0.686,0.686	1.0,0.0	0.075,0.0	NA,0.421	0.154,0.267	0.154,0.195	0.686,0.0	0.368,0.317
Ga08g00013	Chr08	-	129821	130169	130106	130169	129667	129721	NA,0.043	0.0,0.0	0.333,0.111	0.0,0.053	0.056,0.103	0.143,0.0	NA,0.111	0.116,0.0	0.077,0.0	0.333,0.0	0.0,0.0	NA,0.2	0.111,0.158	0.143,0.0	0.0,0.091	0.28,0.067
Ga08g00018	Chr08	+	157679	158460	157679	158425	158611	158840	NA,0.0	0.0,0.0	0.427,1.0	0.0,0.175	0.749,1.0	1.0,0.271	NA,0.427	0.427,0.271	0.332,0.0	0.271,0.0	0.0,0.0	NA,0.598	0.0,0.199	0.427,0.427	0.65,NA	0.0,0.175
Ga08g00018	Chr08	+	157679	158460	157679	158425	158538	158840	NA,0.0	0.229,NA	0.0,0.0	0.096,0.169	0.169,0.0	0.157,0.085	NA,0.049	0.09,0.13	0.063,0.076	0.427,0.427	0.121,0.047	NA,0.0	0.0,0.063	0.309,0.218	0.13,0.0	0.0,0.147
Ga08g00028	Chr08	+	224984	225093	224984	225054	225169	225348	NA,1.0	0.824,0.684	0.743,1.0	0.871,0.913	0.948,0.821	0.79,0.884	NA,0.856	0.848,0.726	1.0,0.907	1.0,0.884	0.953,0.89	NA,1.0	0.926,0.934	0.841,0.927	0.938,1.0	0.871,0.984
Ga08g00075	Chr08	-	502948	503146	503100	503146	502755	502858	NA,1.0	1.0,1.0	0.818,1.0	1.0,1.0	1.0,0.854	1.0,1.0	NA,0.941	0.869,1.0	1.0,1.0	0.571,0.8	0.793,1.0	NA,1.0	0.882,0.727	0.412,0.767	1.0,1.0	0.765,0.615
Ga08g00078	Chr08	+	582239	582989	582239	582440	583158	583236	NA,0.02	0.0,0.0	0.2,0.0	0.0,0.122	0.032,0.012	0.034,0.0	NA,0.038	0.044,0.056	0.5,0.037	0.0,0.0	0.067,0.064	0.0,NA	0.0,0.057	0.0,0.0	0.033,0.0	0.0,0.0
Ga08g00089	Chr08	-	660766	660834	660770	660834	659831	659949	NA,0.81	0.773,0.493	0.765,0.68	0.657,0.655	0.661,0.721	0.7,0.698	NA,0.635	0.664,0.731	0.696,0.739	0.55,0.788	0.688,0.748	NA,0.711	0.566,0.705	0.633,0.723	0.662,0.714	0.787,0.748
Ga08g00137	Chr08	+	1079318	1079443	1079318	1079397	1079850	1079946	NA,0.911	1.0,0.534	0.929,0.873	0.869,0.763	0.74,0.873	0.892,0.868	NA,0.911	0.842,0.886	0.958,0.873	0.935,0.883	0.944,0.792	NA,0.651	0.921,0.907	0.946,0.871	0.815,0.878	0.816,0.869
Ga08g00139	Chr08	-	1088640	1088813	1088645	1088813	1088364	1088556	NA,0.504	0.0,0.0	0.325,0.259	0.627,0.325	0.733,0.512	0.161,0.194	NA,0.348	0.402,0.622	0.684,0.375	0.27,0.355	0.375,0.49	NA,1.0	0.375,0.304	0.243,0.627	0.449,0.299	0.627,0.215
Ga08g00154	Chr08	+	1185728	1185910	1185728	1185810	1185990	1186250	NA,0.0	0.091,0.429	NA,NA	0.333,0.6	1.0,1.0	0.0,1.0	NA,0.333	1.0,1.0	0.2,NA	NA,0.5	0.5,0.0	0.0,NA	0.333,1.0	0.455,0.25	1.0,1.0	1.0,0.273
Ga08g00159	Chr08	+	1253176	1253343	1253176	1253306	1254000	1254152	NA,1.0	0.55,1.0	0.656,0.716	0.647,0.666	0.647,0.731	0.842,0.65	NA,0.565	0.651,0.837	0.227,0.701	1.0,0.786	0.714,0.827	NA,0.77	0.676,0.746	0.614,0.606	0.704,1.0	0.786,0.614
Ga08g00183	Chr08	-	1504709	1505122	1504887	1505122	1503702	1503829	NA,0.625	1.0,1.0	0.889,0.429	0.946,0.778	0.89,0.882	0.778,0.81	NA,0.783	0.739,0.852	1.0,1.0	0.833,0.833	0.882,0.836	NA,0.246	0.889,0.889	0.946,0.729	0.929,1.0	0.905,0.84
Ga08g00186	Chr08	+	1529627	1529923	1529627	1529911	1530078	1530228	NA,0.0	NA,NA	1.0,1.0	NA,0.474	0.0,0.0	0.31,0.231	NA,0.474	0.0,0.0	NA,0.0	0.231,0.0	NA,NA	0.0,NA	0.494,0.375	0.643,0.389	0.0,NA	1.0,NA
Ga08g00198	Chr08	+	1680240	1680336	1680240	1680328	1681519	1682054	NA,0.668	0.157,0.318	0.0,0.567	0.0,0.404	0.318,0.663	0.509,0.397	NA,0.641	0.583,0.483	0.318,0.662	0.0,0.237	0.237,0.395	NA,0.237	0.29,0.304	0.62,0.623	0.483,0.483	0.286,0.592
Ga08g00241	Chr08	+	2355400	2355783	2355400	2355666	2355877	2355947	NA,NA	0.2,0.111	0.0,0.0	0.0,0.043	0.111,0.111	0.25,NA	0.6,0.0	0.5,0.0	NA,NA	0.158,0.16	0.333,1.0	0.0,NA	0.5,1.0	0.176,0.133	0.143,0.0	NA,0.0
Ga08g00241	Chr08	+	2355400	2355783	2355400	2355666	2355856	2355931	NA,1.0	0.013,0.0	0.015,0.015	0.01,0.021	0.0,0.005	0.007,0.006	NA,0.013	0.01,0.007	NA,0.364	0.011,0.038	0.016,0.017	NA,0.0	0.002,0.016	0.014,0.01	0.0,0.0	0.0,0.01
Ga08g00265	Chr08	-	2604839	2605727	2605252	2605727	2603266	2603322	NA,0.039	0.068,0.034	0.091,0.0	0.067,0.025	0.061,0.066	0.03,0.016	NA,0.034	0.019,0.025	0.021,0.029	0.115,0.018	0.045,0.058	NA,0.276	0.025,0.039	0.016,0.021	0.021,0.024	0.022,0.019
Ga08g00271	Chr08	-	2654876	2654969	2654900	2654969	2653756	2653953	NA,NA	0.0,NA	NA,NA	NA,1.0	NA,NA	NA,0.0	NA,0.0	NA,NA	NA,NA	NA,NA	NA,NA	NA,NA	1.0,NA	NA,NA	1.0,NA	NA,NA
Ga08g00314	Chr08	-	3173088	3174234	3173519	3174234	3172313	3172956	NA,0.565	0.6,0.333	0.333,0.667	0.2,0.615	0.758,0.583	1.0,0.667	NA,0.636	0.63,0.5	1.0,0.692	1.0,0.826	0.565,0.857	NA,1.0	0.714,1.0	0.444,0.714	0.444,1.0	0.857,0.375
Ga08g00323	Chr08	+	3291222	3291672	3291222	3291413	3292687	3292797	NA,1.0	0.167,0.143	0.667,0.389	0.5,0.28	0.127,0.148	0.167,0.231	NA,0.333	0.333,0.333	NA,1.0	0.3,0.571	0.469,0.524	NA,1.0	0.0,1.0	0.333,0.2	0.302,0.143	0.556,0.667
Ga08g00325	Chr08	-	3312370	3312463	3312407	3312463	3312163	3312241	NA,0.0	0.0,0.0	0.184,0.0	0.173,0.196	0.18,0.045	0.167,0.041	NA,0.0	0.101,0.0	0.0,0.0	0.0,0.128	0.06,0.121	0.196,NA	0.058,0.068	0.227,0.268	0.196,0.109	0.423,0.328
Ga08g00331	Chr08	-	3388119	3388547	3388352	3388547	3387961	3388034	NA,0.226	0.231,0.04	0.5,0.0	0.0,0.136	0.123,0.143	0.0,0.08	NA,0.099	0.053,0.176	0.545,0.182	0.0,0.0	0.0,0.097	NA,0.0	0.059,0.167	0.081,0.091	0.067,0.222	0.375,0.333
Ga08g00331	Chr08	-	3389828	3389958	3389838	3389958	3389548	3389735	NA,0.391	0.177,0.0	0.478,0.55	0.314,0.3	0.177,0.165	0.216,0.073	NA,0.244	0.25,0.186	0.212,0.285	0.478,0.149	0.133,0.427	NA,0.276	0.355,0.323	0.33,0.44	0.22,0.478	0.291,0.353
Ga08g00335	Chr08	+	3459734	3460055	3459734	3459899	3461144	3461222	NA,0.243	0.267,0.6	0.487,0.379	0.376,0.348	0.714,0.693	0.75,0.638	NA,0.669	0.72,0.649	0.326,0.341	0.552,0.53	0.348,0.2	NA,0.167	0.495,0.456	0.558,0.614	0.407,0.353	0.467,0.52
Ga08g00389	Chr08	+	4424309	4424349	4424309	4424332	4425166	4425325	NA,0.647	0.604,0.633	0.755,0.873	0.618,0.722	0.579,0.712	0.706,0.795	NA,0.712	0.742,0.609	0.647,0.664	0.821,0.683	0.721,0.644	NA,1.0	0.75,0.713	0.813,0.745	0.668,0.514	0.83,0.758
Ga08g00397	Chr08	+	4515842	4516026	4515842	4515977	4516401	4516766	NA,0.088	0.0,0.0	0.0,0.144	0.0,0.066	0.058,0.0	0.0,0.0	NA,0.0	0.0,0.0	0.402,0.101	0.119,0.0	0.101,0.288	NA,0.094	0.0,0.058	0.053,0.0	0.126,0.0	0.155,0.025
Ga08g00415	Chr08	+	4720988	4721077	4720988	4721057	4721863	4722043	NA,0.04	0.0,0.0	0.456,0.359	0.032,0.077	0.117,0.107	0.114,0.144	NA,0.052	0.085,0.0	0.208,0.05	0.038,0.111	0.087,0.052	NA,0.071	0.318,0.081	0.085,0.348	0.144,0.173	0.144,0.086
Ga08g00415	Chr08	+	4717141	4717360	4717141	4717292	4717543	4717668	NA,0.323	NA,0.0	NA,NA	1.0,0.0	1.0,0.0	NA,NA	NA,1.0	0.472,1.0	0.782,NA	0.374,0.374	0.544,NA	NA,0.463	0.374,0.374	1.0,0.0	0.284,0.0	1.0,0.0
Ga08g00422	Chr08	-	4839382	4840089	4839667	4840089	4837093	4837504	NA,0.063	0.045,0.0	0.0,0.0	0.12,0.037	0.075,0.06	0.111,0.014	NA,0.035	0.039,0.0	0.071,0.032	0.0,0.083	0.045,0.0	NA,0.0	0.067,0.163	0.152,0.191	0.083,0.04	0.116,0.082
Ga08g00433	Chr08	-	5014387	5015089	5014750	5015089	5013206	5014295	NA,0.822	1.0,1.0	0.846,1.0	0.982,0.879	1.0,1.0	1.0,0.92	NA,1.0	0.909,1.0	0.908,0.973	1.0,1.0	1.0,0.692	NA,0.848	0.831,0.72	0.746,0.809	0.833,0.833	0.968,0.87
Ga08g00436	Chr08	+	5055921	5056170	5055921	5055975	5056427	5056586	NA,0.025	0.005,0.007	0.02,0.012	0.016,0.02	0.035,0.052	0.014,0.008	NA,0.022	0.02,0.025	0.014,0.033	0.018,0.031	0.008,0.005	NA,0.011	0.019,0.023	0.018,0.013	0.025,0.053	0.026,0.031
Ga08g00437	Chr08	+	5102311	5102555	5102311	5102383	5102802	5102986	NA,0.162	0.561,0.0	0.208,0.333	0.116,0.258	0.415,0.366	0.179,0.165	NA,0.205	0.192,0.108	0.165,0.15	0.375,0.778	0.508,0.311	NA,0.134	0.244,0.197	0.275,0.186	0.216,0.231	0.256,0.282
Ga08g00468	Chr08	-	5581696	5581750	5581722	5581750	5581337	5581391	NA,0.0	1.0,NA	1.0,NA	NA,0.545	0.615,1.0	NA,1.0	NA,0.705	1.0,1.0	NA,0.615	NA,NA	1.0,1.0	0.815,NA	1.0,1.0	1.0,1.0	0.615,NA	1.0,0.727
Ga08g00496	Chr08	+	6342553	6342751	6342553	6342668	6342824	6342941	NA,0.126	0.154,NA	0.0,0.0	0.0,0.099	0.141,0.115	0.09,0.12	NA,0.032	0.112,0.0	0.0,0.0	0.0,0.17	0.108,0.17	NA,0.354	0.108,0.0	0.084,0.0	0.19,0.0	0.068,0.215
Ga08g00506	Chr08	+	6425884	6426091	6425884	6426090	6426473	6427734	1.0,1.0	1.0,NA	1.0,1.0	1.0,1.0	1.0,1.0	1.0,1.0	1.0,1.0	0.962,1.0	NA,NA	1.0,1.0	1.0,1.0	1.0,1.0	1.0,1.0	1.0,1.0	1.0,1.0	1.0,1.0
Ga08g00508	Chr08	-	6475205	6475279	6475237	6475279	6474816	6475147	NA,0.559	NA,NA	NA,NA	1.0,1.0	0.432,0.533	0.842,0.604	NA,0.792	0.559,0.488	NA,NA	NA,1.0	0.276,0.0	NA,0.0	0.276,0.432	NA,1.0	NA,0.432	1.0,1.0
Ga08g00515	Chr08	-	6548100	6548363	6548312	6548363	6547168	6547400	0.0,1.0	1.0,NA	1.0,0.667	1.0,0.294	0.733,0.714	1.0,1.0	0.905,1.0	0.571,0.455	1.0,0.8	1.0,0.429	1.0,1.0	NA,0.667	0.778,0.6	NA,1.0	1.0,1.0	1.0,1.0
Ga08g00527	Chr08	+	6814043	6816155	6814043	6814209	6816237	6818128	NA,0.5	NA,NA	NA,NA	0.0,NA	0.056,0.0	0.529,0.077	0.0,0.5	0.053,0.077	NA,NA	0.143,0.2	0.0,0.333	NA,NA	0.238,0.125	NA,0.5	NA,NA	NA,NA
Ga08g00542	Chr08	-	7012361	7012659	7012521	7012659	7011606	7011895	NA,0.0	0.053,0.0	0.0,0.0	0.021,0.0	0.057,0.021	0.0,0.006	NA,0.012	0.003,0.016	0.037,0.0	0.0,0.01	0.016,0.0	NA,0.082	0.047,0.009	0.041,0.008	0.033,0.063	0.037,0.0
Ga08g00550	Chr08	-	7147631	7147923	7147638	7147923	7146503	7146568	NA,0.629	0.173,0.485	1.0,0.0	0.519,0.868	0.531,0.485	0.653,0.119	NA,0.337	0.344,0.79	0.653,0.239	0.607,0.895	0.618,0.0	NA,0.739	0.386,0.586	0.597,0.43	0.586,0.191	0.895,0.611
Ga08g00585	Chr08	+	7650852	7650964	7650852	7650953	7653344	7653547	NA,0.405	0.289,0.0	0.154,1.0	0.386,0.256	0.361,0.252	0.259,0.541	NA,0.398	0.335,0.138	0.505,0.468	0.342,0.633	0.372,0.196	NA,0.0	0.131,0.342	0.514,0.443	0.327,0.476	0.568,0.433
Ga08g00594	Chr08	+	7883882	7883972	7883882	7883961	7884787	7884853	NA,1.0	0.96,1.0	1.0,1.0	0.957,0.974	0.952,0.95	1.0,0.901	NA,0.984	0.961,0.973	0.969,0.942	1.0,0.935	0.991,0.908	NA,0.944	0.936,0.984	0.967,1.0	0.989,1.0	0.981,0.97
Ga08g00596	Chr08	-	7918841	7919857	7919785	7919857	7917509	7918549	NA,0.009	0.111,0.048	0.091,0.31	0.273,0.07	0.14,0.183	0.043,0.143	NA,0.055	0.154,0.077	0.0,0.068	0.364,0.417	0.179,0.048	NA,0.593	0.191,0.07	0.13,0.102	0.05,0.333	0.014,0.075
Ga08g00599	Chr08	-	8089428	8089556	8089471	8089556	8088602	8089270	NA,0.121	0.164,0.0	0.081,0.0	0.06,0.058	0.135,0.085	0.049,0.0	NA,0.037	0.018,0.053	0.105,0.038	0.0,0.053	0.137,0.078	NA,0.0	0.058,0.061	0.102,0.09	0.043,0.025	0.05,0.035
Ga08g00609	Chr08	-	8261372	8261670	8261399	8261670	8261171	8261281	NA,0.0	0.284,NA	1.0,NA	0.0,0.0	1.0,0.0	NA,0.0	0.0,0.0	0.0,NA	NA,NA	NA,NA	0.165,NA	NA,0.514	NA,NA	NA,0.0	NA,NA	0.0,0.0
Ga08g00610	Chr08	-	8312660	8312880	8312775	8312880	8312010	8312185	NA,0.023	0.096,0.042	0.042,0.077	0.023,0.022	0.044,0.034	0.133,0.082	NA,0.102	0.058,0.056	0.0,0.06	0.089,0.135	0.029,0.042	NA,0.0	0.078,0.049	0.044,0.06	0.041,0.022	0.051,0.051
Ga08g00610	Chr08	-	8312330	8312687	8312660	8312687	8312010	8312185	NA,0.778	0.091,0.5	0.333,0.176	0.6,0.583	0.226,0.158	0.154,0.058	NA,0.137	0.302,0.2	1.0,0.304	0.211,0.339	0.067,0.071	1.0,NA	0.2,0.333	0.417,0.308	0.2,0.556	0.333,0.304
Ga08g00610	Chr08	-	8312620	8312687	8312660	8312687	8312330	8312435	NA,1.0	0.193,0.324	NA,0.264	0.418,1.0	0.683,0.0	0.35,1.0	NA,0.518	1.0,NA	1.0,1.0	1.0,0.389	NA,1.0	1.0,NA	1.0,0.589	1.0,0.264	NA,NA	NA,1.0
Ga08g00654	Chr08	-	9736055	9737116	9736966	9737116	9735860	9735948	NA,NA	NA,NA	NA,NA	NA,0.333	0.2,0.0	0.0,0.333	NA,0.0	0.0,NA	1.0,NA	NA,NA	0.667,NA	NA,NA	0.5,NA	NA,1.0	NA,NA	1.0,NA
Ga08g00654	Chr08	-	9736075	9737116	9736966	9737116	9735860	9735948	NA,NA	1.0,NA	1.0,NA	1.0,0.6	0.478,0.667	0.5,0.5	NA,0.429	0.6,1.0	1.0,1.0	1.0,1.0	0.75,1.0	NA,NA	0.6,1.0	NA,1.0	1.0,1.0	1.0,1.0
Ga08g00654	Chr08	-	9736055	9737116	9736075	9737116	9735860	9735948	NA,NA	0.0,NA	0.0,NA	0.0,0.219	0.085,0.0	0.0,0.296	NA,0.0	0.0,0.0	NA,0.0	0.0,0.0	0.296,0.0	NA,NA	0.296,0.0	0.0,0.716	0.0,0.0	0.456,0.0
Ga08g00655	Chr08	-	9736075	9737116	9736970	9737116	9735860	9735948	NA,1.0	1.0,NA	1.0,NA	1.0,1.0	1.0,1.0	1.0,0.429	0.0,1.0	0.571,0.455	1.0,1.0	1.0,1.0	1.0,1.0	NA,NA	0.75,1.0	1.0,1.0	0.6,1.0	1.0,1.0
Ga08g00655	Chr08	-	9738270	9738336	9738328	9738336	9738054	9738149	NA,NA	NA,NA	0.0,NA	NA,0.0	0.388,0.76	NA,0.559	NA,1.0	0.0,0.717	1.0,1.0	0.0,NA	1.0,0.559	NA,NA	0.0,0.559	NA,1.0	NA,NA	NA,0.241
Ga08g00661	Chr08	-	10084913	10085023	10084939	10085023	10084469	10084578	NA,1.0	1.0,1.0	1.0,0.974	0.745,1.0	0.657,1.0	0.8,1.0	NA,0.807	0.893,0.872	1.0,0.705	1.0,1.0	0.772,1.0	NA,1.0	1.0,1.0	1.0,1.0	0.931,0.827	1.0,0.8
Ga08g00672	Chr08	+	10194560	10194686	10194560	10194654	10195227	10195553	NA,1.0	1.0,1.0	0.696,0.604	0.908,0.946	0.914,0.842	0.901,1.0	NA,0.976	1.0,1.0	1.0,1.0	0.873,0.863	0.866,1.0	NA,1.0	0.842,0.861	0.759,0.817	1.0,0.604	1.0,0.938
Ga08g00680	Chr08	+	10485358	10485485	10485358	10485443	10486088	10486174	NA,NA	NA,NA	0.586,1.0	0.0,0.78	1.0,0.809	NA,1.0	NA,0.639	0.832,0.739	1.0,1.0	NA,1.0	1.0,NA	NA,0.261	1.0,1.0	NA,1.0	1.0,1.0	1.0,1.0
Ga08g00704	Chr08	+	11577698	11578775	11577698	11577781	11579023	11580090	NA,1.0	0.75,NA	1.0,1.0	1.0,0.6	1.0,0.8	1.0,0.556	NA,0.75	0.429,1.0	1.0,1.0	1.0,1.0	0.8,1.0	NA,1.0	1.0,0.833	1.0,0.826	0.6,0.0	1.0,1.0
Ga08g00715	Chr08	-	12136818	12137480	12137414	12137480	12135644	12135702	NA,0.0	0.0,0.6	0.25,0.0	0.045,0.125	0.116,0.102	0.0,0.0	NA,0.077	0.038,0.022	0.185,0.067	0.0,0.043	0.063,0.063	NA,0.077	0.167,0.086	0.091,0.053	0.086,0.037	0.029,0.012
Ga08g00715	Chr08	-	12137115	12137480	12137414	12137480	12135336	12136984	NA,0.385	0.333,0.2	1.0,0.0	1.0,0.286	0.739,0.68	1.0,1.0	NA,1.0	0.667,1.0	0.294,0.846	0.0,0.667	0.455,0.6	NA,1.0	0.385,0.4	0.333,0.333	0.533,1.0	0.667,0.517
Ga08g00725	Chr08	+	12389894	12390155	12389894	12390124	12390296	12390426	NA,0.016	0.067,0.0	0.204,0.091	0.026,0.011	0.06,0.05	0.096,0.03	NA,0.085	0.049,0.039	0.0,0.021	0.096,0.18	0.03,0.072	NA,0.144	0.068,0.068	0.117,0.06	0.044,0.017	0.0,0.13
Ga08g00726	Chr08	+	12395791	12396489	12395791	12396466	12396617	12396705	NA,NA	NA,NA	1.0,0.0	1.0,1.0	0.621,0.672	NA,0.353	1.0,0.313	0.914,0.891	NA,NA	1.0,0.621	1.0,NA	NA,NA	1.0,0.29	0.711,0.0	0.45,0.0	NA,NA
Ga08g00749	Chr08	+	13010177	13010295	13010177	13010246	13011139	13011337	1.0,NA	0.653,0.336	0.418,0.252	0.669,0.541	0.669,0.536	0.503,1.0	NA,0.574	0.702,0.183	NA,1.0	0.44,0.574	0.689,0.814	NA,0.627	0.851,0.574	0.252,0.135	0.653,0.574	1.0,0.402
Ga08g00752	Chr08	-	13106574	13106796	13106740	13106796	13106381	13106463	NA,0.52	0.0,0.0	0.064,0.087	0.0,0.0	0.045,0.071	0.067,0.0	NA,0.011	0.009,0.0	0.083,0.0	0.02,0.045	0.023,0.0	NA,0.0	0.01,0.009	0.054,0.006	0.0,0.0	0.07,0.016
Ga08g00824	Chr08	-	16811846	16815041	16814382	16815041	16811282	16811539	NA,0.0	0.8,1.0	NA,0.143	0.2,0.333	0.3,0.5	0.6,0.2	NA,0.333	0.5,1.0	0.2,0.818	0.625,0.5	0.818,0.667	NA,1.0	0.6,0.5	1.0,1.0	0.5,0.0	0.2,0.385
Ga08g00840	Chr08	+	17158801	17159431	17158801	17159427	17159544	17159607	NA,1.0	0.294,NA	0.716,0.0	0.581,0.368	0.493,0.645	NA,0.0	NA,0.163	0.493,0.0	0.0,0.593	0.393,0.447	0.294,0.382	NA,0.368	0.66,0.493	0.0,NA	0.731,0.421	0.393,0.244
Ga08g00878	Chr08	+	19321256	19321392	19321256	19321360	19321479	19321517	NA,1.0	0.64,0.774	1.0,0.477	0.792,0.807	0.837,0.743	0.432,0.889	NA,0.851	0.524,1.0	1.0,1.0	0.792,0.712	0.879,0.884	NA,0.893	1.0,0.664	0.67,0.792	0.727,0.935	0.696,0.859
Ga08g00881	Chr08	-	19903594	19903740	19903686	19903740	19903424	19903499	NA,0.0	0.215,0.0	0.131,0.017	0.036,0.127	0.172,0.148	0.0,0.0	NA,0.104	0.148,0.115	0.51,0.0	0.0,0.14	0.128,0.155	0.343,0.0	0.427,0.0	0.207,0.249	0.115,0.0	NA,0.0
Ga08g00881	Chr08	-	19902552	19902746	19902563	19902746	19902072	19902192	NA,NA	0.732,NA	0.0,1.0	0.0,0.0	0.0,0.0	NA,NA	0.476,NA	0.82,NA	NA,1.0	0.0,0.476	0.671,0.131	NA,NA	NA,0.0	1.0,1.0	0.476,0.0	NA,0.0
Ga08g00903	Chr08	+	23606472	23609429	23606472	23609393	23609525	23609857	NA,1.0	0.831,1.0	0.711,0.89	0.822,0.704	0.884,1.0	0.86,0.951	NA,0.915	0.984,0.978	1.0,1.0	0.865,1.0	0.943,0.831	NA,0.844	0.899,1.0	0.899,1.0	1.0,0.769	0.855,1.0
Ga08g00917	Chr08	-	25362069	25362923	25362195	25362923	25361307	25361460	NA,0.0	1.0,NA	NA,NA	1.0,NA	0.714,0.25	0.5,1.0	1.0,1.0	1.0,1.0	1.0,NA	NA,0.333	0.333,1.0	NA,0.0	1.0,1.0	0.75,NA	0.5,NA	1.0,1.0
Ga08g00917	Chr08	-	25361851	25362923	25362069	25362923	25361307	25361460	NA,1.0	1.0,1.0	1.0,1.0	1.0,1.0	0.792,0.915	0.789,0.917	NA,0.966	0.907,0.895	1.0,1.0	1.0,0.909	0.867,0.895	NA,1.0	0.778,0.846	1.0,1.0	0.889,1.0	1.0,0.892
Ga08g00917	Chr08	-	25361851	25362923	25362195	25362923	25361307	25361460	NA,0.867	NA,1.0	1.0,1.0	1.0,1.0	0.949,0.878	0.882,1.0	1.0,1.0	1.0,1.0	1.0,1.0	1.0,0.909	0.793,1.0	NA,0.273	1.0,1.0	0.875,1.0	0.895,1.0	1.0,1.0
Ga08g00922	Chr08	+	26240030	26241407	26240030	26240268	26241858	26242375	NA,0.026	0.02,0.103	0.013,0.015	0.025,0.014	0.116,0.103	0.017,0.042	NA,0.067	0.055,0.069	0.007,0.012	0.109,0.034	0.064,0.071	NA,0.212	0.032,0.032	0.016,0.017	0.012,0.021	0.007,0.013
Ga08g00945	Chr08	+	34931010	34931110	34931010	34931093	34931186	34931280	NA,0.763	0.725,1.0	0.648,0.496	0.669,0.716	0.803,0.838	0.646,0.712	NA,0.785	0.645,0.691	0.775,0.646	0.654,0.623	0.749,0.759	NA,0.9	0.703,0.637	0.673,0.664	0.728,0.668	0.625,0.653
Ga08g00964	Chr08	-	40737326	40738543	40737418	40738543	40736614	40736913	NA,0.0	0.0,0.0	0.265,0.05	0.0,0.0	0.046,0.0	0.0,0.0	NA,0.039	0.073,0.176	0.0,0.122	0.022,0.148	0.044,0.069	NA,0.053	0.102,0.0	0.183,0.043	0.094,0.0	0.08,0.02
Ga08g00973	Chr08	-	42252430	42252503	42252445	42252503	42252180	42252258	NA,0.07	0.0,0.0	0.0,0.197	0.0,0.0	0.055,0.025	0.0,0.074	NA,0.075	0.084,0.052	0.0,0.075	0.0,0.089	0.033,0.041	NA,0.0	0.0,0.022	0.061,0.02	0.024,0.04	0.02,0.074
Ga08g00997	Chr08	-	45672152	45672305	45672185	45672305	45671353	45671397	NA,0.148	0.296,0.0	0.452,0.144	0.175,0.151	0.131,0.156	0.19,0.116	NA,0.1	0.203,0.093	0.248,0.207	0.224,0.217	0.14,0.138	NA,0.227	0.274,0.201	0.191,0.326	0.195,0.43	0.244,0.175
Ga08g01002	Chr08	-	46699205	46699584	46699436	46699584	46698967	46699048	NA,0.067	0.084,0.0	0.051,0.091	0.101,0.13	0.073,0.075	0.013,0.041	NA,0.068	0.021,0.034	0.121,0.094	0.047,0.015	0.088,0.041	NA,0.011	0.067,0.046	0.081,0.042	0.133,0.064	0.077,0.111
Ga08g01006	Chr08	-	48500068	48503083	48500084	48503083	48498900	48499510	NA,1.0	0.698,NA	0.465,0.827	0.465,0.776	0.813,0.661	1.0,1.0	0.839,0.839	0.465,0.591	1.0,1.0	NA,1.0	1.0,0.919	0.752,0.0	1.0,1.0	1.0,0.566	0.303,1.0	NA,NA
Ga08g01009	Chr08	+	48641123	48643154	48641123	48642999	48643628	48643671	1.0,NA	NA,NA	1.0,NA	0.333,0.0	0.5,NA	NA,NA	1.0,NA	1.0,NA	1.0,1.0	0.5,NA	1.0,NA	1.0,NA	1.0,NA	1.0,NA	0.0,NA	1.0,0.0
Ga08g01011	Chr08	-	48895959	48896039	48895964	48896039	48894405	48894678	NA,1.0	1.0,0.0	0.161,0.706	0.828,0.901	0.817,0.819	0.729,0.871	NA,0.777	0.751,0.848	1.0,0.658	0.828,0.658	0.709,0.736	NA,1.0	0.566,0.673	0.49,1.0	0.616,0.906	0.794,0.562
Ga08g01035	Chr08	+	52439819	52440508	52439819	52440117	52440601	52440909	NA,0.02	0.063,1.0	0.0,0.143	0.0,0.077	0.071,0.04	0.0,0.091	NA,0.538	0.231,0.0	0.019,0.011	0.0,0.368	0.02,0.238	NA,0.455	0.063,0.1	0.024,0.189	0.0,0.111	0.042,0.061
Ga08g01052	Chr08	-	57827206	57827487	57827388	57827487	57826898	57826997	NA,0.0	NA,NA	1.0,1.0	1.0,NA	0.2,1.0	0.6,0.0	NA,0.467	0.385,1.0	NA,0.0	NA,1.0	NA,0.0	NA,NA	NA,NA	1.0,NA	NA,NA	NA,1.0
Ga08g01066	Chr08	+	61894742	61894982	61894742	61894956	61895211	61896235	0.21,0.0	NA,0.0	0.21,0.0	0.058,0.0	0.074,0.074	0.0,0.042	NA,0.051	0.13,0.081	1.0,0.0	0.21,0.086	0.112,0.166	0.138,0.0	0.444,0.058	0.0,0.091	0.0,0.285	0.0,0.0
Ga08g01066	Chr08	+	61899044	61899205	61899044	61899101	61899318	61899895	0.0,0.0	0.037,NA	0.2,0.024	0.0,0.0	0.079,0.065	0.0,0.102	NA,0.016	0.0,0.118	0.0,0.133	0.25,0.022	0.138,0.0	0.097,0.0	0.02,0.074	0.077,0.043	0.111,0.0	0.0,0.0
Ga08g01077	Chr08	-	64436880	64437273	64437039	64437273	64435607	64435818	NA,0.24	NA,1.0	0.143,0.167	NA,NA	1.0,NA	NA,NA	NA,0.125	NA,NA	NA,0.0	0.5,0.0	1.0,0.0	0.154,0.0	0.167,0.053	0.0,0.158	0.0,1.0	0.0,0.0
Ga08g01084	Chr08	-	66459521	66460445	66460183	66460445	66458435	66459069	NA,0.75	0.556,1.0	0.556,1.0	0.538,0.6	0.933,0.934	1.0,0.882	NA,0.787	0.962,0.857	0.818,0.535	1.0,1.0	0.813,0.688	NA,0.789	0.667,0.769	0.857,0.647	0.667,1.0	0.882,0.893
Ga08g01111	Chr08	-	69396029	69397476	69397037	69397476	69395631	69395846	NA,1.0	0.429,NA	0.0,0.0	0.333,0.0	0.091,0.0	0.048,0.024	NA,1.0	0.03,0.143	0.333,0.091	0.0,0.0	1.0,NA	NA,1.0	0.2,0.0	1.0,0.0	0.455,1.0	0.111,0.019
Ga08g01111	Chr08	-	69396029	69396962	69396635	69396962	69395631	69395846	NA,0.2	1.0,NA	NA,0.0	1.0,NA	0.214,0.0	0.167,0.2	NA,1.0	0.048,0.455	NA,0.333	NA,NA	1.0,NA	NA,0.429	NA,NA	NA,0.0	0.6,1.0	0.455,0.2
Ga08g01111	Chr08	-	69396635	69397476	69397037	69397476	69395631	69395846	NA,1.0	0.333,NA	0.0,0.333	0.0,0.0	0.155,0.222	0.111,0.048	0.455,NA	0.238,0.2	0.333,0.13	0.0,0.0	NA,NA	NA,1.0	0.2,0.0	1.0,0.467	0.25,NA	0.077,0.056
Ga08g01113	Chr08	+	71518484	71518574	71518484	71518558	71518778	71519069	NA,0.0	0.303,0.0	0.367,0.41	0.207,0.162	0.216,0.303	0.178,0.148	NA,0.207	0.153,0.367	0.11,0.08	0.08,0.237	0.139,0.242	NA,0.0	0.42,0.378	0.332,0.432	0.394,0.098	0.242,0.217
Ga08g01126	Chr08	-	75248090	75248160	75248127	75248160	75247786	75247982	NA,0.0	0.052,0.0	0.031,0.055	0.103,0.066	0.056,0.058	0.055,0.064	NA,0.0	0.055,0.016	0.155,0.112	0.022,0.138	0.162,0.041	NA,0.0	0.125,0.0	0.05,0.063	0.086,0.196	0.04,0.08
Ga08g01130	Chr08	+	76002474	76003002	76002474	76002778	76003121	76003232	0.913,1.0	1.0,NA	1.0,1.0	1.0,0.81	0.889,0.882	1.0,0.838	NA,0.821	0.619,1.0	1.0,0.862	1.0,1.0	0.905,1.0	NA,0.571	0.889,0.909	0.5,0.619	0.931,1.0	1.0,1.0
Ga08g01132	Chr08	+	76189216	76189722	76189216	76189576	76189853	76189938	0.0,NA	0.0,NA	0.0,NA	1.0,0.0	0.176,0.056	0.0,0.053	NA,0.231	0.333,0.2	NA,NA	0.0,0.143	0.077,0.0	NA,0.6	0.0,0.091	0.333,0.083	0.0,0.0	NA,0.667
Ga08g01132	Chr08	+	76193063	76193530	76193063	76193521	76193858	76193940	0.0,NA	0.649,NA	1.0,0.481	0.316,0.209	0.481,0.236	1.0,0.382	NA,0.649	0.481,0.0	NA,0.0	0.0,0.481	0.291,0.188	NA,1.0	0.425,0.649	1.0,0.787	0.425,0.0	1.0,0.236
Ga08g01156	Chr08	+	78935600	78935860	78935600	78935695	78935952	78936040	1.0,1.0	1.0,NA	NA,1.0	1.0,1.0	0.935,1.0	1.0,0.895	NA,0.895	0.929,1.0	1.0,0.6	1.0,0.667	1.0,0.889	NA,1.0	1.0,1.0	1.0,0.5	1.0,1.0	NA,1.0
Ga08g01179	Chr08	-	84449367	84449528	84449445	84449528	84449221	84449285	NA,0.692	0.249,0.458	0.36,0.297	0.503,0.307	0.458,0.138	0.36,0.074	NA,0.31	0.479,0.42	0.338,0.424	0.247,0.0	0.268,0.496	NA,0.0	0.243,0.262	0.273,0.403	0.249,0.08	0.22,0.19
Ga08g01199	Chr08	+	87386423	87386596	87386423	87386465	87387412	87387557	NA,NA	0.0,1.0	NA,0.444	0.0,1.0	0.158,0.28	0.238,0.256	NA,0.233	0.188,0.222	NA,0.0	0.6,1.0	0.714,0.4	NA,0.355	0.375,0.462	0.286,0.3	1.0,NA	0.0,0.143
Ga08g01205	Chr08	-	88095954	88098032	88095966	88098032	88095482	88095881	NA,0.381	0.31,0.474	0.278,0.474	0.0,0.265	0.0,NA	NA,1.0	NA,0.643	1.0,NA	0.0,0.0	0.375,0.545	0.31,0.0	NA,0.184	0.358,0.265	1.0,0.474	0.643,0.184	0.153,0.231
Ga08g01253	Chr08	+	93795517	93795571	93795517	93795567	93795900	93795966	NA,0.0	0.6,0.217	0.252,0.308	0.66,0.531	0.696,0.608	0.66,0.519	NA,0.795	0.339,0.727	0.0,0.531	0.466,0.625	0.501,0.61	NA,0.782	0.43,0.421	0.386,0.338	0.538,0.526	0.66,0.493
Ga08g01294	Chr08	-	95524959	95525064	95524974	95525064	95524355	95524487	NA,0.568	0.887,0.724	0.814,1.0	0.778,0.587	0.825,0.728	0.637,0.713	NA,0.868	0.798,0.691	0.467,0.778	0.814,0.778	0.668,0.672	NA,1.0	1.0,0.792	0.7,0.887	0.496,0.637	1.0,0.7
Ga08g01294	Chr08	-	95526178	95527162	95526706	95527162	95525952	95526064	NA,0.739	0.273,0.5	0.615,0.3	0.309,0.339	0.311,0.322	0.556,0.204	NA,0.304	0.284,0.296	0.333,0.182	0.388,0.424	0.295,0.299	NA,0.923	0.344,0.355	0.6,0.462	0.333,0.254	0.385,0.55
Ga08g01316	Chr08	-	96533561	96533987	96533566	96533987	96532957	96533089	NA,1.0	1.0,1.0	1.0,1.0	0.806,0.862	0.762,0.828	0.812,0.85	NA,0.914	0.743,0.816	1.0,1.0	0.896,0.62	1.0,0.926	1.0,NA	1.0,0.743	0.729,0.931	0.828,1.0	0.938,0.901
Ga08g01370	Chr08	+	103031520	103031621	103031520	103031566	103031718	103032151	NA,0.877	0.301,NA	NA,0.393	NA,0.244	0.393,0.393	0.244,0.0	NA,0.085	0.301,0.0	NA,0.564	0.0,0.0	NA,0.177	NA,1.0	0.177,0.139	0.097,0.493	1.0,0.0	0.244,0.437
Ga08g01382	Chr08	-	103247756	103247878	103247805	103247878	103246988	103247226	0.574,NA	NA,NA	NA,0.252	1.0,0.0	0.324,0.306	0.224,0.161	NA,0.28	0.252,0.17	NA,NA	NA,0.183	NA,0.0	NA,NA	0.31,0.593	0.371,0.212	NA,NA	NA,0.31
Ga08g01388	Chr08	+	103393898	103394411	103393898	103393970	103394498	103394607	NA,0.154	0.083,0.0	0.0,0.0	0.04,0.222	0.068,0.2	0.143,0.02	NA,0.023	0.083,0.0	0.0,0.0	0.0,0.053	0.03,0.026	0.362,0.0	0.111,0.304	0.0,0.167	0.03,0.0	0.0,0.0
Ga08g01413	Chr08	-	104353441	104353821	104353510	104353821	104352270	104352725	NA,0.063	0.283,0.0	1.0,0.64	0.0,0.0	0.139,0.167	0.372,0.0	NA,0.033	0.329,0.129	0.0,0.203	0.165,0.229	0.283,0.062	NA,1.0	0.203,0.069	0.372,0.129	0.151,0.097	1.0,0.145
Ga08g01431	Chr08	-	104841791	104841914	104841832	104841914	104840342	104841698	NA,1.0	NA,0.0	1.0,1.0	0.487,0.125	0.322,0.151	0.231,0.388	NA,0.328	0.249,0.416	0.0,0.263	0.314,0.13	0.374,0.227	NA,0.0	0.222,0.588	0.379,0.305	0.533,0.337	0.192,0.588
Ga08g01461	Chr08	+	105546578	105546722	105546578	105546712	105546876	105547094	1.0,NA	0.478,1.0	1.0,1.0	1.0,1.0	0.541,1.0	0.786,1.0	NA,1.0	0.716,1.0	0.647,1.0	0.846,1.0	0.767,1.0	NA,1.0	0.821,1.0	0.834,1.0	0.72,1.0	0.834,0.951
Ga08g01470	Chr08	-	105715599	105715695	105715672	105715695	105715272	105715373	NA,0.688	0.367,1.0	NA,NA	0.436,0.188	1.0,0.0	0.0,0.162	1.0,NA	1.0,0.0	0.584,0.483	NA,1.0	0.465,1.0	NA,1.0	0.162,0.367	0.537,0.0	0.367,0.303	0.67,0.42
Ga08g01470	Chr08	-	105715599	105715695	105715672	105715695	105715272	105715325	NA,0.215	0.56,0.537	0.076,0.0	0.405,0.182	0.199,0.575	0.0,0.072	NA,0.073	0.398,0.148	0.533,0.375	0.537,0.224	0.317,0.321	NA,1.0	0.367,0.278	0.12,0.269	0.218,0.436	0.394,0.268
Ga08g01485	Chr08	+	106412397	106412512	106412397	106412498	106412591	106412814	NA,0.948	0.876,1.0	1.0,1.0	0.92,0.907	0.968,0.975	0.697,0.946	NA,0.987	0.866,1.0	0.944,1.0	1.0,0.861	0.934,1.0	NA,0.941	0.888,0.97	1.0,0.881	0.965,1.0	0.848,0.923
Ga08g01485	Chr08	+	106409810	106410014	106409810	106409999	106410341	106410467	NA,0.796	0.658,1.0	1.0,0.523	0.82,0.629	0.774,0.86	0.79,0.884	NA,0.87	0.883,0.814	0.724,0.836	1.0,0.91	0.814,0.919	NA,0.814	0.724,0.713	0.832,0.864	0.616,0.882	0.772,0.847
Ga08g01487	Chr08	+	106438565	106439194	106438565	106438772	106439272	106439409	NA,NA	NA,NA	NA,NA	NA,0.0	NA,NA	NA,NA	NA,0.2	NA,1.0	NA,NA	NA,NA	NA,1.0	1.0,1.0	NA,1.0	NA,1.0	NA,1.0	1.0,1.0
Ga08g01502	Chr08	+	107016257	107016889	107016257	107016827	107017003	107017066	NA,0.0	0.508,0.553	0.74,0.447	0.485,0.335	0.386,0.342	0.376,0.469	NA,0.391	0.447,0.171	0.198,0.11	0.436,0.455	0.52,0.333	NA,1.0	0.44,0.36	0.474,0.463	0.317,0.192	0.403,0.366
Ga08g01502	Chr08	+	107016257	107016865	107016257	107016827	107017003	107017066	NA,0.0	0.288,0.686	0.636,0.359	0.257,0.187	0.271,0.206	0.161,0.384	NA,0.274	0.272,0.189	0.0,0.127	0.267,0.399	0.313,0.195	0.238,NA	0.216,0.276	0.378,0.256	0.064,0.144	0.346,0.267
Ga08g01502	Chr08	+	107016257	107016889	107016257	107016865	107017003	107017438	NA,NA	0.709,0.351	0.609,0.58	0.753,0.677	0.643,0.656	0.78,0.575	NA,0.619	0.685,0.459	1.0,0.448	0.7,0.545	0.737,0.662	NA,1.0	0.764,0.585	0.611,0.705	0.867,0.575	0.56,0.602
Ga08g01539	Chr08	+	107928966	107929859	107928966	107929097	107929969	107930297	NA,NA	NA,0.0	0.189,0.0	0.0,1.0	NA,NA	1.0,NA	NA,NA	NA,NA	NA,NA	0.167,0.667	0.0,0.212	NA,NA	0.25,0.0	NA,NA	0.114,0.071	NA,NA
Ga08g01546	Chr08	+	108050759	108050959	108050759	108050833	108051096	108051308	NA,1.0	0.2,0.0	0.0,0.0	0.032,0.053	0.057,0.0	0.0,0.118	NA,0.016	0.0,0.111	0.333,0.167	0.191,0.032	0.368,0.15	NA,0.017	0.053,0.143	0.13,0.027	0.128,0.0	0.0,0.111
Ga08g01560	Chr08	-	108283846	108284185	108283877	108284185	108283386	108283766	NA,0.074	0.315,0.434	0.0,0.079	0.27,0.088	0.126,0.235	0.259,0.254	NA,0.173	0.083,0.108	0.238,0.127	0.071,0.05	0.304,0.07	NA,0.344	0.228,0.39	0.0,0.06	0.211,0.374	0.106,0.286
Ga08g01562	Chr08	-	108291289	108291410	108291351	108291410	108291030	108291098	NA,0.171	0.0,NA	NA,NA	0.236,0.0	0.021,0.0	0.0,0.0	NA,0.045	0.171,0.0	0.0,0.292	0.0,0.0	0.058,0.317	NA,0.0	0.0,0.0	0.553,0.0	0.236,0.382	0.0,0.382
Ga08g01562	Chr08	-	108293424	108293622	108293540	108293622	108292688	108292772	NA,0.0	NA,0.0	NA,1.0	0.273,0.111	0.027,0.043	0.0,0.2	NA,0.0	0.053,0.0	0.0,NA	0.0,0.0	0.0,0.0	NA,0.077	0.0,0.5	0.0,0.25	0.333,0.0	0.333,0.0
Ga08g01572	Chr08	-	108663420	108663521	108663440	108663521	108663211	108663332	NA,0.896	0.952,1.0	0.953,0.855	0.8,0.895	0.818,0.897	1.0,0.897	0.902,0.868	0.895,0.817	0.757,0.768	0.939,0.85	0.88,0.853	NA,0.937	0.954,0.899	0.916,0.956	0.892,0.932	0.95,0.908
Ga08g01599	Chr08	+	109656091	109656201	109656091	109656199	109657024	109657165	NA,1.0	0.497,NA	0.426,0.832	0.664,0.331	0.527,0.598	0.398,0.497	0.664,0.497	0.0,0.22	1.0,0.497	1.0,0.373	1.0,1.0	NA,0.866	0.331,0.553	0.497,0.712	0.856,0.0	0.798,0.888
Ga08g01623	Chr08	+	110996717	110996873	110996717	110996864	110996987	110997722	NA,0.369	0.435,0.0	0.134,0.204	0.346,0.171	0.198,0.192	0.209,0.169	0.233,0.382	0.208,0.244	0.156,0.129	0.1,0.278	0.144,0.134	NA,0.316	0.245,0.203	0.284,0.258	0.209,0.134	0.055,0.206
Ga08g01629	Chr08	+	111106175	111106301	111106175	111106292	111106546	111106578	NA,0.138	0.053,0.0	0.089,0.147	0.082,0.157	0.11,0.099	0.104,0.079	0.071,0.078	0.069,0.043	0.085,0.088	0.079,0.098	0.083,0.107	NA,0.063	0.073,0.084	0.189,0.067	0.095,0.085	0.084,0.081
Ga08g01636	Chr08	+	111274225	111274819	111274225	111274321	111275138	111275203	NA,0.015	0.111,NA	0.07,0.0	0.015,0.024	0.041,0.0	0.123,0.0	0.05,0.051	0.026,0.0	0.091,0.0	0.304,0.059	0.167,0.017	NA,0.0	0.136,0.019	0.034,0.0	0.022,0.0	0.152,0.005
Ga08g01645	Chr08	-	111543597	111543875	111543626	111543875	111543395	111543454	1.0,NA	0.438,0.0	0.206,0.238	0.115,0.199	0.121,0.163	0.0,0.13	0.109,0.064	0.144,0.198	NA,0.0	0.0,0.08	0.369,0.0	0.0,NA	0.257,0.109	0.1,0.107	0.0,NA	0.0,0.438
Ga08g01645	Chr08	-	111544398	111544594	111544500	111544594	111544121	111544217	NA,NA	0.0,NA	1.0,NA	NA,0.0	0.273,0.0	0.0,0.333	1.0,0.333	0.5,0.2	NA,NA	NA,0.0	NA,NA	0.2,NA	0.0,0.0	NA,1.0	1.0,NA	NA,NA
Ga08g01645	Chr08	-	111543576	111543875	111543597	111543875	111543395	111543454	0.454,NA	0.454,1.0	NA,0.744	0.0,0.322	0.655,0.403	1.0,0.538	0.686,0.714	0.51,0.357	NA,NA	NA,0.735	0.0,1.0	1.0,NA	0.675,0.625	0.714,0.769	1.0,NA	NA,0.0
Ga08g01645	Chr08	-	111543576	111543875	111543626	111543875	111543395	111543454	1.0,NA	0.572,0.471	0.182,0.546	0.1,0.215	0.239,0.226	0.271,0.236	0.269,0.191	0.213,0.241	NA,0.0	0.0,0.244	0.143,0.087	0.182,NA	0.491,0.214	0.277,0.292	0.251,NA	0.0,0.401
Ga08g01660	Chr08	+	111964365	111964812	111964365	111964612	111965004	111965213	NA,0.858	1.0,1.0	0.0,NA	0.561,0.72	NA,0.0	1.0,0.931	0.871,0.63	0.2,0.778	0.69,0.735	1.0,1.0	0.667,0.429	NA,1.0	0.692,0.778	0.455,1.0	1.0,1.0	0.888,0.897
Ga08g01661	Chr08	-	112037901	112039232	112038821	112039232	112037647	112037745	NA,0.063	0.231,0.0	0.135,0.111	0.5,0.067	0.13,0.176	0.0,0.04	0.043,0.143	0.118,0.053	0.2,0.333	0.091,0.077	0.161,0.0	NA,0.556	0.2,0.375	0.0,0.1	0.059,0.0	0.048,0.222
Ga08g01673	Chr08	-	112584952	112585111	112584957	112585111	112583702	112584574	NA,NA	0.896,0.49	1.0,0.837	0.445,0.852	0.742,0.736	0.845,0.678	0.679,0.638	0.885,0.726	NA,0.885	1.0,0.806	0.777,0.723	0.677,1.0	0.457,0.411	1.0,0.743	0.658,0.828	1.0,1.0
Ga08g01714	Chr08	-	113412143	113412372	113412283	113412372	113411599	113412056	NA,0.129	0.034,0.0	0.152,0.111	0.02,0.095	0.08,0.138	0.176,0.091	0.064,0.133	0.03,0.231	0.1,0.099	0.077,0.222	0.071,0.148	NA,0.0	0.078,0.082	0.024,0.057	0.043,0.0	0.074,0.175
Ga08g01739	Chr08	-	113720073	113720163	113720144	113720163	113719694	113719770	NA,1.0	1.0,NA	0.745,0.54	0.54,0.468	0.701,0.701	0.61,1.0	0.841,1.0	0.854,0.687	1.0,0.54	1.0,0.701	0.578,0.468	NA,1.0	0.672,0.401	0.61,0.439	0.439,1.0	0.804,0.913
Ga08g01739	Chr08	-	113716196	113716332	113716268	113716332	113715502	113715685	NA,0.0	0.149,0.0	0.05,0.0	0.0,0.065	0.028,0.017	0.068,0.086	0.0,0.0	0.091,0.045	0.0,0.072	0.0,0.039	0.0,0.0	NA,0.077	0.025,0.0	0.052,0.183	0.127,0.0	0.137,0.034
Ga08g01742	Chr08	-	113767972	113768275	113768058	113768275	113767532	113767727	NA,1.0	1.0,1.0	1.0,1.0	0.821,0.708	0.942,0.805	0.89,0.953	0.933,1.0	0.963,0.893	0.829,1.0	1.0,1.0	0.893,0.969	NA,0.896	1.0,0.801	0.936,1.0	0.928,1.0	1.0,0.972
Ga08g01760	Chr08	+	114232397	114232494	114232397	114232486	114232635	114232797	NA,0.026	0.157,NA	0.0,0.135	0.072,0.085	0.02,0.016	0.085,0.135	0.063,0.04	0.0,0.149	0.0,0.037	0.094,0.145	0.126,0.237	NA,0.085	0.049,0.129	0.111,0.105	0.091,0.129	0.172,0.194
Ga08g01781	Chr08	+	114679098	114679268	114679098	114679258	114679451	114679551	NA,0.0	0.379,NA	0.268,0.478	0.234,0.186	0.0,0.234	0.541,0.379	0.314,0.379	0.208,0.393	1.0,0.604	0.0,0.155	0.478,0.402	NA,0.379	0.478,0.169	0.396,0.2	0.092,0.478	0.0,0.478
Ga08g01809	Chr08	+	115394874	115394992	115394874	115394933	115395100	115395157	NA,1.0	1.0,1.0	0.296,1.0	0.558,0.91	1.0,0.558	1.0,1.0	1.0,0.863	1.0,1.0	1.0,1.0	0.595,0.296	0.812,0.558	NA,1.0	1.0,0.612	1.0,1.0	0.688,1.0	1.0,0.558
Ga08g01809	Chr08	+	115394153	115394234	115394153	115394205	115394469	115394591	NA,NA	0.238,0.0	0.0,0.0	0.28,0.28	0.061,0.0	0.0,0.438	0.1,0.182	0.262,0.148	NA,0.342	0.163,0.11	0.319,0.163	NA,0.08	0.28,0.377	0.049,0.206	0.319,0.645	0.51,NA
Ga08g01811	Chr08	+	115431573	115431697	115431573	115431692	115431964	115432388	NA,0.0	0.828,1.0	0.794,1.0	0.0,0.59	0.38,0.228	0.325,0.631	0.634,0.543	0.344,0.391	1.0,0.325	0.616,1.0	0.711,0.419	NA,0.0	0.458,0.506	0.49,0.627	0.278,0.243	1.0,1.0
Ga08g01811	Chr08	+	115431573	115431697	115431573	115431692	115431886	115432079	NA,0.762	0.671,0.0	0.828,0.299	0.355,0.574	0.599,0.458	0.307,0.684	0.391,0.446	0.461,0.466	0.0,0.828	0.355,0.49	0.501,0.288	NA,0.325	0.503,0.599	0.069,0.506	0.627,0.627	0.325,0.658
Ga08g01824	Chr08	+	115717313	115717454	115717313	115717434	115717630	115718237	NA,NA	NA,NA	NA,0.0	NA,0.456	0.905,0.793	0.677,0.583	0.528,0.456	0.537,0.704	NA,NA	NA,0.0	NA,NA	NA,NA	NA,NA	NA,NA	NA,NA	NA,NA
Ga08g01836	Chr08	+	115904147	115904256	115904147	115904255	115904331	115904655	NA,1.0	1.0,1.0	NA,1.0	NA,1.0	1.0,1.0	1.0,1.0	1.0,1.0	1.0,1.0	1.0,0.985	1.0,1.0	1.0,1.0	1.0,1.0	1.0,1.0	1.0,1.0	1.0,1.0	1.0,1.0
Ga08g01839	Chr08	+	115947608	115947701	115947608	115947685	115947813	115947880	NA,0.655	0.614,0.566	0.348,0.73	0.443,0.644	0.577,0.701	0.525,0.813	0.681,0.481	0.441,0.42	0.403,0.427	0.752,0.758	0.635,0.303	NA,0.0	0.41,0.505	0.813,0.586	0.601,0.607	0.343,0.445
Ga08g01839	Chr08	+	115947238	115947359	115947238	115947347	115947473	115947520	NA,0.486	0.208,0.643	0.515,0.247	0.172,0.304	0.235,0.221	0.296,0.275	0.181,0.103	0.135,0.356	0.344,0.303	0.101,0.38	0.276,0.197	NA,0.333	0.238,0.316	0.175,0.265	0.154,0.403	0.241,0.375
Ga08g01842	Chr08	+	116027543	116028286	116027543	116027839	116029205	116029420	NA,0.0	0.0,0.0	0.0,0.0	0.023,0.115	0.109,0.308	0.029,0.086	0.123,0.263	0.15,0.294	0.032,0.061	0.143,0.111	0.049,0.067	0.0,NA	0.029,0.25	0.2,0.056	0.0,0.049	0.097,0.045
Ga08g01900	Chr08	-	118256809	118258165	118257365	118258165	118255903	118255971	NA,0.0	0.158,NA	1.0,NA	0.048,0.161	0.062,0.125	0.143,0.077	0.027,0.115	0.15,0.122	0.0,0.2	0.111,0.043	0.136,0.138	NA,0.286	0.119,0.082	0.081,0.0	0.052,0.118	0.088,0.0
Ga08g01937	Chr08	-	118970766	118971655	118970783	118971655	118970495	118970687	NA,0.804	0.961,1.0	0.873,0.83	1.0,0.739	0.742,0.757	0.87,0.907	0.683,1.0	0.862,0.719	1.0,0.826	0.932,0.863	1.0,1.0	NA,NA	0.0,1.0	0.811,0.878	0.608,1.0	0.873,0.932
Ga08g01977	Chr08	-	119919285	119920387	119920323	119920387	119915935	119919127	NA,1.0	NA,NA	NA,0.0	0.0,0.429	0.288,0.143	NA,0.053	0.32,0.149	0.1,0.067	NA,NA	0.0,0.0	0.143,0.0	1.0,NA	0.429,1.0	0.5,0.0	NA,NA	NA,0.806
Ga08g01983	Chr08	-	119972068	119973651	119973566	119973651	119971397	119971455	NA,0.636	NA,1.0	NA,1.0	1.0,0.818	1.0,1.0	NA,1.0	1.0,1.0	0.8,0.778	1.0,0.667	1.0,0.778	1.0,1.0	NA,0.875	1.0,0.455	1.0,0.667	0.579,1.0	1.0,1.0
Ga08g01989	Chr08	-	120061764	120062329	120061823	120062329	120061209	120061460	NA,0.0	NA,1.0	0.174,1.0	1.0,0.773	0.722,0.614	0.771,0.688	0.649,0.712	0.767,0.863	0.558,0.431	0.923,0.558	0.883,0.709	NA,0.728	0.779,0.904	0.815,0.776	0.874,0.835	1.0,1.0
Ga08g01992	Chr08	+	120098629	120098917	120098629	120098682	120099015	120099158	1.0,NA	NA,NA	NA,NA	1.0,0.0	0.474,0.5	1.0,0.75	0.8,1.0	0.75,0.333	NA,NA	1.0,1.0	1.0,0.5	1.0,NA	0.2,1.0	1.0,1.0	0.125,NA	1.0,NA
Ga08g01997	Chr08	-	120165074	120165188	120165136	120165188	120164918	120164993	NA,NA	0.65,0.553	0.15,0.171	0.252,0.317	0.117,0.165	0.184,0.076	0.256,0.382	0.236,0.101	0.382,1.0	0.317,0.419	0.446,0.236	NA,NA	0.292,0.081	0.34,0.171	0.452,0.236	0.134,0.508
Ga08g02049	Chr08	-	120767194	120767685	120767559	120767685	120766274	120766874	NA,0.102	0.029,0.0	0.0,0.0	0.043,0.105	0.192,0.125	0.4,0.125	0.182,0.085	0.25,0.067	0.083,0.0	0.083,0.143	0.148,0.026	NA,0.182	0.07,0.034	0.2,0.067	0.213,0.029	0.309,0.188
Ga08g02073	Chr08	+	121146021	121146309	121146021	121146292	121146426	121146629	NA,1.0	0.418,1.0	0.775,0.721	0.508,0.721	0.61,0.463	0.683,0.27	0.355,0.511	0.633,0.463	0.534,1.0	0.564,0.742	0.408,0.737	NA,0.313	0.932,0.518	0.651,0.838	0.554,0.392	0.633,0.177
Ga08g02075	Chr08	-	121227021	121227192	121227053	121227192	121226748	121226850	NA,0.753	NA,NA	NA,NA	1.0,1.0	1.0,1.0	0.604,0.82	0.792,NA	0.792,1.0	NA,NA	NA,1.0	1.0,NA	NA,1.0	1.0,NA	0.276,0.64	1.0,NA	0.753,0.78
Ga08g02075	Chr08	-	121228543	121228608	121228550	121228608	121228369	121228471	NA,0.371	0.0,NA	1.0,NA	0.653,NA	0.636,0.32	0.386,0.569	0.702,0.414	0.623,1.0	NA,0.0	0.485,1.0	0.119,0.485	NA,0.0	0.739,0.0	0.32,0.0	0.212,1.0	0.618,0.557
Ga08g02075	Chr08	-	121226718	121226850	121226748	121226850	121226522	121226632	NA,1.0	1.0,NA	NA,0.0	0.0,0.0	1.0,1.0	1.0,NA	0.73,1.0	0.699,1.0	NA,1.0	NA,1.0	NA,NA	0.777,NA	NA,0.0	1.0,NA	0.0,NA	0.481,0.699
Ga08g02075	Chr08	-	121226522	121227192	121227021	121227192	121226336	121226397	0.5,1.0	1.0,NA	NA,1.0	1.0,0.714	1.0,1.0	1.0,0.667	1.0,1.0	1.0,0.333	NA,NA	NA,1.0	1.0,1.0	NA,0.0	1.0,1.0	1.0,1.0	1.0,1.0	1.0,1.0
Ga08g02075	Chr08	-	121233016	121233208	121233051	121233208	121231564	121231623	NA,0.096	0.598,NA	0.427,0.358	0.427,0.482	0.504,0.406	0.498,0.353	0.691,0.385	0.577,0.691	0.598,0.65	0.427,0.0	0.598,0.46	NA,0.271	0.0,0.309	0.199,0.271	0.691,1.0	0.324,0.46
Ga08g02075	Chr08	-	121230464	121230615	121230481	121230615	121230243	121230390	NA,0.0	0.0,NA	0.0,0.0	0.125,0.256	0.099,0.244	0.0,0.141	0.147,0.153	0.249,0.244	0.0,0.058	0.683,0.0	0.223,0.076	NA,0.0	0.365,0.11	0.0,0.0	0.249,1.0	0.223,0.082
Ga08g02077	Chr08	-	121327350	121328224	121327367	121328224	121326591	121327201	NA,0.97	0.904,1.0	1.0,1.0	0.775,1.0	0.612,0.918	0.775,1.0	0.838,1.0	0.904,1.0	1.0,0.751	1.0,1.0	1.0,0.918	NA,1.0	1.0,0.721	1.0,1.0	0.896,1.0	0.896,0.85
Ga08g02077	Chr08	-	121330059	121330268	121330179	121330268	121329679	121329878	NA,0.5	1.0,NA	NA,0.333	0.0,NA	0.5,0.5	0.0,NA	1.0,0.0	1.0,1.0	1.0,NA	1.0,NA	NA,NA	1.0,NA	0.0,NA	NA,0.2	0.0,NA	0.5,NA
Ga08g02084	Chr08	-	121448023	121448556	121448439	121448556	121447299	121447727	NA,NA	NA,NA	NA,NA	NA,NA	0.077,1.0	1.0,0.0	1.0,NA	0.0,NA	NA,NA	NA,NA	0.0,NA	0.0,NA	NA,1.0	1.0,NA	NA,NA	NA,1.0
Ga08g02084	Chr08	-	121448023	121448556	121448249	121448556	121447299	121447727	NA,NA	NA,NA	0.0,NA	NA,NA	0.037,0.1	1.0,0.0	NA,0.0	0.0,NA	NA,0.0	NA,0.0	NA,0.0	0.0,NA	0.0,1.0	1.0,0.0	0.0,NA	0.0,0.2
Ga08g02084	Chr08	-	121448249	121448556	121448439	121448556	121447299	121447727	NA,NA	NA,NA	1.0,NA	NA,NA	0.52,1.0	NA,0.25	1.0,1.0	0.429,NA	NA,1.0	NA,1.0	0.0,1.0	0.333,NA	1.0,NA	1.0,1.0	1.0,NA	1.0,1.0
Ga08g02113	Chr08	+	121903557	121903830	121903557	121903623	121904608	121907371	NA,0.6	NA,0.0	0.0,NA	0.2,0.5	0.059,0.059	0.167,0.2	0.048,0.0	0.032,0.0	0.2,0.2	0.692,0.0	0.368,0.625	0.0,NA	0.4,0.0	0.333,0.455	NA,NA	NA,0.625
Ga08g02126	Chr08	-	122072922	122073260	122072953	122073260	122072002	122072726	NA,0.606	0.228,0.0	1.0,0.277	0.793,0.247	0.288,0.523	0.738,0.277	0.434,0.259	0.551,0.39	0.606,0.434	0.277,0.277	0.633,0.657	NA,1.0	0.648,0.606	0.204,0.411	0.122,NA	0.782,0.384
Ga08g02146	Chr08	-	122298928	122300462	122298940	122300462	122297799	122298209	NA,0.775	0.929,0.818	0.947,0.856	0.884,0.931	0.837,0.844	0.783,0.9	0.869,0.809	0.882,0.897	0.935,0.873	0.863,0.893	0.887,0.849	NA,0.919	0.848,0.942	0.908,0.923	0.838,0.805	0.903,0.898
Ga08g02158	Chr08	+	122475713	122476479	122475713	122475805	122476564	122476629	NA,0.111	1.0,1.0	0.0,0.0	0.667,0.217	0.286,0.394	0.2,0.111	0.176,0.176	0.571,0.0	0.111,0.2	0.077,0.081	0.097,0.286	NA,0.0	0.286,0.13	0.5,0.172	0.2,0.0	0.4,0.259
Ga08g02166	Chr08	-	122579210	122579287	122579215	122579287	122578615	122578761	0.0,NA	0.658,NA	NA,0.0	1.0,0.138	0.461,0.194	0.0,0.0	0.224,0.0	0.366,0.0	0.658,0.0	NA,0.0	0.49,1.0	NA,NA	0.096,1.0	1.0,0.0	NA,NA	NA,0.536
Ga08g02239	Chr08	+	123850246	123850348	123850246	123850343	123850538	123850754	NA,NA	1.0,NA	1.0,1.0	1.0,0.885	0.857,1.0	NA,1.0	0.901,0.931	0.982,1.0	1.0,1.0	1.0,1.0	1.0,1.0	NA,0.931	1.0,0.828	0.845,0.871	0.926,0.871	1.0,1.0
Ga08g02240	Chr08	-	123875218	123875454	123875241	123875454	123874782	123874884	NA,1.0	0.38,NA	NA,0.0	0.214,0.189	0.267,1.0	0.45,0.0	0.329,0.17	0.182,0.0	NA,NA	0.0,0.319	0.648,0.338	NA,0.551	0.093,0.0	0.29,0.0	0.29,0.12	0.0,0.45
Ga08g02267	Chr08	-	124091523	124091730	124091602	124091730	124090662	124091021	NA,1.0	0.865,1.0	1.0,1.0	0.87,1.0	0.805,0.918	0.725,1.0	NA,0.933	1.0,1.0	0.87,1.0	0.865,0.914	0.809,0.923	NA,0.61	0.947,1.0	1.0,0.964	0.887,1.0	1.0,1.0
Ga08g02274	Chr08	+	124169884	124171003	124169884	124170935	124171226	124171347	0.0,0.0	0.0,NA	1.0,0.0	0.0,0.0	0.042,0.042	0.062,0.13	NA,0.107	0.037,0.0	0.0,0.0	NA,0.0	1.0,1.0	NA,0.166	0.056,0.146	0.0,0.374	0.0,0.0	NA,0.0
Ga08g02276	Chr08	-	124203304	124203423	124203336	124203423	124203027	124203188	NA,NA	1.0,0.0	NA,NA	NA,NA	1.0,NA	1.0,NA	NA,NA	NA,NA	NA,NA	NA,NA	1.0,0.0	NA,0.0	1.0,NA	1.0,1.0	NA,NA	NA,0.0
Ga08g02313	Chr08	+	124586228	124586335	124586228	124586308	124586999	124587076	NA,0.679	0.627,0.613	0.655,0.792	0.613,0.823	0.506,0.413	0.694,0.702	NA,0.585	0.538,0.647	0.526,0.792	0.649,0.739	0.696,0.591	NA,0.931	0.547,0.521	0.629,0.626	0.76,0.592	0.668,0.903
Ga08g02320	Chr08	-	124640682	124640817	124640726	124640817	124639665	124640319	NA,NA	NA,NA	NA,NA	NA,1.0	NA,NA	NA,1.0	1.0,NA	1.0,1.0	1.0,NA	NA,1.0	0.258,NA	0.736,1.0	0.582,1.0	1.0,0.0	1.0,NA	NA,NA
Ga08g02320	Chr08	-	124640677	124640817	124640726	124640817	124639665	124640319	NA,NA	NA,NA	NA,1.0	NA,1.0	NA,NA	NA,NA	1.0,NA	1.0,1.0	1.0,NA	NA,1.0	0.402,NA	0.825,1.0	0.402,1.0	1.0,0.0	NA,1.0	NA,NA
Ga08g02320	Chr08	-	124640677	124640817	124640682	124640817	124639665	124640319	NA,NA	NA,NA	NA,1.0	NA,0.0	NA,NA	NA,0.0	0.391,NA	0.742,0.49	0.0,1.0	NA,NA	1.0,1.0	NA,0.742	0.0,0.325	NA,NA	0.0,1.0	NA,1.0
Ga08g02341	Chr08	-	124876186	124876336	124876289	124876336	124874932	124875317	NA,0.314	NA,NA	NA,NA	1.0,NA	NA,NA	NA,NA	NA,1.0	NA,NA	1.0,NA	NA,NA	NA,NA	NA,NA	NA,NA	NA,0.0	1.0,1.0	0.0,0.6
Ga08g02358	Chr08	+	125345134	125345399	125345134	125345395	125345622	125345882	NA,NA	NA,NA	NA,NA	0.0,NA	0.493,0.493	NA,0.0	0.795,NA	1.0,0.0	NA,0.327	NA,0.0	NA,0.0	NA,0.0	0.0,0.493	NA,0.66	0.0,NA	0.493,0.122
Ga08g02361	Chr08	+	125366671	125366893	125366671	125366873	125367169	125367238	NA,0.219	0.324,0.456	0.053,0.402	0.0,0.239	0.305,0.166	0.433,0.189	NA,0.146	0.261,0.173	0.296,0.239	0.193,0.101	0.444,0.375	NA,0.691	0.258,0.077	0.127,0.359	0.035,0.627	0.0,0.026
Ga08g02401	Chr08	+	125796894	125797240	125796894	125796920	125798159	125798454	NA,0.143	0.0,NA	0.149,0.333	0.2,0.176	0.03,0.2	0.154,0.074	NA,0.0	0.153,0.059	0.297,0.269	0.0,0.103	0.273,0.143	0.0,NA	0.111,0.0	0.176,0.118	0.0,1.0	0.0,0.2
Ga08g02401	Chr08	+	125796894	125797240	125796894	125796920	125798181	125798454	NA,0.0	0.2,0.0	0.1,0.103	0.538,0.12	0.018,0.097	0.163,0.009	NA,0.067	0.141,0.128	0.257,0.35	0.0,0.059	0.133,0.143	NA,0.0	0.0,0.143	0.072,0.209	0.0,NA	0.097,0.103
Ga08g02425	Chr08	+	126181542	126182127	126181542	126181924	126182590	126182901	NA,0.25	0.027,1.0	0.0,0.172	0.1,0.364	0.185,0.137	0.2,0.171	NA,0.059	0.048,0.097	0.053,0.156	0.1,0.267	0.126,0.224	NA,0.411	0.189,0.143	0.064,0.214	0.191,0.091	0.394,0.124
Ga08g02440	Chr08	+	126287782	126287958	126287782	126287956	126288741	126288899	NA,0.748	0.822,0.748	0.435,1.0	0.448,0.623	0.63,0.675	0.142,0.513	NA,0.628	0.395,0.521	0.373,0.563	0.56,0.438	0.642,0.779	NA,0.634	0.54,0.581	0.516,0.298	0.515,0.536	0.0,0.497
Ga08g02440	Chr08	+	126290143	126290883	126290143	126290254	126291497	126291791	NA,0.429	0.579,1.0	0.875,0.733	0.867,0.905	0.733,0.657	0.317,0.397	NA,0.558	0.636,0.472	1.0,0.565	0.515,0.857	0.739,0.429	NA,0.5	0.814,0.514	0.9,0.585	0.548,0.333	0.524,1.0
Ga08g02446	Chr08	+	126352185	126353295	126352185	126352851	126353447	126353814	NA,NA	1.0,NA	0.0,0.6	0.0,0.6	0.467,0.067	NA,0.5	1.0,1.0	0.333,0.111	0.0,NA	1.0,0.0	0.5,0.0	0.231,1.0	0.333,0.333	1.0,0.333	0.667,NA	NA,1.0
Ga08g02452	Chr08	+	126430778	126432030	126430778	126431579	126432202	126432313	NA,0.0	0.158,0.111	0.273,0.091	0.048,0.055	0.037,0.093	0.048,0.012	NA,0.018	0.023,0.063	0.0,0.04	0.045,0.045	0.227,0.085	NA,0.583	0.038,0.111	0.0,0.04	0.16,0.0	0.0,0.059
Ga08g02452	Chr08	+	126425731	126425840	126425731	126425776	126426079	126426187	NA,0.0	0.158,NA	0.0,0.0	0.0,0.0	0.059,0.075	0.025,0.041	NA,0.01	0.092,0.056	0.0,0.071	0.12,0.0	0.024,0.018	NA,0.103	0.06,0.0	0.048,0.053	0.058,0.133	0.086,0.163
Ga08g02469	Chr08	+	126627998	126628128	126627998	126628056	126628219	126629675	NA,0.892	0.956,0.84	0.931,1.0	0.857,0.934	0.943,0.919	0.962,0.958	NA,0.954	0.916,0.842	0.819,0.924	0.949,1.0	0.914,0.823	NA,0.903	1.0,0.921	1.0,0.869	0.904,0.921	0.92,0.889
Ga08g02477	Chr08	-	126714015	126714600	126714480	126714600	126713639	126713930	NA,0.008	0.067,0.0	0.032,0.045	0.0,0.122	0.0,0.0	0.2,0.0	NA,0.0	0.0,0.0	0.048,0.038	0.0,0.111	0.053,0.08	NA,0.0	0.0,0.333	0.091,0.02	0.063,0.0	0.3,0.161
Ga08g02477	Chr08	-	126717984	126718423	126718014	126718423	126716255	126716413	NA,0.928	0.777,1.0	0.89,0.646	0.861,0.756	1.0,0.699	1.0,1.0	NA,0.823	0.699,0.795	1.0,0.856	1.0,0.874	0.774,0.895	0.436,NA	0.73,0.721	1.0,0.944	0.861,0.537	0.688,0.857
Ga08g02517	Chr08	-	127140685	127140843	127140743	127140843	127140477	127140582	NA,0.137	0.0,0.0	0.0,0.036	0.05,0.0	0.031,0.032	0.113,0.188	NA,0.0	0.0,0.096	0.137,0.0	0.113,0.214	0.153,0.036	NA,0.241	0.029,0.0	0.0,0.043	0.096,0.083	0.153,0.038
Ga08g02538	Chr08	-	127321568	127321732	127321659	127321732	127319907	127320012	NA,0.379	NA,NA	NA,NA	0.0,NA	0.0,NA	0.0,NA	NA,0.0	NA,NA	NA,NA	NA,NA	1.0,NA	1.0,NA	NA,NA	NA,NA	NA,NA	1.0,NA
Ga08g02538	Chr08	-	127321551	127321732	127321568	127321732	127319907	127320012	NA,0.848	NA,NA	NA,NA	NA,NA	1.0,NA	NA,NA	NA,NA	1.0,NA	NA,NA	NA,NA	NA,NA	NA,NA	NA,NA	NA,NA	NA,NA	1.0,1.0
Ga08g02538	Chr08	-	127321556	127321732	127321568	127321732	127319907	127320012	NA,0.802	NA,NA	NA,NA	NA,NA	1.0,NA	NA,NA	NA,NA	1.0,NA	NA,1.0	NA,NA	NA,NA	NA,NA	NA,NA	NA,NA	NA,NA	NA,1.0
Ga08g02538	Chr08	-	127321549	127321732	127321659	127321732	127319907	127320012	NA,0.836	NA,NA	NA,NA	0.2,NA	0.5,NA	0.2,NA	NA,0.0	NA,NA	1.0,1.0	1.0,NA	1.0,1.0	1.0,NA	NA,NA	NA,NA	NA,NA	1.0,1.0
Ga08g02538	Chr08	-	127321549	127321732	127321568	127321732	127319907	127320012	NA,0.966	NA,NA	NA,NA	1.0,NA	1.0,NA	1.0,NA	NA,NA	1.0,NA	1.0,1.0	1.0,NA	NA,1.0	1.0,NA	NA,NA	NA,NA	NA,NA	1.0,1.0
Ga08g02538	Chr08	-	127315210	127315334	127315220	127315334	127314048	127314177	NA,0.204	NA,NA	NA,1.0	0.0,0.733	0.0,0.0	NA,NA	NA,0.314	0.314,0.0	0.0,0.0	NA,0.0	NA,NA	NA,0.314	NA,NA	NA,0.0	1.0,NA	0.268,0.234
Ga08g02538	Chr08	-	127321556	127321732	127321659	127321732	127319907	127320012	NA,0.538	NA,NA	NA,NA	0.0,NA	0.333,NA	0.0,NA	NA,0.0	1.0,NA	NA,1.0	NA,NA	1.0,NA	1.0,NA	NA,NA	NA,NA	NA,NA	1.0,1.0
Ga08g02538	Chr08	-	127321551	127321732	127321556	127321732	127319907	127320012	NA,0.428	NA,NA	NA,NA	NA,NA	NA,NA	NA,NA	NA,NA	0.0,NA	NA,0.0	NA,NA	NA,NA	NA,NA	NA,NA	NA,NA	NA,NA	1.0,0.0
Ga08g02538	Chr08	-	127321549	127321732	127321556	127321732	127319907	127320012	NA,0.868	NA,NA	NA,NA	1.0,NA	1.0,NA	1.0,NA	NA,NA	0.0,NA	1.0,0.485	1.0,NA	NA,1.0	1.0,NA	NA,NA	NA,NA	NA,NA	1.0,0.825
Ga08g02538	Chr08	-	127321549	127321732	127321551	127321732	127319907	127320012	NA,0.949	NA,NA	NA,NA	1.0,NA	1.0,NA	1.0,NA	NA,NA	NA,NA	1.0,1.0	1.0,NA	NA,1.0	1.0,NA	NA,NA	NA,NA	NA,NA	0.569,1.0
Ga08g02538	Chr08	-	127321551	127321732	127321659	127321732	127319907	127320012	NA,0.4	NA,NA	NA,NA	0.0,NA	0.333,NA	0.0,NA	NA,0.0	NA,NA	NA,NA	NA,NA	1.0,NA	1.0,NA	NA,NA	NA,NA	NA,NA	1.0,NA
Ga08g02549	Chr08	-	127431015	127431235	127431176	127431235	127430319	127430402	NA,0.726	0.836,1.0	0.714,0.926	0.9,0.914	1.0,0.982	0.922,0.916	NA,0.837	0.962,0.931	0.774,0.856	0.957,0.902	0.944,0.916	NA,0.857	0.859,0.847	0.863,0.951	0.93,0.951	0.781,0.824
Ga08g02557	Chr08	-	127476407	127476768	127476429	127476768	127475519	127476317	NA,1.0	1.0,0.623	1.0,0.694	0.925,0.962	0.941,0.927	0.868,0.965	NA,0.948	1.0,0.94	1.0,0.836	1.0,0.901	0.978,0.979	NA,0.92	1.0,0.973	1.0,1.0	0.927,0.897	1.0,0.96
Ga08g02589	Chr08	+	127820354	127821692	127820354	127821562	127821769	127822052	NA,NA	1.0,1.0	1.0,1.0	0.714,1.0	1.0,1.0	NA,1.0	1.0,1.0	0.938,1.0	NA,1.0	NA,1.0	1.0,1.0	0.8,1.0	1.0,1.0	1.0,1.0	1.0,1.0	1.0,1.0
Ga08g02629	Chr08	-	128150419	128151152	128150526	128151152	128148832	128148997	NA,0.684	1.0,NA	1.0,1.0	0.5,1.0	0.556,0.478	0.714,0.5	NA,0.333	0.4,0.5	0.333,1.0	0.385,0.833	0.778,0.765	NA,0.111	1.0,0.545	NA,0.667	0.652,1.0	0.9,0.636
Ga08g02644	Chr08	-	128282115	128282325	128282210	128282325	128280763	128281332	NA,0.551	0.118,0.0	0.14,0.123	0.204,0.33	0.1,0.136	0.153,0.112	NA,0.141	0.081,0.099	0.051,0.213	0.079,0.046	0.145,0.173	NA,0.0	0.186,0.257	0.189,0.104	0.042,0.222	0.222,0.19
Ga08g02656	Chr08	-	128366669	128369490	128369221	128369490	128366222	128366529	NA,0.047	0.2,0.048	0.03,0.017	0.137,0.062	0.079,0.026	0.048,0.03	NA,0.051	0.078,0.024	0.0,0.021	0.095,0.128	0.092,0.063	NA,0.051	0.03,0.047	0.012,0.011	0.024,0.048	0.013,0.121
Ga08g02676	Chr08	+	128519989	128520303	128519989	128520155	128521367	128522639	1.0,1.0	NA,NA	NA,0.818	1.0,0.926	0.872,0.846	1.0,0.872	NA,0.9	0.942,0.912	NA,NA	0.667,0.857	0.556,1.0	NA,1.0	1.0,0.961	0.897,0.872	1.0,NA	NA,1.0
Ga08g02694	Chr08	-	128635791	128636378	128636333	128636378	128634904	128635710	NA,0.01	0.0,NA	0.111,0.111	0.2,0.091	0.1,0.095	0.036,0.156	NA,0.043	0.027,0.037	0.0,0.0	0.0,0.375	0.2,0.0	NA,1.0	0.0,0.0	0.294,0.086	0.385,1.0	0.143,0.083
Ga08g02776	Chr08	+	129134323	129134714	129134323	129134507	129134801	129135158	NA,0.728	0.662,0.556	0.706,0.706	0.917,0.714	0.5,0.6	0.348,0.481	NA,0.32	0.854,0.417	1.0,0.926	0.938,0.471	0.849,0.882	NA,1.0	0.576,0.684	0.848,0.872	0.864,0.81	0.875,0.882
Ga08g02787	Chr08	+	129241768	129241997	129241768	129241993	129242142	129242918	NA,0.0	0.0,NA	NA,0.0	0.0,0.393	0.051,0.0	0.163,0.0	NA,0.051	0.139,0.0	0.493,0.294	0.217,0.0	0.217,0.0	0.169,NA	0.437,0.122	0.0,0.081	0.0,0.0	0.088,0.163
Ga09g00005	Chr09	-	45021	45805	45158	45805	44386	44526	NA,0.0	0.0,0.0	0.0,0.007	0.0,0.059	0.0,0.015	0.067,0.0	0.098,0.0	0.0,0.053	0.0,0.053	0.0,0.014	0.006,0.0	NA,0.297	0.0,0.03	0.097,0.032	0.031,0.0	0.0,0.0
Ga09g00032	Chr09	-	675491	675577	675507	675577	674825	675341	NA,0.016	0.06,0.0	0.0,0.0	0.021,0.123	0.0,0.162	0.0,0.0	NA,0.053	0.058,0.0	0.038,0.0	0.067,0.0	0.015,0.0	NA,1.0	0.106,0.142	0.148,0.0	0.076,0.0	0.022,0.094
Ga09g00035	Chr09	+	710646	710740	710646	710718	710831	710903	NA,0.0	0.712,NA	0.553,0.805	0.382,0.579	0.553,0.497	0.712,0.565	NA,0.553	0.432,0.414	0.292,0.049	0.0,0.407	0.115,0.553	0.452,NA	0.508,0.485	0.355,0.664	0.712,0.524	0.502,0.236
Ga09g00035	Chr09	+	721999	722203	721999	722150	722628	723273	NA,0.0	0.0,0.0	0.158,0.141	0.179,0.076	0.141,0.113	0.116,0.193	NA,0.076	0.158,0.496	0.0,0.056	0.0,0.035	0.076,0.062	NA,0.0	0.068,0.0	0.092,0.116	0.086,0.116	0.017,0.184
Ga09g00046	Chr09	-	1049833	1049953	1049841	1049953	1048277	1048311	NA,0.0	0.348,1.0	1.0,0.0	0.824,0.259	0.219,0.335	0.7,0.483	NA,0.355	0.667,0.318	0.483,0.145	0.737,0.318	0.609,0.0	NA,0.651	0.318,0.595	0.483,0.737	0.135,0.0	0.384,0.651
Ga09g00046	Chr09	-	1047728	1047967	1047880	1047967	1046067	1046216	NA,0.0	0.0,0.0	NA,0.0	0.0,0.0	0.0,0.0	0.091,0.067	NA,0.034	0.0,0.0	0.0,0.167	0.0,0.077	0.0,0.0	NA,0.0	0.0,0.0	0.25,0.0	0.0,0.0	0.091,0.238
Ga09g00050	Chr09	+	1165581	1165728	1165581	1165661	1165833	1165950	NA,0.076	0.141,0.0	0.057,0.0	0.079,0.086	0.04,0.067	0.167,0.044	NA,0.07	0.044,0.036	0.046,0.094	0.0,0.023	0.017,0.025	NA,0.041	0.0,0.143	0.029,0.036	0.052,0.0	0.156,0.017
Ga09g00051	Chr09	-	1181266	1181619	1181288	1181619	1180405	1180585	NA,0.494	0.252,0.292	0.308,0.168	0.198,0.274	0.34,0.414	0.0,0.223	NA,0.256	0.271,0.136	0.216,0.386	0.481,0.426	0.333,0.395	NA,0.216	0.317,0.158	0.243,0.355	0.325,0.579	0.852,0.355
Ga09g00054	Chr09	-	1203657	1203806	1203701	1203806	1203130	1203271	NA,0.0	0.072,0.0	0.0,0.0	0.482,0.08	0.098,0.018	0.0,0.117	NA,0.074	0.225,0.097	0.0,0.072	0.08,0.0	0.032,0.057	NA,0.466	0.065,0.122	0.104,0.122	0.091,0.0	0.0,0.072
Ga09g00056	Chr09	+	1241856	1242842	1241856	1242000	1243034	1243247	0.0,0.0	0.0,NA	NA,0.0	0.0,0.0	0.0,0.077	0.143,0.0	0.0,0.0	0.0,0.0	NA,0.0	0.0,0.0	0.0,0.0	NA,0.333	0.0,0.2	NA,0.0	0.0,0.0	0.0,0.0
Ga09g00060	Chr09	+	1330831	1330984	1330831	1330978	1331894	1331973	NA,0.929	0.958,0.543	0.708,0.733	1.0,0.938	0.753,0.92	1.0,0.905	NA,0.865	0.8,0.945	1.0,0.881	0.925,0.777	1.0,1.0	NA,1.0	0.792,0.89	0.792,1.0	0.792,0.884	0.543,0.835
Ga09g00082	Chr09	-	1807366	1807578	1807517	1807578	1807168	1807236	NA,0.69	0.333,0.6	1.0,1.0	0.714,0.765	0.818,0.571	0.0,1.0	NA,0.818	1.0,1.0	0.833,0.957	1.0,1.0	0.846,1.0	NA,0.846	1.0,1.0	1.0,1.0	1.0,0.714	1.0,0.854
Ga09g00082	Chr09	-	1807168	1807578	1807366	1807578	1804012	1804903	NA,0.563	0.765,1.0	1.0,0.4	0.931,0.545	0.5,0.524	1.0,0.391	NA,0.6	0.846,0.714	0.84,0.593	1.0,0.533	0.857,0.714	NA,0.561	0.727,0.636	0.8,0.5	0.833,0.4	0.526,0.482
Ga09g00082	Chr09	-	1807366	1807578	1807517	1807578	1804012	1804903	NA,0.289	0.091,0.0	0.167,0.13	0.056,0.119	0.107,0.079	0.0,0.079	NA,0.149	0.011,0.029	0.1,0.375	0.0,0.333	0.053,0.107	NA,0.36	0.086,0.214	0.027,0.242	0.019,0.091	0.2,0.22
Ga09g00082	Chr09	-	1807168	1807578	1807517	1807578	1804012	1804903	NA,0.511	0.394,0.25	0.333,0.167	0.424,0.245	0.153,0.159	0.2,0.099	NA,0.345	0.109,0.128	0.526,0.636	0.29,0.533	0.308,0.375	NA,0.59	0.333,0.488	0.163,0.383	0.161,0.118	0.297,0.345
Ga09g00087	Chr09	+	2010827	2011238	2010827	2011043	2011350	2011667	NA,0.011	0.022,0.03	0.037,0.021	0.024,0.055	0.005,0.036	0.043,0.043	NA,0.007	0.066,0.013	0.021,0.032	0.022,0.019	0.036,0.071	NA,0.0	0.053,0.011	0.043,0.011	0.026,0.024	0.023,0.043
Ga09g00129	Chr09	+	3155847	3156664	3155847	3155914	3156784	3156970	NA,0.071	0.0,0.2	0.333,0.0	0.0,0.1	0.053,0.048	0.143,0.0	NA,0.086	0.097,0.056	0.04,0.061	0.111,0.231	0.143,0.0	NA,0.0	0.07,0.0	0.2,0.143	0.067,0.0	0.2,0.195
Ga09g00131	Chr09	+	3231331	3231375	3231331	3231346	3231767	3232980	NA,0.938	0.928,0.645	1.0,0.555	0.921,1.0	1.0,1.0	1.0,0.796	NA,0.51	1.0,0.609	0.945,0.806	NA,NA	NA,1.0	0.438,NA	1.0,1.0	1.0,1.0	0.888,0.815	0.94,0.719
Ga09g00162	Chr09	+	3698051	3698498	3698051	3698145	3698580	3699305	NA,0.615	0.333,NA	NA,0.0	0.375,0.333	NA,NA	NA,0.793	NA,1.0	0.0,NA	0.5,0.6	0.143,1.0	0.556,0.778	0.333,NA	0.765,0.862	1.0,1.0	1.0,0.25	0.606,0.405
Ga09g00165	Chr09	+	3750289	3750420	3750289	3750409	3751348	3751431	NA,1.0	0.864,0.0	1.0,1.0	0.784,0.896	0.732,0.901	1.0,0.879	1.0,1.0	0.942,0.891	0.732,0.115	1.0,0.784	0.927,0.852	0.901,1.0	0.855,1.0	1.0,0.845	0.927,0.82	1.0,1.0
Ga09g00192	Chr09	-	5015394	5015506	5015429	5015506	5015183	5015246	NA,0.899	0.829,1.0	NA,1.0	0.825,0.951	0.956,0.873	0.788,0.942	NA,0.867	0.749,0.891	0.899,1.0	1.0,0.472	0.91,0.94	NA,1.0	0.566,1.0	0.621,0.804	1.0,1.0	0.839,0.973
Ga09g00208	Chr09	+	5566516	5568787	5566516	5566843	5569045	5569511	NA,NA	0.692,0.0	0.2,NA	NA,0.143	NA,NA	NA,NA	NA,NA	NA,NA	NA,NA	0.778,0.333	0.778,0.733	0.333,NA	NA,NA	NA,NA	0.739,0.889	NA,NA
Ga09g00232	Chr09	+	6525155	6525491	6525155	6525473	6525658	6525718	NA,0.398	0.328,0.159	0.363,0.228	0.424,0.398	0.391,0.291	0.339,0.371	NA,0.376	0.338,0.332	0.359,0.47	0.492,0.554	0.359,0.23	NA,0.318	0.35,0.272	0.23,0.198	0.476,0.299	0.406,0.321
Ga09g00269	Chr09	+	8032505	8032657	8032505	8032583	8032764	8032958	NA,0.901	1.0,1.0	NA,1.0	1.0,0.955	0.927,0.973	1.0,0.886	NA,1.0	1.0,1.0	1.0,0.98	1.0,1.0	1.0,1.0	NA,0.654	0.966,0.937	1.0,0.9	1.0,1.0	0.948,0.987
Ga09g00273	Chr09	+	8157434	8157680	8157434	8157647	8157753	8157952	NA,0.274	1.0,0.569	1.0,0.296	0.185,0.07	0.43,0.841	0.751,0.751	NA,0.189	0.547,0.486	1.0,0.602	0.602,0.43	0.514,0.508	NA,1.0	0.398,0.159	0.131,0.43	0.312,0.274	NA,0.0
Ga09g00273	Chr09	+	8157103	8157647	8157103	8157190	8157753	8157952	1.0,1.0	NA,1.0	NA,0.818	1.0,0.833	1.0,0.2	NA,1.0	NA,0.765	1.0,1.0	NA,1.0	1.0,0.333	0.875,1.0	1.0,NA	0.8,1.0	0.789,1.0	0.556,0.333	NA,1.0
Ga09g00273	Chr09	+	8157103	8157680	8157103	8157190	8157753	8157952	1.0,1.0	1.0,1.0	1.0,0.714	1.0,0.333	1.0,0.636	NA,1.0	0.273,0.5	1.0,1.0	1.0,1.0	1.0,0.333	0.882,1.0	1.0,1.0	0.714,1.0	0.429,1.0	0.429,0.2	NA,NA
Ga09g00296	Chr09	-	8748402	8748634	8748475	8748634	8747699	8747888	NA,NA	0.06,0.0	0.091,0.061	0.153,0.047	0.06,0.0	0.104,NA	0.082,0.0	0.114,0.0	0.367,0.0	0.105,0.03	0.062,0.029	NA,0.174	0.0,0.0	0.293,0.067	0.0,0.367	0.0,NA
Ga09g00310	Chr09	+	9273191	9273717	9273191	9273260	9273800	9274070	NA,0.053	0.071,0.0	0.0,0.333	0.05,0.188	0.096,0.211	0.19,0.111	NA,0.032	0.042,0.0	0.167,0.158	0.28,0.059	0.117,0.083	NA,0.023	0.147,0.111	0.126,0.041	0.075,0.077	0.133,0.095
Ga09g00324	Chr09	+	10210627	10211086	10210627	10211041	10211875	10212775	NA,0.0	0.366,0.148	0.0,0.133	0.0,0.019	0.073,0.117	0.331,0.1	NA,0.101	0.058,0.047	0.0,0.14	0.065,0.242	0.168,0.0	NA,0.217	0.103,0.103	0.0,0.099	0.08,0.0	0.316,0.028
Ga09g00369	Chr09	+	13708218	13708328	13708218	13708275	13708465	13708582	NA,0.396	0.08,0.0	0.141,0.0	0.0,0.0	0.034,0.134	0.056,0.0	0.012,0.034	0.013,0.033	0.0,0.0	0.0,0.107	0.094,0.277	NA,0.0	0.232,0.373	0.0,0.107	0.203,0.0	NA,0.304
Ga09g00383	Chr09	-	15504217	15504443	15504315	15504443	15502613	15504031	0.0,NA	0.431,NA	0.0,0.0	0.0,0.202	0.694,0.336	NA,0.431	0.377,0.307	0.802,0.202	0.275,0.126	0.224,0.092	0.752,0.387	NA,0.0	0.275,0.296	0.602,0.144	0.336,NA	0.275,0.431
Ga09g00406	Chr09	+	16762061	16762219	16762061	16762122	16762313	16762407	NA,0.0	0.047,0.0	0.068,0.06	0.021,0.0	0.008,0.024	0.087,0.023	0.041,0.047	0.009,0.017	0.0,0.033	0.035,0.032	0.06,0.006	NA,0.0	0.054,0.069	0.039,0.051	0.052,0.0	0.113,0.078
Ga09g00426	Chr09	-	21631376	21631514	21631463	21631514	21630509	21631301	NA,0.083	0.076,0.151	0.243,0.118	0.165,0.122	0.016,0.101	0.349,0.138	0.051,0.107	0.133,0.143	0.176,0.282	0.151,0.037	0.112,0.146	NA,0.0	0.0,0.151	0.171,0.048	0.133,0.0	0.145,0.221
Ga09g00434	Chr09	+	22370363	22370642	22370363	22370631	22371067	22371268	NA,NA	0.476,0.0	NA,0.312	0.784,0.266	0.168,0.443	0.131,0.232	0.426,0.168	0.206,0.0	0.0,0.0	1.0,0.0	0.732,0.864	0.0,NA	0.312,0.0	0.645,0.346	0.353,0.0	NA,0.0
Ga09g00453	Chr09	+	26889888	26889995	26889888	26889984	26890101	26890218	NA,NA	0.617,1.0	0.326,0.533	0.686,0.617	0.393,1.0	NA,1.0	0.494,0.462	1.0,1.0	NA,0.803	0.645,0.569	0.703,0.741	NA,1.0	0.694,0.645	0.69,0.362	0.563,0.769	0.232,1.0
Ga09g00492	Chr09	+	34606849	34607238	34606849	34607224	34607957	34608052	NA,1.0	NA,1.0	NA,1.0	1.0,0.541	0.799,1.0	1.0,0.57	0.815,0.307	1.0,0.78	0.639,0.639	NA,0.639	0.841,NA	NA,1.0	0.469,1.0	0.0,0.0	0.726,NA	0.469,NA
Ga09g00504	Chr09	-	39083373	39083519	39083383	39083519	39082659	39082755	NA,1.0	NA,1.0	NA,1.0	0.91,1.0	0.923,0.846	1.0,0.94	0.905,0.935	0.932,1.0	1.0,1.0	1.0,0.865	1.0,0.786	NA,1.0	0.928,1.0	0.917,0.925	0.762,1.0	0.865,1.0
Ga09g00510	Chr09	-	39972065	39972214	39972110	39972214	39971025	39971152	NA,0.562	0.195,0.055	0.09,0.201	0.159,0.207	0.157,0.103	0.176,0.095	0.142,0.154	0.188,0.066	0.057,0.219	0.274,0.154	0.178,0.077	NA,0.217	0.128,0.173	0.1,0.107	0.192,0.197	0.139,0.142
Ga09g00510	Chr09	-	39972065	39972214	39972110	39972214	39971314	39971520	NA,0.841	0.509,NA	0.409,0.14	0.21,0.384	0.409,0.192	0.274,0.278	0.363,0.378	0.308,0.267	0.409,0.776	0.581,0.178	0.3,0.384	NA,0.548	0.309,0.268	0.268,0.369	0.492,0.735	0.435,0.656
Ga09g00557	Chr09	-	47420224	47420533	47420289	47420533	47418315	47418796	NA,0.518	0.233,NA	1.0,1.0	0.233,0.829	0.378,0.378	0.845,0.378	0.703,0.579	0.419,0.378	0.477,0.938	0.0,0.785	0.622,0.785	NA,1.0	0.764,0.708	0.87,0.854	1.0,0.503	0.794,0.656
Ga09g00568	Chr09	+	48704212	48704931	48704212	48704650	48705136	48705240	NA,0.25	NA,0.0	0.0,0.0	0.022,0.081	0.015,0.031	0.0,0.05	0.0,0.022	0.033,0.135	0.0,0.0	0.027,0.133	0.014,0.071	NA,0.04	0.037,0.009	0.029,0.041	0.081,0.0	0.0,0.0
Ga09g00596	Chr09	-	49948049	49948410	49948069	49948410	49947812	49947920	NA,1.0	0.296,NA	NA,0.557	0.855,0.791	0.828,0.894	0.834,0.902	0.808,0.822	0.77,0.89	NA,0.0	0.627,1.0	0.87,1.0	NA,NA	0.716,0.881	1.0,0.77	1.0,1.0	1.0,0.77
Ga09g00602	Chr09	+	51966481	51969160	51966481	51967076	51969245	51969565	NA,0.091	0.4,0.0	0.333,0.2	0.385,0.222	0.178,0.366	0.429,0.282	0.273,0.313	0.7,1.0	0.111,0.31	0.3,0.4	0.242,0.174	NA,0.03	0.579,0.304	0.238,0.304	0.385,0.2	0.556,0.404
Ga09g00607	Chr09	+	53360761	53361176	53360761	53361081	53364029	53364586	NA,1.0	1.0,1.0	1.0,1.0	1.0,1.0	0.87,0.834	0.891,0.937	1.0,0.725	0.867,0.782	1.0,1.0	0.837,1.0	0.822,1.0	NA,1.0	0.816,0.881	1.0,0.832	0.897,1.0	1.0,0.813
Ga09g00618	Chr09	+	53881671	53881915	53881671	53881783	53882355	53882410	NA,0.0	0.0,NA	0.2,0.091	0.2,0.077	0.059,0.0	0.077,0.0	0.12,0.08	0.056,0.0	0.0,0.022	0.067,0.2	0.074,0.0	NA,0.143	0.125,0.077	0.1,0.059	0.28,0.0	0.273,0.106
Ga09g00662	Chr09	+	57398257	57398415	57398257	57398373	57399196	57399301	NA,0.347	NA,NA	1.0,NA	NA,NA	1.0,0.0	NA,0.0	0.586,NA	0.586,NA	1.0,1.0	1.0,NA	1.0,0.261	0.515,1.0	1.0,NA	NA,0.0	0.414,0.414	1.0,NA
Ga09g00662	Chr09	+	57399531	57399699	57399531	57399688	57399797	57400016	0.0,0.0	0.065,0.0	0.0,0.0	0.035,0.0	0.013,0.0	0.0,0.059	0.015,0.023	0.019,0.04	0.0,0.083	0.035,0.043	0.042,0.0	NA,0.161	0.076,0.0	0.0,0.026	0.059,0.0	0.0,0.0
Ga09g00662	Chr09	+	57397667	57398137	57397667	57397830	57398257	57399301	NA,0.034	0.238,0.0	0.063,0.0	0.038,0.167	0.031,0.061	0.098,0.055	0.056,0.061	0.067,0.023	0.0,0.037	0.059,0.2	0.056,0.04	NA,0.011	0.032,0.051	0.13,0.054	0.184,0.25	0.105,0.022
Ga09g00676	Chr09	-	57950904	57951163	57950932	57951163	57950016	57950566	NA,0.136	0.131,0.0	0.0,0.0	0.035,0.111	0.048,0.127	0.0,0.119	NA,0.074	0.042,0.101	0.136,0.139	0.208,0.052	0.105,0.089	NA,0.0	0.071,0.066	0.068,0.179	0.108,0.217	0.089,0.051
Ga09g00677	Chr09	+	58001433	58001532	58001433	58001515	58002231	58002374	NA,0.509	0.256,0.463	0.383,0.318	0.223,0.266	0.287,0.376	0.229,0.338	NA,0.295	0.218,0.196	0.301,0.32	0.132,0.215	0.246,0.318	NA,0.199	0.162,0.285	0.365,0.353	0.371,0.247	0.233,0.286
Ga09g00689	Chr09	+	58331137	58331213	58331137	58331209	58332214	58332532	1.0,NA	0.0,0.0	0.097,0.267	1.0,0.0	0.139,0.493	0.493,0.493	NA,0.368	0.493,0.0	NA,1.0	0.0,0.0	0.28,0.409	0.493,NA	0.102,0.134	0.288,0.183	0.618,0.393	NA,1.0
Ga09g00712	Chr09	-	58802196	58802592	58802540	58802592	58801005	58802099	NA,0.067	0.143,NA	0.0,0.0	0.143,0.067	0.2,0.2	0.0,0.375	NA,0.29	0.1,0.111	0.1,0.079	0.2,0.048	0.3,0.0	NA,0.176	0.364,0.0	0.0,0.04	0.057,0.048	0.039,0.119
Ga09g00713	Chr09	-	58815682	58815774	58815695	58815774	58815019	58815368	NA,0.827	0.801,0.471	0.93,1.0	0.791,0.831	0.793,0.815	0.944,0.697	NA,0.837	0.773,0.714	0.704,0.72	0.831,0.862	0.781,0.829	NA,0.832	0.905,0.678	0.772,0.69	0.838,0.853	0.781,0.722
Ga09g00724	Chr09	-	59304690	59304948	59304879	59304948	59303446	59304390	NA,0.5	0.075,0.111	0.107,0.217	0.194,0.278	0.176,0.2	0.092,0.21	NA,0.178	0.168,0.176	0.514,0.374	0.211,0.179	0.05,0.071	NA,0.107	0.235,0.269	0.293,0.167	0.068,0.154	0.308,0.249
Ga09g00757	Chr09	+	59921721	59922270	59921721	59922257	59922411	59922544	NA,0.056	NA,0.0	NA,0.0	0.203,0.0	0.0,0.09	0.09,0.1	NA,0.0	0.165,0.0	0.0,0.0	0.0,0.0	0.308,0.0	NA,0.0	0.045,0.0	0.229,0.0	0.0,0.0	0.0,0.066
Ga09g00778	Chr09	+	60384892	60385476	60384892	60385027	60385633	60385809	NA,0.048	0.5,0.0	0.077,0.158	0.333,0.13	0.158,0.373	0.273,0.1	NA,0.108	0.163,0.111	0.0,0.231	0.2,0.143	0.083,0.088	NA,0.176	0.2,0.297	0.091,0.136	0.179,0.077	0.2,0.2
Ga09g00785	Chr09	+	60504907	60504996	60504907	60504954	60505592	60505670	NA,0.722	0.942,0.347	0.367,0.313	0.902,0.664	0.864,0.78	0.298,0.586	NA,0.639	0.629,0.586	1.0,0.923	0.78,0.43	0.868,0.925	NA,0.664	0.78,0.574	0.447,0.563	0.653,1.0	0.505,0.726
Ga09g00787	Chr09	+	60596463	60596586	60596463	60596583	60597968	60598038	NA,0.961	0.797,0.0	0.662,0.329	1.0,0.395	0.806,0.723	0.567,0.296	NA,1.0	0.662,0.873	1.0,0.595	1.0,0.662	1.0,1.0	NA,0.757	0.746,0.595	0.395,1.0	1.0,NA	1.0,0.898
Ga09g00803	Chr09	-	60853699	60853830	60853723	60853830	60853530	60853629	NA,0.895	0.949,1.0	0.867,0.856	0.709,1.0	0.963,0.968	1.0,0.951	NA,1.0	0.783,0.862	1.0,1.0	1.0,0.844	0.95,0.963	NA,1.0	0.899,1.0	0.619,0.67	1.0,0.764	1.0,0.939
Ga09g00803	Chr09	-	60854328	60854505	60854340	60854505	60854128	60854251	NA,1.0	0.873,1.0	0.706,1.0	1.0,0.878	1.0,1.0	1.0,1.0	NA,1.0	0.924,0.939	0.643,1.0	1.0,0.783	0.962,0.945	1.0,NA	1.0,1.0	1.0,1.0	1.0,1.0	0.926,1.0
Ga09g00848	Chr09	+	62028410	62028494	62028410	62028482	62028843	62028926	NA,0.643	0.231,0.643	0.529,0.375	0.553,0.643	0.184,0.429	0.692,0.677	NA,0.529	0.412,0.519	0.612,0.612	0.574,0.184	0.59,0.643	NA,0.0	0.31,0.6	0.184,0.364	0.712,1.0	0.574,0.651
Ga09g00850	Chr09	+	62048660	62048816	62048660	62048775	62049326	62049393	NA,0.263	0.299,0.0	0.0,0.487	0.192,0.125	0.509,0.289	0.348,0.141	NA,0.167	0.319,0.337	0.517,0.308	0.263,0.176	0.493,0.0	NA,0.0	0.314,0.085	0.354,0.044	0.714,NA	0.454,0.222
Ga09g00850	Chr09	+	62048660	62048851	62048660	62048816	62049326	62049393	NA,0.978	1.0,1.0	1.0,0.901	0.91,0.971	0.931,0.931	0.983,0.942	NA,0.914	0.947,0.929	0.929,0.922	1.0,0.959	0.926,1.0	NA,1.0	0.917,0.967	0.981,0.984	0.861,1.0	0.919,0.927
Ga09g00850	Chr09	+	62048660	62048851	62048660	62048775	62049326	62049393	NA,0.943	0.812,0.74	0.74,0.903	0.666,0.837	0.876,0.854	0.919,0.741	NA,0.696	0.764,0.877	0.847,0.849	0.939,0.842	0.801,0.726	NA,0.74	0.812,0.745	0.776,0.757	0.936,1.0	0.859,0.795
Ga09g00860	Chr09	-	62265470	62265623	62265544	62265623	62263771	62264587	NA,0.139	0.233,0.277	0.307,0.187	0.204,0.161	0.21,0.23	0.156,0.15	NA,0.179	0.18,0.024	0.187,0.18	0.175,0.092	0.108,0.269	NA,0.0	0.259,0.023	0.183,0.169	0.115,0.239	0.016,0.064
Ga09g00882	Chr09	-	62470025	62470172	62470055	62470172	62469607	62469736	NA,0.0	0.0,NA	0.205,0.147	0.0,0.069	0.038,0.072	0.0,0.033	NA,0.014	0.0,0.0	0.0,0.0	0.0,0.0	0.0,0.046	NA,0.0	0.036,0.056	0.151,0.079	0.072,0.0	0.147,0.017
Ga09g00884	Chr09	+	62544507	62544593	62544507	62544576	62545829	62545910	NA,0.0	0.135,0.0	0.264,0.0	0.0,0.358	0.534,0.223	0.135,0.125	NA,0.177	0.177,0.0	0.0,0.147	0.385,0.223	0.418,0.223	NA,NA	0.223,0.301	0.223,0.43	0.341,0.079	0.223,0.117
Ga09g00942	Chr09	-	63885915	63887095	63887039	63887095	63884635	63885340	NA,1.0	0.84,1.0	1.0,1.0	1.0,1.0	1.0,1.0	1.0,1.0	NA,0.958	1.0,1.0	1.0,1.0	1.0,0.889	0.7,1.0	NA,0.657	1.0,0.9	1.0,1.0	1.0,0.895	1.0,0.935
Ga09g00966	Chr09	+	64901206	64903438	64901206	64901795	64903568	64904693	NA,NA	NA,NA	NA,NA	0.0,1.0	0.226,0.214	0.045,0.231	NA,0.333	0.178,0.25	0.0,NA	0.4,0.0	NA,1.0	1.0,NA	NA,0.0	0.0,0.067	0.333,NA	NA,0.0
Ga09g01005	Chr09	-	65671321	65671858	65671598	65671858	65671172	65671239	1.0,1.0	0.846,1.0	NA,1.0	1.0,0.818	0.931,0.76	0.6,1.0	NA,0.826	0.8,0.724	1.0,0.778	1.0,0.879	0.944,1.0	0.111,NA	1.0,1.0	1.0,0.81	1.0,1.0	NA,1.0
Ga09g01016	Chr09	+	65990486	65991721	65990486	65991703	65993089	65993463	NA,0.945	0.966,0.917	0.936,0.932	0.961,0.96	1.0,NA	1.0,1.0	NA,1.0	1.0,0.81	0.924,0.947	0.899,0.938	0.951,0.942	NA,1.0	0.992,0.929	1.0,0.946	0.919,0.906	0.909,0.927
Ga09g01036	Chr09	-	66521749	66521918	66521777	66521918	66521489	66521660	NA,0.092	0.0,0.0	0.44,0.0	0.164,0.232	0.167,0.073	0.0,0.0	NA,0.038	0.087,0.0	0.0,0.08	0.057,0.0	0.053,0.098	NA,0.263	0.0,0.178	0.085,0.0	0.053,0.164	0.086,0.0
Ga09g01048	Chr09	-	66682228	66683814	66682745	66683814	66681636	66682080	0.0,0.0	0.0,NA	0.0,0.0	0.0,0.0	0.0,0.0	NA,0.0	0.042,0.0	0.083,0.0	0.0,0.059	0.091,0.0	0.019,0.0	NA,0.04	0.0,0.0	0.0,0.0	0.0,0.0	0.0,0.0
Ga09g01048	Chr09	-	66683949	66684081	66684042	66684081	66681636	66683814	NA,NA	0.409,0.341	1.0,0.564	0.0,0.341	0.509,0.206	NA,1.0	NA,0.086	0.722,NA	0.0,NA	0.0,0.115	0.564,0.0	0.315,NA	NA,1.0	1.0,0.206	0.509,NA	1.0,0.293
Ga09g01058	Chr09	-	66932855	66933491	66933042	66933491	66932387	66932498	NA,0.0	NA,NA	NA,1.0	1.0,0.0	0.158,0.059	0.111,0.0	NA,0.268	0.0,0.0	NA,1.0	NA,0.0	NA,NA	0.143,NA	0.143,0.143	NA,0.0	NA,NA	0.0,0.0
Ga09g01067	Chr09	-	67094021	67094184	67094057	67094184	67092913	67093937	1.0,NA	0.365,1.0	0.596,0.89	0.881,0.596	0.596,0.649	0.425,0.463	NA,0.787	0.951,0.425	0.0,0.27	0.698,0.617	0.704,0.712	1.0,1.0	0.844,0.773	0.813,0.77	0.869,0.689	1.0,1.0
Ga09g01067	Chr09	-	67093185	67093937	67093205	67093937	67092913	67093104	1.0,NA	0.716,1.0	0.755,0.77	0.855,0.456	0.834,0.968	0.834,1.0	NA,0.862	0.845,0.761	1.0,0.677	1.0,0.968	0.877,0.924	NA,1.0	1.0,0.847	0.868,0.924	0.883,0.0	NA,1.0
Ga09g01097	Chr09	-	67574016	67574762	67574230	67574762	67573199	67573874	NA,0.034	0.052,0.0	0.022,0.06	0.092,0.013	0.133,0.25	0.02,0.0	NA,0.018	0.072,0.033	0.024,0.043	0.04,0.036	0.105,0.043	0.1,NA	0.049,0.01	0.028,0.045	0.036,0.015	0.015,0.016
Ga09g01100	Chr09	+	67585868	67585921	67585868	67585916	67586089	67586243	NA,0.658	0.43,1.0	0.847,0.559	0.49,0.49	1.0,1.0	0.0,0.0	NA,1.0	1.0,NA	0.325,0.292	0.616,0.616	0.348,0.685	NA,1.0	0.841,0.616	0.716,0.562	0.361,0.658	0.419,0.516
Ga09g01109	Chr09	-	67704190	67706115	67704199	67706115	67703942	67704082	NA,1.0	NA,1.0	1.0,1.0	0.787,1.0	1.0,0.847	NA,1.0	NA,0.964	0.962,1.0	0.847,1.0	1.0,0.822	1.0,1.0	0.948,1.0	NA,1.0	1.0,1.0	0.847,0.902	1.0,1.0
Ga09g01110	Chr09	+	67728778	67729009	67728778	67728923	67729132	67729183	NA,0.692	NA,1.0	0.35,0.35	0.843,0.729	0.518,1.0	1.0,0.583	NA,0.866	1.0,0.473	1.0,0.0	NA,1.0	1.0,0.35	0.871,1.0	NA,1.0	0.683,0.574	1.0,0.35	1.0,1.0
Ga09g01142	Chr09	+	68288920	68288999	68288920	68288972	68289148	68289453	NA,0.852	1.0,0.209	1.0,0.965	0.711,0.924	0.967,1.0	1.0,0.89	NA,0.929	0.91,0.851	0.841,0.847	0.914,0.818	0.953,0.954	NA,0.63	1.0,0.945	0.962,0.886	0.813,0.818	0.864,0.819
Ga09g01145	Chr09	-	68307355	68307576	68307507	68307576	68307042	68307174	NA,0.646	0.5,NA	0.333,0.333	0.2,0.0	0.176,0.273	0.067,0.308	NA,0.279	0.059,0.0	1.0,0.5	0.231,0.412	1.0,1.0	NA,0.2	0.037,0.167	0.053,0.13	NA,1.0	0.484,0.345
Ga09g01159	Chr09	-	68597539	68597607	68597546	68597607	68597282	68597410	NA,0.143	0.132,0.0	0.127,0.136	0.198,0.218	0.136,0.0	0.059,0.07	NA,0.212	0.201,0.079	0.068,0.212	0.063,0.0	0.171,0.127	0.0,NA	0.168,0.095	0.1,0.1	0.15,0.113	0.148,0.194
Ga09g01159	Chr09	-	68597282	68597607	68597546	68597607	68596994	68597116	NA,0.952	0.9,1.0	0.815,0.852	0.914,0.953	0.935,1.0	1.0,0.868	NA,0.983	0.899,0.915	0.927,0.932	0.886,0.875	0.951,0.946	NA,0.714	0.815,0.938	1.0,0.813	0.969,0.864	0.953,0.881
Ga09g01200	Chr09	-	69393075	69393154	69393085	69393154	69392862	69393001	NA,0.0	0.364,1.0	0.579,0.54	0.562,0.733	0.703,0.811	1.0,0.786	NA,0.478	0.502,0.579	0.0,1.0	0.936,0.457	0.478,0.522	NA,0.762	0.647,0.688	0.706,0.364	0.517,0.892	1.0,0.733
Ga09g01200	Chr09	-	69388104	69389654	69389542	69389654	69387600	69387965	NA,0.0	0.143,0.0	0.0,0.0	0.0,0.0	0.0,0.0	NA,0.0	0.0,NA	NA,0.0	0.0,NA	0.0,0.0	0.286,0.0	0.25,0.0	0.2,0.333	0.0,0.0	0.5,0.0	NA,0.0
Ga09g01215	Chr09	+	69777128	69777429	69777128	69777269	69777540	69780865	NA,NA	1.0,NA	0.6,NA	1.0,NA	1.0,1.0	NA,NA	NA,0.0	1.0,NA	1.0,1.0	0.0,1.0	1.0,0.0	0.857,1.0	NA,0.0	1.0,NA	1.0,NA	NA,NA
Ga09g01262	Chr09	-	70441282	70441442	70441424	70441442	70440207	70440656	NA,0.632	NA,NA	0.0,0.231	NA,0.0	1.0,NA	NA,0.0	NA,0.143	1.0,0.0	0.2,0.0	0.0,0.25	0.4,NA	0.0,NA	0.556,0.077	0.111,0.2	0.0,NA	NA,0.333
Ga09g01270	Chr09	+	70537098	70537266	70537098	70537172	70537437	70537489	NA,0.571	0.396,0.508	0.247,0.453	0.523,0.559	0.433,0.459	0.529,0.56	NA,0.641	0.387,0.412	0.448,0.405	0.651,0.589	0.564,0.57	NA,0.483	0.574,0.45	0.53,0.53	0.402,0.432	0.48,0.481
Ga09g01276	Chr09	-	70620609	70620859	70620787	70620859	70619730	70619935	NA,0.019	0.063,0.2	0.04,0.023	0.075,0.023	0.015,0.039	0.0,0.045	NA,0.026	0.054,0.0	0.034,0.025	0.03,0.12	0.033,0.0	NA,0.021	0.022,0.041	0.0,0.057	0.03,0.038	0.019,0.022
Ga09g01279	Chr09	+	70633691	70634025	70633691	70633863	70635412	70635823	NA,0.182	0.0,0.0	0.067,0.179	0.133,0.086	0.034,0.13	0.333,0.116	NA,0.138	0.0,0.081	0.462,0.15	0.333,0.212	0.081,0.048	NA,0.36	0.024,0.043	0.15,0.185	0.176,0.455	0.167,0.167
Ga09g01293	Chr09	-	70927071	70927894	70927587	70927894	70924072	70926696	NA,0.093	0.167,0.1	0.056,0.007	0.079,0.057	0.129,0.042	0.065,0.058	NA,0.076	0.084,0.032	0.0,0.091	0.138,0.197	0.119,0.056	NA,0.179	0.068,0.07	0.023,0.08	0.063,0.182	0.106,0.116
Ga09g01295	Chr09	+	70945261	70945402	70945261	70945388	70946355	70948073	NA,0.797	0.888,0.469	1.0,1.0	1.0,0.805	0.827,0.657	0.92,0.871	NA,0.776	0.952,0.737	0.815,0.57	1.0,0.823	0.756,1.0	NA,0.702	0.768,0.964	0.803,0.602	0.894,1.0	0.847,0.95
Ga09g01318	Chr09	+	71274328	71274473	71274328	71274457	71274570	71276739	NA,0.723	0.465,NA	NA,0.0	NA,0.0	0.0,1.0	0.0,1.0	NA,0.178	0.723,0.465	1.0,0.67	0.0,1.0	0.723,1.0	NA,0.635	0.0,0.0	NA,0.303	0.465,0.0	0.635,0.653
Ga09g01322	Chr09	-	71494359	71494531	71494450	71494531	71493690	71493969	NA,0.0	0.677,0.344	0.282,0.423	0.423,0.344	0.585,0.344	0.23,0.256	NA,0.518	0.414,0.344	1.0,0.0	0.863,0.807	0.49,0.374	1.0,NA	0.44,0.529	0.304,0.475	1.0,0.512	0.0,0.116
Ga09g01338	Chr09	-	71694227	71694626	71694318	71694626	71693782	71694098	NA,0.02	0.0,0.0	0.0,0.0	0.0,0.0	0.0,0.0	0.0,0.0	NA,0.009	0.046,0.01	0.0,0.0	0.07,0.0	0.053,0.0	NA,0.0	0.028,0.014	0.0,0.03	0.057,0.017	0.05,0.041
Ga09g01340	Chr09	-	71773898	71774835	71773923	71774835	71771148	71771581	1.0,1.0	1.0,NA	NA,NA	0.0,0.168	1.0,0.0	NA,NA	NA,0.0	1.0,NA	0.502,NA	1.0,0.0	1.0,NA	0.899,1.0	1.0,NA	1.0,0.617	NA,NA	NA,1.0
Ga09g01340	Chr09	-	71778243	71778486	71778271	71778486	71777684	71777743	NA,0.12	0.025,0.0	0.0,0.058	0.084,0.023	0.036,0.013	0.017,0.026	NA,0.005	0.037,0.008	0.042,0.03	0.0,0.016	0.05,0.101	NA,0.008	0.023,0.013	0.0,0.017	0.089,0.032	0.056,0.028
Ga09g01345	Chr09	+	71843632	71844398	71843632	71843791	71844600	71844682	NA,0.0	0.1,0.5	0.0,0.059	0.217,0.211	0.455,0.25	0.091,0.167	NA,0.1	0.259,0.154	NA,0.086	0.0,0.412	0.038,0.179	NA,0.379	0.091,0.051	0.017,0.0	0.4,0.333	0.0,1.0
Ga09g01352	Chr09	+	71924200	71924530	71924200	71924474	71924650	71926260	NA,0.906	NA,1.0	NA,NA	1.0,0.837	NA,1.0	1.0,0.659	NA,NA	1.0,1.0	1.0,1.0	NA,1.0	NA,NA	NA,NA	NA,1.0	1.0,1.0	NA,0.0	0.818,0.55
Ga09g01359	Chr09	-	72110178	72110475	72110271	72110475	72109610	72109817	NA,0.697	0.663,0.341	0.483,0.675	0.283,0.784	0.248,0.457	0.182,0.212	NA,0.206	0.431,0.155	0.793,0.509	0.529,0.838	0.361,0.206	NA,0.257	0.357,0.275	0.47,0.262	0.341,0.206	0.771,0.557
Ga09g01371	Chr09	-	72286366	72286838	72286777	72286838	72285460	72286261	NA,1.0	1.0,0.0	1.0,1.0	1.0,0.375	NA,NA	1.0,0.4	NA,0.667	0.0,1.0	1.0,0.167	0.0,0.143	0.579,0.588	1.0,NA	1.0,NA	0.636,0.333	0.217,0.333	0.25,0.3
Ga09g01375	Chr09	+	72388768	72390525	72388768	72388944	72390839	72391535	NA,1.0	NA,1.0	0.429,0.474	1.0,0.692	1.0,0.714	NA,1.0	NA,0.824	0.928,1.0	0.0,1.0	0.5,0.778	0.2,1.0	1.0,1.0	NA,1.0	0.9,1.0	0.6,NA	NA,NA
Ga09g01375	Chr09	+	72388270	72388471	72388270	72388392	72388578	72390525	NA,0.784	1.0,NA	1.0,1.0	0.691,1.0	1.0,1.0	NA,0.662	NA,1.0	0.834,1.0	0.359,1.0	1.0,0.627	0.359,1.0	1.0,1.0	NA,0.627	1.0,1.0	0.77,NA	NA,NA
Ga09g01385	Chr09	-	72517972	72518146	72518037	72518146	72517768	72517889	NA,0.529	0.477,1.0	0.785,0.233	0.378,0.732	0.517,0.482	0.378,0.161	NA,0.397	0.244,0.438	0.68,0.577	0.233,0.378	0.08,1.0	NA,0.0	0.052,0.406	0.422,0.46	0.603,0.168	0.895,0.586
Ga09g01404	Chr09	+	72873203	72874725	72873203	72873299	72874974	72875397	NA,0.833	0.429,0.077	0.467,0.2	0.364,0.29	0.556,0.688	0.355,0.448	NA,0.453	0.289,0.532	1.0,0.25	0.6,0.371	0.682,0.417	NA,0.314	0.415,0.388	0.268,0.385	0.4,0.111	0.636,0.63
Ga09g01414	Chr09	-	73079021	73079177	73079046	73079177	73078868	73078937	NA,1.0	0.0,0.287	0.0,NA	0.194,0.287	1.0,0.0	0.0,NA	NA,0.201	0.212,0.091	NA,0.0	0.159,0.128	0.365,0.32	NA,0.0	0.157,0.234	0.244,0.128	0.177,0.139	0.256,0.401
Ga09g01494	Chr09	-	74225507	74225947	74225620	74225947	74223869	74225144	NA,0.055	NA,0.0	1.0,0.0	0.455,0.0	NA,NA	NA,NA	NA,NA	NA,NA	0.6,0.143	0.111,0.0	1.0,NA	0.2,NA	NA,NA	1.0,NA	1.0,1.0	0.565,0.182
Ga09g01503	Chr09	+	74401027	74401520	74401027	74401354	74402215	74402388	NA,0.091	0.0,0.0	0.053,0.091	0.03,0.0	0.079,0.049	0.154,0.037	NA,0.185	0.045,0.129	0.0,0.0	0.2,0.032	0.143,0.0	NA,0.0	0.0,0.0	0.0,0.0	0.0,0.0	0.087,0.009
Ga09g01524	Chr09	+	74655545	74656129	74655545	74655831	74656260	74656328	NA,NA	0.0,0.0	NA,0.048	NA,0.071	0.048,0.217	NA,0.091	NA,0.105	0.273,0.0	NA,NA	0.0,0.0	0.0,0.091	0.429,NA	NA,0.333	0.0,0.273	NA,0.0	NA,NA
Ga09g01552	Chr09	+	75002454	75002574	75002454	75002562	75003296	75003444	NA,0.889	0.706,0.0	0.0,0.802	0.783,0.706	0.6,0.684	0.574,0.716	NA,0.607	0.59,0.75	0.763,0.81	1.0,0.89	0.706,0.915	NA,0.643	0.921,0.783	0.692,0.474	0.712,0.844	0.688,0.753
Ga09g01552	Chr09	+	75000048	75002069	75000048	75001426	75002146	75002336	NA,0.697	1.0,NA	1.0,1.0	1.0,0.5	1.0,1.0	1.0,1.0	NA,0.2	1.0,1.0	0.739,0.556	1.0,1.0	1.0,1.0	NA,0.833	1.0,1.0	1.0,1.0	0.75,0.714	0.9,0.789
Ga09g01552	Chr09	+	74998568	74999723	74998568	74998585	75003296	75003444	NA,0.106	0.152,1.0	0.12,0.0	0.116,0.214	0.032,0.156	0.0,0.212	NA,0.2	0.231,0.163	0.154,0.194	0.286,0.333	0.158,0.345	NA,0.857	0.379,0.143	0.13,0.36	0.319,0.333	0.111,0.148
Ga09g01593	Chr09	-	75463707	75463808	75463744	75463808	75463109	75463477	NA,0.0	0.0,NA	0.109,0.101	0.196,0.0	0.188,0.055	0.268,0.128	NA,0.079	0.075,0.0	NA,NA	0.109,0.196	0.075,0.0	NA,0.0	0.0,0.0	0.0,0.0	0.0,0.0	0.328,0.328
Ga09g01593	Chr09	-	75465433	75466294	75465573	75466294	75465150	75465345	NA,1.0	NA,NA	0.2,0.308	0.2,1.0	0.15,0.125	0.111,0.0	NA,0.12	0.467,0.333	0.111,0.0	0.0,1.0	0.375,NA	0.143,0.0	0.0,NA	0.143,1.0	0.333,0.0	0.0,0.0
Ga09g01596	Chr09	+	75485522	75485713	75485522	75485676	75485810	75485924	NA,0.155	0.344,NA	0.669,0.386	0.595,0.379	0.538,0.444	0.423,0.456	NA,0.699	0.443,0.569	0.423,0.379	0.268,0.595	0.558,0.441	NA,0.715	1.0,0.55	0.478,0.512	0.406,0.478	0.72,0.623
Ga09g01604	Chr09	-	75552384	75552718	75552528	75552718	75551832	75552106	NA,0.556	0.778,1.0	0.2,0.2	0.778,0.25	0.889,0.833	1.0,0.667	NA,0.714	1.0,1.0	1.0,1.0	1.0,0.429	1.0,0.778	NA,NA	0.833,0.818	1.0,0.6	1.0,0.467	1.0,1.0
Ga09g01646	Chr09	-	75841694	75841767	75841726	75841767	75840158	75841614	NA,0.392	0.257,0.092	0.16,0.269	0.337,0.236	0.185,0.311	0.189,0.269	NA,0.171	0.218,0.281	0.355,0.362	0.151,0.235	0.327,0.432	NA,0.079	0.2,0.189	0.03,0.188	0.233,0.251	0.217,0.348
Ga09g01649	Chr09	-	75867973	75867999	75867980	75867999	75867829	75867875	NA,0.371	1.0,NA	1.0,1.0	1.0,1.0	0.485,1.0	1.0,1.0	NA,1.0	NA,1.0	NA,1.0	NA,1.0	1.0,NA	NA,1.0	NA,1.0	NA,1.0	0.485,1.0	1.0,0.653
Ga09g01649	Chr09	-	75868615	75868725	75868717	75868725	75868448	75868505	NA,1.0	1.0,1.0	1.0,NA	1.0,1.0	NA,1.0	NA,1.0	NA,0.333	1.0,1.0	0.667,1.0	1.0,0.75	0.75,1.0	NA,1.0	1.0,1.0	1.0,1.0	0.5,1.0	1.0,0.467
Ga09g01672	Chr09	-	76174795	76174822	76174811	76174822	76174238	76174688	NA,0.389	NA,NA	NA,NA	0.0,0.0	0.603,0.0	0.796,0.332	NA,0.367	0.11,0.271	0.0,1.0	NA,NA	NA,NA	NA,NA	NA,1.0	NA,NA	NA,NA	0.258,0.199
Ga09g01677	Chr09	-	76203592	76206227	76203604	76206227	76201754	76203470	NA,0.266	0.268,1.0	0.101,0.101	0.37,0.147	0.269,0.299	0.138,0.318	0.203,0.133	0.292,0.208	0.381,0.252	0.398,0.224	0.266,0.351	NA,0.041	0.293,0.224	0.068,0.224	0.184,0.231	0.217,0.208
Ga09g01679	Chr09	-	76234342	76236072	76234346	76236072	76234126	76234194	NA,0.713	0.953,1.0	0.756,0.759	0.788,0.723	0.786,0.856	0.593,0.865	0.767,0.785	0.846,0.708	0.737,0.833	0.731,1.0	0.911,0.798	NA,0.829	0.886,1.0	0.907,0.764	0.761,0.66	0.77,0.807
Ga09g01695	Chr09	+	76463524	76463605	76463524	76463601	76464250	76464894	NA,0.684	0.826,1.0	0.727,0.882	0.864,0.881	0.898,0.893	0.831,0.879	0.824,0.878	0.884,0.881	0.89,0.899	0.907,0.8	0.936,0.89	NA,0.785	0.907,0.87	0.877,0.757	0.845,0.733	0.81,0.955
Ga09g01695	Chr09	+	76464981	76465365	76464981	76465190	76465519	76465669	NA,0.067	0.0,0.0	0.1,0.082	0.0,0.105	0.028,0.044	0.019,0.025	0.051,0.071	0.021,0.035	0.037,0.062	0.122,0.073	0.056,0.027	NA,0.133	0.026,0.103	0.083,0.047	0.028,0.064	0.081,0.157
Ga09g01695	Chr09	+	76464981	76465365	76464981	76465190	76465522	76465669	NA,0.0	0.0,0.333	NA,0.048	0.0,0.0	0.02,0.05	0.071,0.032	0.075,0.093	0.015,0.0	0.059,0.182	0.0,0.111	0.091,0.0	NA,0.0	0.095,0.053	0.059,0.073	0.13,0.0	0.238,0.154
Ga09g01712	Chr09	-	76615298	76616769	76616698	76616769	76614690	76614755	NA,0.115	0.091,0.25	0.019,0.135	0.054,0.023	0.102,0.0	0.0,0.0	0.045,0.032	0.022,0.0	0.034,0.0	0.083,0.143	0.063,0.0	NA,0.727	0.059,0.0	0.0,0.067	0.017,0.091	0.034,0.026
Ga09g01718	Chr09	-	76715797	76716542	76715803	76716542	76714041	76714106	NA,0.417	0.915,1.0	0.781,0.859	0.9,0.799	0.821,0.837	0.928,0.758	0.802,0.892	0.872,0.831	0.432,0.704	0.87,0.95	0.867,0.765	NA,0.971	0.715,0.748	0.877,0.922	0.698,0.884	0.712,0.787
Ga09g01718	Chr09	-	76704881	76705055	76704884	76705055	76704708	76704786	NA,1.0	0.878,1.0	0.797,0.797	0.797,0.88	0.87,0.905	1.0,0.943	0.766,0.907	0.746,1.0	1.0,1.0	0.887,0.774	0.949,0.567	NA,1.0	0.815,0.733	0.806,0.855	0.782,1.0	0.495,0.62
Ga09g01718	Chr09	-	76704188	76704385	76704282	76704385	76703859	76704090	1.0,NA	1.0,1.0	1.0,1.0	1.0,1.0	0.949,0.963	0.756,1.0	0.912,1.0	1.0,1.0	1.0,1.0	1.0,1.0	1.0,1.0	NA,0.673	0.586,0.878	1.0,1.0	1.0,0.805	1.0,0.898
Ga09g01718	Chr09	-	76704188	76704385	76704282	76704385	76703859	76704036	NA,1.0	0.205,0.0	NA,0.256	1.0,0.721	0.462,0.256	1.0,1.0	1.0,1.0	1.0,1.0	0.508,0.147	0.34,1.0	0.607,1.0	NA,0.0	NA,1.0	0.563,0.673	1.0,NA	0.508,0.563
Ga09g01751	Chr09	+	77092307	77092394	77092307	77092385	77092493	77092812	0.0,NA	1.0,NA	NA,1.0	0.351,0.607	0.735,1.0	NA,0.735	NA,1.0	1.0,0.316	0.0,0.481	0.787,0.514	0.822,1.0	NA,NA	0.357,0.822	1.0,0.316	NA,NA	NA,0.611
Ga09g01761	Chr09	-	77228015	77228178	77228029	77228178	77227006	77227432	NA,0.541	0.307,1.0	0.541,0.764	0.756,0.371	1.0,1.0	1.0,0.702	0.834,1.0	0.855,0.907	NA,1.0	1.0,1.0	0.841,0.57	NA,0.0	0.78,1.0	0.852,1.0	0.861,1.0	0.0,0.815
Ga09g01761	Chr09	-	77227683	77228178	77228015	77228178	77227006	77227432	NA,0.2	0.0,0.143	0.143,0.0	0.0,0.0	0.158,0.0	0.0,0.125	0.0,0.0	0.0,0.0	1.0,0.0	0.0,0.2	0.0,0.5	NA,NA	0.2,0.0	0.0,0.0	0.0,0.0	NA,0.111
Ga09g01761	Chr09	-	77227683	77228178	77228029	77228178	77227006	77227432	NA,0.5	0.2,1.0	0.455,0.647	0.636,0.25	1.0,1.0	1.0,0.6	0.739,1.0	0.769,0.833	1.0,1.0	1.0,1.0	0.667,0.556	NA,0.0	0.75,1.0	0.75,1.0	0.778,1.0	0.0,0.75
Ga09g01765	Chr09	-	77263013	77263959	77263897	77263959	77262736	77262819	0.0,1.0	NA,NA	NA,NA	NA,NA	NA,NA	NA,NA	NA,NA	NA,NA	NA,NA	NA,NA	NA,NA	NA,NA	0.0,1.0	NA,NA	NA,NA	NA,NA
Ga09g01788	Chr09	+	77519320	77519577	77519320	77519574	77520127	77520309	NA,0.941	0.939,0.927	0.831,1.0	0.836,0.851	0.832,0.878	0.92,0.894	0.833,0.903	0.84,0.925	0.898,0.819	0.844,0.865	0.841,0.914	NA,0.911	0.842,0.935	0.905,0.887	0.873,0.751	0.818,0.88
Ga09g01791	Chr09	+	77542658	77542760	77542658	77542732	77543048	77543187	NA,NA	NA,NA	NA,1.0	0.282,1.0	0.948,0.773	1.0,0.702	1.0,0.553	0.702,1.0	NA,NA	NA,0.611	NA,NA	NA,NA	0.611,1.0	NA,0.344	NA,NA	NA,NA
Ga09g01811	Chr09	-	77679087	77679221	77679163	77679221	77678484	77678630	NA,1.0	1.0,0.0	1.0,1.0	0.221,0.289	0.477,0.506	1.0,0.46	0.684,0.577	0.799,0.799	NA,0.322	1.0,0.82	0.363,0.363	NA,0.587	0.758,0.82	1.0,0.799	0.363,0.125	0.363,0.532
Ga09g01822	Chr09	-	77799984	77800309	77800166	77800309	77799794	77799856	NA,0.004	0.0,0.0	0.0,0.0	0.0,0.038	0.045,0.0	0.0,0.02	0.021,0.0	0.028,0.0	0.0,0.047	0.0,0.0	0.026,0.0	NA,0.03	0.024,0.0	0.0,0.045	0.021,0.0	0.042,0.032
Ga09g01878	Chr09	-	78318823	78319305	78319165	78319305	78316916	78318222	NA,0.759	0.471,1.0	0.067,0.444	0.385,0.543	0.158,0.176	0.5,0.235	0.385,0.571	0.067,0.2	0.92,0.782	0.273,0.304	0.235,0.375	NA,0.0	0.0,0.241	0.333,0.313	0.375,0.375	0.754,0.545
Ga09g01918	Chr09	+	78682250	78682420	78682250	78682368	78682919	78683534	NA,0.117	0.43,0.569	1.0,0.698	0.849,0.616	0.671,0.648	0.653,0.72	0.658,0.652	0.691,0.688	0.497,0.569	0.798,0.739	0.645,0.514	NA,0.462	0.527,0.587	0.561,0.623	0.569,0.248	0.784,0.664
Ga09g01918	Chr09	+	78682250	78682420	78682250	78682368	78682722	78683325	NA,1.0	0.442,NA	0.664,0.856	0.767,0.888	0.643,0.623	0.606,0.632	0.435,0.584	0.787,0.598	0.452,0.725	0.888,0.798	1.0,0.698	NA,0.377	0.767,1.0	0.767,0.569	0.142,1.0	0.798,0.708
Ga09g01918	Chr09	+	78682250	78682420	78682250	78682368	78683411	78683534	NA,0.524	0.442,0.0	NA,NA	0.442,0.209	0.613,0.48	0.0,0.442	0.306,0.195	0.664,0.398	0.0,0.442	0.841,0.306	0.43,0.595	NA,0.142	0.664,0.569	0.879,0.543	0.569,0.248	0.346,0.446
Ga09g01918	Chr09	+	78684340	78684873	78684340	78684398	78684962	78685019	NA,0.961	0.933,0.636	0.846,0.8	0.872,0.971	0.968,0.936	0.889,0.793	0.895,0.947	0.934,0.905	1.0,0.944	0.879,0.785	0.886,0.93	NA,0.909	0.887,0.891	0.72,0.831	0.971,0.889	1.0,0.778
Ga09g01918	Chr09	+	78682919	78683325	78682919	78683048	78683411	78683534	NA,0.125	0.5,0.111	0.5,0.273	0.5,0.067	0.167,0.156	0.529,0.625	0.2,0.205	0.286,0.25	0.067,0.385	0.158,0.474	0.3,0.647	NA,0.333	0.111,0.226	0.385,0.368	0.333,1.0	0.455,0.455
Ga09g01928	Chr09	+	78734407	78734502	78734407	78734469	78734592	78734804	NA,NA	NA,NA	NA,0.0	0.0,NA	0.077,0.502	0.0,0.37	0.201,0.131	0.171,0.302	NA,NA	NA,1.0	NA,NA	NA,NA	0.335,0.245	0.602,0.362	NA,NA	NA,0.0
Ga09g01941	Chr09	+	78971439	78971713	78971439	78971692	78972355	78975146	1.0,1.0	1.0,1.0	1.0,1.0	0.901,1.0	0.931,0.769	0.915,0.912	0.714,1.0	1.0,1.0	NA,0.893	0.581,0.869	0.821,1.0	NA,0.454	0.806,1.0	1.0,1.0	1.0,1.0	1.0,1.0
Ga09g01941	Chr09	+	78972355	78972521	78972355	78972481	78974622	78975146	NA,NA	NA,NA	NA,1.0	1.0,NA	1.0,NA	1.0,0.0	1.0,1.0	0.642,1.0	NA,NA	NA,0.0	1.0,1.0	1.0,NA	NA,0.589	1.0,1.0	NA,1.0	0.0,0.589
Ga09g01945	Chr09	+	79010411	79010803	79010411	79010570	79011225	79012861	NA,0.241	0.625,0.25	0.6,0.75	0.351,0.493	0.886,0.395	0.643,0.404	0.462,0.534	0.586,0.257	0.486,0.357	0.867,0.771	0.5,0.491	NA,1.0	0.571,0.667	0.84,0.44	0.2,0.636	0.581,0.714
Ga09g01946	Chr09	-	79016787	79017479	79017161	79017479	79016106	79016678	NA,0.027	0.059,0.0	NA,0.0	NA,0.0	0.0,0.0	0.0,0.0	0.0,0.0	0.0,0.0	0.024,0.0	0.0,0.0	0.0,0.0	0.009,0.0	0.0,0.0	0.067,0.0	0.0,0.0	NA,0.0
Ga09g01956	Chr09	-	79080336	79080476	79080359	79080476	79078773	79080200	NA,0.912	0.878,1.0	0.977,0.9	0.86,0.824	0.916,0.879	0.886,0.948	0.919,0.86	0.933,0.892	0.891,0.955	0.88,0.933	0.88,0.889	NA,0.905	0.879,0.969	0.964,0.88	0.835,0.87	0.904,0.849
Ga09g01973	Chr09	+	79233411	79233566	79233411	79233437	79233773	79234037	NA,0.846	1.0,NA	0.333,1.0	0.826,0.373	0.525,0.736	0.754,0.682	0.862,0.854	0.63,0.704	0.786,0.76	0.706,0.778	0.917,0.769	1.0,1.0	0.75,0.818	1.0,0.813	0.667,1.0	1.0,1.0
Ga09g01983	Chr09	+	79336792	79337520	79336792	79337280	79337603	79337722	NA,0.042	0.101,0.176	0.125,0.0	0.065,0.029	0.02,0.033	0.091,0.019	0.097,0.016	0.04,0.021	0.126,0.042	0.088,0.077	0.086,0.005	NA,0.039	0.0,0.067	0.0,0.0	0.119,0.0	0.089,0.102
Ga09g02016	Chr09	+	79661758	79661833	79661758	79661826	79661974	79662058	NA,0.379	0.912,1.0	0.977,0.91	0.688,0.694	0.802,0.715	0.751,0.815	0.812,0.886	0.79,0.715	NA,0.653	0.776,0.908	0.809,0.79	NA,0.754	0.569,0.93	0.857,0.925	0.912,1.0	0.895,0.767
Ga09g02032	Chr09	-	79778901	79779049	79778982	79779049	79778662	79778805	NA,0.104	0.0,0.0	0.235,0.069	0.089,0.031	0.023,0.0	0.038,0.036	0.043,0.037	0.05,0.047	0.036,0.076	0.052,0.071	0.017,0.065	NA,0.0	0.049,0.036	0.069,0.048	0.019,0.104	0.065,0.101
Ga09g02052	Chr09	-	79970930	79971135	79970989	79971135	79970589	79970837	NA,0.321	0.387,0.0	0.558,0.321	0.863,0.776	0.325,0.314	0.612,0.464	0.427,0.441	0.498,0.174	0.311,0.678	0.654,0.274	0.457,0.502	NA,NA	0.716,0.612	1.0,0.595	0.321,0.174	0.507,0.443
Ga09g02067	Chr09	+	80109862	80109996	80109862	80109969	80110754	80110987	NA,1.0	NA,NA	0.613,1.0	1.0,1.0	0.899,0.911	0.871,0.837	0.893,0.877	0.826,0.888	NA,1.0	1.0,0.826	1.0,1.0	0.871,1.0	1.0,0.847	0.613,1.0	1.0,1.0	NA,1.0
Ga09g02074	Chr09	-	80194031	80194169	80194104	80194169	80193200	80193507	NA,0.268	0.537,0.367	0.0,0.06	0.126,0.224	0.06,0.0	0.136,0.046	0.058,0.038	0.201,0.17	0.188,0.249	0.0,0.0	0.185,0.148	NA,0.0	0.126,0.162	0.073,0.023	0.095,0.088	0.263,0.131
Ga09g02094	Chr09	+	80572293	80572368	80572293	80572332	80573535	80573677	NA,0.42	0.212,0.156	0.0,0.596	0.156,0.181	0.102,0.207	0.141,0.217	0.341,0.073	0.156,0.148	0.141,0.0	0.27,0.181	0.228,0.217	NA,0.27	0.129,0.198	0.247,0.184	0.217,0.0	0.12,0.105
Ga09g02112	Chr09	-	80679413	80679617	80679499	80679617	80678604	80678990	1.0,NA	0.0,0.0	NA,0.063	0.152,0.0	0.071,0.0	0.063,0.35	0.076,0.0	0.0,0.051	0.0,0.0	0.0,0.082	0.0,0.212	NA,NA	0.124,0.0	0.056,0.063	NA,NA	NA,NA
Ga09g02115	Chr09	-	80720961	80723381	80723153	80723381	80720444	80720831	NA,0.17	0.077,NA	0.0,0.0	0.091,0.304	0.125,0.143	0.0,0.059	0.158,0.029	0.1,0.273	0.111,0.176	0.0,0.0	0.045,0.1	NA,0.25	0.103,0.083	0.2,0.0	0.037,0.0	0.0,0.091
Ga09g02121	Chr09	-	80757038	80757951	80757105	80757951	80755954	80756887	NA,0.286	NA,NA	0.545,NA	0.107,0.375	0.286,0.205	0.0,0.231	0.194,0.146	0.184,0.205	0.0,0.194	1.0,0.0	0.107,0.375	NA,1.0	0.13,0.375	0.0,0.474	0.0,0.0	0.231,0.519
Ga09g02132	Chr09	+	80832056	80832780	80832056	80832609	80833038	80833390	NA,0.259	0.6,0.333	0.6,NA	0.857,1.0	0.941,0.974	0.864,0.959	0.736,0.818	1.0,0.935	1.0,1.0	0.854,0.586	0.729,0.627	NA,0.925	0.68,0.786	1.0,0.6	0.938,0.818	0.882,1.0
Ga09g02132	Chr09	+	80833505	80833618	80833505	80833608	80837488	80837781	NA,0.696	0.71,0.478	0.116,0.0	0.637,0.677	0.449,0.538	0.433,0.416	0.548,0.645	0.371,0.567	0.647,0.478	0.344,0.433	0.478,0.493	NA,0.588	0.403,0.598	0.478,0.567	0.478,0.55	0.62,0.591
Ga09g02132	Chr09	+	80832056	80832780	80832056	80832609	80833043	80833390	NA,1.0	1.0,1.0	0.429,1.0	1.0,1.0	0.935,0.974	1.0,0.972	0.845,0.934	0.754,0.846	1.0,1.0	0.737,0.429	0.745,0.742	NA,0.907	0.657,0.867	0.68,0.692	0.842,0.6	0.9,0.905
Ga09g02144	Chr09	-	80947196	80947379	80947202	80947379	80946697	80946852	NA,0.322	1.0,NA	1.0,0.656	NA,0.488	0.593,0.732	0.488,0.466	0.73,0.567	0.543,0.774	1.0,1.0	0.432,0.488	0.656,1.0	NA,0.314	0.488,0.16	0.826,1.0	0.0,1.0	1.0,0.588
Ga09g02157	Chr09	-	81058894	81059036	81058942	81059036	81057857	81058031	1.0,1.0	0.0,1.0	1.0,1.0	0.404,0.772	0.534,0.592	0.543,0.651	0.33,0.421	0.55,0.681	0.404,0.772	0.576,0.361	0.685,0.789	NA,0.145	0.203,0.731	0.67,0.433	0.898,0.504	1.0,1.0
Ga09g02157	Chr09	-	81058894	81059036	81058994	81059036	81057857	81058031	1.0,1.0	NA,1.0	1.0,1.0	1.0,1.0	0.931,1.0	1.0,1.0	1.0,1.0	NA,1.0	1.0,1.0	NA,1.0	0.889,1.0	0.667,1.0	1.0,1.0	1.0,1.0	1.0,1.0	1.0,1.0
Ga09g02157	Chr09	-	81058942	81059036	81058994	81059036	81057857	81058031	NA,NA	1.0,NA	NA,NA	1.0,1.0	0.913,1.0	1.0,1.0	1.0,1.0	NA,1.0	1.0,1.0	NA,1.0	0.767,1.0	0.497,1.0	1.0,1.0	1.0,1.0	1.0,1.0	NA,NA
Ga09g02162	Chr09	-	81112455	81113131	81113026	81113131	81111558	81112348	1.0,1.0	NA,1.0	1.0,0.917	1.0,1.0	0.949,0.868	0.889,0.951	NA,0.972	0.927,0.93	1.0,1.0	0.968,0.97	0.915,0.985	1.0,1.0	0.885,0.912	0.952,0.924	0.909,1.0	1.0,1.0
Ga09g02188	Chr09	-	81385019	81385135	81385032	81385135	81384054	81384169	NA,1.0	1.0,1.0	1.0,0.69	1.0,0.609	0.872,0.843	1.0,0.809	NA,0.831	0.904,0.85	1.0,0.952	1.0,1.0	0.843,0.921	NA,1.0	1.0,1.0	1.0,1.0	0.872,1.0	0.862,0.894
Ga09g02188	Chr09	-	81380436	81380802	81380579	81380802	81380203	81380353	NA,0.889	0.857,1.0	1.0,1.0	0.636,0.947	0.61,0.615	0.857,0.778	NA,0.938	0.806,0.429	1.0,0.892	0.556,1.0	0.852,0.588	NA,0.667	1.0,0.8	0.9,0.81	1.0,0.556	0.9,0.744
Ga09g02188	Chr09	-	81386894	81387153	81387104	81387153	81386459	81386625	NA,0.721	0.5,NA	1.0,0.75	0.333,1.0	1.0,0.727	NA,1.0	NA,1.0	0.5,1.0	0.333,0.846	0.667,1.0	1.0,1.0	NA,1.0	1.0,1.0	1.0,1.0	1.0,1.0	0.6,0.375
Ga09g02188	Chr09	-	81383379	81384169	81384054	81384169	81382385	81382433	NA,0.64	1.0,0.167	0.818,0.111	0.412,0.8	0.895,1.0	0.636,0.7	NA,0.368	0.8,0.2	0.4,0.818	1.0,0.067	0.714,0.6	NA,0.5	0.895,0.75	0.5,0.579	0.625,0.333	0.75,0.846
Ga09g02188	Chr09	-	81375444	81375598	81375462	81375598	81374817	81375367	NA,0.181	0.0,0.0	0.125,0.0	0.176,0.0	0.324,0.109	0.146,0.125	NA,0.054	0.231,0.0	0.0,0.28	0.176,0.0	0.125,0.268	NA,0.0	0.0,0.0	0.116,0.072	0.299,0.087	0.176,0.065
Ga09g02197	Chr09	-	81446633	81446885	81446659	81446885	81444785	81445758	NA,0.642	NA,NA	NA,0.0	0.878,1.0	1.0,NA	1.0,NA	NA,NA	1.0,NA	1.0,NA	1.0,1.0	1.0,NA	NA,NA	1.0,0.444	1.0,1.0	0.444,NA	1.0,0.0
Ga09g02262	Chr09	+	82018805	82018877	82018805	82018857	82020949	82021021	NA,1.0	0.904,1.0	1.0,1.0	0.916,0.966	0.855,0.746	0.855,1.0	NA,0.74	0.877,0.842	0.91,0.9	0.751,0.808	0.804,0.808	NA,1.0	0.947,0.791	0.906,0.922	0.855,0.898	0.906,0.915
Ga09g02267	Chr09	+	82100608	82101112	82100608	82101106	82101228	82101416	NA,0.047	0.126,0.106	0.091,0.231	0.122,0.175	0.025,0.03	0.342,0.033	NA,0.059	0.103,0.031	0.134,0.109	0.125,0.087	0.07,0.014	NA,0.192	0.115,0.039	0.135,0.087	0.147,0.068	0.118,0.057
Ga09g02267	Chr09	+	82101228	82101416	82101228	82101326	82101512	82101828	NA,0.766	0.734,1.0	0.917,0.863	0.764,0.836	0.794,0.775	0.873,0.753	NA,0.858	0.765,0.752	0.787,0.873	1.0,0.867	0.896,0.868	NA,0.612	0.963,0.878	0.944,0.853	0.678,0.794	0.868,0.689
Ga09g02287	Chr09	-	82338229	82338467	82338241	82338467	82337921	82338154	NA,0.972	1.0,1.0	1.0,1.0	0.712,0.804	0.924,0.855	0.915,0.926	NA,0.804	0.944,0.857	0.946,0.902	0.824,0.915	0.88,0.851	NA,0.867	0.876,0.914	1.0,0.848	0.954,1.0	0.933,0.888
Ga09g02298	Chr09	-	82409827	82410020	82409962	82410020	82409623	82409669	NA,1.0	NA,NA	NA,NA	1.0,0.8	0.964,0.765	0.912,1.0	NA,1.0	0.825,0.819	1.0,1.0	0.0,1.0	0.0,NA	1.0,NA	1.0,1.0	NA,1.0	NA,NA	NA,0.5
Ga09g02298	Chr09	-	82408510	82408616	82408547	82408616	82408225	82408304	NA,NA	NA,NA	NA,NA	NA,0.0	0.027,0.057	0.022,0.0	NA,0.0	0.024,0.081	1.0,NA	0.0,NA	NA,NA	1.0,NA	NA,NA	NA,NA	NA,NA	0.0,0.0
Ga09g02321	Chr09	-	82640129	82640424	82640355	82640424	82639401	82639540	NA,0.0	0.0,0.0	0.021,0.0	0.0,0.005	0.025,0.033	0.0,0.0	NA,0.0	0.018,0.011	0.0,0.0	0.0,0.0	0.013,0.004	NA,0.5	0.014,0.017	0.0,0.0	0.019,0.0	0.0,0.022
Ga09g02323	Chr09	+	82659080	82659173	82659080	82659150	82659568	82659655	NA,0.78	0.596,0.551	0.711,0.804	0.513,0.699	0.718,0.611	0.741,0.621	NA,0.608	0.815,0.703	0.727,0.785	0.396,0.729	0.684,0.692	NA,0.315	0.838,0.786	0.703,0.744	0.621,0.692	0.732,0.8
Ga09g02338	Chr09	-	82778637	82779149	82779019	82779149	82778358	82778517	NA,0.072	0.065,0.0	0.026,0.0	0.03,0.0	0.006,0.034	0.0,0.059	NA,0.006	0.051,0.023	0.171,0.064	0.061,0.04	0.025,0.018	NA,0.027	0.03,0.021	0.0,0.016	0.019,0.0	0.037,0.014
Ga09g02394	Chr09	-	83301602	83301764	83301613	83301764	83300333	83300695	NA,0.716	0.745,0.879	0.632,0.711	0.626,0.617	0.703,0.714	0.519,0.654	NA,0.708	0.615,0.571	0.577,0.656	0.725,0.658	0.612,0.732	NA,0.766	0.652,0.702	0.708,0.692	0.645,0.59	0.794,0.689
Ga09g02402	Chr09	-	83354118	83354528	83354459	83354528	83353736	83353812	1.0,NA	1.0,NA	1.0,0.724	1.0,0.75	1.0,1.0	0.833,1.0	NA,0.871	0.826,1.0	NA,1.0	1.0,0.714	0.667,1.0	NA,0.467	NA,1.0	0.818,0.647	0.538,1.0	1.0,1.0
Ga09g02411	Chr09	+	83436791	83436889	83436791	83436885	83437391	83437467	1.0,NA	0.872,NA	0.66,0.842	1.0,1.0	0.817,0.721	1.0,0.795	NA,0.842	0.421,0.872	0.327,0.493	1.0,0.548	1.0,0.437	NA,1.0	0.829,0.886	0.0,0.795	1.0,1.0	1.0,0.814
Ga09g02416	Chr09	-	83464509	83464617	83464539	83464617	83463685	83464428	NA,0.863	1.0,1.0	1.0,1.0	1.0,0.81	0.921,0.607	0.537,0.635	NA,0.777	0.715,NA	0.607,0.607	0.563,1.0	0.436,1.0	NA,0.746	1.0,0.853	1.0,1.0	1.0,0.886	1.0,0.921
[truncated: 982 more rows]
