# Supplementary material for: Multi-strategic RNA-seq analysis reveals a high-resolution transcriptional landscape in cotton
Source: Nat Commun. 2019 Oct 17;10:4714. doi: 10.1038/s41467-019-12575-x (PMC6797763; doi:10.1038/s41467-019-12575-x)
Supplement: Supplementary file 5 — Supplementary Dataset 1-39 [file 41467_2019_12575_MOESM5_ESM.zip › SupplementaryDataset/SuppData32.xlsx]

## Sheet: Microexons
The genomic coordinates of microexons
Name	Chrom	Start	End	Strand
Ga01g00002	Chr01	26374	26396	+
Ga01g00012	Chr01	97705	97745	+
Ga01g00017	Chr01	133151	133198	-
Ga01g00017	Chr01	136196	136226	-
Ga01g00027	Chr01	194833	194857	-
Ga01g00027	Chr01	195445	195493	-
Ga01g00036	Chr01	242963	243009	-
Ga01g00036	Chr01	246426	246469	-
Ga01g00038	Chr01	273185	273233	+
Ga01g00040	Chr01	285631	285676	+
Ga01g00041	Chr01	296871	296919	+
Ga01g00044	Chr01	316750	316795	+
Ga01g00054	Chr01	387757	387775	+
Ga01g00067	Chr01	488989	489025	+
Ga01g00080	Chr01	573894	573941	+
Ga01g00081	Chr01	580140	580186	+
Ga01g00082	Chr01	585657	585702	-
Ga01g00083	Chr01	591474	591519	-
Ga01g00088	Chr01	616995	617042	-
Ga01g00088	Chr01	618235	618283	-
Ga01g00095	Chr01	663159	663206	+
Ga01g00098	Chr01	681069	681119	-
Ga01g00098	Chr01	681479	681523	-
Ga01g00119	Chr01	810466	810514	+
Ga01g00119	Chr01	810772	810805	+
Ga01g00153	Chr01	1094629	1094678	+
Ga01g00159	Chr01	1139168	1139218	+
Ga01g00162	Chr01	1155997	1156044	+
Ga01g00162	Chr01	1157486	1157528	+
Ga01g00167	Chr01	1173527	1173551	-
Ga01g00167	Chr01	1175154	1175200	-
Ga01g00170	Chr01	1202193	1202214	+
Ga01g00170	Chr01	1206860	1206905	+
Ga01g00173	Chr01	1227322	1227371	-
Ga01g00173	Chr01	1228202	1228234	-
Ga01g00174	Chr01	1233036	1233084	-
Ga01g00174	Chr01	1236075	1236114	-
Ga01g00174	Chr01	1237127	1237155	-
Ga01g00184	Chr01	1342487	1342536	-
Ga01g00184	Chr01	1343170	1343216	-
Ga01g00184	Chr01	1344981	1345015	-
Ga01g00188	Chr01	1389114	1389162	-
Ga01g00188	Chr01	1390926	1390945	-
Ga01g00204	Chr01	1534755	1534797	-
Ga01g00204	Chr01	1535280	1535314	-
Ga01g00210	Chr01	1578110	1578149	-
Ga01g00210	Chr01	1578446	1578489	-
Ga01g00223	Chr01	1664136	1664173	+
Ga01g00226	Chr01	1671894	1671908	-
Ga01g00227	Chr01	1679961	1680007	-
Ga01g00228	Chr01	1706738	1706786	+
Ga01g00229	Chr01	1725961	1726006	+
Ga01g00229	Chr01	1726323	1726371	+
Ga01g00229	Chr01	1726660	1726702	+
Ga01g00236	Chr01	1798426	1798465	-
Ga01g00236	Chr01	1800863	1800890	-
Ga01g00237	Chr01	1818517	1818554	+
Ga01g00242	Chr01	1854910	1854956	-
Ga01g00245	Chr01	1887662	1887702	-
Ga01g00251	Chr01	1949687	1949732	+
Ga01g00253	Chr01	1960235	1960282	+
Ga01g00253	Chr01	1967127	1967169	+
Ga01g00253	Chr01	1967127	1967174	+
Ga01g00254	Chr01	1975982	1976030	-
Ga01g00261	Chr01	2008527	2008557	-
Ga01g00261	Chr01	2008640	2008685	-
Ga01g00261	Chr01	2008895	2008940	-
Ga01g00261	Chr01	2011510	2011540	-
Ga01g00270	Chr01	2084661	2084690	-
Ga01g00273	Chr01	2188644	2188673	+
Ga01g00277	Chr01	2218012	2218050	+
Ga01g00291	Chr01	2269750	2269786	-
Ga01g00291	Chr01	2270916	2270964	-
Ga01g00297	Chr01	2304534	2304569	+
Ga01g00301	Chr01	2341361	2341406	+
Ga01g00301	Chr01	2341494	2341539	+
Ga01g00302	Chr01	2349362	2349393	-
Ga01g00313	Chr01	2408247	2408296	+
Ga01g00314	Chr01	2423244	2423255	+
Ga01g00320	Chr01	2449967	2450014	+
Ga01g00332	Chr01	2601799	2601831	+
Ga01g00335	Chr01	2642682	2642702	+
Ga01g00335	Chr01	2643222	2643251	+
Ga01g00335	Chr01	2643345	2643377	+
Ga01g00335	Chr01	2643475	2643523	+
Ga01g00335	Chr01	2644134	2644154	+
Ga01g00337	Chr01	2657935	2657973	+
Ga01g00367	Chr01	3062523	3062570	+
Ga01g00367	Chr01	3064266	3064304	+
Ga01g00371	Chr01	3129713	3129755	-
Ga01g00371	Chr01	3130042	3130077	-
Ga01g00374	Chr01	3253538	3253577	-
Ga01g00374	Chr01	3254208	3254254	-
Ga01g00386	Chr01	3419201	3419234	+
Ga01g00386	Chr01	3420880	3420927	+
Ga01g00387	Chr01	3419201	3419234	+
Ga01g00387	Chr01	3460279	3460326	+
Ga01g00391	Chr01	3537886	3537931	+
Ga01g00391	Chr01	3538832	3538880	+
Ga01g00394	Chr01	3562348	3562394	+
Ga01g00405	Chr01	3767970	3768017	+
Ga01g00414	Chr01	3927209	3927239	-
Ga01g00423	Chr01	4216370	4216400	-
Ga01g00423	Chr01	4216497	4216534	-
Ga01g00428	Chr01	4342477	4342519	+
Ga01g00428	Chr01	4342676	4342725	+
Ga01g00429	Chr01	4348162	4348190	+
Ga01g00430	Chr01	4355776	4355818	+
Ga01g00430	Chr01	4356518	4356543	+
Ga01g00448	Chr01	4501017	4501046	-
Ga01g00453	Chr01	4578381	4578431	+
Ga01g00453	Chr01	4578511	4578551	+
Ga01g00453	Chr01	4578514	4578551	+
Ga01g00463	Chr01	4727755	4727804	-
Ga01g00481	Chr01	5324166	5324196	-
Ga01g00485	Chr01	5369720	5369764	-
Ga01g00485	Chr01	5369861	5369897	-
Ga01g00489	Chr01	5430796	5430842	-
Ga01g00489	Chr01	5430942	5430978	-
Ga01g00490	Chr01	5430796	5430842	-
Ga01g00490	Chr01	5430942	5430978	-
Ga01g00492	Chr01	5491820	5491861	-
Ga01g00492	Chr01	5491955	5491991	-
Ga01g00493	Chr01	5516357	5516399	+
Ga01g00493	Chr01	5516501	5516551	+
Ga01g00506	Chr01	5773059	5773076	-
Ga01g00521	Chr01	6318391	6318435	+
Ga01g00522	Chr01	6331263	6331305	+
Ga01g00523	Chr01	6342088	6342130	+
Ga01g00533	Chr01	6503406	6503446	+
Ga01g00533	Chr01	6503531	6503577	+
Ga01g00533	Chr01	6509238	6509274	+
Ga01g00536	Chr01	6529336	6529365	-
Ga01g00567	Chr01	7417293	7417304	+
Ga01g00571	Chr01	7511542	7511579	+
Ga01g00574	Chr01	7541155	7541183	+
Ga01g00574	Chr01	7542983	7543025	+
Ga01g00590	Chr01	7735375	7735423	-
Ga01g00590	Chr01	7735523	7735568	-
Ga01g00591	Chr01	7761674	7761680	-
Ga01g00593	Chr01	7771478	7771508	-
Ga01g00593	Chr01	7771820	7771866	-
Ga01g00608	Chr01	8112814	8112862	-
Ga01g00609	Chr01	8121191	8121226	-
Ga01g00609	Chr01	8122528	8122566	-
Ga01g00611	Chr01	8174895	8174941	+
Ga01g00615	Chr01	8207143	8207169	-
Ga01g00625	Chr01	8467988	8468026	-
Ga01g00625	Chr01	8468935	8468963	-
Ga01g00626	Chr01	8481080	8481122	+
Ga01g00628	Chr01	8486676	8486712	+
Ga01g00654	Chr01	8789326	8789369	+
Ga01g00654	Chr01	8790557	8790606	+
Ga01g00654	Chr01	8790712	8790757	+
Ga01g00657	Chr01	8868680	8868717	+
Ga01g00657	Chr01	8870076	8870095	+
Ga01g00657	Chr01	8870076	8870117	+
Ga01g00659	Chr01	8891443	8891480	+
Ga01g00659	Chr01	8892708	8892749	+
Ga01g00662	Chr01	8943828	8943865	+
Ga01g00662	Chr01	8945093	8945134	+
Ga01g00662	Chr01	8946783	8946795	+
Ga01g00670	Chr01	9113404	9113430	-
Ga01g00670	Chr01	9116941	9116986	-
Ga01g00681	Chr01	9395295	9395327	-
Ga01g00689	Chr01	9592783	9592828	+
Ga01g00689	Chr01	9593066	9593107	+
Ga01g00697	Chr01	9765137	9765172	+
Ga01g00703	Chr01	9873247	9873275	+
Ga01g00703	Chr01	9873904	9873918	+
Ga01g00711	Chr01	10007816	10007865	-
Ga01g00715	Chr01	10145789	10145830	+
Ga01g00747	Chr01	11578163	11578202	+
Ga01g00762	Chr01	11800282	11800326	+
Ga01g00763	Chr01	11800282	11800326	+
Ga01g00765	Chr01	11923915	11923963	-
Ga01g00772	Chr01	12166235	12166272	+
Ga01g00773	Chr01	12169286	12169328	+
Ga01g00776	Chr01	12192062	12192096	-
Ga01g00782	Chr01	12354184	12354232	-
Ga01g00782	Chr01	12356515	12356559	-
Ga01g00784	Chr01	12508587	12508611	+
Ga01g00785	Chr01	12514574	12514614	-
Ga01g00786	Chr01	12533355	12533384	+
Ga01g00787	Chr01	12535718	12535759	-
Ga01g00787	Chr01	12535958	12536004	-
Ga01g00810	Chr01	12846214	12846260	-
Ga01g00816	Chr01	12931179	12931221	-
Ga01g00816	Chr01	12931509	12931540	-
Ga01g00828	Chr01	13064659	13064708	+
Ga01g00834	Chr01	13164880	13164902	-
Ga01g00834	Chr01	13164880	13164920	-
Ga01g00834	Chr01	13167509	13167551	-
Ga01g00836	Chr01	13235177	13235208	-
Ga01g00847	Chr01	13572223	13572266	+
Ga01g00847	Chr01	13573128	13573178	+
Ga01g00852	Chr01	13590424	13590472	-
Ga01g00858	Chr01	13678789	13678834	-
Ga01g00858	Chr01	13680386	13680426	-
Ga01g00860	Chr01	13746029	13746079	-
Ga01g00860	Chr01	13746401	13746443	-
Ga01g00861	Chr01	13756395	13756434	-
Ga01g00864	Chr01	13789469	13789508	+
Ga01g00865	Chr01	13837321	13837371	+
Ga01g00865	Chr01	13837484	13837523	+
Ga01g00865	Chr01	13837615	13837644	+
Ga01g00899	Chr01	14710554	14710601	-
Ga01g00900	Chr01	14715811	14715848	-
Ga01g00903	Chr01	14735241	14735273	+
Ga01g00912	Chr01	14923584	14923619	-
Ga01g00921	Chr01	15037426	15037468	+
Ga01g00929	Chr01	15178029	15178058	-
Ga01g00933	Chr01	15276117	15276156	-
Ga01g00934	Chr01	15285066	15285114	+
Ga01g00939	Chr01	15315481	15315506	+
Ga01g00939	Chr01	15317143	15317188	+
Ga01g00950	Chr01	15489363	15489387	+
Ga01g00958	Chr01	16036167	16036200	-
Ga01g00958	Chr01	16037845	16037891	-
Ga01g00973	Chr01	17576774	17576822	+
Ga01g00977	Chr01	18199199	18199243	-
Ga01g00996	Chr01	18940123	18940165	+
Ga01g00996	Chr01	18940278	18940327	+
Ga01g01004	Chr01	19264499	19264532	-
Ga01g01004	Chr01	19264644	19264677	-
Ga01g01004	Chr01	19269858	19269907	-
Ga01g01009	Chr01	19473106	19473155	-
Ga01g01009	Chr01	19474071	19474110	-
Ga01g01009	Chr01	19475214	19475261	-
Ga01g01010	Chr01	19628952	19629000	-
Ga01g01010	Chr01	19629867	19629915	-
Ga01g01010	Chr01	19630557	19630599	-
Ga01g01010	Chr01	19633732	19633776	-
Ga01g01010	Chr01	19637173	19637222	-
Ga01g01015	Chr01	19852409	19852457	-
Ga01g01023	Chr01	20109309	20109349	+
Ga01g01023	Chr01	20112366	20112412	+
Ga01g01024	Chr01	20121585	20121622	+
Ga01g01025	Chr01	20121585	20121622	+
Ga01g01032	Chr01	20400867	20400877	+
Ga01g01032	Chr01	20400867	20400911	+
Ga01g01036	Chr01	20522197	20522242	+
Ga01g01040	Chr01	20573387	20573437	+
Ga01g01044	Chr01	20609988	20610013	-
Ga01g01044	Chr01	20612053	20612080	-
Ga01g01047	Chr01	20711596	20711646	+
Ga01g01050	Chr01	20755440	20755483	-
Ga01g01053	Chr01	20828061	20828110	+
Ga01g01053	Chr01	20828729	20828774	+
Ga01g01058	Chr01	20925642	20925678	+
Ga01g01059	Chr01	20982908	20982952	+
Ga01g01059	Chr01	20986615	20986652	+
Ga01g01060	Chr01	21027126	21027174	-
Ga01g01063	Chr01	21158953	21158999	+
Ga01g01065	Chr01	21163787	21163821	+
Ga01g01065	Chr01	21164066	21164092	+
Ga01g01074	Chr01	21458238	21458278	-
Ga01g01074	Chr01	21460171	21460211	-
Ga01g01081	Chr01	21544770	21544801	-
Ga01g01083	Chr01	21662251	21662297	-
Ga01g01088	Chr01	21788840	21788887	-
Ga01g01097	Chr01	22317684	22317726	-
Ga01g01097	Chr01	22318013	22318046	-
Ga01g01098	Chr01	22369234	22369282	-
Ga01g01102	Chr01	22498953	22499002	+
Ga01g01106	Chr01	22730129	22730170	+
Ga01g01118	Chr01	23019183	23019232	-
Ga01g01121	Chr01	23066898	23066934	+
Ga01g01121	Chr01	23067515	23067564	+
Ga01g01126	Chr01	23330548	23330579	-
Ga01g01130	Chr01	23586720	23586769	-
Ga01g01140	Chr01	24344226	24344258	-
Ga01g01147	Chr01	25477299	25477344	+
Ga01g01154	Chr01	25742500	25742549	-
Ga01g01160	Chr01	26112608	26112617	-
Ga01g01174	Chr01	28674218	28674229	-
Ga01g01174	Chr01	28675202	28675246	-
Ga01g01177	Chr01	28777032	28777071	+
Ga01g01180	Chr01	28864439	28864450	-
Ga01g01187	Chr01	29720021	29720071	+
Ga01g01188	Chr01	29733643	29733686	-
Ga01g01191	Chr01	29814141	29814175	+
Ga01g01197	Chr01	30176416	30176452	+
Ga01g01197	Chr01	30180478	30180527	+
Ga01g01198	Chr01	30215483	30215522	-
Ga01g01198	Chr01	30216647	30216684	-
Ga01g01198	Chr01	30218525	30218562	-
Ga01g01200	Chr01	30369031	30369056	+
Ga01g01202	Chr01	30468055	30468104	+
Ga01g01206	Chr01	30812010	30812052	+
Ga01g01207	Chr01	31045994	31046038	+
Ga01g01208	Chr01	31087041	31087085	+
Ga01g01210	Chr01	31142729	31142740	+
Ga01g01216	Chr01	32102902	32102942	+
Ga01g01217	Chr01	32228011	32228047	+
Ga01g01217	Chr01	32228260	32228309	+
Ga01g01220	Chr01	32416906	32416948	-
Ga01g01220	Chr01	32438843	32438885	-
Ga01g01224	Chr01	33031817	33031859	+
Ga01g01224	Chr01	33033760	33033807	+
Ga01g01224	Chr01	33033905	33033933	+
Ga01g01234	Chr01	35164207	35164249	+
Ga01g01234	Chr01	35164402	35164444	+
Ga01g01234	Chr01	35164606	35164648	+
Ga01g01234	Chr01	35164776	35164818	+
Ga01g01234	Chr01	35164938	35164986	+
Ga01g01234	Chr01	35165670	35165707	+
Ga01g01234	Chr01	35177484	35177534	+
Ga01g01235	Chr01	35796645	35796695	+
Ga01g01248	Chr01	38178101	38178150	-
Ga01g01257	Chr01	38966675	38966712	-
Ga01g01260	Chr01	39123751	39123778	+
Ga01g01264	Chr01	39197270	39197301	+
Ga01g01270	Chr01	39357888	39357933	-
Ga01g01275	Chr01	39480320	39480368	+
Ga01g01275	Chr01	39487456	39487504	+
Ga01g01275	Chr01	39488914	39488959	+
Ga01g01277	Chr01	39538710	39538748	-
Ga01g01277	Chr01	39540051	39540100	-
Ga01g01280	Chr01	39765678	39765720	+
Ga01g01288	Chr01	40310458	40310494	+
Ga01g01288	Chr01	40313433	40313467	+
Ga01g01301	Chr01	45079000	45079037	+
Ga01g01301	Chr01	45081613	45081645	+
Ga01g01315	Chr01	46262565	46262608	-
Ga01g01322	Chr01	46598059	46598107	-
Ga01g01322	Chr01	46598364	46598388	-
Ga01g01323	Chr01	46625356	46625392	-
Ga01g01327	Chr01	46753891	46753923	-
Ga01g01328	Chr01	46758135	46758171	-
Ga01g01329	Chr01	46803302	46803352	+
Ga01g01332	Chr01	46826699	46826741	+
Ga01g01345	Chr01	47435482	47435520	+
Ga01g01353	Chr01	47770776	47770790	-
Ga01g01354	Chr01	47813191	47813236	+
Ga01g01354	Chr01	47813658	47813701	+
Ga01g01355	Chr01	47815800	47815850	-
Ga01g01359	Chr01	48120219	48120268	-
Ga01g01359	Chr01	48121240	48121283	-
Ga01g01359	Chr01	48121867	48121915	-
Ga01g01359	Chr01	48122499	48122538	-
Ga01g01364	Chr01	48414046	48414086	-
Ga01g01364	Chr01	48414048	48414086	-
Ga01g01367	Chr01	48699881	48699928	-
Ga01g01407	Chr01	57895212	57895261	+
Ga01g01414	Chr01	58231053	58231099	+
Ga01g01416	Chr01	58360644	58360673	-
Ga01g01418	Chr01	58365171	58365219	-
Ga01g01419	Chr01	58377538	58377545	-
Ga01g01420	Chr01	58383620	58383656	-
Ga01g01432	Chr01	61522373	61522414	-
Ga01g01432	Chr01	61523722	61523754	-
Ga01g01436	Chr01	62122641	62122690	-
Ga01g01452	Chr01	66266728	66266771	+
Ga01g01453	Chr01	66266728	66266771	+
Ga01g01456	Chr01	66884983	66885024	-
Ga01g01456	Chr01	66885125	66885167	-
Ga01g01456	Chr01	66886930	66886958	-
Ga01g01456	Chr01	66887052	66887102	-
Ga01g01456	Chr01	66893303	66893345	-
Ga01g01457	Chr01	66933008	66933057	-
Ga01g01458	Chr01	66959250	66959294	+
Ga01g01467	Chr01	69512249	69512287	+
Ga01g01469	Chr01	70478575	70478594	-
Ga01g01481	Chr01	72615574	72615623	+
Ga01g01496	Chr01	74642143	74642169	+
Ga01g01498	Chr01	75288866	75288903	-
Ga01g01522	Chr01	77980986	77981033	-
Ga01g01522	Chr01	77982217	77982266	-
Ga01g01527	Chr01	78279403	78279431	+
Ga01g01532	Chr01	78809138	78809187	+
Ga01g01539	Chr01	79209313	79209352	+
Ga01g01540	Chr01	79216553	79216596	-
Ga01g01540	Chr01	79216875	79216908	-
Ga01g01573	Chr01	81713892	81713932	-
Ga01g01573	Chr01	81714470	81714519	-
Ga01g01574	Chr01	81766358	81766406	-
Ga01g01581	Chr01	82620902	82620952	+
Ga01g01601	Chr01	84069689	84069719	+
Ga01g01601	Chr01	84070924	84070960	+
Ga01g01607	Chr01	84200482	84200520	-
Ga01g01609	Chr01	84211321	84211362	+
Ga01g01610	Chr01	84211321	84211362	+
Ga01g01612	Chr01	84290669	84290711	-
Ga01g01621	Chr01	85074203	85074230	+
Ga01g01623	Chr01	85119819	85119846	+
Ga01g01626	Chr01	85298321	85298348	+
Ga01g01629	Chr01	85503586	85503613	+
Ga01g01633	Chr01	85608064	85608101	+
Ga01g01635	Chr01	85613806	85613854	-
Ga01g01636	Chr01	85650305	85650348	-
Ga01g01642	Chr01	86368241	86368284	-
Ga01g01644	Chr01	86575237	86575280	+
Ga01g01644	Chr01	86576880	86576922	+
Ga01g01667	Chr01	89214467	89214494	+
Ga01g01667	Chr01	89214875	89214924	+
Ga01g01672	Chr01	89351463	89351497	+
Ga01g01674	Chr01	89445559	89445598	-
Ga01g01674	Chr01	89446515	89446560	-
Ga01g01683	Chr01	90713550	90713582	+
Ga01g01684	Chr01	90783464	90783505	+
Ga01g01691	Chr01	91114211	91114253	+
Ga01g01694	Chr01	91884983	91885025	+
Ga01g01702	Chr01	92432902	92432944	-
Ga01g01702	Chr01	92433275	92433317	-
Ga01g01709	Chr01	92768395	92768443	-
Ga01g01716	Chr01	92985113	92985145	-
Ga01g01716	Chr01	92985113	92985157	-
Ga01g01718	Chr01	93036374	93036408	-
Ga01g01721	Chr01	93158736	93158785	+
Ga01g01728	Chr01	93428168	93428204	-
Ga01g01731	Chr01	93617269	93617318	-
Ga01g01743	Chr01	94257786	94257822	-
Ga01g01743	Chr01	94261906	94261949	-
Ga01g01757	Chr01	95115899	95115944	-
Ga01g01758	Chr01	95220281	95220326	+
Ga01g01760	Chr01	95307604	95307631	+
Ga01g01764	Chr01	95521940	95521960	+
Ga01g01768	Chr01	95624215	95624238	-
Ga01g01772	Chr01	95738569	95738602	-
Ga01g01772	Chr01	95740627	95740640	-
Ga01g01784	Chr01	96372492	96372540	+
Ga01g01787	Chr01	96514169	96514217	-
Ga01g01787	Chr01	96514319	96514334	-
Ga01g01790	Chr01	96592652	96592700	-
Ga01g01790	Chr01	96603964	96603992	-
Ga01g01790	Chr01	96605450	96605500	-
Ga01g01794	Chr01	96741326	96741370	-
Ga01g01794	Chr01	96743279	96743328	-
Ga01g01796	Chr01	96897882	96897911	+
Ga01g01812	Chr01	97768709	97768750	-
Ga01g01814	Chr01	97867119	97867142	-
Ga01g01819	Chr01	98181003	98181051	+
Ga01g01819	Chr01	98181135	98181183	+
Ga01g01820	Chr01	98234741	98234788	+
Ga01g01820	Chr01	98236298	98236347	+
Ga01g01824	Chr01	98329252	98329293	-
Ga01g01828	Chr01	98381552	98381594	-
Ga01g01830	Chr01	98426401	98426435	+
Ga01g01830	Chr01	98427256	98427294	+
Ga01g01838	Chr01	98691830	98691879	+
Ga01g01839	Chr01	98720745	98720754	+
Ga01g01858	Chr01	99467371	99467411	-
Ga01g01862	Chr01	100023797	100023845	-
Ga01g01862	Chr01	100025352	100025400	-
Ga01g01862	Chr01	100030140	100030187	-
Ga01g01863	Chr01	100120802	100120847	+
Ga01g01863	Chr01	100127062	100127105	+
Ga01g01864	Chr01	100138413	100138461	+
Ga01g01864	Chr01	100139497	100139546	+
Ga01g01865	Chr01	100249639	100249676	+
Ga01g01866	Chr01	100266820	100266856	-
Ga01g01866	Chr01	100267219	100267269	-
Ga01g01867	Chr01	100326981	100327030	+
Ga01g01870	Chr01	100394456	100394503	-
Ga01g01881	Chr01	100664056	100664096	-
Ga01g01882	Chr01	100706071	100706111	-
Ga01g01883	Chr01	100719326	100719361	-
Ga01g01889	Chr01	100886782	100886819	+
Ga01g01890	Chr01	100908520	100908564	-
Ga01g01896	Chr01	100941325	100941373	+
Ga01g01918	Chr01	101371967	101372004	-
Ga01g01934	Chr01	102514198	102514237	-
Ga01g01935	Chr01	102515793	102515836	+
Ga01g01940	Chr01	102558816	102558860	-
Ga01g01941	Chr01	102585502	102585548	-
Ga01g01953	Chr01	102854822	102854856	-
Ga01g01953	Chr01	102855497	102855542	-
Ga01g01973	Chr01	103375520	103375547	+
Ga01g01975	Chr01	103452142	103452192	+
Ga01g01978	Chr01	103475881	103475917	-
Ga01g01985	Chr01	103645434	103645481	+
Ga01g02010	Chr01	104100465	104100514	-
Ga01g02017	Chr01	104311465	104311513	-
Ga01g02024	Chr01	104657432	104657473	+
Ga01g02032	Chr01	104908035	104908057	+
Ga01g02046	Chr01	105030305	105030352	-
Ga01g02047	Chr01	105030305	105030352	-
Ga01g02062	Chr01	105233693	105233731	-
Ga01g02088	Chr01	105777817	105777840	+
Ga01g02088	Chr01	105777924	105777969	+
Ga01g02091	Chr01	105817190	105817240	-
Ga01g02091	Chr01	105818282	105818330	-
Ga01g02096	Chr01	105882614	105882650	-
Ga01g02107	Chr01	106129107	106129153	-
Ga01g02109	Chr01	106179106	106179149	+
Ga01g02110	Chr01	106185224	106185265	-
Ga01g02110	Chr01	106188198	106188240	-
Ga01g02122	Chr01	106564830	106564870	-
Ga01g02127	Chr01	106722213	106722261	-
Ga01g02131	Chr01	106762944	106762988	-
Ga01g02143	Chr01	106875326	106875367	+
Ga01g02145	Chr01	106900261	106900306	-
Ga01g02145	Chr01	106901017	106901048	-
Ga01g02145	Chr01	106901181	106901207	-
Ga01g02150	Chr01	107025108	107025143	+
Ga01g02150	Chr01	107025230	107025263	+
Ga01g02150	Chr01	107030546	107030596	+
Ga01g02150	Chr01	107032437	107032487	+
Ga01g02157	Chr01	107331378	107331409	+
Ga01g02159	Chr01	107356753	107356789	+
Ga01g02159	Chr01	107361294	107361330	+
Ga01g02161	Chr01	107381914	107381961	+
Ga01g02162	Chr01	107393905	107393943	+
Ga01g02164	Chr01	107414598	107414624	+
Ga01g02164	Chr01	107414598	107414642	+
Ga01g02165	Chr01	107426739	107426769	-
Ga01g02165	Chr01	107431433	107431474	-
Ga01g02165	Chr01	107431759	107431780	-
Ga01g02167	Chr01	107514995	107515044	+
Ga01g02168	Chr01	107540623	107540647	+
Ga01g02171	Chr01	107603900	107603924	-
Ga01g02183	Chr01	107901465	107901512	+
Ga01g02185	Chr01	107935788	107935821	+
Ga01g02185	Chr01	107936088	107936132	+
Ga01g02185	Chr01	107936251	107936292	+
Ga01g02185	Chr01	107937230	107937276	+
Ga01g02201	Chr01	108170168	108170207	+
Ga01g02202	Chr01	108186215	108186260	+
Ga01g02202	Chr01	108188379	108188423	+
Ga01g02205	Chr01	108237930	108237980	+
Ga01g02205	Chr01	108237932	108237980	+
Ga01g02209	Chr01	108258560	108258607	+
Ga01g02210	Chr01	108287387	108287437	+
Ga01g02214	Chr01	108315297	108315333	+
Ga01g02225	Chr01	108496865	108496901	+
Ga01g02226	Chr01	108503095	108503134	+
Ga01g02232	Chr01	108560834	108560877	+
Ga01g02242	Chr01	108637681	108637730	+
Ga01g02253	Chr01	108771857	108771882	-
Ga01g02253	Chr01	108771857	108771897	-
Ga01g02253	Chr01	108780197	108780224	-
Ga01g02253	Chr01	108780771	108780815	-
Ga01g02255	Chr01	108808174	108808181	+
Ga01g02255	Chr01	108808174	108808184	+
Ga01g02255	Chr01	108808174	108808186	+
Ga01g02256	Chr01	108815333	108815382	-
Ga01g02267	Chr01	109026260	109026308	-
Ga01g02267	Chr01	109028581	109028611	-
Ga01g02279	Chr01	109281694	109281735	+
Ga01g02279	Chr01	109282922	109282972	+
Ga01g02294	Chr01	109519876	109519914	+
Ga01g02301	Chr01	109588142	109588191	-
Ga01g02305	Chr01	109629286	109629316	-
Ga01g02306	Chr01	109652648	109652697	+
Ga01g02306	Chr01	109653270	109653315	+
Ga01g02309	Chr01	109678058	109678093	+
Ga01g02311	Chr01	109689086	109689133	+
Ga01g02312	Chr01	109721534	109721581	+
Ga01g02313	Chr01	109725489	109725536	+
Ga01g02315	Chr01	109733207	109733254	+
Ga01g02318	Chr01	109757690	109757702	-
Ga01g02318	Chr01	109757813	109757818	-
Ga01g02318	Chr01	109757974	109757993	-
Ga01g02318	Chr01	109758112	109758160	-
Ga01g02318	Chr01	109758803	109758829	-
Ga01g02318	Chr01	109759100	109759128	-
Ga01g02318	Chr01	109761057	109761102	-
Ga01g02323	Chr01	109822640	109822681	+
Ga01g02327	Chr01	109885727	109885777	+
Ga01g02335	Chr01	110024522	110024571	-
Ga01g02339	Chr01	110085580	110085627	+
Ga01g02372	Chr01	110624357	110624407	-
Ga01g02387	Chr01	110747710	110747744	-
Ga01g02389	Chr01	110766222	110766259	-
Ga01g02393	Chr01	110831440	110831486	-
Ga01g02394	Chr01	110845535	110845574	+
Ga01g02400	Chr01	110916378	110916385	+
Ga01g02402	Chr01	110935947	110935991	+
Ga01g02409	Chr01	111034624	111034641	-
Ga01g02411	Chr01	111081462	111081504	+
Ga01g02411	Chr01	111081465	111081504	+
Ga01g02412	Chr01	111103184	111103224	+
Ga01g02429	Chr01	111397732	111397765	+
Ga01g02430	Chr01	111402857	111402891	-
Ga01g02430	Chr01	111403951	111403978	-
Ga01g02431	Chr01	111412861	111412891	+
Ga01g02431	Chr01	111413854	111413888	+
Ga01g02432	Chr01	111419853	111419883	+
Ga01g02432	Chr01	111420765	111420799	+
Ga01g02438	Chr01	111523138	111523178	-
Ga01g02440	Chr01	111557404	111557434	+
Ga01g02440	Chr01	111559573	111559620	+
Ga01g02449	Chr01	111639163	111639212	+
Ga01g02449	Chr01	111641469	111641514	+
Ga01g02453	Chr01	111709221	111709239	+
Ga01g02453	Chr01	111709800	111709834	+
Ga01g02454	Chr01	111712466	111712506	+
Ga01g02470	Chr01	111889532	111889577	-
Ga01g02470	Chr01	111893282	111893328	-
Ga01g02480	Chr01	111964432	111964477	-
Ga01g02488	Chr01	112067288	112067336	+
Ga01g02488	Chr01	112068237	112068281	+
Ga01g02491	Chr01	112088124	112088167	-
Ga01g02501	Chr01	112151494	112151528	+
Ga01g02501	Chr01	112152453	112152499	+
Ga01g02501	Chr01	112152949	112152998	+
Ga01g02505	Chr01	112176083	112176128	-
Ga01g02505	Chr01	112177437	112177477	-
Ga01g02505	Chr01	112179866	112179907	-
Ga01g02507	Chr01	112198585	112198634	+
Ga01g02507	Chr01	112201679	112201711	+
Ga01g02517	Chr01	112256922	112256972	+
Ga01g02517	Chr01	112258567	112258607	+
Ga01g02518	Chr01	112274155	112274195	+
Ga01g02528	Chr01	112506411	112506461	-
Ga01g02531	Chr01	112546248	112546297	+
Ga01g02544	Chr01	112757089	112757136	+
Ga01g02544	Chr01	112758011	112758060	+
Ga01g02546	Chr01	112772183	112772218	+
Ga01g02552	Chr01	112813861	112813882	-
Ga01g02552	Chr01	112816436	112816464	-
Ga01g02560	Chr01	112906016	112906037	-
Ga01g02561	Chr01	112917621	112917671	+
Ga01g02561	Chr01	112918666	112918714	+
Ga01g02562	Chr01	112917621	112917671	+
Ga02g00002	Chr02	76989	77028	+
Ga02g00002	Chr02	78603	78648	+
Ga02g00006	Chr02	174403	174430	-
Ga02g00007	Chr02	183962	184002	+
Ga02g00007	Chr02	185122	185168	+
Ga02g00013	Chr02	231715	231747	-
Ga02g00018	Chr02	253884	253932	+
Ga02g00021	Chr02	258522	258570	+
Ga02g00021	Chr02	259977	259993	+
Ga02g00021	Chr02	264718	264763	+
Ga02g00021	Chr02	265355	265404	+
Ga02g00029	Chr02	310507	310541	-
Ga02g00030	Chr02	316761	316810	-
Ga02g00031	Chr02	318607	318636	-
Ga02g00032	Chr02	324246	324295	+
Ga02g00033	Chr02	330679	330704	-
Ga02g00045	Chr02	396484	396518	-
Ga02g00053	Chr02	441024	441048	-
Ga02g00053	Chr02	441228	441267	-
Ga02g00053	Chr02	441591	441611	-
Ga02g00054	Chr02	441024	441048	-
Ga02g00075	Chr02	582830	582865	+
Ga02g00075	Chr02	582976	583026	+
Ga02g00075	Chr02	583160	583209	+
Ga02g00077	Chr02	591696	591731	-
Ga02g00082	Chr02	621253	621303	+
Ga02g00082	Chr02	621583	621632	+
Ga02g00084	Chr02	629167	629210	-
Ga02g00085	Chr02	648020	648068	-
Ga02g00086	Chr02	660296	660307	-
Ga02g00092	Chr02	699395	699429	+
Ga02g00093	Chr02	706077	706119	-
Ga02g00098	Chr02	757795	757845	+
Ga02g00110	Chr02	825028	825076	-
Ga02g00112	Chr02	857092	857137	-
Ga02g00112	Chr02	857240	857282	-
Ga02g00122	Chr02	936659	936705	-
Ga02g00122	Chr02	937306	937349	-
Ga02g00122	Chr02	938363	938402	-
Ga02g00128	Chr02	963960	964010	-
Ga02g00135	Chr02	1024378	1024413	-
Ga02g00142	Chr02	1091078	1091120	-
Ga02g00144	Chr02	1108523	1108565	+
Ga02g00145	Chr02	1139888	1139930	+
Ga02g00146	Chr02	1147146	1147189	-
Ga02g00149	Chr02	1160570	1160616	-
Ga02g00152	Chr02	1195170	1195208	-
Ga02g00153	Chr02	1210237	1210264	-
Ga02g00174	Chr02	1495845	1495878	+
Ga02g00179	Chr02	1542790	1542811	-
Ga02g00179	Chr02	1544283	1544310	-
Ga02g00179	Chr02	1544438	1544481	-
Ga02g00186	Chr02	1693963	1693992	+
Ga02g00210	Chr02	1935937	1935975	+
Ga02g00216	Chr02	2023262	2023271	-
Ga02g00217	Chr02	2026742	2026772	-
Ga02g00218	Chr02	2041645	2041690	-
Ga02g00219	Chr02	2113405	2113454	+
Ga02g00219	Chr02	2113856	2113906	+
Ga02g00221	Chr02	2152164	2152201	+
Ga02g00221	Chr02	2154372	2154393	+
Ga02g00221	Chr02	2155963	2155995	+
Ga02g00235	Chr02	2284179	2284226	+
Ga02g00246	Chr02	2438809	2438850	+
Ga02g00247	Chr02	2438809	2438850	+
Ga02g00262	Chr02	2644168	2644215	+
Ga02g00267	Chr02	2677441	2677474	+
Ga02g00278	Chr02	2900582	2900628	-
Ga02g00287	Chr02	3152494	3152526	+
Ga02g00287	Chr02	3152942	3152982	+
Ga02g00287	Chr02	3153102	3153138	+
Ga02g00288	Chr02	3156557	3156597	+
Ga02g00288	Chr02	3156716	3156752	+
Ga02g00291	Chr02	3178001	3178051	-
Ga02g00299	Chr02	3286213	3286256	-
Ga02g00302	Chr02	3353745	3353781	+
Ga02g00308	Chr02	3496188	3496222	-
Ga02g00308	Chr02	3496307	3496355	-
Ga02g00312	Chr02	3606468	3606509	+
Ga02g00312	Chr02	3606987	3607030	+
Ga02g00319	Chr02	3759269	3759310	-
Ga02g00322	Chr02	3951566	3951595	+
Ga02g00322	Chr02	3952718	3952757	+
Ga02g00359	Chr02	4671356	4671398	+
Ga02g00359	Chr02	4673833	4673876	+
Ga02g00359	Chr02	4674276	4674325	+
Ga02g00369	Chr02	5201651	5201698	-
Ga02g00369	Chr02	5202699	5202733	-
Ga02g00369	Chr02	5203318	5203363	-
Ga02g00377	Chr02	5274612	5274661	-
Ga02g00379	Chr02	5283268	5283289	-
Ga02g00381	Chr02	5295950	5295996	-
Ga02g00398	Chr02	6135164	6135203	+
Ga02g00412	Chr02	6432223	6432268	+
Ga02g00424	Chr02	6815376	6815412	+
Ga02g00434	Chr02	7094838	7094877	-
Ga02g00434	Chr02	7096466	7096513	-
Ga02g00434	Chr02	7096644	7096673	-
Ga02g00440	Chr02	7299615	7299663	-
Ga02g00440	Chr02	7299759	7299807	-
Ga02g00441	Chr02	7299615	7299663	-
Ga02g00441	Chr02	7299759	7299807	-
Ga02g00458	Chr02	7730556	7730601	-
Ga02g00458	Chr02	7732337	7732372	-
Ga02g00482	Chr02	8309209	8309232	-
Ga02g00494	Chr02	9378307	9378357	+
Ga02g00498	Chr02	9531752	9531802	+
Ga02g00507	Chr02	9829306	9829353	-
Ga02g00507	Chr02	9829571	9829598	-
Ga02g00508	Chr02	9848089	9848120	+
Ga02g00516	Chr02	10120914	10120959	+
Ga02g00536	Chr02	13473455	13473499	-
Ga02g00541	Chr02	14024027	14024068	-
Ga02g00542	Chr02	14225445	14225494	+
Ga02g00542	Chr02	14225897	14225935	+
Ga02g00547	Chr02	14985542	14985569	-
Ga02g00557	Chr02	17290548	17290597	+
Ga02g00559	Chr02	17618181	17618218	+
Ga02g00560	Chr02	18078609	18078656	+
Ga02g00560	Chr02	18080699	18080746	+
Ga02g00560	Chr02	18081805	18081852	+
Ga02g00561	Chr02	18786111	18786159	-
Ga02g00581	Chr02	20827520	20827557	+
Ga02g00582	Chr02	20847709	20847759	-
Ga02g00585	Chr02	20907426	20907468	+
Ga02g00585	Chr02	20907944	20907976	+
Ga02g00588	Chr02	21283172	21283214	-
Ga02g00591	Chr02	21585275	21585316	-
Ga02g00595	Chr02	21668662	21668693	-
Ga02g00595	Chr02	21672399	21672436	-
Ga02g00595	Chr02	21674134	21674155	-
Ga02g00595	Chr02	21674134	21674158	-
Ga02g00598	Chr02	21914913	21914962	+
Ga02g00604	Chr02	22226991	22227040	+
Ga02g00610	Chr02	22465535	22465574	+
Ga02g00611	Chr02	22502411	22502457	-
Ga02g00611	Chr02	22502809	22502833	-
Ga02g00616	Chr02	23069658	23069685	-
Ga02g00625	Chr02	23811440	23811478	+
Ga02g00625	Chr02	23815278	23815316	+
Ga02g00628	Chr02	24162817	24162863	-
Ga02g00637	Chr02	25643492	25643539	+
Ga02g00642	Chr02	25981083	25981129	+
Ga02g00646	Chr02	26315671	26315719	+
Ga02g00657	Chr02	27198763	27198797	+
Ga02g00667	Chr02	27989783	27989827	+
Ga02g00667	Chr02	27992295	27992339	+
Ga02g00668	Chr02	28077401	28077410	-
Ga02g00669	Chr02	28405210	28405258	-
Ga02g00670	Chr02	28675268	28675318	-
Ga02g00681	Chr02	30846053	30846103	-
Ga02g00683	Chr02	30994893	30994934	-
Ga02g00683	Chr02	30995013	30995060	-
Ga02g00688	Chr02	32746053	32746099	+
Ga02g00690	Chr02	33140607	33140642	+
Ga02g00693	Chr02	33313588	33313636	+
Ga02g00693	Chr02	33315723	33315750	+
Ga02g00697	Chr02	34321246	34321285	-
Ga02g00697	Chr02	34326092	34326135	-
Ga02g00704	Chr02	36213349	36213396	+
Ga02g00704	Chr02	36213773	36213792	+
Ga02g00710	Chr02	37032898	37032909	-
Ga02g00710	Chr02	37049014	37049049	-
Ga02g00711	Chr02	37249441	37249450	-
Ga02g00716	Chr02	38395769	38395805	+
Ga02g00721	Chr02	39871760	39871795	+
Ga02g00721	Chr02	39873596	39873642	+
Ga02g00729	Chr02	44430951	44430995	-
Ga02g00729	Chr02	44433019	44433043	-
Ga02g00729	Chr02	44433940	44433964	-
Ga02g00732	Chr02	45445927	45445975	+
Ga02g00737	Chr02	46912455	46912503	+
Ga02g00746	Chr02	49330274	49330322	+
Ga02g00761	Chr02	50524115	50524149	-
Ga02g00772	Chr02	52545299	52545331	-
Ga02g00774	Chr02	53053105	53053133	-
Ga02g00775	Chr02	53095609	53095652	+
Ga02g00775	Chr02	53100894	53100939	+
Ga02g00776	Chr02	53110774	53110776	+
Ga02g00789	Chr02	54336576	54336615	-
Ga02g00789	Chr02	54341770	54341804	-
Ga02g00799	Chr02	56930945	56930986	+
Ga02g00807	Chr02	57723272	57723319	+
Ga02g00816	Chr02	58726307	58726346	+
Ga02g00816	Chr02	58726707	58726746	+
Ga02g00816	Chr02	58727211	58727250	+
Ga02g00816	Chr02	58727610	58727649	+
Ga02g00816	Chr02	58728111	58728150	+
Ga02g00816	Chr02	58728511	58728550	+
Ga02g00821	Chr02	59008507	59008546	+
Ga02g00822	Chr02	59013922	59013938	-
Ga02g00824	Chr02	59166571	59166594	+
Ga02g00824	Chr02	59166665	59166696	+
Ga02g00824	Chr02	59172369	59172414	+
Ga02g00824	Chr02	59175274	59175299	+
Ga02g00828	Chr02	59493455	59493470	-
Ga02g00830	Chr02	59527679	59527726	+
Ga02g00830	Chr02	59527818	59527855	+
Ga02g00830	Chr02	59527964	59528005	+
Ga02g00851	Chr02	61710272	61710318	+
Ga02g00851	Chr02	61714167	61714183	+
Ga02g00856	Chr02	61884655	61884695	+
Ga02g00866	Chr02	62766986	62767009	+
Ga02g00868	Chr02	65472632	65472681	+
Ga02g00875	Chr02	67316085	67316133	-
Ga02g00897	Chr02	73108255	73108283	-
Ga02g00904	Chr02	73698581	73698615	+
Ga02g00904	Chr02	73698581	73698620	+
Ga02g00921	Chr02	78004962	78004991	-
Ga02g00922	Chr02	78454559	78454608	-
Ga02g00932	Chr02	80732249	80732292	+
Ga02g00932	Chr02	80732490	80732535	+
Ga02g00934	Chr02	80874226	80874268	-
Ga02g00934	Chr02	80875110	80875152	-
Ga02g00939	Chr02	81298338	81298379	-
Ga02g00942	Chr02	81420196	81420230	-
Ga02g00946	Chr02	81642870	81642891	-
Ga02g00957	Chr02	82657614	82657652	-
Ga02g00964	Chr02	83851838	83851865	-
Ga02g00998	Chr02	85757478	85757513	-
Ga02g01010	Chr02	86114443	86114459	+
Ga02g01011	Chr02	86439109	86439143	+
Ga02g01011	Chr02	86439228	86439275	+
Ga02g01017	Chr02	86739844	86739894	+
Ga02g01017	Chr02	86740132	86740172	+
Ga02g01017	Chr02	86740310	86740355	+
Ga02g01019	Chr02	86839563	86839608	+
Ga02g01024	Chr02	86901002	86901033	-
Ga02g01036	Chr02	87263402	87263432	+
Ga02g01041	Chr02	87389471	87389504	+
Ga02g01041	Chr02	87389741	87389783	+
Ga02g01058	Chr02	87895807	87895838	+
Ga02g01072	Chr02	88585626	88585675	+
Ga02g01072	Chr02	88586513	88586563	+
Ga02g01074	Chr02	88594574	88594620	-
Ga02g01076	Chr02	88625986	88626035	+
Ga02g01076	Chr02	88626875	88626925	+
Ga02g01077	Chr02	88635945	88635974	+
Ga02g01078	Chr02	88637599	88637626	+
Ga02g01080	Chr02	88656696	88656744	+
Ga02g01081	Chr02	88671954	88671991	-
Ga02g01081	Chr02	88677139	88677183	-
Ga02g01082	Chr02	88720511	88720557	+
Ga02g01084	Chr02	88776545	88776575	+
Ga02g01099	Chr02	89089155	89089202	+
Ga02g01099	Chr02	89089466	89089516	+
Ga02g01099	Chr02	89090281	89090328	+
Ga02g01099	Chr02	89090430	89090458	+
Ga02g01100	Chr02	89089155	89089202	+
Ga02g01100	Chr02	89089466	89089516	+
Ga02g01100	Chr02	89090281	89090328	+
Ga02g01100	Chr02	89090430	89090458	+
Ga02g01114	Chr02	89266261	89266303	+
Ga02g01117	Chr02	89287182	89287219	+
Ga02g01117	Chr02	89287557	89287599	+
Ga02g01117	Chr02	89288474	89288524	+
Ga02g01118	Chr02	89287557	89287599	+
Ga02g01119	Chr02	89287557	89287599	+
Ga02g01119	Chr02	89288474	89288524	+
Ga02g01128	Chr02	89553931	89553973	+
Ga02g01128	Chr02	89558469	89558511	+
Ga02g01142	Chr02	89773522	89773558	-
Ga02g01147	Chr02	89840969	89841009	+
Ga02g01147	Chr02	89841213	89841255	+
Ga02g01148	Chr02	89848697	89848720	-
Ga02g01160	Chr02	90030584	90030627	+
Ga02g01160	Chr02	90030743	90030789	+
Ga02g01160	Chr02	90030894	90030941	+
Ga02g01170	Chr02	90262197	90262246	+
Ga02g01170	Chr02	90262503	90262543	+
Ga02g01175	Chr02	90327580	90327629	-
Ga02g01184	Chr02	90891857	90891877	+
Ga02g01187	Chr02	90966964	90967013	-
Ga02g01189	Chr02	91042741	91042785	-
Ga02g01189	Chr02	91047347	91047388	-
Ga02g01201	Chr02	91400903	91400945	+
Ga02g01221	Chr02	92107497	92107537	+
Ga02g01227	Chr02	92242398	92242443	-
Ga02g01242	Chr02	92680571	92680599	-
Ga02g01243	Chr02	92684829	92684874	+
Ga02g01244	Chr02	92686787	92686819	-
Ga02g01245	Chr02	92700918	92700967	+
Ga02g01245	Chr02	92716254	92716301	+
Ga02g01253	Chr02	92868798	92868829	-
Ga02g01256	Chr02	92927259	92927306	-
Ga02g01260	Chr02	93011114	93011163	-
Ga02g01261	Chr02	93020726	93020771	-
Ga02g01261	Chr02	93020963	93020993	-
Ga02g01266	Chr02	93122909	93122958	-
Ga02g01269	Chr02	93193685	93193719	-
Ga02g01269	Chr02	93194599	93194643	-
Ga02g01272	Chr02	93364449	93364488	-
Ga02g01272	Chr02	93366186	93366226	-
Ga02g01282	Chr02	93476626	93476672	-
Ga02g01282	Chr02	93476749	93476789	-
Ga02g01285	Chr02	93556534	93556580	+
Ga02g01301	Chr02	94073989	94074034	+
Ga02g01301	Chr02	94075583	94075630	+
Ga02g01302	Chr02	94080290	94080338	-
Ga02g01320	Chr02	94446936	94446983	+
Ga02g01320	Chr02	94447393	94447439	+
Ga02g01320	Chr02	94447686	94447729	+
Ga02g01320	Chr02	94447836	94447886	+
Ga02g01320	Chr02	94448294	94448344	+
Ga02g01324	Chr02	94467976	94468012	-
Ga02g01326	Chr02	94520147	94520187	-
Ga02g01331	Chr02	94598134	94598182	+
Ga02g01331	Chr02	94604261	94604300	+
Ga02g01332	Chr02	94606561	94606590	+
Ga02g01333	Chr02	94658128	94658139	+
Ga02g01343	Chr02	94772371	94772393	+
Ga02g01346	Chr02	94806922	94806951	-
Ga02g01347	Chr02	94820123	94820164	+
Ga02g01354	Chr02	94981043	94981090	+
Ga02g01364	Chr02	95087482	95087525	-
Ga02g01375	Chr02	95395061	95395094	-
Ga02g01376	Chr02	95401057	95401102	-
Ga02g01379	Chr02	95446919	95446949	-
Ga02g01379	Chr02	95447050	95447094	-
Ga02g01406	Chr02	96155660	96155710	+
Ga02g01425	Chr02	96452816	96452858	-
Ga02g01425	Chr02	96452931	96452975	-
Ga02g01425	Chr02	96454315	96454334	-
Ga02g01433	Chr02	96507829	96507859	-
Ga02g01442	Chr02	96784974	96785007	+
Ga02g01445	Chr02	96834268	96834309	+
Ga02g01445	Chr02	96837218	96837261	+
Ga02g01454	Chr02	97118851	97118898	-
Ga02g01454	Chr02	97119239	97119287	-
Ga02g01456	Chr02	97171198	97171231	-
Ga02g01456	Chr02	97171885	97171933	-
Ga02g01466	Chr02	97326817	97326867	-
Ga02g01467	Chr02	97332740	97332788	+
Ga02g01472	Chr02	97367158	97367208	-
Ga02g01474	Chr02	97401058	97401099	+
Ga02g01478	Chr02	97453423	97453461	+
Ga02g01494	Chr02	97632682	97632726	-
Ga02g01500	Chr02	97707390	97707438	+
Ga02g01501	Chr02	97716139	97716189	+
Ga02g01506	Chr02	97772464	97772495	+
Ga02g01511	Chr02	97814685	97814730	-
Ga02g01520	Chr02	97900418	97900457	+
Ga02g01521	Chr02	97906224	97906260	+
Ga02g01521	Chr02	97907196	97907226	+
Ga02g01525	Chr02	97928792	97928827	-
Ga02g01528	Chr02	97944353	97944398	-
Ga02g01528	Chr02	97944819	97944825	-
Ga02g01530	Chr02	97989068	97989113	-
Ga02g01530	Chr02	97989951	97989982	-
Ga02g01530	Chr02	97990106	97990132	-
Ga02g01535	Chr02	98027578	98027628	-
Ga02g01538	Chr02	98048642	98048682	-
Ga02g01538	Chr02	98050176	98050202	-
Ga02g01566	Chr02	98259674	98259706	-
Ga02g01574	Chr02	98363953	98363995	+
Ga02g01602	Chr02	98566860	98566907	+
Ga02g01613	Chr02	98668169	98668215	-
Ga02g01614	Chr02	98675396	98675446	-
Ga02g01623	Chr02	98790044	98790081	+
Ga02g01625	Chr02	98805931	98805969	+
Ga02g01627	Chr02	98809160	98809208	+
Ga02g01627	Chr02	98810727	98810772	+
Ga02g01628	Chr02	98814563	98814611	-
Ga02g01630	Chr02	98827116	98827164	+
Ga02g01634	Chr02	98856367	98856407	+
Ga02g01635	Chr02	98864308	98864353	-
Ga02g01635	Chr02	98865633	98865661	-
Ga02g01635	Chr02	98866876	98866910	-
Ga03g00002	Chr03	23110	23150	-
Ga03g00002	Chr03	24713	24757	-
Ga03g00004	Chr03	35155	35196	+
Ga03g00004	Chr03	43695	43743	+
Ga03g00004	Chr03	43972	44008	+
Ga03g00028	Chr03	161029	161074	+
Ga03g00033	Chr03	200795	200833	-
Ga03g00033	Chr03	200925	200972	-
Ga03g00037	Chr03	218969	219019	+
Ga03g00076	Chr03	530605	530617	+
Ga03g00080	Chr03	555684	555711	-
Ga03g00107	Chr03	861655	861693	-
Ga03g00108	Chr03	880317	880361	+
Ga03g00108	Chr03	881188	881218	+
Ga03g00109	Chr03	886427	886475	-
Ga03g00110	Chr03	896131	896180	+
Ga03g00110	Chr03	898871	898912	+
Ga03g00110	Chr03	900652	900675	+
Ga03g00116	Chr03	935502	935547	-
Ga03g00116	Chr03	937768	937808	-
Ga03g00117	Chr03	941485	941520	-
Ga03g00117	Chr03	945849	945899	-
Ga03g00119	Chr03	956039	956089	-
Ga03g00121	Chr03	969897	969932	-
Ga03g00121	Chr03	973176	973226	-
Ga03g00125	Chr03	1016895	1016930	+
Ga03g00127	Chr03	1028446	1028496	+
Ga03g00127	Chr03	1029823	1029868	+
Ga03g00127	Chr03	1032142	1032177	+
Ga03g00130	Chr03	1070645	1070693	+
Ga03g00130	Chr03	1072690	1072723	+
Ga03g00141	Chr03	1155182	1155221	-
Ga03g00146	Chr03	1183005	1183021	+
Ga03g00148	Chr03	1194919	1194966	-
Ga03g00152	Chr03	1309185	1309227	-
Ga03g00159	Chr03	1437504	1437546	+
Ga03g00175	Chr03	1638089	1638137	+
Ga03g00178	Chr03	1669665	1669710	+
Ga03g00227	Chr03	2257343	2257381	-
Ga03g00227	Chr03	2268574	2268621	-
Ga03g00233	Chr03	2324574	2324599	-
Ga03g00233	Chr03	2324579	2324599	-
Ga03g00236	Chr03	2343843	2343866	+
Ga03g00253	Chr03	2655091	2655128	-
Ga03g00262	Chr03	2744959	2745008	-
Ga03g00262	Chr03	2745326	2745374	-
Ga03g00268	Chr03	2792809	2792837	-
Ga03g00269	Chr03	2802986	2803019	-
Ga03g00310	Chr03	3389271	3389319	+
Ga03g00316	Chr03	3435911	3435937	-
Ga03g00317	Chr03	3446037	3446077	+
Ga03g00317	Chr03	3446356	3446405	+
Ga03g00317	Chr03	3447409	3447447	+
Ga03g00321	Chr03	3492426	3492472	-
Ga03g00321	Chr03	3492924	3492971	-
Ga03g00342	Chr03	3663740	3663788	-
Ga03g00347	Chr03	3799784	3799806	-
Ga03g00348	Chr03	3808137	3808159	-
Ga03g00349	Chr03	3823031	3823080	+
Ga03g00352	Chr03	3862478	3862525	-
Ga03g00363	Chr03	4004482	4004513	+
Ga03g00368	Chr03	4051964	4052011	-
Ga03g00369	Chr03	4084792	4084830	+
Ga03g00369	Chr03	4085784	4085811	+
Ga03g00384	Chr03	4282542	4282572	-
Ga03g00395	Chr03	4339619	4339667	-
Ga03g00397	Chr03	4365054	4365104	+
Ga03g00413	Chr03	4515244	4515281	-
Ga03g00415	Chr03	4519790	4519827	-
Ga03g00452	Chr03	5333078	5333120	-
Ga03g00453	Chr03	5337529	5337557	+
Ga03g00458	Chr03	5404525	5404573	+
Ga03g00459	Chr03	5411598	5411639	-
Ga03g00460	Chr03	5459756	5459796	+
Ga03g00462	Chr03	5468462	5468488	+
Ga03g00466	Chr03	5512995	5513040	-
Ga03g00466	Chr03	5516753	5516802	-
Ga03g00480	Chr03	5866101	5866130	-
Ga03g00481	Chr03	5898227	5898256	+
Ga03g00485	Chr03	5931990	5932032	-
Ga03g00485	Chr03	5933738	5933770	-
Ga03g00497	Chr03	6141961	6141998	-
Ga03g00507	Chr03	6678214	6678256	+
Ga03g00507	Chr03	6678214	6678260	+
Ga03g00507	Chr03	6678506	6678552	+
Ga03g00508	Chr03	6691330	6691370	+
Ga03g00508	Chr03	6692512	6692555	+
Ga03g00511	Chr03	6708801	6708848	-
Ga03g00518	Chr03	6783189	6783236	-
Ga03g00518	Chr03	6783607	6783654	-
Ga03g00518	Chr03	6785764	6785776	-
Ga03g00522	Chr03	6890506	6890548	-
Ga03g00522	Chr03	6891324	6891365	-
Ga03g00522	Chr03	6891473	6891517	-
Ga03g00522	Chr03	6891772	6891805	-
Ga03g00523	Chr03	6899692	6899740	-
Ga03g00528	Chr03	7196708	7196740	+
Ga03g00532	Chr03	7329609	7329621	+
Ga03g00532	Chr03	7329609	7329643	+
Ga03g00538	Chr03	7391951	7391999	-
Ga03g00546	Chr03	7610576	7610619	-
Ga03g00546	Chr03	7610721	7610745	-
Ga03g00549	Chr03	7629484	7629534	+
Ga03g00549	Chr03	7629661	7629709	+
Ga03g00552	Chr03	7646336	7646361	+
Ga03g00568	Chr03	8256860	8256878	-
Ga03g00569	Chr03	8262016	8262066	-
Ga03g00583	Chr03	8709466	8709510	+
Ga03g00584	Chr03	8717376	8717419	-
Ga03g00589	Chr03	8849995	8850036	+
Ga03g00589	Chr03	8851739	8851789	+
Ga03g00599	Chr03	8996609	8996658	+
Ga03g00600	Chr03	9000667	9000687	-
Ga03g00610	Chr03	9246793	9246841	-
Ga03g00612	Chr03	9340801	9340846	+
Ga03g00615	Chr03	9357649	9357670	+
Ga03g00615	Chr03	9357649	9357681	+
Ga03g00615	Chr03	9357952	9357997	+
Ga03g00620	Chr03	9427065	9427112	-
Ga03g00621	Chr03	9435364	9435397	-
Ga03g00625	Chr03	9631706	9631735	-
Ga03g00626	Chr03	9656753	9656793	-
Ga03g00627	Chr03	9679414	9679445	-
Ga03g00627	Chr03	9679818	9679838	-
Ga03g00634	Chr03	9768657	9768695	-
Ga03g00644	Chr03	10154813	10154845	-
Ga03g00646	Chr03	10174088	10174136	+
Ga03g00651	Chr03	10276076	10276116	+
Ga03g00652	Chr03	10281461	10281501	+
Ga03g00662	Chr03	10540794	10540835	-
Ga03g00662	Chr03	10540916	10540966	-
Ga03g00666	Chr03	10708355	10708404	-
Ga03g00668	Chr03	10852854	10852898	-
Ga03g00668	Chr03	10852858	10852898	-
Ga03g00670	Chr03	10901942	10901987	-
Ga03g00677	Chr03	11105570	11105616	-
Ga03g00678	Chr03	11122688	11122734	+
Ga03g00679	Chr03	11127666	11127693	+
Ga03g00682	Chr03	11160018	11160067	-
Ga03g00684	Chr03	11183265	11183297	+
Ga03g00695	Chr03	11613975	11613989	-
Ga03g00695	Chr03	11614119	11614144	-
Ga03g00695	Chr03	11614418	11614460	-
Ga03g00695	Chr03	11614630	11614680	-
Ga03g00697	Chr03	11780016	11780058	-
Ga03g00698	Chr03	11802156	11802186	+
Ga03g00705	Chr03	11892629	11892667	-
Ga03g00706	Chr03	11912529	11912571	+
Ga03g00706	Chr03	11912534	11912571	+
Ga03g00717	Chr03	12234515	12234563	-
Ga03g00729	Chr03	12571436	12571484	-
Ga03g00731	Chr03	12581706	12581753	-
Ga03g00734	Chr03	12677953	12678003	-
Ga03g00735	Chr03	12677953	12678003	-
Ga03g00736	Chr03	12712332	12712379	-
Ga03g00739	Chr03	12934552	12934601	-
Ga03g00739	Chr03	12935628	12935677	-
Ga03g00742	Chr03	13058297	13058334	+
Ga03g00747	Chr03	13191298	13191347	+
Ga03g00752	Chr03	13243481	13243530	-
Ga03g00755	Chr03	13333754	13333779	+
Ga03g00755	Chr03	13333885	13333905	+
Ga03g00760	Chr03	13429262	13429308	+
Ga03g00761	Chr03	13434942	13434972	-
Ga03g00762	Chr03	13488154	13488200	-
Ga03g00782	Chr03	14548834	14548879	-
Ga03g00782	Chr03	14549017	14549047	-
Ga03g00785	Chr03	14667095	14667143	+
Ga03g00799	Chr03	15472184	15472195	-
Ga03g00813	Chr03	16340058	16340108	+
Ga03g00813	Chr03	16343026	16343069	+
Ga03g00819	Chr03	16430941	16430974	+
Ga03g00829	Chr03	16845152	16845185	-
Ga03g00831	Chr03	16901764	16901802	+
Ga03g00833	Chr03	16974381	16974414	+
Ga03g00833	Chr03	16974515	16974534	+
Ga03g00833	Chr03	16974819	16974847	+
Ga03g00858	Chr03	20017390	20017434	+
Ga03g00859	Chr03	20046219	20046261	-
Ga03g00860	Chr03	20109826	20109868	+
Ga03g00860	Chr03	20110712	20110749	+
Ga03g00860	Chr03	20117935	20117985	+
Ga03g00876	Chr03	21362981	21363029	+
Ga03g00876	Chr03	21364297	21364334	+
Ga03g00882	Chr03	22052048	22052071	-
Ga03g00893	Chr03	22915084	22915101	-
Ga03g00893	Chr03	22915197	22915239	-
Ga03g00902	Chr03	25501830	25501878	+
Ga03g00915	Chr03	27858318	27858347	+
Ga03g00916	Chr03	27989240	27989281	+
Ga03g00917	Chr03	28020351	28020401	-
Ga03g00917	Chr03	28022641	28022673	-
Ga03g00919	Chr03	28268780	28268828	-
Ga03g00921	Chr03	29691379	29691402	-
Ga03g00924	Chr03	30179107	30179151	-
Ga03g00924	Chr03	30179325	30179374	-
Ga03g00927	Chr03	30544169	30544194	+
Ga03g00927	Chr03	30547341	30547386	+
Ga03g00928	Chr03	30557977	30557996	-
Ga03g00932	Chr03	30691559	30691608	-
Ga03g00932	Chr03	30691705	30691755	-
Ga03g00936	Chr03	30856187	30856237	+
Ga03g00940	Chr03	31618475	31618489	-
Ga03g00940	Chr03	31620307	31620351	-
Ga03g00945	Chr03	31850812	31850857	-
Ga03g00945	Chr03	31869966	31869985	-
Ga03g00945	Chr03	31871161	31871200	-
Ga03g00950	Chr03	32603377	32603422	-
Ga03g00958	Chr03	35011009	35011040	+
Ga03g00973	Chr03	36900076	36900102	-
Ga03g00973	Chr03	36900353	36900387	-
Ga03g00980	Chr03	37963861	37963907	-
Ga03g00980	Chr03	37964139	37964176	-
Ga03g00982	Chr03	38062377	38062422	-
Ga03g00982	Chr03	38063038	38063088	-
Ga03g00986	Chr03	38589516	38589561	-
Ga03g00988	Chr03	38942636	38942680	-
Ga03g00988	Chr03	38942640	38942680	-
Ga03g00990	Chr03	39285344	39285389	-
Ga03g00995	Chr03	40005846	40005887	+
Ga03g00995	Chr03	40016894	40016941	+
Ga03g01003	Chr03	41146701	41146748	-
Ga03g01003	Chr03	41147794	41147843	-
Ga03g01005	Chr03	41197213	41197252	-
Ga03g01010	Chr03	41597422	41597460	+
Ga03g01016	Chr03	45540406	45540445	+
Ga03g01022	Chr03	47522452	47522500	+
Ga03g01027	Chr03	48770757	48770797	+
Ga03g01031	Chr03	49331125	49331153	+
Ga03g01036	Chr03	49602328	49602360	-
Ga03g01039	Chr03	50329841	50329891	+
Ga03g01040	Chr03	50329841	50329891	+
Ga03g01040	Chr03	50336741	50336791	+
Ga03g01047	Chr03	51857420	51857445	+
Ga03g01047	Chr03	51859581	51859628	+
Ga03g01049	Chr03	51867193	51867235	-
Ga03g01049	Chr03	51869665	51869701	-
Ga03g01054	Chr03	52396031	52396072	+
Ga03g01061	Chr03	53039713	53039758	+
Ga03g01061	Chr03	53040223	53040266	+
Ga03g01065	Chr03	55010360	55010376	+
Ga03g01070	Chr03	56915394	56915427	+
Ga03g01081	Chr03	60334518	60334562	-
Ga03g01086	Chr03	61064367	61064401	-
Ga03g01100	Chr03	63733532	63733550	+
Ga03g01105	Chr03	64206970	64207009	+
Ga03g01119	Chr03	65113386	65113419	+
Ga03g01128	Chr03	66275975	66276013	-
Ga03g01131	Chr03	68701557	68701601	+
Ga03g01131	Chr03	68705890	68705935	+
Ga03g01151	Chr03	70315093	70315135	-
Ga03g01153	Chr03	70489248	70489292	-
Ga03g01153	Chr03	70493871	70493919	-
Ga03g01155	Chr03	70540225	70540259	+
Ga03g01169	Chr03	72799453	72799503	-
Ga03g01172	Chr03	73081332	73081380	-
Ga03g01172	Chr03	73091948	73091995	-
Ga03g01172	Chr03	73101170	73101219	-
Ga03g01172	Chr03	73109407	73109451	-
Ga03g01172	Chr03	73117885	73117934	-
Ga03g01174	Chr03	73393466	73393489	+
Ga03g01174	Chr03	73394096	73394144	+
Ga03g01174	Chr03	73394912	73394942	+
Ga03g01177	Chr03	74071130	74071169	+
Ga03g01178	Chr03	74116323	74116373	+
Ga03g01180	Chr03	74133647	74133694	+
Ga03g01180	Chr03	74134034	74134079	+
Ga03g01180	Chr03	74135438	74135486	+
Ga03g01184	Chr03	74644624	74644674	+
Ga03g01185	Chr03	74719592	74719621	+
Ga03g01199	Chr03	75785561	75785574	-
Ga03g01199	Chr03	75787794	75787823	-
Ga03g01207	Chr03	76509323	76509360	+
Ga03g01208	Chr03	76649073	76649107	-
Ga03g01210	Chr03	77523613	77523648	-
Ga03g01211	Chr03	77941404	77941452	-
Ga03g01213	Chr03	79138638	79138677	+
Ga03g01218	Chr03	81571238	81571284	-
Ga03g01226	Chr03	81896432	81896461	-
Ga03g01226	Chr03	81901085	81901116	-
Ga03g01229	Chr03	82283901	82283947	-
Ga03g01237	Chr03	83197608	83197644	-
Ga03g01237	Chr03	83197742	83197783	-
Ga03g01246	Chr03	87306315	87306355	+
Ga03g01251	Chr03	88837647	88837694	+
Ga03g01251	Chr03	88838388	88838429	+
Ga03g01252	Chr03	88984757	88984795	+
Ga03g01260	Chr03	90149437	90149483	+
Ga03g01261	Chr03	90155891	90155939	+
Ga03g01265	Chr03	90945929	90945954	+
Ga03g01268	Chr03	91089153	91089198	-
Ga03g01270	Chr03	91147548	91147582	+
Ga03g01271	Chr03	91147548	91147582	+
Ga03g01271	Chr03	91147553	91147582	+
Ga03g01283	Chr03	91402752	91402791	-
Ga03g01292	Chr03	91855348	91855382	-
Ga03g01293	Chr03	91986342	91986375	-
Ga03g01297	Chr03	92301325	92301370	+
Ga03g01297	Chr03	92301731	92301767	+
Ga03g01300	Chr03	92628905	92628944	-
Ga03g01303	Chr03	92898720	92898769	-
Ga03g01307	Chr03	94179087	94179133	-
Ga03g01320	Chr03	94443801	94443838	+
Ga03g01320	Chr03	94444520	94444568	+
Ga03g01321	Chr03	94541661	94541706	+
Ga03g01346	Chr03	96684468	96684494	-
Ga03g01346	Chr03	96684738	96684781	-
Ga03g01346	Chr03	96685268	96685317	-
Ga03g01346	Chr03	96686408	96686428	-
Ga03g01353	Chr03	97074649	97074695	-
Ga03g01360	Chr03	97534630	97534680	-
Ga03g01363	Chr03	97889644	97889689	+
Ga03g01363	Chr03	97901128	97901176	+
Ga03g01363	Chr03	97901487	97901529	+
Ga03g01371	Chr03	98466705	98466744	-
Ga03g01373	Chr03	98513782	98513830	-
Ga03g01373	Chr03	98516207	98516249	-
Ga03g01388	Chr03	100223883	100223928	+
Ga03g01388	Chr03	100235029	100235077	+
Ga03g01394	Chr03	100425430	100425468	-
Ga03g01394	Chr03	100428470	100428517	-
Ga03g01397	Chr03	100498633	100498674	+
Ga03g01403	Chr03	102223244	102223285	+
Ga03g01405	Chr03	103049287	103049324	-
Ga03g01407	Chr03	103351269	103351287	-
Ga03g01407	Chr03	103351671	103351720	-
Ga03g01421	Chr03	104395516	104395562	+
Ga03g01429	Chr03	104539068	104539112	-
Ga03g01431	Chr03	104575410	104575438	+
Ga03g01438	Chr03	104661564	104661606	+
Ga03g01441	Chr03	104794262	104794289	+
Ga03g01452	Chr03	107054390	107054404	-
Ga03g01453	Chr03	107106124	107106167	-
Ga03g01462	Chr03	107861418	107861462	+
Ga03g01467	Chr03	108070677	108070712	+
Ga03g01482	Chr03	108628411	108628448	-
Ga03g01484	Chr03	108727547	108727597	+
Ga03g01484	Chr03	108727773	108727806	+
Ga03g01484	Chr03	108728062	108728112	+
Ga03g01484	Chr03	108730779	108730824	+
Ga03g01485	Chr03	108730779	108730824	+
Ga03g01487	Chr03	108856236	108856277	-
Ga03g01487	Chr03	108860381	108860406	-
Ga03g01488	Chr03	108864444	108864484	-
Ga03g01494	Chr03	109487173	109487206	+
Ga03g01494	Chr03	109488767	109488812	+
Ga03g01495	Chr03	109649242	109649262	+
Ga03g01495	Chr03	109650595	109650644	+
Ga03g01495	Chr03	109650728	109650776	+
Ga03g01500	Chr03	110778650	110778692	+
Ga03g01500	Chr03	110778781	110778823	+
Ga03g01503	Chr03	111581010	111581037	+
Ga03g01512	Chr03	112190529	112190554	-
Ga03g01512	Chr03	112190940	112190986	-
Ga03g01512	Chr03	112192515	112192561	-
Ga03g01514	Chr03	112774405	112774452	-
Ga03g01518	Chr03	113323414	113323427	-
Ga03g01518	Chr03	113323862	113323904	-
Ga03g01518	Chr03	113324018	113324061	-
Ga03g01518	Chr03	113324884	113324926	-
Ga03g01519	Chr03	113378150	113378198	-
Ga03g01527	Chr03	113691581	113691616	-
Ga03g01534	Chr03	113951624	113951669	-
Ga03g01539	Chr03	114328055	114328103	+
Ga03g01543	Chr03	114384378	114384424	+
Ga03g01543	Chr03	114384690	114384723	+
Ga03g01548	Chr03	114543156	114543189	-
Ga03g01549	Chr03	114574304	114574337	-
Ga03g01551	Chr03	114604547	114604552	-
Ga03g01553	Chr03	114630717	114630754	+
Ga03g01553	Chr03	114636781	114636820	+
Ga03g01554	Chr03	114639651	114639667	+
Ga03g01556	Chr03	114750199	114750245	+
Ga03g01580	Chr03	115452495	115452536	+
Ga03g01590	Chr03	116414963	116415009	+
Ga03g01600	Chr03	117489362	117489383	+
Ga03g01605	Chr03	117813353	117813389	+
Ga03g01608	Chr03	117945218	117945252	+
Ga03g01635	Chr03	120124949	120124997	-
Ga03g01635	Chr03	120126720	120126754	-
Ga03g01640	Chr03	120189648	120189696	+
Ga03g01641	Chr03	120194843	120194864	+
Ga03g01642	Chr03	120194843	120194864	+
Ga03g01643	Chr03	120216772	120216817	+
Ga03g01644	Chr03	120378229	120378268	+
Ga03g01644	Chr03	120378607	120378655	+
Ga03g01645	Chr03	120398299	120398339	-
Ga03g01649	Chr03	120446715	120446752	-
Ga03g01650	Chr03	120519530	120519576	-
Ga03g01653	Chr03	120554306	120554344	-
Ga03g01653	Chr03	120555958	120556008	-
Ga03g01654	Chr03	120558157	120558202	-
Ga03g01654	Chr03	120558737	120558777	-
Ga03g01654	Chr03	120560849	120560898	-
Ga03g01655	Chr03	120572084	120572133	+
Ga03g01663	Chr03	120782025	120782063	+
Ga03g01663	Chr03	120782169	120782192	+
Ga03g01663	Chr03	120783275	120783314	+
Ga03g01663	Chr03	120784935	120784951	+
Ga03g01664	Chr03	120797574	120797622	+
Ga03g01664	Chr03	120797577	120797622	+
Ga03g01673	Chr03	121152591	121152635	+
Ga03g01676	Chr03	121672548	121672590	-
Ga03g01705	Chr03	122909498	122909548	-
Ga03g01712	Chr03	123067946	123067976	-
Ga03g01729	Chr03	123609769	123609819	-
Ga03g01729	Chr03	123610331	123610381	-
Ga03g01751	Chr03	124811493	124811523	-
Ga03g01754	Chr03	125010377	125010423	-
Ga03g01759	Chr03	125335703	125335752	+
Ga03g01761	Chr03	125347696	125347729	-
Ga03g01776	Chr03	125595477	125595507	-
Ga03g01785	Chr03	125723245	125723295	+
Ga03g01798	Chr03	126035072	126035109	-
Ga03g01806	Chr03	126342016	126342064	+
Ga03g01806	Chr03	126342814	126342841	+
Ga03g01806	Chr03	126346317	126346356	+
Ga03g01808	Chr03	126365023	126365052	+
Ga03g01817	Chr03	126575486	126575525	-
Ga03g01817	Chr03	126576536	126576583	-
Ga03g01819	Chr03	126643292	126643334	-
Ga03g01819	Chr03	126643621	126643669	-
Ga03g01819	Chr03	126643992	126644037	-
Ga03g01821	Chr03	126820158	126820208	-
Ga03g01823	Chr03	126832909	126832959	-
Ga03g01843	Chr03	127248493	127248519	-
Ga03g01849	Chr03	127340648	127340676	+
Ga03g01849	Chr03	127341284	127341319	+
Ga03g01850	Chr03	127349338	127349372	-
Ga03g01850	Chr03	127350115	127350152	-
Ga03g01870	Chr03	127760706	127760744	-
Ga03g01870	Chr03	127774265	127774299	-
Ga03g01916	Chr03	128674594	128674639	+
Ga03g01917	Chr03	128679231	128679274	-
Ga03g01919	Chr03	128720553	128720601	+
Ga03g01930	Chr03	129009911	129009912	-
Ga03g01936	Chr03	129129315	129129354	-
Ga03g01946	Chr03	129473924	129473972	+
Ga03g01948	Chr03	129484319	129484353	-
Ga03g01954	Chr03	129538882	129538930	-
Ga03g01954	Chr03	129544105	129544126	-
Ga03g01959	Chr03	129594753	129594796	-
Ga03g01968	Chr03	129733470	129733512	-
Ga03g01968	Chr03	129734690	129734731	-
Ga03g01973	Chr03	129833710	129833748	-
Ga03g01973	Chr03	129835459	129835489	-
Ga03g01974	Chr03	129911835	129911863	+
Ga03g01974	Chr03	129913003	129913017	+
Ga03g01974	Chr03	129922428	129922460	+
Ga03g01982	Chr03	130020246	130020276	-
Ga03g01982	Chr03	130020863	130020911	-
Ga03g01993	Chr03	130140465	130140508	+
Ga03g02002	Chr03	130185954	130186001	+
Ga03g02008	Chr03	130210496	130210532	-
Ga03g02023	Chr03	130619586	130619618	+
Ga03g02034	Chr03	130831814	130831863	-
Ga03g02040	Chr03	130938742	130938788	-
Ga03g02041	Chr03	130962090	130962116	+
Ga03g02045	Chr03	130994724	130994751	-
Ga03g02054	Chr03	131120185	131120233	-
Ga03g02055	Chr03	131127541	131127584	-
Ga03g02055	Chr03	131128477	131128519	-
Ga03g02060	Chr03	131173434	131173482	+
Ga03g02060	Chr03	131175761	131175804	+
Ga03g02080	Chr03	131383128	131383162	-
Ga03g02086	Chr03	131685024	131685063	+
Ga03g02088	Chr03	131751699	131751736	-
Ga03g02091	Chr03	131893892	131893941	-
Ga03g02092	Chr03	131913976	131914018	+
Ga03g02092	Chr03	131914406	131914448	+
Ga03g02094	Chr03	131929069	131929119	+
Ga03g02095	Chr03	131929069	131929119	+
Ga03g02098	Chr03	131956339	131956382	-
Ga03g02098	Chr03	131959024	131959073	-
Ga03g02098	Chr03	131960936	131960965	-
Ga03g02101	Chr03	131989022	131989049	+
Ga03g02102	Chr03	131993604	131993648	-
Ga03g02102	Chr03	131993739	131993775	-
Ga03g02103	Chr03	132000500	132000544	-
Ga03g02103	Chr03	132000651	132000687	-
Ga03g02103	Chr03	132000651	132000696	-
Ga03g02112	Chr03	132189469	132189475	-
Ga03g02116	Chr03	132202618	132202646	-
Ga03g02117	Chr03	132228694	132228733	+
Ga03g02118	Chr03	132239962	132239972	-
Ga03g02126	Chr03	132301119	132301159	+
Ga03g02141	Chr03	132487849	132487893	-
Ga03g02142	Chr03	132495317	132495350	-
Ga03g02143	Chr03	132502751	132502798	-
Ga03g02144	Chr03	132512323	132512370	-
Ga03g02147	Chr03	132532947	132532994	-
Ga03g02147	Chr03	132533995	132534040	-
Ga03g02147	Chr03	132534613	132534655	-
Ga03g02154	Chr03	132592822	132592856	+
Ga03g02158	Chr03	132641268	132641309	-
Ga03g02160	Chr03	132666740	132666762	+
Ga03g02174	Chr03	132801290	132801337	-
Ga03g02189	Chr03	132946801	132946851	-
Ga03g02191	Chr03	132974693	132974739	-
Ga03g02193	Chr03	132978536	132978583	-
Ga03g02198	Chr03	133034412	133034461	-
Ga03g02199	Chr03	133056672	133056719	+
Ga03g02199	Chr03	133056812	133056846	+
Ga03g02210	Chr03	133173449	133173485	+
Ga03g02223	Chr03	133405647	133405677	+
Ga03g02236	Chr03	133518727	133518765	+
Ga03g02238	Chr03	133533867	133533909	+
Ga03g02251	Chr03	133636602	133636652	+
Ga03g02251	Chr03	133636773	133636814	+
Ga03g02251	Chr03	133637167	133637203	+
Ga03g02254	Chr03	133659944	133659950	-
Ga03g02258	Chr03	133702827	133702861	-
Ga03g02261	Chr03	133738618	133738645	-
Ga03g02271	Chr03	133801297	133801323	-
Ga03g02279	Chr03	133877960	133878007	-
Ga03g02285	Chr03	133935478	133935523	-
Ga03g02285	Chr03	133937260	133937294	-
Ga03g02286	Chr03	133946773	133946823	+
Ga03g02287	Chr03	133952051	133952101	-
Ga03g02291	Chr03	133989201	133989251	+
Ga03g02308	Chr03	134121907	134121950	+
Ga03g02308	Chr03	134124996	134125042	+
Ga03g02315	Chr03	134171826	134171865	-
Ga03g02315	Chr03	134171849	134171865	-
Ga03g02317	Chr03	134189089	134189131	+
Ga03g02318	Chr03	134195676	134195721	+
Ga03g02377	Chr03	134598227	134598276	-
Ga03g02377	Chr03	134599189	134599239	-
Ga03g02384	Chr03	134652232	134652264	-
Ga03g02387	Chr03	134676627	134676657	+
Ga03g02387	Chr03	134676766	134676799	+
Ga03g02392	Chr03	134708161	134708194	+
Ga03g02392	Chr03	134708443	134708485	+
Ga03g02430	Chr03	134985024	134985053	+
Ga03g02431	Chr03	134988312	134988356	+
Ga03g02432	Chr03	135005527	135005575	+
Ga03g02438	Chr03	135047551	135047587	+
Ga03g02454	Chr03	135152728	135152761	-
Ga03g02470	Chr03	135229939	135229972	+
Ga03g02490	Chr03	135415518	135415538	-
Ga03g02493	Chr03	135427354	135427402	-
Ga03g02493	Chr03	135427504	135427552	-
Ga03g02500	Chr03	135469707	135469757	-
Ga03g02500	Chr03	135471333	135471382	-
Ga03g02510	Chr03	135524682	135524716	+
Ga03g02515	Chr03	135545872	135545912	-
Ga03g02515	Chr03	135547895	135547935	-
Ga03g02519	Chr03	135586803	135586848	+
Ga04g00010	Chr04	122958	122983	-
Ga04g00010	Chr04	124952	124998	-
Ga04g00016	Chr04	158122	158166	-
Ga04g00019	Chr04	198747	198784	+
Ga04g00019	Chr04	198889	198930	+
Ga04g00021	Chr04	211501	211528	-
Ga04g00022	Chr04	213598	213629	+
Ga04g00022	Chr04	215652	215698	+
Ga04g00031	Chr04	321016	321064	+
Ga04g00042	Chr04	414524	414558	-
Ga04g00048	Chr04	458609	458643	-
Ga04g00050	Chr04	467982	468010	-
Ga04g00050	Chr04	470205	470247	-
Ga04g00052	Chr04	501154	501199	+
Ga04g00052	Chr04	501159	501199	+
Ga04g00054	Chr04	509246	509293	+
Ga04g00059	Chr04	567525	567558	-
Ga04g00059	Chr04	568683	568732	-
Ga04g00075	Chr04	657149	657192	-
Ga04g00082	Chr04	711333	711365	+
Ga04g00116	Chr04	1330315	1330348	-
Ga04g00141	Chr04	1630846	1630895	-
Ga04g00141	Chr04	1632052	1632094	-
Ga04g00141	Chr04	1632202	1632251	-
Ga04g00141	Chr04	1633607	1633656	-
Ga04g00166	Chr04	1968033	1968083	-
Ga04g00187	Chr04	2298348	2298364	-
Ga04g00189	Chr04	2306532	2306568	-
Ga04g00190	Chr04	2313275	2313283	-
Ga04g00204	Chr04	2642446	2642493	-
Ga04g00212	Chr04	2728750	2728796	-
Ga04g00212	Chr04	2752783	2752821	-
Ga04g00214	Chr04	2759480	2759519	+
Ga04g00220	Chr04	2833960	2834008	-
Ga04g00222	Chr04	2841027	2841039	+
Ga04g00223	Chr04	2849429	2849458	-
Ga04g00225	Chr04	2896660	2896684	-
Ga04g00225	Chr04	2896784	2896822	-
Ga04g00242	Chr04	3177861	3177904	+
Ga04g00247	Chr04	3210404	3210442	+
Ga04g00247	Chr04	3210747	3210786	+
Ga04g00251	Chr04	3233130	3233177	-
Ga04g00252	Chr04	3236803	3236825	+
Ga04g00252	Chr04	3238913	3238963	+
Ga04g00254	Chr04	3253276	3253323	+
Ga04g00259	Chr04	3297811	3297859	-
Ga04g00260	Chr04	3322325	3322358	-
Ga04g00260	Chr04	3322452	3322477	-
Ga04g00260	Chr04	3323317	3323359	-
Ga04g00266	Chr04	3402613	3402636	-
Ga04g00277	Chr04	3541650	3541684	+
Ga04g00282	Chr04	3613965	3614009	+
Ga04g00283	Chr04	3620262	3620286	-
Ga04g00284	Chr04	3631071	3631089	+
Ga04g00291	Chr04	3664410	3664456	-
Ga04g00299	Chr04	3791277	3791307	+
Ga04g00318	Chr04	3952209	3952257	+
Ga04g00325	Chr04	4114176	4114220	+
Ga04g00326	Chr04	4130345	4130384	-
Ga04g00327	Chr04	4147142	4147190	-
Ga04g00327	Chr04	4150218	4150253	-
Ga04g00332	Chr04	4186084	4186122	-
Ga04g00332	Chr04	4186249	4186288	-
Ga04g00334	Chr04	4193033	4193059	-
Ga04g00334	Chr04	4193171	4193221	-
Ga04g00335	Chr04	4200241	4200283	-
Ga04g00339	Chr04	4221470	4221509	-
Ga04g00356	Chr04	4565605	4565651	-
Ga04g00356	Chr04	4566126	4566166	-
Ga04g00363	Chr04	4647717	4647755	-
Ga04g00364	Chr04	4654908	4654939	-
Ga04g00365	Chr04	4694899	4694949	-
Ga04g00365	Chr04	4696484	4696519	-
Ga04g00369	Chr04	4714202	4714234	+
Ga04g00373	Chr04	4758119	4758168	+
Ga04g00377	Chr04	4834133	4834169	-
Ga04g00380	Chr04	4855798	4855825	-
Ga04g00395	Chr04	5227266	5227305	+
Ga04g00395	Chr04	5229002	5229044	+
Ga04g00395	Chr04	5229133	5229175	+
Ga04g00397	Chr04	5240212	5240248	-
Ga04g00403	Chr04	5341389	5341429	+
Ga04g00403	Chr04	5341789	5341838	+
Ga04g00403	Chr04	5343563	5343587	+
Ga04g00403	Chr04	5344254	5344292	+
Ga04g00431	Chr04	6113740	6113789	-
Ga04g00431	Chr04	6114037	6114083	-
Ga04g00431	Chr04	6115808	6115842	-
Ga04g00431	Chr04	6117393	6117441	-
Ga04g00437	Chr04	6316389	6316437	-
Ga04g00471	Chr04	7336419	7336461	+
Ga04g00471	Chr04	7336556	7336600	+
Ga04g00472	Chr04	7342241	7342286	-
Ga04g00472	Chr04	7342584	7342634	-
Ga04g00472	Chr04	7343185	7343206	-
Ga04g00473	Chr04	7346488	7346538	-
Ga04g00483	Chr04	7577899	7577946	+
Ga04g00488	Chr04	7729123	7729164	+
Ga04g00488	Chr04	7729127	7729164	+
Ga04g00488	Chr04	7729879	7729908	+
Ga04g00494	Chr04	8088640	8088671	-
Ga04g00500	Chr04	8342807	8342826	+
Ga04g00509	Chr04	8818043	8818078	-
Ga04g00513	Chr04	9238563	9238592	+
Ga04g00513	Chr04	9239302	9239337	+
Ga04g00522	Chr04	9727859	9727907	+
Ga04g00522	Chr04	9728028	9728058	+
Ga04g00537	Chr04	9996945	9996989	+
Ga04g00537	Chr04	9999656	9999704	+
Ga04g00537	Chr04	10002539	10002585	+
Ga04g00548	Chr04	10373692	10373723	-
Ga04g00555	Chr04	10468098	10468135	+
Ga04g00568	Chr04	10883855	10883900	+
Ga04g00568	Chr04	10885009	10885054	+
Ga04g00572	Chr04	11033561	11033602	-
Ga04g00574	Chr04	11036075	11036123	-
Ga04g00574	Chr04	11038746	11038791	-
Ga04g00575	Chr04	11163875	11163917	+
Ga04g00580	Chr04	11353383	11353415	+
Ga04g00589	Chr04	11741938	11741971	-
Ga04g00592	Chr04	11801679	11801717	-
Ga04g00592	Chr04	11801810	11801855	-
Ga04g00593	Chr04	11829555	11829587	-
Ga04g00598	Chr04	11987289	11987318	+
Ga04g00600	Chr04	12045006	12045053	+
Ga04g00601	Chr04	12045006	12045053	+
Ga04g00603	Chr04	12152717	12152726	+
Ga04g00618	Chr04	13656619	13656669	-
Ga04g00622	Chr04	13775934	13775981	+
Ga04g00622	Chr04	13776144	13776182	+
Ga04g00624	Chr04	13810438	13810487	-
Ga04g00641	Chr04	14199346	14199395	-
Ga04g00655	Chr04	14905119	14905160	+
Ga04g00663	Chr04	15175986	15176033	+
Ga04g00677	Chr04	15965781	15965825	-
Ga04g00677	Chr04	15966956	15966980	-
Ga04g00684	Chr04	16410349	16410396	+
Ga04g00684	Chr04	16410496	16410518	+
Ga04g00696	Chr04	18083117	18083166	+
Ga04g00697	Chr04	18309147	18309194	+
Ga04g00705	Chr04	18624800	18624843	-
Ga04g00707	Chr04	18651393	18651422	-
Ga04g00708	Chr04	18692145	18692190	+
Ga04g00713	Chr04	19430553	19430580	+
Ga04g00713	Chr04	19430959	19431008	+
Ga04g00716	Chr04	19506579	19506627	+
Ga04g00724	Chr04	19702697	19702741	-
Ga04g00731	Chr04	19828578	19828612	-
Ga04g00732	Chr04	19877779	19877796	+
Ga04g00741	Chr04	20362996	20363045	+
Ga04g00744	Chr04	20482131	20482169	-
Ga04g00750	Chr04	20672030	20672052	+
Ga04g00754	Chr04	20721395	20721445	-
Ga04g00756	Chr04	20772863	20772894	-
Ga04g00764	Chr04	21118024	21118069	+
Ga04g00764	Chr04	21118690	21118739	+
Ga04g00785	Chr04	22836864	22836896	-
Ga04g00785	Chr04	22840627	22840661	-
Ga04g00786	Chr04	22851754	22851780	-
Ga04g00786	Chr04	22852336	22852381	-
Ga04g00793	Chr04	23707124	23707173	+
Ga04g00797	Chr04	24116556	24116604	-
Ga04g00809	Chr04	24513362	24513388	-
Ga04g00810	Chr04	24525878	24525924	-
Ga04g00814	Chr04	24572290	24572331	+
Ga04g00822	Chr04	24999981	25000030	-
Ga04g00824	Chr04	25099660	25099702	-
Ga04g00824	Chr04	25100333	25100374	-
Ga04g00824	Chr04	25100454	25100498	-
Ga04g00824	Chr04	25100773	25100806	-
Ga04g00827	Chr04	25276961	25276993	-
Ga04g00833	Chr04	26124866	26124909	-
Ga04g00841	Chr04	27236728	27236768	+
Ga04g00841	Chr04	27236862	27236909	+
Ga04g00847	Chr04	27632632	27632668	+
Ga04g00851	Chr04	29042211	29042257	+
Ga04g00854	Chr04	29065862	29065910	-
Ga04g00859	Chr04	29543188	29543227	-
Ga04g00860	Chr04	29581211	29581254	-
Ga04g00864	Chr04	30279332	30279368	-
Ga04g00867	Chr04	30900861	30900898	+
Ga04g00867	Chr04	30902252	30902289	+
Ga04g00867	Chr04	30903125	30903164	+
Ga04g00870	Chr04	31272466	31272498	+
Ga04g00870	Chr04	31273907	31273948	+
Ga04g00875	Chr04	31829755	31829779	-
Ga04g00880	Chr04	34004955	34004992	-
Ga04g00880	Chr04	34010995	34011038	-
Ga04g00883	Chr04	34643136	34643178	+
Ga04g00887	Chr04	35574847	35574893	-
Ga04g00894	Chr04	37400053	37400082	+
Ga04g00894	Chr04	37401214	37401259	+
Ga04g00897	Chr04	38075482	38075505	+
Ga04g00900	Chr04	38118367	38118414	+
Ga04g00919	Chr04	40281750	40281772	-
Ga04g00919	Chr04	40281750	40281776	-
Ga04g00933	Chr04	44540435	44540480	-
Ga04g00937	Chr04	45369077	45369126	-
Ga04g00937	Chr04	45369258	45369287	-
Ga04g00948	Chr04	48903343	48903391	+
Ga04g00950	Chr04	49911247	49911292	-
Ga04g00954	Chr04	50790317	50790359	+
Ga04g00960	Chr04	53780708	53780758	+
Ga04g00962	Chr04	55088082	55088100	-
Ga04g00968	Chr04	57551929	57551977	-
Ga04g00972	Chr04	58166289	58166308	-
Ga04g00978	Chr04	60329733	60329779	+
Ga04g00985	Chr04	63089720	63089758	+
Ga04g00985	Chr04	63090664	63090701	+
Ga04g00985	Chr04	63092314	63092356	+
Ga04g00991	Chr04	65279160	65279191	-
Ga04g01001	Chr04	67452649	67452696	-
Ga04g01001	Chr04	67456007	67456043	-
Ga04g01005	Chr04	67680565	67680597	-
Ga04g01010	Chr04	67912960	67912992	-
Ga04g01014	Chr04	68387404	68387445	-
Ga04g01015	Chr04	68604713	68604743	-
Ga04g01021	Chr04	69195520	69195553	-
Ga04g01021	Chr04	69196302	69196348	-
Ga04g01021	Chr04	69196526	69196572	-
Ga04g01022	Chr04	69196302	69196348	-
Ga04g01024	Chr04	69448310	69448350	-
Ga04g01035	Chr04	70717076	70717107	-
Ga04g01040	Chr04	71290409	71290422	+
Ga04g01049	Chr04	74283104	74283130	+
Ga04g01060	Chr04	74707764	74707807	+
Ga04g01067	Chr04	74823616	74823658	+
Ga04g01071	Chr04	74874160	74874200	+
Ga04g01071	Chr04	74875720	74875757	+
Ga04g01071	Chr04	74876239	74876280	+
Ga04g01088	Chr04	75403010	75403041	-
Ga04g01090	Chr04	75603180	75603228	+
Ga04g01110	Chr04	77019580	77019626	+
Ga04g01115	Chr04	77332892	77332928	-
Ga04g01119	Chr04	77442785	77442814	+
Ga04g01120	Chr04	77448540	77448581	+
Ga04g01123	Chr04	77537386	77537392	+
Ga04g01126	Chr04	77724567	77724613	-
Ga04g01126	Chr04	77724567	77724615	-
Ga04g01126	Chr04	77726585	77726633	-
Ga04g01127	Chr04	77821554	77821604	-
Ga04g01129	Chr04	78007134	78007179	+
Ga04g01129	Chr04	78008368	78008415	+
Ga04g01133	Chr04	78180341	78180382	+
Ga04g01140	Chr04	78421568	78421608	+
Ga04g01143	Chr04	78522146	78522181	-
Ga04g01163	Chr04	80133812	80133854	+
Ga04g01197	Chr04	82486892	82486934	-
Ga04g01216	Chr04	83451638	83451682	-
Ga04g01216	Chr04	83453018	83453062	-
Ga04g01235	Chr04	83946205	83946243	-
Ga04g01236	Chr04	84025010	84025021	-
Ga04g01239	Chr04	84073816	84073856	-
Ga04g01251	Chr04	84382075	84382119	-
Ga04g01254	Chr04	84481132	84481174	-
Ga04g01254	Chr04	84484358	84484407	-
Ga04g01255	Chr04	84513847	84513883	+
Ga04g01255	Chr04	84515227	84515244	+
Ga04g01255	Chr04	84515661	84515710	+
Ga04g01255	Chr04	84517603	84517637	+
Ga04g01262	Chr04	84704132	84704165	-
Ga04g01271	Chr04	85192007	85192043	-
Ga04g01271	Chr04	85192424	85192465	-
Ga04g01279	Chr04	85366711	85366749	+
Ga04g01279	Chr04	85367166	85367215	+
Ga04g01280	Chr04	85370289	85370337	-
Ga04g01280	Chr04	85370813	85370850	-
Ga04g01290	Chr04	85764508	85764522	-
Ga04g01291	Chr04	85773315	85773351	+
Ga04g01292	Chr04	85774665	85774703	-
Ga04g01293	Chr04	85780103	85780152	-
Ga04g01293	Chr04	85782371	85782394	-
Ga04g01293	Chr04	85783778	85783802	-
Ga04g01295	Chr04	85798431	85798477	+
Ga04g01298	Chr04	85829317	85829362	-
Ga04g01313	Chr04	86277288	86277325	+
Ga04g01313	Chr04	86277410	86277457	+
Ga04g01313	Chr04	86277558	86277596	+
Ga04g01313	Chr04	86277742	86277764	+
Ga04g01313	Chr04	86278854	86278904	+
Ga04g01313	Chr04	86279382	86279427	+
Ga04g01313	Chr04	86281213	86281263	+
Ga04g01313	Chr04	86281501	86281519	+
Ga04g01313	Chr04	86282355	86282390	+
Ga04g01315	Chr04	86291971	86291993	-
Ga04g01319	Chr04	86375177	86375224	-
Ga04g01319	Chr04	86375576	86375623	-
Ga04g01328	Chr04	86674391	86674438	+
Ga04g01336	Chr04	86844348	86844385	-
Ga04g01345	Chr04	86938203	86938249	+
Ga04g01356	Chr04	87136968	87137012	-
Ga04g01357	Chr04	87167819	87167852	+
Ga04g01360	Chr04	87238529	87238565	-
Ga04g01370	Chr04	87758938	87758968	-
Ga04g01387	Chr04	88482294	88482333	-
Ga04g01395	Chr04	88756063	88756108	-
Ga04g01398	Chr04	88780005	88780050	-
Ga04g01398	Chr04	88782552	88782595	-
Ga04g01398	Chr04	88791152	88791199	-
Ga04g01399	Chr04	88943199	88943249	+
Ga04g01413	Chr04	89317931	89317973	+
Ga04g01413	Chr04	89318051	89318085	+
Ga04g01426	Chr04	89515103	89515149	-
Ga04g01442	Chr04	89966268	89966306	+
Ga04g01444	Chr04	90009127	90009150	-
Ga04g01465	Chr04	90267866	90267897	-
Ga04g01471	Chr04	90331505	90331551	+
Ga04g01491	Chr04	90808513	90808555	+
Ga04g01491	Chr04	90810140	90810183	+
Ga04g01491	Chr04	90811798	90811847	+
Ga04g01491	Chr04	90816275	90816321	+
Ga04g01492	Chr04	90832296	90832346	+
Ga04g01497	Chr04	90909686	90909726	-
Ga04g01503	Chr04	91037841	91037861	-
Ga04g01506	Chr04	91070803	91070852	-
Ga04g01507	Chr04	91072427	91072472	+
Ga04g01517	Chr04	91301045	91301083	-
Ga04g01523	Chr04	91443660	91443705	+
Ga04g01523	Chr04	91462749	91462790	+
Ga04g01525	Chr04	91506886	91506910	+
Ga04g01532	Chr04	91563751	91563764	-
Ga04g01532	Chr04	91567826	91567876	-
Ga04g01545	Chr04	92082715	92082757	+
Ga04g01545	Chr04	92083032	92083074	+
Ga04g01546	Chr04	92094115	92094159	-
Ga04g01548	Chr04	92158514	92158545	-
Ga04g01549	Chr04	92169181	92169225	-
Ga04g01550	Chr04	92182883	92182920	-
Ga04g01550	Chr04	92183010	92183057	-
Ga04g01561	Chr04	92469843	92469866	-
Ga04g01561	Chr04	92470241	92470282	-
Ga04g01562	Chr04	92494235	92494285	+
Ga04g01563	Chr04	92497381	92497426	+
Ga04g01563	Chr04	92501433	92501467	+
Ga04g01572	Chr04	92627502	92627547	+
Ga04g01572	Chr04	92629392	92629441	+
Ga04g01582	Chr04	92695321	92695357	+
Ga04g01582	Chr04	92696559	92696602	+
Ga04g01582	Chr04	92698726	92698775	+
Ga04g01582	Chr04	92698859	92698906	+
Ga04g01585	Chr04	92722119	92722169	+
Ga04g01585	Chr04	92727350	92727380	+
Ga04g01586	Chr04	92770239	92770275	+
Ga04g01588	Chr04	92798293	92798324	+
Ga04g01589	Chr04	92803451	92803481	+
Ga04g01593	Chr04	92858435	92858478	+
Ga04g01593	Chr04	92859931	92859977	+
Ga04g01597	Chr04	92915913	92915959	+
Ga04g01597	Chr04	92918443	92918476	+
Ga04g01619	Chr04	93364356	93364397	-
Ga04g01626	Chr04	93475140	93475189	-
Ga04g01670	Chr04	94505061	94505100	+
Ga04g01675	Chr04	94602892	94602936	+
Ga04g01689	Chr04	94760212	94760236	+
Ga04g01690	Chr04	94768319	94768343	+
Ga04g01695	Chr04	94831717	94831767	-
Ga04g01699	Chr04	94895106	94895134	-
Ga04g01703	Chr04	94977455	94977501	+
Ga04g01706	Chr04	95014401	95014446	-
Ga04g01726	Chr04	95301919	95301950	+
Ga04g01726	Chr04	95306020	95306069	+
Ga04g01731	Chr04	95405872	95405912	-
Ga04g01733	Chr04	95460152	95460199	-
Ga04g01734	Chr04	95480219	95480261	-
Ga04g01734	Chr04	95487198	95487245	-
Ga04g01740	Chr04	95528620	95528637	-
Ga04g01747	Chr04	95722512	95722541	+
Ga04g01751	Chr04	95814891	95814940	-
Ga04g01751	Chr04	95821805	95821851	-
Ga04g01753	Chr04	95883852	95883881	-
Ga04g01753	Chr04	95884035	95884078	-
Ga04g01758	Chr04	95936215	95936254	+
Ga04g01758	Chr04	95944636	95944681	+
Ga04g01760	Chr04	96047836	96047883	+
Ga04g01760	Chr04	96049341	96049380	+
Ga04g01761	Chr04	96056453	96056500	+
Ga04g01762	Chr04	96067157	96067204	+
Ga04g01763	Chr04	96080937	96080961	+
Ga04g01763	Chr04	96082373	96082406	+
Ga04g01773	Chr04	96280794	96280823	-
Ga04g01773	Chr04	96282989	96283005	-
Ga04g01774	Chr04	96282989	96283005	-
Ga04g01785	Chr04	96505499	96505549	+
Ga04g01785	Chr04	96505637	96505671	+
Ga04g01792	Chr04	96548342	96548376	-
Ga04g01793	Chr04	96568409	96568443	-
Ga04g01821	Chr04	96954488	96954538	-
Ga04g01827	Chr04	96991923	96991969	-
Ga04g01827	Chr04	96993652	96993692	-
Ga04g01834	Chr04	97115861	97115870	-
Ga04g01837	Chr04	97162060	97162099	-
Ga04g01841	Chr04	97239696	97239730	+
Ga04g01845	Chr04	97275096	97275143	-
Ga04g01859	Chr04	97530087	97530129	-
Ga04g01863	Chr04	97586129	97586175	-
Ga04g01874	Chr04	97672436	97672486	-
Ga04g01874	Chr04	97672883	97672921	-
Ga04g01876	Chr04	97693180	97693230	+
Ga04g01882	Chr04	97779248	97779288	+
Ga04g01882	Chr04	97780782	97780827	+
Ga04g01884	Chr04	97795223	97795271	-
Ga04g01884	Chr04	97795879	97795916	-
Ga04g01885	Chr04	97822059	97822093	+
Ga04g01885	Chr04	97822064	97822093	+
Ga04g01886	Chr04	97832414	97832463	-
Ga04g01887	Chr04	97832414	97832463	-
Ga04g01897	Chr04	97968350	97968378	-
Ga04g01910	Chr04	98090979	98091006	+
Ga04g01911	Chr04	98094134	98094164	-
Ga04g01916	Chr04	98129298	98129341	-
Ga04g01918	Chr04	98170368	98170418	-
Ga04g01918	Chr04	98177932	98177982	-
Ga04g01920	Chr04	98203841	98203874	+
Ga04g01923	Chr04	98221435	98221465	-
Ga04g01926	Chr04	98240685	98240725	+
Ga04g01927	Chr04	98246450	98246486	-
Ga04g01942	Chr04	98571199	98571244	+
Ga04g01942	Chr04	98571899	98571947	+
Ga05g00003	Chr05	40846	40888	-
Ga05g00007	Chr05	98063	98081	-
Ga05g00008	Chr05	101924	101967	-
Ga05g00009	Chr05	105938	105967	-
Ga05g00009	Chr05	106065	106106	-
Ga05g00009	Chr05	112575	112619	-
Ga05g00019	Chr05	300691	300730	-
Ga05g00019	Chr05	304162	304195	-
Ga05g00023	Chr05	329652	329693	-
Ga05g00023	Chr05	330431	330478	-
Ga05g00025	Chr05	341720	341750	-
Ga05g00025	Chr05	343601	343648	-
Ga05g00025	Chr05	344510	344549	-
Ga05g00032	Chr05	419429	419462	-
Ga05g00032	Chr05	421337	421351	-
Ga05g00036	Chr05	503187	503232	+
Ga05g00038	Chr05	531082	531124	-
Ga05g00043	Chr05	580432	580470	+
Ga05g00058	Chr05	672844	672883	+
Ga05g00058	Chr05	673773	673792	+
Ga05g00058	Chr05	675151	675199	+
Ga05g00068	Chr05	797437	797482	-
Ga05g00068	Chr05	801779	801813	-
Ga05g00078	Chr05	880672	880720	-
Ga05g00080	Chr05	920545	920557	-
Ga05g00086	Chr05	975399	975448	-
Ga05g00097	Chr05	1126506	1126540	+
Ga05g00103	Chr05	1197812	1197857	-
Ga05g00105	Chr05	1208784	1208830	+
Ga05g00110	Chr05	1237043	1237086	-
Ga05g00127	Chr05	1331754	1331791	-
Ga05g00130	Chr05	1364325	1364369	+
Ga05g00139	Chr05	1418446	1418492	-
Ga05g00143	Chr05	1447183	1447228	-
Ga05g00144	Chr05	1456717	1456755	+
Ga05g00149	Chr05	1496968	1497017	+
Ga05g00167	Chr05	1644768	1644817	-
Ga05g00168	Chr05	1663789	1663835	-
Ga05g00179	Chr05	1730251	1730269	+
Ga05g00183	Chr05	1767594	1767631	-
Ga05g00190	Chr05	1837349	1837373	+
Ga05g00200	Chr05	1889160	1889192	-
Ga05g00205	Chr05	1950086	1950102	-
Ga05g00205	Chr05	1955151	1955195	-
Ga05g00219	Chr05	2042948	2042973	-
Ga05g00227	Chr05	2111202	2111251	+
Ga05g00241	Chr05	2241435	2241475	-
Ga05g00242	Chr05	2247130	2247176	-
[truncated: 5,910 more rows]
