# Supplementary material for: Multi-strategic RNA-seq analysis reveals a high-resolution transcriptional landscape in cotton
Source: Nat Commun. 2019 Oct 17;10:4714. doi: 10.1038/s41467-019-12575-x (PMC6797763; doi:10.1038/s41467-019-12575-x)
Supplement: Supplementary file 5 — Supplementary Dataset 1-39 [file 41467_2019_12575_MOESM5_ESM.zip › SupplementaryDataset/SuppData1.xlsx]

## Sheet: ssRNA-seq
Statistics of ssRNA-seq sequencing data
Tissue	Rep	Reference	Number of clean reads	Uniquely mapped reads %	Mapped to multiple loci %	Mapped to >5 loci %	Number of splice sites
							GT/AG	GC/AG	AT/AC	Non-canonical
Anther	Rep1	Chromosome	49453164	79.54%	5.84%	0.44%	27238701	283567	24567	93160
		contig	7233166	22.87%	8.01%	6.13%	689457	18599	4118	34897
	Rep2	Chromosome	41408654	83.48%	4.63%	0.87%	21429279	250468	17748	94186
		contig	4924752	29.95%	9.85%	6.73%	536176	15013	179	27183
Bract	Rep1	Chromosome	39440034	76.88%	11.22%	0.22%	13221914	130691	39024	58779
		contig	4690858	6.77%	2.49%	1.96%	110933	1805	1270	12536
	Rep2	Chromosome	36337863	76.18%	15.53%	0.19%	8500732	82219	62969	71384
		contig	3013350	21.17%	7.02%	7.86%	211719	3734	25771	33248
Cotyledon	Rep1	Chromosome	48058994	74.98%	14.74%	0.11%	12388932	111951	54138	93991
		contig	4939480	9.27%	4.36%	4.30%	139797	2129	3149	38391
	Rep2	Chromosome	40569796	77.77%	15.21%	0.09%	10971115	112798	53571	103504
		contig	2845145	24.76%	7.10%	6.47%	257684	4280	32118	42855
Flower	Rep1	Chromosome	38784777	79.21%	7.33%	0.19%	18697565	183155	29782	72365
		contig	5219297	20.89%	6.67%	2.59%	423900	8537	2558	29014
	Rep2	Chromosome	35571789	82.49%	8.20%	0.20%	17845466	171045	23753	70864
		contig	3311967	25.27%	7.11%	3.07%	311346	8001	6534	16724
Ovule-0DPA	Rep1	Chromosome	42371829	82.12%	3.43%	0.17%	24866992	258271	31166	86996
		contig	6123974	6.45%	1.63%	0.35%	157308	2141	678	6546
	Rep2	Chromosome	41952694	81.45%	3.59%	0.12%	24355365	240122	29662	83764
		contig	6277268	28.52%	7.34%	3.75%	760428	10381	1728	24237
Ovule-10DPA	Rep1	Chromosome	35556430	79.67%	4.65%	0.12%	20474257	189994	20110	70181
		contig	5576030	30.00%	8.78%	4.23%	626961	9023	3854	33547
	Rep2	Chromosome	47515229	82.39%	3.37%	0.09%	29148235	275662	30495	105794
		contig	6766569	37.56%	9.98%	2.21%	884001	13351	1732	47177
Ovule-20DPA	Rep1	Chromosome	39345800	82.50%	4.29%	0.11%	22248985	216030	23696	74869
		contig	5194258	23.82%	6.28%	1.67%	517808	6697	1772	23695
	Rep2	Chromosome	43046095	83.35%	3.93%	0.08%	24598642	234716	28855	82125
		contig	5474391	32.41%	8.43%	2.60%	691409	9485	1353	28610
Ovule-5DPA	Rep1	Chromosome	45099600	80.83%	3.88%	0.13%	26706132	270877	28416	89969
		contig	6898510	21.06%	5.45%	1.17%	526244	7763	3009	23986
	Rep2	Chromosome	36608171	83.08%	3.63%	0.09%	22770449	223042	24509	75115
		contig	4865456	28.97%	7.39%	1.77%	553629	8814	1144	21198
Petal	Rep1	Chromosome	39114439	81.55%	4.12%	0.25%	23671263	226489	15183	70925
		contig	5603372	20.80%	6.24%	1.14%	427811	11789	2204	22901
	Rep2	Chromosome	41172439	82.90%	4.19%	0.29%	25402035	229570	15916	75428
		contig	5316767	34.62%	10.30%	3.35%	661934	18519	1225	30639
Leaf	Rep1	Chromosome	37415344	78.72%	7.58%	0.14%	16761720	156709	29718	70413
		contig	5128104	23.62%	6.60%	2.12%	499670	7030	2288	35080
	Rep2	Chromosome	40786521	80.92%	6.28%	0.10%	20198958	183452	30844	76151
		contig	5222775	18.37%	4.14%	3.59%	461649	6102	10474	17726
Phloem	Rep1	Chromosome	41862505	78.43%	9.66%	0.15%	16244786	161285	36232	69145
		contig	4989193	11.05%	3.78%	2.10%	200420	3081	1648	19198
	Rep2	Chromosome	40932096	81.74%	9.10%	0.12%	16314569	163967	37846	73286
		contig	3745817	25.88%	7.64%	2.51%	366321	6606	16339	26162
Seed	Rep1	Chromosome	53594589	74.93%	8.95%	0.32%	21911498	237716	56881	180709
		contig	8642962	24.74%	6.95%	7.16%	761174	17869	3396	49950
	Rep2	Chromosome	37168831	82.29%	7.44%	0.14%	17007015	174811	48190	102337
		contig	3815662	8.68%	1.72%	1.55%	119895	1437	497	5012
Seedling root	Rep1	Chromosome	40312381	78.52%	3.71%	0.16%	20821173	201019	18844	74291
		contig	7166796	10.96%	3.12%	0.78%	330747	4291	1425	14617
	Rep2	Chromosome	51882919	82.13%	3.45%	0.12%	29047985	280739	26536	100852
		contig	7485865	16.90%	4.66%	1.43%	529131	7472	2350	20911
Seedling stem	Rep1	Chromosome	46068529	78.39%	6.72%	0.18%	21365148	204576	27809	86019
		contig	6858279	25.01%	6.85%	3.65%	702996	11140	2996	38679
	Rep2	Chromosome	41145148	83.74%	6.15%	0.11%	21605513	204095	30853	84013
		contig	4160814	29.05%	7.50%	3.07%	539532	8498	9340	24563
Sepal	Rep1	Chromosome	47181315	80.85%	6.58%	0.22%	22743615	227804	28030	88667
		contig	5929757	28.29%	7.99%	1.94%	690367	10810	3457	43214
	Rep2	Chromosome	36671936	82.72%	6.53%	0.19%	18064585	181558	27591	75951
		contig	3943019	4.56%	1.34%	0.56%	56519	1318	1204	4478
Stigma	Rep1	Chromosome	47721219	82.98%	4.11%	0.17%	25688615	274099	20749	75961
		contig	6160583	18.86%	5.08%	1.06%	497964	7814	2663	24729
	Rep2	Chromosome	40698827	84.59%	3.95%	0.16%	23216150	245178	17683	70268
		contig	4664796	11.87%	3.13%	1.33%	232982	7269	732	9366
