# Supplementary material for: Multi-strategic RNA-seq analysis reveals a high-resolution transcriptional landscape in cotton
Source: Nat Commun. 2019 Oct 17;10:4714. doi: 10.1038/s41467-019-12575-x (PMC6797763; doi:10.1038/s41467-019-12575-x)
Supplement: Supplementary file 5 — Supplementary Dataset 1-39 [file 41467_2019_12575_MOESM5_ESM.zip › SupplementaryDataset/SuppData15.xlsx]

## Sheet: Alternative TSS pattern
Global alternative TSS pattern across 16 tissues
Name	Anther	Stigma	Petal	Seed	Ovule 20DPA	Ovule 0DPA	Ovule 5DPA	Ovule 5DPA	Seedling root	Seedling stem	Sepal	Flower	Bract	Phloem	Cotyledon	Leaf	Switch
Ga01g00011	PT	PT	PT	PT	PT	PT	PT	PT	PT	PT	PT	PT	PT	PT	Mix	PT	Y
Ga01g00017	Other	Mix	Other	Other	Mix	Mix	Other	Other	Other	Other	Mix	Mix	Other	Mix	Other	Other	Y
Ga01g00020	DT	DT	DT	DT	DT	DT	DT	DT	DT	DT	DT	DT	DT	DT	DT	DT	N
Ga01g00032	CT	Mix	Mix	CT	DT	DT	DT	DT	DT	DT	DT	Mix	NA	CT	NA	NA	Y
Ga01g00033	Mix	DT	Mix	Mix	Mix	Mix	Mix	Mix	Mix	Mix	Mix	Mix	Mix	Mix	Mix	Mix	Y
Ga01g00036	Mix	Other	Mix	Other	Mix	Mix	Mix	Mix	Mix	Mix	Mix	Mix	Mix	Mix	Mix	Mix	Y
Ga01g00038	NA	PT	PT	PT	PT	PT	PT	Mix	PT	Mix	DT	Mix	Mix	Mix	DT	Mix	Y
Ga01g00047	NA	CT	DT	DT	DT	DT	DT	CT	DT	DT	DT	DT	DT	DT	DT	DT	Y
Ga01g00052	PT	PT	DT	DT	DT	Mix	DT	Mix	DT	DT	DT	DT	DT	DT	DT	DT	Y
Ga01g00060	DT	DT	DT	DT	DT	Mix	DT	DT	DT	DT	PT	DT	PT	DT	PT	DT	Y
Ga01g00062	Mix	DT	DT	Mix	Mix	Mix	Mix	Mix	Other	Mix	Mix	Mix	Mix	Mix	Other	Mix	Y
Ga01g00063	DT	DT	DT	DT	Mix	Mix	Mix	Mix	PT	Mix	DT	Mix	PT	Mix	PT	Mix	Y
Ga01g00074	DT	Mix	PT	PT	PT	Mix	Mix	Mix	PT	PT	Mix	PT	Mix	Mix	Mix	Mix	Y
Ga01g00075	DT	DT	DT	DT	DT	DT	DT	DT	DT	DT	DT	DT	DT	DT	DT	DT	N
Ga01g00081	DT	DT	DT	DT	DT	DT	DT	DT	DT	Mix	DT	DT	DT	Mix	DT	DT	Y
Ga01g00092	DT	Mix	Mix	NA	Mix	Mix	Mix	Mix	Mix	DT	Mix	PT	PT	PT	DT	Mix	Y
Ga01g00099	DT	DT	DT	DT	DT	DT	NA	DT	DT	DT	DT	DT	DT	NA	NA	DT	Y
Ga01g00117	DT	DT	DT	DT	DT	NA	NA	NA	DT	DT	DT	DT	DT	DT	DT	DT	Y
Ga01g00118	DT	DT	DT	DT	DT	DT	DT	DT	DT	DT	DT	DT	DT	DT	DT	DT	N
Ga01g00120	DT	DT	DT	DT	DT	DT	DT	DT	DT	DT	DT	DT	DT	DT	DT	DT	N
Ga01g00135	DT	DT	PT	NA	Mix	PT	PT	PT	Mix	Mix	NA	Mix	PT	PT	PT	Mix	Y
Ga01g00153	CT	DT	DT	CT	DT	DT	DT	DT	DT	DT	DT	DT	DT	DT	DT	DT	Y
Ga01g00154	PT	PT	Mix	Mix	Mix	DT	DT	DT	Mix	DT	Mix	PT	DT	DT	DT	DT	Y
Ga01g00157	Mix	Mix	DT	Mix	Mix	DT	Mix	Mix	DT	DT	DT	Mix	DT	DT	Mix	DT	Y
Ga01g00159	DT	Mix	Mix	DT	DT	DT	DT	Mix	DT	PT	DT	DT	DT	Mix	DT	DT	Y
Ga01g00167	DT	DT	DT	DT	DT	DT	DT	DT	DT	DT	DT	DT	DT	DT	DT	DT	N
Ga01g00171	DT	DT	DT	DT	DT	DT	DT	DT	DT	DT	DT	DT	DT	DT	DT	DT	N
Ga01g00180	DT	DT	DT	DT	DT	DT	DT	DT	DT	DT	DT	DT	DT	DT	DT	DT	N
Ga01g00181	PT	PT	PT	Mix	Mix	DT	Mix	Mix	Mix	PT	Mix	Mix	PT	PT	PT	PT	Y
Ga01g00191	DT	DT	DT	DT	DT	DT	PT	DT	Mix	DT	DT	DT	DT	DT	NA	DT	Y
Ga01g00211	NA	Mix	PT	Mix	PT	Mix	NA	PT	PT	PT	PT	PT	PT	Mix	PT	PT	Y
Ga01g00214	DT	DT	DT	DT	DT	DT	DT	DT	DT	DT	DT	DT	DT	DT	DT	DT	N
Ga01g00221	Mix	Mix	Mix	Mix	Mix	PT	Mix	Mix	Mix	Mix	Mix	Mix	Mix	Mix	Mix	Mix	Y
Ga01g00223	Mix	DT	DT	DT	DT	DT	DT	DT	DT	DT	DT	DT	DT	DT	DT	DT	Y
Ga01g00227	PT	DT	PT	PT	PT	DT	Mix	PT	Mix	DT	DT	PT	DT	DT	DT	DT	Y
Ga01g00228	PT	PT	PT	PT	PT	PT	PT	PT	Mix	PT	PT	PT	PT	DT	PT	PT	Y
Ga01g00229	Mix	Mix	Mix	Mix	DT	DT	Mix	Mix	Mix	Mix	Mix	Mix	DT	Mix	DT	Mix	Y
Ga01g00230	Mix	Mix	Mix	PT	PT	Mix	PT	Mix	PT	Mix	Mix	Mix	PT	PT	PT	PT	Y
Ga01g00236	DT	DT	Mix	Mix	DT	PT	Mix	Mix	Mix	DT	Mix	Mix	PT	DT	DT	DT	Y
Ga01g00238	Mix	DT	DT	DT	DT	DT	DT	DT	DT	DT	DT	DT	DT	DT	DT	DT	Y
Ga01g00240	DT	DT	Mix	DT	DT	DT	DT	DT	DT	DT	DT	DT	DT	DT	DT	DT	Y
Ga01g00243	Other	Mix	Mix	Other	PT	Mix	Mix	Mix	PT	PT	Mix	Other	Mix	PT	PT	Mix	Y
Ga01g00246	DT	CT	PT	PT	PT	PT	Mix	Mix	PT	PT	Mix	Mix	PT	PT	PT	PT	Y
Ga01g00251	CT	CT	DT	Mix	DT	DT	DT	DT	DT	DT	DT	DT	DT	DT	DT	DT	Y
Ga01g00273	NA	NA	DT	DT	DT	DT	DT	DT	DT	DT	NA	DT	NA	DT	DT	DT	Y
Ga01g00275	NA	Mix	DT	NA	PT	DT	Mix	DT	DT	PT	PT	PT	PT	PT	Mix	Mix	Y
Ga01g00278	Mix	DT	Mix	PT	Mix	Mix	Mix	Mix	Mix	Mix	Other	Mix	Other	Mix	Other	Mix	Y
Ga01g00291	DT	Mix	Mix	DT	DT	DT	Mix	Mix	Mix	PT	DT	DT	Mix	Mix	Mix	Mix	Y
Ga01g00300	DT	DT	Mix	PT	PT	Mix	DT	DT	Mix	Mix	Mix	DT	Mix	PT	PT	Mix	Y
Ga01g00302	DT	DT	DT	Mix	DT	DT	DT	DT	DT	DT	DT	DT	DT	DT	DT	DT	Y
Ga01g00304	DT	DT	DT	DT	DT	DT	DT	DT	DT	DT	DT	DT	DT	DT	DT	DT	N
Ga01g00310	Mix	DT	DT	Mix	DT	DT	DT	DT	DT	DT	DT	DT	Mix	DT	DT	DT	Y
Ga01g00316	DT	DT	DT	DT	DT	NA	NA	NA	NA	NA	DT	DT	DT	NA	NA	NA	Y
Ga01g00319	DT	Mix	DT	DT	DT	DT	Mix	DT	PT	Mix	DT	DT	Mix	DT	Mix	DT	Y
Ga01g00324	CT	Other	PT	Mix	Mix	PT	PT	Mix	PT	PT	PT	PT	PT	PT	PT	PT	Y
Ga01g00331	PT	Mix	Mix	Mix	PT	Mix	PT	PT	DT	DT	DT	Mix	DT	DT	DT	DT	Y
Ga01g00333	DT	Mix	DT	DT	DT	PT	Mix	PT	DT	Mix	Mix	Mix	Mix	Mix	DT	Mix	Y
Ga01g00336	DT	DT	DT	NA	Mix	DT	Mix	DT	DT	DT	DT	DT	DT	DT	DT	DT	Y
Ga01g00342	PT	Mix	Mix	PT	PT	Mix	Mix	Mix	Mix	Mix	Mix	Mix	Mix	PT	Mix	PT	Y
Ga01g00344	NA	DT	DT	DT	DT	DT	DT	Mix	DT	DT	DT	DT	DT	DT	DT	DT	Y
Ga01g00360	Mix	Mix	Mix	PT	Mix	Mix	Mix	Mix	CT	CT	Mix	Mix	Mix	DT	Mix	Mix	Y
Ga01g00361	DT	DT	DT	DT	DT	DT	DT	DT	DT	DT	DT	DT	DT	DT	DT	DT	N
Ga01g00367	DT	DT	DT	DT	DT	DT	DT	DT	DT	DT	DT	DT	DT	DT	DT	DT	N
Ga01g00370	DT	DT	DT	DT	DT	DT	DT	DT	DT	DT	DT	DT	DT	DT	DT	DT	N
Ga01g00383	DT	DT	DT	DT	DT	DT	DT	DT	DT	DT	Mix	Mix	PT	Mix	PT	Mix	Y
Ga01g00385	CT	Mix	Mix	Mix	Mix	DT	Mix	Mix	Mix	Mix	Mix	Mix	Mix	Mix	Mix	Mix	Y
Ga01g00386	NA	DT	NA	NA	NA	NA	NA	NA	Mix	Mix	Mix	Mix	Mix	Mix	Mix	Mix	Y
Ga01g00387	NA	DT	NA	NA	NA	CT	CT	NA	Mix	Mix	Mix	Mix	Mix	Mix	Mix	Mix	Y
Ga01g00390	Mix	Mix	Mix	DT	PT	Mix	Mix	Mix	Mix	Mix	Mix	Mix	DT	Mix	DT	DT	Y
Ga01g00391	Mix	Mix	PT	PT	PT	PT	PT	PT	PT	PT	Mix	PT	Mix	Mix	Mix	PT	Y
Ga01g00399	NA	NA	PT	NA	PT	PT	PT	PT	PT	PT	PT	PT	PT	PT	PT	PT	Y
Ga01g00400	NA	PT	PT	PT	PT	Other	Other	Other	Other	Other	PT	Other	Other	PT	Other	Other	Y
Ga01g00401	NA	Mix	DT	Mix	DT	DT	DT	DT	Mix	Mix	PT	PT	PT	Mix	Mix	PT	Y
Ga01g00428	DT	DT	DT	DT	DT	DT	DT	DT	DT	DT	DT	DT	DT	DT	DT	DT	N
Ga01g00430	Mix	Mix	Mix	DT	PT	DT	Mix	PT	PT	Mix	Mix	Mix	Mix	Mix	Mix	DT	Y
Ga01g00431	Other	Mix	Mix	Other	Mix	Mix	Mix	DT	Mix	Mix	Other	Other	Other	Other	Other	Other	Y
Ga01g00452	Mix	Mix	DT	PT	DT	DT	DT	DT	Mix	DT	PT	Mix	PT	Mix	DT	Mix	Y
Ga01g00455	Other	Other	Mix	Other	Mix	Other	Other	Mix	Other	Other	Mix	Other	Other	Other	Mix	Other	Y
Ga01g00456	PT	DT	PT	PT	PT	Mix	Mix	Mix	Mix	PT	Mix	PT	DT	PT	Mix	Mix	Y
Ga01g00459	DT	DT	DT	DT	DT	DT	DT	DT	DT	DT	DT	DT	DT	DT	DT	DT	N
Ga01g00461	DT	DT	DT	Mix	DT	DT	DT	DT	DT	DT	DT	DT	DT	DT	DT	DT	Y
Ga01g00462	DT	Mix	Mix	Mix	Mix	DT	DT	Mix	Mix	Mix	DT	Mix	DT	Other	DT	Mix	Y
Ga01g00463	Other	Mix	Mix	Mix	Mix	Mix	Mix	Mix	Other	Other	Mix	Mix	Mix	Other	Mix	Mix	Y
Ga01g00471	NA	DT	DT	NA	DT	DT	DT	DT	DT	PT	DT	DT	Mix	PT	DT	PT	Y
Ga01g00472	NA	DT	DT	NA	DT	DT	DT	DT	DT	PT	DT	DT	Mix	PT	DT	PT	Y
Ga01g00481	Other	Mix	Mix	Mix	DT	DT	DT	DT	Mix	DT	PT	Mix	Mix	Mix	Mix	DT	Y
Ga01g00490	NA	PT	PT	NA	PT	NA	NA	NA	Mix	PT	PT	PT	PT	PT	PT	PT	Y
Ga01g00492	DT	DT	DT	DT	DT	DT	DT	PT	Mix	DT	DT	DT	DT	DT	DT	DT	Y
Ga01g00512	DT	DT	DT	DT	DT	DT	DT	DT	DT	DT	DT	DT	DT	DT	DT	DT	N
Ga01g00536	DT	Mix	Mix	DT	Mix	PT	Mix	Mix	Mix	Mix	Mix	Mix	Mix	Mix	DT	Mix	Y
Ga01g00541	Mix	DT	Mix	Mix	CT	Mix	Mix	CT	Mix	Mix	DT	DT	DT	DT	Mix	Mix	Y
Ga01g00542	PT	PT	Mix	PT	Mix	DT	Mix	Mix	Mix	PT	PT	Mix	PT	DT	PT	PT	Y
Ga01g00568	NA	Other	Mix	NA	Mix	Mix	Mix	Mix	DT	Mix	Other	NA	Mix	PT	DT	Mix	Y
Ga01g00571	DT	Mix	DT	DT	DT	DT	DT	Mix	DT	DT	DT	DT	DT	DT	DT	DT	Y
Ga01g00574	CT	DT	DT	DT	DT	DT	Mix	Mix	DT	DT	DT	DT	DT	DT	DT	DT	Y
Ga01g00579	Mix	Mix	Other	Mix	Other	Mix	Mix	Mix	Other	Other	Mix	Other	Other	Mix	Other	Mix	Y
Ga01g00590	DT	DT	Mix	NA	Mix	DT	DT	DT	Mix	Mix	Mix	Mix	Mix	Mix	Mix	Mix	Y
Ga01g00591	DT	DT	DT	Mix	Mix	Mix	DT	DT	CT	DT	DT	DT	DT	DT	Mix	DT	Y
Ga01g00599	Mix	Other	Mix	Mix	Mix	Mix	Mix	Other	Other	Mix	Mix	Mix	Mix	Mix	Mix	Mix	Y
Ga01g00604	PT	PT	PT	NA	PT	PT	Other	Mix	PT	Mix	Mix	PT	PT	Mix	Mix	Mix	Y
Ga01g00609	PT	PT	PT	DT	DT	Mix	DT	DT	PT	PT	PT	PT	PT	PT	PT	PT	Y
Ga01g00612	PT	PT	PT	DT	Mix	Mix	Mix	DT	PT	Mix	PT	PT	PT	Mix	DT	PT	Y
Ga01g00613	NA	NA	PT	NA	PT	PT	PT	PT	PT	CT	PT	Mix	Mix	CT	PT	CT	Y
Ga01g00615	Mix	Mix	Mix	PT	Mix	Mix	DT	Mix	Mix	Mix	PT	Mix	Mix	Mix	Mix	Mix	Y
Ga01g00617	PT	Mix	Mix	PT	Mix	Mix	Mix	Mix	Other	Mix	Mix	Mix	Mix	Mix	Mix	Mix	Y
Ga01g00624	Mix	Mix	Mix	DT	Mix	Mix	Mix	Mix	DT	Mix	DT	Mix	DT	Mix	DT	DT	Y
Ga01g00625	PT	PT	Mix	PT	Mix	Mix	PT	PT	PT	Mix	PT	PT	PT	Mix	DT	Mix	Y
Ga01g00626	PT	PT	PT	PT	PT	PT	PT	PT	PT	PT	Mix	PT	Mix	PT	Mix	Mix	Y
Ga01g00632	DT	Mix	Mix	Mix	Mix	DT	Mix	DT	DT	DT	Mix	Mix	Mix	Mix	Mix	DT	Y
Ga01g00633	Mix	PT	Mix	DT	Mix	DT	Mix	Mix	Mix	Mix	Mix	Mix	DT	Mix	Mix	DT	Y
Ga01g00639	Mix	Mix	Mix	PT	Mix	Mix	Mix	Mix	Mix	Mix	Mix	Mix	Mix	Mix	Mix	Mix	Y
Ga01g00640	Other	Mix	PT	PT	Mix	Mix	Mix	Mix	PT	PT	Mix	Mix	Mix	Mix	Mix	PT	Y
Ga01g00644	PT	PT	PT	NA	PT	Mix	PT	DT	PT	PT	PT	PT	NA	NA	NA	PT	Y
Ga01g00649	Mix	PT	PT	DT	PT	PT	PT	PT	PT	PT	PT	PT	PT	PT	PT	PT	Y
Ga01g00657	NA	Mix	Mix	NA	Mix	PT	PT	PT	DT	DT	DT	Mix	DT	DT	DT	DT	Y
Ga01g00659	NA	DT	DT	DT	DT	PT	DT	DT	DT	DT	DT	DT	DT	Mix	DT	DT	Y
Ga01g00673	PT	Mix	PT	PT	PT	PT	PT	PT	Mix	PT	PT	PT	PT	PT	PT	PT	Y
Ga01g00678	Mix	DT	PT	PT	PT	Mix	PT	PT	PT	PT	Mix	Mix	PT	PT	Mix	PT	Y
Ga01g00681	PT	Other	Other	NA	Other	Mix	Other	Mix	Other	Other	Other	Other	Other	Other	Other	Other	Y
Ga01g00686	Mix	DT	Mix	Mix	Mix	Mix	Mix	Mix	DT	DT	DT	Mix	DT	DT	DT	DT	Y
Ga01g00693	NA	DT	PT	PT	PT	PT	PT	Mix	PT	PT	PT	PT	PT	PT	PT	PT	Y
Ga01g00699	DT	DT	DT	DT	DT	DT	DT	DT	DT	DT	DT	DT	DT	DT	DT	DT	N
Ga01g00703	DT	Mix	Mix	DT	DT	PT	Mix	Mix	Mix	PT	DT	DT	DT	Mix	DT	PT	Y
Ga01g00706	Mix	PT	DT	DT	DT	DT	DT	DT	DT	DT	DT	DT	DT	DT	DT	DT	Y
Ga01g00714	DT	DT	DT	Mix	DT	DT	DT	DT	DT	DT	DT	DT	DT	DT	DT	DT	Y
Ga01g00715	Mix	Mix	PT	Mix	PT	DT	DT	Mix	PT	PT	Mix	Mix	Mix	Mix	Mix	PT	Y
Ga01g00719	PT	NA	PT	NA	Mix	Mix	Mix	PT	PT	Mix	Mix	CT	CT	PT	PT	PT	Y
Ga01g00731	CT	Mix	DT	DT	CT	Mix	CT	CT	DT	Mix	DT	Mix	DT	DT	Mix	DT	Y
Ga01g00733	DT	DT	DT	NA	DT	DT	DT	DT	Mix	DT	DT	DT	DT	NA	DT	PT	Y
Ga01g00753	NA	Mix	DT	NA	DT	Mix	Mix	DT	Mix	DT	DT	DT	DT	DT	DT	DT	Y
Ga01g00755	NA	DT	PT	NA	PT	Mix	DT	DT	DT	DT	NA	DT	DT	DT	DT	DT	Y
Ga01g00758	Mix	Mix	DT	Mix	DT	DT	DT	Mix	Mix	DT	DT	DT	DT	Mix	DT	DT	Y
Ga01g00761	Mix	Mix	Mix	PT	Mix	DT	DT	DT	DT	DT	NA	Mix	DT	DT	PT	Mix	Y
Ga01g00765	CT	Mix	DT	Mix	Mix	DT	DT	Mix	DT	DT	Mix	DT	DT	Mix	Mix	Mix	Y
Ga01g00770	DT	DT	DT	DT	DT	DT	DT	DT	DT	DT	DT	DT	DT	DT	DT	DT	N
Ga01g00772	DT	DT	DT	DT	DT	DT	DT	DT	DT	DT	DT	DT	DT	DT	DT	DT	N
Ga01g00773	PT	PT	PT	PT	PT	Mix	PT	PT	PT	Mix	PT	PT	PT	PT	PT	PT	Y
Ga01g00785	Mix	Mix	PT	Mix	Mix	Mix	Mix	Mix	Mix	PT	PT	PT	PT	PT	PT	PT	Y
Ga01g00795	NA	NA	PT	PT	PT	Mix	Mix	Mix	DT	PT	DT	Mix	Mix	DT	PT	Mix	Y
Ga01g00803	PT	PT	PT	PT	PT	PT	PT	PT	PT	PT	PT	PT	PT	PT	PT	PT	N
Ga01g00809	PT	DT	DT	DT	DT	DT	DT	DT	DT	DT	DT	DT	DT	DT	DT	DT	Y
Ga01g00810	Other	Mix	Other	Mix	Other	Other	Other	Other	Mix	Other	Mix	Mix	Mix	Mix	DT	Mix	Y
Ga01g00812	Mix	Mix	Mix	Mix	Mix	Other	Other	Mix	PT	Mix	Other	Mix	Mix	Mix	PT	PT	Y
Ga01g00816	Mix	PT	Mix	PT	Mix	Other	Mix	Mix	Other	Mix	Mix	Mix	Other	Mix	Other	Other	Y
Ga01g00828	Mix	Mix	Mix	DT	Mix	Mix	Mix	Mix	PT	Mix	Mix	Mix	Mix	Mix	Mix	Mix	Y
Ga01g00834	PT	PT	PT	PT	PT	PT	PT	PT	PT	PT	PT	PT	PT	PT	PT	PT	N
Ga01g00841	Mix	Mix	Mix	Other	Mix	Mix	Mix	Mix	Mix	Mix	Mix	Mix	Mix	Other	Other	Other	Y
Ga01g00844	DT	DT	DT	NA	DT	DT	DT	NA	DT	DT	DT	DT	DT	DT	DT	DT	Y
Ga01g00845	DT	DT	DT	DT	DT	PT	DT	DT	DT	DT	DT	DT	Mix	PT	DT	DT	Y
Ga01g00846	DT	DT	Mix	NA	NA	DT	Mix	Mix	DT	DT	DT	DT	NA	CT	DT	DT	Y
Ga01g00850	DT	Mix	Mix	PT	PT	PT	Mix	DT	DT	DT	DT	Mix	Mix	DT	PT	DT	Y
Ga01g00858	PT	PT	PT	PT	PT	PT	PT	PT	Mix	PT	PT	PT	PT	PT	Mix	PT	Y
Ga01g00861	Mix	DT	DT	DT	DT	DT	DT	DT	DT	DT	DT	DT	DT	DT	DT	DT	Y
Ga01g00862	NA	NA	DT	NA	DT	Mix	PT	PT	Mix	Mix	NA	Mix	NA	NA	NA	DT	Y
Ga01g00865	DT	DT	DT	DT	CT	DT	CT	Mix	DT	DT	DT	DT	DT	DT	DT	DT	Y
Ga01g00866	PT	Mix	PT	Mix	PT	Mix	Mix	Mix	PT	PT	PT	PT	Mix	PT	Mix	Mix	Y
Ga01g00872	DT	DT	DT	DT	DT	DT	DT	DT	DT	DT	DT	DT	DT	Mix	DT	DT	Y
Ga01g00873	DT	PT	PT	NA	PT	PT	PT	PT	PT	PT	PT	Mix	PT	Mix	Mix	PT	Y
Ga01g00905	NA	NA	Mix	Mix	Mix	DT	DT	Mix	DT	DT	DT	DT	CT	DT	CT	Mix	Y
Ga01g00907	PT	PT	Mix	NA	Mix	Mix	DT	Mix	Other	Other	Other	Other	Mix	Mix	Mix	Mix	Y
Ga01g00908	PT	DT	Mix	NA	DT	DT	DT	Mix	Mix	PT	DT	DT	Mix	PT	DT	Mix	Y
Ga01g00911	PT	PT	PT	PT	PT	PT	PT	PT	PT	PT	PT	PT	PT	PT	PT	PT	N
Ga01g00917	NA	PT	PT	DT	Mix	Mix	Mix	PT	Mix	Mix	Mix	PT	PT	Mix	Mix	PT	Y
Ga01g00927	DT	DT	PT	PT	PT	PT	PT	Mix	PT	PT	Mix	Mix	DT	Mix	Mix	Mix	Y
Ga01g00929	Mix	DT	Mix	PT	Mix	PT	PT	Mix	PT	Mix	Mix	PT	Mix	PT	Mix	PT	Y
Ga01g00930	Mix	DT	DT	DT	DT	DT	DT	DT	DT	DT	DT	DT	DT	DT	DT	DT	Y
Ga01g00932	PT	PT	Mix	PT	Mix	DT	Mix	Mix	PT	Mix	PT	Mix	PT	Mix	PT	Mix	Y
Ga01g00934	PT	PT	Mix	Mix	Mix	Mix	PT	PT	Mix	PT	PT	PT	PT	PT	DT	PT	Y
Ga01g00936	DT	Mix	Mix	DT	Mix	Mix	PT	Mix	Mix	Mix	Mix	Mix	Mix	Mix	PT	PT	Y
Ga01g00937	DT	DT	DT	DT	DT	DT	DT	DT	DT	DT	DT	DT	DT	DT	DT	DT	N
Ga01g00939	PT	PT	Mix	PT	Mix	Mix	Mix	Mix	PT	Mix	PT	Mix	Mix	Mix	DT	Mix	Y
Ga01g00941	DT	DT	DT	DT	DT	DT	DT	DT	DT	DT	DT	DT	DT	DT	DT	DT	N
Ga01g00948	DT	DT	DT	DT	DT	DT	DT	DT	DT	DT	DT	DT	DT	DT	DT	DT	N
Ga01g00949	Mix	DT	DT	Mix	DT	Mix	Mix	Mix	PT	PT	PT	Mix	PT	PT	PT	PT	Y
Ga01g00957	PT	PT	Mix	Mix	DT	DT	DT	DT	PT	PT	Mix	Mix	PT	PT	PT	PT	Y
Ga01g00961	NA	NA	NA	NA	DT	PT	PT	PT	Mix	PT	NA	NA	NA	PT	Mix	DT	Y
Ga01g00965	Mix	Mix	Mix	Mix	Mix	Mix	Mix	Mix	Mix	Mix	Other	Mix	PT	Mix	PT	Mix	Y
Ga01g00969	PT	PT	DT	NA	DT	DT	Mix	Mix	DT	DT	PT	Mix	NA	Mix	DT	DT	Y
Ga01g00977	Other	Other	Other	Mix	Other	Other	Other	Other	Mix	Other	Other	Other	Other	Other	Mix	Other	Y
Ga01g00979	PT	PT	PT	PT	PT	PT	PT	PT	PT	PT	PT	PT	PT	PT	PT	PT	N
Ga01g00980	DT	DT	DT	DT	DT	DT	DT	DT	DT	Mix	DT	Mix	PT	PT	PT	PT	Y
Ga01g00997	Mix	Mix	DT	DT	Mix	DT	DT	DT	DT	DT	DT	DT	DT	DT	DT	DT	Y
Ga01g01002	PT	Mix	PT	PT	Mix	PT	PT	Mix	DT	PT	PT	PT	PT	Mix	Mix	Mix	Y
Ga01g01004	DT	DT	DT	Mix	DT	DT	DT	DT	DT	DT	DT	DT	DT	Mix	DT	DT	Y
Ga01g01005	NA	PT	Mix	NA	Mix	Mix	Mix	PT	PT	PT	Mix	Mix	PT	PT	Mix	Mix	Y
Ga01g01006	Mix	PT	PT	DT	PT	PT	PT	PT	PT	Mix	PT	PT	PT	PT	Mix	PT	Y
Ga01g01007	Mix	PT	PT	DT	PT	PT	PT	PT	PT	Mix	PT	PT	PT	PT	Mix	PT	Y
Ga01g01009	PT	Mix	DT	DT	DT	DT	DT	DT	DT	DT	DT	DT	DT	DT	DT	DT	Y
Ga01g01010	PT	Mix	Mix	DT	Mix	Mix	Mix	Mix	PT	PT	DT	Mix	DT	PT	Mix	Mix	Y
Ga01g01012	DT	DT	DT	DT	DT	Mix	Mix	Mix	Mix	Mix	DT	DT	DT	DT	DT	Mix	Y
Ga01g01013	Mix	Mix	DT	DT	DT	DT	DT	DT	DT	DT	DT	DT	DT	DT	Mix	DT	Y
Ga01g01014	NA	DT	DT	DT	DT	DT	DT	DT	Mix	Mix	DT	Mix	DT	DT	DT	DT	Y
Ga01g01015	Mix	Mix	Mix	Other	Mix	Other	Mix	Mix	Mix	PT	Mix	Mix	Mix	Other	PT	Mix	Y
Ga01g01017	CT	CT	Mix	CT	Mix	CT	CT	Mix	CT	CT	CT	CT	CT	CT	Mix	Mix	Y
Ga01g01018	PT	PT	PT	NA	PT	PT	PT	PT	PT	Mix	PT	Mix	PT	PT	PT	Mix	Y
Ga01g01021	Mix	Mix	Mix	Other	Other	Other	Other	Other	Mix	Mix	Other	Mix	Other	Other	Mix	Other	Y
Ga01g01023	DT	DT	DT	DT	DT	DT	DT	DT	DT	DT	DT	DT	DT	DT	DT	DT	N
Ga01g01032	CT	CT	CT	NA	CT	DT	DT	DT	DT	DT	DT	CT	DT	DT	Mix	DT	Y
Ga01g01039	Mix	PT	PT	DT	PT	PT	PT	PT	Mix	Mix	Mix	PT	PT	PT	PT	PT	Y
Ga01g01042	NA	NA	PT	NA	DT	PT	PT	PT	Mix	PT	NA	PT	PT	Mix	DT	PT	Y
Ga01g01045	Mix	DT	Mix	DT	DT	DT	DT	DT	DT	DT	DT	DT	DT	Mix	DT	DT	Y
Ga01g01048	Mix	Mix	Mix	DT	Mix	DT	Mix	Mix	DT	Mix	DT	DT	DT	Mix	DT	Mix	Y
Ga01g01054	PT	DT	DT	NA	Mix	NA	Mix	DT	DT	Mix	DT	DT	DT	Mix	DT	DT	Y
Ga01g01058	Mix	DT	DT	DT	Mix	DT	Mix	DT	DT	Mix	DT	DT	DT	DT	DT	Mix	Y
Ga01g01060	DT	DT	Mix	PT	Mix	PT	Mix	Mix	PT	PT	PT	Mix	PT	Mix	PT	Mix	Y
Ga01g01062	PT	PT	Mix	NA	DT	NA	DT	DT	PT	DT	DT	Mix	DT	NA	NA	DT	Y
Ga01g01063	DT	PT	Mix	DT	Mix	Mix	Mix	Mix	DT	Mix	Mix	Mix	NA	Mix	NA	Mix	Y
Ga01g01067	PT	Mix	PT	PT	Mix	Mix	Mix	Mix	Mix	Mix	Mix	PT	PT	Mix	Mix	Mix	Y
Ga01g01078	NA	NA	PT	NA	PT	Mix	Mix	DT	DT	DT	NA	Mix	PT	DT	DT	DT	Y
Ga01g01079	DT	DT	DT	DT	DT	DT	DT	DT	DT	DT	DT	DT	DT	DT	DT	DT	N
Ga01g01084	Mix	Mix	PT	PT	Mix	PT	Mix	PT	PT	PT	Mix	Mix	Mix	PT	Mix	Mix	Y
Ga01g01085	PT	PT	PT	PT	PT	PT	PT	PT	PT	PT	PT	PT	PT	PT	PT	PT	N
Ga01g01088	PT	PT	PT	PT	PT	PT	PT	PT	PT	PT	PT	PT	PT	PT	PT	PT	N
Ga01g01091	DT	DT	DT	PT	Mix	DT	DT	Mix	Mix	DT	DT	DT	Mix	Mix	DT	DT	Y
Ga01g01096	DT	DT	DT	DT	Mix	DT	DT	DT	DT	DT	DT	DT	DT	DT	DT	DT	Y
Ga01g01097	DT	DT	DT	CT	DT	Mix	DT	DT	DT	DT	DT	DT	DT	DT	DT	DT	Y
Ga01g01098	Mix	Mix	Mix	Mix	Mix	Other	Other	Other	Other	Other	Mix	Mix	Other	Mix	Mix	Other	Y
Ga01g01099	PT	Mix	PT	Mix	Mix	PT	PT	PT	Mix	Mix	PT	Mix	Mix	Mix	Mix	Mix	Y
Ga01g01100	DT	DT	DT	DT	DT	DT	DT	DT	DT	DT	DT	DT	DT	DT	DT	DT	N
Ga01g01113	PT	PT	Mix	Mix	Mix	Mix	PT	Mix	Mix	Mix	PT	Mix	Mix	PT	PT	Mix	Y
Ga01g01121	PT	PT	PT	PT	PT	PT	Mix	Mix	PT	PT	PT	PT	PT	PT	PT	PT	Y
Ga01g01130	CT	DT	CT	NA	CT	CT	DT	Mix	DT	DT	CT	Mix	NA	DT	DT	DT	Y
Ga01g01134	Mix	Mix	Mix	DT	Other	Mix	Mix	Other	Mix	PT	DT	Mix	PT	Mix	Mix	Mix	Y
Ga01g01135	NA	Mix	Other	Mix	Mix	Other	Other	Mix	Mix	Mix	Other	Mix	Other	Other	Other	Other	Y
Ga01g01136	Mix	Mix	DT	CT	Mix	DT	Mix	Mix	CT	CT	CT	CT	CT	CT	CT	CT	Y
Ga01g01143	Mix	Mix	PT	NA	PT	Mix	Mix	Mix	PT	Mix	Other	Mix	Other	PT	Mix	Mix	Y
Ga01g01147	DT	DT	DT	DT	DT	DT	DT	DT	DT	DT	DT	DT	DT	DT	DT	DT	N
Ga01g01148	DT	DT	DT	DT	DT	Mix	DT	DT	DT	DT	DT	DT	PT	Mix	DT	PT	Y
Ga01g01149	DT	DT	DT	DT	DT	DT	DT	DT	DT	DT	DT	DT	DT	DT	DT	DT	N
Ga01g01160	DT	DT	DT	DT	DT	DT	DT	DT	DT	DT	DT	DT	DT	DT	DT	DT	N
Ga01g01161	PT	PT	PT	PT	PT	PT	PT	PT	PT	PT	PT	PT	PT	PT	PT	PT	N
Ga01g01164	NA	DT	Mix	DT	CT	DT	DT	DT	DT	DT	DT	DT	DT	DT	DT	DT	Y
Ga01g01168	PT	DT	Mix	DT	DT	DT	DT	DT	Mix	Mix	DT	DT	DT	Mix	Mix	Mix	Y
Ga01g01183	PT	Mix	Mix	PT	Mix	Mix	PT	PT	PT	DT	DT	Mix	DT	DT	DT	DT	Y
Ga01g01185	PT	Mix	Mix	DT	DT	DT	Mix	Mix	Mix	Mix	PT	Mix	Mix	PT	DT	Mix	Y
Ga01g01187	PT	PT	PT	Mix	DT	DT	DT	DT	DT	DT	Mix	PT	DT	DT	Mix	Mix	Y
Ga01g01188	Mix	Mix	Mix	DT	Mix	PT	PT	PT	DT	DT	Mix	Mix	DT	Mix	DT	DT	Y
Ga01g01189	Mix	Mix	Mix	PT	Mix	Mix	CT	Mix	Mix	Mix	Mix	Mix	PT	Mix	Mix	Mix	Y
Ga01g01191	Mix	PT	PT	PT	PT	PT	PT	PT	PT	PT	PT	PT	PT	PT	Mix	PT	Y
Ga01g01194	NA	Mix	Mix	CT	Mix	Mix	CT	NA	Mix	Mix	Mix	Mix	Mix	Mix	Mix	Mix	Y
Ga01g01195	DT	DT	DT	DT	DT	DT	DT	DT	DT	DT	DT	DT	DT	DT	DT	DT	N
Ga01g01200	Mix	Mix	Mix	PT	Mix	Mix	Mix	Mix	Mix	Mix	Mix	Mix	Mix	Mix	Mix	Mix	Y
Ga01g01207	Mix	Other	Other	Other	Mix	Mix	Mix	Mix	Mix	Mix	Mix	Other	Other	Mix	Other	Mix	Y
Ga01g01208	Mix	CT	Mix	DT	Mix	Mix	Mix	CT	Mix	DT	PT	Mix	Mix	Mix	Mix	Mix	Y
Ga01g01214	NA	PT	PT	PT	PT	Mix	PT	PT	PT	PT	PT	PT	PT	PT	PT	PT	Y
Ga01g01217	DT	DT	DT	DT	DT	DT	DT	DT	DT	DT	DT	DT	DT	DT	DT	DT	N
Ga01g01219	DT	DT	DT	DT	DT	DT	DT	DT	DT	DT	DT	DT	DT	DT	DT	DT	N
Ga01g01220	NA	NA	NA	NA	NA	NA	NA	NA	PT	Mix	PT	DT	Mix	Mix	Mix	Mix	Y
Ga01g01226	PT	PT	DT	DT	DT	DT	DT	DT	DT	DT	DT	PT	DT	DT	DT	DT	Y
Ga01g01231	NA	PT	PT	PT	PT	Mix	Mix	Mix	PT	Mix	PT	Mix	Mix	PT	DT	Mix	Y
Ga01g01233	NA	DT	DT	NA	DT	CT	Mix	Mix	DT	DT	NA	Mix	DT	DT	NA	DT	Y
Ga01g01234	DT	DT	DT	DT	DT	DT	DT	DT	DT	DT	DT	DT	DT	DT	DT	DT	N
Ga01g01235	Mix	DT	DT	Mix	PT	DT	DT	DT	DT	DT	DT	DT	DT	Mix	DT	DT	Y
Ga01g01237	DT	DT	Mix	PT	PT	Mix	Mix	Mix	DT	DT	DT	DT	Mix	DT	CT	Mix	Y
Ga01g01242	PT	DT	Mix	DT	DT	Mix	Mix	Mix	PT	Mix	DT	Mix	DT	DT	Mix	Mix	Y
Ga01g01245	NA	DT	Mix	Mix	Mix	Mix	DT	DT	Mix	DT	DT	DT	DT	Mix	DT	DT	Y
Ga01g01248	CT	CT	DT	Mix	DT	DT	Mix	Mix	DT	Mix	DT	DT	DT	DT	Mix	Mix	Y
Ga01g01249	DT	CT	DT	DT	DT	DT	DT	DT	DT	DT	DT	DT	DT	DT	DT	DT	Y
Ga01g01255	Mix	DT	Mix	Mix	PT	DT	Mix	Mix	Mix	Mix	PT	Mix	PT	PT	Mix	PT	Y
Ga01g01258	Mix	PT	PT	NA	PT	DT	NA	Mix	NA	Mix	Mix	Mix	Mix	Mix	Mix	Mix	Y
Ga01g01264	PT	DT	DT	DT	Mix	DT	Mix	Mix	DT	DT	DT	DT	DT	DT	DT	DT	Y
Ga01g01266	PT	DT	Mix	NA	PT	PT	PT	Mix	PT	PT	NA	PT	DT	PT	PT	PT	Y
Ga01g01270	Mix	Mix	Mix	CT	DT	Mix	DT	DT	CT	DT	DT	Mix	DT	Mix	DT	DT	Y
Ga01g01274	PT	PT	DT	NA	Mix	DT	DT	DT	DT	DT	DT	Mix	DT	DT	DT	DT	Y
Ga01g01276	PT	Mix	PT	DT	DT	Mix	Mix	Mix	Mix	DT	DT	PT	DT	DT	DT	DT	Y
Ga01g01277	DT	DT	DT	DT	DT	DT	DT	Mix	Mix	DT	DT	DT	DT	DT	DT	DT	Y
Ga01g01278	DT	Mix	DT	NA	DT	DT	DT	DT	DT	DT	Mix	DT	DT	DT	DT	DT	Y
Ga01g01281	PT	Mix	Mix	Mix	PT	PT	PT	PT	PT	PT	PT	PT	PT	PT	PT	PT	Y
Ga01g01285	NA	PT	PT	NA	PT	Mix	Mix	PT	PT	Mix	NA	NA	NA	PT	NA	Mix	Y
Ga01g01288	PT	DT	DT	DT	DT	DT	DT	DT	DT	DT	DT	DT	DT	DT	DT	DT	Y
Ga01g01295	PT	Mix	Mix	PT	Mix	PT	PT	PT	Mix	PT	Mix	PT	Mix	Mix	PT	Mix	Y
Ga01g01296	NA	Mix	Mix	NA	Mix	CT	Mix	Mix	Mix	Mix	PT	Mix	Mix	Mix	DT	Mix	Y
Ga01g01301	NA	NA	PT	CT	PT	Mix	DT	Mix	Mix	PT	PT	PT	PT	Mix	PT	PT	Y
Ga01g01305	PT	PT	PT	PT	PT	PT	PT	PT	PT	PT	PT	PT	PT	PT	PT	PT	N
Ga01g01307	Mix	Mix	Mix	PT	PT	PT	PT	Mix	PT	Mix	Mix	Mix	Mix	PT	PT	Mix	Y
Ga01g01311	PT	Mix	Other	Other	Other	Mix	Mix	Other	Other	Mix	Other	Mix	Other	Mix	Other	Other	Y
Ga01g01318	Mix	Mix	DT	DT	DT	DT	DT	DT	Mix	Mix	DT	Mix	DT	DT	Mix	PT	Y
Ga01g01325	Mix	Mix	Mix	Mix	Mix	DT	DT	DT	DT	DT	DT	DT	Mix	Mix	Mix	DT	Y
Ga01g01327	PT	PT	PT	NA	PT	PT	PT	PT	PT	PT	PT	PT	PT	PT	PT	PT	Y
Ga01g01329	NA	DT	DT	DT	DT	Mix	Mix	Mix	Mix	Mix	Mix	Other	Mix	PT	DT	Mix	Y
Ga01g01330	DT	DT	Mix	DT	DT	DT	DT	DT	DT	DT	DT	DT	DT	Mix	DT	DT	Y
Ga01g01331	PT	PT	PT	Mix	PT	PT	PT	PT	PT	PT	PT	PT	PT	PT	PT	PT	Y
Ga01g01333	DT	DT	DT	Mix	DT	DT	DT	DT	DT	DT	DT	DT	Mix	DT	DT	Mix	Y
Ga01g01335	DT	Mix	Mix	DT	PT	PT	PT	PT	PT	PT	Mix	Mix	DT	PT	PT	PT	Y
Ga01g01340	Mix	PT	PT	PT	PT	PT	PT	PT	PT	PT	PT	PT	PT	PT	PT	PT	Y
Ga01g01342	NA	DT	DT	NA	Mix	Mix	DT	Mix	Mix	PT	Mix	Mix	Mix	Mix	PT	Mix	Y
Ga01g01343	PT	Mix	PT	Mix	PT	PT	PT	PT	PT	PT	PT	PT	PT	PT	PT	PT	Y
Ga01g01346	DT	DT	Mix	PT	Mix	DT	Mix	Mix	Mix	Mix	Mix	DT	Mix	Mix	PT	Mix	Y
Ga01g01352	PT	PT	DT	Mix	DT	Mix	DT	DT	DT	DT	DT	DT	DT	DT	DT	DT	Y
Ga01g01355	PT	NA	PT	NA	DT	DT	Mix	Mix	DT	DT	NA	Mix	PT	Mix	PT	Mix	Y
Ga01g01357	Mix	PT	Mix	PT	Mix	Mix	Mix	Mix	Mix	Mix	PT	PT	PT	PT	Mix	PT	Y
Ga01g01359	Mix	Mix	Mix	Mix	Mix	Mix	Mix	Other	Mix	Mix	Mix	Mix	Other	Other	Mix	Mix	Y
Ga01g01361	DT	DT	DT	DT	DT	DT	DT	DT	DT	DT	CT	DT	DT	DT	Mix	DT	Y
Ga01g01363	Mix	PT	PT	PT	Mix	PT	PT	Mix	Mix	DT	PT	PT	Mix	Mix	DT	Mix	Y
Ga01g01367	DT	DT	DT	PT	Mix	DT	DT	DT	DT	Mix	DT	Mix	DT	Mix	DT	DT	Y
Ga01g01369	DT	DT	DT	DT	DT	DT	DT	DT	DT	DT	DT	DT	DT	DT	DT	DT	N
Ga01g01385	NA	NA	Mix	DT	Mix	Mix	PT	NA	PT	Mix	Mix	Mix	Mix	PT	Mix	Mix	Y
Ga01g01388	Mix	Mix	Mix	Mix	Mix	DT	Mix	Mix	Mix	Mix	Mix	Mix	Mix	Mix	Other	Mix	Y
Ga01g01391	Mix	DT	Mix	Mix	Mix	Mix	Mix	Mix	Mix	Mix	Mix	Mix	PT	Mix	PT	PT	Y
Ga01g01393	Mix	Mix	Mix	DT	Mix	Mix	Mix	Mix	Mix	Mix	CT	Mix	Mix	Mix	CT	CT	Y
Ga01g01394	NA	Mix	Mix	PT	DT	Mix	PT	Mix	Mix	Mix	Mix	Mix	PT	PT	PT	Mix	Y
Ga01g01396	PT	PT	PT	NA	PT	PT	PT	PT	PT	PT	PT	PT	PT	Mix	PT	PT	Y
Ga01g01406	NA	DT	DT	Mix	DT	DT	DT	DT	DT	DT	Mix	Mix	PT	DT	Mix	PT	Y
Ga01g01418	DT	DT	Mix	DT	Mix	DT	CT	CT	DT	DT	DT	Mix	Mix	Mix	Mix	Mix	Y
Ga01g01419	Mix	Mix	Mix	Mix	PT	Mix	Mix	PT	Mix	Mix	DT	Mix	Mix	Mix	PT	Mix	Y
Ga01g01433	Mix	PT	PT	PT	PT	PT	PT	PT	PT	PT	PT	PT	PT	PT	PT	PT	Y
Ga01g01436	PT	PT	PT	PT	PT	PT	PT	PT	PT	PT	PT	PT	PT	PT	PT	PT	N
Ga01g01439	DT	DT	DT	DT	DT	DT	DT	DT	DT	DT	DT	DT	DT	Mix	DT	DT	Y
Ga01g01448	Mix	Mix	PT	PT	PT	PT	Mix	PT	PT	PT	PT	Mix	PT	PT	PT	PT	Y
Ga01g01452	Mix	Mix	Mix	PT	Mix	Mix	Mix	Mix	DT	Mix	Mix	Mix	Mix	DT	Mix	DT	Y
Ga01g01453	Mix	Mix	Mix	PT	Mix	Mix	Mix	Mix	DT	Mix	Mix	Mix	Mix	DT	Mix	DT	Y
Ga01g01455	Mix	CT	Mix	NA	CT	DT	Mix	CT	DT	DT	DT	CT	CT	Mix	Mix	DT	Y
Ga01g01456	DT	Mix	Mix	PT	Mix	DT	DT	DT	Mix	DT	DT	DT	DT	DT	DT	DT	Y
Ga01g01459	DT	DT	DT	DT	DT	DT	DT	DT	DT	DT	DT	DT	DT	DT	DT	DT	N
Ga01g01465	CT	Mix	DT	DT	DT	DT	DT	DT	DT	DT	DT	DT	DT	DT	DT	DT	Y
Ga01g01467	Mix	PT	PT	Mix	Mix	Mix	PT	PT	Mix	Mix	Mix	Mix	Mix	PT	DT	PT	Y
Ga01g01469	DT	DT	DT	Mix	PT	DT	DT	DT	DT	DT	DT	DT	DT	DT	DT	DT	Y
Ga01g01480	PT	PT	PT	NA	PT	PT	PT	PT	PT	Mix	PT	PT	PT	PT	PT	PT	Y
Ga01g01481	Mix	Mix	PT	PT	PT	Mix	Mix	Mix	Mix	Mix	PT	PT	Mix	Mix	Mix	PT	Y
Ga01g01486	DT	DT	Mix	NA	Mix	DT	DT	DT	DT	DT	Mix	Mix	Mix	DT	DT	Mix	Y
Ga01g01488	Mix	Mix	Mix	NA	PT	DT	NA	NA	NA	NA	NA	DT	NA	NA	DT	PT	Y
Ga01g01489	DT	DT	DT	DT	Mix	PT	PT	Mix	DT	DT	DT	Mix	DT	DT	PT	DT	Y
Ga01g01493	Mix	Mix	PT	Mix	PT	PT	Mix	Mix	Mix	PT	DT	Mix	DT	PT	DT	PT	Y
Ga01g01497	NA	DT	DT	DT	DT	DT	DT	Mix	PT	PT	DT	DT	DT	Mix	NA	PT	Y
Ga01g01498	Mix	Mix	Mix	Other	Mix	Other	Other	Mix	DT	Mix	Mix	Mix	Other	Other	Mix	Mix	Y
Ga01g01499	DT	DT	DT	DT	DT	DT	DT	DT	DT	DT	DT	DT	DT	DT	DT	DT	N
Ga01g01500	Mix	Mix	PT	Mix	PT	DT	Mix	DT	DT	DT	Mix	Mix	Mix	Mix	DT	Mix	Y
Ga01g01502	PT	PT	Mix	DT	Mix	Mix	Mix	Mix	Mix	Mix	Mix	PT	Mix	Mix	DT	DT	Y
Ga01g01504	PT	PT	PT	PT	PT	PT	PT	PT	Mix	Mix	PT	PT	DT	PT	DT	Mix	Y
Ga01g01508	DT	Mix	DT	DT	DT	DT	Mix	Mix	DT	Mix	DT	DT	DT	DT	DT	Mix	Y
Ga01g01512	NA	PT	DT	PT	Mix	DT	DT	DT	DT	Mix	Mix	Mix	PT	Mix	Mix	PT	Y
Ga01g01516	NA	DT	Mix	Mix	DT	NA	DT	DT	Mix	Mix	DT	Mix	Mix	Mix	Mix	Mix	Y
Ga01g01517	DT	Mix	Mix	CT	DT	DT	Mix	Mix	Mix	Mix	DT	Mix	DT	Mix	DT	DT	Y
Ga01g01518	PT	DT	DT	NA	DT	Mix	DT	DT	DT	DT	DT	Mix	Mix	DT	DT	DT	Y
Ga01g01519	NA	NA	DT	NA	DT	CT	DT	DT	Mix	Mix	DT	DT	DT	Mix	NA	Mix	Y
Ga01g01522	PT	PT	PT	Mix	Mix	PT	PT	PT	PT	PT	PT	PT	PT	PT	PT	PT	Y
Ga01g01525	Mix	Mix	Mix	PT	Mix	Mix	Mix	Mix	PT	Mix	PT	Mix	Mix	Mix	Mix	Mix	Y
Ga01g01527	DT	DT	PT	PT	PT	PT	PT	PT	PT	PT	PT	PT	PT	PT	PT	PT	Y
Ga01g01530	DT	DT	Mix	DT	DT	Mix	Mix	Mix	Mix	Mix	DT	Mix	Mix	Mix	DT	Mix	Y
Ga01g01531	CT	Mix	DT	NA	DT	DT	NA	NA	DT	DT	DT	DT	DT	DT	DT	DT	Y
Ga01g01532	DT	DT	DT	DT	DT	DT	DT	DT	DT	DT	DT	DT	DT	DT	DT	DT	N
Ga01g01539	Other	Other	Other	Other	Other	Other	Other	Other	Other	Other	Other	Other	Other	Other	Other	Other	N
Ga01g01542	Mix	Mix	Mix	Mix	Mix	Mix	PT	PT	Mix	Mix	Mix	Mix	Mix	Mix	DT	Mix	Y
Ga01g01555	Mix	Mix	Other	Other	Mix	Mix	Other	Mix	Mix	Mix	Other	Other	Other	Mix	Other	Mix	Y
Ga01g01561	PT	PT	PT	PT	PT	PT	PT	Mix	Mix	PT	PT	PT	PT	Mix	PT	PT	Y
Ga01g01564	NA	Mix	DT	DT	DT	DT	PT	PT	DT	DT	DT	DT	DT	DT	DT	DT	Y
Ga01g01569	Mix	DT	DT	DT	DT	DT	DT	DT	Mix	DT	DT	DT	DT	DT	DT	DT	Y
Ga01g01570	DT	Mix	DT	NA	DT	DT	CT	CT	DT	DT	NA	Mix	NA	DT	DT	DT	Y
Ga01g01572	Mix	Mix	Mix	Mix	Mix	DT	DT	Mix	Mix	Mix	Mix	Mix	Mix	Mix	DT	Mix	Y
Ga01g01573	PT	Mix	PT	DT	PT	Mix	Mix	Mix	Mix	DT	Mix	PT	Mix	Mix	Mix	Mix	Y
Ga01g01580	CT	CT	Mix	CT	CT	CT	CT	CT	Mix	Mix	CT	Mix	Mix	CT	Mix	Mix	Y
Ga01g01586	Other	Mix	Mix	PT	Mix	Mix	Mix	Mix	DT	Mix	Mix	Mix	Mix	Mix	Mix	Mix	Y
Ga01g01588	Mix	Mix	Other	Other	Other	Other	Other	Other	Other	Other	Other	Other	Other	Other	Other	Other	Y
Ga01g01602	PT	PT	PT	NA	PT	NA	NA	NA	DT	Mix	Mix	Mix	Mix	Mix	DT	PT	Y
Ga01g01606	DT	NA	DT	NA	DT	DT	DT	DT	DT	DT	DT	DT	DT	DT	DT	DT	Y
Ga01g01607	PT	Mix	Mix	DT	DT	DT	DT	Mix	Mix	Mix	Mix	Mix	DT	DT	PT	DT	Y
Ga01g01616	DT	DT	DT	PT	Mix	Mix	Mix	Mix	Mix	Mix	Mix	Mix	Mix	PT	Mix	Mix	Y
Ga01g01617	Mix	Mix	Mix	Other	Mix	Mix	Mix	Mix	Mix	PT	Mix	Mix	Mix	Mix	PT	Mix	Y
Ga01g01619	Mix	PT	PT	NA	Mix	Mix	PT	PT	PT	PT	PT	PT	PT	PT	PT	PT	Y
Ga01g01638	Other	Mix	Other	DT	Other	Mix	Other	Other	Mix	Mix	Other	Other	Other	DT	Other	Other	Y
Ga01g01641	Mix	Mix	Mix	Other	Mix	Mix	Mix	Mix	PT	Mix	PT	PT	PT	PT	PT	PT	Y
Ga01g01642	DT	DT	Mix	PT	PT	Mix	Mix	Mix	Mix	PT	DT	Mix	Mix	PT	Mix	PT	Y
Ga01g01645	CT	DT	DT	DT	DT	DT	DT	DT	DT	DT	DT	DT	DT	DT	DT	DT	Y
Ga01g01647	Mix	DT	Mix	PT	PT	DT	Mix	Mix	Mix	Mix	Mix	Mix	Mix	Mix	Mix	Mix	Y
Ga01g01648	CT	Other	Other	Other	Other	Other	Other	Other	Other	Other	Other	Other	Other	Other	Other	Other	Y
Ga01g01652	NA	PT	PT	NA	PT	Mix	DT	PT	Mix	DT	PT	PT	PT	PT	PT	Mix	Y
Ga01g01656	PT	Mix	PT	Mix	Mix	Mix	Mix	Mix	Mix	PT	PT	PT	PT	Mix	Mix	PT	Y
Ga01g01658	Mix	PT	Mix	Mix	Mix	PT	Mix	Mix	Mix	PT	PT	PT	PT	PT	PT	Mix	Y
Ga01g01660	CT	CT	CT	NA	NA	DT	DT	NA	DT	DT	DT	CT	NA	NA	DT	DT	Y
Ga01g01664	DT	DT	DT	DT	DT	DT	Mix	CT	DT	Mix	DT	DT	DT	DT	DT	DT	Y
Ga01g01665	DT	DT	Mix	DT	DT	DT	Mix	CT	DT	Mix	Mix	Mix	DT	Mix	Mix	Mix	Y
Ga01g01675	DT	DT	DT	DT	DT	DT	DT	DT	DT	DT	DT	DT	DT	DT	DT	DT	N
Ga01g01679	Mix	PT	PT	PT	PT	Mix	Mix	PT	PT	PT	PT	PT	PT	PT	PT	PT	Y
Ga01g01681	Mix	PT	PT	Mix	PT	PT	PT	PT	PT	PT	PT	PT	PT	PT	Mix	PT	Y
Ga01g01684	Other	Other	Other	Other	Other	Other	Other	Other	Other	Other	Other	Other	Mix	Other	Other	Mix	Y
Ga01g01689	DT	Mix	Mix	DT	Mix	Mix	Mix	DT	Mix	Mix	Mix	Mix	Mix	Mix	Mix	Mix	Y
Ga01g01695	PT	PT	PT	Mix	DT	Mix	PT	Mix	PT	Mix	Mix	PT	Mix	Mix	Mix	Mix	Y
Ga01g01696	PT	PT	Mix	Mix	Mix	Mix	Mix	PT	Mix	Mix	PT	PT	Mix	Mix	PT	Mix	Y
Ga01g01697	NA	NA	PT	NA	Mix	Mix	Mix	PT	PT	Mix	PT	Mix	DT	Mix	NA	PT	Y
Ga01g01700	Mix	DT	Mix	Mix	CT	DT	DT	DT	Mix	Mix	Mix	DT	Mix	DT	Mix	DT	Y
Ga01g01704	PT	PT	PT	NA	PT	Mix	PT	PT	PT	PT	PT	PT	PT	PT	PT	PT	Y
Ga01g01705	NA	NA	DT	NA	DT	DT	NA	NA	DT	DT	NA	DT	DT	DT	DT	DT	Y
Ga01g01709	CT	CT	CT	CT	CT	Mix	CT	CT	CT	CT	CT	CT	CT	CT	CT	CT	Y
Ga01g01715	Mix	Mix	Mix	PT	Mix	DT	DT	Mix	DT	DT	Mix	Mix	Mix	Mix	DT	Mix	Y
Ga01g01716	DT	DT	DT	DT	DT	DT	DT	DT	DT	DT	DT	DT	DT	DT	DT	DT	N
Ga01g01717	Other	Other	Other	Other	Other	Other	Other	Other	Other	Other	Other	Other	Other	Other	Other	Other	N
Ga01g01718	Other	Other	Mix	Other	Mix	Other	Other	Other	Other	Other	Other	Other	Other	Other	Other	Other	Y
Ga01g01722	PT	PT	PT	PT	Mix	DT	Mix	Mix	PT	PT	PT	PT	PT	Mix	PT	PT	Y
Ga01g01723	DT	Mix	DT	Mix	Mix	DT	Mix	Mix	Mix	Mix	Mix	DT	Mix	Mix	PT	Mix	Y
Ga01g01725	CT	CT	DT	DT	DT	CT	NA	NA	DT	DT	DT	CT	DT	DT	DT	DT	Y
Ga01g01726	DT	DT	DT	DT	DT	DT	DT	DT	DT	DT	DT	DT	DT	DT	DT	DT	N
Ga01g01727	Mix	Mix	Mix	DT	Mix	Mix	Mix	DT	Mix	Mix	Mix	Mix	Mix	Mix	DT	Mix	Y
Ga01g01732	DT	DT	Mix	Mix	Mix	Mix	Mix	PT	Mix	DT	DT	DT	Mix	Mix	DT	Mix	Y
Ga01g01738	DT	DT	DT	DT	DT	DT	DT	DT	DT	DT	DT	DT	DT	DT	DT	DT	N
Ga01g01741	Mix	Mix	DT	DT	DT	DT	DT	DT	DT	DT	DT	DT	DT	DT	DT	DT	Y
Ga01g01745	NA	DT	DT	CT	Mix	DT	DT	DT	DT	DT	DT	DT	DT	DT	DT	DT	Y
Ga01g01749	DT	DT	DT	DT	DT	DT	DT	DT	DT	DT	DT	DT	DT	DT	DT	DT	N
Ga01g01752	DT	DT	DT	DT	DT	DT	DT	DT	DT	DT	DT	DT	DT	DT	DT	DT	N
Ga01g01758	DT	DT	DT	DT	DT	DT	DT	DT	DT	DT	DT	DT	DT	DT	DT	DT	N
Ga01g01760	DT	DT	Mix	PT	Mix	Mix	DT	Mix	Mix	Mix	DT	DT	DT	DT	DT	DT	Y
Ga01g01764	Mix	Mix	PT	PT	PT	PT	PT	PT	PT	Mix	PT	PT	Mix	Mix	Mix	Mix	Y
Ga01g01768	Mix	Mix	PT	PT	PT	Mix	Mix	Mix	Mix	Mix	Mix	Mix	PT	Mix	DT	PT	Y
Ga01g01770	DT	DT	DT	DT	DT	DT	DT	DT	DT	DT	DT	DT	DT	DT	DT	DT	N
Ga01g01772	DT	DT	DT	DT	DT	DT	DT	DT	DT	DT	DT	DT	DT	DT	DT	DT	N
Ga01g01781	DT	DT	DT	DT	DT	DT	DT	DT	DT	DT	DT	DT	DT	DT	DT	DT	N
Ga01g01784	Mix	Mix	PT	Mix	PT	PT	PT	PT	PT	PT	Mix	PT	Mix	Mix	Mix	Mix	Y
Ga01g01786	DT	DT	DT	DT	DT	DT	DT	DT	DT	DT	DT	DT	DT	DT	DT	DT	N
Ga01g01790	DT	DT	DT	DT	DT	DT	DT	DT	DT	DT	DT	DT	DT	Mix	DT	DT	Y
Ga01g01793	DT	DT	DT	DT	DT	DT	DT	DT	DT	DT	DT	DT	DT	DT	DT	DT	N
Ga01g01794	Mix	DT	DT	PT	Mix	DT	DT	DT	DT	DT	DT	DT	DT	DT	DT	DT	Y
Ga01g01798	CT	DT	DT	NA	Mix	DT	DT	Mix	PT	PT	Mix	DT	Mix	PT	PT	PT	Y
Ga01g01805	PT	Mix	Mix	Mix	Mix	Mix	Mix	DT	PT	PT	Mix	Mix	Mix	PT	PT	Mix	Y
Ga01g01815	PT	Mix	PT	PT	PT	Mix	PT	CT	Mix	Mix	Mix	Mix	Mix	DT	Mix	Mix	Y
Ga01g01817	Other	Mix	Other	Other	Other	Mix	Mix	Other	Other	Other	Mix	Mix	Mix	Other	Other	Other	Y
Ga01g01820	PT	PT	PT	PT	PT	PT	PT	PT	Mix	Mix	Mix	PT	PT	Mix	PT	Mix	Y
Ga01g01822	DT	DT	DT	DT	DT	DT	DT	DT	DT	DT	DT	DT	DT	DT	DT	DT	N
Ga01g01833	PT	DT	DT	PT	Mix	Mix	DT	PT	Mix	PT	Mix	NA	PT	PT	Mix	Mix	Y
Ga01g01835	DT	DT	DT	PT	DT	DT	DT	DT	DT	DT	DT	Mix	DT	DT	DT	DT	Y
Ga01g01837	Other	Other	Other	Other	Other	Other	Other	Other	Other	Other	Other	Other	Other	Other	Other	Other	N
Ga01g01844	NA	Mix	DT	Mix	DT	DT	NA	NA	DT	DT	DT	DT	DT	DT	DT	DT	Y
Ga01g01848	NA	DT	NA	NA	NA	DT	NA	NA	DT	Mix	DT	Mix	Mix	DT	Mix	Mix	Y
Ga01g01849	Mix	PT	PT	PT	PT	PT	PT	PT	PT	PT	PT	PT	PT	PT	PT	PT	Y
Ga01g01852	NA	Mix	CT	NA	CT	DT	DT	DT	Mix	CT	CT	CT	CT	CT	CT	CT	Y
Ga01g01854	PT	PT	PT	Mix	PT	PT	PT	PT	PT	PT	PT	PT	PT	PT	PT	PT	Y
Ga01g01857	DT	DT	DT	DT	DT	DT	DT	Mix	DT	Mix	DT	DT	DT	Mix	Mix	DT	Y
Ga01g01860	DT	Mix	DT	PT	DT	Mix	Mix	DT	DT	DT	DT	Mix	DT	DT	DT	DT	Y
Ga01g01862	NA	CT	PT	Mix	PT	Mix	Mix	Mix	Mix	Mix	CT	Mix	CT	Mix	Mix	CT	Y
Ga01g01864	CT	Other	Mix	PT	Mix	Mix	Other	Mix	Mix	Mix	PT	Mix	PT	Mix	Mix	Mix	Y
Ga01g01866	DT	DT	Mix	CT	Mix	DT	DT	DT	DT	Mix	DT	Mix	DT	Mix	DT	Mix	Y
Ga01g01867	PT	PT	PT	PT	PT	PT	PT	PT	PT	PT	PT	PT	PT	PT	PT	PT	N
Ga01g01873	PT	PT	PT	Mix	Mix	Mix	Mix	Mix	DT	DT	Mix	Mix	DT	DT	DT	DT	Y
Ga01g01874	Mix	PT	PT	Mix	PT	PT	PT	PT	PT	PT	PT	PT	PT	PT	PT	PT	Y
Ga01g01875	DT	Mix	PT	Mix	PT	Mix	Mix	PT	Mix	PT	PT	PT	PT	Mix	PT	Mix	Y
Ga01g01893	PT	Mix	Mix	PT	Mix	PT	Mix	PT	PT	DT	Mix	Mix	PT	Mix	Mix	Mix	Y
Ga01g01903	Mix	DT	DT	DT	DT	Mix	Mix	PT	PT	Mix	Mix	DT	Mix	PT	Mix	Mix	Y
Ga01g01915	PT	PT	PT	NA	PT	Mix	PT	PT	PT	PT	PT	PT	Mix	PT	PT	PT	Y
Ga01g01917	DT	PT	PT	PT	PT	Mix	PT	PT	Mix	Mix	PT	PT	PT	Mix	PT	PT	Y
Ga01g01926	NA	Mix	Mix	NA	DT	Mix	Mix	Mix	DT	DT	CT	DT	DT	DT	Mix	DT	Y
Ga01g01932	NA	Mix	DT	PT	DT	DT	Mix	DT	Mix	Mix	Mix	Mix	Mix	Mix	DT	Mix	Y
Ga01g01933	DT	DT	DT	NA	Mix	DT	DT	DT	DT	DT	DT	DT	DT	DT	DT	DT	Y
Ga01g01950	PT	PT	PT	PT	PT	PT	PT	PT	PT	PT	PT	PT	PT	PT	PT	PT	N
Ga01g01951	Mix	PT	Mix	PT	DT	Mix	Mix	Mix	Mix	Mix	Mix	Mix	Mix	Mix	Mix	PT	Y
Ga01g01954	Mix	PT	Mix	NA	Mix	Mix	Mix	Mix	DT	Mix	Mix	PT	Mix	Mix	Mix	Mix	Y
Ga01g01964	DT	Mix	DT	DT	DT	Mix	Mix	Mix	Mix	Mix	Mix	Mix	Mix	Mix	DT	DT	Y
Ga01g01970	NA	DT	PT	DT	PT	DT	DT	Mix	Mix	PT	DT	DT	DT	Mix	DT	PT	Y
Ga01g01971	NA	DT	PT	DT	PT	DT	DT	Mix	Mix	PT	DT	DT	DT	Mix	DT	PT	Y
Ga01g01974	PT	PT	PT	PT	PT	PT	PT	PT	PT	PT	PT	PT	PT	PT	PT	PT	N
Ga01g01976	PT	PT	PT	NA	PT	PT	PT	Mix	DT	Mix	PT	PT	PT	PT	DT	PT	Y
Ga01g01978	PT	Mix	PT	PT	PT	Mix	Mix	Mix	Mix	DT	Mix	PT	Mix	Mix	DT	DT	Y
Ga01g01981	DT	Other	PT	Mix	PT	Other	Other	Mix	Other	Mix	Other	Other	Other	Mix	Mix	Mix	Y
Ga01g01985	PT	PT	Mix	PT	Mix	Mix	Mix	Mix	Mix	Mix	Mix	Mix	Mix	DT	PT	Mix	Y
Ga01g01986	DT	DT	Mix	CT	Mix	Mix	Mix	Mix	Mix	Mix	Mix	Mix	Mix	Mix	Mix	Mix	Y
Ga01g01994	PT	PT	PT	NA	PT	PT	PT	PT	PT	PT	PT	PT	Mix	Mix	Mix	PT	Y
Ga01g01998	DT	DT	DT	DT	DT	DT	DT	DT	Mix	DT	DT	DT	Mix	Mix	DT	DT	Y
Ga01g01999	Other	Other	Other	Other	Other	Mix	Other	Other	Other	Other	Other	Other	Other	Other	Other	Other	Y
Ga01g02011	NA	CT	Mix	DT	DT	DT	Mix	Mix	Mix	DT	DT	DT	DT	DT	Mix	DT	Y
Ga01g02013	NA	Mix	PT	PT	DT	Mix	PT	PT	Mix	PT	PT	PT	PT	PT	Mix	PT	Y
Ga01g02021	Mix	PT	PT	PT	Mix	DT	DT	DT	Mix	PT	Mix	Mix	PT	PT	Mix	PT	Y
Ga01g02030	Mix	DT	DT	DT	DT	DT	DT	DT	Mix	DT	DT	DT	DT	DT	DT	DT	Y
Ga01g02033	CT	CT	CT	CT	CT	CT	CT	CT	CT	Mix	CT	CT	CT	CT	CT	CT	Y
Ga01g02034	Mix	Mix	Mix	PT	Mix	Mix	Mix	Mix	Mix	Mix	Mix	Mix	Mix	Mix	Mix	Mix	Y
Ga01g02039	NA	PT	PT	DT	Mix	PT	PT	Mix	Mix	Mix	PT	PT	Mix	PT	DT	PT	Y
Ga01g02041	CT	CT	DT	DT	DT	DT	Mix	DT	DT	DT	DT	Mix	DT	DT	DT	DT	Y
Ga01g02043	PT	Mix	Mix	PT	Mix	Mix	Mix	Mix	Mix	Mix	CT	CT	CT	Mix	Mix	Mix	Y
Ga01g02044	PT	PT	PT	Mix	PT	PT	PT	PT	PT	PT	PT	PT	PT	PT	PT	PT	Y
Ga01g02048	NA	PT	PT	NA	Mix	PT	PT	PT	Mix	DT	Mix	Mix	DT	Mix	DT	Mix	Y
Ga01g02049	NA	DT	DT	NA	DT	DT	DT	PT	DT	DT	DT	DT	DT	DT	DT	DT	Y
Ga01g02059	DT	DT	DT	DT	DT	DT	DT	DT	DT	DT	DT	DT	DT	DT	DT	DT	N
Ga01g02069	Mix	Mix	DT	DT	DT	DT	DT	DT	DT	DT	DT	DT	DT	DT	DT	DT	Y
Ga01g02071	Other	Mix	Mix	Other	Mix	Other	Mix	Mix	Mix	PT	Mix	Other	Mix	Mix	Mix	Mix	Y
Ga01g02086	PT	Mix	Mix	Other	Mix	DT	DT	DT	DT	DT	Mix	DT	Mix	DT	DT	DT	Y
Ga01g02088	DT	DT	DT	DT	DT	DT	DT	DT	DT	DT	DT	DT	DT	DT	DT	DT	N
Ga01g02097	DT	DT	DT	DT	DT	DT	DT	DT	DT	DT	DT	DT	DT	DT	DT	DT	N
Ga01g02099	DT	DT	DT	NA	DT	DT	DT	DT	PT	Mix	DT	DT	DT	DT	DT	DT	Y
Ga01g02109	PT	Mix	PT	PT	PT	PT	PT	PT	PT	PT	PT	PT	PT	PT	PT	PT	Y
Ga01g02110	PT	PT	PT	PT	PT	Mix	PT	PT	PT	PT	Mix	PT	PT	PT	PT	PT	Y
Ga01g02111	Mix	DT	Mix	DT	DT	DT	DT	DT	Mix	Mix	Mix	Mix	Mix	Mix	Mix	DT	Y
Ga01g02112	PT	DT	Mix	Mix	Mix	DT	Mix	Mix	PT	Mix	DT	DT	DT	DT	Mix	DT	Y
Ga01g02119	PT	PT	DT	DT	DT	DT	DT	DT	DT	DT	DT	DT	DT	DT	DT	DT	Y
Ga01g02120	Mix	Mix	DT	Mix	Mix	DT	Mix	Mix	DT	DT	DT	DT	DT	DT	DT	DT	Y
Ga01g02122	PT	Mix	Mix	DT	DT	Mix	Mix	Mix	DT	DT	Mix	Mix	Mix	Mix	DT	Mix	Y
Ga01g02123	DT	DT	PT	PT	PT	PT	PT	PT	PT	PT	PT	PT	PT	PT	PT	PT	Y
Ga01g02125	NA	DT	DT	DT	DT	DT	DT	DT	DT	DT	DT	DT	DT	DT	DT	DT	Y
Ga01g02134	Mix	DT	DT	DT	DT	DT	DT	DT	DT	DT	DT	DT	DT	DT	DT	DT	Y
Ga01g02135	DT	DT	DT	DT	DT	DT	DT	DT	DT	DT	DT	DT	DT	Mix	DT	DT	Y
Ga01g02142	Mix	Mix	Mix	PT	Mix	Mix	Mix	Mix	Mix	PT	Mix	PT	PT	PT	Mix	PT	Y
Ga01g02143	DT	Mix	DT	DT	DT	DT	DT	DT	Mix	Mix	DT	DT	DT	Mix	Mix	Mix	Y
Ga01g02147	PT	Mix	Mix	PT	Mix	Mix	Mix	Mix	DT	DT	PT	Mix	Mix	Mix	DT	DT	Y
Ga01g02150	Other	Other	Mix	NA	Other	Mix	CT	Mix	Mix	Mix	Other	Mix	Other	Mix	Other	Mix	Y
Ga01g02153	Mix	DT	DT	DT	DT	DT	DT	DT	DT	DT	DT	DT	DT	DT	DT	DT	Y
Ga01g02155	NA	Mix	Mix	DT	Mix	Other	Mix	PT	DT	DT	Mix	Mix	Mix	Mix	DT	DT	Y
Ga01g02163	Mix	Mix	DT	NA	DT	DT	DT	Mix	DT	DT	DT	DT	DT	DT	DT	DT	Y
Ga01g02164	PT	Mix	PT	PT	PT	PT	PT	PT	Mix	PT	PT	Mix	Mix	PT	DT	PT	Y
Ga01g02166	Mix	Mix	Mix	Mix	Mix	Other	Mix	Other	Other	Other	Mix	Mix	Mix	Mix	Mix	Mix	Y
Ga01g02167	DT	Mix	DT	NA	DT	DT	Mix	Mix	Mix	Other	DT	Mix	Mix	Mix	Mix	Other	Y
Ga01g02171	NA	Mix	Mix	PT	PT	PT	Mix	PT	PT	PT	Mix	PT	PT	PT	PT	PT	Y
Ga01g02175	DT	Mix	PT	PT	PT	Other	Mix	Mix	Mix	Mix	Mix	Mix	Mix	PT	Mix	Mix	Y
Ga01g02177	PT	PT	PT	PT	PT	PT	PT	PT	PT	PT	PT	PT	PT	PT	PT	PT	N
Ga01g02183	PT	PT	PT	PT	Mix	PT	PT	PT	Mix	PT	PT	PT	PT	PT	PT	PT	Y
Ga01g02184	Mix	Mix	Mix	Mix	PT	PT	PT	PT	Mix	DT	Mix	Mix	Mix	Mix	DT	Mix	Y
Ga01g02185	DT	DT	DT	NA	DT	Mix	Mix	DT	DT	DT	DT	DT	DT	DT	DT	DT	Y
Ga01g02189	PT	Mix	Mix	Mix	Mix	Mix	PT	Mix	Mix	Mix	Mix	Mix	Mix	Mix	Mix	Mix	Y
Ga01g02190	DT	DT	DT	NA	DT	DT	DT	DT	DT	DT	DT	DT	DT	DT	DT	DT	Y
Ga01g02195	DT	DT	DT	DT	DT	NA	DT	DT	DT	DT	DT	DT	DT	DT	DT	DT	Y
Ga01g02198	NA	DT	Mix	Mix	Mix	DT	DT	Mix	Mix	Mix	DT	DT	DT	Mix	DT	DT	Y
Ga01g02199	PT	PT	PT	PT	PT	Mix	PT	PT	PT	PT	PT	PT	PT	PT	PT	PT	Y
Ga01g02200	Mix	DT	PT	Mix	PT	DT	DT	DT	Mix	PT	PT	PT	PT	PT	PT	PT	Y
Ga01g02201	PT	PT	Mix	PT	Mix	PT	PT	PT	PT	Other	Mix	Other	Other	Other	Other	Other	Y
Ga01g02202	Mix	Mix	Mix	Other	Other	Mix	Mix	Other	Mix	Other	Mix	Mix	Mix	Other	Other	Other	Y
Ga01g02204	DT	Mix	Mix	Mix	PT	Mix	Mix	Mix	PT	DT	PT	PT	PT	PT	Mix	Mix	Y
Ga01g02209	DT	DT	DT	DT	Mix	Mix	Mix	Mix	Mix	Mix	DT	Mix	Mix	Mix	DT	Mix	Y
Ga01g02211	Mix	Mix	Other	Mix	Other	Other	Mix	Mix	Mix	Mix	Mix	Mix	Other	Other	Other	Other	Y
Ga01g02221	Other	Other	Other	Other	Other	Other	Other	Other	Other	Other	Other	Other	Other	Other	Other	Other	N
Ga01g02229	Mix	PT	PT	PT	PT	Mix	PT	Mix	PT	PT	Mix	PT	Mix	PT	PT	Mix	Y
Ga01g02231	DT	Mix	DT	DT	DT	DT	DT	DT	DT	DT	DT	DT	DT	DT	PT	DT	Y
Ga01g02232	CT	CT	Mix	CT	Mix	CT	NA	NA	Mix	CT	Mix	Mix	Mix	Mix	CT	CT	Y
Ga01g02237	DT	DT	DT	DT	Mix	DT	Mix	DT	DT	DT	DT	DT	DT	DT	DT	DT	Y
Ga01g02242	Mix	PT	PT	PT	PT	PT	PT	PT	PT	PT	Mix	PT	Mix	Mix	PT	Mix	Y
Ga01g02247	DT	DT	DT	DT	DT	DT	DT	DT	DT	DT	DT	DT	DT	DT	DT	DT	N
Ga01g02249	CT	Mix	PT	NA	PT	PT	PT	CT	Mix	Mix	PT	Mix	Mix	PT	Mix	PT	Y
Ga01g02250	Mix	PT	Mix	Mix	Mix	Mix	Mix	Mix	Mix	Mix	PT	PT	Mix	Mix	Mix	Mix	Y
Ga01g02252	NA	DT	DT	NA	DT	DT	DT	DT	DT	Mix	Mix	CT	Mix	NA	DT	DT	Y
Ga01g02255	CT	CT	CT	CT	CT	CT	Mix	Mix	CT	CT	CT	CT	Mix	Mix	CT	CT	Y
Ga01g02257	PT	PT	Mix	PT	Mix	DT	Mix	DT	Mix	DT	Mix	Mix	DT	Mix	DT	Mix	Y
Ga01g02259	PT	Mix	Mix	CT	Mix	DT	DT	DT	Mix	Mix	Mix	PT	PT	Mix	Mix	Mix	Y
Ga01g02267	DT	DT	DT	DT	DT	DT	DT	DT	DT	DT	DT	DT	DT	DT	DT	DT	N
Ga01g02274	CT	Mix	Mix	NA	PT	PT	PT	PT	PT	PT	PT	Mix	Mix	PT	PT	Mix	Y
Ga01g02279	Mix	DT	DT	Mix	DT	PT	DT	NA	Mix	DT	DT	DT	DT	DT	DT	DT	Y
Ga01g02281	Mix	Mix	Mix	Mix	Mix	Mix	Mix	Mix	Mix	Mix	Mix	Mix	Mix	Mix	Mix	Mix	N
Ga01g02283	CT	DT	Mix	CT	Mix	DT	Mix	Mix	Mix	Mix	DT	Mix	DT	Mix	DT	Mix	Y
Ga01g02284	DT	Mix	Mix	Other	Other	Mix	Mix	Mix	Mix	Mix	Mix	Mix	Mix	Mix	Mix	Mix	Y
Ga01g02289	DT	DT	DT	DT	DT	DT	NA	NA	DT	DT	DT	DT	DT	DT	DT	DT	Y
Ga01g02297	NA	DT	CT	NA	Mix	DT	DT	DT	DT	DT	DT	DT	DT	DT	DT	DT	Y
Ga01g02300	DT	DT	DT	NA	DT	DT	DT	DT	DT	DT	DT	DT	DT	DT	DT	Mix	Y
Ga01g02305	Mix	DT	DT	DT	Mix	DT	DT	Mix	DT	DT	DT	Mix	DT	Mix	DT	Mix	Y
Ga01g02306	CT	CT	DT	DT	Mix	DT	DT	DT	DT	DT	DT	DT	DT	DT	DT	DT	Y
Ga01g02307	Mix	CT	DT	DT	DT	Mix	Mix	Mix	Mix	DT	Mix	DT	DT	Mix	DT	Mix	Y
Ga01g02309	PT	PT	Mix	PT	PT	Mix	Mix	Mix	PT	Mix	Mix	Mix	Mix	Mix	Mix	Mix	Y
Ga01g02310	DT	DT	DT	DT	DT	DT	DT	Mix	Mix	DT	DT	DT	DT	DT	Mix	DT	Y
Ga01g02311	PT	PT	PT	NA	PT	PT	NA	NA	Mix	Mix	Mix	Mix	Mix	PT	Mix	Mix	Y
Ga01g02315	Mix	PT	PT	PT	PT	Mix	Mix	PT	Mix	Mix	Mix	PT	PT	PT	Mix	PT	Y
Ga01g02319	DT	DT	DT	DT	DT	DT	DT	DT	DT	DT	DT	DT	DT	DT	Mix	DT	Y
Ga01g02321	NA	Mix	Mix	Mix	PT	Mix	Mix	DT	DT	Mix	Mix	Mix	DT	Mix	DT	Mix	Y
Ga01g02327	PT	DT	Mix	Mix	PT	Mix	Mix	DT	Mix	Mix	Mix	Mix	Mix	Mix	DT	Mix	Y
Ga01g02331	DT	DT	DT	NA	DT	DT	DT	DT	DT	Mix	DT	Mix	Mix	CT	Mix	Mix	Y
Ga01g02334	DT	DT	Mix	DT	Mix	CT	DT	DT	DT	DT	DT	Mix	DT	DT	NA	DT	Y
Ga01g02343	PT	PT	Mix	Mix	Mix	Mix	PT	PT	Mix	Mix	Mix	Mix	DT	Mix	Mix	Mix	Y
Ga01g02347	Other	Other	Other	Other	Other	Mix	DT	Mix	Other	Other	Other	Other	Mix	Other	Other	Other	Y
Ga01g02349	Mix	Mix	Mix	PT	Mix	Mix	Mix	Mix	Mix	Mix	PT	PT	PT	Mix	Mix	PT	Y
Ga01g02353	DT	DT	Mix	DT	Mix	DT	DT	DT	DT	DT	Mix	Mix	Mix	DT	DT	DT	Y
Ga01g02354	Mix	CT	DT	DT	DT	CT	Mix	CT	DT	Mix	DT	Mix	Mix	Mix	DT	DT	Y
Ga01g02358	NA	PT	Mix	DT	PT	PT	PT	Mix	PT	PT	PT	PT	PT	PT	PT	PT	Y
Ga01g02362	CT	DT	DT	DT	DT	DT	DT	DT	DT	DT	DT	DT	DT	DT	DT	DT	Y
Ga01g02365	PT	PT	PT	NA	PT	PT	PT	PT	PT	PT	PT	PT	PT	PT	PT	Mix	Y
Ga01g02367	Mix	Mix	PT	PT	PT	PT	PT	PT	PT	Mix	PT	PT	Mix	PT	Mix	PT	Y
Ga01g02369	Mix	CT	DT	NA	DT	DT	Mix	Mix	DT	DT	Mix	DT	DT	DT	DT	DT	Y
Ga01g02371	DT	Mix	Mix	DT	Mix	Mix	Mix	Mix	Mix	Mix	PT	Mix	PT	Mix	DT	PT	Y
Ga01g02373	DT	DT	Mix	DT	DT	DT	DT	DT	DT	DT	DT	Mix	DT	DT	DT	DT	Y
Ga01g02381	NA	DT	DT	DT	DT	NA	Mix	CT	DT	DT	DT	DT	DT	DT	DT	DT	Y
Ga01g02387	DT	DT	DT	Mix	DT	DT	DT	Mix	DT	DT	DT	Mix	DT	DT	Mix	DT	Y
Ga01g02388	DT	DT	DT	DT	DT	DT	DT	Mix	DT	DT	DT	DT	DT	DT	Mix	DT	Y
Ga01g02390	NA	Mix	DT	NA	Mix	Mix	PT	PT	PT	PT	PT	Mix	PT	PT	DT	PT	Y
Ga01g02391	PT	PT	Mix	PT	Mix	DT	Mix	PT	PT	Mix	Mix	PT	DT	Mix	DT	Mix	Y
Ga01g02392	NA	DT	DT	DT	DT	DT	DT	DT	Mix	DT	DT	Mix	Mix	DT	DT	Mix	Y
Ga01g02396	PT	PT	PT	NA	PT	NA	PT	PT	DT	DT	PT	PT	DT	DT	DT	DT	Y
Ga01g02398	DT	Mix	PT	PT	PT	PT	PT	Mix	PT	PT	Mix	PT	Mix	PT	Mix	PT	Y
Ga01g02401	DT	DT	Mix	Other	Other	PT	DT	NA	Mix	Mix	Mix	Mix	DT	Mix	Mix	Mix	Y
Ga01g02403	PT	PT	PT	Mix	PT	Mix	Mix	Mix	Mix	Mix	PT	PT	Mix	PT	DT	Mix	Y
Ga01g02407	PT	PT	DT	DT	DT	DT	DT	DT	DT	DT	DT	DT	DT	DT	DT	DT	Y
Ga01g02416	DT	Mix	DT	DT	DT	DT	DT	DT	DT	DT	DT	DT	DT	DT	Mix	DT	Y
Ga01g02421	PT	Mix	DT	DT	DT	DT	DT	DT	Mix	DT	DT	Mix	DT	DT	DT	DT	Y
Ga01g02428	NA	NA	DT	NA	DT	DT	DT	DT	DT	DT	DT	DT	DT	DT	DT	DT	Y
Ga01g02433	Mix	DT	PT	PT	PT	DT	Mix	Mix	DT	Mix	Mix	PT	Mix	Mix	PT	Mix	Y
Ga01g02434	PT	PT	Mix	DT	DT	DT	Mix	Mix	DT	Mix	DT	DT	DT	DT	DT	DT	Y
Ga01g02440	Mix	DT	Mix	NA	Mix	DT	Mix	DT	PT	Mix	Mix	Mix	PT	PT	PT	PT	Y
Ga01g02444	NA	DT	DT	NA	DT	NA	NA	NA	DT	DT	DT	DT	DT	DT	DT	DT	Y
Ga01g02455	CT	DT	Mix	DT	DT	DT	DT	DT	DT	DT	DT	Mix	DT	Mix	DT	DT	Y
Ga01g02459	PT	PT	PT	PT	PT	PT	PT	PT	PT	PT	PT	PT	Mix	PT	Mix	PT	Y
Ga01g02463	Mix	Mix	Mix	NA	Mix	NA	Mix	Mix	Mix	Mix	Mix	Mix	Mix	Mix	Mix	Mix	Y
Ga01g02465	DT	DT	CT	NA	DT	DT	DT	DT	DT	Mix	DT	DT	DT	DT	Mix	DT	Y
Ga01g02466	PT	PT	PT	DT	Mix	DT	Mix	Mix	Mix	Mix	PT	PT	Mix	Mix	PT	Other	Y
Ga01g02474	NA	DT	Mix	NA	Mix	Mix	Other	Other	NA	Other	Mix	Mix	Mix	NA	Other	Mix	Y
Ga01g02475	Other	Mix	Mix	Other	Mix	Mix	Mix	Mix	Mix	PT	Mix	Mix	Mix	PT	Mix	PT	Y
Ga01g02482	CT	CT	CT	NA	DT	DT	DT	DT	DT	DT	DT	DT	DT	DT	DT	DT	Y
Ga01g02484	NA	Other	Other	Other	Other	Other	Mix	Mix	Other	Other	Other	Other	Other	Other	Other	Other	Y
Ga01g02485	DT	Mix	DT	DT	DT	Mix	Mix	Mix	DT	DT	DT	Mix	DT	DT	DT	DT	Y
Ga01g02486	DT	DT	DT	PT	DT	DT	DT	DT	Mix	Mix	DT	DT	DT	DT	Mix	Mix	Y
Ga01g02488	DT	DT	Mix	DT	Mix	CT	Mix	Mix	Mix	Mix	DT	Mix	Mix	Mix	CT	DT	Y
Ga01g02491	DT	DT	DT	DT	DT	DT	Mix	DT	DT	DT	DT	DT	DT	DT	DT	DT	Y
Ga01g02493	PT	PT	Mix	Mix	Mix	Mix	Mix	Mix	Mix	PT	PT	PT	PT	Mix	PT	PT	Y
Ga01g02495	PT	PT	Mix	PT	DT	DT	DT	DT	DT	DT	DT	Mix	DT	DT	DT	DT	Y
Ga01g02496	Other	Mix	Mix	Mix	Mix	Mix	Mix	Mix	Other	Other	Other	Other	Other	Other	Other	Other	Y
Ga01g02502	PT	PT	PT	NA	PT	PT	PT	DT	Mix	PT	PT	PT	PT	PT	PT	PT	Y
Ga01g02503	PT	PT	Mix	NA	Mix	DT	DT	Mix	Mix	PT	PT	PT	PT	PT	PT	PT	Y
Ga01g02505	Other	DT	Mix	Mix	Mix	DT	DT	DT	DT	Mix	DT	DT	DT	DT	DT	DT	Y
Ga01g02511	NA	Mix	DT	DT	Mix	Mix	Mix	Mix	DT	DT	DT	Mix	Mix	DT	DT	DT	Y
Ga01g02512	Mix	CT	CT	CT	CT	CT	CT	CT	CT	CT	CT	CT	CT	CT	CT	CT	Y
Ga01g02516	DT	DT	PT	Mix	Mix	DT	Mix	Mix	DT	Mix	DT	DT	DT	DT	Mix	Mix	Y
Ga01g02517	PT	PT	DT	Mix	DT	DT	DT	DT	DT	DT	Mix	DT	Mix	Mix	Mix	DT	Y
Ga01g02524	DT	Mix	DT	DT	DT	Mix	DT	DT	Mix	DT	DT	DT	Mix	Mix	DT	Mix	Y
Ga01g02530	Mix	DT	DT	DT	Mix	DT	Mix	Mix	DT	DT	DT	DT	Mix	DT	Mix	DT	Y
Ga01g02536	Mix	DT	DT	NA	Mix	DT	DT	Mix	DT	DT	DT	DT	DT	Mix	DT	DT	Y
Ga01g02537	CT	Mix	Mix	DT	Mix	DT	DT	Mix	DT	DT	DT	CT	DT	DT	NA	DT	Y
Ga01g02541	PT	Other	Other	NA	Other	Other	Other	Other	Other	Other	Other	Other	Other	Other	Other	Other	Y
Ga01g02545	DT	DT	DT	DT	DT	DT	DT	DT	DT	DT	DT	DT	DT	DT	DT	DT	N
Ga01g02556	CT	NA	DT	DT	Mix	DT	CT	DT	DT	DT	Mix	DT	DT	DT	DT	DT	Y
Ga01g02559	DT	DT	DT	DT	DT	DT	DT	DT	DT	DT	DT	DT	DT	DT	DT	DT	N
Ga01g02560	Mix	Mix	Mix	Mix	PT	Mix	PT	PT	Mix	Mix	Mix	Mix	Mix	Mix	Mix	Mix	Y
Ga02g00007	Mix	Mix	Mix	Mix	Mix	PT	PT	PT	Mix	Mix	DT	Mix	Mix	Mix	Mix	Mix	Y
Ga02g00009	Mix	DT	DT	Mix	DT	DT	DT	DT	DT	DT	DT	DT	DT	DT	DT	DT	Y
Ga02g00010	DT	DT	DT	DT	DT	DT	DT	DT	DT	DT	Mix	DT	Mix	DT	DT	DT	Y
Ga02g00012	PT	Mix	PT	PT	PT	Mix	Mix	Mix	PT	PT	PT	PT	PT	PT	PT	PT	Y
Ga02g00013	DT	DT	DT	DT	DT	DT	DT	DT	DT	DT	DT	DT	DT	PT	DT	DT	Y
Ga02g00015	DT	DT	DT	Mix	DT	DT	Mix	DT	DT	DT	DT	DT	DT	Mix	Mix	DT	Y
Ga02g00020	Mix	Mix	Mix	PT	Mix	Mix	PT	PT	PT	PT	Mix	Mix	Mix	Mix	PT	PT	Y
Ga02g00025	PT	DT	DT	Mix	Mix	DT	PT	Mix	PT	Mix	DT	DT	DT	PT	Mix	Mix	Y
Ga02g00029	PT	PT	Mix	PT	Mix	Mix	Mix	Mix	Mix	DT	PT	PT	Mix	Mix	Mix	Mix	Y
Ga02g00032	DT	NA	DT	NA	DT	DT	DT	Mix	Mix	Mix	NA	DT	PT	PT	DT	DT	Y
Ga02g00041	DT	Mix	DT	DT	DT	DT	DT	DT	DT	DT	DT	DT	DT	DT	DT	DT	Y
Ga02g00050	NA	DT	Mix	Mix	DT	DT	DT	DT	Mix	DT	Mix	Mix	Mix	Mix	DT	Mix	Y
Ga02g00054	Other	DT	Mix	PT	Mix	Mix	Mix	Mix	Mix	Mix	Mix	Mix	Mix	Mix	Mix	Mix	Y
Ga02g00055	Mix	Mix	DT	CT	CT	DT	NA	NA	DT	NA	DT	Mix	CT	NA	NA	CT	Y
Ga02g00059	DT	DT	Mix	NA	Mix	DT	DT	Mix	DT	DT	DT	DT	DT	DT	DT	DT	Y
Ga02g00061	PT	Mix	PT	PT	Mix	PT	PT	PT	PT	PT	PT	PT	PT	PT	PT	PT	Y
Ga02g00062	PT	Mix	PT	PT	Mix	PT	PT	PT	PT	PT	PT	PT	PT	PT	PT	PT	Y
Ga02g00073	PT	PT	Mix	PT	PT	PT	PT	PT	PT	PT	Mix	Mix	PT	PT	PT	PT	Y
Ga02g00074	PT	PT	PT	PT	PT	PT	PT	Mix	PT	Mix	PT	Mix	Mix	PT	DT	PT	Y
Ga02g00077	DT	DT	DT	DT	DT	DT	DT	DT	DT	DT	DT	DT	DT	DT	DT	DT	N
Ga02g00081	NA	NA	DT	NA	DT	DT	DT	Mix	DT	DT	NA	DT	DT	DT	NA	DT	Y
Ga02g00083	DT	DT	DT	DT	DT	DT	DT	DT	DT	DT	DT	DT	DT	DT	DT	DT	N
Ga02g00086	PT	PT	Mix	Other	Mix	Mix	Mix	Mix	Mix	Mix	Mix	Mix	Mix	Mix	Other	Mix	Y
Ga02g00091	Mix	DT	DT	Mix	DT	DT	DT	DT	DT	DT	DT	DT	DT	DT	DT	DT	Y
Ga02g00093	PT	PT	Mix	Mix	Mix	PT	DT	PT	PT	PT	PT	Mix	PT	PT	PT	PT	Y
Ga02g00100	PT	PT	DT	DT	DT	DT	Mix	Mix	PT	DT	DT	DT	DT	PT	DT	DT	Y
Ga02g00101	Mix	Other	Mix	Mix	Mix	Mix	Mix	Mix	Mix	Mix	Mix	Mix	Mix	Mix	Mix	Mix	Y
Ga02g00106	Mix	DT	PT	PT	Mix	PT	Mix	Mix	PT	Mix	Mix	Mix	PT	DT	PT	Mix	Y
Ga02g00107	NA	NA	DT	NA	DT	DT	DT	DT	DT	DT	NA	Mix	CT	CT	CT	DT	Y
Ga02g00109	PT	PT	PT	DT	Mix	Mix	Mix	PT	PT	PT	PT	PT	PT	PT	PT	PT	Y
Ga02g00111	DT	DT	DT	DT	DT	DT	DT	DT	DT	DT	DT	DT	DT	DT	DT	DT	N
Ga02g00112	CT	CT	CT	CT	CT	CT	CT	CT	DT	Mix	CT	CT	DT	DT	DT	CT	Y
Ga02g00114	Mix	Mix	PT	PT	Mix	Mix	Mix	Mix	Mix	Mix	Mix	PT	Mix	CT	Mix	Mix	Y
Ga02g00118	CT	DT	DT	DT	DT	DT	DT	DT	DT	DT	DT	DT	DT	DT	DT	DT	Y
Ga02g00123	PT	DT	PT	Mix	PT	DT	Mix	Mix	Mix	Other	Other	Mix	Other	Mix	Other	Other	Y
Ga02g00126	PT	PT	Mix	PT	PT	PT	PT	PT	PT	PT	PT	PT	PT	PT	PT	PT	Y
Ga02g00133	Mix	DT	DT	Mix	DT	DT	Mix	DT	DT	DT	DT	DT	DT	Mix	DT	Mix	Y
Ga02g00135	DT	DT	Mix	DT	DT	DT	DT	DT	DT	DT	DT	Mix	CT	DT	Mix	DT	Y
Ga02g00144	PT	PT	Mix	PT	Mix	DT	DT	DT	Mix	DT	Mix	Mix	Mix	Mix	Mix	Mix	Y
Ga02g00145	DT	DT	DT	DT	DT	DT	DT	DT	DT	DT	DT	DT	DT	DT	DT	DT	N
Ga02g00150	Mix	DT	DT	PT	Mix	DT	DT	DT	DT	DT	DT	DT	Mix	DT	DT	DT	Y
Ga02g00151	Other	DT	Mix	NA	Mix	Mix	Mix	Mix	Other	Mix	Mix	Mix	Mix	Mix	Other	Mix	Y
Ga02g00152	DT	DT	Mix	Mix	Mix	DT	DT	DT	DT	DT	Mix	DT	DT	Mix	DT	DT	Y
Ga02g00154	DT	PT	Mix	DT	DT	DT	DT	DT	Mix	PT	DT	Mix	PT	DT	Mix	PT	Y
Ga02g00155	DT	DT	DT	Mix	CT	DT	Mix	Mix	CT	Mix	DT	Mix	Mix	Mix	Mix	Mix	Y
Ga02g00156	PT	PT	PT	PT	PT	PT	PT	Mix	PT	PT	PT	PT	PT	DT	DT	PT	Y
Ga02g00158	PT	Mix	Mix	Mix	PT	Mix	Mix	Mix	Mix	DT	DT	Mix	Mix	Mix	DT	DT	Y
Ga02g00159	PT	PT	PT	DT	PT	PT	PT	PT	PT	PT	PT	PT	Mix	PT	PT	Mix	Y
Ga02g00160	Mix	DT	Mix	Mix	Mix	Mix	Mix	Mix	Mix	Mix	Mix	Mix	Mix	Mix	Mix	Mix	Y
Ga02g00166	DT	DT	DT	DT	DT	DT	DT	DT	DT	DT	DT	DT	DT	DT	DT	DT	N
Ga02g00176	PT	Mix	DT	NA	DT	Mix	DT	DT	DT	DT	DT	PT	PT	Mix	PT	Mix	Y
Ga02g00178	DT	PT	PT	NA	PT	PT	PT	PT	PT	PT	PT	PT	PT	PT	PT	PT	Y
Ga02g00180	DT	DT	DT	DT	DT	DT	DT	DT	DT	DT	DT	DT	DT	DT	DT	DT	N
Ga02g00184	DT	DT	DT	DT	DT	DT	DT	DT	DT	DT	DT	DT	DT	DT	DT	DT	N
Ga02g00190	DT	DT	DT	NA	DT	DT	DT	DT	DT	DT	DT	DT	DT	DT	DT	DT	Y
Ga02g00209	PT	PT	PT	DT	PT	PT	PT	PT	PT	PT	PT	PT	PT	PT	PT	PT	Y
Ga02g00210	Mix	PT	DT	DT	DT	PT	PT	Mix	Mix	Mix	DT	Mix	DT	PT	DT	PT	Y
Ga02g00214	PT	PT	PT	PT	PT	PT	PT	PT	PT	PT	PT	PT	PT	Mix	Mix	PT	Y
Ga02g00220	DT	DT	Mix	Mix	Mix	DT	DT	DT	Mix	Mix	Mix	Mix	Mix	Mix	DT	Mix	Y
Ga02g00221	DT	DT	DT	NA	DT	DT	DT	DT	DT	DT	DT	DT	Mix	DT	DT	DT	Y
Ga02g00225	CT	Mix	Mix	NA	Mix	Mix	Mix	Mix	Mix	Mix	Mix	Mix	DT	DT	DT	DT	Y
Ga02g00226	Mix	PT	PT	NA	PT	DT	Mix	PT	PT	PT	DT	PT	Mix	PT	DT	PT	Y
Ga02g00241	DT	DT	DT	Mix	DT	DT	DT	DT	DT	Mix	DT	DT	DT	PT	DT	DT	Y
Ga02g00244	Mix	Mix	PT	DT	Mix	DT	Mix	DT	Mix	DT	Mix	Mix	Mix	Mix	Mix	Mix	Y
Ga02g00245	NA	NA	DT	NA	DT	PT	PT	PT	DT	Mix	PT	PT	PT	Mix	PT	PT	Y
Ga02g00248	Mix	PT	Mix	NA	NA	Mix	PT	DT	DT	Mix	PT	Mix	Mix	PT	DT	PT	Y
Ga02g00249	NA	DT	DT	NA	DT	DT	DT	DT	DT	DT	DT	DT	DT	DT	DT	DT	Y
Ga02g00253	DT	DT	DT	DT	DT	DT	DT	DT	DT	DT	DT	DT	DT	DT	DT	DT	N
Ga02g00256	NA	PT	DT	NA	PT	PT	PT	PT	DT	DT	NA	PT	Mix	DT	Mix	DT	Y
Ga02g00258	PT	PT	PT	PT	PT	PT	PT	PT	PT	PT	PT	PT	PT	PT	PT	PT	N
Ga02g00260	Mix	Mix	Other	Other	Other	Other	Other	Other	Other	Other	Other	Other	Other	Other	Other	Other	Y
Ga02g00269	CT	CT	CT	CT	CT	CT	CT	CT	CT	CT	CT	CT	CT	CT	CT	CT	N
Ga02g00271	DT	DT	DT	DT	Mix	DT	Mix	Mix	Mix	Mix	DT	DT	DT	Mix	DT	Mix	Y
Ga02g00279	PT	PT	Mix	PT	PT	PT	PT	PT	PT	PT	Mix	PT	PT	Mix	PT	Mix	Y
Ga02g00287	PT	Mix	PT	PT	PT	Mix	Mix	Mix	Mix	Mix	PT	PT	PT	Mix	PT	PT	Y
Ga02g00288	DT	DT	Mix	Mix	Mix	Mix	DT	DT	DT	Mix	Mix	Mix	PT	PT	Mix	PT	Y
Ga02g00290	Mix	Mix	PT	Mix	Mix	Mix	PT	PT	Mix	Mix	Mix	Mix	Mix	Mix	PT	Mix	Y
Ga02g00291	CT	CT	CT	DT	CT	CT	Mix	CT	Mix	Mix	Mix	Mix	CT	DT	Mix	Mix	Y
Ga02g00294	DT	DT	DT	DT	DT	DT	DT	DT	DT	DT	DT	DT	DT	DT	DT	DT	N
Ga02g00298	Mix	Mix	DT	DT	DT	DT	DT	DT	DT	DT	DT	DT	DT	DT	DT	DT	Y
Ga02g00302	Mix	DT	Mix	PT	PT	DT	DT	Mix	DT	DT	Mix	Mix	DT	Mix	DT	DT	Y
Ga02g00309	DT	DT	DT	PT	DT	DT	DT	DT	DT	DT	DT	DT	DT	DT	DT	DT	Y
Ga02g00310	DT	DT	DT	DT	DT	DT	DT	DT	DT	DT	DT	DT	DT	DT	DT	DT	N
Ga02g00312	PT	PT	Mix	PT	PT	PT	PT	PT	PT	PT	PT	Mix	PT	PT	PT	PT	Y
Ga02g00313	CT	Mix	Mix	NA	CT	Mix	Mix	Mix	DT	DT	CT	Mix	CT	Mix	Mix	DT	Y
Ga02g00314	Mix	Mix	Mix	Mix	Mix	Mix	Mix	Mix	Mix	Mix	Mix	Mix	Mix	Mix	DT	Mix	Y
Ga02g00315	Mix	DT	Mix	DT	DT	Mix	Mix	Mix	Mix	Mix	DT	Mix	DT	DT	DT	Mix	Y
Ga02g00327	PT	PT	PT	PT	Mix	PT	PT	PT	PT	Mix	PT	PT	PT	Mix	Mix	Mix	Y
Ga02g00330	DT	Mix	DT	NA	DT	Mix	NA	NA	PT	DT	DT	DT	NA	PT	NA	DT	Y
Ga02g00332	CT	CT	CT	DT	CT	DT	DT	CT	DT	DT	DT	DT	Mix	Mix	NA	DT	Y
Ga02g00336	DT	DT	Mix	DT	Mix	DT	DT	Mix	DT	DT	PT	Mix	PT	PT	Mix	PT	Y
Ga02g00339	CT	DT	DT	CT	DT	DT	DT	DT	DT	DT	DT	DT	DT	DT	DT	DT	Y
Ga02g00343	PT	PT	PT	PT	Mix	DT	DT	DT	Mix	PT	Mix	Mix	PT	Mix	Mix	PT	Y
Ga02g00348	PT	Mix	Mix	PT	PT	Mix	Mix	Mix	Mix	Mix	Mix	PT	Mix	PT	DT	PT	Y
Ga02g00350	PT	Mix	Mix	DT	Mix	DT	DT	DT	DT	Mix	DT	Mix	Mix	Mix	PT	Mix	Y
Ga02g00369	CT	Mix	Mix	NA	CT	DT	DT	CT	DT	Mix	CT	CT	CT	DT	CT	Mix	Y
Ga02g00372	DT	Mix	PT	Mix	PT	DT	Mix	Mix	PT	Mix	Mix	Mix	Mix	PT	Mix	Mix	Y
Ga02g00379	DT	DT	Mix	CT	CT	CT	CT	CT	CT	CT	CT	Mix	CT	CT	CT	CT	Y
Ga02g00381	DT	DT	DT	DT	DT	DT	DT	DT	DT	DT	DT	DT	DT	DT	DT	DT	N
Ga02g00383	NA	DT	DT	DT	DT	DT	Mix	DT	DT	DT	DT	DT	DT	DT	Mix	DT	Y
Ga02g00385	PT	PT	PT	Mix	PT	PT	PT	PT	Mix	Other	Mix	Mix	Mix	Mix	Mix	Mix	Y
Ga02g00389	Mix	Mix	Mix	PT	Mix	Mix	PT	Mix	Mix	Mix	Mix	Mix	Mix	PT	Mix	PT	Y
Ga02g00397	DT	DT	DT	DT	DT	DT	DT	DT	DT	DT	DT	DT	DT	DT	DT	DT	N
Ga02g00402	DT	Mix	NA	NA	NA	Mix	CT	NA	DT	NA	NA	Mix	NA	NA	NA	NA	Y
Ga02g00404	DT	DT	DT	DT	DT	DT	DT	DT	DT	DT	DT	DT	DT	DT	DT	DT	N
Ga02g00413	PT	PT	PT	Mix	PT	Mix	Mix	Mix	Mix	PT	PT	PT	PT	Mix	PT	PT	Y
Ga02g00416	DT	DT	Mix	PT	Mix	Mix	Mix	Mix	Mix	Mix	DT	Mix	DT	Mix	Mix	Mix	Y
Ga02g00419	DT	DT	DT	DT	DT	DT	DT	DT	DT	DT	DT	DT	DT	PT	DT	DT	Y
Ga02g00426	Mix	DT	Mix	Mix	Mix	Mix	DT	DT	DT	Mix	Mix	Mix	PT	Mix	PT	Mix	Y
Ga02g00428	PT	PT	PT	PT	PT	PT	Mix	PT	PT	PT	PT	PT	PT	PT	PT	PT	Y
Ga02g00432	Mix	Mix	DT	PT	Mix	DT	Mix	DT	Mix	Mix	DT	DT	Mix	Mix	Mix	Mix	Y
Ga02g00435	PT	PT	PT	NA	PT	PT	PT	PT	PT	PT	PT	PT	PT	PT	PT	PT	Y
Ga02g00443	NA	DT	DT	DT	DT	DT	DT	DT	DT	DT	DT	DT	DT	DT	DT	DT	Y
Ga02g00450	Mix	Mix	Mix	Other	Mix	Mix	Mix	Mix	Mix	Other	Mix	Mix	Mix	Mix	Mix	Mix	Y
Ga02g00451	DT	DT	DT	DT	DT	DT	DT	DT	DT	DT	DT	DT	Mix	PT	Mix	Mix	Y
Ga02g00457	Mix	DT	DT	NA	DT	DT	DT	DT	DT	DT	Mix	DT	DT	DT	DT	DT	Y
Ga02g00459	Other	Mix	Other	NA	Other	Mix	Mix	Mix	Mix	Other	Mix	Other	PT	Mix	Mix	PT	Y
Ga02g00461	Mix	Other	Other	Mix	Other	Mix	Mix	Mix	Other	Other	Mix	Mix	Mix	DT	Mix	Mix	Y
Ga02g00464	DT	DT	DT	DT	DT	DT	DT	DT	DT	DT	DT	DT	DT	DT	DT	DT	N
Ga02g00471	PT	PT	PT	PT	PT	PT	PT	PT	PT	PT	PT	PT	PT	PT	Mix	PT	Y
Ga02g00476	PT	PT	PT	PT	PT	Mix	PT	PT	Mix	PT	PT	PT	PT	PT	PT	PT	Y
Ga02g00483	PT	PT	Mix	PT	PT	Mix	Mix	Mix	DT	DT	DT	Mix	Mix	Mix	DT	Mix	Y
Ga02g00493	Mix	Other	Mix	Mix	PT	Mix	Other	Mix	Mix	Other	PT	Mix	Mix	Mix	Mix	Mix	Y
Ga02g00494	DT	DT	DT	DT	DT	DT	DT	DT	DT	DT	DT	DT	DT	DT	DT	DT	N
Ga02g00497	PT	PT	Mix	PT	Mix	DT	DT	DT	DT	DT	DT	PT	DT	DT	DT	DT	Y
Ga02g00499	Mix	Mix	DT	Mix	Mix	Mix	Mix	PT	Other	Mix	DT	Mix	Mix	Mix	PT	Mix	Y
Ga02g00507	PT	PT	Mix	PT	Mix	DT	PT	Mix	Mix	Mix	Mix	Mix	DT	Mix	DT	Mix	Y
Ga02g00512	NA	Other	Mix	Other	Mix	DT	Mix	DT	Mix	Mix	Mix	Mix	DT	Mix	DT	DT	Y
Ga02g00516	PT	Mix	Mix	DT	Mix	DT	DT	Mix	Mix	DT	DT	DT	DT	DT	DT	Mix	Y
Ga02g00521	NA	DT	DT	DT	DT	DT	DT	DT	DT	DT	DT	DT	DT	DT	DT	DT	Y
Ga02g00525	DT	DT	DT	DT	DT	DT	DT	DT	DT	DT	DT	DT	DT	DT	NA	DT	Y
Ga02g00526	NA	Mix	Mix	DT	DT	DT	DT	DT	Mix	DT	Mix	DT	DT	DT	DT	DT	Y
Ga02g00529	DT	DT	DT	DT	DT	DT	Mix	Mix	DT	Mix	DT	DT	DT	DT	DT	DT	Y
Ga02g00534	PT	PT	PT	Mix	Mix	Mix	Mix	Mix	PT	PT	Mix	Mix	Mix	PT	PT	Mix	Y
Ga02g00535	Mix	Other	Other	Other	Other	Other	Other	Other	Mix	Mix	Mix	Other	Mix	Mix	DT	Mix	Y
Ga02g00537	CT	Mix	Mix	DT	DT	DT	DT	DT	DT	DT	DT	DT	DT	DT	DT	DT	Y
Ga02g00538	DT	DT	DT	DT	DT	DT	NA	DT	DT	DT	DT	DT	DT	DT	DT	DT	Y
Ga02g00540	CT	CT	Mix	NA	CT	Mix	DT	CT	DT	DT	DT	Mix	Mix	DT	DT	DT	Y
Ga02g00542	Mix	NA	Mix	DT	DT	Mix	Mix	DT	PT	PT	PT	PT	PT	PT	PT	PT	Y
Ga02g00547	CT	DT	Mix	PT	Mix	Mix	DT	Mix	Mix	Mix	Mix	Mix	Mix	Mix	Mix	Mix	Y
Ga02g00557	DT	Mix	Mix	PT	Mix	PT	Mix	Mix	Mix	Mix	DT	Mix	Mix	Mix	Mix	Mix	Y
Ga02g00561	Mix	Mix	Mix	Mix	Mix	Mix	Mix	Mix	Mix	Mix	Mix	Mix	Mix	Mix	Mix	Mix	N
Ga02g00566	NA	DT	PT	PT	Mix	DT	DT	DT	DT	DT	DT	DT	DT	DT	DT	DT	Y
Ga02g00572	DT	DT	DT	DT	DT	DT	DT	DT	DT	DT	DT	DT	DT	DT	DT	DT	N
Ga02g00585	DT	DT	Mix	CT	CT	DT	DT	DT	CT	DT	DT	DT	DT	DT	DT	DT	Y
Ga02g00589	DT	DT	DT	Mix	Mix	Mix	Mix	Other	DT	DT	Mix	Mix	Mix	Mix	Mix	Mix	Y
Ga02g00591	Mix	Mix	Mix	PT	Mix	Mix	Mix	DT	Mix	DT	DT	Mix	DT	DT	DT	DT	Y
Ga02g00608	PT	Mix	DT	Mix	DT	Mix	Mix	Mix	Mix	Mix	DT	DT	DT	Mix	DT	Mix	Y
Ga02g00609	PT	Mix	DT	Mix	DT	Mix	Mix	Mix	Mix	Mix	DT	DT	DT	Mix	DT	Mix	Y
Ga02g00611	PT	Mix	DT	DT	Mix	DT	Mix	DT	DT	DT	Mix	DT	DT	DT	DT	DT	Y
Ga02g00621	PT	PT	PT	NA	DT	PT	PT	PT	PT	Mix	PT	PT	Mix	Mix	DT	DT	Y
Ga02g00625	Mix	Mix	Mix	PT	Mix	PT	Mix	Mix	Mix	Mix	PT	Mix	Mix	PT	Mix	Mix	Y
Ga02g00626	DT	DT	DT	DT	DT	DT	DT	DT	DT	DT	DT	DT	DT	DT	DT	DT	N
Ga02g00627	DT	DT	DT	Mix	Mix	DT	DT	DT	DT	DT	DT	DT	DT	DT	DT	DT	Y
Ga02g00630	DT	Mix	Mix	Mix	DT	Mix	Mix	Mix	Mix	Mix	Mix	Mix	Mix	CT	DT	Mix	Y
Ga02g00634	NA	DT	PT	NA	PT	Mix	Mix	DT	Mix	Mix	DT	Mix	Mix	Mix	DT	Mix	Y
Ga02g00642	Mix	DT	DT	PT	DT	DT	DT	DT	DT	DT	DT	DT	DT	DT	DT	DT	Y
Ga02g00651	NA	NA	DT	PT	DT	DT	Mix	DT	Mix	PT	PT	Mix	PT	PT	NA	PT	Y
Ga02g00659	PT	PT	DT	Mix	Mix	DT	DT	Mix	DT	Mix	Mix	Mix	Mix	Mix	DT	Mix	Y
Ga02g00665	NA	NA	CT	NA	CT	Mix	Mix	Mix	CT	CT	CT	CT	CT	CT	Mix	CT	Y
Ga02g00679	Other	Other	Mix	DT	Mix	Mix	Mix	Mix	Mix	Mix	Mix	Mix	Mix	Mix	Mix	Mix	Y
Ga02g00681	PT	PT	PT	PT	PT	Mix	PT	PT	PT	PT	PT	PT	PT	PT	PT	PT	Y
Ga02g00683	Other	Mix	Other	Other	Other	Other	Other	Other	Other	Other	Other	Other	Other	Other	Other	Other	Y
Ga02g00687	Mix	Mix	Mix	Other	Mix	Mix	Mix	Mix	Mix	Mix	Mix	Mix	Mix	Mix	Other	Mix	Y
Ga02g00689	Mix	PT	PT	PT	PT	PT	PT	PT	PT	PT	PT	PT	PT	PT	PT	PT	Y
Ga02g00693	PT	PT	PT	PT	PT	PT	PT	PT	PT	PT	PT	PT	PT	PT	PT	PT	N
Ga02g00697	Mix	Mix	DT	PT	Mix	Mix	Mix	Mix	DT	DT	DT	DT	DT	DT	Mix	DT	Y
Ga02g00701	PT	PT	PT	NA	PT	Mix	DT	NA	NA	PT	PT	Mix	PT	NA	Mix	PT	Y
Ga02g00710	Other	Other	Other	DT	Other	Other	Mix	Other	Other	Other	Other	Other	Mix	Other	Mix	Other	Y
Ga02g00712	Mix	Mix	PT	PT	PT	PT	PT	PT	PT	PT	PT	PT	PT	PT	PT	PT	Y
Ga02g00713	Mix	Mix	PT	PT	PT	PT	PT	PT	PT	PT	PT	PT	PT	PT	PT	PT	Y
Ga02g00716	Other	Other	Mix	Mix	Mix	DT	Mix	Mix	Mix	Mix	Mix	Mix	Mix	Mix	Other	Mix	Y
Ga02g00718	PT	DT	PT	PT	DT	Mix	PT	Mix	Mix	Mix	Mix	PT	PT	PT	PT	PT	Y
Ga02g00721	DT	DT	Mix	DT	DT	DT	DT	DT	DT	DT	PT	DT	DT	PT	PT	DT	Y
Ga02g00729	NA	PT	PT	PT	PT	Mix	Mix	DT	PT	DT	DT	Mix	Mix	Mix	Mix	Mix	Y
Ga02g00732	DT	DT	DT	PT	Mix	DT	DT	DT	DT	DT	DT	DT	DT	DT	DT	DT	Y
Ga02g00737	NA	DT	PT	PT	PT	PT	DT	Mix	PT	PT	PT	PT	PT	PT	PT	PT	Y
Ga02g00745	DT	Mix	DT	Mix	DT	DT	DT	DT	DT	DT	DT	DT	DT	DT	DT	DT	Y
Ga02g00753	PT	DT	Mix	NA	DT	DT	Mix	PT	DT	DT	DT	DT	DT	Mix	DT	DT	Y
Ga02g00774	PT	Mix	PT	Mix	Mix	Mix	PT	Mix	Mix	PT	Mix	PT	Mix	PT	Mix	Mix	Y
Ga02g00775	Mix	Mix	DT	DT	Mix	Mix	Mix	Mix	Mix	Mix	DT	Mix	DT	Mix	DT	Mix	Y
Ga02g00776	PT	PT	PT	PT	PT	Mix	PT	PT	Mix	PT	PT	PT	PT	DT	PT	PT	Y
Ga02g00780	DT	DT	DT	Mix	DT	DT	DT	DT	DT	DT	DT	DT	DT	DT	DT	DT	Y
Ga02g00789	DT	DT	Mix	DT	Mix	DT	CT	DT	DT	DT	Mix	Mix	Mix	Mix	DT	DT	Y
Ga02g00791	Mix	DT	Mix	PT	Mix	Mix	DT	Mix	Mix	Mix	Mix	Mix	DT	PT	DT	Mix	Y
Ga02g00794	DT	DT	Mix	DT	DT	Mix	Mix	Mix	DT	DT	Mix	PT	Mix	DT	DT	DT	Y
Ga02g00796	Other	Mix	Mix	Other	Mix	PT	PT	Mix	Mix	Mix	Mix	Mix	Mix	Mix	Other	Mix	Y
Ga02g00798	NA	Mix	Mix	NA	Mix	Mix	Mix	Mix	Mix	Mix	Mix	Mix	Mix	Mix	DT	Mix	Y
Ga02g00799	PT	DT	Mix	Mix	Mix	DT	Mix	Mix	DT	Mix	DT	DT	DT	Mix	DT	Mix	Y
Ga02g00810	DT	DT	DT	DT	DT	DT	DT	DT	DT	DT	DT	DT	DT	DT	DT	DT	N
Ga02g00821	Other	Mix	Mix	Mix	Other	Other	Other	Other	Other	Mix	Other	Other	Other	Mix	Other	Mix	Y
Ga02g00822	DT	PT	PT	NA	Mix	Mix	Mix	PT	PT	PT	Mix	Mix	Mix	PT	PT	PT	Y
Ga02g00826	NA	NA	PT	PT	PT	Mix	Mix	PT	PT	PT	NA	PT	PT	PT	NA	PT	Y
Ga02g00835	DT	DT	DT	PT	DT	Mix	DT	DT	DT	DT	DT	DT	DT	DT	DT	DT	Y
Ga02g00838	Mix	PT	Mix	PT	Mix	Mix	PT	PT	PT	PT	PT	PT	PT	PT	PT	PT	Y
Ga02g00840	DT	DT	DT	DT	DT	DT	Mix	PT	DT	DT	DT	DT	DT	DT	DT	Mix	Y
Ga02g00841	DT	DT	DT	PT	DT	DT	Mix	DT	DT	DT	DT	DT	DT	Mix	Mix	Mix	Y
Ga02g00842	PT	PT	DT	Mix	DT	DT	DT	Mix	DT	Mix	DT	Mix	PT	DT	DT	Mix	Y
Ga02g00843	Mix	Mix	Mix	Mix	Other	Mix	Mix	Mix	Mix	PT	Mix	Mix	Mix	Mix	Mix	Mix	Y
Ga02g00850	PT	PT	PT	Mix	PT	PT	PT	PT	Mix	Mix	Mix	PT	Mix	Other	Mix	Mix	Y
Ga02g00851	DT	DT	DT	DT	DT	DT	DT	DT	DT	DT	DT	DT	DT	DT	DT	DT	N
Ga02g00853	PT	PT	PT	NA	PT	DT	DT	DT	PT	DT	PT	PT	NA	Mix	DT	PT	Y
Ga02g00857	CT	CT	CT	NA	CT	DT	DT	DT	DT	DT	NA	CT	NA	DT	NA	DT	Y
Ga02g00861	Mix	Mix	Mix	Mix	Mix	PT	Mix	Mix	PT	Mix	Mix	PT	DT	Mix	Mix	DT	Y
Ga02g00865	Mix	Mix	DT	Mix	DT	Mix	Mix	Mix	Mix	Mix	DT	Mix	Mix	DT	Mix	DT	Y
Ga02g00867	DT	DT	DT	NA	DT	CT	Mix	DT	DT	DT	DT	DT	DT	DT	DT	DT	Y
Ga02g00868	DT	Mix	DT	DT	DT	Mix	CT	CT	DT	NA	DT	DT	DT	DT	DT	DT	Y
Ga02g00874	DT	DT	DT	DT	DT	DT	DT	DT	DT	DT	DT	DT	DT	DT	DT	DT	N
Ga02g00875	PT	PT	Mix	PT	PT	Mix	Mix	PT	PT	PT	DT	PT	DT	PT	DT	Mix	Y
Ga02g00877	DT	DT	DT	DT	DT	DT	DT	DT	DT	DT	DT	DT	DT	NA	DT	DT	Y
Ga02g00878	NA	NA	NA	NA	NA	NA	NA	NA	NA	CT	NA	DT	Mix	Mix	CT	CT	Y
Ga02g00879	Other	Other	Other	Mix	Other	Other	Other	Other	Other	Mix	Mix	Mix	Mix	Other	Other	Other	Y
Ga02g00881	DT	DT	DT	DT	DT	DT	DT	DT	DT	DT	DT	DT	DT	DT	DT	DT	N
Ga02g00882	CT	CT	Mix	Mix	Mix	Mix	Mix	Mix	DT	Mix	Mix	Mix	Mix	Mix	CT	Mix	Y
Ga02g00885	NA	NA	PT	NA	PT	PT	PT	PT	DT	Mix	DT	PT	DT	DT	Mix	DT	Y
Ga02g00886	PT	PT	PT	Mix	PT	Mix	Mix	Mix	Mix	Mix	PT	PT	PT	PT	Mix	Mix	Y
Ga02g00893	NA	DT	PT	NA	CT	DT	DT	NA	PT	DT	PT	Mix	Mix	PT	Mix	Mix	Y
Ga02g00899	Mix	Mix	Mix	NA	Mix	Mix	PT	Mix	Mix	Mix	Mix	Mix	Mix	PT	Mix	Mix	Y
Ga02g00903	DT	DT	DT	PT	DT	DT	DT	DT	DT	DT	DT	DT	DT	DT	DT	DT	Y
Ga02g00906	PT	PT	PT	PT	PT	PT	PT	PT	PT	PT	PT	PT	PT	PT	PT	PT	N
Ga02g00918	CT	Mix	DT	DT	DT	DT	DT	DT	DT	Mix	DT	DT	DT	DT	DT	DT	Y
Ga02g00921	Mix	Mix	Other	Other	Other	Other	Other	Other	Other	Other	Other	Other	Other	Other	Other	Other	Y
Ga02g00925	DT	DT	DT	DT	DT	DT	DT	DT	DT	DT	DT	DT	NA	NA	DT	NA	Y
Ga02g00928	DT	DT	DT	CT	Mix	DT	DT	DT	DT	DT	DT	DT	DT	DT	DT	DT	Y
Ga02g00929	Mix	DT	DT	NA	Mix	Mix	DT	Mix	DT	DT	Mix	Mix	Mix	Mix	Mix	Mix	Y
Ga02g00931	PT	PT	PT	PT	PT	PT	PT	PT	PT	PT	PT	PT	PT	PT	PT	PT	N
Ga02g00932	DT	DT	DT	Mix	DT	DT	Mix	Mix	DT	Mix	DT	DT	DT	Mix	DT	Mix	Y
Ga02g00934	DT	DT	DT	DT	DT	DT	DT	DT	DT	DT	DT	DT	DT	DT	DT	DT	N
Ga02g00942	PT	PT	PT	Mix	PT	PT	PT	PT	PT	PT	PT	PT	PT	PT	PT	PT	Y
Ga02g00945	Mix	Mix	DT	PT	DT	DT	Mix	Mix	Mix	DT	DT	DT	DT	DT	DT	DT	Y
Ga02g00957	DT	DT	DT	DT	DT	DT	DT	DT	DT	DT	DT	DT	DT	DT	DT	DT	N
Ga02g00962	PT	Mix	Mix	PT	Mix	DT	DT	DT	Mix	DT	PT	Mix	PT	Mix	PT	Mix	Y
Ga02g00965	NA	DT	DT	PT	DT	PT	DT	DT	NA	NA	DT	DT	DT	NA	DT	DT	Y
Ga02g00971	DT	DT	DT	DT	DT	DT	DT	DT	DT	DT	DT	DT	DT	DT	DT	DT	N
Ga02g00972	DT	DT	DT	DT	DT	DT	DT	DT	DT	DT	DT	DT	DT	DT	DT	DT	N
Ga02g00987	NA	DT	DT	NA	DT	DT	DT	DT	CT	CT	Mix	Mix	Mix	CT	DT	Mix	Y
Ga02g00988	NA	DT	DT	NA	DT	DT	DT	DT	CT	CT	Mix	Mix	Mix	CT	DT	Mix	Y
Ga02g00992	DT	DT	DT	DT	DT	DT	DT	DT	DT	DT	DT	DT	DT	DT	DT	DT	N
Ga02g01008	DT	PT	Mix	Mix	Mix	DT	DT	DT	DT	DT	Mix	Mix	DT	DT	DT	DT	Y
Ga02g01013	PT	PT	DT	DT	DT	Mix	PT	Mix	DT	DT	DT	DT	DT	PT	DT	Mix	Y
Ga02g01015	Other	Other	Other	Other	Other	Other	Other	Mix	Other	Mix	Other	Mix	Other	Other	Mix	Other	Y
Ga02g01018	PT	PT	PT	PT	PT	Mix	PT	Mix	PT	PT	PT	PT	PT	PT	PT	PT	Y
Ga02g01020	PT	PT	PT	PT	PT	PT	PT	Mix	PT	Mix	Mix	Mix	Mix	Mix	PT	Mix	Y
Ga02g01022	DT	DT	DT	DT	DT	DT	DT	DT	DT	DT	DT	DT	DT	DT	DT	DT	N
Ga02g01028	PT	PT	PT	PT	PT	Mix	PT	PT	PT	PT	PT	PT	PT	Mix	Mix	PT	Y
Ga02g01029	NA	NA	PT	NA	PT	PT	PT	PT	PT	PT	NA	PT	PT	PT	NA	PT	Y
Ga02g01031	DT	DT	DT	PT	DT	DT	DT	DT	DT	DT	DT	DT	DT	DT	DT	DT	Y
Ga02g01041	DT	Mix	DT	NA	DT	DT	DT	DT	DT	DT	DT	DT	DT	DT	DT	DT	Y
Ga02g01044	DT	Mix	PT	NA	PT	Mix	Mix	PT	Mix	DT	Mix	PT	Mix	Mix	DT	Mix	Y
Ga02g01050	DT	Mix	Mix	PT	Mix	Mix	Mix	Mix	Mix	CT	PT	Mix	PT	Mix	Mix	Mix	Y
Ga02g01055	PT	PT	PT	NA	NA	NA	NA	NA	DT	Mix	Mix	PT	DT	DT	NA	Mix	Y
Ga02g01068	PT	PT	Mix	NA	Mix	Mix	DT	PT	PT	Mix	Mix	Mix	PT	PT	DT	Mix	Y
Ga02g01074	NA	NA	DT	NA	DT	DT	Mix	Mix	DT	DT	PT	DT	NA	DT	PT	DT	Y
Ga02g01075	Mix	PT	PT	PT	PT	PT	PT	PT	PT	PT	Mix	Mix	Mix	Mix	PT	PT	Y
Ga02g01077	PT	PT	PT	Mix	PT	PT	PT	PT	PT	PT	PT	PT	PT	PT	PT	PT	Y
Ga02g01082	DT	DT	Mix	DT	Mix	PT	PT	Mix	PT	PT	Mix	Mix	Mix	Mix	DT	PT	Y
Ga02g01084	Mix	Other	Other	Mix	Mix	PT	Mix	Mix	DT	Mix	Other	Other	Other	Mix	Mix	Mix	Y
Ga02g01085	DT	DT	DT	PT	Mix	Mix	DT	DT	PT	PT	PT	DT	PT	PT	Mix	PT	Y
Ga02g01092	PT	NA	Mix	NA	PT	Mix	Mix	Mix	DT	DT	NA	DT	Mix	DT	Mix	Mix	Y
Ga02g01094	PT	Mix	Mix	Mix	Mix	Mix	Mix	Mix	Mix	Mix	Mix	Mix	Mix	Mix	Mix	Mix	Y
Ga02g01095	DT	DT	DT	DT	DT	DT	DT	DT	DT	DT	Mix	DT	DT	Mix	DT	DT	Y
Ga02g01098	DT	Mix	PT	Mix	PT	DT	DT	Mix	Mix	Mix	Mix	Mix	PT	PT	DT	Mix	Y
Ga02g01099	Mix	Mix	Mix	PT	Mix	Mix	Mix	DT	Mix	DT	Mix	Mix	Mix	Mix	DT	DT	Y
Ga02g01100	Mix	Mix	Mix	PT	Mix	Mix	Mix	DT	Mix	DT	Mix	Mix	Mix	Mix	DT	DT	Y
Ga02g01109	PT	Mix	Mix	PT	Mix	DT	DT	DT	DT	DT	Mix	Mix	DT	Mix	Mix	DT	Y
Ga02g01148	CT	DT	CT	CT	CT	CT	Mix	CT	CT	CT	CT	CT	CT	CT	CT	CT	Y
Ga02g01161	CT	DT	DT	Mix	DT	DT	Mix	Mix	DT	DT	DT	DT	DT	DT	DT	DT	Y
Ga02g01163	DT	Mix	DT	DT	DT	DT	Mix	DT	DT	Mix	DT	DT	Mix	PT	DT	DT	Y
Ga02g01167	Mix	PT	PT	Mix	Mix	Mix	PT	PT	PT	Mix	PT	Mix	DT	PT	DT	DT	Y
Ga02g01177	PT	DT	Mix	DT	Mix	DT	PT	Mix	DT	DT	DT	Mix	DT	DT	DT	DT	Y
Ga02g01184	Mix	Mix	Mix	PT	Mix	DT	Mix	Mix	Mix	Mix	DT	Mix	DT	Mix	DT	DT	Y
Ga02g01186	DT	DT	DT	Mix	DT	DT	DT	Mix	CT	CT	DT	Mix	DT	CT	CT	Mix	Y
Ga02g01191	PT	PT	PT	PT	PT	PT	PT	PT	PT	PT	PT	PT	PT	PT	PT	PT	N
Ga02g01192	DT	DT	DT	DT	DT	DT	DT	DT	DT	DT	DT	DT	DT	DT	DT	DT	N
Ga02g01193	PT	Mix	Mix	Mix	Mix	Mix	Mix	Mix	Mix	Mix	Mix	Mix	Mix	Mix	Mix	Mix	Y
Ga02g01206	DT	DT	DT	DT	DT	DT	DT	DT	Mix	DT	DT	DT	DT	DT	DT	DT	Y
Ga02g01207	NA	NA	Mix	CT	Mix	DT	Mix	NA	DT	NA	NA	NA	NA	NA	NA	NA	Y
Ga02g01209	NA	DT	DT	NA	DT	CT	CT	CT	DT	DT	DT	DT	DT	DT	DT	DT	Y
Ga02g01210	Mix	DT	Mix	NA	Mix	DT	DT	DT	DT	DT	Mix	Mix	DT	NA	DT	DT	Y
Ga02g01212	Mix	PT	PT	PT	PT	PT	PT	PT	PT	PT	PT	PT	PT	PT	PT	PT	Y
Ga02g01221	NA	DT	CT	NA	NA	CT	Mix	Mix	CT	DT	CT	DT	Mix	CT	DT	Mix	Y
Ga02g01223	Other	Other	Other	Other	Other	Other	Other	Other	Mix	Other	Other	Other	Other	Other	Other	Other	Y
Ga02g01224	DT	DT	CT	CT	DT	DT	DT	DT	CT	Mix	CT	Mix	CT	CT	CT	Mix	Y
Ga02g01225	DT	Mix	DT	NA	Mix	DT	DT	Mix	DT	DT	Mix	Mix	Mix	DT	Mix	DT	Y
Ga02g01226	PT	Mix	PT	PT	PT	Mix	PT	Mix	Mix	DT	Mix	PT	Mix	Mix	DT	DT	Y
Ga02g01227	Mix	Mix	Mix	Mix	Mix	DT	DT	Mix	DT	DT	DT	Mix	DT	Mix	DT	Mix	Y
Ga02g01231	PT	PT	PT	PT	PT	PT	PT	PT	PT	PT	PT	PT	PT	PT	PT	PT	N
Ga02g01240	NA	NA	DT	CT	Mix	DT	DT	Mix	Mix	Mix	Mix	DT	CT	DT	CT	DT	Y
Ga02g01244	Mix	PT	DT	DT	DT	DT	Mix	Mix	Mix	PT	Mix	DT	Mix	Mix	Mix	Mix	Y
Ga02g01256	DT	DT	DT	DT	DT	DT	DT	DT	DT	DT	DT	DT	DT	DT	DT	DT	N
Ga02g01257	PT	PT	PT	PT	PT	Mix	Mix	Mix	PT	PT	PT	PT	PT	PT	PT	PT	Y
Ga02g01259	PT	PT	PT	PT	PT	PT	PT	PT	PT	PT	PT	PT	PT	PT	PT	PT	N
Ga02g01261	CT	CT	Mix	DT	Mix	NA	NA	NA	DT	DT	CT	Mix	NA	NA	NA	CT	Y
Ga02g01262	Mix	PT	PT	NA	PT	PT	PT	PT	PT	PT	PT	PT	PT	PT	PT	PT	Y
Ga02g01268	PT	PT	Mix	DT	Mix	PT	Mix	Mix	PT	PT	Mix	Mix	Mix	Mix	PT	Mix	Y
Ga02g01269	Mix	DT	DT	PT	Mix	Mix	Mix	Mix	DT	DT	DT	DT	DT	DT	DT	Mix	Y
Ga02g01272	PT	PT	PT	DT	PT	PT	PT	PT	DT	DT	DT	Mix	DT	DT	DT	DT	Y
Ga02g01282	PT	PT	PT	PT	Mix	NA	PT	PT	PT	PT	Mix	PT	PT	PT	PT	PT	Y
Ga02g01284	CT	CT	CT	CT	CT	CT	CT	CT	CT	CT	CT	CT	CT	CT	CT	CT	N
Ga02g01285	Other	Other	Mix	Mix	Mix	Mix	Mix	Mix	Other	Mix	Mix	Mix	Mix	Mix	Mix	Mix	Y
Ga02g01286	NA	DT	Mix	Mix	Mix	Mix	Mix	Mix	Mix	Mix	DT	DT	DT	Mix	Mix	Mix	Y
Ga02g01287	NA	NA	Mix	NA	Mix	Mix	Mix	PT	PT	PT	NA	PT	PT	PT	PT	PT	Y
Ga02g01291	Mix	DT	DT	DT	DT	DT	DT	DT	DT	DT	Mix	DT	DT	DT	DT	DT	Y
Ga02g01293	Mix	DT	DT	DT	DT	DT	DT	DT	DT	DT	DT	DT	Mix	DT	PT	Mix	Y
Ga02g01296	PT	PT	PT	PT	PT	PT	PT	PT	PT	PT	PT	PT	PT	PT	PT	PT	N
Ga02g01297	Mix	PT	Mix	PT	Mix	DT	DT	DT	DT	PT	PT	DT	DT	Mix	PT	Mix	Y
Ga02g01308	DT	DT	Mix	PT	PT	Mix	DT	DT	Mix	NA	NA	DT	NA	NA	DT	NA	Y
Ga02g01309	DT	DT	DT	DT	DT	DT	DT	DT	DT	DT	DT	DT	DT	DT	DT	DT	N
Ga02g01316	NA	NA	DT	Mix	DT	DT	Mix	DT	DT	Mix	DT	DT	NA	DT	DT	DT	Y
Ga02g01318	DT	DT	DT	DT	DT	DT	DT	DT	DT	DT	DT	DT	DT	DT	DT	DT	N
Ga02g01319	NA	PT	Mix	DT	PT	PT	PT	Mix	Mix	PT	DT	Mix	DT	DT	DT	Mix	Y
Ga02g01325	PT	PT	PT	PT	PT	PT	PT	PT	Mix	PT	PT	PT	PT	PT	PT	PT	Y
Ga02g01328	Mix	PT	PT	PT	PT	PT	PT	PT	Mix	PT	PT	PT	PT	PT	PT	PT	Y
Ga02g01332	Mix	Mix	Mix	Mix	Mix	Mix	PT	PT	Mix	Mix	Mix	Mix	Mix	Mix	PT	Mix	Y
Ga02g01333	Mix	DT	DT	DT	DT	DT	DT	Mix	DT	DT	DT	DT	DT	DT	DT	DT	Y
Ga02g01334	PT	Mix	Mix	Mix	Mix	DT	Mix	Mix	Mix	Mix	Mix	Mix	DT	PT	DT	Mix	Y
Ga02g01338	CT	CT	CT	NA	CT	CT	CT	CT	CT	CT	CT	CT	CT	CT	CT	CT	Y
Ga02g01339	PT	PT	PT	PT	PT	PT	PT	PT	PT	PT	PT	PT	PT	PT	PT	PT	N
Ga02g01340	CT	CT	DT	DT	DT	DT	DT	DT	DT	DT	DT	DT	DT	DT	DT	DT	Y
Ga02g01344	PT	PT	PT	PT	PT	PT	PT	PT	PT	PT	PT	PT	PT	PT	PT	PT	N
Ga02g01345	DT	DT	DT	DT	DT	DT	Mix	DT	DT	DT	PT	Mix	Mix	Mix	DT	Mix	Y
Ga02g01346	PT	Mix	Mix	PT	Mix	Mix	Mix	Mix	Mix	PT	PT	Mix	PT	PT	PT	PT	Y
Ga02g01347	PT	PT	PT	PT	PT	PT	PT	Mix	Mix	Mix	PT	PT	PT	PT	Mix	PT	Y
Ga02g01353	DT	DT	DT	Mix	DT	DT	PT	DT	DT	Mix	Mix	DT	DT	DT	Mix	Mix	Y
Ga02g01354	Mix	DT	DT	DT	DT	DT	DT	DT	DT	DT	DT	DT	DT	DT	DT	DT	Y
Ga02g01362	PT	PT	Mix	Mix	Mix	Mix	PT	PT	DT	Mix	Mix	Mix	Mix	Mix	DT	Mix	Y
Ga02g01374	PT	Mix	Mix	PT	Mix	Mix	PT	Mix	Mix	DT	Mix	Mix	Mix	Mix	DT	Mix	Y
Ga02g01381	NA	NA	Mix	DT	Mix	DT	DT	DT	CT	NA	Mix	DT	NA	DT	NA	NA	Y
Ga02g01385	PT	PT	PT	Mix	PT	PT	PT	PT	PT	PT	PT	PT	PT	PT	PT	PT	Y
Ga02g01391	PT	PT	PT	Mix	PT	Mix	PT	PT	PT	PT	PT	PT	PT	PT	PT	PT	Y
Ga02g01392	PT	PT	PT	Mix	PT	Mix	PT	PT	PT	PT	PT	PT	PT	PT	PT	PT	Y
Ga02g01396	DT	DT	DT	DT	DT	DT	DT	NA	DT	DT	DT	DT	DT	DT	DT	DT	Y
Ga02g01397	DT	DT	DT	DT	DT	NA	NA	NA	DT	DT	DT	DT	DT	DT	DT	DT	Y
Ga02g01400	NA	DT	DT	DT	DT	DT	DT	DT	DT	DT	DT	DT	NA	NA	NA	DT	Y
Ga02g01414	DT	DT	DT	DT	DT	Mix	Mix	Mix	DT	DT	DT	DT	DT	DT	DT	DT	Y
Ga02g01424	PT	PT	PT	PT	PT	PT	PT	PT	PT	PT	PT	PT	PT	PT	PT	PT	N
Ga02g01425	Mix	Mix	Mix	Mix	Mix	Mix	Mix	Mix	Mix	Mix	PT	Mix	Mix	Other	Other	Other	Y
Ga02g01432	NA	PT	PT	PT	Mix	PT	PT	PT	PT	PT	PT	PT	PT	PT	PT	PT	Y
Ga02g01433	DT	DT	DT	DT	DT	DT	DT	DT	DT	DT	DT	DT	DT	DT	DT	DT	N
Ga02g01437	DT	Mix	DT	Mix	Mix	Mix	DT	Mix	PT	DT	Mix	Mix	Mix	PT	DT	DT	Y
Ga02g01446	DT	DT	DT	DT	DT	DT	DT	DT	DT	DT	DT	DT	DT	DT	DT	DT	N
Ga02g01451	DT	DT	Mix	NA	Mix	DT	DT	DT	DT	CT	Mix	Mix	CT	CT	Mix	Mix	Y
Ga02g01456	PT	PT	PT	PT	PT	PT	PT	PT	PT	PT	PT	PT	PT	PT	PT	PT	N
Ga02g01458	PT	Mix	PT	Mix	PT	PT	PT	PT	Mix	Mix	Mix	Mix	DT	Mix	Mix	Mix	Y
Ga02g01460	PT	PT	PT	PT	PT	DT	Mix	Mix	PT	PT	PT	PT	PT	PT	PT	PT	Y
Ga02g01461	NA	NA	CT	NA	Mix	CT	Mix	Mix	Mix	CT	CT	Mix	CT	Mix	Mix	Mix	Y
Ga02g01462	DT	Mix	Mix	Mix	Mix	Mix	Mix	Mix	Mix	Mix	Mix	Mix	Mix	Mix	Mix	Mix	Y
Ga02g01463	PT	PT	PT	PT	PT	PT	PT	PT	PT	PT	PT	PT	PT	PT	PT	PT	N
Ga02g01466	DT	DT	DT	DT	DT	DT	DT	DT	DT	DT	DT	DT	DT	DT	DT	DT	N
Ga02g01467	DT	DT	DT	Other	Mix	Mix	Mix	Mix	Other	Mix	DT	Mix	Other	Mix	Mix	Mix	Y
Ga02g01469	PT	DT	PT	DT	PT	DT	DT	Mix	DT	NA	DT	DT	DT	Mix	DT	DT	Y
Ga02g01473	CT	Mix	DT	Mix	DT	DT	DT	DT	DT	DT	DT	DT	DT	DT	DT	DT	Y
Ga02g01474	NA	DT	DT	PT	DT	DT	DT	DT	PT	Mix	PT	PT	PT	Mix	PT	PT	Y
Ga02g01478	PT	PT	PT	PT	PT	PT	PT	PT	PT	PT	PT	PT	PT	PT	PT	PT	N
Ga02g01480	CT	Other	Mix	Mix	Mix	Mix	Mix	Mix	Mix	Mix	Mix	Mix	Mix	Mix	Mix	Mix	Y
Ga02g01485	CT	CT	CT	NA	CT	Mix	CT	CT	CT	CT	CT	CT	CT	NA	CT	Mix	Y
Ga02g01491	PT	PT	PT	PT	PT	PT	PT	PT	PT	PT	PT	PT	Mix	PT	Mix	PT	Y
Ga02g01492	PT	Mix	PT	PT	DT	PT	Mix	NA	Mix	Mix	Mix	DT	Mix	Mix	Mix	Mix	Y
Ga02g01493	NA	DT	NA	NA	DT	Mix	CT	DT	Mix	DT	DT	DT	DT	DT	DT	Mix	Y
Ga02g01495	NA	NA	DT	NA	NA	DT	NA	NA	DT	DT	NA	NA	NA	DT	CT	DT	Y
Ga02g01500	PT	Mix	Mix	Mix	DT	Mix	PT	Mix	DT	PT	Mix	Mix	PT	DT	PT	Mix	Y
Ga02g01501	PT	DT	Mix	PT	PT	DT	DT	Mix	Mix	Mix	DT	DT	Mix	Mix	Mix	Mix	Y
Ga02g01504	NA	Mix	DT	Mix	DT	Mix	Mix	DT	DT	Mix	DT	Mix	DT	DT	DT	DT	Y
Ga02g01511	Mix	Mix	Mix	NA	Mix	Mix	Mix	Mix	Mix	DT	Mix	Mix	DT	Mix	DT	DT	Y
Ga02g01513	Mix	DT	DT	Mix	DT	Mix	Mix	DT	DT	DT	PT	PT	Mix	Other	Mix	Mix	Y
Ga02g01516	PT	Mix	PT	DT	Mix	DT	DT	DT	DT	Mix	Mix	Mix	PT	Mix	Mix	Mix	Y
Ga02g01518	DT	DT	DT	DT	DT	DT	DT	DT	DT	DT	DT	DT	DT	DT	DT	DT	N
Ga02g01526	PT	Mix	DT	Mix	DT	DT	DT	DT	DT	DT	DT	Mix	DT	DT	DT	DT	Y
Ga02g01531	Mix	Mix	Mix	Mix	Other	Mix	Mix	Mix	Mix	Mix	Mix	Mix	Mix	Mix	Mix	Other	Y
Ga02g01535	DT	DT	DT	DT	DT	DT	DT	DT	DT	DT	DT	DT	Mix	DT	Mix	DT	Y
Ga02g01536	Other	Mix	DT	Mix	Mix	Mix	Mix	Mix	DT	Mix	Mix	Mix	Mix	Mix	DT	Mix	Y
Ga02g01541	Mix	Mix	Mix	Mix	Mix	Mix	Mix	Mix	Mix	Mix	Mix	Mix	Mix	Mix	Mix	Mix	N
Ga02g01556	DT	DT	Mix	DT	DT	DT	DT	DT	DT	DT	DT	DT	DT	DT	DT	DT	Y
Ga02g01559	DT	DT	Mix	PT	Mix	PT	PT	Mix	Mix	DT	PT	Mix	PT	PT	PT	PT	Y
Ga02g01562	DT	DT	DT	DT	DT	DT	DT	DT	DT	DT	DT	DT	DT	DT	DT	DT	N
Ga02g01571	Other	Mix	DT	DT	DT	DT	DT	DT	DT	DT	Mix	DT	Mix	DT	DT	DT	Y
Ga02g01581	PT	PT	Mix	DT	Mix	Mix	DT	Mix	Mix	PT	PT	PT	PT	PT	Mix	PT	Y
Ga02g01584	DT	DT	DT	DT	DT	DT	DT	DT	DT	DT	DT	DT	DT	DT	CT	DT	Y
Ga02g01589	Mix	Mix	Mix	Mix	Mix	Mix	PT	Mix	PT	Mix	Mix	Mix	Mix	Mix	Mix	Mix	Y
Ga02g01590	CT	CT	CT	CT	CT	CT	CT	CT	CT	CT	CT	CT	CT	CT	CT	CT	N
Ga02g01592	DT	DT	DT	NA	DT	DT	DT	DT	DT	DT	DT	Mix	DT	DT	DT	DT	Y
Ga02g01600	NA	NA	DT	NA	DT	DT	DT	Mix	PT	PT	DT	DT	DT	DT	DT	Mix	Y
Ga02g01607	PT	Mix	DT	DT	DT	Mix	Mix	Mix	Mix	Mix	Mix	DT	Mix	DT	PT	DT	Y
Ga02g01614	NA	CT	DT	DT	DT	DT	DT	DT	DT	DT	DT	DT	DT	DT	DT	DT	Y
Ga02g01616	DT	DT	DT	DT	DT	DT	DT	Mix	Mix	Mix	DT	DT	DT	DT	DT	DT	Y
Ga02g01617	DT	DT	DT	DT	DT	DT	DT	DT	DT	DT	DT	DT	DT	DT	DT	DT	N
Ga02g01625	Mix	DT	DT	DT	DT	DT	DT	DT	Mix	DT	DT	DT	DT	DT	DT	DT	Y
Ga02g01627	DT	Mix	PT	PT	PT	Mix	Mix	PT	Mix	PT	Mix	PT	PT	PT	PT	PT	Y
Ga02g01631	Other	Other	Other	Other	Other	Other	Mix	Mix	Mix	Mix	Other	Other	Other	Other	Other	Other	Y
Ga02g01632	Mix	Other	PT	PT	PT	Mix	Mix	PT	DT	DT	DT	Mix	Mix	DT	Mix	DT	Y
Ga02g01633	DT	Mix	Mix	NA	Mix	Mix	DT	PT	DT	DT	Mix	Mix	DT	DT	DT	DT	Y
Ga02g01634	Other	Other	Other	Other	Other	Other	Other	Other	Other	Other	Other	Other	Other	Other	Other	Other	N
Ga02g01636	Mix	Mix	Mix	DT	DT	DT	Mix	DT	DT	DT	Mix	Mix	PT	Mix	Mix	Mix	Y
Ga02g01638	Mix	Mix	Mix	DT	Mix	DT	DT	Mix	DT	DT	Mix	Mix	DT	Mix	DT	DT	Y
Ga02g01642	DT	DT	DT	DT	DT	DT	DT	DT	DT	DT	DT	DT	DT	DT	DT	DT	N
Ga02g01643	DT	DT	DT	Mix	DT	DT	DT	DT	DT	DT	DT	DT	DT	DT	DT	DT	Y
Ga02g01645	DT	DT	DT	DT	DT	DT	NA	NA	DT	DT	DT	DT	DT	DT	DT	DT	Y
Ga02g01646	DT	DT	DT	DT	DT	NA	NA	DT	DT	DT	DT	DT	DT	DT	DT	DT	Y
Ga02g01647	DT	DT	DT	DT	DT	DT	DT	DT	DT	DT	DT	DT	DT	DT	DT	DT	N
Ga03g00002	Mix	DT	Mix	Mix	PT	Mix	Mix	Mix	Mix	Mix	Mix	Mix	Mix	PT	Mix	Mix	Y
Ga03g00003	PT	PT	Mix	Mix	Mix	Mix	PT	PT	Mix	Mix	Mix	Mix	PT	PT	PT	Mix	Y
Ga03g00009	PT	Mix	Mix	Mix	Mix	Mix	Mix	Mix	DT	Mix	PT	Mix	Mix	Mix	Mix	Mix	Y
Ga03g00010	Mix	Mix	Mix	PT	Mix	DT	DT	DT	DT	DT	DT	DT	DT	Mix	DT	DT	Y
Ga03g00017	DT	DT	DT	Other	DT	Mix	Mix	Mix	Mix	Mix	DT	DT	Mix	Mix	Other	Mix	Y
Ga03g00019	DT	DT	Mix	DT	Mix	DT	DT	DT	PT	DT	DT	DT	DT	DT	DT	DT	Y
Ga03g00020	PT	PT	PT	PT	PT	Mix	Mix	DT	PT	Mix	PT	PT	PT	PT	PT	PT	Y
Ga03g00022	DT	DT	DT	DT	DT	DT	DT	Mix	DT	DT	DT	DT	DT	DT	DT	DT	Y
Ga03g00029	NA	NA	PT	NA	PT	Mix	DT	Mix	Mix	PT	PT	PT	PT	PT	PT	PT	Y
Ga03g00031	DT	DT	DT	DT	DT	DT	DT	DT	DT	DT	DT	DT	DT	DT	DT	DT	N
Ga03g00041	CT	CT	Mix	Mix	Mix	DT	Mix	Mix	Mix	Mix	Mix	Mix	Mix	Mix	DT	Mix	Y
Ga03g00047	DT	DT	DT	CT	DT	DT	DT	NA	DT	DT	DT	DT	DT	DT	DT	DT	Y
Ga03g00050	PT	PT	PT	PT	PT	DT	Mix	PT	PT	Mix	Mix	PT	Mix	DT	DT	DT	Y
Ga03g00061	Mix	Mix	DT	DT	DT	DT	DT	DT	DT	DT	DT	DT	DT	DT	DT	DT	Y
Ga03g00071	Mix	Mix	Mix	DT	Mix	Mix	Mix	Mix	Mix	Mix	Mix	Mix	Mix	Mix	Mix	Mix	Y
Ga03g00073	PT	Mix	PT	PT	PT	Mix	Mix	Mix	Mix	Mix	PT	PT	Mix	PT	PT	Mix	Y
Ga03g00076	Mix	PT	PT	DT	PT	PT	PT	Mix	PT	PT	Mix	PT	Mix	Mix	PT	Mix	Y
Ga03g00077	Mix	Mix	Mix	PT	Mix	Mix	Mix	PT	Mix	Mix	Mix	Mix	Mix	Mix	Mix	Mix	Y
Ga03g00081	NA	DT	Mix	Mix	Mix	DT	DT	DT	DT	DT	DT	DT	Mix	DT	DT	Mix	Y
Ga03g00083	Mix	PT	Mix	PT	PT	PT	PT	PT	PT	PT	Mix	Mix	Mix	Mix	PT	Mix	Y
Ga03g00099	NA	DT	DT	DT	DT	PT	Mix	Mix	DT	DT	Mix	Mix	Mix	DT	Mix	DT	Y
Ga03g00107	PT	PT	PT	NA	PT	PT	PT	PT	DT	Mix	PT	PT	PT	PT	PT	Mix	Y
Ga03g00109	NA	Mix	DT	DT	DT	DT	DT	DT	DT	DT	DT	DT	DT	DT	DT	DT	Y
Ga03g00114	DT	Mix	PT	NA	PT	DT	DT	DT	Mix	Mix	Mix	PT	Mix	Mix	DT	Mix	Y
Ga03g00117	DT	DT	DT	NA	DT	DT	DT	DT	DT	DT	DT	DT	DT	DT	DT	DT	Y
Ga03g00127	PT	Mix	Mix	NA	Mix	DT	Mix	Mix	Mix	DT	DT	DT	Mix	PT	Mix	Mix	Y
Ga03g00131	DT	Mix	PT	Mix	Mix	DT	Mix	Mix	PT	PT	PT	Mix	Mix	PT	Mix	PT	Y
Ga03g00133	DT	DT	Mix	Mix	Mix	Mix	Mix	DT	Mix	Mix	DT	DT	DT	DT	DT	Mix	Y
Ga03g00135	CT	CT	CT	DT	CT	DT	DT	DT	DT	DT	CT	CT	CT	DT	CT	Mix	Y
Ga03g00145	Mix	Mix	Mix	Mix	DT	Mix	DT	DT	Mix	Mix	Mix	Mix	Mix	Mix	DT	Mix	Y
Ga03g00149	PT	PT	PT	PT	Mix	PT	NA	PT	DT	DT	PT	PT	PT	DT	NA	DT	Y
Ga03g00158	DT	DT	DT	DT	DT	DT	DT	DT	DT	DT	DT	DT	DT	DT	DT	DT	N
Ga03g00163	PT	PT	PT	PT	PT	PT	PT	PT	PT	PT	PT	PT	PT	PT	PT	PT	N
Ga03g00175	PT	PT	PT	Mix	Mix	Mix	PT	PT	PT	PT	PT	PT	PT	Mix	Mix	PT	Y
Ga03g00176	PT	PT	PT	NA	NA	PT	NA	NA	NA	NA	PT	Mix	NA	NA	NA	NA	Y
Ga03g00177	Mix	DT	DT	PT	DT	DT	DT	DT	DT	DT	DT	Mix	Mix	DT	Mix	Mix	Y
Ga03g00186	Mix	Mix	CT	CT	CT	CT	CT	CT	CT	CT	Mix	Mix	Mix	CT	Mix	Mix	Y
Ga03g00206	DT	DT	DT	CT	DT	DT	DT	DT	DT	DT	DT	DT	DT	DT	DT	DT	Y
Ga03g00207	NA	DT	Mix	NA	PT	Mix	Mix	Mix	Mix	Mix	DT	Mix	DT	Mix	DT	Mix	Y
Ga03g00225	NA	PT	PT	NA	Mix	PT	Mix	DT	DT	DT	PT	PT	PT	DT	DT	Mix	Y
Ga03g00228	Mix	DT	DT	Mix	Mix	Mix	Mix	Mix	Mix	DT	Mix	DT	Mix	Mix	Mix	Mix	Y
Ga03g00229	DT	DT	DT	DT	DT	DT	DT	DT	DT	DT	DT	DT	DT	DT	DT	DT	N
Ga03g00232	DT	DT	Mix	DT	Mix	DT	DT	Mix	DT	DT	Mix	Mix	Mix	DT	Mix	Mix	Y
Ga03g00233	PT	PT	PT	PT	PT	PT	PT	PT	PT	PT	PT	PT	PT	PT	PT	PT	N
Ga03g00238	PT	PT	PT	PT	PT	PT	PT	PT	PT	PT	PT	PT	PT	PT	PT	PT	N
Ga03g00253	NA	NA	PT	NA	PT	DT	DT	PT	NA	PT	PT	Mix	PT	NA	PT	PT	Y
Ga03g00262	DT	DT	DT	PT	Mix	DT	DT	DT	Mix	DT	Mix	DT	DT	Mix	DT	Mix	Y
Ga03g00264	PT	Mix	Mix	Mix	Mix	Mix	Mix	Mix	Mix	DT	Mix	Mix	Mix	Mix	Mix	Mix	Y
Ga03g00268	DT	PT	PT	DT	Mix	Mix	DT	PT	PT	DT	PT	PT	Mix	PT	Mix	Mix	Y
Ga03g00271	DT	Mix	DT	CT	Mix	Mix	DT	DT	Mix	DT	Mix	DT	DT	DT	DT	Mix	Y
Ga03g00277	PT	Mix	PT	PT	PT	PT	PT	PT	Mix	PT	PT	PT	Mix	PT	Mix	PT	Y
Ga03g00285	DT	DT	DT	DT	DT	DT	DT	DT	DT	Mix	Mix	DT	DT	CT	DT	CT	Y
Ga03g00286	NA	PT	PT	PT	PT	DT	PT	NA	PT	PT	PT	PT	DT	PT	Mix	PT	Y
Ga03g00292	DT	DT	DT	CT	Mix	NA	DT	NA	DT	DT	DT	DT	DT	Mix	Mix	DT	Y
Ga03g00295	DT	DT	DT	CT	Mix	NA	NA	NA	DT	DT	DT	DT	DT	Mix	CT	DT	Y
Ga03g00298	DT	DT	DT	DT	DT	DT	DT	DT	Mix	CT	Mix	DT	DT	Mix	Mix	DT	Y
Ga03g00300	PT	PT	PT	PT	PT	PT	PT	Mix	Mix	Mix	PT	PT	PT	PT	PT	PT	Y
Ga03g00301	PT	PT	PT	PT	PT	PT	PT	Mix	Mix	Mix	PT	PT	PT	PT	PT	PT	Y
Ga03g00316	NA	Mix	PT	PT	PT	PT	PT	PT	PT	PT	PT	PT	DT	PT	DT	PT	Y
Ga03g00317	NA	Mix	PT	NA	NA	DT	Mix	Mix	PT	PT	Mix	PT	PT	PT	PT	PT	Y
Ga03g00320	PT	Mix	PT	Mix	Mix	PT	Mix	Mix	PT	PT	PT	PT	Mix	PT	Mix	PT	Y
Ga03g00321	DT	DT	DT	PT	Mix	DT	DT	DT	DT	DT	DT	DT	DT	DT	DT	DT	Y
Ga03g00324	Mix	Other	Mix	Mix	Mix	Mix	DT	Mix	DT	Mix	Mix	Mix	Mix	Mix	Mix	Mix	Y
Ga03g00328	DT	DT	DT	DT	DT	DT	DT	DT	DT	DT	DT	DT	DT	DT	DT	DT	N
Ga03g00330	DT	DT	DT	DT	DT	DT	DT	DT	DT	DT	DT	DT	DT	DT	DT	DT	N
Ga03g00331	DT	DT	Mix	NA	CT	CT	CT	CT	DT	DT	DT	CT	Mix	DT	CT	DT	Y
Ga03g00332	PT	Mix	DT	PT	NA	Mix	DT	PT	Mix	Mix	Mix	DT	Mix	PT	Mix	Mix	Y
Ga03g00343	NA	NA	DT	DT	DT	DT	NA	DT	NA	DT	DT	DT	NA	DT	NA	DT	Y
Ga03g00348	DT	DT	DT	DT	DT	DT	DT	DT	DT	DT	DT	DT	DT	DT	DT	DT	N
Ga03g00349	Mix	DT	Mix	DT	PT	Mix	Mix	DT	Mix	DT	Mix	Mix	Mix	PT	Mix	PT	Y
Ga03g00352	DT	DT	DT	CT	DT	DT	DT	DT	DT	DT	CT	DT	CT	DT	CT	DT	Y
Ga03g00354	DT	DT	DT	DT	DT	DT	DT	DT	DT	DT	DT	DT	DT	DT	DT	DT	N
Ga03g00355	Mix	Mix	DT	Mix	Mix	DT	DT	DT	Mix	Mix	Mix	PT	Mix	DT	Mix	Mix	Y
Ga03g00356	Mix	Mix	Mix	Mix	Mix	DT	DT	DT	DT	Mix	Mix	Mix	Mix	Mix	Mix	Mix	Y
Ga03g00358	Mix	PT	PT	NA	Mix	DT	DT	DT	Mix	Mix	DT	DT	Mix	Mix	DT	Mix	Y
Ga03g00359	PT	DT	PT	PT	PT	DT	DT	DT	DT	DT	PT	PT	Mix	DT	Mix	Mix	Y
Ga03g00360	Mix	DT	DT	DT	DT	DT	DT	DT	DT	DT	DT	DT	DT	DT	DT	DT	Y
Ga03g00361	CT	CT	CT	Mix	CT	CT	CT	CT	CT	CT	CT	CT	CT	CT	CT	CT	Y
Ga03g00362	PT	PT	DT	DT	DT	DT	DT	DT	DT	DT	DT	DT	DT	DT	DT	DT	Y
Ga03g00365	DT	DT	DT	DT	DT	DT	Mix	DT	DT	CT	DT	DT	DT	DT	CT	Mix	Y
Ga03g00366	DT	DT	DT	DT	DT	DT	DT	DT	DT	DT	DT	DT	DT	DT	DT	DT	N
Ga03g00370	Mix	Mix	Mix	NA	Mix	Mix	PT	Mix	Mix	PT	PT	Mix	PT	Mix	Mix	PT	Y
Ga03g00373	PT	PT	PT	PT	PT	PT	PT	PT	PT	PT	PT	PT	PT	PT	PT	PT	N
Ga03g00376	NA	DT	DT	DT	DT	NA	NA	NA	NA	DT	NA	DT	DT	DT	NA	DT	Y
Ga03g00378	PT	PT	PT	NA	Mix	PT	Mix	PT	PT	Mix	Mix	Mix	PT	PT	Mix	PT	Y
Ga03g00383	Mix	DT	CT	CT	CT	DT	DT	DT	DT	DT	DT	DT	DT	DT	DT	DT	Y
Ga03g00387	DT	Mix	DT	PT	DT	Mix	DT	Mix	PT	PT	Mix	DT	PT	DT	DT	PT	Y
Ga03g00393	NA	Mix	Other	Other	Other	Other	Other	Other	Other	Mix	PT	Other	Mix	Other	Mix	Mix	Y
Ga03g00395	PT	Mix	PT	PT	PT	PT	PT	PT	PT	PT	PT	PT	PT	PT	PT	PT	Y
Ga03g00397	NA	NA	DT	DT	DT	DT	DT	DT	DT	DT	DT	DT	DT	DT	DT	DT	Y
Ga03g00398	DT	DT	DT	Mix	DT	DT	DT	Mix	DT	DT	DT	DT	DT	DT	DT	DT	Y
Ga03g00404	PT	PT	PT	PT	PT	NA	NA	PT	PT	PT	PT	PT	PT	PT	PT	PT	Y
Ga03g00408	DT	DT	DT	DT	DT	DT	DT	DT	DT	DT	DT	DT	DT	DT	DT	DT	N
Ga03g00409	PT	Mix	PT	PT	Mix	Mix	PT	PT	PT	PT	Mix	PT	PT	Mix	PT	PT	Y
Ga03g00411	PT	Mix	Mix	DT	DT	DT	Mix	Mix	Mix	Mix	DT	DT	Mix	Mix	DT	DT	Y
Ga03g00417	Other	DT	Mix	Other	Mix	DT	DT	Mix	Mix	Mix	Mix	Mix	Mix	PT	DT	Mix	Y
Ga03g00418	PT	PT	DT	NA	Mix	NA	NA	NA	PT	Mix	Mix	Mix	Mix	Mix	PT	Mix	Y
Ga03g00427	PT	Mix	PT	DT	Mix	DT	Mix	Mix	CT	Mix	PT	PT	PT	Mix	NA	PT	Y
Ga03g00435	DT	Other	Mix	Other	Other	Other	Other	Other	Mix	Mix	Other	Other	Other	PT	Other	Mix	Y
Ga03g00436	Mix	Other	Mix	Mix	Other	Other	Other	Other	PT	Mix	Mix	Other	Other	Other	PT	Mix	Y
Ga03g00438	PT	Mix	DT	NA	DT	DT	DT	DT	DT	DT	Mix	DT	DT	DT	DT	DT	Y
Ga03g00439	NA	Mix	Mix	Mix	Mix	DT	DT	NA	Mix	Mix	CT	CT	CT	Mix	CT	Mix	Y
Ga03g00441	PT	Mix	PT	Mix	PT	DT	Mix	PT	Mix	PT	PT	PT	PT	Mix	PT	Mix	Y
Ga03g00445	DT	DT	DT	DT	DT	DT	DT	DT	DT	DT	DT	DT	DT	DT	DT	DT	N
Ga03g00446	CT	CT	CT	CT	CT	CT	CT	CT	CT	CT	CT	CT	CT	CT	CT	CT	N
Ga03g00447	DT	DT	DT	DT	DT	DT	DT	DT	DT	DT	DT	DT	DT	DT	DT	DT	N
Ga03g00448	DT	DT	DT	DT	DT	DT	DT	DT	DT	DT	DT	DT	DT	DT	DT	DT	N
Ga03g00450	DT	DT	DT	DT	DT	DT	DT	DT	DT	DT	DT	DT	DT	DT	DT	DT	N
Ga03g00454	DT	DT	DT	DT	DT	DT	DT	DT	DT	DT	DT	DT	DT	DT	DT	DT	N
Ga03g00455	Mix	Mix	PT	PT	PT	PT	Mix	PT	PT	PT	Mix	Mix	Mix	PT	PT	PT	Y
Ga03g00457	NA	Mix	DT	DT	DT	DT	DT	DT	Mix	Mix	DT	DT	DT	PT	DT	Mix	Y
Ga03g00458	Mix	PT	PT	PT	PT	Mix	Mix	Mix	PT	PT	PT	PT	PT	PT	PT	PT	Y
Ga03g00462	PT	PT	PT	DT	Mix	DT	DT	DT	Mix	PT	PT	PT	PT	PT	PT	PT	Y
Ga03g00473	PT	Mix	Mix	Other	Mix	Mix	Mix	Mix	Mix	Mix	Mix	Mix	PT	Mix	Mix	PT	Y
Ga03g00475	DT	DT	DT	DT	DT	DT	DT	DT	DT	DT	DT	DT	DT	DT	DT	DT	N
Ga03g00478	DT	DT	DT	NA	DT	Mix	DT	DT	DT	DT	DT	DT	DT	DT	DT	DT	Y
Ga03g00479	DT	DT	DT	DT	DT	DT	DT	DT	DT	DT	DT	DT	DT	DT	DT	DT	N
Ga03g00486	PT	Mix	Mix	DT	Mix	Mix	Mix	Mix	Other	Other	Mix	Mix	DT	Mix	DT	Other	Y
Ga03g00489	DT	DT	Mix	DT	DT	DT	DT	DT	Mix	PT	Mix	PT	DT	Mix	DT	DT	Y
Ga03g00492	DT	Mix	PT	NA	PT	PT	PT	PT	PT	Mix	Mix	Mix	DT	Mix	Mix	Mix	Y
Ga03g00493	NA	Mix	DT	PT	Mix	DT	Mix	Mix	Mix	Mix	Mix	Mix	Mix	Mix	DT	PT	Y
Ga03g00501	CT	CT	CT	DT	CT	CT	Mix	DT	DT	DT	Mix	CT	DT	DT	DT	Mix	Y
Ga03g00507	PT	PT	PT	PT	PT	PT	PT	PT	Mix	Mix	PT	PT	PT	PT	PT	PT	Y
Ga03g00508	DT	DT	DT	NA	CT	CT	DT	CT	Mix	Mix	DT	Mix	Mix	DT	CT	DT	Y
Ga03g00512	CT	Mix	Mix	DT	DT	DT	DT	DT	DT	DT	Mix	Mix	Mix	DT	DT	Mix	Y
Ga03g00515	Mix	Mix	Mix	Mix	Mix	Mix	Mix	Mix	Mix	PT	Mix	Mix	Mix	Mix	Mix	Mix	Y
Ga03g00516	DT	DT	DT	DT	DT	DT	DT	Mix	DT	Mix	DT	DT	DT	DT	DT	DT	Y
Ga03g00518	Mix	DT	DT	DT	DT	DT	DT	DT	DT	DT	DT	DT	DT	DT	DT	DT	Y
Ga03g00519	DT	DT	DT	DT	DT	DT	NA	DT	DT	DT	DT	DT	DT	DT	NA	DT	Y
Ga03g00522	DT	DT	DT	DT	DT	DT	DT	Mix	DT	DT	DT	DT	DT	DT	DT	DT	Y
Ga03g00526	PT	DT	DT	DT	DT	DT	DT	DT	DT	DT	DT	DT	DT	DT	DT	DT	Y
Ga03g00535	DT	DT	DT	DT	DT	DT	DT	DT	DT	Mix	DT	DT	DT	CT	DT	DT	Y
Ga03g00537	Mix	Mix	Mix	PT	Mix	Mix	PT	Mix	Mix	Mix	PT	Mix	PT	DT	PT	Mix	Y
Ga03g00547	DT	DT	DT	Mix	DT	DT	Mix	Mix	Mix	Mix	DT	Mix	Mix	PT	DT	DT	Y
Ga03g00550	DT	DT	DT	DT	DT	DT	DT	DT	DT	DT	DT	DT	DT	DT	DT	DT	N
Ga03g00555	Mix	DT	DT	Mix	DT	DT	DT	DT	Mix	Mix	PT	Mix	Mix	Mix	DT	DT	Y
Ga03g00578	DT	Mix	DT	DT	Mix	DT	Mix	DT	DT	DT	DT	DT	DT	DT	DT	DT	Y
Ga03g00589	Mix	Mix	Mix	PT	Mix	Mix	Mix	PT	Mix	Mix	Mix	Mix	Mix	Mix	Mix	Mix	Y
Ga03g00591	Mix	Mix	Mix	Other	Mix	DT	DT	Mix	Mix	PT	Mix	Mix	Mix	PT	DT	PT	Y
Ga03g00593	Mix	Mix	Mix	Mix	Mix	Other	Mix	Mix	Other	Mix	Mix	Mix	Mix	Other	Other	Mix	Y
Ga03g00596	DT	Mix	Mix	DT	Mix	DT	DT	DT	DT	Mix	DT	DT	DT	Mix	DT	DT	Y
Ga03g00606	Mix	Mix	DT	DT	DT	DT	DT	DT	DT	DT	DT	DT	DT	DT	DT	DT	Y
Ga03g00612	NA	PT	PT	NA	PT	PT	PT	PT	DT	Mix	NA	PT	NA	DT	NA	PT	Y
Ga03g00621	Mix	Mix	Mix	Mix	Mix	Mix	Mix	Mix	PT	Mix	PT	Mix	Mix	PT	Mix	Mix	Y
Ga03g00627	PT	PT	PT	PT	PT	PT	PT	PT	PT	PT	PT	PT	PT	PT	PT	PT	N
Ga03g00629	DT	DT	DT	DT	DT	DT	DT	DT	DT	DT	DT	DT	DT	DT	DT	DT	N
Ga03g00633	DT	DT	Mix	Mix	DT	DT	DT	DT	DT	DT	Mix	Mix	DT	Mix	DT	DT	Y
Ga03g00634	DT	DT	DT	DT	DT	DT	DT	DT	Mix	Mix	DT	DT	DT	DT	DT	DT	Y
Ga03g00641	DT	DT	DT	DT	DT	DT	NA	NA	DT	DT	DT	DT	DT	DT	DT	DT	Y
Ga03g00646	Other	Other	Other	Mix	Other	Other	Other	Other	Other	Other	Other	Other	Other	Other	Other	Other	Y
Ga03g00647	PT	PT	PT	DT	Mix	Mix	PT	PT	PT	PT	PT	PT	PT	PT	PT	PT	Y
Ga03g00649	NA	DT	Mix	PT	Mix	PT	DT	PT	NA	PT	NA	PT	DT	PT	PT	PT	Y
Ga03g00652	NA	NA	PT	NA	PT	DT	DT	DT	DT	PT	PT	PT	PT	PT	Mix	PT	Y
Ga03g00653	DT	DT	DT	DT	DT	DT	DT	DT	DT	DT	DT	DT	DT	DT	DT	DT	N
Ga03g00657	Mix	Mix	PT	PT	PT	PT	NA	NA	PT	PT	PT	Mix	PT	PT	PT	PT	Y
Ga03g00658	DT	DT	DT	Mix	Mix	Mix	Mix	Mix	DT	DT	DT	DT	DT	DT	DT	DT	Y
Ga03g00660	DT	DT	DT	DT	DT	DT	DT	DT	DT	DT	DT	DT	DT	DT	DT	DT	N
Ga03g00661	DT	DT	DT	NA	Mix	DT	DT	Mix	PT	Mix	DT	DT	PT	Mix	DT	DT	Y
Ga03g00666	Other	Other	Mix	Mix	Other	Mix	Mix	Mix	Other	Mix	Mix	Mix	Mix	Mix	Mix	Mix	Y
Ga03g00668	DT	Mix	DT	PT	DT	DT	Mix	Mix	DT	DT	Mix	DT	DT	Mix	DT	DT	Y
Ga03g00673	PT	PT	PT	PT	PT	PT	PT	PT	PT	PT	PT	PT	PT	PT	Mix	PT	Y
Ga03g00676	DT	DT	DT	DT	DT	DT	DT	DT	DT	DT	DT	DT	DT	DT	DT	DT	N
Ga03g00678	PT	PT	PT	DT	Mix	PT	PT	Mix	DT	PT	PT	PT	PT	PT	DT	Mix	Y
Ga03g00684	CT	PT	PT	Mix	PT	PT	PT	PT	PT	PT	PT	PT	PT	PT	Mix	PT	Y
Ga03g00685	DT	DT	DT	NA	DT	DT	DT	DT	DT	DT	DT	DT	DT	DT	DT	DT	Y
Ga03g00686	DT	DT	DT	DT	DT	DT	DT	DT	DT	DT	DT	DT	DT	DT	DT	DT	N
Ga03g00687	CT	DT	DT	Mix	Mix	DT	DT	DT	Mix	DT	DT	DT	DT	PT	DT	Mix	Y
Ga03g00690	DT	DT	DT	NA	Mix	DT	DT	DT	DT	DT	DT	DT	DT	Mix	DT	DT	Y
Ga03g00693	CT	CT	DT	DT	DT	DT	DT	DT	DT	DT	DT	Mix	DT	DT	DT	DT	Y
Ga03g00695	PT	Mix	PT	PT	Mix	Mix	Mix	Mix	Mix	Mix	DT	Mix	Mix	Mix	DT	Mix	Y
Ga03g00697	DT	DT	DT	DT	DT	DT	DT	DT	DT	DT	DT	DT	DT	DT	DT	DT	N
Ga03g00698	Mix	Other	Other	Mix	Other	Other	Other	Other	Mix	Mix	Other	Other	Other	Other	Other	Other	Y
Ga03g00700	DT	DT	DT	DT	DT	DT	DT	DT	DT	DT	DT	DT	DT	DT	DT	DT	N
Ga03g00705	Other	Other	Other	Other	Other	Other	Other	Other	Other	Other	Other	Other	Other	Other	Other	Other	N
Ga03g00711	PT	PT	PT	PT	PT	PT	Mix	PT	PT	PT	PT	PT	PT	PT	Mix	PT	Y
Ga03g00716	DT	DT	DT	DT	DT	DT	DT	DT	DT	DT	DT	DT	DT	DT	DT	DT	N
Ga03g00717	DT	DT	DT	DT	DT	DT	DT	DT	DT	DT	DT	DT	DT	DT	DT	DT	N
Ga03g00718	PT	PT	PT	PT	PT	PT	PT	PT	PT	PT	PT	PT	PT	PT	PT	PT	N
Ga03g00731	PT	PT	PT	NA	PT	DT	PT	NA	DT	DT	DT	DT	DT	DT	DT	DT	Y
Ga03g00734	Mix	DT	Other	Mix	Other	Mix	Mix	Other	Mix	Mix	DT	Mix	DT	Mix	Mix	DT	Y
Ga03g00735	Mix	DT	Other	Mix	Other	Mix	Mix	Other	Mix	Mix	DT	Mix	DT	Mix	Mix	DT	Y
Ga03g00739	Mix	PT	PT	PT	PT	PT	PT	PT	Mix	PT	PT	PT	PT	PT	PT	PT	Y
Ga03g00742	PT	PT	PT	PT	PT	PT	PT	PT	PT	PT	PT	PT	PT	NA	PT	PT	Y
Ga03g00747	DT	DT	DT	Mix	Mix	Mix	Mix	DT	Mix	Mix	DT	DT	DT	Mix	Mix	DT	Y
Ga03g00748	NA	DT	DT	PT	PT	PT	PT	PT	PT	PT	PT	PT	PT	PT	PT	PT	Y
Ga03g00752	Other	Mix	Mix	Mix	Mix	Mix	Mix	Mix	Mix	Other	Mix	Mix	Mix	DT	Mix	Mix	Y
Ga03g00758	DT	DT	DT	DT	DT	DT	DT	DT	DT	DT	DT	DT	DT	DT	DT	DT	N
Ga03g00762	Mix	DT	DT	DT	DT	DT	DT	DT	DT	DT	DT	DT	DT	DT	DT	DT	Y
Ga03g00764	PT	PT	PT	NA	PT	PT	PT	PT	NA	DT	PT	PT	Mix	DT	DT	Mix	Y
Ga03g00766	PT	PT	PT	PT	PT	Mix	Mix	PT	PT	PT	Mix	PT	PT	PT	PT	PT	Y
Ga03g00769	DT	DT	DT	DT	DT	DT	DT	DT	DT	DT	DT	Mix	DT	DT	DT	DT	Y
Ga03g00774	PT	NA	PT	PT	CT	NA	NA	CT	PT	PT	PT	PT	PT	PT	PT	PT	Y
Ga03g00775	PT	PT	PT	PT	PT	PT	PT	PT	PT	DT	Mix	PT	PT	PT	DT	PT	Y
Ga03g00782	CT	CT	CT	CT	CT	CT	NA	NA	NA	NA	CT	CT	NA	CT	NA	CT	Y
Ga03g00785	Mix	Mix	PT	PT	PT	PT	PT	Mix	PT	PT	PT	PT	PT	PT	PT	PT	Y
Ga03g00790	DT	DT	DT	DT	DT	DT	DT	DT	DT	DT	DT	DT	DT	DT	DT	DT	N
Ga03g00791	PT	PT	Mix	Mix	PT	PT	PT	Mix	Mix	Mix	Mix	PT	Mix	Mix	Mix	Mix	Y
Ga03g00792	DT	DT	DT	DT	DT	DT	DT	DT	DT	DT	DT	DT	DT	PT	DT	DT	Y
Ga03g00793	Mix	Mix	Mix	Mix	Mix	PT	PT	PT	Mix	Mix	Mix	PT	PT	Mix	PT	Mix	Y
Ga03g00797	DT	DT	DT	DT	DT	DT	DT	DT	DT	DT	DT	DT	DT	DT	DT	DT	N
Ga03g00800	PT	PT	Mix	PT	PT	PT	PT	PT	PT	PT	PT	PT	PT	PT	PT	PT	Y
Ga03g00814	Mix	CT	Mix	DT	Mix	Mix	DT	Mix	DT	Mix	Mix	Mix	Mix	DT	DT	DT	Y
Ga03g00815	Mix	CT	Mix	DT	Mix	Mix	DT	Mix	DT	Mix	Mix	Mix	Mix	DT	DT	DT	Y
Ga03g00816	DT	DT	DT	Mix	Mix	DT	Mix	Mix	Mix	Mix	DT	DT	Mix	Mix	Mix	Mix	Y
Ga03g00821	PT	PT	DT	NA	DT	DT	DT	DT	DT	DT	DT	PT	DT	DT	DT	DT	Y
Ga03g00823	DT	DT	Mix	NA	DT	DT	NA	DT	DT	DT	DT	DT	DT	DT	DT	DT	Y
Ga03g00824	DT	PT	PT	PT	PT	PT	Mix	PT	PT	Mix	Mix	Mix	Mix	PT	Mix	Mix	Y
Ga03g00826	Mix	PT	Mix	PT	Mix	Mix	Mix	Mix	Mix	Mix	Mix	Mix	Mix	PT	Mix	Mix	Y
Ga03g00827	PT	PT	Mix	PT	Mix	PT	PT	PT	PT	PT	Mix	PT	PT	PT	Mix	PT	Y
Ga03g00829	Other	Other	Other	Other	Other	Other	Other	Other	Other	Other	Other	Other	Other	Other	Other	Mix	Y
Ga03g00830	Mix	Mix	Mix	PT	Mix	Mix	Mix	Mix	PT	PT	Mix	Mix	PT	PT	PT	PT	Y
Ga03g00831	DT	DT	DT	DT	DT	DT	DT	DT	DT	DT	DT	DT	DT	DT	DT	DT	N
Ga03g00834	DT	DT	DT	DT	DT	DT	DT	DT	DT	DT	DT	DT	DT	DT	DT	DT	N
Ga03g00836	DT	DT	DT	DT	DT	Mix	Mix	DT	DT	DT	DT	DT	DT	DT	DT	DT	Y
Ga03g00838	DT	DT	DT	DT	Mix	DT	DT	DT	DT	DT	Mix	DT	Mix	CT	DT	DT	Y
Ga03g00839	DT	CT	DT	DT	Mix	CT	Mix	Mix	DT	DT	DT	DT	DT	DT	DT	DT	Y
Ga03g00853	NA	NA	DT	DT	DT	DT	DT	DT	DT	DT	DT	DT	DT	DT	DT	DT	Y
Ga03g00854	Mix	Other	Mix	DT	Mix	Other	Other	Other	DT	DT	DT	Mix	Mix	DT	DT	DT	Y
Ga03g00857	PT	PT	Mix	PT	Mix	Mix	Mix	Mix	PT	PT	PT	PT	PT	PT	PT	PT	Y
Ga03g00859	PT	Mix	PT	Mix	Mix	Mix	Mix	Mix	Mix	Mix	Mix	PT	Mix	Mix	Mix	Mix	Y
Ga03g00860	Mix	Mix	Mix	Mix	Mix	DT	Mix	Mix	CT	Mix	Mix	Mix	CT	CT	CT	CT	Y
Ga03g00864	PT	PT	PT	PT	PT	PT	PT	PT	PT	PT	PT	PT	PT	PT	PT	PT	N
Ga03g00870	CT	Mix	Mix	DT	Mix	DT	Mix	Mix	DT	Mix	DT	Mix	Mix	DT	DT	DT	Y
Ga03g00871	Mix	Other	Other	Mix	Mix	DT	Mix	Mix	Mix	Mix	Mix	Mix	Mix	Mix	Mix	Mix	Y
Ga03g00877	DT	Mix	Mix	PT	Mix	Mix	Mix	Mix	PT	Mix	Mix	Mix	Mix	Mix	Mix	DT	Y
Ga03g00878	NA	PT	PT	NA	PT	PT	PT	PT	PT	PT	PT	PT	PT	PT	PT	Mix	Y
Ga03g00882	DT	DT	DT	DT	Mix	Mix	Mix	Other	DT	Mix	DT	DT	DT	DT	DT	DT	Y
Ga03g00886	DT	DT	DT	DT	DT	DT	DT	DT	DT	DT	DT	DT	DT	DT	DT	DT	N
Ga03g00889	Other	Other	Mix	Other	Mix	Other	Other	Other	Other	Other	Other	Other	Other	Other	Other	Other	Y
Ga03g00890	NA	NA	PT	NA	DT	Mix	Mix	Mix	Mix	PT	NA	Mix	Mix	Mix	PT	PT	Y
Ga03g00901	Mix	PT	Mix	PT	Mix	Mix	Mix	Mix	Mix	Mix	Mix	PT	PT	Mix	Mix	Mix	Y
Ga03g00904	Mix	PT	PT	Mix	PT	PT	PT	PT	Mix	Mix	PT	PT	PT	Mix	Mix	Mix	Y
Ga03g00909	DT	DT	PT	NA	DT	DT	DT	DT	Mix	DT	DT	DT	DT	PT	DT	Mix	Y
Ga03g00912	DT	PT	DT	DT	DT	DT	DT	Mix	PT	Mix	DT	DT	DT	PT	Mix	Mix	Y
Ga03g00915	Mix	Mix	Mix	DT	Mix	Mix	Mix	Mix	Mix	Mix	Mix	Mix	Other	Mix	Other	Mix	Y
Ga03g00916	DT	DT	DT	DT	DT	DT	DT	DT	DT	DT	DT	DT	DT	DT	DT	DT	N
Ga03g00917	PT	Mix	Mix	Mix	Mix	Mix	Mix	Mix	Other	Other	DT	Mix	Other	Mix	Other	Other	Y
Ga03g00918	Other	Mix	Mix	Other	Other	Other	Mix	Mix	Mix	Mix	DT	DT	DT	Other	Other	Mix	Y
Ga03g00919	Mix	Mix	DT	DT	DT	Mix	PT	Mix	Mix	Mix	DT	Mix	DT	Mix	Mix	DT	Y
Ga03g00920	DT	Mix	DT	NA	DT	DT	DT	DT	DT	Mix	Mix	Mix	Mix	Mix	DT	Mix	Y
Ga03g00927	PT	Other	PT	PT	PT	Other	Mix	Mix	DT	DT	Mix	Mix	DT	DT	DT	DT	Y
Ga03g00928	Mix	Mix	Mix	PT	Mix	Mix	Mix	PT	PT	Mix	DT	Mix	Mix	Mix	DT	PT	Y
Ga03g00929	Mix	Mix	Mix	PT	PT	Mix	Mix	Mix	PT	Mix	Mix	Mix	Mix	Mix	PT	Mix	Y
Ga03g00932	DT	DT	DT	PT	DT	DT	DT	DT	DT	Mix	Mix	DT	Mix	Mix	PT	PT	Y
Ga03g00935	DT	DT	DT	DT	DT	DT	DT	Mix	DT	DT	DT	DT	CT	DT	Mix	DT	Y
Ga03g00941	DT	DT	DT	DT	Mix	DT	Mix	Mix	Mix	PT	Mix	Mix	Mix	PT	DT	PT	Y
Ga03g00945	PT	Mix	DT	DT	DT	Mix	Mix	Mix	Mix	Mix	Mix	Mix	DT	PT	Mix	Mix	Y
Ga03g00948	Mix	DT	DT	DT	DT	DT	DT	DT	DT	DT	DT	DT	DT	DT	DT	DT	Y
Ga03g00955	NA	DT	Mix	NA	DT	Mix	PT	Mix	Mix	Mix	Mix	Mix	Other	Other	Mix	Other	Y
Ga03g00958	CT	Mix	CT	CT	CT	DT	Mix	Mix	CT	Mix	Mix	Mix	DT	Mix	Mix	Mix	Y
Ga03g00964	DT	DT	Mix	DT	Mix	Mix	DT	DT	DT	DT	Mix	DT	Mix	Mix	Mix	Mix	Y
Ga03g00969	Other	Mix	Mix	Mix	Mix	DT	DT	DT	Mix	Mix	DT	DT	Mix	Other	Mix	DT	Y
Ga03g00972	DT	Mix	Mix	Mix	DT	DT	DT	DT	DT	DT	Mix	Mix	Mix	Mix	Mix	Mix	Y
Ga03g00976	DT	DT	DT	Mix	DT	DT	DT	DT	DT	DT	DT	DT	DT	DT	DT	DT	Y
Ga03g00978	PT	PT	PT	NA	PT	PT	Mix	Mix	DT	PT	PT	PT	PT	PT	NA	PT	Y
Ga03g00982	Mix	DT	Mix	DT	DT	Mix	Mix	DT	DT	DT	DT	DT	DT	DT	DT	Mix	Y
Ga03g00984	DT	DT	DT	CT	DT	DT	DT	DT	DT	DT	DT	DT	DT	DT	DT	DT	Y
Ga03g00988	Mix	Mix	Mix	Mix	Mix	Mix	Mix	Mix	Other	Other	Other	Other	Other	Mix	Other	Other	Y
Ga03g00990	Other	Mix	Mix	Mix	Mix	Mix	Mix	Mix	Mix	Mix	Mix	Mix	Mix	PT	Mix	Mix	Y
Ga03g00993	DT	Mix	DT	DT	DT	DT	DT	DT	DT	DT	DT	DT	DT	DT	DT	DT	Y
Ga03g00994	CT	CT	CT	CT	CT	CT	Mix	CT	Mix	CT	CT	CT	CT	CT	CT	CT	Y
Ga03g00995	DT	Mix	Mix	DT	Mix	Mix	PT	PT	DT	Mix	DT	Mix	Mix	DT	Mix	Mix	Y
Ga03g01003	PT	PT	PT	Mix	Mix	Mix	PT	Mix	PT	PT	PT	PT	PT	PT	Mix	PT	Y
Ga03g01007	NA	Other	Mix	PT	PT	Mix	Mix	Mix	PT	PT	PT	Mix	PT	PT	PT	PT	Y
Ga03g01014	PT	PT	PT	PT	PT	PT	Mix	PT	Mix	Mix	Mix	Mix	Mix	Mix	Mix	PT	Y
Ga03g01016	DT	Mix	DT	PT	Mix	Mix	Mix	Mix	Mix	Mix	Mix	Mix	Mix	Mix	Mix	Mix	Y
Ga03g01020	PT	PT	PT	PT	PT	PT	PT	PT	Mix	Mix	PT	PT	PT	Mix	Mix	Mix	Y
Ga03g01026	DT	DT	DT	PT	DT	Mix	Mix	DT	Mix	Mix	DT	DT	Mix	Mix	DT	Mix	Y
Ga03g01027	Mix	PT	Mix	DT	Mix	DT	PT	PT	PT	PT	PT	PT	PT	Mix	PT	PT	Y
Ga03g01028	DT	DT	DT	PT	PT	DT	DT	DT	DT	DT	Mix	Mix	PT	Mix	DT	Mix	Y
Ga03g01032	DT	DT	DT	DT	DT	DT	DT	DT	DT	DT	DT	DT	DT	DT	DT	DT	N
Ga03g01034	DT	DT	DT	DT	DT	DT	DT	DT	DT	DT	DT	DT	DT	PT	DT	Mix	Y
Ga03g01036	PT	Mix	Mix	Mix	DT	DT	Mix	DT	DT	Mix	DT	DT	DT	Mix	DT	Mix	Y
Ga03g01040	Mix	Mix	Other	Mix	Mix	Mix	Other	Mix	Mix	Mix	Other	Other	Other	Other	Mix	Other	Y
Ga03g01044	CT	CT	CT	NA	CT	CT	CT	CT	CT	CT	CT	CT	CT	CT	CT	CT	Y
Ga03g01052	Mix	Mix	Mix	NA	CT	NA	NA	NA	NA	NA	NA	Mix	NA	NA	NA	CT	Y
Ga03g01053	DT	PT	DT	DT	DT	PT	PT	PT	Mix	Mix	DT	PT	Mix	DT	PT	DT	Y
Ga03g01056	DT	DT	DT	CT	DT	DT	DT	DT	Mix	Mix	DT	Mix	DT	DT	DT	DT	Y
Ga03g01058	PT	PT	PT	DT	PT	Mix	Mix	PT	PT	Mix	PT	PT	Mix	PT	PT	Mix	Y
Ga03g01059	DT	Other	Mix	DT	Mix	DT	DT	DT	DT	DT	DT	DT	DT	DT	DT	DT	Y
Ga03g01060	DT	Mix	Mix	PT	Mix	DT	DT	DT	DT	DT	PT	Mix	Mix	Mix	Mix	Mix	Y
Ga03g01064	PT	PT	PT	PT	PT	Mix	DT	PT	Mix	DT	PT	Mix	PT	Mix	DT	Mix	Y
Ga03g01065	PT	DT	Mix	NA	DT	Mix	PT	PT	Mix	PT	Mix	Mix	PT	Mix	PT	PT	Y
Ga03g01074	Mix	DT	Mix	NA	Mix	DT	DT	DT	DT	DT	Mix	DT	Mix	Mix	DT	DT	Y
Ga03g01075	DT	DT	DT	DT	DT	DT	DT	DT	DT	DT	DT	DT	DT	DT	DT	DT	N
Ga03g01077	DT	DT	Mix	PT	Mix	PT	Mix	Mix	Mix	DT	Mix	Mix	Mix	DT	DT	Mix	Y
Ga03g01089	PT	Mix	PT	Mix	PT	Mix	Mix	PT	PT	PT	Mix	Mix	PT	PT	PT	PT	Y
Ga03g01099	PT	PT	PT	PT	PT	Mix	Mix	PT	Mix	Mix	Mix	PT	PT	Mix	PT	Mix	Y
Ga03g01100	Mix	PT	Mix	PT	Mix	Mix	Mix	Mix	DT	Mix	Mix	Mix	Mix	DT	Mix	Mix	Y
Ga03g01102	PT	PT	PT	Mix	PT	PT	PT	PT	PT	Mix	PT	PT	Mix	Mix	Mix	Mix	Y
Ga03g01106	Mix	Mix	PT	Mix	PT	Mix	Mix	Mix	PT	PT	Mix	DT	Mix	Mix	DT	Mix	Y
Ga03g01122	Mix	DT	DT	NA	DT	Mix	DT	DT	DT	DT	DT	Mix	DT	DT	DT	DT	Y
Ga03g01123	Other	Other	Other	Other	Other	Other	Mix	Other	Other	Other	Other	Other	Other	Other	Other	Other	Y
Ga03g01130	DT	DT	DT	DT	Mix	Mix	Mix	DT	DT	DT	Mix	Mix	DT	DT	DT	DT	Y
Ga03g01131	DT	DT	DT	DT	DT	DT	DT	DT	DT	DT	DT	DT	DT	DT	DT	DT	N
Ga03g01134	DT	Mix	Mix	PT	Mix	Mix	Mix	Mix	PT	PT	Mix	Mix	Mix	Mix	DT	PT	Y
Ga03g01136	DT	DT	DT	DT	DT	DT	Mix	DT	DT	DT	DT	DT	DT	DT	DT	DT	Y
Ga03g01137	DT	NA	DT	DT	DT	NA	DT	Mix	DT	DT	NA	NA	NA	DT	DT	DT	Y
Ga03g01138	PT	Mix	Mix	Mix	Mix	Mix	DT	DT	Mix	Mix	Mix	Mix	PT	Mix	PT	PT	Y
Ga03g01139	Mix	Mix	Mix	PT	PT	PT	PT	PT	PT	Mix	Mix	Mix	Mix	PT	PT	Mix	Y
Ga03g01146	PT	PT	Mix	PT	Mix	DT	DT	Mix	Mix	DT	DT	Mix	Mix	DT	Mix	Mix	Y
Ga03g01151	DT	DT	Mix	Mix	PT	PT	PT	PT	PT	PT	Mix	PT	PT	PT	PT	PT	Y
Ga03g01152	Mix	Mix	Other	DT	Other	Other	Mix	Mix	Other	Mix	Other	Other	Other	Other	Other	Other	Y
Ga03g01155	DT	DT	DT	DT	DT	DT	Mix	DT	DT	DT	DT	DT	DT	DT	DT	DT	Y
Ga03g01156	CT	CT	CT	CT	CT	CT	CT	CT	DT	DT	DT	DT	DT	DT	Mix	DT	Y
Ga03g01158	NA	DT	DT	CT	CT	DT	DT	DT	DT	DT	CT	Mix	Mix	DT	Mix	DT	Y
Ga03g01161	PT	PT	Mix	DT	Mix	DT	DT	Mix	Mix	PT	PT	Mix	Mix	Mix	PT	Mix	Y
Ga03g01162	PT	PT	PT	PT	PT	PT	PT	PT	PT	PT	PT	PT	PT	PT	PT	PT	N
Ga03g01163	PT	CT	Mix	Mix	Mix	CT	CT	CT	Mix	Mix	Mix	Mix	Mix	Mix	Mix	Mix	Y
Ga03g01164	PT	DT	Mix	DT	DT	DT	DT	DT	Mix	DT	DT	DT	DT	Mix	DT	DT	Y
Ga03g01174	DT	DT	DT	DT	DT	DT	DT	DT	DT	DT	DT	DT	DT	DT	DT	DT	N
Ga03g01175	PT	PT	PT	Mix	Mix	Mix	Mix	Mix	Mix	PT	PT	PT	PT	Mix	PT	PT	Y
Ga03g01177	DT	DT	Mix	DT	PT	DT	DT	Mix	Mix	PT	DT	DT	DT	PT	DT	PT	Y
Ga03g01178	Mix	Mix	PT	PT	PT	PT	Mix	PT	PT	PT	PT	PT	PT	PT	PT	PT	Y
Ga03g01179	PT	Mix	DT	DT	DT	Mix	DT	DT	DT	DT	DT	Mix	DT	DT	DT	DT	Y
Ga03g01181	PT	PT	PT	PT	PT	PT	PT	PT	PT	PT	PT	PT	PT	PT	PT	PT	N
Ga03g01187	PT	DT	PT	PT	PT	PT	PT	PT	PT	PT	PT	PT	PT	PT	PT	PT	Y
Ga03g01194	Other	Other	Other	Other	Other	Other	Other	Other	Mix	Mix	Other	Other	Mix	Mix	Mix	Mix	Y
Ga03g01196	Mix	Other	Mix	Mix	Other	Other	Mix	Other	Mix	Mix	Other	Other	Mix	Other	Mix	Mix	Y
Ga03g01202	PT	Mix	Mix	PT	PT	Mix	Mix	Mix	Mix	Mix	Mix	PT	PT	DT	Mix	Mix	Y
Ga03g01203	Mix	DT	Mix	PT	Mix	Mix	Mix	Mix	Mix	Mix	Mix	Mix	Mix	Mix	Mix	PT	Y
Ga03g01204	PT	Mix	Mix	Mix	Mix	DT	DT	DT	PT	PT	PT	PT	Mix	PT	DT	Mix	Y
Ga03g01205	Mix	Mix	Mix	Mix	Mix	Mix	Mix	Mix	Mix	Mix	Mix	Mix	Mix	Mix	Mix	Mix	N
Ga03g01206	DT	DT	DT	DT	DT	DT	Mix	Mix	DT	DT	DT	DT	DT	DT	Mix	DT	Y
Ga03g01216	DT	DT	DT	NA	DT	DT	DT	DT	DT	DT	DT	DT	DT	DT	DT	DT	Y
Ga03g01217	DT	DT	DT	DT	DT	DT	DT	DT	DT	DT	DT	DT	DT	PT	DT	DT	Y
Ga03g01219	Mix	PT	Mix	PT	Mix	Mix	Mix	Mix	Mix	Mix	PT	Mix	Mix	PT	Mix	Mix	Y
Ga03g01222	PT	PT	PT	PT	PT	PT	PT	PT	PT	PT	PT	PT	PT	PT	DT	PT	Y
Ga03g01232	PT	PT	PT	PT	PT	PT	PT	PT	PT	PT	PT	PT	PT	PT	PT	PT	N
Ga03g01233	PT	Mix	PT	NA	PT	PT	PT	PT	NA	PT	PT	Mix	PT	PT	PT	PT	Y
Ga03g01234	DT	DT	DT	NA	DT	DT	DT	DT	DT	DT	DT	DT	DT	DT	DT	DT	Y
Ga03g01235	NA	Mix	DT	NA	Mix	CT	CT	CT	Mix	Mix	Mix	DT	DT	Mix	CT	DT	Y
Ga03g01237	Mix	PT	Mix	Mix	PT	DT	Mix	Mix	Mix	Mix	Mix	Mix	Mix	Mix	Mix	Mix	Y
Ga03g01251	Mix	Mix	Mix	NA	Mix	Mix	Other	Other	PT	Mix	Mix	Other	DT	Mix	Mix	Mix	Y
Ga03g01252	NA	PT	PT	NA	PT	Mix	PT	PT	DT	DT	NA	Mix	PT	Mix	PT	Mix	Y
Ga03g01255	CT	CT	CT	CT	CT	Mix	CT	CT	Mix	Mix	CT	CT	Mix	Mix	Mix	CT	Y
Ga03g01256	Mix	Mix	Mix	NA	Mix	Mix	Mix	NA	PT	PT	DT	Mix	Mix	NA	Mix	Mix	Y
Ga03g01262	PT	PT	PT	PT	PT	PT	PT	PT	PT	PT	PT	PT	PT	Mix	PT	PT	Y
Ga03g01266	DT	DT	DT	NA	DT	DT	DT	DT	DT	DT	DT	DT	DT	DT	DT	DT	Y
Ga03g01267	DT	DT	DT	DT	DT	NA	NA	NA	DT	DT	DT	DT	DT	DT	DT	DT	Y
Ga03g01268	Other	Other	Other	Other	Other	Other	Other	Other	Other	Other	Other	Other	Other	Other	Other	Other	N
Ga03g01269	Other	Mix	PT	PT	PT	PT	PT	PT	PT	PT	PT	PT	PT	PT	PT	PT	Y
Ga03g01272	DT	DT	DT	NA	DT	DT	DT	DT	DT	Mix	CT	DT	Mix	DT	Mix	Mix	Y
Ga03g01273	PT	NA	PT	NA	NA	NA	NA	NA	DT	Mix	PT	PT	PT	Mix	PT	Mix	Y
Ga03g01274	DT	DT	Mix	Mix	PT	Mix	PT	PT	Mix	PT	Mix	DT	PT	PT	PT	Mix	Y
Ga03g01275	DT	Mix	Mix	CT	CT	CT	Mix	CT	CT	Mix	Mix	Mix	Mix	CT	DT	Mix	Y
Ga03g01278	Mix	DT	Mix	PT	Mix	DT	DT	Mix	DT	DT	Mix	Mix	Mix	DT	Mix	Mix	Y
Ga03g01279	PT	PT	PT	PT	PT	PT	PT	PT	PT	PT	PT	PT	PT	PT	PT	PT	N
Ga03g01288	Mix	Mix	DT	DT	Mix	DT	DT	DT	DT	DT	Mix	Mix	DT	DT	DT	DT	Y
Ga03g01291	CT	DT	DT	DT	DT	DT	DT	DT	DT	DT	DT	DT	DT	DT	DT	DT	Y
Ga03g01299	PT	PT	PT	PT	PT	PT	PT	PT	PT	PT	PT	PT	PT	PT	PT	PT	N
Ga03g01310	DT	Mix	DT	Mix	Mix	Mix	PT	Mix	DT	DT	Mix	DT	DT	Mix	DT	Mix	Y
Ga03g01321	NA	NA	DT	DT	DT	DT	DT	DT	Mix	DT	DT	DT	DT	DT	DT	DT	Y
Ga03g01323	CT	CT	CT	DT	DT	DT	DT	DT	DT	DT	CT	CT	DT	DT	DT	DT	Y
Ga03g01331	DT	DT	DT	DT	DT	DT	DT	DT	DT	DT	DT	DT	DT	DT	DT	DT	N
Ga03g01338	Mix	Mix	Mix	PT	Mix	PT	PT	PT	PT	Mix	PT	PT	Mix	PT	PT	PT	Y
Ga03g01342	Mix	PT	Mix	PT	Mix	Mix	Mix	Mix	DT	DT	Mix	Mix	Mix	DT	DT	DT	Y
Ga03g01345	DT	DT	DT	DT	DT	DT	DT	NA	DT	DT	DT	DT	NA	DT	Mix	Mix	Y
Ga03g01346	Mix	CT	Mix	PT	CT	CT	CT	CT	PT	PT	Mix	PT	PT	Mix	DT	PT	Y
Ga03g01349	PT	PT	PT	PT	Mix	Mix	Mix	Mix	Mix	PT	PT	PT	PT	Mix	Mix	PT	Y
Ga03g01354	Mix	PT	Other	Other	Other	Other	Other	Other	PT	Mix	PT	Mix	Mix	Other	Other	Mix	Y
Ga03g01355	DT	DT	DT	DT	DT	DT	DT	DT	DT	DT	DT	DT	Mix	Mix	Mix	DT	Y
Ga03g01362	PT	PT	PT	PT	PT	Mix	PT	PT	PT	PT	PT	PT	PT	Mix	Mix	PT	Y
Ga03g01368	DT	DT	DT	DT	DT	DT	DT	DT	DT	DT	DT	DT	DT	DT	DT	DT	N
Ga03g01373	Mix	Mix	Mix	DT	Mix	Mix	Mix	DT	Mix	Mix	Mix	Mix	Mix	DT	DT	Mix	Y
Ga03g01376	NA	NA	NA	NA	PT	PT	Mix	PT	DT	Mix	PT	PT	Mix	DT	Mix	Mix	Y
Ga03g01378	DT	DT	DT	DT	Mix	DT	DT	DT	Mix	DT	DT	DT	DT	Mix	DT	DT	Y
Ga03g01382	Mix	Mix	Mix	DT	Mix	Mix	Mix	Mix	Other	Mix	Mix	Mix	Mix	PT	Mix	Other	Y
Ga03g01384	DT	DT	Mix	DT	Mix	DT	DT	DT	DT	DT	Mix	DT	DT	Mix	DT	DT	Y
Ga03g01394	Mix	Mix	Mix	Mix	Mix	Mix	Mix	Mix	Mix	PT	Mix	PT	PT	Mix	Mix	Mix	Y
Ga03g01397	DT	DT	DT	Mix	DT	DT	Mix	DT	Mix	Mix	DT	DT	DT	Mix	DT	DT	Y
Ga03g01401	DT	NA	Mix	Mix	Mix	Mix	Mix	Mix	PT	PT	NA	Mix	Mix	NA	Other	PT	Y
Ga03g01403	DT	DT	DT	DT	DT	DT	DT	DT	DT	DT	DT	DT	DT	DT	DT	DT	N
Ga03g01405	DT	DT	DT	NA	DT	DT	DT	DT	DT	DT	DT	DT	DT	DT	DT	DT	Y
Ga03g01406	PT	Mix	Mix	Other	Mix	Mix	Mix	PT	Mix	Mix	Mix	Mix	Mix	Mix	Mix	Mix	Y
Ga03g01407	PT	Mix	Mix	Other	Mix	Mix	Mix	Mix	Mix	Mix	Other	PT	Mix	Mix	PT	Mix	Y
Ga03g01408	DT	DT	DT	DT	DT	DT	DT	DT	DT	DT	DT	DT	DT	DT	DT	DT	N
Ga03g01409	Mix	Mix	Mix	PT	PT	PT	PT	Mix	PT	Mix	Mix	Mix	Mix	PT	Mix	PT	Y
Ga03g01416	DT	DT	DT	DT	DT	CT	CT	Mix	DT	Mix	DT	Mix	DT	DT	DT	Mix	Y
Ga03g01417	DT	DT	DT	DT	DT	DT	DT	DT	DT	DT	DT	DT	DT	DT	DT	DT	N
Ga03g01418	PT	PT	PT	PT	PT	PT	PT	Mix	PT	Mix	PT	PT	Mix	PT	Mix	PT	Y
Ga03g01421	DT	DT	DT	Mix	Mix	DT	DT	Mix	Mix	Mix	DT	DT	DT	Other	DT	Mix	Y
Ga03g01428	Mix	Mix	Mix	Mix	Mix	Mix	Mix	Mix	Mix	Mix	Mix	Mix	Mix	Mix	Mix	Mix	N
Ga03g01429	PT	PT	PT	PT	PT	PT	PT	PT	PT	PT	PT	PT	PT	PT	PT	PT	N
Ga03g01438	Other	Other	Other	Mix	Other	Other	Other	Other	Other	Other	Other	Other	Other	Other	Other	Other	Y
Ga03g01440	PT	PT	PT	PT	PT	PT	PT	PT	Mix	PT	PT	PT	PT	Mix	PT	PT	Y
Ga03g01442	CT	Mix	Mix	PT	Mix	Mix	Mix	Mix	Mix	Mix	DT	Mix	DT	Mix	DT	Mix	Y
Ga03g01443	PT	PT	Mix	PT	Mix	Mix	Mix	Mix	PT	PT	Mix	PT	PT	Mix	Mix	Mix	Y
Ga03g01447	PT	PT	PT	NA	PT	Mix	PT	PT	PT	PT	PT	PT	Mix	PT	CT	PT	Y
Ga03g01448	PT	NA	PT	NA	PT	NA	NA	NA	PT	PT	PT	PT	NA	NA	NA	NA	Y
Ga03g01453	Mix	DT	DT	DT	Mix	DT	PT	Mix	DT	PT	Mix	Mix	Mix	Mix	DT	PT	Y
Ga03g01455	Mix	Mix	PT	PT	Mix	Mix	Mix	Mix	Mix	Mix	PT	PT	Mix	PT	Mix	Mix	Y
Ga03g01458	DT	PT	PT	Mix	Mix	Mix	Mix	DT	Mix	Mix	Mix	Mix	Mix	Other	Mix	Other	Y
Ga03g01462	NA	DT	DT	DT	Mix	PT	PT	PT	PT	PT	Mix	PT	Mix	Mix	DT	DT	Y
Ga03g01463	CT	Mix	DT	DT	Mix	DT	Mix	CT	DT	DT	DT	Mix	Mix	DT	DT	DT	Y
Ga03g01464	DT	DT	DT	DT	DT	DT	DT	DT	DT	DT	DT	DT	DT	DT	DT	DT	N
Ga03g01465	DT	Mix	DT	Mix	DT	DT	DT	DT	DT	Mix	DT	Mix	Mix	Mix	DT	DT	Y
Ga03g01469	DT	DT	PT	Mix	NA	PT	Mix	NA	DT	Mix	Mix	Mix	NA	PT	NA	Mix	Y
Ga03g01473	DT	DT	DT	NA	DT	DT	DT	DT	DT	DT	DT	DT	DT	DT	DT	DT	Y
Ga03g01476	Other	Other	Mix	Other	Other	Mix	Other	Other	PT	Mix	Other	Other	Other	Other	Other	Other	Y
Ga03g01481	DT	DT	DT	DT	Mix	Mix	Mix	Mix	Mix	Mix	PT	DT	DT	Mix	DT	PT	Y
Ga03g01484	PT	PT	Mix	Mix	Mix	PT	Mix	Mix	DT	DT	Mix	DT	DT	Mix	DT	Mix	Y
Ga03g01485	PT	PT	Mix	Mix	Mix	PT	Mix	Mix	DT	DT	Mix	DT	DT	Mix	DT	Mix	Y
Ga03g01487	Mix	PT	DT	DT	Mix	Other	Mix	Mix	DT	DT	Mix	Mix	DT	DT	DT	DT	Y
Ga03g01500	Mix	Mix	PT	NA	PT	PT	PT	Mix	NA	Other	Mix	PT	DT	NA	NA	PT	Y
Ga03g01503	DT	DT	DT	DT	DT	DT	Mix	DT	DT	DT	DT	DT	DT	Mix	DT	DT	Y
Ga03g01504	Mix	DT	DT	DT	Mix	DT	DT	DT	DT	DT	DT	DT	DT	DT	DT	DT	Y
Ga03g01506	DT	DT	DT	DT	DT	Mix	Mix	DT	DT	DT	DT	DT	DT	DT	DT	DT	Y
Ga03g01511	Mix	Mix	Mix	DT	DT	Mix	Mix	Mix	DT	DT	PT	Mix	PT	DT	DT	DT	Y
Ga03g01512	DT	DT	DT	Mix	DT	DT	DT	DT	DT	DT	DT	DT	DT	DT	DT	DT	Y
Ga03g01515	PT	Mix	Mix	Mix	Mix	Mix	PT	PT	PT	Mix	Mix	Mix	DT	PT	Mix	DT	Y
Ga03g01516	Mix	Mix	Mix	PT	Mix	PT	Mix	Mix	Mix	Mix	Mix	Mix	Mix	Mix	Mix	Mix	Y
Ga03g01517	CT	CT	CT	CT	CT	CT	CT	CT	CT	CT	CT	CT	CT	CT	CT	CT	N
Ga03g01519	PT	PT	PT	PT	PT	PT	PT	PT	PT	PT	PT	PT	PT	PT	PT	PT	N
Ga03g01522	DT	Other	Mix	Other	Mix	PT	PT	Mix	Other	Mix	NA	Mix	Other	Mix	Other	Mix	Y
Ga03g01523	Mix	DT	Mix	DT	Mix	DT	Mix	Mix	DT	Mix	DT	Mix	Mix	Mix	Mix	Mix	Y
Ga03g01531	Mix	PT	Mix	PT	PT	Mix	Mix	Mix	PT	PT	PT	Mix	Mix	Mix	Mix	PT	Y
Ga03g01536	Mix	PT	PT	PT	PT	PT	PT	PT	Mix	Mix	PT	PT	PT	Mix	DT	PT	Y
Ga03g01537	PT	Mix	Mix	PT	PT	PT	Mix	Mix	Mix	DT	Mix	Mix	DT	PT	Mix	Mix	Y
Ga03g01538	DT	Mix	Mix	Mix	Mix	Mix	Mix	Mix	Mix	Mix	Mix	Mix	Mix	Mix	Mix	Mix	Y
Ga03g01541	DT	DT	DT	DT	DT	DT	DT	DT	Mix	DT	DT	DT	DT	DT	DT	DT	Y
Ga03g01549	PT	PT	PT	PT	PT	PT	PT	PT	PT	PT	PT	PT	PT	PT	PT	PT	N
Ga03g01553	Other	Mix	Other	Mix	Mix	Mix	Mix	Mix	Mix	Mix	Mix	Mix	Mix	Mix	Mix	Mix	Y
Ga03g01554	DT	Mix	Mix	NA	Mix	Mix	Mix	Mix	Other	Other	Mix	Other	Mix	Mix	Other	Mix	Y
Ga03g01556	DT	DT	DT	Mix	DT	DT	DT	DT	DT	DT	DT	DT	Mix	DT	Mix	DT	Y
Ga03g01563	NA	NA	Mix	NA	Mix	Mix	Mix	Mix	DT	Mix	PT	Mix	PT	DT	Mix	Mix	Y
Ga03g01565	NA	DT	Mix	DT	Mix	DT	DT	Mix	DT	DT	Mix	DT	Mix	PT	Mix	Mix	Y
Ga03g01567	Mix	DT	DT	Mix	Mix	Mix	Mix	Mix	DT	Mix	DT	DT	Mix	DT	DT	DT	Y
Ga03g01581	DT	DT	Mix	NA	PT	PT	PT	Mix	PT	Mix	NA	Mix	Mix	NA	PT	Mix	Y
Ga03g01584	NA	DT	DT	NA	DT	DT	DT	DT	DT	DT	NA	DT	NA	DT	NA	DT	Y
Ga03g01590	DT	DT	DT	DT	DT	DT	Mix	DT	DT	DT	DT	DT	DT	DT	DT	DT	Y
Ga03g01593	NA	NA	PT	NA	PT	PT	Mix	Mix	PT	PT	PT	Mix	PT	Mix	PT	PT	Y
Ga03g01599	PT	PT	PT	PT	PT	PT	PT	PT	Mix	PT	PT	PT	PT	PT	Mix	Mix	Y
Ga03g01600	PT	PT	DT	DT	DT	DT	DT	DT	DT	DT	DT	DT	DT	DT	DT	DT	Y
Ga03g01602	NA	DT	DT	NA	DT	DT	DT	DT	DT	DT	DT	DT	DT	Mix	DT	DT	Y
Ga03g01607	NA	PT	PT	Mix	PT	PT	PT	PT	PT	PT	PT	Mix	Mix	PT	PT	PT	Y
Ga03g01610	Mix	Mix	PT	PT	PT	PT	PT	PT	PT	Mix	PT	PT	Mix	PT	DT	Mix	Y
Ga03g01622	PT	PT	PT	PT	PT	PT	PT	PT	PT	PT	PT	PT	PT	PT	PT	PT	N
Ga03g01627	Mix	Mix	Mix	PT	Mix	Mix	Mix	DT	DT	DT	Mix	Mix	DT	DT	Mix	DT	Y
Ga03g01635	Mix	Mix	DT	Mix	DT	DT	DT	DT	DT	Mix	Mix	Mix	PT	DT	Mix	Mix	Y
Ga03g01639	Mix	Mix	PT	PT	PT	PT	Mix	Mix	Mix	Mix	PT	PT	PT	PT	Mix	PT	Y
Ga03g01640	PT	PT	Mix	NA	PT	DT	DT	Mix	DT	DT	DT	Mix	Mix	DT	Mix	DT	Y
Ga03g01649	DT	Mix	DT	DT	DT	DT	DT	DT	DT	DT	DT	DT	DT	DT	DT	DT	Y
Ga03g01650	PT	PT	PT	PT	PT	PT	PT	PT	PT	PT	PT	PT	PT	PT	PT	PT	N
Ga03g01652	Mix	Mix	PT	PT	Mix	Mix	PT	Mix	DT	Mix	PT	PT	Mix	DT	PT	PT	Y
Ga03g01653	CT	CT	CT	CT	CT	CT	CT	CT	CT	CT	CT	CT	CT	CT	Mix	CT	Y
Ga03g01655	CT	CT	CT	CT	CT	CT	Mix	CT	CT	CT	CT	CT	Mix	CT	Mix	CT	Y
Ga03g01657	DT	DT	DT	DT	DT	DT	DT	DT	DT	Mix	Mix	Mix	Mix	PT	DT	DT	Y
Ga03g01658	DT	DT	DT	Mix	DT	DT	DT	DT	DT	DT	DT	DT	DT	DT	DT	DT	Y
Ga03g01668	DT	Mix	Mix	Mix	Mix	Mix	Mix	DT	Mix	DT	Mix	PT	Mix	Mix	DT	PT	Y
Ga03g01669	PT	PT	PT	Mix	Mix	PT	PT	PT	PT	PT	PT	PT	PT	PT	PT	PT	Y
Ga03g01676	CT	DT	DT	DT	DT	DT	DT	DT	DT	DT	DT	DT	DT	DT	DT	DT	Y
Ga03g01680	DT	Mix	DT	NA	DT	Other	Other	Mix	Mix	Mix	DT	Mix	DT	Mix	DT	DT	Y
Ga03g01684	DT	DT	DT	DT	Mix	DT	DT	Mix	DT	DT	DT	DT	DT	DT	DT	DT	Y
Ga03g01685	Mix	Mix	Mix	PT	Mix	PT	Mix	Mix	Mix	Mix	PT	Mix	Mix	Mix	Mix	Mix	Y
Ga03g01694	CT	Mix	Mix	DT	DT	DT	DT	DT	DT	DT	CT	Mix	DT	DT	DT	DT	Y
Ga03g01698	NA	NA	DT	PT	DT	NA	PT	DT	Mix	Mix	DT	DT	DT	Mix	Mix	DT	Y
Ga03g01701	PT	PT	PT	PT	PT	PT	PT	PT	PT	PT	PT	PT	PT	PT	PT	PT	N
Ga03g01704	PT	PT	PT	NA	Mix	Mix	Mix	Mix	DT	Mix	Mix	Mix	PT	DT	PT	Mix	Y
Ga03g01706	NA	PT	PT	Other	PT	PT	PT	PT	Mix	Mix	Other	PT	Other	Mix	Other	Mix	Y
Ga03g01710	Mix	DT	DT	DT	DT	DT	DT	DT	DT	DT	DT	DT	DT	DT	DT	DT	Y
Ga03g01714	DT	Mix	Mix	Mix	Mix	Mix	Mix	Mix	DT	Mix	DT	Mix	Mix	DT	Mix	Mix	Y
Ga03g01716	Mix	CT	CT	CT	CT	CT	Mix	CT	CT	CT	CT	CT	CT	CT	CT	CT	Y
Ga03g01718	DT	DT	DT	DT	DT	DT	DT	Mix	Mix	Mix	DT	DT	DT	Mix	DT	Mix	Y
Ga03g01725	Mix	Mix	Mix	CT	Mix	CT	PT	PT	Mix	DT	Mix	Mix	Mix	Mix	Mix	Mix	Y
Ga03g01726	PT	PT	PT	PT	PT	PT	PT	PT	PT	PT	Mix	PT	PT	PT	PT	PT	Y
Ga03g01727	PT	Mix	DT	DT	DT	DT	DT	DT	DT	DT	DT	DT	DT	DT	DT	DT	Y
Ga03g01729	DT	DT	Mix	NA	DT	Mix	Mix	DT	DT	DT	Mix	Mix	Mix	DT	Mix	Mix	Y
Ga03g01734	DT	NA	DT	DT	DT	DT	DT	DT	DT	DT	NA	NA	NA	DT	NA	DT	Y
Ga03g01737	PT	Mix	Other	Mix	Other	Mix	PT	PT	Mix	Mix	Mix	Other	Mix	PT	Other	Mix	Y
Ga03g01740	PT	Mix	Mix	PT	Mix	Mix	Mix	Mix	Mix	PT	PT	PT	PT	PT	PT	PT	Y
Ga03g01742	DT	Mix	Mix	Other	Mix	Mix	Mix	Mix	Mix	Mix	Mix	Mix	Mix	Other	Mix	Mix	Y
Ga03g01746	Mix	Mix	Mix	Mix	DT	DT	DT	Mix	Mix	DT	DT	Mix	Mix	DT	DT	DT	Y
Ga03g01748	DT	DT	DT	PT	Mix	Mix	Mix	Mix	PT	PT	DT	DT	PT	PT	PT	PT	Y
Ga03g01752	DT	DT	DT	NA	DT	DT	DT	DT	DT	DT	DT	DT	DT	DT	DT	DT	Y
Ga03g01754	Mix	Mix	DT	DT	DT	DT	DT	DT	DT	DT	DT	DT	DT	DT	DT	DT	Y
Ga03g01757	Mix	Mix	Mix	Other	Mix	Mix	Mix	Mix	Mix	Mix	Other	Other	Other	PT	Mix	Mix	Y
Ga03g01759	DT	DT	DT	DT	DT	DT	DT	DT	DT	DT	DT	DT	DT	DT	DT	DT	N
Ga03g01764	Mix	DT	DT	DT	Mix	DT	Mix	Mix	Mix	Mix	DT	DT	DT	DT	DT	DT	Y
Ga03g01769	Mix	DT	Mix	DT	Mix	DT	DT	Mix	PT	PT	DT	Mix	PT	Mix	Mix	Mix	Y
Ga03g01775	DT	DT	DT	DT	DT	CT	DT	CT	DT	DT	DT	Mix	DT	DT	DT	Mix	Y
Ga03g01778	Mix	Mix	Mix	PT	DT	Mix	Mix	Mix	PT	Mix	Mix	Mix	Mix	PT	Mix	PT	Y
Ga03g01779	Mix	Mix	Mix	PT	DT	Mix	Mix	Mix	PT	Mix	Mix	Mix	Mix	PT	Mix	PT	Y
Ga03g01780	Mix	Mix	Mix	PT	DT	Mix	Mix	Mix	PT	Mix	Mix	Mix	Mix	PT	Mix	PT	Y
Ga03g01781	NA	DT	Mix	NA	Mix	PT	PT	PT	PT	PT	Mix	Mix	Mix	Mix	PT	Mix	Y
Ga03g01783	PT	PT	PT	PT	PT	DT	PT	PT	PT	PT	PT	PT	PT	PT	PT	PT	Y
Ga03g01800	DT	DT	Mix	PT	DT	PT	Mix	Mix	Mix	Mix	Mix	Mix	DT	PT	NA	Mix	Y
Ga03g01802	DT	DT	DT	Mix	DT	DT	DT	DT	DT	Mix	Mix	DT	Mix	PT	Mix	PT	Y
Ga03g01808	CT	DT	Mix	DT	Mix	Mix	DT	CT	DT	Mix	DT	DT	DT	DT	Mix	DT	Y
Ga03g01809	PT	PT	PT	PT	PT	PT	PT	PT	PT	DT	PT	PT	Mix	Mix	Mix	PT	Y
Ga03g01811	Other	Other	Other	Mix	Other	NA	NA	NA	Other	Mix	Other	Other	Other	Other	Mix	Other	Y
Ga03g01814	PT	DT	PT	NA	Mix	Mix	PT	Mix	DT	Mix	Mix	PT	Mix	Mix	Mix	PT	Y
Ga03g01816	NA	DT	PT	NA	Mix	DT	Mix	PT	Mix	Mix	PT	PT	PT	PT	PT	PT	Y
Ga03g01817	NA	PT	Mix	Mix	DT	PT	Mix	Mix	DT	PT	Mix	PT	PT	Mix	PT	Mix	Y
Ga03g01819	DT	DT	Mix	DT	PT	Other	Mix	Mix	PT	PT	DT	DT	DT	PT	DT	PT	Y
Ga03g01820	DT	Mix	DT	PT	PT	Mix	Mix	Mix	PT	Mix	DT	DT	Mix	DT	Mix	DT	Y
Ga03g01823	Mix	DT	Mix	Mix	PT	DT	Mix	Mix	Mix	Mix	DT	DT	DT	Mix	Mix	Mix	Y
Ga03g01826	DT	DT	DT	Mix	DT	DT	DT	DT	DT	DT	DT	DT	DT	DT	DT	DT	Y
Ga03g01827	NA	DT	DT	DT	DT	DT	DT	DT	DT	DT	DT	DT	DT	DT	DT	DT	Y
Ga03g01828	NA	PT	PT	NA	PT	PT	Mix	Mix	Mix	Mix	Mix	Mix	Mix	Mix	Other	Mix	Y
Ga03g01837	PT	PT	PT	DT	PT	Mix	Mix	PT	PT	PT	PT	PT	Mix	PT	PT	PT	Y
Ga03g01839	DT	DT	DT	DT	DT	Mix	DT	DT	Mix	DT	DT	DT	DT	PT	DT	Mix	Y
Ga03g01841	PT	Mix	PT	Mix	PT	Mix	Mix	PT	Mix	DT	Mix	Mix	DT	Mix	Mix	DT	Y
Ga03g01843	DT	DT	PT	PT	PT	Mix	PT	PT	PT	Mix	DT	Mix	PT	Mix	PT	Mix	Y
Ga03g01850	Mix	Mix	Mix	Mix	Mix	Mix	Mix	Mix	Mix	Mix	PT	PT	PT	PT	Mix	PT	Y
Ga03g01857	CT	CT	DT	CT	DT	DT	DT	DT	DT	DT	CT	DT	DT	DT	DT	DT	Y
Ga03g01858	PT	PT	Mix	Mix	Mix	Mix	Mix	Mix	DT	Mix	DT	Mix	DT	Mix	DT	Mix	Y
Ga03g01868	DT	DT	DT	DT	DT	DT	DT	DT	DT	DT	DT	DT	DT	DT	NA	DT	Y
Ga03g01869	CT	Mix	Mix	DT	Mix	Mix	Mix	Mix	Mix	DT	Mix	CT	CT	Mix	DT	Mix	Y
Ga03g01870	DT	DT	DT	DT	DT	DT	DT	DT	DT	DT	DT	DT	DT	DT	DT	DT	N
Ga03g01871	PT	PT	PT	Mix	Mix	PT	PT	Mix	PT	Mix	PT	PT	PT	Mix	Mix	PT	Y
Ga03g01872	CT	Mix	DT	DT	DT	Mix	CT	CT	DT	DT	DT	Mix	DT	DT	DT	DT	Y
Ga03g01875	Mix	DT	Mix	Mix	Mix	DT	DT	DT	DT	DT	DT	DT	DT	DT	DT	DT	Y
Ga03g01881	DT	DT	Mix	Other	Mix	Mix	Mix	PT	PT	PT	PT	PT	PT	PT	Mix	PT	Y
Ga03g01882	CT	CT	DT	DT	DT	DT	DT	DT	DT	Mix	DT	DT	Mix	DT	Mix	DT	Y
Ga03g01883	NA	Other	Other	Other	Other	Other	Other	Other	Other	Other	Other	Other	Other	Other	Other	Other	Y
Ga03g01890	PT	PT	PT	PT	PT	Mix	Mix	Mix	PT	Mix	Mix	PT	PT	PT	PT	Mix	Y
Ga03g01892	Mix	DT	DT	DT	DT	DT	DT	DT	DT	DT	DT	DT	DT	DT	DT	DT	Y
Ga03g01893	Mix	DT	DT	DT	DT	DT	DT	DT	DT	DT	DT	DT	DT	DT	DT	DT	Y
Ga03g01897	NA	PT	Mix	NA	Mix	PT	PT	PT	Mix	Mix	PT	Mix	DT	Mix	NA	DT	Y
Ga03g01906	PT	PT	DT	DT	DT	DT	DT	DT	DT	DT	NA	DT	DT	DT	DT	NA	Y
Ga03g01909	DT	DT	DT	DT	DT	DT	DT	DT	DT	DT	DT	DT	DT	DT	DT	DT	N
Ga03g01915	Mix	Mix	Mix	Mix	Mix	DT	Mix	PT	DT	Mix	Mix	PT	PT	DT	PT	Mix	Y
Ga03g01916	DT	DT	DT	DT	DT	DT	DT	DT	DT	DT	DT	DT	DT	DT	DT	DT	N
Ga03g01917	DT	DT	DT	DT	DT	DT	DT	DT	Mix	Mix	DT	DT	DT	DT	DT	DT	Y
Ga03g01920	PT	PT	PT	PT	PT	PT	PT	PT	PT	PT	PT	PT	PT	PT	PT	PT	N
Ga03g01922	NA	DT	DT	NA	Mix	DT	DT	DT	Mix	Mix	PT	Mix	Mix	PT	DT	Mix	Y
Ga03g01925	NA	NA	PT	NA	DT	Mix	DT	Mix	Mix	PT	PT	PT	Mix	Mix	PT	PT	Y
Ga03g01930	Mix	Mix	Mix	Mix	Mix	Mix	Mix	Mix	Other	Mix	Mix	Mix	Mix	Other	Mix	Mix	Y
Ga03g01931	NA	Other	Mix	Other	PT	Mix	Mix	Mix	PT	Other	Other	Mix	Mix	Other	Other	Mix	Y
Ga03g01935	DT	DT	DT	NA	DT	DT	DT	DT	DT	DT	DT	DT	DT	DT	DT	DT	Y
Ga03g01942	Mix	Mix	Mix	Mix	Mix	Mix	Mix	Mix	Mix	Mix	Mix	Mix	Mix	Mix	Mix	Mix	N
Ga03g01946	Mix	PT	PT	Mix	PT	Mix	Mix	Mix	Mix	PT	Mix	PT	PT	Mix	Mix	Mix	Y
Ga03g01951	DT	DT	DT	DT	DT	DT	DT	DT	DT	DT	DT	DT	DT	DT	DT	DT	N
Ga03g01958	DT	DT	DT	DT	DT	DT	DT	DT	DT	DT	DT	DT	DT	DT	DT	DT	N
Ga03g01959	DT	DT	DT	DT	DT	DT	DT	DT	DT	DT	DT	DT	DT	DT	DT	DT	N
Ga03g01967	PT	PT	PT	PT	PT	PT	PT	PT	PT	PT	PT	PT	PT	PT	PT	PT	N
Ga03g01968	DT	DT	DT	DT	DT	DT	DT	DT	DT	DT	DT	DT	DT	DT	DT	DT	N
Ga03g01971	DT	PT	DT	DT	DT	Mix	Mix	DT	DT	PT	DT	Mix	DT	DT	DT	Mix	Y
Ga03g01974	PT	PT	PT	PT	PT	PT	Mix	DT	PT	PT	Mix	PT	PT	Mix	Mix	PT	Y
Ga03g01975	DT	DT	DT	DT	DT	DT	DT	Mix	Mix	DT	DT	DT	DT	Mix	DT	DT	Y
Ga03g01982	PT	PT	Mix	PT	PT	Mix	Mix	Mix	DT	DT	PT	PT	PT	DT	Mix	Mix	Y
Ga03g01983	DT	DT	DT	DT	DT	DT	DT	DT	DT	DT	DT	DT	DT	DT	DT	DT	N
Ga03g01984	NA	DT	DT	DT	DT	DT	Mix	Mix	DT	Mix	DT	DT	DT	CT	Mix	Mix	Y
Ga03g01985	DT	DT	Mix	DT	DT	DT	DT	DT	DT	DT	DT	DT	DT	DT	DT	DT	Y
Ga03g01986	DT	PT	PT	PT	PT	PT	Mix	PT	PT	PT	PT	PT	PT	PT	PT	PT	Y
Ga03g01989	Mix	Mix	Mix	DT	Mix	Mix	Mix	Mix	Mix	Mix	Mix	Mix	Mix	DT	Mix	Mix	Y
Ga03g01991	NA	PT	Mix	PT	PT	Mix	PT	PT	Mix	Mix	Mix	Mix	Mix	PT	Mix	Mix	Y
Ga03g01996	DT	Mix	DT	Mix	Mix	DT	DT	Mix	DT	DT	Mix	Mix	Mix	Mix	DT	Mix	Y
Ga03g01997	PT	Mix	Mix	DT	Mix	DT	Mix	Mix	Mix	DT	DT	DT	DT	Mix	DT	DT	Y
Ga03g02002	DT	Mix	Mix	PT	Mix	Mix	Mix	Mix	Mix	Mix	PT	PT	PT	PT	DT	PT	Y
Ga03g02015	DT	DT	DT	DT	DT	DT	DT	DT	DT	DT	DT	DT	DT	DT	DT	DT	N
Ga03g02020	Mix	Mix	Mix	Mix	Mix	Mix	Other	Mix	Mix	Mix	DT	Mix	Mix	Mix	Other	Mix	Y
Ga03g02022	Mix	Mix	Mix	DT	DT	Mix	DT	Mix	Mix	Mix	Mix	Mix	Mix	Mix	Mix	Mix	Y
Ga03g02023	DT	Mix	DT	DT	Mix	PT	PT	PT	DT	DT	DT	DT	DT	DT	DT	DT	Y
Ga03g02027	DT	DT	PT	PT	Mix	DT	DT	DT	Mix	DT	PT	Mix	DT	DT	Mix	Mix	Y
Ga03g02028	DT	DT	DT	DT	DT	DT	DT	DT	DT	DT	DT	DT	DT	DT	DT	DT	N
Ga03g02031	DT	DT	Mix	DT	Mix	DT	Mix	Mix	Mix	PT	Mix	PT	PT	PT	Mix	PT	Y
Ga03g02034	DT	DT	Mix	PT	Mix	Mix	Mix	Mix	DT	Mix	Mix	Mix	PT	Mix	Mix	Mix	Y
Ga03g02037	DT	DT	DT	NA	DT	DT	DT	DT	DT	DT	DT	DT	DT	DT	DT	DT	Y
Ga03g02047	Other	Mix	Mix	NA	Other	Other	Mix	DT	DT	DT	Mix	DT	DT	DT	DT	DT	Y
Ga03g02060	PT	PT	PT	Mix	PT	DT	DT	Mix	Mix	Mix	PT	PT	Mix	Other	DT	Mix	Y
Ga03g02061	CT	CT	Mix	NA	DT	NA	NA	NA	DT	DT	DT	DT	DT	DT	DT	DT	Y
Ga03g02064	Other	Other	Other	Other	Other	Other	Other	Other	Other	Other	Other	Other	Other	Other	Other	Other	N
Ga03g02066	DT	DT	DT	NA	DT	DT	DT	DT	DT	DT	DT	DT	DT	DT	Mix	DT	Y
Ga03g02071	DT	DT	DT	DT	DT	DT	DT	DT	DT	DT	DT	DT	DT	DT	DT	DT	N
Ga03g02075	Mix	Mix	Mix	PT	Mix	PT	Mix	Mix	PT	PT	PT	PT	Mix	PT	NA	PT	Y
Ga03g02087	Mix	DT	PT	DT	PT	DT	DT	Mix	DT	Mix	Mix	Mix	Mix	Mix	Mix	Mix	Y
Ga03g02089	DT	DT	DT	PT	DT	Mix	DT	DT	Mix	DT	DT	DT	DT	DT	DT	DT	Y
Ga03g02090	PT	PT	PT	PT	PT	PT	PT	PT	PT	PT	PT	PT	PT	PT	PT	PT	N
Ga03g02091	DT	DT	DT	DT	DT	DT	Mix	DT	DT	DT	DT	DT	DT	DT	DT	DT	Y
Ga03g02094	Other	Mix	Other	Other	Other	Mix	Mix	PT	Other	Other	Other	Mix	Other	Other	Other	Other	Y
Ga03g02095	Other	Mix	Other	Other	Other	Mix	Mix	PT	Other	Other	Other	Mix	Other	Other	Other	Other	Y
Ga03g02096	Mix	DT	DT	PT	PT	PT	Mix	Mix	PT	PT	DT	Mix	PT	Mix	PT	PT	Y
Ga03g02097	DT	DT	Mix	Mix	Mix	DT	Mix	DT	Mix	Mix	DT	Mix	Mix	DT	DT	Mix	Y
Ga03g02108	NA	PT	DT	PT	Mix	DT	Mix	Mix	Mix	Mix	DT	PT	DT	Mix	Mix	Mix	Y
Ga03g02114	PT	PT	PT	PT	PT	PT	PT	PT	PT	PT	PT	PT	PT	PT	PT	PT	N
Ga03g02120	NA	Mix	DT	DT	DT	DT	Mix	PT	DT	PT	PT	Mix	Mix	Mix	Mix	Mix	Y
Ga03g02125	PT	PT	PT	PT	PT	PT	PT	PT	PT	PT	PT	PT	PT	PT	PT	PT	N
Ga03g02128	Mix	DT	Mix	Mix	Mix	Mix	DT	Mix	Mix	Mix	Mix	Mix	Mix	Mix	Mix	Mix	Y
Ga03g02129	DT	DT	DT	DT	DT	DT	DT	DT	DT	DT	DT	DT	DT	DT	DT	DT	N
Ga03g02130	DT	DT	DT	Mix	DT	DT	DT	DT	DT	Mix	DT	DT	DT	DT	DT	DT	Y
Ga03g02131	DT	Mix	Mix	PT	Mix	Mix	Mix	Mix	PT	PT	Mix	DT	DT	Mix	DT	Mix	Y
Ga03g02135	NA	DT	PT	NA	NA	Mix	Mix	Mix	NA	PT	DT	Mix	PT	NA	NA	Mix	Y
Ga03g02138	DT	Mix	DT	DT	DT	DT	DT	DT	DT	DT	DT	Mix	DT	DT	DT	DT	Y
Ga03g02139	DT	DT	DT	DT	DT	DT	DT	DT	DT	DT	DT	DT	DT	DT	DT	DT	N
Ga03g02141	NA	PT	Mix	DT	PT	PT	PT	PT	PT	PT	DT	PT	Mix	Mix	Mix	Mix	Y
Ga03g02145	Mix	Other	Mix	Other	Other	Other	Mix	Other	Other	Other	Mix	Other	Other	Other	Mix	Other	Y
Ga03g02148	Mix	PT	Mix	Mix	Mix	PT	PT	Mix	PT	Mix	Mix	Mix	Mix	Mix	Mix	Mix	Y
Ga03g02159	DT	DT	DT	DT	DT	DT	DT	DT	DT	DT	DT	DT	DT	DT	DT	DT	N
Ga03g02160	PT	DT	Mix	PT	DT	DT	Mix	DT	DT	DT	DT	Mix	Mix	DT	Mix	DT	Y
Ga03g02163	PT	NA	DT	DT	Mix	PT	PT	PT	Mix	DT	Mix	PT	PT	DT	PT	Mix	Y
Ga03g02168	DT	DT	Mix	Mix	Mix	DT	Mix	Mix	PT	PT	Mix	DT	Mix	PT	Mix	PT	Y
Ga03g02176	Mix	NA	Mix	NA	PT	Mix	Mix	Mix	DT	Mix	DT	Mix	Mix	Mix	Mix	Mix	Y
Ga03g02183	DT	DT	DT	DT	DT	DT	DT	DT	DT	DT	DT	DT	DT	DT	DT	DT	N
Ga03g02187	DT	DT	PT	PT	Mix	PT	Mix	PT	PT	PT	Mix	Mix	Mix	PT	PT	PT	Y
Ga03g02193	DT	Mix	PT	PT	PT	Mix	Mix	PT	PT	PT	PT	PT	PT	PT	PT	PT	Y
Ga03g02194	PT	PT	PT	PT	PT	PT	Mix	Mix	Mix	Mix	PT	PT	PT	PT	Mix	Mix	Y
Ga03g02195	DT	DT	DT	DT	DT	DT	DT	DT	DT	DT	DT	DT	DT	DT	DT	DT	N
Ga03g02197	DT	DT	PT	DT	PT	PT	Mix	Mix	PT	PT	PT	Mix	PT	PT	PT	PT	Y
Ga03g02198	Mix	Mix	Mix	Mix	Mix	Mix	Mix	Mix	DT	DT	Mix	Mix	Mix	Mix	Mix	Mix	Y
Ga03g02199	DT	DT	DT	DT	DT	DT	DT	DT	DT	DT	DT	DT	DT	DT	DT	DT	N
Ga03g02200	Mix	DT	DT	DT	DT	DT	DT	DT	DT	DT	DT	DT	DT	DT	DT	DT	Y
Ga03g02201	NA	DT	DT	DT	DT	DT	DT	Mix	DT	DT	DT	DT	DT	DT	DT	DT	Y
Ga03g02202	Mix	PT	PT	PT	PT	PT	PT	Mix	Mix	Mix	PT	PT	PT	PT	Mix	PT	Y
Ga03g02205	DT	DT	CT	NA	CT	CT	CT	CT	Mix	CT	Mix	DT	CT	CT	CT	CT	Y
Ga03g02210	CT	DT	DT	DT	Mix	Mix	Mix	Mix	CT	Mix	DT	Mix	DT	CT	DT	Mix	Y
Ga03g02219	DT	Mix	CT	CT	NA	NA	DT	CT	CT	DT	CT	CT	CT	NA	CT	Mix	Y
Ga03g02223	Mix	DT	DT	PT	Mix	DT	DT	DT	DT	DT	Mix	DT	DT	DT	DT	DT	Y
Ga03g02226	Mix	DT	Mix	DT	Mix	DT	Mix	DT	Mix	Mix	DT	Mix	DT	Mix	DT	Mix	Y
Ga03g02231	CT	Mix	DT	Mix	DT	DT	DT	DT	DT	Mix	CT	CT	CT	DT	CT	Mix	Y
Ga03g02236	PT	PT	PT	PT	PT	Mix	PT	Mix	PT	PT	PT	PT	PT	PT	DT	PT	Y
Ga03g02238	NA	PT	PT	Mix	PT	PT	PT	PT	Other	Other	Mix	PT	Mix	Other	Mix	Other	Y
Ga03g02242	DT	DT	DT	DT	DT	DT	DT	DT	DT	DT	DT	DT	DT	DT	DT	DT	N
Ga03g02245	PT	PT	PT	PT	Mix	Mix	PT	PT	PT	PT	PT	PT	PT	PT	PT	PT	Y
Ga03g02248	PT	PT	PT	PT	PT	PT	PT	PT	PT	PT	PT	PT	PT	PT	DT	PT	Y
Ga03g02252	DT	DT	DT	DT	DT	DT	DT	DT	DT	DT	DT	DT	DT	DT	DT	DT	N
Ga03g02254	DT	DT	DT	DT	DT	DT	DT	DT	DT	DT	DT	DT	DT	DT	DT	DT	N
Ga03g02255	Mix	PT	Mix	PT	PT	PT	PT	PT	CT	Mix	PT	Mix	PT	CT	PT	Mix	Y
Ga03g02256	NA	CT	CT	NA	CT	Mix	CT	CT	CT	CT	CT	CT	CT	CT	CT	Mix	Y
Ga03g02257	PT	PT	Mix	DT	DT	Mix	PT	PT	Mix	DT	PT	Mix	DT	DT	DT	Mix	Y
Ga03g02258	PT	Mix	PT	PT	Mix	Mix	PT	PT	DT	Mix	Mix	Mix	PT	Mix	Mix	Mix	Y
Ga03g02260	Mix	Mix	Mix	PT	PT	PT	PT	PT	PT	PT	Mix	Mix	Mix	PT	Mix	PT	Y
Ga03g02261	DT	DT	DT	DT	DT	DT	Mix	DT	DT	DT	DT	DT	DT	DT	DT	DT	Y
Ga03g02267	CT	Mix	Mix	NA	PT	PT	Mix	PT	PT	PT	Mix	Mix	PT	PT	NA	PT	Y
Ga03g02271	DT	DT	DT	DT	DT	DT	DT	DT	DT	DT	Mix	DT	DT	DT	DT	DT	Y
Ga03g02272	Mix	Mix	DT	Mix	DT	DT	DT	DT	DT	DT	Mix	Mix	Mix	DT	Mix	DT	Y
Ga03g02282	PT	PT	Mix	PT	DT	Mix	Mix	PT	DT	Mix	PT	Mix	Mix	PT	PT	Mix	Y
Ga03g02287	Mix	Mix	DT	Mix	DT	DT	DT	DT	DT	DT	DT	DT	DT	DT	DT	DT	Y
Ga03g02300	DT	DT	DT	DT	DT	DT	DT	DT	DT	DT	DT	DT	DT	DT	DT	DT	N
Ga03g02308	PT	Mix	PT	PT	Mix	DT	Mix	DT	DT	PT	PT	Mix	Mix	PT	Mix	Mix	Y
Ga03g02312	CT	CT	Mix	Mix	CT	CT	CT	CT	Mix	CT	CT	CT	CT	CT	Mix	Mix	Y
Ga03g02315	PT	PT	PT	Mix	Mix	Mix	PT	PT	Mix	Mix	PT	PT	Mix	DT	PT	Mix	Y
Ga03g02320	Mix	Mix	Mix	Mix	Mix	Mix	Mix	Mix	DT	Mix	Mix	Mix	Mix	Mix	Mix	Mix	Y
Ga03g02321	DT	DT	DT	DT	DT	DT	DT	DT	DT	DT	DT	DT	DT	DT	DT	DT	N
Ga03g02355	DT	DT	DT	DT	Mix	DT	DT	DT	DT	DT	DT	DT	DT	DT	DT	DT	Y
Ga03g02356	DT	DT	DT	DT	DT	DT	Mix	Mix	DT	DT	Mix	DT	Mix	Mix	PT	Mix	Y
Ga03g02357	Mix	Mix	Mix	DT	Mix	Mix	Mix	Mix	Mix	Mix	Mix	Mix	Mix	Mix	Mix	Mix	Y
Ga03g02376	PT	NA	DT	DT	DT	DT	Mix	DT	DT	DT	DT	DT	DT	DT	Mix	DT	Y
Ga03g02378	DT	Mix	PT	DT	PT	Mix	PT	Mix	Mix	PT	PT	PT	DT	Mix	DT	Mix	Y
Ga03g02380	NA	PT	DT	NA	Mix	Mix	Mix	PT	PT	PT	PT	Mix	DT	Mix	PT	PT	Y
Ga03g02381	PT	PT	PT	PT	PT	Mix	PT	PT	PT	PT	PT	PT	PT	PT	PT	PT	Y
Ga03g02382	NA	DT	DT	PT	DT	DT	Mix	Mix	Mix	Mix	DT	DT	Mix	DT	Mix	DT	Y
Ga03g02384	Mix	Mix	Mix	Mix	Mix	Mix	Mix	Mix	Mix	Mix	PT	Mix	Mix	PT	Mix	PT	Y
Ga03g02386	DT	DT	Mix	Other	Mix	DT	Mix	Mix	DT	Mix	Other	Other	Other	Mix	Other	Other	Y
Ga03g02393	PT	Mix	Mix	Mix	Mix	PT	PT	PT	DT	Mix	DT	Mix	DT	DT	DT	DT	Y
Ga03g02396	Mix	DT	Mix	Mix	Mix	DT	Mix	Mix	Mix	Mix	Mix	DT	Mix	Mix	Mix	Mix	Y
Ga03g02397	PT	DT	Mix	PT	PT	DT	Mix	DT	Mix	PT	PT	PT	PT	Mix	PT	PT	Y
Ga03g02417	CT	Mix	DT	DT	DT	DT	DT	DT	DT	DT	DT	DT	DT	DT	DT	DT	Y
Ga03g02425	PT	PT	PT	NA	PT	Mix	DT	DT	PT	PT	PT	PT	PT	PT	PT	PT	Y
Ga03g02426	DT	DT	Mix	CT	CT	CT	CT	CT	Mix	CT	CT	DT	DT	DT	DT	NA	Y
Ga03g02429	NA	DT	DT	DT	Mix	Mix	PT	PT	Mix	Mix	Mix	Mix	Mix	PT	Mix	PT	Y
Ga03g02436	PT	PT	PT	PT	PT	PT	PT	PT	PT	PT	PT	PT	PT	PT	Mix	PT	Y
Ga03g02444	PT	Mix	PT	NA	Mix	DT	DT	DT	DT	DT	DT	Mix	DT	DT	NA	DT	Y
Ga03g02448	CT	CT	DT	DT	DT	DT	Mix	DT	DT	Mix	DT	DT	DT	DT	DT	DT	Y
Ga03g02454	PT	PT	PT	Other	Mix	Mix	PT	PT	PT	Mix	PT	PT	PT	Mix	Mix	PT	Y
Ga03g02462	PT	Mix	PT	PT	PT	PT	PT	PT	PT	PT	PT	PT	PT	PT	PT	PT	Y
Ga03g02467	Mix	DT	DT	DT	DT	DT	DT	DT	DT	DT	Mix	DT	Mix	DT	DT	DT	Y
Ga03g02468	DT	DT	DT	DT	DT	DT	DT	DT	DT	DT	DT	DT	DT	DT	DT	DT	N
Ga03g02469	NA	DT	Mix	Mix	CT	Mix	Mix	CT	Mix	CT	DT	DT	DT	DT	DT	DT	Y
Ga03g02473	PT	DT	PT	PT	PT	DT	PT	PT	Mix	Mix	DT	Mix	Mix	PT	Mix	DT	Y
Ga03g02479	DT	DT	DT	PT	DT	DT	DT	DT	DT	DT	DT	DT	Mix	DT	PT	Mix	Y
Ga03g02485	NA	DT	DT	NA	NA	CT	Mix	CT	Mix	Mix	DT	CT	DT	DT	CT	DT	Y
Ga03g02486	DT	DT	DT	NA	DT	DT	Mix	Mix	Mix	Mix	DT	DT	DT	DT	DT	DT	Y
Ga03g02491	PT	PT	PT	PT	PT	PT	PT	PT	Mix	Mix	PT	PT	PT	PT	Mix	PT	Y
Ga03g02493	Mix	Mix	PT	PT	PT	PT	PT	Mix	PT	PT	PT	Mix	PT	PT	Mix	PT	Y
Ga03g02499	PT	PT	Mix	NA	Mix	Mix	Mix	Mix	PT	PT	PT	PT	PT	PT	PT	PT	Y
Ga03g02501	NA	DT	DT	DT	DT	DT	NA	DT	DT	DT	DT	DT	DT	DT	DT	DT	Y
Ga03g02502	Mix	DT	DT	DT	DT	DT	Mix	Mix	Mix	Mix	DT	Mix	DT	Mix	DT	DT	Y
Ga03g02503	CT	CT	DT	Mix	DT	DT	DT	DT	Mix	Mix	Mix	Mix	Mix	CT	Mix	Mix	Y
Ga03g02508	DT	DT	PT	DT	PT	Mix	Mix	Mix	PT	PT	PT	PT	PT	PT	Mix	PT	Y
Ga03g02515	PT	PT	PT	PT	PT	PT	PT	PT	PT	PT	PT	PT	PT	PT	PT	PT	N
Ga04g00007	DT	DT	DT	DT	DT	DT	PT	Mix	Mix	Mix	DT	DT	Mix	Mix	Mix	Mix	Y
Ga04g00008	Other	DT	Mix	DT	DT	DT	DT	PT	Other	PT	Mix	Mix	Mix	Other	Other	PT	Y
Ga04g00009	DT	DT	DT	DT	DT	DT	DT	DT	DT	DT	PT	DT	DT	Mix	DT	DT	Y
Ga04g00022	CT	CT	DT	DT	DT	DT	DT	DT	DT	DT	Mix	Mix	DT	DT	DT	DT	Y
Ga04g00024	Mix	DT	DT	DT	DT	DT	DT	DT	DT	DT	DT	DT	DT	DT	DT	DT	Y
Ga04g00025	DT	DT	DT	DT	DT	DT	DT	DT	DT	DT	DT	DT	DT	DT	DT	DT	N
Ga04g00028	PT	Mix	Mix	Mix	DT	DT	DT	DT	PT	Mix	PT	PT	PT	PT	DT	Mix	Y
Ga04g00031	CT	CT	Mix	PT	DT	Mix	DT	CT	Mix	PT	PT	Mix	PT	Mix	PT	PT	Y
Ga04g00032	PT	PT	PT	PT	PT	Mix	Mix	Mix	PT	PT	PT	PT	PT	PT	PT	PT	Y
Ga04g00042	PT	PT	PT	Mix	PT	PT	PT	PT	Mix	PT	PT	PT	Mix	PT	Mix	PT	Y
Ga04g00044	PT	DT	PT	PT	PT	PT	PT	Mix	DT	DT	PT	PT	PT	DT	PT	Mix	Y
Ga04g00048	Mix	PT	Mix	NA	Mix	Mix	PT	PT	PT	Mix	Mix	Mix	Mix	Mix	Mix	Mix	Y
Ga04g00050	DT	DT	DT	DT	DT	DT	DT	DT	DT	DT	DT	DT	DT	DT	DT	DT	N
Ga04g00058	DT	DT	DT	NA	DT	NA	NA	NA	NA	NA	Mix	DT	DT	Mix	CT	DT	Y
Ga04g00059	PT	Mix	DT	DT	DT	DT	DT	DT	DT	DT	DT	DT	DT	DT	DT	DT	Y
Ga04g00064	NA	DT	PT	DT	PT	DT	DT	PT	PT	PT	PT	PT	PT	PT	PT	PT	Y
Ga04g00079	DT	Mix	DT	DT	DT	DT	DT	DT	DT	DT	Mix	DT	DT	DT	DT	DT	Y
Ga04g00089	DT	DT	DT	DT	DT	DT	DT	DT	DT	DT	DT	DT	DT	DT	DT	DT	N
Ga04g00090	DT	Mix	DT	DT	DT	DT	DT	DT	DT	DT	DT	Mix	DT	DT	DT	DT	Y
Ga04g00096	PT	Mix	DT	Mix	Mix	DT	Mix	Mix	Mix	Mix	Mix	PT	PT	PT	Mix	Mix	Y
Ga04g00098	NA	CT	CT	NA	NA	NA	NA	NA	CT	CT	CT	CT	NA	NA	NA	CT	Y
Ga04g00101	DT	DT	DT	DT	DT	DT	DT	DT	CT	CT	DT	Mix	CT	NA	DT	Mix	Y
Ga04g00108	CT	Mix	Mix	NA	CT	Mix	CT	CT	Mix	Mix	DT	Mix	DT	DT	DT	DT	Y
Ga04g00113	PT	PT	PT	PT	PT	PT	PT	PT	PT	PT	PT	PT	Mix	PT	Mix	PT	Y
Ga04g00118	PT	PT	PT	NA	PT	DT	DT	DT	DT	Mix	PT	PT	PT	DT	Mix	Mix	Y
Ga04g00138	DT	Mix	Mix	CT	Mix	DT	DT	DT	Mix	DT	Mix	Mix	DT	CT	Mix	CT	Y
Ga04g00146	PT	PT	Mix	NA	Mix	Mix	Mix	Mix	Mix	PT	Mix	PT	PT	PT	PT	PT	Y
Ga04g00152	DT	NA	Mix	NA	Mix	NA	NA	DT	DT	Mix	DT	DT	NA	DT	DT	DT	Y
Ga04g00165	Mix	Mix	Mix	Mix	Mix	Mix	DT	Mix	Mix	Mix	DT	Mix	Mix	Mix	Mix	Mix	Y
Ga04g00178	DT	DT	DT	DT	DT	DT	DT	DT	DT	DT	DT	DT	DT	DT	DT	DT	N
Ga04g00179	DT	DT	DT	DT	DT	DT	DT	DT	DT	DT	DT	DT	DT	DT	DT	DT	N
Ga04g00180	DT	DT	DT	DT	DT	DT	DT	DT	DT	DT	DT	DT	DT	DT	DT	DT	N
Ga04g00181	DT	DT	DT	DT	DT	DT	DT	DT	DT	DT	DT	DT	DT	DT	DT	DT	N
Ga04g00183	Mix	Mix	Mix	DT	Mix	Mix	Mix	Mix	DT	DT	DT	Mix	DT	DT	DT	DT	Y
Ga04g00186	Mix	Mix	Mix	DT	Mix	DT	DT	DT	DT	DT	Mix	CT	DT	DT	DT	DT	Y
Ga04g00190	Mix	Mix	PT	PT	PT	PT	PT	Mix	PT	Mix	Mix	PT	PT	PT	Mix	PT	Y
Ga04g00191	Mix	Mix	Mix	PT	Mix	Other	Mix	Mix	Mix	Mix	Other	Mix	Mix	Mix	Mix	Mix	Y
Ga04g00194	Mix	PT	PT	PT	Mix	Mix	Mix	Mix	Mix	Mix	PT	Mix	Mix	PT	PT	Mix	Y
Ga04g00195	Mix	PT	PT	PT	Mix	Mix	Mix	Mix	Mix	Mix	PT	Mix	Mix	PT	PT	Mix	Y
Ga04g00200	NA	NA	CT	NA	CT	DT	DT	NA	DT	DT	DT	DT	DT	DT	DT	DT	Y
Ga04g00201	NA	PT	DT	NA	PT	Mix	Mix	Mix	Mix	Mix	DT	Mix	Mix	PT	PT	Mix	Y
Ga04g00203	Mix	DT	Mix	DT	DT	DT	DT	DT	DT	DT	DT	DT	DT	DT	DT	DT	Y
Ga04g00206	DT	DT	DT	DT	DT	DT	DT	DT	DT	DT	DT	DT	DT	DT	DT	DT	N
Ga04g00207	DT	PT	PT	PT	PT	PT	PT	PT	PT	PT	PT	PT	PT	PT	PT	PT	Y
Ga04g00209	NA	Mix	PT	Mix	PT	PT	PT	PT	PT	PT	PT	Mix	DT	PT	Mix	PT	Y
Ga04g00211	DT	PT	PT	DT	Mix	PT	PT	PT	DT	Mix	PT	PT	Mix	DT	DT	Mix	Y
Ga04g00212	NA	NA	Other	NA	Other	Other	Other	Other	DT	NA	NA	Other	NA	NA	NA	NA	Y
Ga04g00214	DT	NA	DT	NA	DT	DT	DT	DT	DT	DT	NA	DT	NA	NA	DT	DT	Y
Ga04g00217	DT	DT	DT	DT	DT	DT	DT	DT	DT	DT	DT	DT	DT	DT	NA	DT	Y
Ga04g00221	Mix	Mix	PT	PT	PT	DT	Mix	Mix	Mix	DT	Mix	Mix	Mix	DT	DT	DT	Y
Ga04g00222	PT	Mix	Mix	Mix	Mix	Mix	PT	Mix	PT	Mix	Mix	Mix	Mix	Mix	Mix	Mix	Y
Ga04g00224	Mix	Mix	PT	Mix	Mix	Mix	Mix	Mix	Mix	Mix	PT	PT	PT	PT	PT	PT	Y
Ga04g00229	CT	CT	CT	CT	CT	CT	CT	CT	CT	CT	CT	Mix	CT	CT	CT	CT	Y
Ga04g00231	NA	NA	DT	NA	NA	NA	NA	NA	Mix	DT	DT	Mix	DT	DT	DT	DT	Y
Ga04g00235	DT	Mix	PT	PT	PT	PT	PT	PT	PT	Mix	Mix	PT	PT	PT	Mix	PT	Y
Ga04g00239	PT	PT	PT	PT	PT	PT	PT	PT	PT	PT	PT	PT	PT	PT	PT	Mix	Y
Ga04g00240	CT	CT	CT	CT	Mix	CT	CT	Mix	CT	CT	CT	CT	CT	CT	CT	CT	Y
Ga04g00253	Mix	DT	Mix	NA	Mix	Mix	Mix	Mix	DT	DT	PT	Mix	Mix	DT	DT	DT	Y
Ga04g00267	DT	DT	Mix	PT	PT	PT	PT	PT	Mix	Mix	PT	PT	PT	PT	PT	Mix	Y
Ga04g00268	Mix	NA	PT	NA	PT	PT	PT	PT	PT	PT	PT	PT	PT	PT	PT	PT	Y
Ga04g00269	DT	DT	DT	DT	DT	DT	DT	DT	DT	DT	DT	DT	DT	DT	DT	DT	N
Ga04g00274	DT	DT	DT	DT	DT	DT	DT	NA	DT	DT	DT	DT	DT	DT	DT	DT	Y
Ga04g00275	DT	DT	DT	NA	DT	DT	DT	DT	DT	DT	DT	DT	DT	DT	Mix	DT	Y
Ga04g00279	PT	PT	PT	PT	PT	PT	PT	Mix	Mix	DT	PT	PT	Mix	DT	DT	DT	Y
Ga04g00281	PT	PT	DT	DT	DT	DT	DT	DT	DT	DT	DT	DT	DT	DT	DT	DT	Y
Ga04g00283	Mix	Mix	Other	Other	Other	Mix	Mix	Other	Mix	Mix	Mix	Mix	Mix	Other	Mix	Mix	Y
Ga04g00284	DT	DT	PT	PT	PT	PT	PT	PT	PT	PT	PT	PT	PT	PT	PT	PT	Y
Ga04g00285	DT	DT	Mix	DT	Mix	DT	PT	PT	Mix	PT	DT	DT	Mix	PT	Mix	PT	Y
Ga04g00329	DT	DT	DT	DT	DT	DT	DT	DT	DT	DT	DT	DT	DT	DT	DT	DT	N
Ga04g00333	PT	PT	Mix	PT	Mix	DT	DT	DT	DT	DT	Mix	PT	PT	DT	Mix	Mix	Y
Ga04g00334	NA	Mix	Mix	CT	Mix	CT	CT	CT	CT	CT	CT	CT	CT	CT	Mix	CT	Y
Ga04g00343	CT	CT	DT	DT	DT	Mix	Mix	Mix	Mix	Mix	Mix	DT	Mix	Mix	Mix	Mix	Y
Ga04g00356	PT	PT	PT	PT	Mix	Mix	Mix	Mix	Mix	PT	PT	PT	PT	PT	DT	PT	Y
Ga04g00358	PT	PT	PT	PT	Mix	DT	DT	DT	Other	Other	PT	Mix	PT	PT	Mix	Mix	Y
Ga04g00363	DT	Other	Mix	Mix	Other	Other	Other	Other	Other	Other	Other	Mix	Other	Mix	Other	Other	Y
Ga04g00368	Mix	Mix	Mix	PT	Mix	Mix	Mix	Mix	PT	Mix	Mix	DT	Mix	PT	PT	PT	Y
Ga04g00372	PT	PT	PT	PT	PT	PT	PT	PT	Mix	Mix	PT	PT	PT	Mix	Mix	Mix	Y
Ga04g00375	DT	DT	DT	DT	DT	DT	DT	DT	DT	DT	DT	DT	DT	DT	DT	DT	N
Ga04g00379	DT	DT	Mix	Mix	Mix	Mix	Mix	Mix	DT	Other	Mix	Mix	Mix	Mix	Mix	Other	Y
Ga04g00380	Other	Other	Mix	Other	Mix	DT	Mix	Mix	Mix	Mix	Mix	Other	Mix	PT	DT	Mix	Y
Ga04g00388	Mix	Mix	PT	PT	PT	PT	DT	Mix	PT	PT	PT	PT	PT	PT	PT	PT	Y
Ga04g00390	NA	CT	CT	NA	CT	DT	DT	NA	Mix	DT	NA	CT	CT	NA	DT	CT	Y
Ga04g00394	NA	NA	Mix	PT	Mix	PT	Mix	Mix	DT	Mix	Mix	PT	PT	Mix	PT	PT	Y
Ga04g00395	DT	DT	DT	DT	DT	DT	DT	DT	DT	DT	NA	DT	NA	NA	DT	DT	Y
Ga04g00402	DT	DT	DT	DT	DT	DT	DT	DT	DT	DT	DT	DT	DT	DT	DT	DT	N
Ga04g00403	Mix	PT	DT	DT	DT	Mix	DT	DT	Mix	DT	DT	Mix	DT	DT	DT	DT	Y
Ga04g00418	DT	DT	Mix	DT	DT	DT	DT	DT	DT	DT	Mix	Mix	Mix	DT	Mix	DT	Y
Ga04g00426	PT	PT	DT	DT	DT	DT	DT	PT	DT	PT	DT	PT	PT	DT	DT	PT	Y
Ga04g00432	DT	DT	DT	DT	DT	Mix	Mix	DT	DT	Mix	DT	DT	DT	DT	DT	DT	Y
Ga04g00433	PT	PT	Mix	Mix	Mix	Mix	Mix	Other	Mix	Mix	Mix	PT	DT	Other	DT	Mix	Y
Ga04g00435	NA	DT	Mix	PT	DT	Mix	PT	Mix	DT	PT	Mix	PT	Mix	Mix	DT	PT	Y
Ga04g00441	Mix	DT	PT	DT	PT	DT	DT	Mix	DT	Mix	Mix	DT	Mix	Mix	DT	Mix	Y
Ga04g00443	DT	DT	DT	DT	DT	DT	DT	DT	DT	DT	DT	DT	DT	DT	DT	DT	N
Ga04g00446	Mix	Mix	Other	Other	Other	Mix	Mix	Mix	Mix	Other	Mix	Mix	Mix	PT	Mix	Other	Y
Ga04g00451	Mix	DT	DT	CT	DT	DT	DT	DT	DT	DT	DT	DT	DT	DT	DT	DT	Y
Ga04g00452	Mix	DT	DT	CT	DT	DT	DT	DT	DT	DT	DT	DT	DT	DT	DT	DT	Y
Ga04g00453	CT	Mix	Mix	Mix	Mix	Mix	Mix	Mix	PT	Mix	PT	Mix	Mix	Mix	Mix	Mix	Y
Ga04g00456	PT	PT	PT	PT	PT	PT	DT	PT	PT	PT	PT	PT	PT	PT	PT	PT	Y
Ga04g00457	DT	DT	DT	DT	DT	DT	DT	DT	DT	DT	DT	DT	DT	DT	DT	DT	N
Ga04g00463	PT	PT	PT	PT	PT	Mix	Mix	PT	PT	PT	PT	PT	PT	PT	PT	PT	Y
Ga04g00464	DT	DT	DT	DT	DT	DT	DT	DT	DT	DT	DT	DT	DT	DT	DT	DT	N
Ga04g00466	PT	NA	DT	DT	DT	Mix	PT	Mix	PT	PT	PT	DT	DT	Mix	DT	Mix	Y
Ga04g00468	CT	CT	CT	NA	CT	DT	DT	Mix	DT	DT	DT	DT	DT	Mix	DT	DT	Y
Ga04g00472	CT	CT	CT	CT	CT	DT	DT	DT	DT	DT	Mix	CT	DT	DT	DT	DT	Y
Ga04g00473	PT	Mix	Mix	DT	Mix	Mix	Mix	Mix	DT	DT	Mix	Mix	DT	Mix	Mix	DT	Y
Ga04g00475	Mix	Mix	Mix	NA	Mix	DT	NA	NA	DT	DT	DT	Mix	DT	DT	DT	DT	Y
Ga04g00485	DT	DT	DT	DT	DT	DT	DT	DT	DT	DT	DT	DT	DT	DT	DT	DT	N
Ga04g00488	DT	DT	DT	DT	DT	DT	DT	DT	DT	DT	DT	DT	DT	DT	DT	DT	N
Ga04g00490	Mix	DT	Mix	PT	PT	DT	DT	DT	DT	DT	DT	DT	DT	DT	DT	DT	Y
Ga04g00491	DT	DT	DT	DT	DT	DT	DT	DT	DT	DT	DT	DT	DT	DT	DT	DT	N
Ga04g00494	PT	Mix	Mix	Other	PT	PT	PT	PT	Other	Other	Other	Other	Other	Other	Other	Other	Y
Ga04g00495	Mix	Mix	Mix	Mix	PT	Mix	PT	Mix	Mix	Other	PT	Mix	Mix	Mix	Mix	Mix	Y
Ga04g00496	NA	Mix	Other	PT	Other	Other	Other	Other	Other	Other	Other	Other	Other	Other	Other	Other	Y
Ga04g00502	DT	DT	DT	DT	DT	DT	DT	DT	DT	DT	DT	DT	DT	DT	DT	DT	N
Ga04g00503	Mix	Mix	Mix	PT	Mix	Mix	Mix	Mix	Mix	Mix	Mix	Mix	Mix	Mix	Mix	Mix	Y
Ga04g00504	PT	Mix	Mix	PT	Mix	DT	Mix	Mix	PT	PT	PT	PT	PT	PT	PT	PT	Y
Ga04g00505	Mix	Mix	Mix	Mix	Mix	Mix	Mix	Mix	Other	Mix	Mix	Mix	Mix	Other	Mix	Mix	Y
Ga04g00509	Mix	DT	DT	Mix	Mix	DT	DT	DT	Mix	DT	Mix	DT	Mix	PT	Mix	Mix	Y
Ga04g00511	Mix	PT	Mix	DT	Mix	Mix	DT	DT	Mix	DT	DT	DT	DT	Mix	Mix	DT	Y
Ga04g00513	PT	PT	PT	PT	PT	PT	Mix	PT	Mix	Mix	PT	PT	PT	Mix	PT	PT	Y
Ga04g00520	Mix	PT	Mix	PT	PT	PT	PT	PT	CT	CT	PT	Mix	PT	Mix	PT	Mix	Y
Ga04g00522	DT	Mix	PT	PT	PT	PT	PT	PT	PT	PT	PT	PT	PT	PT	PT	PT	Y
Ga04g00524	PT	PT	Mix	DT	Mix	Mix	DT	Mix	PT	Mix	PT	Mix	PT	PT	PT	PT	Y
Ga04g00525	PT	PT	PT	PT	PT	PT	PT	PT	PT	PT	PT	PT	PT	PT	PT	PT	N
Ga04g00527	DT	PT	PT	PT	PT	Mix	Mix	PT	PT	PT	PT	PT	PT	PT	PT	PT	Y
Ga04g00530	Other	Mix	Other	Mix	Other	Mix	Mix	Mix	Mix	Mix	Other	Mix	Other	Mix	Other	Mix	Y
Ga04g00534	Mix	DT	NA	NA	NA	DT	NA	DT	DT	NA	NA	DT	NA	NA	NA	NA	Y
Ga04g00535	PT	PT	PT	PT	PT	PT	PT	PT	PT	PT	PT	PT	PT	PT	PT	PT	N
Ga04g00542	CT	CT	CT	CT	Mix	CT	CT	CT	DT	CT	CT	CT	NA	CT	CT	CT	Y
Ga04g00543	Mix	PT	PT	PT	Mix	Mix	Mix	Mix	Mix	PT	PT	Mix	DT	PT	Mix	Mix	Y
Ga04g00545	DT	DT	DT	CT	DT	Mix	Mix	Mix	NA	Mix	DT	DT	NA	NA	NA	NA	Y
Ga04g00548	DT	DT	DT	DT	DT	DT	DT	DT	DT	DT	DT	DT	DT	DT	DT	DT	N
Ga04g00560	DT	DT	DT	DT	DT	DT	NA	DT	DT	DT	DT	DT	DT	DT	DT	DT	Y
Ga04g00562	PT	PT	PT	DT	Mix	PT	Mix	DT	PT	Mix	Mix	Mix	PT	Mix	PT	DT	Y
Ga04g00568	DT	DT	DT	Mix	Mix	Mix	DT	DT	PT	Mix	DT	Mix	Mix	PT	Mix	PT	Y
Ga04g00579	NA	Mix	CT	NA	CT	CT	CT	CT	DT	DT	CT	CT	CT	DT	Mix	DT	Y
Ga04g00582	Mix	DT	DT	NA	DT	DT	DT	DT	DT	DT	DT	Mix	DT	DT	DT	DT	Y
Ga04g00588	CT	DT	DT	DT	DT	DT	DT	DT	DT	DT	DT	DT	DT	DT	DT	DT	Y
Ga04g00590	Mix	DT	DT	NA	DT	DT	DT	NA	Mix	PT	DT	Mix	Mix	Mix	Mix	PT	Y
Ga04g00592	DT	Mix	Mix	PT	PT	PT	PT	Mix	PT	Mix	Mix	Mix	Mix	DT	Mix	Mix	Y
Ga04g00596	DT	DT	DT	NA	DT	DT	DT	DT	DT	DT	DT	DT	DT	DT	DT	DT	Y
Ga04g00598	Mix	DT	DT	NA	NA	DT	NA	NA	NA	NA	NA	DT	DT	NA	NA	DT	Y
Ga04g00599	DT	DT	DT	DT	DT	DT	DT	DT	DT	DT	DT	DT	DT	DT	DT	DT	N
Ga04g00603	DT	DT	Mix	NA	Mix	PT	Mix	Mix	PT	Mix	DT	DT	DT	PT	PT	Mix	Y
Ga04g00606	Mix	Other	Other	Other	Mix	Mix	Mix	Other	Other	Other	Mix	Mix	Mix	Other	Other	Mix	Y
Ga04g00613	Mix	DT	DT	NA	DT	DT	DT	DT	DT	DT	DT	DT	DT	DT	Mix	DT	Y
Ga04g00616	PT	PT	PT	PT	PT	PT	PT	PT	PT	PT	PT	PT	PT	PT	PT	PT	N
Ga04g00619	NA	PT	Mix	PT	PT	PT	PT	PT	Mix	PT	PT	PT	PT	PT	PT	PT	Y
Ga04g00620	DT	DT	DT	DT	DT	DT	DT	DT	DT	DT	DT	DT	DT	DT	DT	DT	N
Ga04g00622	PT	Mix	Mix	DT	Mix	DT	DT	Mix	Mix	Mix	DT	DT	DT	Mix	DT	Mix	Y
Ga04g00623	Mix	PT	PT	Mix	PT	PT	PT	PT	PT	PT	Mix	PT	PT	PT	Mix	PT	Y
Ga04g00624	PT	Mix	PT	PT	Mix	DT	DT	DT	Mix	Mix	DT	PT	DT	Mix	DT	DT	Y
Ga04g00625	Mix	Mix	Mix	DT	Mix	DT	DT	DT	DT	DT	Mix	Mix	Mix	DT	DT	Mix	Y
Ga04g00626	Mix	DT	DT	NA	DT	DT	DT	DT	DT	DT	DT	DT	DT	DT	DT	DT	Y
Ga04g00629	PT	PT	PT	PT	PT	PT	PT	PT	Mix	PT	PT	PT	PT	PT	PT	PT	Y
Ga04g00637	DT	DT	DT	DT	DT	DT	DT	DT	DT	DT	DT	DT	DT	DT	DT	DT	N
Ga04g00641	DT	DT	DT	DT	DT	DT	DT	DT	DT	DT	DT	DT	DT	DT	DT	DT	N
Ga04g00643	PT	PT	PT	PT	PT	PT	PT	PT	PT	PT	PT	PT	PT	PT	PT	PT	N
Ga04g00647	PT	PT	PT	DT	PT	PT	PT	PT	DT	DT	PT	PT	Mix	DT	DT	DT	Y
Ga04g00648	NA	DT	Mix	DT	DT	Mix	CT	CT	DT	DT	DT	DT	DT	DT	DT	DT	Y
Ga04g00649	Mix	DT	PT	PT	PT	Mix	Mix	Mix	PT	PT	PT	Mix	PT	PT	PT	PT	Y
Ga04g00654	Mix	PT	PT	PT	PT	PT	PT	PT	PT	PT	PT	PT	PT	PT	PT	PT	Y
Ga04g00655	PT	PT	PT	Mix	PT	Mix	PT	PT	PT	PT	PT	PT	PT	PT	PT	PT	Y
Ga04g00658	Mix	Mix	DT	Mix	DT	Mix	Mix	NA	DT	Mix	DT	DT	DT	DT	DT	DT	Y
Ga04g00659	Other	Other	Other	Mix	Mix	Other	Mix	Mix	PT	Mix	Other	Other	Other	PT	Mix	Mix	Y
Ga04g00661	NA	DT	DT	NA	DT	DT	DT	DT	DT	DT	DT	Mix	DT	DT	DT	DT	Y
Ga04g00675	Mix	DT	Mix	PT	Mix	DT	DT	DT	DT	DT	DT	Mix	DT	Mix	DT	DT	Y
Ga04g00680	DT	DT	DT	NA	DT	DT	DT	DT	DT	DT	DT	DT	DT	Mix	DT	DT	Y
Ga04g00683	PT	PT	PT	PT	PT	PT	DT	DT	PT	Mix	PT	PT	PT	PT	PT	PT	Y
Ga04g00685	DT	DT	DT	DT	DT	DT	DT	DT	DT	DT	DT	DT	DT	DT	DT	DT	N
Ga04g00692	Mix	Mix	PT	PT	Mix	DT	DT	DT	PT	Mix	DT	DT	Mix	PT	PT	Mix	Y
Ga04g00695	PT	PT	PT	Mix	Mix	Mix	Mix	Mix	DT	Mix	CT	PT	Mix	Mix	Mix	Mix	Y
Ga04g00705	DT	DT	DT	DT	DT	DT	Mix	CT	Mix	CT	DT	Mix	DT	DT	DT	DT	Y
Ga04g00707	PT	PT	PT	DT	PT	PT	PT	PT	DT	DT	Mix	PT	Mix	DT	DT	DT	Y
Ga04g00708	DT	DT	DT	NA	DT	DT	Mix	DT	DT	DT	DT	DT	DT	DT	Mix	DT	Y
Ga04g00711	NA	NA	DT	NA	DT	DT	CT	Mix	DT	DT	NA	DT	NA	DT	DT	DT	Y
Ga04g00715	Mix	Other	Other	Mix	Other	Mix	Mix	Mix	Other	Mix	Mix	Mix	Mix	Other	Mix	Mix	Y
Ga04g00722	PT	PT	PT	PT	PT	Mix	Mix	Mix	Mix	Mix	PT	PT	Mix	PT	Mix	PT	Y
Ga04g00727	PT	PT	PT	PT	PT	PT	PT	PT	PT	PT	PT	PT	PT	PT	PT	PT	N
Ga04g00731	Other	Other	Other	Other	Other	Other	Other	Other	Other	Other	Other	Other	Other	Other	Other	Other	N
Ga04g00737	PT	PT	PT	Mix	Mix	Mix	Mix	Mix	Mix	Mix	PT	PT	Mix	Mix	Mix	Mix	Y
Ga04g00740	DT	DT	DT	DT	DT	DT	DT	DT	DT	DT	DT	DT	DT	DT	DT	DT	N
Ga04g00750	NA	PT	PT	PT	Mix	Mix	Mix	DT	Mix	PT	PT	Mix	PT	Mix	PT	PT	Y
Ga04g00751	CT	DT	CT	CT	CT	CT	Mix	Mix	DT	DT	Mix	CT	CT	Mix	CT	Mix	Y
Ga04g00752	PT	DT	Mix	NA	PT	Mix	DT	DT	Mix	DT	DT	DT	DT	DT	DT	DT	Y
Ga04g00754	PT	Mix	Mix	DT	DT	DT	DT	DT	DT	DT	PT	Mix	PT	Mix	Mix	Mix	Y
Ga04g00762	NA	NA	Mix	NA	Mix	DT	DT	DT	Mix	CT	DT	DT	DT	Mix	Mix	Mix	Y
Ga04g00763	PT	PT	PT	PT	PT	PT	PT	PT	PT	PT	PT	PT	PT	PT	PT	PT	N
Ga04g00764	Other	Other	Other	Other	Other	Other	Other	Other	Other	Other	Other	Other	Other	Mix	Other	Other	Y
Ga04g00766	DT	Mix	Mix	DT	PT	PT	PT	PT	Mix	PT	PT	Mix	Mix	PT	Mix	Mix	Y
Ga04g00767	PT	PT	Mix	DT	PT	DT	DT	Mix	Mix	PT	DT	Mix	DT	Mix	DT	Mix	Y
Ga04g00769	PT	PT	PT	PT	PT	PT	PT	PT	PT	PT	PT	PT	PT	PT	PT	PT	N
Ga04g00772	Mix	PT	PT	Mix	PT	Mix	DT	Mix	Mix	PT	PT	PT	Mix	PT	Mix	PT	Y
Ga04g00773	PT	PT	PT	NA	PT	Mix	Mix	PT	PT	PT	PT	PT	PT	PT	PT	PT	Y
Ga04g00777	PT	DT	DT	DT	DT	DT	DT	Mix	DT	DT	DT	DT	Mix	DT	DT	DT	Y
Ga04g00778	Mix	PT	PT	DT	PT	Mix	Mix	Mix	Mix	PT	Mix	PT	PT	PT	Mix	PT	Y
Ga04g00779	DT	DT	DT	DT	DT	DT	DT	DT	DT	DT	DT	DT	DT	DT	DT	DT	N
Ga04g00781	DT	DT	DT	DT	DT	DT	DT	DT	DT	DT	DT	DT	DT	DT	DT	DT	N
Ga04g00786	NA	Mix	PT	PT	Mix	Mix	Mix	PT	Mix	Mix	Mix	Mix	DT	Mix	DT	Mix	Y
Ga04g00789	DT	DT	DT	DT	Mix	DT	DT	DT	DT	DT	Mix	DT	Mix	DT	DT	DT	Y
Ga04g00793	Mix	Mix	Mix	PT	Mix	PT	PT	PT	Mix	Mix	Mix	Mix	PT	Mix	Mix	Mix	Y
Ga04g00795	Mix	DT	Mix	PT	DT	Mix	Mix	Mix	Mix	DT	Mix	Mix	Mix	DT	DT	Mix	Y
Ga04g00803	DT	DT	DT	DT	DT	DT	DT	DT	DT	DT	DT	DT	DT	DT	DT	DT	N
Ga04g00815	DT	Mix	PT	PT	PT	PT	PT	PT	PT	PT	PT	PT	PT	PT	PT	PT	Y
Ga04g00818	PT	Mix	Mix	DT	PT	PT	Mix	PT	Mix	Mix	Mix	Mix	Mix	PT	Mix	Mix	Y
Ga04g00824	PT	PT	PT	PT	PT	PT	PT	PT	PT	PT	PT	PT	PT	PT	PT	PT	N
Ga04g00825	PT	PT	PT	PT	PT	PT	PT	PT	PT	PT	PT	PT	PT	PT	PT	PT	N
Ga04g00829	Mix	DT	Mix	PT	PT	DT	DT	Mix	Mix	DT	DT	DT	DT	DT	Mix	DT	Y
Ga04g00835	DT	DT	DT	DT	DT	DT	NA	DT	DT	DT	DT	DT	DT	DT	DT	DT	Y
Ga04g00841	PT	PT	Mix	DT	Mix	DT	DT	Mix	DT	Mix	DT	Mix	DT	DT	DT	DT	Y
Ga04g00848	CT	CT	CT	CT	CT	CT	CT	CT	CT	CT	CT	CT	CT	CT	CT	CT	N
Ga04g00854	Mix	Mix	DT	DT	DT	CT	CT	CT	DT	DT	DT	Mix	DT	DT	DT	DT	Y
Ga04g00857	PT	PT	Mix	DT	Mix	DT	Mix	DT	Mix	PT	PT	DT	PT	Mix	Mix	PT	Y
Ga04g00860	DT	DT	Mix	DT	Mix	Mix	Mix	PT	Mix	Mix	Mix	Mix	PT	DT	PT	DT	Y
Ga04g00864	PT	PT	PT	DT	DT	DT	DT	DT	Mix	NA	DT	PT	DT	NA	NA	DT	Y
Ga04g00869	PT	PT	Mix	DT	Mix	PT	Mix	PT	Mix	Mix	Mix	Mix	DT	Mix	Mix	DT	Y
Ga04g00870	Mix	Mix	Other	Other	Mix	Mix	Mix	Mix	Mix	Mix	Other	Mix	Mix	Mix	Mix	Mix	Y
Ga04g00872	DT	DT	Mix	PT	PT	DT	DT	DT	DT	DT	DT	DT	DT	DT	DT	DT	Y
Ga04g00873	DT	DT	Mix	PT	PT	DT	DT	DT	DT	DT	DT	DT	DT	DT	DT	DT	Y
Ga04g00878	Mix	Mix	PT	Mix	PT	PT	PT	PT	Mix	Mix	PT	Mix	PT	PT	PT	PT	Y
Ga04g00880	NA	Mix	Mix	CT	Mix	Mix	Mix	Mix	CT	CT	NA	Mix	NA	Mix	NA	DT	Y
Ga04g00884	DT	Mix	Mix	DT	DT	DT	DT	PT	DT	DT	PT	DT	PT	DT	PT	Mix	Y
Ga04g00891	DT	DT	Mix	PT	Mix	DT	Mix	Mix	DT	Mix	Mix	Mix	PT	Mix	PT	PT	Y
Ga04g00898	DT	DT	Mix	Mix	Mix	Mix	Mix	Mix	Mix	Mix	Mix	Mix	Mix	Mix	Mix	Mix	Y
Ga04g00900	PT	PT	PT	Mix	Mix	PT	PT	PT	PT	Mix	PT	PT	PT	Mix	PT	PT	Y
Ga04g00905	Mix	DT	Mix	DT	CT	DT	CT	DT	CT	DT	DT	DT	DT	CT	DT	Mix	Y
Ga04g00912	PT	PT	Mix	NA	Mix	DT	DT	DT	Mix	Mix	Mix	Mix	Other	Mix	Other	Other	Y
Ga04g00913	NA	PT	PT	PT	DT	DT	Mix	Mix	Mix	Mix	Mix	DT	Mix	DT	PT	Mix	Y
Ga04g00919	NA	Mix	Mix	NA	Other	Mix	Mix	Other	Mix	Other	Mix	Mix	Other	Mix	Other	Other	Y
Ga04g00920	DT	DT	Mix	DT	Mix	DT	PT	PT	DT	DT	DT	DT	DT	DT	DT	Mix	Y
Ga04g00923	DT	NA	DT	DT	DT	CT	CT	CT	DT	DT	DT	DT	DT	DT	NA	DT	Y
Ga04g00937	Mix	DT	DT	DT	DT	DT	DT	DT	DT	DT	Mix	DT	DT	DT	DT	DT	Y
Ga04g00939	DT	Mix	PT	Mix	PT	Mix	Mix	PT	Mix	PT	PT	Mix	Mix	PT	PT	PT	Y
Ga04g00940	NA	DT	DT	NA	DT	DT	DT	DT	Mix	PT	DT	DT	DT	PT	NA	DT	Y
Ga04g00948	Other	Other	DT	DT	Mix	Mix	Mix	Mix	Mix	Mix	DT	Mix	Mix	DT	DT	DT	Y
Ga04g00950	Mix	Mix	Mix	PT	Mix	Mix	Mix	Mix	DT	Mix	Mix	Mix	Mix	Mix	Mix	PT	Y
Ga04g00951	PT	Mix	PT	PT	PT	Mix	Mix	Mix	PT	Mix	PT	Mix	PT	PT	Mix	PT	Y
Ga04g00954	Mix	Other	Other	Mix	Other	Mix	Other	NA	Other	Mix	Other	Other	Mix	Mix	Mix	Mix	Y
Ga04g00960	DT	PT	Mix	PT	Mix	Mix	PT	Mix	PT	PT	Mix	Mix	Mix	PT	PT	Mix	Y
Ga04g00961	PT	PT	Mix	PT	Mix	Mix	PT	PT	PT	PT	Mix	PT	Mix	PT	Mix	Mix	Y
Ga04g00962	PT	PT	PT	DT	Mix	PT	Mix	PT	PT	PT	PT	PT	PT	PT	DT	PT	Y
Ga04g00967	DT	DT	DT	PT	DT	DT	Mix	DT	Mix	DT	DT	DT	DT	DT	DT	DT	Y
Ga04g00968	DT	DT	Mix	NA	Mix	Other	Mix	Mix	Mix	Mix	Mix	Other	Mix	Mix	Mix	Mix	Y
Ga04g00977	PT	Mix	PT	Mix	Mix	PT	Mix	Mix	PT	Mix	PT	PT	Mix	PT	PT	PT	Y
Ga04g00979	NA	NA	Mix	DT	PT	DT	DT	Mix	NA	NA	NA	DT	DT	NA	DT	DT	Y
Ga04g00983	DT	DT	DT	DT	DT	DT	DT	DT	DT	DT	DT	DT	DT	DT	DT	DT	N
Ga04g00991	DT	DT	DT	DT	DT	DT	DT	DT	DT	DT	DT	DT	DT	DT	DT	DT	N
Ga04g00992	Mix	DT	Mix	DT	Mix	Mix	PT	PT	PT	Mix	Mix	DT	DT	Mix	Mix	Mix	Y
Ga04g00994	DT	DT	DT	DT	DT	DT	DT	DT	DT	DT	DT	DT	Mix	Mix	Mix	Mix	Y
Ga04g01000	DT	DT	DT	PT	Mix	Mix	Mix	Mix	PT	PT	DT	DT	PT	DT	Mix	DT	Y
Ga04g01001	DT	DT	DT	DT	DT	DT	DT	DT	DT	DT	DT	DT	DT	DT	DT	DT	N
Ga04g01009	Mix	DT	DT	Mix	DT	DT	DT	DT	Mix	DT	DT	DT	DT	DT	DT	DT	Y
Ga04g01012	NA	DT	DT	CT	Mix	CT	CT	CT	Mix	CT	DT	Mix	CT	Mix	CT	CT	Y
Ga04g01015	PT	Mix	Mix	PT	PT	PT	PT	Mix	PT	PT	Mix	PT	PT	Mix	Mix	PT	Y
Ga04g01020	Mix	DT	PT	PT	Mix	Mix	Mix	Mix	Mix	Mix	Mix	Mix	PT	Mix	PT	PT	Y
Ga04g01022	CT	Mix	DT	NA	Mix	DT	DT	DT	DT	DT	DT	Mix	DT	DT	NA	DT	Y
Ga04g01027	PT	PT	PT	PT	PT	PT	PT	PT	PT	PT	PT	PT	PT	PT	PT	PT	N
Ga04g01032	Mix	DT	DT	PT	DT	DT	DT	DT	Mix	DT	DT	DT	DT	DT	DT	DT	Y
Ga04g01035	PT	Mix	Mix	Mix	Mix	DT	Mix	Mix	DT	Mix	Mix	Mix	Mix	Mix	Mix	DT	Y
Ga04g01038	PT	PT	PT	NA	PT	PT	NA	NA	PT	PT	PT	PT	DT	PT	PT	PT	Y
Ga04g01040	PT	Mix	PT	Mix	Mix	Mix	Mix	Mix	Mix	DT	PT	PT	PT	PT	PT	PT	Y
Ga04g01041	DT	DT	Mix	DT	Mix	Mix	Mix	Mix	Mix	PT	Mix	Mix	Mix	PT	Mix	PT	Y
Ga04g01056	Mix	Mix	Mix	Mix	Mix	Mix	Mix	Mix	Mix	Other	Mix	Mix	Mix	Mix	Mix	Mix	Y
Ga04g01060	PT	PT	PT	PT	PT	PT	PT	PT	Mix	Mix	PT	PT	PT	Mix	PT	PT	Y
Ga04g01062	DT	DT	Mix	NA	Mix	CT	CT	CT	DT	Mix	DT	DT	DT	DT	Mix	Mix	Y
Ga04g01070	Mix	Mix	PT	PT	PT	Mix	Mix	Mix	Mix	PT	DT	Mix	DT	PT	DT	Mix	Y
Ga04g01072	DT	Mix	DT	DT	DT	DT	Mix	DT	DT	DT	DT	DT	DT	DT	DT	DT	Y
Ga04g01075	Mix	PT	Mix	PT	Mix	PT	Mix	Mix	PT	Mix	Mix	Mix	DT	Mix	Mix	DT	Y
Ga04g01082	Mix	Other	Other	Other	Mix	Mix	Mix	Mix	Mix	Mix	Mix	Mix	Mix	Mix	Mix	Mix	Y
Ga04g01083	PT	PT	PT	PT	PT	PT	PT	PT	PT	PT	PT	PT	PT	PT	PT	PT	N
Ga04g01088	DT	DT	DT	DT	DT	DT	DT	DT	DT	DT	DT	DT	DT	DT	DT	DT	N
Ga04g01090	DT	Mix	Mix	Mix	Mix	Mix	Mix	Mix	Mix	Mix	Mix	Mix	Mix	PT	Mix	Mix	Y
Ga04g01094	PT	PT	Mix	PT	Mix	DT	Mix	Mix	PT	NA	Mix	PT	NA	PT	NA	PT	Y
Ga04g01097	NA	DT	Mix	Mix	DT	Mix	Mix	DT	Mix	PT	Mix	Mix	PT	Mix	DT	PT	Y
Ga04g01098	NA	DT	Mix	Mix	DT	Mix	Mix	DT	Mix	PT	Mix	Mix	PT	Mix	DT	PT	Y
Ga04g01106	NA	DT	PT	PT	PT	DT	DT	DT	PT	PT	NA	PT	NA	PT	PT	PT	Y
Ga04g01107	PT	PT	PT	PT	PT	Mix	Mix	Mix	DT	DT	PT	PT	PT	PT	PT	Mix	Y
Ga04g01109	NA	CT	Mix	CT	Mix	Mix	Mix	Mix	CT	CT	CT	CT	CT	CT	CT	CT	Y
Ga04g01110	PT	PT	Mix	DT	PT	PT	PT	PT	Mix	Mix	Mix	Mix	Mix	DT	DT	Mix	Y
Ga04g01113	PT	PT	Mix	NA	DT	DT	DT	Mix	Mix	PT	Other	Mix	PT	Other	Other	PT	Y
Ga04g01115	DT	DT	DT	DT	DT	DT	DT	DT	PT	Mix	DT	DT	DT	DT	DT	DT	Y
Ga04g01119	PT	Mix	PT	Mix	Mix	DT	DT	DT	Mix	PT	PT	PT	PT	PT	Mix	PT	Y
Ga04g01121	DT	DT	DT	DT	DT	DT	DT	DT	DT	DT	DT	DT	DT	DT	DT	DT	N
Ga04g01122	DT	DT	DT	DT	DT	DT	DT	DT	Mix	DT	DT	DT	DT	DT	DT	DT	Y
Ga04g01126	PT	PT	PT	Mix	PT	PT	PT	PT	PT	PT	PT	PT	PT	PT	PT	PT	Y
Ga04g01133	Mix	Mix	DT	Mix	Mix	DT	DT	DT	DT	DT	DT	DT	DT	DT	DT	DT	Y
Ga04g01142	Mix	PT	Mix	PT	DT	Mix	PT	PT	DT	Mix	PT	Mix	Mix	Mix	Mix	PT	Y
Ga04g01147	DT	DT	DT	Mix	DT	DT	Mix	Mix	DT	Mix	DT	DT	Mix	DT	DT	DT	Y
Ga04g01148	DT	PT	Mix	NA	Mix	DT	Mix	Mix	Mix	Mix	DT	DT	DT	DT	DT	DT	Y
Ga04g01149	Mix	Mix	Mix	DT	Mix	Mix	Mix	DT	DT	Mix	Mix	Mix	Mix	DT	DT	DT	Y
Ga04g01167	PT	PT	PT	Mix	PT	Mix	Mix	Mix	PT	PT	Mix	PT	PT	PT	Mix	Mix	Y
Ga04g01175	DT	Mix	DT	DT	DT	DT	DT	DT	DT	DT	DT	Mix	Mix	DT	DT	DT	Y
Ga04g01179	NA	PT	Mix	NA	DT	PT	NA	NA	PT	Mix	PT	Mix	Mix	Mix	Mix	Mix	Y
Ga04g01193	Mix	PT	Mix	Mix	Mix	Mix	Mix	Mix	Mix	Mix	PT	Mix	Mix	PT	Mix	PT	Y
Ga04g01194	DT	DT	DT	DT	DT	DT	DT	DT	DT	DT	DT	DT	DT	DT	DT	DT	N
Ga04g01196	NA	NA	PT	DT	PT	DT	DT	DT	DT	DT	NA	DT	DT	NA	DT	DT	Y
Ga04g01201	CT	CT	Mix	CT	CT	CT	CT	NA	CT	CT	Mix	CT	Mix	Mix	CT	CT	Y
Ga04g01203	DT	DT	DT	Mix	DT	DT	DT	Mix	DT	Mix	DT	DT	DT	PT	Mix	Mix	Y
Ga04g01217	Mix	Mix	Mix	NA	PT	Mix	Mix	Mix	DT	Mix	Mix	PT	Mix	Mix	Mix	Mix	Y
Ga04g01235	Mix	DT	DT	DT	DT	DT	DT	DT	DT	DT	CT	CT	CT	DT	CT	CT	Y
Ga04g01236	Mix	Mix	Other	Mix	Other	Mix	DT	Mix	Mix	Mix	Other	Mix	Mix	Mix	DT	Mix	Y
Ga04g01238	DT	DT	DT	DT	DT	DT	DT	DT	DT	DT	DT	DT	DT	DT	DT	DT	N
Ga04g01243	PT	Other	Other	Mix	Mix	Other	Other	Other	Mix	Mix	Other	Other	Mix	Other	DT	Mix	Y
Ga04g01248	DT	Mix	Mix	PT	PT	PT	Mix	PT	Mix	Mix	PT	PT	PT	PT	Mix	Mix	Y
Ga04g01251	PT	PT	Mix	Mix	Mix	Mix	Mix	PT	Mix	Mix	Mix	Mix	Mix	Mix	Mix	Mix	Y
Ga04g01253	DT	DT	DT	DT	DT	DT	DT	DT	DT	DT	DT	DT	DT	DT	DT	DT	N
Ga04g01262	Mix	Mix	PT	PT	PT	Mix	Mix	Mix	PT	PT	Mix	PT	PT	Mix	PT	PT	Y
Ga04g01263	PT	PT	Mix	Mix	Mix	DT	Mix	Mix	DT	DT	DT	Mix	DT	DT	Mix	DT	Y
Ga04g01278	DT	DT	Mix	DT	Mix	Mix	Mix	DT	PT	PT	PT	Mix	PT	PT	DT	PT	Y
Ga04g01280	PT	Mix	PT	DT	Mix	DT	Mix	Mix	DT	Mix	Mix	Mix	Mix	Mix	Mix	DT	Y
Ga04g01281	NA	DT	DT	NA	DT	DT	DT	DT	DT	DT	DT	DT	DT	DT	DT	DT	Y
Ga04g01287	Other	Other	Other	Other	Mix	Other	Mix	Mix	Mix	Other	Other	Other	Mix	Mix	Mix	Other	Y
Ga04g01291	NA	Mix	PT	PT	Mix	Mix	Mix	Mix	PT	Mix	PT	Mix	PT	PT	PT	PT	Y
Ga04g01293	DT	DT	DT	DT	DT	DT	DT	DT	DT	DT	DT	DT	DT	DT	DT	DT	N
Ga04g01295	PT	Mix	DT	DT	DT	DT	DT	DT	DT	DT	DT	PT	Mix	DT	Mix	DT	Y
Ga04g01299	Mix	DT	Mix	Mix	Mix	DT	Mix	DT	PT	Mix	DT	DT	DT	PT	DT	DT	Y
Ga04g01300	DT	DT	DT	DT	DT	DT	DT	DT	DT	DT	DT	DT	DT	DT	DT	DT	N
Ga04g01304	Mix	Mix	DT	PT	Mix	PT	Mix	Mix	Mix	Mix	Mix	Mix	PT	Mix	PT	Mix	Y
Ga04g01307	DT	DT	DT	DT	DT	DT	DT	DT	DT	DT	DT	DT	DT	DT	DT	DT	N
[truncated: 6,781 more rows]
