# Supplementary material for: Multi-strategic RNA-seq analysis reveals a high-resolution transcriptional landscape in cotton
Source: Nat Commun. 2019 Oct 17;10:4714. doi: 10.1038/s41467-019-12575-x (PMC6797763; doi:10.1038/s41467-019-12575-x)
Supplement: Supplementary file 5 — Supplementary Dataset 1-39 [file 41467_2019_12575_MOESM5_ESM.zip › SupplementaryDataset/SuppData39.xlsx]

## Sheet: Softwares
Softwares used in this study
Program	Description	Version	URL	Reference
anchor	Web server for predicting protein binding regions in disordered proteins	1	http://anchor.enzim.hu	Dosztányi, Z., Mészáros, B. & Simon, I. ANCHOR: web server for predicting protein binding regions in disordered proteins. Bioinformatics 25, 2745–2746 (2009)
BLAST+	Basic Local Alignment Search Tool	2.2.31+	https://blast.ncbi.nlm.nih.gov/Blast.cgi	Camacho, C. et al. BLAST+: architecture and applications. BMC Bioinformatics 10, 421 (2009).
cpat	Coding-Potential Assessment Tool	1.2.2	http://lilab.research.bcm.edu/cpat/index.php	Wang, L. et al. CPAT: Coding-Potential Assessment Tool using an alignment-free logistic regression model. Nucleic Acids Research 41, e74–e74 (2013).
Cufflinks	Transcriptome assembly and differential expression analysis for RNA-Seq	2.2.1	http://cole-trapnell-lab.github.io/cufflinks/	Trapnell, C. et al. Transcript assembly and quantifcation by RNA-Seq reveals unannotated transcripts and isoform switching during cell diﬀerentiation. Nature Biotechnology 28, 511–515 (2010).
Cutadapt	Removal of adapter sequences from sequencing reads	1.13	https://github.com/marcelm/cutadapt/	Martin, M. Cutadapt removes adapter sequences from high-throughput sequencing reads. EMBnet.journal 17, 10 (2011).
Interproscan	Protein sequence analysis and classification	5.25-64.0	http://www.ebi.ac.uk/interpro/search/sequence-search	Mitchell, A. L. et al. InterPro in 2019: improving coverage, classifcation and access to protein sequence annotations. Nucleic Acids Res.
iupred	Prediction of Intrinsically Unstructured Proteins	1	http://iupred.enzim.hu/pred.php	Dosztányi, Z. Prediction of protein disorder based on IUPred. Protein Sci. 27, 331–340 (2018).
ORFfinder	Open Reading Frame Finder	0.4.3	https://www.ncbi.nlm.nih.gov/orffinder/	Sayers, E. W. et al. Database resources of the National Center for Biotechnology Information. Nucleic Acids Research 39, D38–D51 (2011).
Pacbio ToFU pipeline	The Pacbio Iso-Seq data processing protocol	2.2.1	https://github.com/PacificBiosciences/cDNA_primer	Gordon, S. P. et al. Widespread Polycistronic Transcripts in Fungi Revealed by Single-Molecule mRNA Sequencing. PLoS ONE 10, e0132628 (2015).
paraclu	A tool for transcription initiation identification in mammalian genomes	9	http://cbrc3.cbrc.jp/~martin/paraclu/	Frith, M. C. et al. A code for transcription initiation in mammalian genomes. Genome Research 18, 1–12 (2007).
PfamScan	Search sequence against a library of Pfam HMM	1.6	https://www.ebi.ac.uk/Tools/pfa/pfamscan/	Mistry, J., Bateman, A. & Finn, R. D. Predicting active site residue annotations in the Pfam database. BMC Bioinformatics 8, 298 (2007).
qgrs	A software program that generates information on composition and distribution of putative Quadruplex forming G-Rich Sequences (QGRS) in nucleotide sequences	-	http://bioinformatics.ramapo.edu/QGRS/index.php	Kikin, O., D’Antonio, L. & Bagga, P. S. QGRS Mapper: a web-based server for predicting G-quadruplexes in nucleotide sequences. Nucleic Acids Res. 34, W676–682 (2006).
rMATS	Multivariate Analysis of Transcript Splicing	3.2.5	http://rnaseq-mats.sourceforge.net/	Shen, S. et al. MATS: a Bayesian framework for ﬂexible detection of diﬀerential alternative splicing from RNA-Seq data. Nucleic Acids Research 40, e61–e61 (2012).
proovread	PacBio hybrid error correction tool	2.12	https://github.com/BioInf-Wuerzburg/proovread	Hackl, T., Hedrich, R., Schultz, J. & Frster, F. proovread: large-scale high-accuracy PacBio correction through iterative short read consensus. Bioinformatics 30, 3004–3011 (2014).
BEDTools	Toolset for genome arithmetic	2.26.0	https://github.com/arq5x/bedtools2	Quinlan, A. R. & Hall, I. M. BEDTools: a flexible suite of utilities for comparing genomic features. Bioinformatics 26, 841–842 (2010).
signalP	Prediction of signal peptides and the location of their cleavage sites in proteins	4.1	http://www.cbs.dtu.dk/services/SignalP/	Emanuelsson, O., Brunak, S., von Heijne, G. & Nielsen, H. Locating proteins in the cell using TargetP, SignalP and related tools. Nat Protoc 2, 953–971 (2007).
STAR	Ultrafast universal RNA-seq aligner	2.5.3a	https://github.com/alexdobin/STAR	Dobin, A. et al. STAR: ultrafast universal RNA-seq aligner. Bioinformatics 29, 15–21 (2013).
Stringtie	Transcript assembly and quantification for RNA-Seq	1.3.3	http://ccb.jhu.edu/software/stringtie/	Pertea, M., Kim, D., Pertea, G. M., Leek, J. T. & Salzberg, S. L. Transcript-level expression analysis of RNA-seq experiments with HISAT, StringTie and Ballgown. Nature Protocols 11, 1650–1667 (2016).
subread	High-performance read alignment, quantification and mutation discovery	1.5.3	http://subread.sourceforge.net/	Liao, Y., Smyth, G. K. & Shi, W. featureCounts: an efcient general purpose program for assigning sequence reads to genomic features. Bioinformatics 30, 923–930 (2014).
TACO	Multi-sample transcriptome assembly from RNA-Seq	0.7.2	http://tacorna.github.io/	Niknafs, Y. S., Pandian, B., Iyer, H. K., Chinnaiyan, A. M. & Iyer, M. K. TACO produces robust multisample transcriptome assemblies from RNA-seq. Nat. Methods 14, 68–70 (2017).
TargetP	Subcellular location prediction of eukaryotic proteins	1.1	http://www.cbs.dtu.dk/services/TargetP/	Henrik N. et al. Identification of prokaryotic and eukaryotic signal peptides and prediction of their cleavage sites. Protein Engineering 10, 1-6 (1997)
TMHMM	Prediction of transmembrane helices in proteins	2.0c	http://www.cbs.dtu.dk/services/TMHMM/	Emanuelsson, O., Brunak, S., von Heijne, G. & Nielsen, H. Locating proteins in the cell using TargetP, SignalP and related tools. Nat Protoc 2, 953–971 (2007).
Trimmomatic	A flexible read trimming tool for Illumina NGS data	0.36	http://www.usadellab.org/cms/?page=trimmomatic	Bolger, A. M., Lohse, M. & Usadel, B. Trimmomatic: a ﬂexible trimmer for Illumina sequence data. Bioinformatics 30, 2114–2120 (2014).
UCSC Genome Browser tools	UCSC Genome Browser tools	-	https://github.com/ucscGenomeBrowser/kent.git	Kent, W. J. et al. The human genome browser at UCSC. Genome Res. 12, 996–1006 (2002).
VSL2	Prediction of Intrinsically Disordered Regions	-	http://www.dabi.temple.edu/disprot/predictorVSL2.php	Vucetic, S., Brown, C. J., Dunker, A. K. & Obradovic, Z. Flavors of protein disorder. Proteins 52, 573–584 (2003).
biopython	Python library for computational molecular biology	1.7	https://pypi.org/	Cock, P. J. A. et al. Biopython: freely available Python tools for computational molecular biology and bioinformatics. Bioinformatics 25, 1422–1423 (2009).
deepTools	Tool for exploring deep sequencing data	2.5.1	https://pypi.org/	Ramírez, F. et al. deepTools2: a next generation web server for deep-sequencing data analysis. Nucleic Acids Res 44, W160–W165 (2016).
GOSemSim	Tool for GO-Term Semantic Similarity Measurement	2.2.0	http://bioconductor.org/	Yu, G. et al. GOSemSim: an R package for measuring semantic similarity among GO terms and gene products. Bioinformatics 26, 976–978 (2010).
