# Supplementary material for: Multi-strategic RNA-seq analysis reveals a high-resolution transcriptional landscape in cotton
Source: Nat Commun. 2019 Oct 17;10:4714. doi: 10.1038/s41467-019-12575-x (PMC6797763; doi:10.1038/s41467-019-12575-x)
Supplement: Supplementary file 5 — Supplementary Dataset 1-39 [file 41467_2019_12575_MOESM5_ESM.zip › SupplementaryDataset/SuppData19.xlsx]

## Sheet: PolyA reads counts in genes
The counts of PolyA-seq reads in gene loci across 16 tissues
Name	Anther	Bract	Cotyledon	Flower	Ovule-0DPA	Ovule-10DPA	Ovule-20DPA	Ovule-5DPA	Petal	Leaf	Phloem	Seed	Seedling root	Seedling stem	Sepal	Stigma
Ga01g00002	0	0	0	0	0	0	0	0	0	0	0	0	0	0	0	0
Ga01g00004	15	19	18	63	67	29	21	33	31	77	55	0	44	35	34	11
Ga01g00005	5	0	22	21	28	32	3	19	35	16	32	0	29	20	17	10
Ga01g00006	0	67	62	108	41	101	34	104	39	134	232	0	78	166	52	31
Ga01g00009	3	43	13	21	25	23	11	12	23	23	20	5	21	11	15	13
Ga01g00010	13	127	138	181	251	73	51	187	47	148	207	148	100	206	163	114
Ga01g00011	1535	27	57	446	30	45	63	44	223	129	438	9	330	439	90	269
Ga01g00012	234	78	111	223	129	295	77	283	212	184	195	61	186	180	145	157
Ga01g00013	1	14	16	19	4	6	1	6	1	3	9	1	15	11	23	3
Ga01g00014	0	8	2	5	0	0	0	0	1	0	2	0	0	0	21	0
Ga01g00016	47	0	0	24	0	8	2	2	20	4	5	10	10	48	14	33
Ga01g00017	4	34	103	72	46	24	8	19	16	47	139	30	68	99	89	33
Ga01g00018	25	38	24	58	46	66	12	69	43	66	67	66	81	32	37	48
Ga01g00019	4	14	21	32	33	46	34	31	38	15	65	3	37	18	25	10
Ga01g00020	9	158	224	956	387	5425	458	2660	464	1332	1029	17	1091	2682	80	24
Ga01g00022	13	83	38	224	294	122	136	221	95	171	252	161	75	112	91	47
Ga01g00023	33	9	7	20	24	25	11	21	35	19	28	5	11	22	61	10
Ga01g00024	16	15	16	25	73	18	14	18	28	20	34	39	11	21	36	33
Ga01g00026	0	0	0	0	0	0	0	0	0	0	0	0	0	0	0	0
Ga01g00027	12	71	45	175	147	153	31	125	61	166	82	41	36	93	79	37
Ga01g00029	0	0	0	0	0	0	0	0	0	0	0	0	0	0	0	0
Ga01g00030	13	0	7	8	8	6	19	5	24	2	7	11	4	4	2	4
Ga01g00032	77	0	0	6	2	14	4	9	0	0	0	0	0	0	0	26
Ga01g00033	9	100	161	172	100	173	10	167	112	205	203	9	120	153	177	24
Ga01g00034	0	0	0	0	11	7	0	2	0	0	0	3	0	0	0	0
Ga01g00035	6	5	15	17	13	13	2	9	8	7	24	9	10	6	18	15
Ga01g00036	254	115	91	312	68	282	94	131	182	134	89	2	113	286	18	76
Ga01g00038	0	0	0	0	0	0	0	0	0	0	0	0	0	0	0	0
Ga01g00040	1	0	4	0	3	51	7	53	2	9	1	0	2	1	0	0
Ga01g00041	0	0	0	0	0	0	0	0	0	0	0	0	0	0	0	0
Ga01g00042	215	131	97	163	184	47	4	73	24	155	403	44	164	257	207	311
Ga01g00044	0	0	0	0	0	0	0	0	0	0	0	0	0	0	0	0
Ga01g00045	1	12	22	72	52	100	94	160	37	26	103	65	40	61	38	11
Ga01g00046	2	0	9	11	26	9	0	14	13	14	19	0	4	2	17	4
Ga01g00047	0	42	47	56	103	74	0	133	10	16	6	0	8	5	63	19
Ga01g00049	0	331	57	176	2	0	0	0	0	17	1	0	17	0	277	6
Ga01g00050	52	0	0	435	3	0	0	0	0	0	0	0	1	1	48	23
Ga01g00052	77	11	34	88	47	18	8	22	41	44	53	73	25	27	85	93
Ga01g00054	75	1	2	12	24	57	16	47	21	23	17	0	31	29	10	17
Ga01g00056	33	43	107	54	85	135	75	77	45	33	36	14	94	185	62	59
Ga01g00059	1	0	8	33	31	7	11	32	31	14	67	0	22	11	8	14
Ga01g00060	41	11	0	28	3	18	30	9	43	7	12	29	21	25	13	16
Ga01g00061	1	0	8	12	13	14	2	11	5	7	3	7	11	1	10	7
Ga01g00062	29	70	29	86	86	221	58	118	84	91	95	25	44	56	47	28
Ga01g00063	25	70	29	86	86	86	44	80	84	91	95	25	14	56	47	28
Ga01g00064	3	15	23	16	115	6	1	35	12	17	57	4	32	29	62	16
Ga01g00066	0	0	7	0	13	8	0	7	6	0	0	0	0	0	0	0
Ga01g00067	22	123	217	142	123	45	26	38	35	219	320	88	85	206	124	27
Ga01g00069	93	56	58	131	24	52	33	45	160	115	301	2	238	175	726	139
Ga01g00070	0	0	0	0	0	0	0	0	0	0	0	0	0	0	0	0
Ga01g00071	0	0	0	0	0	0	0	0	0	0	0	0	0	0	0	0
Ga01g00074	1	45	58	188	44	174	32	56	33	114	64	14	59	126	69	23
Ga01g00075	20	82	11	98	24	32	21	22	46	40	78	33	26	41	32	16
Ga01g00077	0	0	0	0	0	0	0	0	0	0	0	0	0	0	0	0
Ga01g00078	8	9	51	220	210	630	119	721	117	110	193	37	219	222	86	49
Ga01g00079	0	160	73	387	6	4	5	3	4	64	15	0	5	38	33	0
Ga01g00080	41	61	124	104	93	57	12	71	41	111	175	5	87	101	137	104
Ga01g00081	117	13	14	24	57	53	19	35	39	29	107	26	29	33	23	142
Ga01g00082	1	55	29	182	72	58	24	68	43	117	96	12	50	71	64	60
Ga01g00083	0	0	0	0	0	0	0	0	0	0	0	0	0	0	0	0
Ga01g00084	0	30	5	43	0	10	0	7	7	40	40	0	18	55	31	0
Ga01g00086	3	40	67	26	44	16	6	40	13	13	46	0	2	25	7	2
Ga01g00087	0	0	3	0	0	0	0	1	0	1	2	0	0	12	0	3
Ga01g00088	0	0	0	0	0	0	0	0	0	0	0	0	0	0	0	0
Ga01g00090	7	19	0	21	1	0	0	4	13	8	7	0	4	2	60	9
Ga01g00091	32	18	41	29	56	32	24	61	30	22	27	15	11	33	23	10
Ga01g00092	4	7	6	19	17	17	1	12	10	22	56	0	7	27	6	23
Ga01g00093	18	22	17	51	51	4	10	28	27	22	32	19	18	26	25	31
Ga01g00094	0	0	0	0	0	0	0	0	0	0	0	0	0	0	0	0
Ga01g00095	51	76	94	228	97	107	35	129	78	181	125	21	72	143	115	155
Ga01g00096	158	209	193	479	307	346	199	319	262	384	377	212	162	298	310	370
Ga01g00097	0	0	0	0	0	0	0	0	0	0	0	0	0	0	0	0
Ga01g00098	2	4	2	25	21	35	13	36	25	17	51	16	20	15	10	3
Ga01g00099	5452	0	0	59	3	0	2	0	12	0	0	6	0	0	0	198
Ga01g00100	4164	3	0	114	9	5	0	0	10	0	0	4	0	0	4	171
Ga01g00101	2075	0	0	67	4	0	0	0	7	0	0	0	0	1	0	92
Ga01g00102	1687	0	0	129	4	0	2	0	6	2	0	9	0	2	0	113
Ga01g00103	10673	0	0	133	4	0	5	0	42	1	0	1	0	3	0	368
Ga01g00104	23	0	0	0	0	0	0	0	0	0	0	0	0	0	0	0
Ga01g00105	767	0	0	13	1	0	2	0	0	0	0	0	0	0	0	20
Ga01g00106	0	0	0	0	0	0	0	0	0	0	0	0	0	0	0	0
Ga01g00107	31	31	48	59	34	19	16	35	37	28	36	28	28	35	58	48
Ga01g00108	0	0	0	0	0	0	0	0	0	0	0	0	0	0	0	0
Ga01g00113	0	0	0	0	0	0	0	0	0	0	0	0	0	0	0	0
Ga01g00114	1	22	0	27	0	0	1	0	21	11	9	0	0	0	59	12
Ga01g00115	0	128	116	65	0	0	0	0	0	68	3	0	0	8	225	0
Ga01g00116	0	0	0	0	0	0	0	0	0	0	0	0	0	0	0	0
Ga01g00117	38	355	185	214	0	0	23	0	478	70	137	14	8	31	565	645
Ga01g00118	145	105	114	205	289	342	195	214	199	174	359	29	127	166	127	168
Ga01g00119	20	12	20	33	54	64	21	42	43	29	31	6	82	45	24	27
Ga01g00120	3	1	5	47	11	3	1	5	3	12	7	0	2	11	53	12
Ga01g00121	59	75	56	238	158	164	101	145	190	102	76	135	34	71	125	123
Ga01g00122	24	16	26	46	29	21	11	27	77	34	39	7	23	12	31	34
Ga01g00123	17	22	12	29	79	57	33	69	39	61	44	12	28	29	26	12
Ga01g00124	646	249	289	909	220	250	122	329	709	379	452	39	397	416	301	808
Ga01g00127	5	44	44	116	0	0	2	0	58	51	60	0	88	52	35	0
Ga01g00128	0	0	0	0	0	0	0	0	0	0	0	0	0	0	0	0
Ga01g00133	31	50	63	65	113	419	188	132	199	118	312	2	109	127	38	55
Ga01g00134	356	0	0	9	0	0	0	0	0	0	0	0	0	0	0	18
Ga01g00135	4	0	0	4	6	37	0	18	0	0	0	0	7	7	0	144
Ga01g00138	0	0	0	0	0	0	0	0	0	0	0	0	0	0	0	0
Ga01g00139	528	0	0	29	0	0	0	0	17	0	0	0	0	0	0	36
Ga01g00140	0	0	0	0	0	0	0	0	0	0	0	0	0	0	0	0
Ga01g00141	277	0	0	14	3	0	0	0	4	0	0	0	0	1	0	50
Ga01g00142	411	0	0	26	3	0	0	0	3	0	0	0	0	0	3	35
Ga01g00143	1582	0	0	71	0	0	0	0	15	0	0	3	0	0	0	81
Ga01g00146	211	0	0	29	0	0	0	0	6	0	0	0	0	0	0	18
Ga01g00148	639	0	0	57	1	0	0	0	9	0	0	0	0	0	0	39
Ga01g00149	0	0	0	0	0	0	0	0	0	0	0	0	0	0	0	0
Ga01g00150	104	0	0	10	0	0	0	0	2	0	0	0	0	0	0	12
Ga01g00151	0	23	7	114	33	38	15	20	46	173	153	0	56	200	73	57
Ga01g00152	0	157	193	170	23	5	11	6	51	144	54	15	17	117	79	10
Ga01g00153	3	56	20	98	28	24	65	32	28	66	55	16	15	34	12	11
Ga01g00154	56	63	72	243	247	169	73	230	122	226	150	40	90	119	55	127
Ga01g00155	30	27	16	102	64	37	12	57	40	71	59	51	54	42	38	23
Ga01g00156	0	2	11	9	14	18	2	10	4	9	7	0	13	5	5	5
Ga01g00157	25	29	34	84	51	24	11	37	40	42	38	17	23	17	33	27
Ga01g00158	0	33	23	110	287	304	45	292	42	75	157	29	54	87	44	1
Ga01g00159	4	11	11	18	4	4	0	18	8	15	26	26	26	30	18	14
Ga01g00160	23	42	21	111	144	180	180	189	136	89	176	43	81	52	80	68
Ga01g00161	23	42	21	111	144	180	180	189	136	89	176	43	81	52	80	68
Ga01g00162	11	45	40	147	40	102	10	62	59	176	79	28	54	118	38	31
Ga01g00163	4	56	12	183	0	0	4	0	186	27	2	0	5	9	124	28
Ga01g00165	0	0	0	0	0	0	0	0	0	0	0	0	0	0	0	0
Ga01g00167	2	65	42	188	147	83	35	166	113	110	288	368	171	107	59	6
Ga01g00170	11	19	26	41	55	14	12	28	13	33	71	18	34	34	26	39
Ga01g00171	34	56	44	87	108	45	49	100	78	75	255	80	92	85	110	74
Ga01g00172	1	12	15	39	50	38	11	30	13	18	13	2	11	20	15	11
Ga01g00173	2	8	60	33	64	35	4	56	19	14	57	8	20	42	34	26
Ga01g00174	3	13	0	10	11	9	0	5	6	15	15	0	14	17	9	13
Ga01g00175	0	0	0	0	1	0	18	5	20	3	2	0	67	4	0	0
Ga01g00176	0	5	0	3	2	0	2	0	0	14	0	0	7	7	6	2
Ga01g00177	105	1	0	86	9	6	36	10	262	10	4	0	11	5	40	253
Ga01g00179	2	1	0	36	2	0	1	1	14	0	9	0	2	0	56	88
Ga01g00180	11	787	757	703	375	186	133	145	431	547	379	23	518	737	1414	122
Ga01g00181	9	11	15	77	82	171	89	109	64	83	138	7	53	102	56	26
Ga01g00182	0	9	5	11	15	1	8	10	19	17	8	0	9	25	0	5
Ga01g00184	0	0	0	0	0	0	0	0	0	0	0	0	0	0	0	0
Ga01g00185	0	0	0	0	0	0	0	0	0	0	0	0	0	0	0	0
Ga01g00186	0	1020	1196	662	5	0	0	0	10	617	331	0	44	255	60	14
Ga01g00187	61	299	151	409	252	107	156	155	168	360	431	326	244	318	574	403
Ga01g00188	0	0	0	0	0	0	0	0	0	0	0	0	0	0	0	0
Ga01g00189	30	2	1	16	2	0	0	1	8	12	56	0	1	8	20	4
Ga01g00190	2	5	27	13	6	25	36	10	42	30	60	17	297	31	31	3
Ga01g00191	5	9	0	24	36	68	13	83	32	30	54	0	45	16	18	18
Ga01g00192	13	3	3	12	3	0	5	2	39	9	20	0	0	3	1	5
Ga01g00193	4	0	0	0	22	0	0	11	6	0	0	0	6	9	10	2
Ga01g00198	0	11	18	16	22	10	1	4	0	23	76	0	12	14	101	4
Ga01g00199	0	10	2	13	4	0	0	1	0	9	33	0	6	5	28	0
Ga01g00200	0	0	0	0	0	0	0	0	0	0	0	0	0	0	0	0
Ga01g00201	0	0	0	0	0	0	0	0	0	0	0	0	0	0	0	0
Ga01g00203	3	12	13	25	15	15	9	0	16	35	390	0	136	156	8	2
Ga01g00204	2	32	9	60	94	41	18	52	24	38	18	119	10	14	14	17
Ga01g00205	0	0	0	16	0	0	43	0	46	45	0	0	49	174	0	0
Ga01g00206	0	0	0	0	0	0	0	0	0	0	0	0	0	0	0	0
Ga01g00207	5	10	0	3	0	0	150	0	138	8	8	995	11	9	5	2
Ga01g00208	0	0	0	5	0	0	85	0	128	0	0	414	0	0	0	0
Ga01g00209	21	21	11	51	48	21	24	46	21	25	47	15	16	50	32	7
Ga01g00210	0	0	0	0	0	0	0	0	0	0	0	0	0	0	0	0
Ga01g00211	0	47	118	13	0	0	14	0	3	4	9	16	8	0	13	2
Ga01g00213	0	0	0	10	1	7	0	1	0	1	27	0	6	10	0	0
Ga01g00214	71	329	196	810	44	92	83	22	812	317	192	169	268	85	530	175
Ga01g00218	0	0	0	0	0	0	0	0	0	0	0	0	0	0	0	0
Ga01g00219	0	0	0	0	0	0	0	0	0	0	0	0	0	0	0	0
Ga01g00221	14	24	25	113	55	121	16	86	61	80	96	24	38	63	67	54
Ga01g00222	0	0	0	0	0	0	0	0	0	0	0	0	0	0	0	0
Ga01g00223	20	6	5	23	9	7	0	13	20	8	9	0	14	6	19	27
Ga01g00224	206	150	184	762	222	660	106	626	554	387	463	126	194	440	243	332
Ga01g00226	29	592	287	536	150	74	23	99	101	228	383	29	50	147	196	100
Ga01g00227	31	35	22	161	11	34	24	4	147	86	52	38	50	128	52	25
Ga01g00228	1	18	30	26	10	12	2	5	8	8	10	7	9	42	29	11
Ga01g00229	5	55	9	159	84	190	121	44	60	160	92	11	99	181	135	54
Ga01g00230	21	0	1	15	8	0	2	1	16	4	65	6	18	3	5	69
Ga01g00231	0	0	0	0	0	0	0	0	0	0	0	0	0	0	0	0
Ga01g00232	6	5	13	29	11	12	12	6	6	115	72	0	141	235	1	23
Ga01g00234	7	11	11	38	50	32	56	25	57	41	340	22	50	50	45	31
Ga01g00236	52	26	29	61	49	64	58	39	93	48	65	44	43	37	85	117
Ga01g00237	6	0	0	42	0	0	24	0	168	4	4	0	0	0	4	6
Ga01g00238	16	0	0	12	1	0	9	12	7	3	10	0	7	4	7	19
Ga01g00239	4	0	6	6	5	0	5	8	6	12	3	0	5	5	16	31
Ga01g00240	0	6	1	24	17	0	1	7	3	15	11	0	10	27	19	3
Ga01g00241	36	370	195	585	132	525	184	176	201	333	219	295	134	149	288	59
Ga01g00242	19	13	41	21	6	0	8	8	18	14	62	0	28	48	15	17
Ga01g00243	8	112	56	139	321	205	92	208	105	111	190	44	132	110	75	71
Ga01g00244	9	0	0	11	0	0	4	0	38	0	19	0	0	11	7	13
Ga01g00245	99	1266	929	1495	30	36	32	51	859	576	461	6	89	238	903	370
Ga01g00246	1	27	46	33	62	13	2	38	18	14	34	1	5	8	59	41
Ga01g00247	0	0	0	0	0	0	0	0	0	0	0	0	0	0	0	0
Ga01g00248	331	90	102	259	176	151	122	169	382	152	216	198	172	147	299	411
Ga01g00251	2	19	36	22	12	25	6	32	8	32	31	16	43	41	19	12
Ga01g00253	24	12	29	103	14	26	42	34	47	42	106	8	69	39	79	65
Ga01g00254	3	3	26	8	17	8	1	13	5	10	44	42	16	5	9	3
Ga01g00255	629	160	183	646	77	133	172	83	1300	186	217	100	137	147	303	523
Ga01g00256	147	0	0	6	0	0	1	0	4	0	0	0	0	0	0	4
Ga01g00257	9	45	14	40	82	73	98	60	54	57	79	29	47	49	46	20
Ga01g00258	0	0	0	0	0	0	0	0	0	0	0	0	0	0	0	0
Ga01g00259	8	17	15	59	37	27	16	107	42	46	76	0	45	59	13	58
Ga01g00260	56	15	11	274	25	69	22	30	143	57	24	51	229	119	92	166
Ga01g00261	0	0	0	0	0	0	0	0	0	0	0	0	0	0	0	0
Ga01g00262	0	0	0	0	0	0	0	0	0	0	0	0	0	0	0	0
Ga01g00263	5	10	12	35	49	33	9	48	9	28	26	14	18	19	5	6
Ga01g00264	0	2	3	9	0	0	3	0	9	16	13	0	72	4	15	0
Ga01g00265	199	532	678	2023	373	1064	205	944	1724	707	1147	51	404	689	919	860
Ga01g00266	0	0	0	0	0	0	0	0	0	0	0	0	0	0	0	0
Ga01g00267	0	14	33	19	7	6	0	3	0	16	8	21	7	9	3	0
Ga01g00268	2	0	11	6	0	0	0	5	3	8	0	1	3	3	2	20
Ga01g00269	18	177	169	426	435	546	89	499	193	388	918	617	396	433	239	60
Ga01g00270	18	177	4171	426	435	546	89	499	193	1500	918	617	1546	1770	239	60
Ga01g00271	67	0	0	0	0	0	0	0	0	0	0	0	0	0	0	0
Ga01g00272	979	0	0	44	0	0	0	0	2	2	0	0	0	0	0	22
Ga01g00273	0	0	0	0	0	0	0	0	0	0	0	0	0	0	0	0
Ga01g00274	2	5	6	25	2	10	3	16	14	8	6	0	11	4	8	7
Ga01g00275	0	0	0	0	0	0	0	0	0	0	0	0	0	0	0	0
Ga01g00276	0	0	0	0	0	0	0	0	0	0	0	0	0	0	0	0
Ga01g00277	4	3	3	7	0	0	0	0	4	12	3	0	0	9	3	2
Ga01g00278	60	59	44	125	61	96	70	32	148	140	222	15	53	164	137	72
Ga01g00280	25	19	7	41	4	4	33	20	47	19	38	2	8	8	22	30
Ga01g00281	31	19	15	35	44	16	21	33	20	27	36	3	12	13	16	27
Ga01g00282	0	15	13	43	52	103	21	52	18	8	29	19	27	16	22	3
Ga01g00283	0	4	10	28	65	57	9	18	4	11	16	29	4	16	4	3
Ga01g00285	0	12	9	23	20	7	2	16	9	12	6	1	4	9	14	5
Ga01g00286	0	0	0	0	0	0	0	0	0	0	0	0	0	0	0	0
Ga01g00287	0	10	11	12	16	4	4	8	2	13	13	13	11	15	11	3
Ga01g00288	0	0	4	11	15	18	0	21	7	4	3	0	8	7	9	2
Ga01g00289	0	0	0	0	0	0	0	0	0	0	0	0	0	0	0	0
Ga01g00290	1	5	11	20	30	33	20	19	12	12	3	10	9	8	10	7
Ga01g00291	6	22	21	72	52	73	26	79	36	92	54	16	75	52	57	34
Ga01g00292	0	17	13	19	23	30	22	27	9	24	41	13	15	24	25	2
Ga01g00294	6	14	17	16	21	7	13	21	13	20	18	26	13	17	21	13
Ga01g00295	0	0	0	0	0	0	0	0	0	0	0	0	0	0	0	0
Ga01g00296	2	12	37	27	41	6	2	31	4	22	32	5	13	14	12	13
Ga01g00297	2	19	9	66	114	129	92	195	56	55	92	23	44	41	28	4
Ga01g00298	0	0	0	0	0	0	0	0	0	0	0	0	0	0	0	0
Ga01g00299	1	29	27	28	12	14	4	5	9	15	19	13	70	14	27	38
Ga01g00300	14	20	37	22	25	10	11	16	16	15	48	15	13	37	31	22
Ga01g00301	3	8	5	8	10	8	0	6	3	10	9	2	4	18	24	10
Ga01g00302	79	11	42	30	66	55	59	43	84	19	51	9	62	73	34	101
Ga01g00303	15	0	6	0	0	8	0	0	2	0	0	0	7	0	0	3
Ga01g00304	14	17	56	80	71	28	7	62	41	103	269	2	103	148	85	57
Ga01g00306	0	0	0	0	0	0	0	0	0	0	0	0	0	0	0	0
Ga01g00310	4	28	27	43	37	58	7	23	42	41	33	18	21	32	42	32
Ga01g00312	0	0	0	0	0	0	0	0	0	0	0	0	0	0	0	0
Ga01g00313	1	14	13	12	3	10	1	2	3	23	16	5	2	4	23	7
Ga01g00314	12	12	36	79	81	513	20	316	19	54	584	0	125	128	8	16
Ga01g00315	10	13	15	52	51	67	28	49	34	41	31	17	28	24	59	23
Ga01g00316	1126	0	0	46	1	0	0	0	14	0	0	0	1	0	0	25
Ga01g00318	0	38	10	75	52	4	3	45	4	8	13	10	22	13	371	3
Ga01g00319	4	118	160	219	222	153	53	199	72	178	322	148	137	373	158	50
Ga01g00320	3	68	68	230	28	7	12	17	66	98	37	37	72	60	98	4
Ga01g00321	2	51	60	65	40	108	8	23	17	306	63	116	59	83	10	14
Ga01g00322	0	1	3	10	15	12	41	18	26	34	56	0	18	59	0	2
Ga01g00323	0	0	0	0	0	0	0	0	0	0	0	0	0	0	0	0
Ga01g00324	177	496	660	633	1112	437	563	683	553	911	1372	606	535	909	475	940
Ga01g00325	0	0	0	0	0	0	0	0	0	0	0	0	0	0	0	0
Ga01g00327	0	0	0	8	39	0	1	17	4	6	0	3	0	0	0	0
Ga01g00328	5	13	10	27	41	32	23	15	4	9	0	8	42	2	0	2
Ga01g00330	40	22	38	65	26	53	5	31	40	21	28	28	13	31	42	22
Ga01g00331	98	16	35	128	93	207	71	52	545	62	16	24	48	83	19	65
Ga01g00332	81	52	74	106	87	129	111	85	185	94	123	6	115	112	44	95
Ga01g00333	42	57	188	282	59	79	51	49	256	66	47	5	89	93	256	175
Ga01g00335	2	0	0	0	0	8	6	2	0	3	0	2	6	6	0	1
Ga01g00336	0	31	9	33	27	18	21	22	24	22	17	8	13	9	13	1
Ga01g00337	0	2	0	15	49	14	4	36	13	17	6	0	7	10	0	0
Ga01g00338	0	0	0	0	0	0	0	0	0	15	28	0	30	48	3	7
Ga01g00339	13	36	42	82	85	50	134	72	37	61	80	2	51	133	50	27
Ga01g00340	145	131	130	207	102	91	44	57	122	165	214	82	140	199	181	158
Ga01g00342	0	25	11	29	13	11	5	16	7	25	5	26	11	41	5	5
Ga01g00343	0	5	23	20	0	0	1	4	28	0	4	4	0	33	8	5
Ga01g00344	0	0	0	0	0	0	0	0	0	0	0	0	0	0	0	0
Ga01g00345	1	2	5	6	32	33	7	23	5	9	4	28	4	12	12	0
Ga01g00346	0	0	0	0	0	0	0	0	0	0	0	0	0	0	0	0
Ga01g00347	0	0	0	0	0	0	0	0	0	0	0	0	0	0	0	0
Ga01g00349	0	0	0	0	0	0	0	0	0	0	0	0	0	0	0	0
Ga01g00351	0	0	0	0	0	0	0	0	0	0	0	0	0	0	0	0
Ga01g00358	0	0	0	0	0	0	0	0	0	0	0	0	0	0	0	0
Ga01g00359	1	9	3	27	1	5	0	2	7	7	8	0	2	7	10	1
Ga01g00360	7	16	38	16	13	8	6	13	17	8	18	25	27	14	40	18
Ga01g00361	98	125	122	147	47	32	14	21	138	44	98	73	37	71	154	70
Ga01g00363	0	0	0	0	0	0	0	0	0	0	0	0	0	0	0	0
Ga01g00364	0	0	0	0	0	0	0	0	0	0	0	0	0	0	0	0
Ga01g00366	0	0	0	0	0	0	0	0	0	0	0	0	0	0	0	0
Ga01g00367	25	38	60	153	229	447	329	204	230	128	137	88	207	147	138	70
Ga01g00368	2	36	33	107	59	160	52	49	63	46	77	61	39	61	49	27
Ga01g00369	6	2	25	7	19	5	3	9	4	0	14	17	27	25	12	10
Ga01g00370	8	29	217	60	117	21	97	30	22	81	68	4	47	175	31	9
Ga01g00371	13	345	291	1220	282	857	891	429	690	708	594	596	1104	682	696	97
Ga01g00374	1	8	17	13	15	0	3	7	4	5	13	7	9	17	15	4
Ga01g00375	4	0	0	0	0	0	0	0	0	1	0	0	56	0	0	0
Ga01g00376	0	0	0	0	0	0	0	0	0	0	0	0	0	0	0	0
Ga01g00378	0	3	1	7	51	13	13	31	9	14	31	8	4	6	0	0
Ga01g00380	0	14	2	24	0	5	0	0	1	30	9	0	0	5	9	0
Ga01g00382	3	95	69	78	143	1235	135	402	104	52	36	13	5	39	44	75
Ga01g00383	15	1290	4648	1033	76	525	78	184	247	507	601	32	136	632	145	146
Ga01g00385	117	446	297	711	626	542	329	486	599	868	1158	381	464	723	423	257
Ga01g00386	0	1722	2854	1634	0	0	0	0	0	785	460	0	26	199	195	0
Ga01g00387	0	1722	2854	1634	7	0	0	15	0	785	460	0	26	199	195	0
Ga01g00388	29	4	3	36	5	1	4	0	4	14	0	0	8	9	28	60
Ga01g00389	0	0	0	4	6	4	0	9	2	5	1	7	4	1	1	10
Ga01g00390	90	46	56	128	73	136	44	98	162	62	72	46	120	96	163	283
Ga01g00391	24	40	18	114	70	166	55	96	59	65	64	0	45	57	57	93
Ga01g00394	0	0	0	0	0	0	0	0	0	0	0	0	0	0	0	0
Ga01g00395	1	49	60	48	103	113	56	71	34	28	26	0	32	38	9	12
Ga01g00396	34	14	31	41	140	54	4	182	22	24	8	0	14	32	10	93
Ga01g00397	0	1	1	25	1	0	0	3	2	14	41	0	88	58	2	27
Ga01g00398	0	0	0	0	0	0	0	0	0	0	0	0	0	0	0	0
Ga01g00399	0	74	48	66	257	574	0	106	4	71	5	0	11	43	0	3
Ga01g00400	1	108	48	135	257	574	42	106	9	81	32	0	11	59	6	13
Ga01g00401	0	425	232	436	2	18	50	10	35	211	605	26	8	56	43	7
Ga01g00403	0	0	0	0	0	0	0	0	0	0	0	0	0	0	0	0
Ga01g00405	0	0	0	0	0	0	0	0	0	0	0	0	0	0	0	0
Ga01g00410	0	0	0	0	0	0	0	0	0	0	0	0	0	0	0	0
Ga01g00413	100	137	62	380	393	330	300	372	259	224	141	326	116	176	306	57
Ga01g00414	0	3	10	24	0	6	2	0	4	44	33	0	27	62	80	0
Ga01g00422	0	13	22	13	0	0	0	0	3	13	23	0	1	4	91	0
Ga01g00423	0	0	0	0	0	0	0	0	0	0	0	0	0	0	0	0
Ga01g00428	61	150	67	157	25	25	45	20	104	169	658	198	28	118	85	166
Ga01g00429	3	13	16	17	44	30	5	19	12	14	27	3	9	18	19	10
Ga01g00430	23	256	186	363	180	345	194	219	103	150	340	114	218	321	125	78
Ga01g00431	2	940	563	550	11	9	3	7	4	75	107	12	6	41	264	7
Ga01g00433	0	15	33	2	0	0	1	0	0	77	98	2	157	601	2	3
Ga01g00435	0	47	41	32	0	0	98	0	18	126	129	5	62	254	13	8
Ga01g00438	0	0	0	0	0	0	0	0	0	0	0	0	0	0	0	0
Ga01g00440	3	11	18	10	22	9	6	26	7	15	11	14	31	24	17	4
Ga01g00441	0	0	0	0	0	0	0	0	0	0	0	0	0	0	0	0
Ga01g00448	6	0	0	16	80	100	6	103	20	27	2	0	32	34	0	4
Ga01g00449	0	0	0	0	0	0	0	0	0	0	0	0	0	0	0	0
Ga01g00452	1	53	47	89	36	32	7	30	9	40	14	0	25	62	97	24
Ga01g00453	0	0	0	0	0	0	0	0	0	0	0	0	0	0	0	0
Ga01g00455	34	85	357	117	170	60	24	108	29	208	476	92	114	272	19	117
Ga01g00456	2	25	20	51	10	38	8	16	16	12	6	11	18	12	8	2
Ga01g00457	0	0	3	12	8	0	0	1	14	1	1	0	5	20	9	15
Ga01g00458	0	0	0	0	0	0	0	0	0	0	0	0	47	0	4	5
Ga01g00459	20	8	12	41	26	28	16	31	47	7	25	14	22	9	19	10
Ga01g00461	18	10	10	120	35	30	15	24	69	49	70	0	26	20	39	39
Ga01g00462	22	41	45	118	103	53	26	90	91	49	98	18	59	51	75	70
Ga01g00463	6	10	13	18	14	15	14	9	10	5	23	9	8	21	12	6
Ga01g00467	30	0	0	2	0	0	1	0	5	0	0	0	1	0	0	0
Ga01g00470	0	0	0	0	0	0	0	0	0	0	0	0	0	0	0	0
Ga01g00471	0	8	11	20	48	10	3	5	3	42	32	0	9	15	30	0
Ga01g00472	0	8	11	20	48	10	3	5	3	42	32	0	9	15	30	0
Ga01g00473	4	12	21	24	8	0	3	9	1	9	3	2	5	1	6	3
Ga01g00475	0	0	0	0	0	0	0	0	0	0	0	0	0	0	0	0
Ga01g00477	3	10	4	11	9	0	8	5	7	11	22	31	8	23	18	36
Ga01g00481	73	51	26	100	138	270	161	114	75	72	194	101	17	58	101	43
Ga01g00482	0	68	105	105	23	35	13	20	15	86	33	20	23	58	20	1
Ga01g00483	0	0	0	2	0	10	1	77	0	0	0	0	15	0	0	14
Ga01g00484	0	0	0	0	0	0	0	0	0	0	0	0	0	0	0	0
Ga01g00485	0	0	0	0	0	0	0	0	0	0	0	0	0	0	0	0
Ga01g00487	0	0	0	0	0	0	0	0	0	0	0	0	0	0	0	0
Ga01g00488	0	156	70	162	0	0	0	0	7	179	207	0	0	98	460	0
Ga01g00489	0	4	7	8	0	0	0	0	0	14	22	0	0	0	58	0
Ga01g00490	0	4	7	8	0	0	0	0	0	14	22	0	0	0	58	0
Ga01g00492	0	2	11	32	3	0	3	0	14	46	44	0	37	22	31	29
Ga01g00493	10	106	55	290	109	30	58	19	216	72	1070	0	236	131	305	846
Ga01g00494	0	20	0	1	0	0	0	0	0	0	0	0	0	0	22	0
Ga01g00495	1100	0	0	71	0	0	1	0	17	0	0	0	0	0	0	250
Ga01g00497	0	0	0	0	0	0	0	0	0	0	0	0	0	0	0	0
Ga01g00498	0	0	0	0	0	0	0	0	0	0	0	0	0	0	0	0
Ga01g00499	0	0	0	0	0	0	0	0	0	0	0	0	0	0	0	0
Ga01g00504	0	11	16	25	141	42	56	58	17	12	77	0	19	39	0	0
Ga01g00506	25	97	315	243	118	222	127	153	121	162	229	72	199	311	100	72
Ga01g00507	0	0	0	0	0	0	0	0	0	0	0	0	183	0	0	0
Ga01g00508	0	0	0	3	0	0	0	0	0	4	2	0	60	11	3	0
Ga01g00510	0	4	0	12	10	8	4	1	5	8	0	0	15	9	6	4
Ga01g00511	5	0	0	10	7	7	2	5	2	6	3	0	9	6	0	1
Ga01g00512	82	194	153	373	125	249	167	106	458	220	241	12	334	282	193	143
Ga01g00513	0	0	0	0	0	0	0	0	0	0	0	0	0	0	0	0
Ga01g00515	13	5	27	60	128	42	59	77	72	47	67	20	61	75	47	26
Ga01g00520	0	5	4	2	0	0	0	0	0	5	18	0	4	38	80	0
Ga01g00521	8	21	8	61	165	110	64	136	28	60	117	43	45	54	25	14
Ga01g00522	0	19	13	31	15	4	4	0	1	16	40	0	19	30	23	0
Ga01g00523	0	0	0	0	0	0	0	0	0	0	0	0	0	0	0	0
Ga01g00524	11	33	8	47	31	4	19	9	12	18	22	14	31	44	36	8
Ga01g00525	0	0	0	0	0	0	0	0	0	0	0	0	0	0	0	0
Ga01g00526	20	11	22	37	61	36	10	47	29	20	42	0	11	63	15	31
Ga01g00527	0	0	0	0	0	0	0	0	0	0	0	0	0	0	0	0
Ga01g00528	11	8	18	37	17	30	7	20	35	5	31	4	20	23	21	13
Ga01g00529	4	6	6	17	11	5	4	8	1	1	13	31	11	16	11	14
Ga01g00530	0	12	11	14	4	7	0	6	1	8	11	0	8	10	4	0
Ga01g00532	31	15	5	20	13	19	8	11	14	17	14	8	12	7	14	7
Ga01g00533	0	4	0	8	8	5	3	8	2	6	10	0	1	6	8	3
Ga01g00534	0	16	0	23	10	16	1	11	33	34	5	0	2	0	28	6
Ga01g00535	0	5	0	3	56	11	0	25	0	2	0	0	0	0	0	14
Ga01g00536	68	31	98	79	114	47	41	81	146	87	190	26	102	89	98	133
Ga01g00539	4	34	13	11	25	18	5	15	10	24	20	19	17	19	6	2
Ga01g00540	2243	2041	1784	4822	2767	2199	2855	2169	2694	2115	5350	1273	1166	2302	1757	3486
Ga01g00541	8	14	30	42	90	50	91	41	65	41	44	9	21	63	34	8
Ga01g00542	7	17	20	75	294	74	53	97	61	35	86	49	43	37	10	4
Ga01g00543	31	34	24	76	79	57	16	94	36	44	36	0	43	50	32	66
Ga01g00546	0	3	0	3	0	3	0	0	1	35	3	0	3	0	43	0
Ga01g00549	0	0	0	0	0	0	0	0	0	0	0	0	0	0	0	0
Ga01g00550	180	0	0	17	0	0	1	0	17	0	2	91	0	0	7	9
Ga01g00558	0	0	0	0	0	0	0	0	0	0	0	0	0	0	0	0
Ga01g00559	0	0	0	0	0	0	0	0	0	0	0	0	0	0	0	0
Ga01g00560	0	0	0	0	0	0	0	0	0	0	0	0	0	0	0	0
Ga01g00561	0	5	7	5	0	0	5	0	2	1	4	0	0	0	45	0
Ga01g00565	0	0	0	0	0	0	0	0	0	0	0	0	0	0	0	0
Ga01g00566	0	1	0	61	49	41	12	56	46	4	20	3	11	21	12	0
Ga01g00567	0	0	0	0	0	0	0	0	0	0	0	0	0	0	0	0
Ga01g00568	0	0	6	6	1	28	4	15	17	30	615	0	101	119	0	1
Ga01g00569	0	16	1758	176	0	0	7	5	258	499	28	0	259	265	98	81
Ga01g00570	0	0	0	0	0	0	0	0	0	0	0	0	0	0	0	0
Ga01g00571	29	25	95	79	20	27	11	34	117	88	48	10	65	104	52	70
Ga01g00574	34	131	82	178	83	121	36	111	117	136	280	8	74	142	62	130
Ga01g00575	1	30	57	56	182	54	47	73	33	60	84	11	33	126	12	25
Ga01g00576	0	0	0	0	0	0	0	0	0	0	0	0	0	0	0	0
Ga01g00579	14	43	46	117	100	164	114	79	180	86	326	420	89	85	79	17
Ga01g00581	0	0	1	2	0	8	2	2	2	0	1	14	2	9	0	0
Ga01g00582	0	79	552	94	0	0	0	0	0	168	0	0	32	91	21	0
Ga01g00583	0	0	0	0	0	0	0	0	0	0	0	0	0	0	0	0
Ga01g00584	9	43	57	105	106	109	81	90	58	97	153	157	53	91	79	36
Ga01g00585	1	77	78	61	19	0	0	0	0	26	55	28	121	20	165	1
Ga01g00586	0	5	40	21	0	4	0	2	1	13	7	0	45	11	9	0
Ga01g00587	5	12	22	9	11	19	4	5	8	10	16	10	14	19	20	20
Ga01g00588	1	1	8	0	0	0	0	0	0	14	0	0	32	7	6	1
Ga01g00589	0	0	0	0	0	0	0	0	0	0	0	0	0	0	0	0
Ga01g00590	0	0	0	0	0	0	0	0	0	0	0	0	0	0	0	0
Ga01g00591	7	63	59	96	57	358	93	194	127	179	102	6	124	157	42	22
Ga01g00592	40	104	88	225	303	352	204	206	164	200	300	448	158	195	142	102
Ga01g00593	2	2	10	2	20	10	2	25	11	23	11	24	19	3	24	2
Ga01g00596	325	0	0	26	0	0	0	0	2	0	0	2	0	0	0	22
Ga01g00597	30	22	6	39	75	55	82	40	26	64	30	132	3	29	39	15
Ga01g00598	0	0	0	0	0	0	0	0	0	0	0	0	0	0	0	0
Ga01g00599	0	73	181	135	46	111	234	52	72	23	38	38	35	90	45	15
Ga01g00600	2	7	54	27	8	38	315	5	312	68	58	0	134	231	3	9
Ga01g00601	17	4	42	17	23	5	1	37	7	0	0	0	4	1	4	69
Ga01g00602	1	121	326	53	29	25	3	6	6	52	33	0	4	76	4	3
Ga01g00603	2	14	56	55	40	16	2	6	5	67	31	0	31	40	31	7
Ga01g00604	0	0	7	0	14	30	0	21	0	3	1	0	3	0	0	3
Ga01g00605	180	80	147	381	53	113	186	61	1538	39	34	32	146	54	616	131
Ga01g00606	24	18	6	27	5	22	16	18	42	30	22	2	34	25	50	30
Ga01g00607	2	27	16	40	44	49	62	20	35	40	43	8	28	45	11	3
Ga01g00608	34	39	17	64	54	23	15	19	34	65	38	23	41	27	38	48
Ga01g00609	1	11	5	6	6	0	2	7	0	7	27	0	20	12	1	2
Ga01g00611	5	6	21	24	75	11	10	28	16	19	6	6	28	28	13	9
Ga01g00612	3	31	52	96	39	35	53	34	42	65	58	38	45	50	52	30
Ga01g00613	0	11	4	46	102	41	71	37	56	48	4	0	28	6	17	0
Ga01g00614	1	99	30	208	111	183	179	79	133	102	90	99	77	86	94	10
Ga01g00615	0	41	55	53	33	11	2	15	3	45	45	4	7	3	13	12
Ga01g00616	0	0	0	0	0	0	0	0	0	0	0	0	0	0	0	0
Ga01g00617	17	6	4	26	6	21	13	7	41	5	15	13	19	17	11	15
Ga01g00618	13	12	34	38	45	40	11	27	12	25	22	12	20	15	21	58
Ga01g00619	4	18	24	16	41	20	31	29	24	29	73	3	22	27	47	6
Ga01g00620	6	58	24	63	113	82	89	100	43	48	162	21	36	48	20	6
Ga01g00624	227	70	26	200	205	135	82	125	194	79	179	53	106	75	91	120
Ga01g00625	6	3	6	22	19	19	4	24	5	24	32	0	45	28	25	17
Ga01g00626	4	5	2	26	35	34	62	23	16	10	38	58	14	46	6	3
Ga01g00628	0	0	4	3	0	6	200	0	143	0	0	403	0	1	0	0
Ga01g00629	0	0	0	0	0	0	0	0	0	0	0	0	0	0	0	0
Ga01g00631	8	15	21	64	75	28	36	41	29	84	32	1	88	83	10	18
Ga01g00632	20	31	16	80	9	20	3	17	79	44	39	44	41	43	63	22
Ga01g00633	57	712	1206	3405	190	1049	146	314	1792	1054	1039	6	1540	3128	883	167
Ga01g00634	0	0	0	0	0	0	0	0	0	0	0	0	0	0	0	0
Ga01g00635	45	0	0	12	0	0	0	0	1	0	0	0	0	0	0	3
Ga01g00636	38	52	83	218	260	174	115	273	86	147	136	103	123	178	141	124
Ga01g00639	32	28	32	138	31	8	18	14	64	53	201	9	39	57	84	32
Ga01g00640	1	13	87	157	117	106	87	74	53	74	132	0	113	143	141	66
Ga01g00641	0	0	0	0	0	0	0	0	0	0	0	0	0	0	0	0
Ga01g00642	62	0	0	12	1	0	7	3	7	0	0	0	0	4	0	7
Ga01g00643	0	0	0	0	0	0	0	0	0	0	0	0	0	0	0	0
Ga01g00644	73	0	0	6	2	2	0	11	1	2	1	0	0	0	0	8
Ga01g00645	0	0	0	0	0	0	0	0	0	0	0	0	0	0	0	0
Ga01g00647	15	18	11	19	8	18	27	8	13	12	16	3	6	23	17	1
Ga01g00649	9	9	14	61	33	30	16	38	33	34	61	40	37	53	123	26
Ga01g00652	0	0	0	0	0	0	0	0	0	0	0	0	0	0	0	0
Ga01g00654	3	2	5	4	1	2	1	6	3	3	1	0	8	3	12	8
Ga01g00657	0	23	21	30	12	13	1	9	5	23	27	0	13	59	19	10
Ga01g00659	0	3	0	9	6	4	6	5	4	12	124	0	25	67	3	0
Ga01g00660	0	0	0	0	0	0	0	0	0	0	0	0	0	0	0	0
Ga01g00661	0	0	0	0	0	0	0	0	0	0	0	0	0	0	0	0
Ga01g00662	0	6	4	17	36	5	3	11	9	22	72	0	17	35	18	4
Ga01g00663	20	15	2	5	15	0	2	2	5	2	5	7	25	0	18	0
Ga01g00665	1	13	12	25	50	16	24	35	8	11	15	3	1	7	11	4
Ga01g00666	0	0	0	0	0	0	0	0	0	0	0	0	0	0	0	0
Ga01g00667	927	13	2	1679	0	0	107	0	4719	5	4	11	5	12	269	532
Ga01g00668	28	79	31	552	234	37	25	238	757	31	50	0	34	67	149	737
Ga01g00669	1	8	15	27	7	1	3	7	5	23	28	24	9	17	30	12
Ga01g00670	0	0	0	3	9	19	3	78	10	0	0	0	4	9	0	3
Ga01g00672	29	282	134	266	153	111	964	69	392	225	272	170	133	62	634	185
Ga01g00673	2	296	82	710	21	139	61	39	627	480	549	850	254	371	1251	82
Ga01g00674	76	34	34	105	97	154	62	132	136	80	77	35	73	86	118	102
Ga01g00678	4	40	21	59	161	21	32	54	34	28	93	51	3	21	50	31
Ga01g00679	25	7	4	12	76	19	18	57	25	13	38	4	13	30	5	63
Ga01g00680	0	23	17	100	3	90	220	87	371	282	70	0	274	521	19	0
Ga01g00681	0	27	30	67	15	240	230	115	104	272	90	0	140	429	21	10
Ga01g00683	0	0	0	0	0	0	0	0	0	0	0	0	0	0	0	0
Ga01g00684	0	13	3	19	0	0	0	0	3	19	37	0	21	14	1	5
Ga01g00685	205	71	43	397	10	5	45	2	1033	31	119	57	35	19	320	446
Ga01g00686	149	24	8	137	16	41	25	23	298	12	7	3	6	21	33	332
Ga01g00687	7	34	43	127	83	135	95	104	130	92	112	13	118	124	50	76
Ga01g00689	4	18	34	40	42	15	1	20	8	19	22	21	10	24	22	21
Ga01g00690	2	72	27	114	16	55	10	18	28	101	92	0	16	57	55	22
Ga01g00691	0	0	0	0	0	0	0	0	0	0	0	0	0	0	0	0
Ga01g00693	0	15	30	36	13	11	4	14	3	36	27	0	18	33	7	17
Ga01g00694	0	0	0	0	0	0	0	0	0	0	0	0	0	0	0	0
Ga01g00695	0	0	0	0	0	0	0	0	0	0	0	0	0	0	0	0
Ga01g00696	0	15	17	30	28	8	9	21	8	27	29	0	20	15	43	3
Ga01g00697	0	75	44	17	9	3	5	11	5	31	31	8	16	7	68	6
Ga01g00698	20	26	16	22	5	2	2	2	17	23	9	11	7	7	18	24
Ga01g00699	22	233	222	361	481	357	310	411	187	265	708	102	255	351	346	139
Ga01g00700	22	233	222	361	481	357	310	411	187	265	708	102	255	351	346	139
Ga01g00701	122	49	58	124	289	161	89	179	114	68	133	25	46	137	108	167
Ga01g00702	0	4	3	9	18	7	7	13	6	6	11	6	7	18	3	2
Ga01g00703	130	40	28	73	121	91	57	72	58	39	42	9	40	44	44	92
Ga01g00704	0	0	0	0	0	0	0	0	0	0	0	0	0	0	0	0
Ga01g00705	0	0	0	0	0	0	0	0	0	0	0	0	0	0	0	0
Ga01g00706	47	51	88	109	166	58	14	147	24	72	70	2	105	112	112	79
Ga01g00707	76	368	379	1058	451	651	567	521	523	747	134	755	524	827	667	205
Ga01g00708	6	0	0	1	2	0	0	5	2	0	287	0	4	8	0	2
Ga01g00711	5	21	4	25	2	0	0	3	3	6	16	0	14	0	75	9
Ga01g00712	0	0	0	36	0	0	0	0	0	0	22	0	22	5	1	137
Ga01g00714	6	170	518	116	316	116	74	167	37	134	405	103	134	271	138	69
Ga01g00715	26	76	69	288	139	206	79	147	174	241	223	58	118	231	300	98
Ga01g00716	8	0	8	14	8	6	0	2	3	3	33	3	2	6	8	12
Ga01g00718	0	0	0	0	0	0	0	0	0	0	0	0	0	0	0	0
Ga01g00719	3	151	165	86	100	121	10	133	15	174	23	0	8	70	38	1
Ga01g00723	15	177	77	88	284	31	16	20	34	27	760	4	105	172	340	31
Ga01g00725	0	23	9	0	0	0	0	0	0	1	5	0	0	0	5	0
Ga01g00726	0	0	0	3	0	0	0	0	0	16	0	0	1	0	1	0
Ga01g00727	0	7	8	7	0	0	0	0	0	14	17	0	7	15	59	0
Ga01g00728	0	13	17	9	10	11	6	13	3	5	2	5	9	6	25	10
Ga01g00729	1066	80	94	854	84	403	95	481	1423	198	155	20	218	219	164	294
Ga01g00730	184	3	5	18	9	12	13	12	34	61	1	0	23	14	18	14
Ga01g00731	18	13	25	43	79	54	34	50	22	28	38	21	4	31	26	26
Ga01g00732	0	8	4	8	1	0	13	7	11	22	1	0	43	31	5	2
Ga01g00733	4	2	0	76	207	32	65	47	133	9	11	0	34	3	22	5
Ga01g00734	0	0	0	0	0	0	0	0	0	0	0	0	0	0	0	0
Ga01g00735	0	0	0	0	0	0	0	2	0	6	1	0	13	84	0	0
Ga01g00737	1	2	11	11	6	14	14	9	11	29	25	0	1	19	22	8
Ga01g00738	0	236	105	328	11	14	6	13	136	180	119	0	62	80	330	147
Ga01g00739	0	0	0	0	0	0	0	0	0	0	0	0	0	0	0	0
Ga01g00740	85	356	626	384	618	652	799	522	504	271	655	177	554	654	399	317
Ga01g00744	1	12	7	191	23	135	17	27	22	414	157	0	26	644	26	80
Ga01g00745	115	26	4	7	13	12	13	3	19	11	126	89	14	12	20	48
Ga01g00746	10	89	194	194	407	208	44	193	103	167	384	22	207	346	93	167
Ga01g00747	12	213	429	326	76	115	26	82	94	201	192	30	74	183	156	28
Ga01g00749	0	0	0	0	0	0	0	0	0	0	0	0	0	0	0	0
Ga01g00750	22	50	69	171	210	268	118	304	84	75	232	100	115	130	75	76
Ga01g00752	0	0	0	0	0	0	0	0	0	0	0	0	0	0	0	0
Ga01g00753	0	15	37	12	15	9	43	23	9	1	3	0	1	9	2	1
Ga01g00755	0	2	0	12	6	22	6	5	6	45	15	1	44	186	2	0
Ga01g00756	12	3	16	53	72	113	22	61	55	25	22	25	41	37	29	19
Ga01g00757	0	0	7	26	0	0	2	0	0	1	1	0	73	106	0	1
Ga01g00758	52	69	63	191	98	106	43	76	97	106	132	45	113	122	79	119
Ga01g00759	0	47	34	37	3	0	31	2	10	13	15	0	1	22	0	1
Ga01g00760	0	3	0	12	0	4	82	0	86	52	9	0	53	113	0	0
Ga01g00761	10	20	61	34	49	23	13	15	11	25	49	31	18	25	77	61
Ga01g00762	14	12	28	36	59	18	20	31	26	24	54	12	32	30	27	46
Ga01g00763	14	12	28	36	59	18	20	31	26	24	54	12	32	30	27	46
Ga01g00764	0	0	0	0	0	0	0	0	0	0	0	0	0	0	0	0
Ga01g00765	0	24	24	16	68	24	4	38	6	9	20	14	25	28	10	2
Ga01g00768	230	211	26	424	58	21	14	55	450	47	437	35	60	66	363	544
Ga01g00769	274	500	231	873	328	457	243	418	549	849	1398	280	553	585	347	777
Ga01g00770	8	0	24	112	13	1	92968	7	38806	30	2	154	0	3	10	21
Ga01g00771	23	158	68	431	90	176	107	51	235	261	90	29	99	216	139	56
Ga01g00772	78	102	25	145	88	73	130	69	83	73	137	72	36	50	89	75
Ga01g00773	35	157	106	309	252	87	48	121	104	322	534	6	179	214	328	289
Ga01g00774	0	0	0	0	0	0	0	0	0	0	0	0	0	0	0	0
Ga01g00775	443	0	0	2	0	0	0	0	1	0	0	0	0	0	0	23
Ga01g00776	1	0	0	1	6	0	1	12	2	5	11	0	1	0	0	12
Ga01g00778	22	24	21	122	69	161	45	63	128	28	62	22	71	87	88	78
Ga01g00779	12	0	0	226	19	0	15	0	168	0	0	0	18	0	19	279
Ga01g00782	4	60	66	149	127	50	35	64	34	108	102	26	69	68	54	54
Ga01g00784	0	0	0	0	0	0	0	0	0	0	0	0	0	0	0	0
Ga01g00785	17	10	16	54	18	18	45	7	39	22	45	0	26	44	79	584
Ga01g00786	0	0	0	0	0	0	0	0	0	0	0	0	0	0	0	0
Ga01g00787	58	52	63	126	69	112	21	93	113	54	67	2	62	42	102	53
Ga01g00788	0	0	0	0	0	0	0	0	0	0	0	0	0	0	0	0
Ga01g00789	5	123	131	117	29	23	6	15	16	51	64	3	13	59	39	13
Ga01g00793	0	20	4	13	3	9	0	3	0	2	0	5	0	0	0	0
Ga01g00794	0	7	34	11	59	34	55	51	8	16	22	0	31	9	0	0
Ga01g00795	0	10	29	36	35	44	18	23	12	33	21	20	12	27	17	1
Ga01g00797	9	0	9	56	5	0	0	0	18	18	69	0	86	23	3	1
Ga01g00798	0	0	0	0	0	0	0	0	0	0	0	0	0	0	0	0
Ga01g00799	31	78	94	171	229	112	42	167	84	80	122	66	73	130	193	53
Ga01g00800	0	0	0	0	0	0	0	0	0	0	0	0	0	0	0	0
Ga01g00801	0	0	0	0	0	0	0	0	0	0	0	0	0	0	0	0
Ga01g00802	0	0	0	0	0	0	0	0	0	0	0	0	0	0	0	0
Ga01g00803	14	35	45	68	24	22	20	18	26	19	39	41	17	65	52	42
Ga01g00805	24	9	6	57	50	93	23	45	33	38	61	3	52	46	50	41
Ga01g00806	20	18	50	57	30	122	163	59	120	64	81	48	145	80	64	41
Ga01g00808	0	0	0	0	0	0	0	0	0	0	0	0	0	0	0	0
Ga01g00809	0	0	0	0	0	0	0	0	0	0	0	0	0	0	0	0
Ga01g00810	77	104	116	246	119	106	122	139	179	196	237	63	121	242	82	169
Ga01g00811	183	0	0	351	85	14	27	59	750	0	4	0	0	0	0	40
Ga01g00812	68	25	18	63	43	28	17	33	34	38	52	6	37	29	26	66
Ga01g00813	545	652	188	1409	86	147	94	31	1507	432	2170	33	249	326	1132	1470
Ga01g00814	38	47	78	112	82	48	37	50	108	33	80	63	63	65	64	104
Ga01g00815	2	129	129	181	34	353	57	53	52	389	196	14	124	330	88	74
Ga01g00816	0	5	5	7	7	32	4	16	4	4	16	13	5	6	7	3
Ga01g00819	0	16	11	59	6	0	2	2	7	18	16	4	42	83	32	18
Ga01g00820	18	17	0	143	10	5	31	3	573	13	18	0	4	18	13	82
Ga01g00821	0	47	70	45	83	4	136	72	83	204	111	35	78	131	53	57
Ga01g00823	0	0	0	0	0	0	0	0	0	0	0	0	0	0	0	0
Ga01g00824	4	23	8	6	0	0	1	0	0	2	13	0	16	6	4	1
Ga01g00825	0	14	13	9	24	29	22	11	6	6	18	0	0	6	3	0
Ga01g00826	20	11	37	299	0	15	62	4	602	12	4	1	9	25	29	14
Ga01g00828	0	0	0	0	0	0	0	0	0	0	0	0	0	0	0	0
Ga01g00829	2	63	60	75	21	2	16	19	20	18	8	4	6	28	4	9
Ga01g00831	0	0	0	0	0	0	0	0	0	4	9	0	8	5	5	0
Ga01g00834	187	405	314	890	443	1597	303	641	718	605	904	83	631	610	582	727
Ga01g00835	0	0	0	0	0	0	0	0	0	0	0	0	0	0	0	0
Ga01g00836	10	13	22	21	26	34	25	31	26	29	27	38	37	32	35	26
Ga01g00838	1	33	38	133	179	52	58	144	38	80	101	25	39	53	75	14
Ga01g00839	49	0	0	0	0	0	0	0	1	0	0	0	0	0	0	2
Ga01g00841	1625	5432	6926	8833	5085	2173	3395	2449	5045	5807	15298	498	3611	4428	6617	19052
Ga01g00843	0	0	0	0	0	0	0	0	0	0	0	0	0	0	0	0
Ga01g00844	7	8	18	221	13	0	5	1	48	9	4	4	0	6	12	3162
Ga01g00845	65	79	74	270	174	128	66	109	172	126	270	97	80	169	133	293
Ga01g00846	1	0	0	56	79	859	5	964	6	5	91	0	10	17	7	973
Ga01g00847	31	67	47	173	141	191	44	157	129	135	312	27	146	116	149	172
Ga01g00849	0	0	0	0	0	0	0	0	0	0	0	0	0	0	0	0
Ga01g00850	2	148	24	128	95	50	49	79	26	111	161	151	7	66	98	25
Ga01g00851	0	97	166	208	44	10	0	35	12	101	58	0	1	62	44	21
Ga01g00852	0	0	0	4	26	13	30	15	7	7	6	69	0	6	0	0
Ga01g00853	5	82	101	186	402	527	792	334	324	225	197	8	74	133	88	7
Ga01g00854	15	23	14	82	21	42	14	17	62	48	25	24	23	17	40	39
Ga01g00855	0	0	0	1	2	0	2	5	8	0	0	0	9	12	0	0
Ga01g00856	0	0	0	0	0	0	0	0	0	0	0	0	0	0	0	0
Ga01g00857	0	9	2	12	3	19	6	5	4	2	1	0	3	2	0	0
Ga01g00858	8	27	36	123	25	24	13	26	56	49	33	14	23	69	68	50
Ga01g00860	8	9	11	17	13	17	6	22	28	25	25	22	21	17	25	14
Ga01g00861	0	0	0	0	0	0	0	0	0	0	0	0	0	0	0	0
Ga01g00862	0	0	0	0	0	0	0	0	0	0	0	0	0	0	0	0
Ga01g00864	18	413	164	1143	1397	2623	414	1921	317	693	807	4	224	416	120	80
Ga01g00865	44	5	0	32	11	3	0	1	7	10	116	0	20	26	16	31
Ga01g00866	62	6	10	70	6	11	16	5	54	20	24	1	23	23	46	13
Ga01g00868	25	212	342	696	534	438	164	817	164	433	637	1098	263	622	416	113
Ga01g00869	3	6	3	26	25	31	10	23	14	29	9	0	17	24	9	11
Ga01g00870	0	0	0	0	0	0	0	0	0	0	0	0	0	0	0	0
Ga01g00871	20	60	60	87	125	149	95	125	74	93	189	39	48	106	44	30
Ga01g00872	26	296	148	1585	1588	1171	276	804	487	819	1480	150	400	954	567	264
Ga01g00873	0	0	0	7	34	7	0	19	5	13	9	0	2	26	0	0
Ga01g00874	73	25	43	34	32	98	33	194	60	54	78	47	52	86	20	52
Ga01g00875	18	53	52	87	16	526	42	756	60	131	45	11	374	209	266	163
Ga01g00876	0	49	15	43	9	10	22	6	17	57	65	9	57	79	55	11
Ga01g00877	19	36	36	29	30	16	43	14	20	30	495	28	40	19	64	6
Ga01g00878	0	5	6	0	4	116	169	0	59	0	8	0	1	3	0	3
Ga01g00880	1	66	78	38	40	10	11	37	12	50	54	0	29	78	31	15
Ga01g00881	0	0	0	0	0	0	0	0	0	0	0	0	0	0	0	0
Ga01g00882	0	0	0	0	0	0	0	0	0	0	0	0	0	0	0	0
Ga01g00883	3	0	0	3	0	0	0	0	11	3	2	0	2	0	13	1
Ga01g00884	3	17	14	72	24	40	14	17	19	41	42	0	17	12	31	22
Ga01g00885	0	1	0	75	20	6	0	40	0	73	0	0	0	0	14	0
Ga01g00886	2	1	0	10	4	94	13	18	5	0	3	0	6	5	4	35
Ga01g00888	2	19	45	36	91	49	12	57	11	34	37	20	22	44	76	9
Ga01g00892	0	0	0	0	0	0	0	0	2	4	0	7	0	16	0	0
Ga01g00894	346	1286	3134	2327	96	119	215	139	1573	984	2691	79	753	2535	651	445
Ga01g00895	1	57	36	76	24	23	3	6	13	40	31	26	4	11	11	3
Ga01g00896	56	121	233	244	583	433	163	274	231	185	412	45	293	338	166	262
Ga01g00897	0	0	0	0	0	0	0	0	0	0	0	0	0	0	0	0
Ga01g00898	15	42	23	81	92	64	20	103	24	48	67	5	29	29	45	49
Ga01g00899	0	56	163	91	155	166	176	115	94	92	114	0	60	73	189	3
Ga01g00900	0	10	8	17	40	11	9	32	9	14	19	3	13	18	13	11
Ga01g00903	0	0	0	0	0	0	0	0	0	0	0	0	0	0	0	0
Ga01g00905	0	17	15	55	75	48	29	47	14	17	57	0	11	40	18	0
Ga01g00906	0	0	0	0	0	0	0	0	0	0	0	0	0	0	0	0
Ga01g00907	5	4	36	20	3	80	32	9	25	29	96	0	4	52	22	30
Ga01g00908	16	41	207	255	664	272	140	307	277	322	258	0	337	757	6	165
Ga01g00909	0	0	0	0	0	0	0	0	0	0	0	0	0	0	0	0
Ga01g00910	0	0	0	0	0	0	0	0	0	0	0	0	0	0	0	0
Ga01g00911	4	214	427	1485	2935	4709	670	4990	477	1966	1612	2	434	1505	42	22
Ga01g00912	3	0	0	0	0	3	4	3	0	4	0	0	15	0	0	0
Ga01g00914	2	0	0	3	47	5	2	10	2	2	4	0	2	16	0	0
Ga01g00915	0	0	0	0	0	0	0	0	0	0	0	0	0	0	0	0
Ga01g00916	9	2	6	40	25	32	7	17	20	22	29	40	18	17	38	15
Ga01g00917	5	16	6	23	49	5	7	42	4	15	19	23	10	3	13	0
Ga01g00919	63	45	28	112	112	135	74	117	80	66	138	91	52	71	171	72
Ga01g00920	0	0	0	0	0	0	0	0	0	0	0	0	0	0	0	0
Ga01g00921	0	10	11	13	31	5	4	5	2	11	10	0	0	8	6	2
Ga01g00924	138	106	47	376	132	196	79	206	440	154	166	75	117	100	233	516
Ga01g00925	0	0	29	0	19	5	3	1	1	12	23	19	66	13	0	0
Ga01g00926	0	0	0	0	0	0	0	0	0	0	0	0	0	0	0	0
Ga01g00927	23	76	119	109	357	152	176	111	52	74	171	54	80	179	89	108
Ga01g00928	3	25	85	51	30	46	58	35	12	31	59	29	80	122	33	4
Ga01g00929	31	39	46	121	126	92	48	121	45	110	143	2	98	86	51	20
Ga01g00930	11	48	26	99	22	29	14	18	30	27	39	9	22	42	57	46
Ga01g00931	0	0	0	0	0	0	0	0	0	0	0	0	0	0	0	0
Ga01g00932	2	54	29	109	105	91	18	106	34	89	162	102	50	77	57	20
Ga01g00933	0	10	13	57	18	14	19	14	12	20	23	79	17	17	38	13
Ga01g00934	0	9	13	19	27	10	16	16	9	15	21	2	16	1	9	2
Ga01g00936	0	0	0	0	0	0	0	0	0	0	0	0	0	0	0	0
Ga01g00937	11	0	0	4	9	4	1	7	2	2	5	6	20	2	15	2
Ga01g00938	8	2	10	7	11	0	4	0	27	51	57	22	90	140	22	0
Ga01g00939	11	39	26	69	65	60	53	36	49	39	40	25	34	28	118	46
Ga01g00940	50	112	91	243	68	101	90	65	227	217	110	80	136	213	152	133
Ga01g00941	70	128	20	599	582	540	238	372	366	205	523	98	103	95	248	130
Ga01g00943	32	21	23	52	25	110	91	43	78	48	30	16	49	64	70	42
Ga01g00944	0	10	5	6	21	26	5	21	6	4	4	0	28	0	0	5
Ga01g00945	0	0	0	2	0	0	19	7	1	0	5	0	1	0	0	0
Ga01g00946	0	7	25	14	21	19	1	19	1	39	182	0	320	561	2	3
Ga01g00947	8	17	40	31	39	28	10	29	22	25	37	20	46	47	57	16
Ga01g00948	247	26	57	306	26	29	69	9	500	81	53	1	101	113	110	66
Ga01g00949	9	30	34	74	31	26	1	18	30	60	41	5	41	25	56	44
Ga01g00950	0	0	0	0	0	0	0	0	0	0	0	0	0	0	0	0
Ga01g00952	25	219	284	264	257	106	149	199	232	367	583	140	196	526	218	117
Ga01g00956	0	3	9	0	0	4	0	0	0	26	9	0	0	11	2	0
Ga01g00957	8	15	35	50	70	39	6	46	21	42	64	34	73	80	58	45
Ga01g00958	28	83	371	90	75	57	32	58	48	169	166	43	26	143	46	42
Ga01g00959	4	7	0	3	0	0	0	0	2	7	14	0	12	0	15	2
Ga01g00961	0	0	3	0	0	0	0	0	0	9	79	0	52	25	0	0
Ga01g00962	6	2	0	147	0	0	9	0	275	0	0	0	0	17	13	14
Ga01g00965	8	31	9	24	56	29	11	17	15	23	62	18	14	33	51	51
Ga01g00968	0	0	0	6	0	4	14	1	10	13	4	0	244	29	0	0
Ga01g00969	1	4	2	76	298	83	25	193	16	39	29	0	71	113	0	0
Ga01g00971	1	3	0	6	2	9	8	10	4	5	6	0	2	3	19	5
Ga01g00973	0	0	0	0	0	0	0	0	0	0	0	0	0	0	0	0
Ga01g00977	10	15	20	18	52	67	39	22	34	21	40	107	39	91	6	18
Ga01g00979	497	544	489	1524	546	1991	1484	1065	2619	1082	1117	93	937	679	900	542
Ga01g00980	15	1031	1625	870	39	59	20	65	178	582	324	53	97	209	147	11
Ga01g00985	0	146	0	109	0	0	10	0	39	10	9	0	34	1	219	0
Ga01g00986	0	22	8	22	0	0	0	0	0	14	53	0	5	19	4	0
Ga01g00987	0	0	0	0	0	0	0	0	0	0	0	0	0	0	0	0
Ga01g00990	0	0	0	0	0	0	0	0	0	0	0	0	0	0	0	0
Ga01g00991	7	5	0	2	3	8	2	6	13	7	0	0	4	11	0	6
Ga01g00994	0	0	0	0	0	0	0	0	0	0	0	0	0	0	0	0
Ga01g00995	0	0	4	4	8	8	1	4	0	1	5	2	1	6	9	0
Ga01g00996	0	0	0	0	0	0	0	0	0	0	0	0	0	0	0	0
Ga01g00997	70	9	2	14	39	18	14	18	22	1	36	0	13	7	9	14
Ga01g00998	0	10	13	15	32	25	6	17	4	20	25	8	39	10	16	3
Ga01g00999	0	0	0	0	0	0	0	0	0	0	0	0	0	0	0	0
Ga01g01000	72	27	22	77	31	56	12	27	78	38	33	8	83	29	71	41
Ga01g01001	0	0	0	0	0	0	0	0	0	0	0	0	0	0	0	0
Ga01g01002	38	27	37	55	104	67	31	67	55	51	78	71	24	42	71	42
Ga01g01004	40	123	150	222	349	880	2167	410	1069	200	780	301	345	358	146	149
Ga01g01005	0	0	5	11	37	17	8	34	3	12	68	0	25	23	4	0
Ga01g01006	1	26	12	7	11	14	2	15	7	8	14	4	6	4	9	4
Ga01g01007	1	26	12	7	11	14	2	15	7	8	14	4	6	4	9	4
Ga01g01008	7	13	7	119	3	10	7	2	119	51	34	0	40	39	92	23
Ga01g01009	15	7	35	49	68	38	12	76	14	24	83	38	84	68	29	146
Ga01g01010	25	62	42	113	93	171	67	64	40	90	183	154	70	191	77	49
Ga01g01011	12	1	0	5	20	0	3	18	6	5	11	0	11	4	6	6
Ga01g01012	0	0	0	0	0	0	0	0	0	0	0	0	0	0	0	0
Ga01g01013	39	86	100	197	153	207	82	148	161	176	279	89	198	177	180	86
Ga01g01014	0	9	16	22	33	16	10	39	13	30	33	0	17	23	20	5
Ga01g01015	83	754	707	725	237	100	78	193	153	622	700	84	134	421	252	207
Ga01g01016	0	0	0	0	0	0	0	0	0	0	0	0	0	0	0	0
Ga01g01017	0	4	2	9	0	0	3	0	1	18	13	0	6	8	7	6
Ga01g01018	3	82	27	40	0	2	5	2	33	24	66	0	23	42	17	38
Ga01g01021	213	115	161	327	275	156	83	123	189	145	590	172	178	129	282	368
Ga01g01022	19	1	12	167	613	118	126	312	67	125	61	0	166	253	0	0
Ga01g01023	78	66	74	277	484	166	97	334	186	118	318	159	74	115	91	174
Ga01g01024	67	246	606	281	399	43	106	346	193	380	519	81	303	443	358	187
Ga01g01025	67	246	606	281	399	43	106	346	193	380	519	81	303	443	358	187
Ga01g01026	23	54	26	161	353	388	597	240	138	142	239	12	144	117	73	36
Ga01g01027	1	13	13	44	59	62	20	63	15	29	60	7	37	37	20	17
Ga01g01028	27	26	22	91	110	234	207	85	89	69	88	412	47	111	49	45
Ga01g01030	125	48	51	170	47	112	104	89	169	50	95	6	56	53	79	112
Ga01g01031	0	0	0	0	0	0	0	0	0	0	0	0	0	0	0	0
Ga01g01032	9	81	109	79	81	84	5	217	13	71	57	0	6	65	38	9
Ga01g01034	3	23	17	45	9	10	5	2	45	36	13	2	3	30	19	13
Ga01g01035	0	0	0	0	0	0	0	0	0	0	0	0	0	0	0	0
Ga01g01036	4	0	0	10	64	46	11	116	9	10	23	0	21	33	2	2
Ga01g01037	0	0	0	0	0	0	0	0	0	0	0	0	0	0	0	0
Ga01g01039	99	212	346	306	645	480	264	529	198	362	471	26	263	308	251	102
Ga01g01040	2	2826	1947	893	0	0	1	0	0	424	129	3	0	0	6	0
Ga01g01041	2	13	11	39	9	1	5	14	17	8	21	2	34	25	18	16
Ga01g01042	11	7	0	200	986	613	5	640	7	264	227	0	481	343	3	1
Ga01g01043	21	3	22	33	35	9	6	19	29	12	50	11	28	34	42	16
Ga01g01044	8	18	2	42	44	26	12	79	20	16	39	6	2	14	7	14
Ga01g01045	11	18	16	10	9	18	8	14	22	11	33	0	15	28	20	7
Ga01g01046	7	14	24	47	7	12	8	16	50	28	26	0	43	36	56	17
Ga01g01047	37	129	227	138	187	67	44	128	38	136	252	41	98	179	121	32
Ga01g01048	21	22	13	40	43	77	31	42	60	43	68	34	60	37	32	44
Ga01g01049	0	0	0	0	0	0	0	0	0	0	0	0	0	0	0	0
Ga01g01050	1	1	13	1	5	14	11	7	3	7	7	0	8	11	3	0
Ga01g01053	1392	11428	6908	17465	14568	15479	7841	9147	9990	21133	22184	3111	9683	15257	6280	7503
Ga01g01054	0	41	47	58	0	5	0	1	8	111	38	0	18	108	20	0
Ga01g01056	0	0	0	0	0	0	5	0	9	0	0	14	1	0	0	0
Ga01g01058	27	104	123	101	386	126	101	201	64	138	518	13	97	152	35	21
Ga01g01059	27	12	20	46	20	0	10	21	14	31	31	12	15	24	25	7
Ga01g01060	3	15	16	18	24	9	2	8	4	4	12	15	21	9	10	1
Ga01g01061	2674	1712	1002	2367	305	877	1986	517	4420	1030	1110	1124	718	655	1561	2538
Ga01g01062	38	0	0	0	0	2	0	0	0	0	0	0	0	0	0	2
Ga01g01063	2	0	0	18	27	5	3	6	2	3	0	0	0	12	0	0
Ga01g01064	26	391	520	766	1253	545	388	1064	261	559	1057	224	511	660	365	244
Ga01g01065	3	10	8	11	9	37	10	13	15	10	9	3	10	18	9	3
Ga01g01066	4	23	43	32	36	50	8	62	18	32	86	10	35	51	43	12
Ga01g01067	0	0	0	0	0	0	0	0	0	0	0	0	0	0	0	0
Ga01g01068	2	26	45	52	52	50	5	36	14	52	58	104	40	65	42	12
Ga01g01069	5	4	14	17	27	9	9	27	6	19	19	29	24	19	30	1
Ga01g01071	7	16	34	40	184	106	47	91	12	28	66	16	45	37	43	11
Ga01g01072	3	66	101	94	40	40	8	38	23	54	139	37	16	69	38	15
Ga01g01073	17	7	27	14	61	68	35	50	23	31	61	37	23	60	19	17
Ga01g01074	2	0	2	1	28	11	1	13	4	2	17	0	2	3	0	24
Ga01g01075	8	0	0	7	0	2	4	0	10	8	13	0	26	11	0	5
Ga01g01077	0	0	0	0	0	0	0	0	0	0	0	0	0	0	0	0
Ga01g01078	0	0	0	11	31	52	10	23	6	5	6	0	19	25	4	0
Ga01g01079	32	251	245	114	27	41	15	15	109	125	159	11	18	49	86	75
Ga01g01080	2	7	32	20	59	14	9	29	10	17	39	26	27	7	6	5
Ga01g01081	0	0	0	0	0	0	0	0	0	0	0	0	0	0	0	0
Ga01g01083	385	212	236	650	196	950	185	420	844	261	228	79	479	391	218	265
Ga01g01084	5	27	5	146	2	0	10	4	196	20	36	4	84	19	101	15
Ga01g01085	2465	1808	534	14166	34	47	3124	83	20273	2355	3959	209	735	1960	3824	3926
Ga01g01088	17	302	321	937	311	954	201	236	522	274	532	296	116	560	135	235
Ga01g01089	7	46	29	113	101	163	82	118	60	103	128	21	48	149	74	34
Ga01g01090	0	0	0	0	0	0	0	0	0	0	0	0	0	0	0	0
Ga01g01091	16	12	30	58	21	46	16	32	55	31	21	9	28	26	76	44
Ga01g01092	0	1	8	5	0	0	0	0	0	0	4	0	0	0	6	0
Ga01g01093	14	73	96	154	220	582	281	137	309	261	207	104	310	337	119	46
Ga01g01095	360	291	366	361	227	175	140	153	394	208	497	151	130	295	199	245
Ga01g01096	49	0	0	3	9	0	12	1	6	2	8	10	4	8	0	2
Ga01g01097	22	9	15	241	72	30	76	44	190	147	84	0	60	566	38	61
Ga01g01098	81	52	64	200	45	14	14	41	69	31	41	7	30	28	75	132
Ga01g01099	12	111	17	215	63	6	7	19	61	231	188	0	19	28	292	103
Ga01g01100	219	2591	2426	8687	4049	19186	17023	7594	10888	8576	8036	4662	6254	8395	2765	1384
Ga01g01102	0	8	3	5	10	4	5	5	0	2	3	13	3	0	8	0
Ga01g01103	0	0	0	18	0	0	0	0	14	0	0	0	4	6	0	8
Ga01g01104	19	8	8	46	31	21	24	28	44	14	24	27	10	13	23	63
Ga01g01106	20	6	8	26	9	16	9	8	11	6	4	4	19	11	11	6
Ga01g01107	39	0	1	10	3	26	14	10	8	0	0	0	0	0	0	3
Ga01g01108	107	85	28	92	24	3	31	32	116	62	85	46	31	27	106	51
Ga01g01113	14	41	347	131	173	126	24	98	36	104	216	99	149	430	157	57
Ga01g01114	27	6	12	12	21	67	1	39	10	9	8	0	2	8	0	5
Ga01g01116	1	43	7	167	4	0	11	8	61	39	15	5	11	38	160	32
Ga01g01117	0	0	0	0	0	0	0	0	0	0	0	0	0	0	0	0
Ga01g01118	1	30	8	21	30	11	3	22	3	12	18	0	4	12	19	2
Ga01g01120	13	961	582	225	58	0	14	13	96	121	1170	29	109	452	280	18
Ga01g01121	60	102	66	204	323	418	222	272	229	177	257	19	205	167	148	67
Ga01g01122	24	6	49	116	178	1015	360	231	158	400	78	0	59	485	4	9
Ga01g01124	0	15	3	8	30	58	20	22	28	9	1	4	2	19	5	0
Ga01g01126	0	0	0	0	0	0	0	0	0	0	0	0	0	0	0	0
Ga01g01127	0	0	0	0	0	0	0	0	0	0	0	0	0	0	0	0
Ga01g01130	0	0	0	0	0	0	0	0	0	0	0	0	0	0	0	0
Ga01g01131	115	10	19	8	17	1	1	6	4	12	2	0	23	0	0	11
Ga01g01132	1	9	6	66	70	50	36	41	41	28	7	105	18	11	54	22
Ga01g01134	18	0	1	51	140	21	18	54	11	12	45	0	70	58	11	31
Ga01g01135	0	0	0	0	0	0	0	0	0	0	0	0	0	0	0	0
Ga01g01136	32	93	158	126	207	140	53	146	49	100	166	201	81	156	40	81
Ga01g01137	16	13	7	23	10	6	10	8	12	5	33	35	11	6	13	14
Ga01g01138	0	0	0	0	0	0	0	0	0	0	0	0	0	0	0	0
Ga01g01139	2	59	102	170	105	137	91	68	72	354	99	2	61	314	53	37
Ga01g01140	2	0	14	3	2	10	2	3	0	0	7	0	3	1	1	4
Ga01g01141	0	0	0	0	0	0	0	0	0	0	0	0	0	0	0	0
Ga01g01142	1	0	6	6	0	442	6	412	13	2	0	0	0	0	0	2
Ga01g01143	22	27	19	62	22	18	17	37	78	35	8	0	8	13	12	10
Ga01g01144	21	25	18	100	81	116	51	68	51	42	53	63	42	48	85	28
Ga01g01145	0	0	0	0	3	11	0	6	0	0	0	0	0	0	0	28
Ga01g01147	236	29	43	117	125	89	67	111	132	132	178	3	83	128	28	216
Ga01g01148	378	378	496	618	574	212	339	436	478	283	628	651	187	297	586	661
Ga01g01149	30	0	13	881	63	501	138	207	791	84	464	0	617	591	0	1679
Ga01g01150	3	24	48	17	14	9	6	9	18	22	29	4	7	30	21	10
Ga01g01151	1	10	6	14	15	10	6	12	3	14	8	0	7	33	0	3
Ga01g01152	81	965	510	1851	247	486	302	185	880	2120	2957	206	972	1953	768	94
Ga01g01153	0	0	0	0	0	0	0	0	0	0	0	0	0	0	0	0
Ga01g01154	64	25	19	140	92	96	9	94	104	59	71	27	40	89	35	61
Ga01g01155	99	0	3	9	1	199	22	53	10	0	3	0	0	0	0	0
Ga01g01156	4	1	6	0	5	7	3	3	2	1	22	6	6	7	0	11
Ga01g01158	4	27	25	96	155	452	111	169	108	66	106	38	27	72	51	25
Ga01g01159	109	77	81	153	67	168	49	132	111	86	146	67	95	85	113	125
Ga01g01160	147	858	239	3056	269	1502	8610	343	6234	5338	2614	6	2137	8598	724	395
Ga01g01161	6	1438	336	2214	96	616	909	134	875	4611	4980	1691	831	3958	3318	81
Ga01g01163	2582	3	0	325	6	0	0	0	43	2	0	0	0	0	2	327
Ga01g01164	0	6	0	32	22	0	26	6	1	45	0	11	0	10	16	0
Ga01g01165	33	69	72	127	284	203	230	203	49	135	54	104	59	110	88	24
Ga01g01168	6	73	53	109	38	48	37	36	36	77	52	11	38	65	44	33
Ga01g01170	0	0	0	0	0	0	0	0	0	0	0	0	0	0	0	0
Ga01g01172	22	22	24	54	18	12	21	13	35	44	18	5	14	25	34	20
Ga01g01174	0	56	17	74	80	72	6	59	10	49	86	0	21	26	21	9
Ga01g01177	84	50	25	159	95	110	61	62	180	70	142	100	110	100	148	114
Ga01g01178	35	92	184	103	101	35	122	65	46	119	172	309	55	108	104	59
Ga01g01179	151	76	67	315	253	243	111	367	328	146	253	79	261	151	224	155
Ga01g01180	0	18	16	59	42	40	9	52	16	17	48	2	15	21	24	4
Ga01g01182	8	3	6	7	9	25	3	13	17	26	25	7	16	12	13	17
Ga01g01183	55	111	93	395	122	435	60	155	215	83	75	20	77	220	77	30
Ga01g01184	110	52	52	174	262	31	76	164	106	76	127	112	50	97	107	78
Ga01g01185	82	44	87	53	133	116	80	100	112	69	225	25	68	167	63	106
Ga01g01187	224	8	23	23	58	40	30	48	45	15	13	37	34	27	31	78
Ga01g01188	2	28	37	43	83	98	50	45	28	52	111	5	44	59	51	68
Ga01g01189	18	57	44	123	86	62	18	66	161	61	124	31	56	72	167	190
Ga01g01191	1	79	58	108	163	145	82	133	64	183	211	79	69	108	102	13
Ga01g01192	4	0	1	20	0	17	0	14	9	8	6	0	1	12	5	2
Ga01g01194	0	0	0	0	0	0	0	0	0	0	0	0	0	0	0	0
Ga01g01195	23	495	549	1131	1266	2459	2838	1906	1307	907	2709	1415	1123	1413	518	142
Ga01g01196	14	2	16	12	35	17	13	10	23	15	18	42	24	26	17	2
Ga01g01197	0	0	0	0	0	0	0	0	0	0	0	0	0	0	0	0
Ga01g01198	48	17	14	53	26	80	20	40	58	12	39	0	33	35	24	20
Ga01g01200	49	28	42	153	84	64	33	110	44	95	104	27	45	88	94	77
Ga01g01201	1	13	11	43	17	67	13	72	17	61	18	8	17	37	7	1
Ga01g01202	0	6	14	55	172	143	135	79	48	32	115	0	23	56	16	1
Ga01g01203	0	0	0	0	0	0	0	0	0	0	0	0	0	0	0	0
Ga01g01204	0	5	20	8	23	18	2	6	1	1	17	0	9	10	12	1
Ga01g01206	17	3	57	39	32	47	11	29	29	26	48	0	38	36	26	30
Ga01g01207	2	19	58	23	31	24	14	18	11	35	50	30	45	47	103	5
Ga01g01208	22	42	47	56	26	42	26	13	32	56	33	58	21	40	39	11
Ga01g01209	0	7	13	7	5	0	2	4	2	3	0	0	9	10	7	0
Ga01g01210	116	0	0	3	1	13	0	1	2	1	0	0	3	0	0	2
Ga01g01214	0	10	7	12	1	0	0	1	0	14	7	0	2	8	0	0
Ga01g01215	0	0	0	0	0	0	0	0	0	0	0	0	0	0	0	0
Ga01g01216	0	0	0	0	0	0	0	0	0	0	0	0	0	0	0	0
Ga01g01217	6322	326	762	1680	630	86	183	236	1947	454	2025	222	606	770	1962	4604
Ga01g01219	1638	113	90	435	385	507	175	270	253	297	179	202	107	220	183	176
Ga01g01220	0	16	34	6	0	0	0	0	0	111	74	0	2	19	0	0
Ga01g01221	0	0	0	0	0	0	0	0	0	0	0	0	0	0	0	0
Ga01g01222	60	17	28	55	54	26	26	29	52	31	46	30	51	60	33	53
Ga01g01224	6	5	24	10	30	25	5	16	4	3	3	0	19	11	4	1
Ga01g01225	0	0	0	0	0	0	0	0	0	0	0	0	0	0	0	0
Ga01g01226	11	6	3	34	29	26	4	30	18	19	70	0	27	60	10	14
Ga01g01227	30	208	70	1206	806	1074	128	1564	489	954	3622	31	264	948	218	33
Ga01g01228	1	131	103	174	35	20	15	29	23	78	64	10	15	10	39	2
Ga01g01230	0	0	0	0	0	0	0	0	0	0	0	0	0	0	0	0
Ga01g01231	0	0	0	0	0	0	0	0	0	0	0	0	0	0	0	0
Ga01g01232	55	30	22	125	111	107	65	97	103	83	124	19	56	55	58	67
Ga01g01233	0	0	0	4	26	0	0	6	1	4	0	0	0	1	0	0
Ga01g01234	97	9	19	6	86	34	9	35	8	14	7	0	15	15	4	37
Ga01g01235	61	131	146	185	332	401	265	236	180	197	358	67	198	258	104	124
Ga01g01237	0	11	33	9	113	39	38	28	14	12	34	0	65	52	7	7
Ga01g01239	0	0	0	0	0	0	0	0	0	0	0	0	0	0	0	0
Ga01g01242	43	71	186	63	124	40	54	57	48	66	164	232	78	84	56	86
Ga01g01243	9	27	21	34	33	6	9	25	31	22	33	11	14	14	43	19
Ga01g01244	9	27	21	34	33	7	9	25	31	22	33	11	14	21	43	19
Ga01g01245	0	30	38	93	177	91	59	147	71	107	88	6	77	86	20	4
Ga01g01246	1	17	14	33	71	26	10	48	14	47	31	17	20	41	19	10
Ga01g01247	24	14	17	48	34	48	37	32	74	27	39	21	29	23	28	25
Ga01g01248	19	20	10	24	84	50	23	51	16	47	44	14	22	39	34	25
Ga01g01249	8	42	11	144	303	245	123	291	105	110	337	45	75	91	67	206
Ga01g01254	0	0	0	0	4	11	1	8	1	1	4	0	5	1	7	0
Ga01g01255	120	25	63	32	10	1	31	5	119	40	106	16	27	86	22	16
Ga01g01256	6	19	23	55	68	23	29	43	17	60	166	87	53	83	18	39
Ga01g01257	8	36	3	123	87	122	155	30	43	23	0	10	12	17	15	2
Ga01g01258	422	46	114	1181	0	0	103	0	2643	17	12	2	0	26	193	399
Ga01g01259	20	0	0	0	0	0	0	0	0	0	0	0	0	0	0	0
Ga01g01260	112	28	20	53	23	27	40	18	74	20	24	7	13	34	75	38
Ga01g01264	0	0	0	0	0	0	0	0	0	0	0	0	0	0	0	0
Ga01g01265	0	0	0	0	0	0	0	0	0	0	0	0	0	0	0	0
Ga01g01266	0	0	0	3	26	36	0	46	0	1	9	0	14	24	0	103
Ga01g01267	2	2	1	7	9	25	8	23	10	1	16	0	6	10	10	34
Ga01g01268	48	5	8	24	3	8	11	14	20	10	14	8	7	8	28	25
Ga01g01270	54	91	248	118	68	46	20	37	77	44	58	283	53	29	28	134
Ga01g01271	5	12	31	28	20	14	6	8	8	10	16	13	8	28	13	16
Ga01g01273	2	0	4	15	2	0	0	2	7	0	0	0	1	3	3	113
Ga01g01274	12	13	4	15	7	3	8	16	18	9	14	3	18	12	18	35
Ga01g01275	8	18	6	27	25	14	23	18	29	22	17	17	32	22	22	23
Ga01g01276	0	0	0	0	0	0	0	0	0	0	0	0	0	0	0	0
Ga01g01277	75	54	100	109	198	147	117	164	108	149	291	22	127	252	147	454
Ga01g01278	5	39	119	94	0	0	9	1	4	80	116	0	63	705	3	25
Ga01g01280	2	12	7	27	16	12	1	11	8	20	8	5	9	16	14	7
Ga01g01281	7	4	28	47	51	47	37	31	36	34	28	4	44	25	57	33
Ga01g01282	0	29	10	68	46	1	4	11	7	16	21	10	13	17	9	2
Ga01g01283	42	6	4	16	6	14	10	8	22	9	13	3	10	6	14	4
Ga01g01284	1	0	3	0	5	20	3	4	3	1	0	0	0	9	0	0
Ga01g01285	0	0	0	0	0	0	0	0	0	0	0	0	0	0	0	0
Ga01g01286	7	107	82	269	126	266	116	122	195	186	250	70	195	149	106	12
Ga01g01288	0	2	4	60	77	177	10	180	36	70	30	3	47	72	20	44
Ga01g01290	13	22	37	81	97	45	23	102	35	51	65	20	31	43	29	51
Ga01g01292	0	4	0	17	0	0	0	0	2	0	0	0	0	0	3	0
Ga01g01294	0	11	11	69	8	0	1	4	17	16	7	0	11	19	10	4
Ga01g01295	2	11	20	35	16	20	7	13	15	29	26	1	28	15	33	9
Ga01g01296	0	2	599	14	6	31	9	8	28	24	15	0	253	92	25	5
Ga01g01297	155	63	56	334	174	265	79	157	152	150	208	209	121	201	112	156
Ga01g01298	0	0	3	4	0	3	1	0	0	18	41	0	89	78	0	0
Ga01g01301	0	0	0	0	0	0	0	0	0	0	0	0	0	0	0	0
Ga01g01302	0	0	0	49	210	12	29	29	24	19	3	0	11	21	0	0
Ga01g01304	5	22	111	247	3	19	7	19	191	1813	534	0	161	747	5	10
Ga01g01305	2002	972	573	5173	77	89	287	70	10053	581	263	0	544	407	2627	1327
Ga01g01307	51	30	33	86	55	74	38	43	53	71	72	2	34	58	34	34
Ga01g01308	0	0	0	9	55	106	5	131	3	4	1	0	0	0	3	0
Ga01g01310	28	94	51	245	265	446	125	304	128	182	340	8	111	136	96	94
Ga01g01311	0	0	0	0	0	0	0	0	0	0	0	0	0	0	0	0
Ga01g01312	0	0	0	0	0	0	0	0	0	0	0	0	0	0	0	0
Ga01g01313	218	97	168	363	94	205	217	117	784	184	448	50	295	209	411	310
Ga01g01314	24	0	6	31	11	12	31	10	47	2	4	0	14	18	0	12
Ga01g01315	2	0	0	0	28	1	1	13	0	2	0	0	12	0	0	4
Ga01g01316	0	101	5	14	2	0	0	0	4	0	98	0	15	25	4	15
Ga01g01317	5	3	0	73	26	0	3	11	60	21	49	0	0	8	61	28
Ga01g01318	0	0	0	0	0	0	0	0	0	0	0	0	0	0	0	0
Ga01g01320	11	30	26	47	7	8	16	5	14	24	5	3	11	1	165	8
Ga01g01321	0	0	0	0	0	0	0	0	0	0	0	0	0	0	0	0
Ga01g01322	419	0	0	14	0	0	40	0	5	6	0	0	2	0	0	20
Ga01g01323	9	55	66	62	77	82	28	69	31	69	108	48	47	48	92	31
Ga01g01324	4	21	0	13	0	0	1	0	9	29	0	0	3	11	27	1
Ga01g01325	0	0	0	0	0	0	0	0	0	0	0	0	0	0	0	0
Ga01g01326	0	0	0	0	0	0	0	0	0	0	0	0	0	0	0	0
Ga01g01327	2	3	27	16	23	4	6	15	22	10	6	0	7	22	4	0
Ga01g01328	19	109	48	109	77	87	202	54	393	74	114	87	36	84	166	109
Ga01g01329	0	14	38	8	8	14	1	10	1	14	13	1	3	10	7	0
Ga01g01330	1	12	10	40	19	21	2	32	11	28	40	0	13	33	15	9
Ga01g01331	54	48	36	67	8	70	31	26	46	53	49	71	38	171	51	7
Ga01g01332	22	3	0	13	9	8	2	9	4	2	18	37	6	1	17	21
Ga01g01333	0	0	0	0	0	0	0	0	0	0	0	0	0	0	0	0
Ga01g01334	0	248	228	216	16	181	124	62	125	97	10	0	5	41	118	116
Ga01g01335	4	9	21	19	30	37	11	42	32	13	75	4	32	53	33	18
Ga01g01336	3	9	0	15	15	55	18	40	36	8	39	2	9	19	12	19
Ga01g01337	0	0	0	0	0	0	0	0	0	0	0	0	0	0	0	0
Ga01g01338	0	0	0	0	0	0	0	0	0	0	0	0	0	0	0	0
Ga01g01339	0	0	0	0	0	0	0	0	0	0	0	91	0	0	0	0
Ga01g01340	0	15	16	22	8	4	0	0	4	16	25	7	8	13	4	1
Ga01g01341	314	10	14	29	11	8	14	10	15	17	24	16	19	48	11	17
Ga01g01342	6	107	90	112	21	115	266	49	101	48	11	0	0	30	13	47
Ga01g01343	73	167	177	221	51	56	74	57	156	126	184	8	61	69	142	109
Ga01g01345	0	6	8	11	13	0	0	7	7	2	14	0	0	8	15	12
Ga01g01346	501	1	24	60	59	151	59	59	54	47	76	12	63	126	19	29
Ga01g01347	3	44	45	65	1	12	2	1	13	11	2	0	0	4	57	3
Ga01g01348	69	44	51	111	76	33	26	53	33	106	123	39	73	60	96	59
Ga01g01350	0	0	0	0	0	0	0	0	0	0	0	0	0	0	0	0
Ga01g01351	0	0	0	0	0	0	0	0	0	0	0	0	0	0	0	0
Ga01g01352	60	19	23	26	44	82	23	35	82	35	63	58	54	48	58	50
Ga01g01353	13	19	27	97	34	81	22	58	45	82	65	9	51	47	84	13
Ga01g01354	0	0	0	0	0	0	0	0	0	0	0	0	0	0	0	0
Ga01g01355	1	3	2	22	79	14	4	65	2	36	11	0	28	30	0	0
Ga01g01356	415	0	0	52	0	0	2	0	3	0	0	0	0	0	2	56
Ga01g01357	38	219	160	487	395	206	62	223	89	364	337	125	118	335	249	213
Ga01g01358	8	31	16	63	50	76	64	37	36	60	41	31	35	29	37	15
Ga01g01359	70	65	66	169	105	401	193	159	265	79	236	35	100	119	74	88
Ga01g01361	0	54	33	79	90	33	11	75	17	69	130	74	10	64	26	16
Ga01g01362	3	38	37	36	10	21	7	8	4	29	17	9	9	21	16	2
Ga01g01363	11	17	40	50	18	20	13	16	20	15	29	5	27	14	14	6
Ga01g01364	0	10	1	4	0	0	0	0	0	17	1	0	0	2	5	0
Ga01g01365	744	925	837	1733	1096	1220	1716	815	2136	981	1357	732	1130	1374	2300	644
Ga01g01367	13	17	48	49	39	22	8	32	40	56	79	54	41	60	43	32
Ga01g01368	22	275	164	536	645	608	413	693	354	399	842	374	244	343	391	114
Ga01g01369	346	1062	1573	2261	3503	9918	6537	6369	3952	1621	4218	1609	3042	3182	2037	634
Ga01g01374	3075	0	0	98	2	0	1	2	10	0	0	0	0	0	0	114
Ga01g01375	16	29	34	99	84	34	47	53	47	53	47	45	27	35	93	73
Ga01g01376	1	1	1	6	0	0	7	0	2	4	9	0	51	5	2	3
Ga01g01377	11	72	84	123	58	49	11	87	41	19	28	38	45	50	0	19
Ga01g01378	0	0	0	0	0	0	0	0	0	0	0	0	0	0	0	0
Ga01g01379	5	2	34	21	44	22	19	25	18	16	41	4	6	59	28	44
Ga01g01380	46	5	2	142	1	0	10	1	98	0	2	0	23	15	150	21
Ga01g01381	43	1	0	5	0	0	2	0	2	0	1	0	0	0	13	19
Ga01g01383	5	32	8	38	5	29	5	20	23	49	62	0	24	35	21	20
Ga01g01385	0	19	41	8	0	0	19	0	30	2	3	15	0	0	0	0
Ga01g01386	0	0	0	0	0	0	0	0	0	0	0	0	0	0	0	0
Ga01g01387	0	11	10	27	11	9	1	4	12	4	3	3	3	20	17	4
Ga01g01388	13	30	7	43	99	9	23	35	10	10	36	8	6	5	25	30
Ga01g01390	60	0	0	17	49	3	10	16	6	3	5	0	4	2	0	7
Ga01g01391	4	1	6	19	5	23	8	9	13	8	23	1	21	9	3	10
Ga01g01392	2	8	12	25	13	24	18	9	10	13	15	4	10	12	10	5
Ga01g01393	45	48	26	238	52	71	17	70	100	59	66	7	76	56	90	116
Ga01g01394	0	11	4	41	3	0	3	0	3	58	28	5	8	13	14	19
Ga01g01395	0	0	0	0	0	0	0	0	0	0	0	0	0	0	0	0
Ga01g01396	0	43	18	86	15	19	20	14	19	16	25	0	13	16	58	0
Ga01g01397	1	16	6	16	4	23	21	8	5	3	8	9	5	15	1	1
Ga01g01398	0	4	0	7	0	0	0	0	4	69	124	0	20	8	0	0
Ga01g01399	4	6	4	72	18	8	38	28	25	65	71	3	7	24	8	0
Ga01g01400	0	0	0	0	0	0	0	0	0	0	0	0	0	0	0	0
Ga01g01401	6	30	27	127	84	80	65	159	64	60	146	93	115	91	64	13
Ga01g01402	14	17	12	102	34	45	28	38	51	43	52	14	28	64	25	26
Ga01g01406	0	6	11	12	25	26	24	21	18	17	5	6	6	8	22	0
Ga01g01407	2	1	0	1	17	1	1	11	4	9	14	0	9	1	0	2
Ga01g01408	0	5	11	13	80	176	2	92	1	29	1	0	0	2	0	0
Ga01g01409	3	100	162	257	113	62	104	95	57	221	77	111	64	113	123	27
Ga01g01414	11	53	82	189	613	347	80	573	108	170	561	17	255	167	130	46
Ga01g01415	5	41	6	57	31	13	4	37	12	20	10	4	9	20	35	23
Ga01g01416	35	69	63	100	236	312	101	246	173	67	219	23	73	94	79	159
Ga01g01417	45	37	31	158	9	57	53	29	131	48	39	42	36	84	55	68
Ga01g01418	0	0	0	0	0	0	0	0	0	0	0	0	0	0	0	0
Ga01g01419	3	11	11	37	41	53	15	39	29	36	20	4	14	13	30	9
Ga01g01420	4	5	31	21	30	18	17	19	9	8	24	12	26	32	26	8
Ga01g01421	15	46	24	70	42	67	65	53	74	76	129	12	29	48	74	49
Ga01g01422	0	0	38	3	0	0	3	1	3	0	0	0	0	4	141	2
Ga01g01423	1	161	142	189	121	47	42	62	15	168	220	2	28	75	164	5
Ga01g01424	11	44	45	63	50	43	47	86	38	46	30	6	35	31	60	46
Ga01g01425	0	6	0	59	102	26	16	33	18	36	56	0	27	48	44	10
Ga01g01427	1	20	0	8	8	11	2	4	5	11	45	0	6	2	5	0
Ga01g01429	70	204	153	747	187	528	136	214	326	424	237	210	305	434	333	93
Ga01g01430	4	17	29	25	49	47	14	30	11	46	51	0	13	33	6	2
Ga01g01431	17	0	3	19	0	0	0	11	16	15	8	0	0	8	0	1
Ga01g01432	13	34	39	81	110	72	44	72	22	85	108	278	46	34	93	42
Ga01g01433	13	31	28	62	143	81	33	105	27	53	110	11	24	37	35	48
Ga01g01434	2	0	0	8	64	40	1	45	1	12	14	0	22	18	0	0
Ga01g01435	0	0	0	0	0	0	0	0	0	0	0	0	0	0	0	0
Ga01g01436	309	25	135	416	13	2	7	12	440	42	17	4	48	27	40	72
Ga01g01437	2	153	126	154	10	107	1	17	9	137	28	0	3	131	65	30
Ga01g01438	5	49	53	200	346	94	106	191	50	103	144	59	44	93	101	14
Ga01g01439	6	20	11	30	26	12	10	30	31	23	20	0	11	25	20	12
Ga01g01440	0	0	0	0	0	0	0	0	0	0	0	0	0	0	0	0
Ga01g01447	64	54	7	394	18	61	31	39	707	91	23	0	31	28	72	129
Ga01g01448	60	7	5	15	49	119	37	67	41	14	37	6	48	35	7	8
Ga01g01449	74	36	34	140	219	141	142	139	130	82	74	9	63	117	42	80
Ga01g01450	2	7	2	3	4	0	47	3	44	58	40	0	68	204	0	3
Ga01g01451	0	0	3	3	5	2	0	1	0	0	14	0	4	8	2	0
Ga01g01452	0	0	0	0	0	0	0	0	0	0	0	0	0	0	0	0
Ga01g01453	37	46	96	77	207	105	38	141	26	92	297	87	98	124	127	101
Ga01g01455	0	9	0	61	5	23	11	7	6	4	11	0	4	26	9	5
Ga01g01456	0	7	12	13	39	42	31	23	6	8	27	0	18	8	0	0
Ga01g01457	2	20	9	26	31	22	27	26	6	36	32	18	6	45	11	2
Ga01g01458	0	13	2	19	23	9	3	13	0	11	22	0	1	3	4	0
Ga01g01459	26	8	30	42	29	24	6	14	29	34	45	17	39	22	33	43
Ga01g01461	25	37	58	43	40	69	75	72	71	92	146	1	64	125	46	76
Ga01g01462	7	16	18	23	11	7	9	13	8	18	14	6	8	12	18	5
Ga01g01463	0	11	10	12	42	32	32	39	15	9	46	0	2	10	0	7
Ga01g01464	34	49	30	75	11	14	12	10	120	24	12	22	16	20	31	26
Ga01g01465	53	42	67	97	30	63	26	22	44	45	43	7	37	25	74	24
Ga01g01467	83	241	67	604	165	235	99	167	397	254	339	131	98	182	302	242
Ga01g01469	13	52	103	54	89	61	213	62	100	84	70	49	50	50	42	35
Ga01g01474	1	1	2	11	12	0	0	4	8	9	6	0	10	5	9	2
Ga01g01475	0	0	0	0	0	0	0	0	0	0	0	0	0	0	0	0
Ga01g01476	34	53	22	111	42	16	21	56	122	54	116	2	56	55	70	70
Ga01g01478	0	9	18	25	39	26	0	17	5	10	16	9	29	37	14	2
Ga01g01479	0	0	0	0	0	0	0	0	0	0	0	0	0	0	0	0
Ga01g01480	8	101	8	136	2	0	0	4	12	63	1113	0	0	44	36	5
Ga01g01481	27	44	61	109	30	72	20	56	33	67	121	28	48	84	26	54
Ga01g01482	0	0	0	0	0	0	0	0	0	0	0	0	0	0	0	0
Ga01g01484	4	18	0	35	43	16	157	30	72	23	30	116	3	17	25	22
Ga01g01486	1004	193	119	802	48	362	231	106	1834	102	67	0	21	30	558	2029
Ga01g01487	0	0	0	0	0	0	0	0	0	0	0	0	0	0	0	0
Ga01g01488	0	0	0	0	0	0	0	0	0	0	0	0	0	0	0	0
Ga01g01489	6	6	7	14	30	24	18	20	24	17	13	0	15	11	12	17
Ga01g01492	0	1	0	7	29	3	100	3	33	4	1	50	3	6	5	4
Ga01g01493	26	291	241	426	341	264	33	397	57	237	232	40	135	189	78	35
Ga01g01495	0	4	10	5	0	0	2	0	1	10	21	0	2	18	0	0
Ga01g01496	21	14	43	55	29	8	14	17	71	11	84	16	37	58	35	14
Ga01g01497	0	4	0	15	45	28	12	39	9	23	21	3	28	25	0	4
Ga01g01498	7	0	0	46	103	5	22	18	25	0	5	0	27	0	6	0
Ga01g01499	24	37	41	77	35	36	24	24	67	42	56	18	63	39	70	75
Ga01g01500	20	14	14	128	0	4	4	1	64	36	52	0	31	20	7	314
Ga01g01501	0	12	18	35	11	6	17	12	15	1463	5	0	36	144	20	41
Ga01g01502	76	38	94	58	67	36	27	53	72	51	105	8	107	130	96	53
Ga01g01503	0	5	8	8	13	17	4	1	11	12	8	13	18	2	18	3
Ga01g01504	14	43	60	42	18	0	1	6	27	6	36	5	5	12	29	20
Ga01g01505	57	35	34	156	83	73	78	69	113	51	102	12	49	56	89	191
Ga01g01506	0	0	0	5	34	11	4	18	2	1	5	7	16	4	0	0
Ga01g01507	10	43	43	72	73	51	54	55	33	67	56	117	28	41	26	21
Ga01g01508	45	144	166	369	711	340	694	550	159	354	512	48	123	459	46	57
Ga01g01509	0	0	0	0	0	0	0	0	0	0	0	0	0	0	0	0
Ga01g01510	0	0	0	0	0	0	0	0	0	0	0	0	0	0	0	0
Ga01g01511	2	11	21	14	55	16	20	53	8	22	25	24	6	23	19	6
Ga01g01512	58	29	18	34	100	67	18	66	15	14	44	14	16	42	26	56
Ga01g01513	0	0	0	0	0	0	0	0	0	0	0	0	0	0	0	0
Ga01g01515	0	0	0	0	0	0	0	0	0	0	0	0	0	0	0	0
Ga01g01516	0	0	0	0	0	0	0	0	0	0	0	0	0	0	0	0
Ga01g01517	0	0	0	0	0	0	0	0	0	0	0	0	0	0	0	0
Ga01g01518	0	0	0	0	0	0	0	0	0	0	0	0	0	0	0	0
Ga01g01519	0	0	0	5	4	2	0	3	0	12	63	0	10	27	8	0
Ga01g01520	3	113	288	102	23	33	2	27	7	46	102	2	23	70	25	0
Ga01g01522	188	224	184	493	617	1114	1506	581	814	501	863	593	453	627	399	349
Ga01g01523	15	142	125	486	146	316	271	248	289	239	275	312	217	223	267	50
Ga01g01524	0	0	0	0	0	0	0	0	0	0	0	0	0	0	0	0
Ga01g01525	33	365	376	585	40	118	52	83	263	276	190	2	215	273	250	95
Ga01g01526	10	16	33	53	64	42	57	49	27	43	53	22	28	35	50	30
Ga01g01527	11	35	18	62	76	91	149	70	61	54	127	87	62	92	65	17
Ga01g01528	0	0	0	0	0	0	0	0	0	0	0	0	0	0	0	0
Ga01g01529	0	0	0	0	0	0	0	0	0	0	0	0	0	0	0	0
Ga01g01530	83	244	239	725	681	402	268	528	338	367	588	105	159	380	351	360
Ga01g01531	3	12	24	177	0	0	13	0	304	10	2	0	9	0	190	55
Ga01g01532	0	0	0	0	0	0	0	0	0	0	0	0	0	0	0	0
Ga01g01533	5	1	0	14	4	77	17	46	26	0	10	0	0	0	1	5
Ga01g01536	0	0	0	8	113	0	21	11	6	0	0	0	4	9	0	1
Ga01g01537	1	110	201	143	43	122	177	34	49	141	198	39	101	218	35	8
Ga01g01538	11	26	24	48	113	107	44	64	42	46	39	10	32	62	47	60
Ga01g01539	170	515	482	990	550	910	220	925	469	914	1375	153	444	732	434	583
Ga01g01540	5	0	3	0	4	4	12	2	0	0	7	320	7	3	0	1
Ga01g01541	4	7	8	24	11	2	1	10	14	11	25	0	12	20	17	16
Ga01g01542	0	5	1	7	0	14	1	0	0	4	0	0	2	1	10	0
Ga01g01543	2	21	37	37	36	34	12	45	13	22	77	32	94	32	47	26
Ga01g01545	0	0	0	0	0	0	0	0	0	0	0	0	0	0	0	0
Ga01g01546	127	89	129	161	276	252	403	150	269	141	314	163	136	165	157	173
Ga01g01547	1	6	0	33	0	0	12	0	91	48	7	0	82	76	0	7
Ga01g01549	21	18	14	65	35	20	43	27	48	22	29	58	18	64	12	32
Ga01g01550	0	0	0	0	0	0	0	0	0	0	0	0	0	0	0	0
Ga01g01552	0	0	0	0	0	0	0	0	0	0	0	0	0	0	0	0
Ga01g01553	0	104	18	80	7	0	6	7	73	113	16	0	89	10	90	20
Ga01g01554	421	1152	801	3525	457	1558	1247	330	1735	2439	1031	372	1153	2411	864	305
Ga01g01555	74	4994	2522	1929	25	48	113	31	87	1818	3946	11	99	467	2422	131
Ga01g01556	766	19	120	57	43	49	35	64	29	43	293	9	92	71	123	51
Ga01g01559	0	5	3	8	30	4	20	9	11	1	0	0	0	16	18	0
Ga01g01561	23	12	26	49	97	75	38	72	29	28	41	15	14	13	28	36
Ga01g01562	0	0	0	0	0	0	0	0	0	0	0	0	0	0	0	0
Ga01g01564	33	132	56	261	138	92	48	163	159	123	99	49	61	96	105	44
Ga01g01566	2	4	30	19	17	78	9	109	14	57	38	0	24	36	21	1
Ga01g01567	1	11	17	37	14	6	1	0	8	13	2	1	47	2	24	14
Ga01g01569	4	27	40	45	54	23	2	30	27	43	25	11	44	48	86	33
Ga01g01570	227	5	12	114	33	167	23	612	10	113	50	0	34	63	3	323
Ga01g01572	30	59	30	123	159	64	29	104	62	83	91	55	32	89	145	265
Ga01g01573	1185	245	170	923	121	171	153	145	1216	238	334	32	355	232	396	767
Ga01g01574	1	2	6	47	76	40	6	56	13	15	18	11	19	3	12	3
Ga01g01576	0	7	18	22	35	8	48	6	17	15	31	16	9	38	11	6
Ga01g01578	0	23	0	19	0	7	8	2	22	8	0	5	31	7	18	0
Ga01g01580	2	49	69	84	128	54	80	69	57	88	120	45	28	97	46	24
Ga01g01581	0	0	0	0	0	0	0	0	0	0	0	0	0	0	0	0
Ga01g01582	2	27	32	58	78	70	45	42	26	64	56	0	90	86	20	3
Ga01g01585	0	0	0	0	0	0	0	0	0	0	0	0	0	0	0	0
Ga01g01586	4	70	77	106	162	109	67	144	52	92	140	217	87	68	47	7
Ga01g01587	0	1	3	17	64	29	131	39	72	6	12	0	23	8	1	18
Ga01g01588	13	49	29	99	241	44	356	121	78	93	371	58	136	181	67	12
Ga01g01590	0	0	0	0	0	0	0	0	3	9	5	0	5	17	0	4
Ga01g01591	2	0	0	17	81	42	24	29	13	9	13	0	29	33	1	4
Ga01g01592	156	8	0	38	3	0	0	9	6	30	3	0	4	7	19	62
Ga01g01595	0	0	0	88	91	0	11	22	10	0	2	0	6	3	1	86
Ga01g01597	0	0	0	0	0	0	0	0	0	0	0	0	0	0	0	0
Ga01g01598	58	1	18	38	82	21	17	56	13	13	79	8	65	20	0	123
Ga01g01599	0	0	0	8	0	0	42	0	67	36	24	3	0	3	0	0
Ga01g01600	34	4	2	24	11	21	4	25	33	18	30	0	27	29	12	30
Ga01g01601	8	4	21	60	141	95	51	149	36	54	77	15	61	51	36	15
Ga01g01602	0	11	51	44	0	0	0	0	22	72	34	0	3	45	12	1
Ga01g01603	0	0	0	0	0	0	0	0	0	0	0	0	0	0	0	0
Ga01g01604	0	0	0	0	0	0	0	0	0	0	0	0	0	0	0	0
Ga01g01605	5	98	83	134	255	258	130	179	83	129	261	6	35	157	50	52
Ga01g01606	0	0	0	0	0	0	0	0	0	0	0	0	0	0	0	0
Ga01g01607	18	11	7	61	59	74	6	40	16	34	33	47	27	41	27	57
Ga01g01608	41	37	49	118	68	52	19	81	51	72	37	74	26	69	32	63
Ga01g01609	37	49	46	40	123	69	34	86	57	49	81	44	118	75	54	83
Ga01g01610	37	49	46	40	123	69	34	86	57	49	81	44	118	75	54	83
Ga01g01612	3	1	0	4	1	0	4	3	6	1	3	0	8	5	1	0
Ga01g01614	0	0	0	0	0	0	0	0	0	0	0	0	0	0	0	0
Ga01g01615	189	139	209	297	488	504	483	618	373	489	311	139	322	444	207	229
Ga01g01616	16	22	10	103	1	6	1	1	34	33	36	0	47	18	25	82
Ga01g01617	0	0	0	0	0	0	0	0	0	0	0	0	0	0	0	0
Ga01g01618	0	0	0	4	13	0	0	4	0	0	0	0	0	0	6	0
Ga01g01619	6	17	47	42	61	96	17	68	22	28	74	0	145	61	54	46
Ga01g01621	0	0	0	0	0	0	0	0	0	0	0	0	0	0	0	0
Ga01g01623	4	80	70	116	60	80	27	106	24	134	59	45	84	108	144	17
Ga01g01624	0	0	0	0	0	0	0	0	0	0	0	0	0	0	0	0
Ga01g01626	0	15	1	27	0	3	0	0	0	2	4	0	75	0	162	0
Ga01g01629	0	7	8	4	13	25	3	15	7	10	31	0	5	22	2	5
Ga01g01630	206	243	110	1686	820	847	590	1271	2073	685	955	31	214	390	589	405
Ga01g01631	46	12	58	144	0	2	22	0	93	19	23	16	15	34	45	32
Ga01g01632	23	50	48	115	84	34	28	49	58	86	76	26	24	36	100	0
Ga01g01633	13	4	0	585	6	298	32	39	441	122	63	0	13	4	161	252
Ga01g01634	3	27	111	48	118	52	12	44	9	36	28	0	96	49	32	33
Ga01g01635	3	27	111	48	118	52	12	44	9	36	28	0	96	49	32	33
Ga01g01636	0	0	0	0	0	0	0	0	0	0	0	0	0	0	0	0
Ga01g01637	0	1	38	4	0	6	1	2	3	16	11	0	12	50	5	1
Ga01g01638	18	61	34	80	52	22	4	34	21	45	25	0	6	61	57	32
Ga01g01639	10	10	27	19	3	0	5	11	23	4	4	0	9	0	11	13
Ga01g01641	6	29	51	28	60	59	24	37	28	64	79	4	65	58	37	10
Ga01g01642	2	14	18	16	41	17	24	27	21	18	41	13	27	36	16	8
Ga01g01644	0	0	0	0	0	0	0	0	0	0	0	0	0	0	0	0
Ga01g01645	5	92	154	587	680	1321	313	1284	315	283	793	117	379	440	297	31
Ga01g01646	0	39	5	83	25	16	17	9	13	47	20	10	75	106	20	1
Ga01g01647	4	5	5	8	17	27	5	20	6	17	6	0	10	10	0	5
Ga01g01648	37	18	22	34	3	10	7	4	57	22	13	6	13	71	23	60
Ga01g01651	0	0	0	0	0	0	0	0	0	0	0	0	0	0	0	0
Ga01g01652	0	0	0	0	0	0	0	0	0	0	0	0	0	0	0	0
Ga01g01655	0	2	4	5	35	0	0	20	2	3	2	0	6	10	0	2
Ga01g01656	16	23	53	32	62	24	22	38	20	26	93	31	45	44	33	42
Ga01g01657	0	0	0	0	0	0	0	0	0	0	0	0	0	0	0	0
Ga01g01658	0	0	0	0	0	0	0	0	0	0	0	0	0	0	0	0
Ga01g01660	0	0	0	0	0	0	0	0	0	0	0	0	0	0	0	0
Ga01g01661	19	27	18	97	214	81	22	128	44	23	68	67	13	65	80	43
Ga01g01662	0	401	639	395	252	54	11	93	27	127	244	529	82	266	50	13
Ga01g01664	2	32	15	68	5	4	2	5	5	23	34	7	10	11	122	44
Ga01g01665	0	6	4	2	5	0	0	2	3	2	8	0	5	0	2	26
Ga01g01666	0	1	27	15	41	9	13	8	4	6	57	3	5	18	4	14
Ga01g01667	303	102	189	262	539	169	55	289	188	151	248	210	240	354	263	430
Ga01g01668	9	10	5	19	26	28	9	34	11	12	10	0	6	2	1	0
Ga01g01669	17	44	34	145	22	7	25	27	67	9	3	0	0	7	61	25
Ga01g01670	0	0	0	0	0	0	0	0	0	0	0	0	0	0	0	0
Ga01g01671	0	0	0	0	0	0	0	0	0	0	0	0	0	0	0	0
Ga01g01672	2	18	29	54	50	8	2	36	18	36	41	0	16	47	42	32
Ga01g01673	0	0	0	0	0	0	0	0	0	0	0	0	0	0	0	0
Ga01g01674	1	33	17	110	97	44	31	60	37	79	149	34	61	84	69	17
Ga01g01675	17	5	8	19	9	40	2	15	5	68	18	0	13	56	9	28
Ga01g01676	3	2	5	6	7	10	8	9	12	22	7	9	8	7	33	3
Ga01g01678	0	14	11	28	32	25	2	18	7	32	19	0	26	17	16	5
Ga01g01679	74	48	60	132	66	44	33	39	125	62	70	13	46	57	107	171
Ga01g01680	0	0	0	0	0	0	0	0	0	0	0	0	0	0	0	0
Ga01g01681	2	0	0	4	12	20	9	14	7	2	12	2	10	0	0	3
Ga01g01683	0	0	0	0	0	0	0	0	0	0	0	0	0	0	0	0
Ga01g01684	1	27	55	36	34	4	3	47	10	21	21	17	32	59	66	5
Ga01g01685	0	0	0	0	0	0	0	0	0	0	0	0	0	0	0	0
Ga01g01686	284	22	24	363	240	1619	360	409	350	107	622	22	150	177	128	515
Ga01g01689	2	16	29	44	106	59	21	99	18	21	130	39	31	54	61	9
Ga01g01690	0	0	0	0	0	0	0	0	0	0	0	0	0	0	0	0
Ga01g01691	0	0	0	8	15	9	0	4	1	0	0	0	0	0	2	1
Ga01g01694	192	153	432	332	299	424	300	455	502	395	428	83	234	480	130	138
Ga01g01695	1	10	0	8	5	21	1	6	8	3	2	5	2	1	3	2
Ga01g01696	43	153	108	223	220	218	94	142	162	244	435	41	129	207	97	110
Ga01g01697	0	3	4	20	128	16	23	43	11	36	35	0	10	22	3	1
Ga01g01699	2	10	0	24	33	25	11	22	14	9	23	15	4	16	4	6
Ga01g01700	14	164	89	102	181	25	40	50	50	105	401	15	26	99	93	40
Ga01g01701	0	3	6	0	6	47	1	15	0	13	31	0	4	26	4	0
Ga01g01702	0	0	5	20	1	5	0	1	2	98	122	0	0	1	0	0
Ga01g01703	23	0	26	6	11	25	3	4	12	7	1	13	6	16	1	6
Ga01g01704	1	35	18	37	76	20	1	50	12	45	69	0	30	46	42	27
Ga01g01705	0	0	0	5	0	0	1	0	1	52	28	0	77	245	0	0
Ga01g01706	0	0	0	0	0	0	0	0	0	0	0	0	0	0	0	0
Ga01g01707	2	3	3	24	27	32	7	28	8	15	44	0	19	20	9	8
Ga01g01708	5	49	41	58	52	40	43	59	25	80	128	14	36	66	43	24
Ga01g01709	277	175	298	757	325	358	104	524	408	546	679	200	570	580	279	436
Ga01g01710	0	0	0	0	0	0	0	0	0	0	0	0	0	0	0	0
Ga01g01711	0	0	9	145	426	79	19	277	12	91	22	0	26	40	0	0
Ga01g01712	0	0	0	0	0	0	0	0	0	0	0	0	0	0	0	0
Ga01g01715	4	17	0	53	51	66	11	42	31	16	37	2	45	42	48	8
Ga01g01716	31	10	33	55	39	41	27	47	35	27	29	7	19	30	26	39
Ga01g01717	30	39	42	64	201	90	25	122	48	75	101	10	29	40	33	22
Ga01g01718	0	125	39	596	960	929	350	753	169	584	236	75	215	631	0	42
Ga01g01719	14	3	15	0	88	54	19	30	8	3	97	69	7	25	0	14
Ga01g01720	0	0	0	0	0	0	0	0	0	0	0	0	0	0	0	0
Ga01g01721	3	1	15	7	3	0	1	4	2	0	6	20	0	3	0	4
Ga01g01722	0	0	0	0	0	0	0	0	0	0	0	0	0	0	0	0
Ga01g01723	37	4	7	16	16	9	11	9	9	2	14	19	11	9	12	11
Ga01g01725	0	14	23	20	0	0	5	2	4	21	11	3	15	47	16	0
Ga01g01726	4	9	5	9	19	10	4	5	1	15	14	0	6	25	1	2
Ga01g01727	5	26	30	28	7	17	6	10	34	15	62	5	19	24	30	11
Ga01g01728	0	0	0	0	0	0	0	0	0	0	0	0	0	0	0	0
Ga01g01730	0	0	30	9	20	31	3	12	1	4	4	0	3	0	8	3
Ga01g01731	52	0	0	0	0	0	0	0	0	2	0	0	0	0	0	7
Ga01g01732	20	32	35	86	226	55	107	115	46	77	128	27	16	48	65	17
Ga01g01733	1	21	15	36	26	28	15	26	19	25	40	0	11	9	11	12
Ga01g01734	22	661	570	1845	1023	2021	3029	1273	1974	1133	1481	3020	1135	1164	696	115
Ga01g01737	0	4	10	21	16	15	7	15	0	51	22	0	26	19	9	3
Ga01g01738	89	1680	1221	2687	1511	2343	514	1947	861	3409	4660	856	1568	3131	1192	712
Ga01g01739	0	5	16	9	6	0	8	0	4	42	32	0	58	42	0	14
Ga01g01740	22	36	13	93	15	97	18	32	54	70	171	2	19	16	25	26
Ga01g01741	24	36	58	130	97	55	32	83	46	88	97	68	71	179	114	59
Ga01g01743	5	41	42	107	101	75	37	98	62	75	124	8	78	71	88	41
Ga01g01745	0	523	1e3	422	36	29	1	27	5	329	273	4	28	197	54	12
Ga01g01747	23	120	87	288	409	417	421	308	168	264	128	84	142	199	204	73
Ga01g01748	0	0	0	0	0	0	0	0	0	0	0	0	0	0	0	0
Ga01g01749	35	1460	823	713	106	38	77	64	367	294	220	3	16	115	262	142
Ga01g01750	35	1460	823	713	106	38	77	64	367	294	220	3	16	115	262	142
Ga01g01751	8	83	37	269	177	237	78	350	120	122	316	22	120	107	53	23
Ga01g01752	0	0	0	0	0	0	0	0	0	0	0	0	0	0	0	0
Ga01g01754	679	63	98	203	55	149	143	146	347	101	186	233	196	158	186	162
Ga01g01755	5	35	17	102	68	38	12	50	48	41	35	4	10	29	30	49
Ga01g01757	0	0	0	0	0	0	0	0	0	0	0	0	0	0	0	0
Ga01g01758	0	0	0	0	0	0	0	0	0	0	0	0	0	0	0	0
Ga01g01759	0	3	1	2	18	2	6	8	2	0	9	0	0	0	5	0
Ga01g01760	14	22	18	101	79	166	31	74	73	62	67	5	37	74	52	19
Ga01g01761	71	4	2	25	62	105	126	41	44	33	26	9	29	29	0	4
Ga01g01763	5	17	33	62	55	92	23	61	28	36	45	45	40	22	47	1
Ga01g01764	36	83	84	217	262	271	110	299	158	179	323	15	126	149	56	74
Ga01g01765	1	11	11	14	29	15	4	11	6	8	19	5	14	13	40	4
Ga01g01768	0	3	15	5	9	2	0	8	5	2	13	6	5	18	11	3
Ga01g01769	0	0	0	0	0	0	0	0	0	0	0	0	0	0	0	0
Ga01g01770	0	34	141	19	16	30	45	11	8	69	88	27	136	135	10	5
Ga01g01771	0	0	0	0	0	0	0	0	0	0	0	0	0	0	0	0
Ga01g01772	0	0	0	0	0	0	0	0	0	0	0	0	0	0	0	0
Ga01g01773	5	37	46	57	48	71	28	28	27	29	74	2	17	34	19	28
Ga01g01774	1	16	0	42	13	68	10	62	19	29	24	9	0	17	14	0
Ga01g01776	0	0	0	0	0	0	0	0	0	0	0	0	0	0	0	0
Ga01g01777	4	7	28	56	24	16	11	18	13	22	17	11	9	25	35	13
Ga01g01778	4	15	26	40	0	0	2	0	4	312	8	0	24	51	77	0
Ga01g01779	0	0	0	0	0	0	0	0	0	0	0	0	0	0	0	0
Ga01g01780	170	0	1	3459	489	1706	684	978	5393	96	13	0	275	60	55	9
Ga01g01781	0	40	21	71	11	38	1	71	15	30	27	0	30	222	2	1695
Ga01g01782	8	33	19	53	96	66	29	46	43	33	69	30	42	34	27	44
Ga01g01783	0	5	4	31	78	56	9	47	11	3	14	22	26	30	8	0
Ga01g01784	23	32	45	76	54	41	10	30	22	39	92	37	52	48	44	57
Ga01g01786	28	48	27	85	95	28	10	31	58	52	50	19	8	17	37	50
Ga01g01787	1	9	9	8	21	35	15	14	11	20	20	5	5	18	14	4
Ga01g01790	71	34	62	146	211	105	11	189	66	125	232	57	82	94	68	154
Ga01g01791	0	5	7	12	11	4	2	2	2	17	12	4	34	10	17	8
Ga01g01792	0	0	0	5	32	60	15	26	11	0	0	0	9	0	0	0
Ga01g01793	60	67	51	101	138	36	92	103	71	80	203	58	94	114	62	128
Ga01g01794	0	0	0	0	0	0	0	0	0	0	0	0	0	0	0	0
Ga01g01795	77	20	3	20	2	0	34	3	9	97	31	175	1	27	29	95
Ga01g01796	24	9	53	16	36	28	11	23	9	27	28	26	32	25	19	18
Ga01g01797	1	8	3	29	52	39	19	12	7	14	40	0	18	36	9	0
Ga01g01798	492	13	8	50	47	123	36	44	44	166	349	4	228	314	24	11
Ga01g01799	39	14	9	25	90	40	18	45	16	8	34	21	12	19	23	16
Ga01g01800	1	24	32	68	54	71	29	60	24	41	42	51	35	52	56	4
Ga01g01802	66	0	0	6	2	0	0	0	0	0	0	0	0	0	0	11
Ga01g01803	29	47	29	78	108	77	46	93	46	52	110	20	49	66	38	40
Ga01g01804	42	6	5	85	3	7	1	7	113	8	2	5	20	4	18	11
Ga01g01805	0	0	0	0	0	0	0	0	0	0	0	0	0	0	0	0
Ga01g01806	0	0	0	0	0	0	0	0	0	0	0	0	0	0	0	0
Ga01g01807	0	0	0	0	0	0	0	0	0	0	0	0	0	0	0	0
Ga01g01808	0	0	0	0	0	0	0	0	0	0	0	0	0	0	0	0
Ga01g01809	10	50	16	105	8	14	3	12	121	26	17	4	78	14	243	229
Ga01g01810	0	0	0	0	0	0	0	0	0	0	0	0	0	0	0	0
Ga01g01811	0	0	0	0	0	0	0	0	0	0	0	0	0	0	0	0
Ga01g01812	39	24	15	44	47	46	20	23	22	59	71	17	30	27	65	62
Ga01g01813	39	24	15	44	47	46	20	23	22	59	71	17	30	27	65	62
Ga01g01814	1	3	1	4	6	0	0	7	1	7	6	0	2	8	8	2
Ga01g01815	80	469	115	574	102	54	52	87	189	173	380	54	42	106	458	67
Ga01g01816	0	34	85	26	11	8	2	12	25	19	20	3	7	48	33	17
Ga01g01817	4	5	55	26	100	24	90	23	26	11	22	1	13	68	18	18
Ga01g01819	0	0	0	0	0	0	0	0	0	0	0	0	0	0	0	0
Ga01g01820	11	12	20	37	27	45	7	30	27	17	31	4	32	30	31	13
Ga01g01821	0	0	0	0	0	0	0	0	0	0	0	0	0	0	0	0
Ga01g01822	1	347	55	59	390	7	9	2	22	92	635	0	199	348	260	20
Ga01g01823	66	52	26	163	89	33	48	88	101	33	62	31	68	52	65	88
Ga01g01824	0	13	12	11	20	16	1	19	1	19	12	0	15	31	12	1
Ga01g01825	1	9	1	8	15	1	0	11	0	1	1	6	6	1	1	7
Ga01g01826	1	41	16	84	24	29	7	47	41	60	46	0	65	80	137	13
Ga01g01827	5	7	8	16	82	44	9	72	13	26	41	7	18	18	3	6
Ga01g01828	2	20	14	33	71	20	40	45	33	21	70	7	54	36	21	8
Ga01g01829	0	0	0	0	0	0	0	0	0	0	0	0	0	0	0	0
Ga01g01830	2	25	26	73	61	80	32	55	21	60	56	6	18	36	23	12
Ga01g01831	31	6	21	50	21	130	45	55	75	59	41	30	87	41	30	29
Ga01g01832	1	0	4	21	125	31	14	87	9	20	19	8	27	31	1	0
Ga01g01833	0	0	0	0	0	0	0	0	0	0	0	0	0	0	0	0
Ga01g01834	4	8	25	24	0	0	0	0	0	24	11	0	5	7	91	2
Ga01g01835	20	5	2	16	8	14	12	8	14	7	9	8	16	4	24	26
Ga01g01836	0	0	0	0	0	0	0	0	0	0	0	0	0	0	0	0
Ga01g01837	83	138	191	1188	2255	1371	779	1047	452	867	2280	89	761	1348	63	413
Ga01g01838	0	0	0	0	0	0	0	0	0	0	0	0	0	0	0	0
Ga01g01839	5	9	113	34	17	117	1	207	28	6	1	2	16	29	3	31
Ga01g01840	0	0	0	0	0	0	0	0	0	0	0	0	0	0	0	0
Ga01g01841	0	0	0	0	0	0	0	0	0	0	0	0	0	0	0	0
Ga01g01842	0	0	0	0	0	0	0	0	0	0	0	0	0	0	0	0
Ga01g01844	3	7082	10088	2870	5	8	22	0	215	3066	4818	0	765	2578	1055	23
Ga01g01847	29	128	55	635	719	404	53	294	137	464	5108	23	935	814	107	269
Ga01g01848	0	47	51	18	0	0	0	0	1	35	3	0	1	10	14	0
Ga01g01849	3	384	511	556	85	55	50	92	88	186	355	58	50	156	84	29
Ga01g01850	0	9	7	41	192	83	8	84	1	25	25	7	43	45	2	5
Ga01g01851	50	104	86	257	336	168	239	242	102	201	158	102	123	253	169	97
Ga01g01852	0	55	27	36	6	15	0	5	6	17	11	0	2	6	2	1
Ga01g01853	0	78	41	103	19	14	3	18	20	291	403	4	24	124	151	11
Ga01g01854	0	78	41	103	19	14	3	18	20	291	403	4	24	124	151	11
Ga01g01855	46	140	98	290	86	153	43	97	262	235	248	18	107	119	288	140
Ga01g01857	18	25	17	69	70	66	74	45	51	20	20	43	54	29	44	33
Ga01g01858	145	146	135	280	102	218	257	99	302	147	199	200	87	174	96	122
Ga01g01859	0	0	0	0	0	0	0	0	0	0	0	0	0	0	0	0
Ga01g01860	21	10	17	40	28	18	31	18	39	12	14	0	30	30	35	15
Ga01g01862	0	15	34	51	8	30	47	12	26	38	37	3	32	83	25	0
Ga01g01863	14	29	16	45	24	48	28	44	23	26	46	6	26	44	45	33
Ga01g01864	15	20	29	21	59	9	7	38	15	15	102	17	16	45	21	27
Ga01g01865	22	4	0	61	68	86	27	76	39	37	33	18	7	28	24	180
Ga01g01866	18	92	72	97	52	43	11	30	28	71	68	38	57	83	83	53
Ga01g01867	0	24	8	43	7	0	0	4	1	62	15	0	30	23	33	0
Ga01g01868	0	5	0	21	0	0	0	0	16	19	119	0	14	74	0	0
Ga01g01869	0	0	0	0	0	0	0	0	0	0	0	0	0	0	0	0
Ga01g01870	0	4	0	25	0	2	53	0	43	39	34	655	6	27	11	10
Ga01g01871	47	41	61	113	84	45	42	88	89	61	142	31	81	89	88	91
Ga01g01872	90	0	0	3	0	0	2	0	1	0	0	0	0	0	2	3
Ga01g01873	4	26	9	26	33	39	5	20	12	19	18	19	11	10	21	7
Ga01g01874	0	1	10	16	8	1	4	6	4	7	15	3	17	5	4	2
Ga01g01875	18	45	33	139	189	112	85	149	41	92	91	31	27	72	49	71
Ga01g01876	295	124	42	420	72	87	142	74	657	70	77	14	40	102	103	73
Ga01g01877	27	13	0	4	3	72	235	0	89	0	2	0	0	0	0	4
Ga01g01878	87	137	148	302	204	123	59	153	99	169	188	124	77	410	166	115
Ga01g01879	575	60	47	100	144	74	29	88	49	84	162	155	42	52	90	139
Ga01g01881	4	4	2	20	19	62	6	23	19	16	8	5	18	37	36	11
Ga01g01882	0	0	0	4	42	305	172	119	103	0	0	3	3	0	2	0
Ga01g01883	1	19	13	26	7	6	4	5	7	6	5	0	0	10	0	0
Ga01g01886	0	30	40	23	78	18	3	37	8	14	31	5	14	13	3	3
Ga01g01888	2	1	68	14	15	4	2	1	4	1	2	0	0	17	0	0
Ga01g01889	4134	0	4	35	22	596	741	141	616	0	7	0	5	0	0	6
Ga01g01890	1	19	5	17	17	10	2	12	5	9	18	22	3	10	9	18
Ga01g01891	0	0	0	0	0	0	0	0	0	0	0	0	0	0	0	0
Ga01g01892	71	62	99	170	73	113	81	66	170	68	179	78	120	129	104	167
Ga01g01893	0	13	8	16	19	38	9	20	13	12	13	6	22	23	7	7
Ga01g01894	6	1	0	30	0	8	518	10	405	45	69	0	208	44	1	1
Ga01g01895	0	0	0	0	0	0	0	0	0	0	0	0	0	0	0	0
Ga01g01896	3	159	172	416	512	568	201	444	170	301	559	213	291	415	184	78
Ga01g01897	0	0	0	8	0	0	6815	0	2558	0	1	2109	0	0	1	0
Ga01g01899	1	53	110	42	0	30	9	8	20	97	49	4	35	89	9	0
Ga01g01900	7	130	73	331	388	257	81	327	71	179	222	32	113	148	153	40
Ga01g01901	5	0	2	3	21	12	4	17	3	2	4	0	5	19	3	0
Ga01g01903	10	9	56	14	6	4	2	5	7	11	5	18	16	10	11	14
Ga01g01905	0	17	6	15	14	5	4	9	2	9	16	11	8	14	5	2
Ga01g01906	22	28	37	93	110	53	46	84	51	52	75	208	23	60	56	75
Ga01g01907	2	36	34	70	7	11	2	3	35	67	15	15	29	19	71	11
Ga01g01908	23	0	0	20	104	105	369	56	228	16	21	1	36	52	6	3
Ga01g01909	0	7	0	11	1	0	110	2	73	42	4	21	490	14	51	0
Ga01g01911	1	31	42	96	2	7	4	1	1	82	31	0	33	46	35	3
Ga01g01914	26	22	26	84	24	9	16	25	92	55	76	1	15	50	40	61
Ga01g01915	0	0	0	0	0	0	0	0	0	0	0	0	0	0	0	0
Ga01g01916	0	0	0	26	42	16	2	39	2	9	5	0	12	0	0	0
Ga01g01917	48	14	4	10	61	20	14	24	12	15	28	10	24	58	27	2
Ga01g01918	0	15	12	32	1	1	4	3	2	15	0	0	0	16	15	0
Ga01g01919	0	0	0	0	0	0	0	0	0	0	0	0	0	0	0	0
Ga01g01922	0	17	26	70	42	27	36	17	20	71	52	224	5	79	12	0
Ga01g01923	0	0	0	0	0	0	0	0	0	0	0	0	0	0	0	0
Ga01g01926	0	23	33	16	24	11	11	10	11	34	25	0	10	35	4	0
Ga01g01928	4	5	7	21	23	14	4	14	12	7	16	10	3	12	21	7
Ga01g01929	7	11	3	30	16	12	6	38	14	16	18	8	43	17	30	8
Ga01g01930	0	0	0	0	0	0	0	0	0	0	0	0	0	0	0	0
Ga01g01932	1	41	10	43	50	48	29	43	19	58	84	5	15	52	21	14
Ga01g01933	0	0	0	0	0	0	0	0	0	0	0	0	0	0	0	0
Ga01g01934	7	40	14	126	111	148	55	149	68	80	147	17	194	79	104	58
Ga01g01935	0	0	0	0	0	0	0	0	0	0	0	0	0	0	0	0
Ga01g01936	0	1	27	286	546	348	35	535	181	134	106	0	478	367	7	2
Ga01g01938	0	0	0	0	0	0	0	0	0	0	0	0	0	0	0	0
Ga01g01939	0	0	0	0	0	0	0	0	0	0	0	0	0	0	0	0
Ga01g01940	0	0	0	0	0	0	0	0	0	0	0	0	0	0	0	0
Ga01g01941	8	25	38	92	80	45	15	76	47	68	144	21	19	73	15	25
Ga01g01942	0	0	0	0	0	0	0	0	0	0	0	0	0	0	0	0
Ga01g01943	6	17	12	48	83	61	15	98	35	23	39	6	22	13	30	2
Ga01g01944	0	0	0	0	0	0	0	0	0	0	0	0	0	0	0	0
Ga01g01947	25	91	22	181	98	220	37	194	88	139	277	34	83	162	118	71
Ga01g01948	6	10	17	98	347	190	82	328	52	119	138	9	183	149	25	17
Ga01g01950	102	1353	367	7255	297	152	398	504	6138	2570	398	4	299	1402	6296	864
Ga01g01951	11	14	11	29	73	9	5	21	15	23	44	44	23	13	20	20
Ga01g01952	520	91	67	327	231	175	178	207	527	106	333	87	111	64	291	211
Ga01g01953	5	119	103	204	83	40	34	60	52	125	87	25	34	107	109	27
Ga01g01954	2	10	18	97	3	10	6	9	50	37	50	4	23	32	111	78
Ga01g01955	36	38	50	209	10	11	25	18	96	38	27	0	29	59	97	73
Ga01g01960	0	6	0	23	1	0	2	0	47	70	0	0	114	116	6	1
Ga01g01961	54	4	0	20	1	0	1	3	6	2	6	0	6	14	0	5
Ga01g01962	14	56	71	39	20	17	6	20	25	54	45	9	17	25	37	57
Ga01g01963	8	572	50	2611	174	345	60	160	133	814	337	3	17	1041	481	15
Ga01g01964	2	38	8	31	21	3	16	20	16	19	104	0	5	15	34	56
Ga01g01969	13	286	205	211	7	2	4	4	25	116	15	0	10	18	81	63
Ga01g01970	0	7	6	10	21	13	22	7	25	11	4	7	5	24	1	3
Ga01g01971	0	0	0	2	3	13	4	3	8	0	0	0	5	24	1	3
Ga01g01973	0	0	0	0	0	0	0	0	0	0	0	0	0	0	0	0
Ga01g01974	69	953	860	898	189	264	121	135	122	180	414	33	87	204	407	391
Ga01g01975	0	0	0	0	0	0	0	0	0	0	0	0	0	0	0	0
Ga01g01976	16	11	3	82	3	17	15	7	94	32	218	0	5	24	60	12
Ga01g01977	7	0	0	3	0	0	1	0	11	0	42	0	3	9	0	0
Ga01g01978	16	45	39	130	24	22	50	16	134	26	45	1	23	25	85	27
Ga01g01979	2	7	26	6	27	3	1	7	7	23	14	2	15	10	13	5
Ga01g01980	27	4	23	14	7	2	2	3	3	2	7	1	32	6	0	11
Ga01g01981	0	0	0	7	6	0	3	2	8	3	0	90	0	0	2	0
Ga01g01982	0	18	7	61	55	345	116	100	107	42	74	4	50	56	0	0
Ga01g01983	9	42	29	148	70	43	55	60	56	47	87	292	40	33	73	20
Ga01g01985	16	35	43	134	74	61	46	64	48	95	53	20	28	92	27	39
Ga01g01986	0	45	11	61	4	10	0	3	19	52	30	19	8	19	74	5
Ga01g01987	0	5	10	20	6	8	1	4	4	17	11	0	7	6	16	2
Ga01g01988	0	0	12	0	0	7	0	9	3	1	0	0	0	0	8	6
Ga01g01990	0	2	0	0	8	7	1	8	2	1	7	0	1	1	3	0
Ga01g01991	112	12	4	20	14	27	16	12	73	14	7	8	11	0	17	46
Ga01g01992	10	76	29	30	54	35	31	32	46	36	44	23	9	21	52	149
Ga01g01994	6	0	4	7	1	8	1	0	1	2	4	0	7	1	5	12
Ga01g01996	0	0	0	0	0	0	0	0	0	0	0	0	0	0	0	0
Ga01g01997	50	327	219	491	80	92	150	49	343	413	579	124	289	281	312	59
Ga01g01998	49	195	238	712	149	1124	99	286	655	294	641	8	273	416	348	116
Ga01g01999	24	28	31	198	110	9	43	82	182	135	301	52	23	126	47	285
Ga01g02003	1	11	35	88	1	0	1	4	1	17	3	0	26	8	6	0
Ga01g02004	1	697	520	1497	506	1059	339	353	669	747	964	14	58	445	629	44
Ga01g02005	0	0	0	0	0	0	0	0	0	0	0	0	0	0	0	0
Ga01g02007	0	0	0	0	0	0	0	0	0	0	0	0	0	0	0	0
Ga01g02009	3	4	4	0	0	0	0	0	0	20	0	0	15	19	0	0
Ga01g02010	4	102	96	118	82	17	124	36	53	92	100	94	20	73	64	43
Ga01g02011	9	183	47	67	36	38	10	19	18	113	311	10	51	119	66	73
Ga01g02012	58	129	130	292	379	407	192	333	176	282	507	289	278	274	458	303
Ga01g02013	3	5	8	9	11	8	4	9	5	4	2	0	3	10	3	2
Ga01g02014	1	0	0	60	13	9	2	7	53	24	15	0	11	23	21	2
Ga01g02017	2	28	59	37	21	5	5	4	12	41	44	1	8	47	46	3
Ga01g02018	0	0	0	0	0	0	0	0	0	0	0	0	0	0	0	0
Ga01g02019	90	139	161	448	265	205	80	411	213	287	334	203	210	182	194	106
Ga01g02020	0	0	0	0	0	0	0	0	0	0	0	0	0	0	0	0
Ga01g02021	4	20	13	18	51	18	9	30	15	18	52	14	11	16	25	26
Ga01g02022	72	22	21	82	11	29	22	21	106	24	46	7	9	36	53	68
Ga01g02023	7	12	22	54	14	11	12	10	23	34	6	18	32	74	21	11
Ga01g02024	14	7	6	7	30	5	17	20	11	12	22	17	2	21	14	17
Ga01g02025	32	68	40	127	166	117	519	94	251	293	217	6	131	230	41	19
Ga01g02027	10	39	67	159	421	183	133	391	111	94	175	69	157	187	135	26
Ga01g02028	0	0	0	34	0	0	6	2	82	15	0	0	16	20	0	0
Ga01g02029	0	0	0	0	0	0	0	0	0	0	0	0	0	0	0	0
Ga01g02030	1	57	42	99	55	62	56	36	46	78	123	25	83	52	87	35
Ga01g02031	34	31	55	86	33	15	66	46	36	86	97	33	104	116	71	44
Ga01g02032	0	0	0	0	0	14	80	0	56	0	0	0	0	0	0	0
Ga01g02033	1	34	17	62	60	38	44	75	53	93	93	44	47	39	81	15
Ga01g02034	12	25	34	109	102	104	19	126	49	57	103	36	92	51	47	54
Ga01g02035	18	65	41	78	50	207	21	348	65	116	193	1	88	78	51	80
Ga01g02036	18	65	41	78	50	207	21	348	65	116	193	1	88	78	51	80
Ga01g02037	0	0	0	0	0	0	0	0	0	0	0	0	0	0	0	0
Ga01g02038	0	0	0	0	0	0	0	0	0	0	0	0	0	0	0	0
Ga01g02039	1	46	19	128	127	99	36	76	95	71	105	2	73	63	338	38
Ga01g02041	23	252	63	625	840	487	179	733	210	545	900	30	246	359	296	149
Ga01g02042	2	44	8	62	37	23	9	26	8	13	39	5	5	13	27	9
Ga01g02043	11	10	22	38	39	38	37	30	32	19	32	20	29	32	23	25
Ga01g02044	7	90	43	178	153	917	32	873	87	182	126	3	96	137	110	146
Ga01g02046	0	3	6	13	12	0	0	12	2	7	15	0	12	9	13	3
Ga01g02047	0	3	8	13	12	4	12	19	5	7	15	3	12	12	13	3
Ga01g02048	1	2	4	4	51	25	1	20	0	11	27	0	1	15	7	42
Ga01g02049	3	46	102	85	171	570	48	169	11	177	47	0	93	160	39	120
Ga01g02055	3	21	0	20	15	7	16	8	10	51	13	0	12	44	9	5
Ga01g02056	1	9	22	56	56	29	22	31	8	28	223	0	35	98	33	9
Ga01g02057	3	9	8	19	22	0	5	8	4	11	73	21	20	19	10	0
Ga01g02058	7	27	53	54	76	15	12	43	11	43	49	12	28	3	43	20
Ga01g02059	0	0	0	0	0	0	0	0	0	0	0	0	0	0	0	0
Ga01g02060	7	27	53	54	76	15	12	43	11	43	49	12	28	3	43	20
Ga01g02062	0	9	11	2	21	0	1	5	6	6	31	0	4	4	11	2
Ga01g02063	1	37	11	24	21	26	0	12	9	43	94	0	23	53	38	58
Ga01g02067	343	0	17	43	4	0	1	0	4	68	2	95	1	5	10	82
Ga01g02068	0	5	4	23	9	44	16	6	12	38	31	1	19	94	27	1
Ga01g02069	226	37	22	149	49	789	159	307	284	210	679	271	153	276	59	24
Ga01g02070	0	0	0	0	0	0	0	0	0	0	0	0	0	0	0	0
Ga01g02071	0	0	12	7	5	6	2	2	1	5	38	0	0	6	3	0
Ga01g02073	0	7	0	22	41	13	15	15	8	22	23	0	12	32	33	2
Ga01g02077	1	10	25	44	48	113	2	49	8	14	17	0	5	15	4	7
Ga01g02081	0	0	0	0	0	0	0	0	0	0	0	0	0	0	0	0
Ga01g02085	2386	81	9	1470	156	694	107	210	2733	342	99	0	177	107	382	1451
Ga01g02086	16	6	11	48	76	52	26	63	25	44	28	7	27	61	36	18
Ga01g02087	0	0	0	0	0	0	0	0	0	0	0	0	0	0	0	0
Ga01g02088	14	116	136	521	457	543	176	659	292	308	486	416	475	475	395	95
Ga01g02089	0	1	3	4	0	0	0	1	0	4	25	0	1	8	5	4
Ga01g02090	63	0	21	10	0	22	1	44	4	5	3	0	86	57	0	0
Ga01g02091	1	46	68	71	62	38	14	56	23	76	72	0	12	33	24	11
Ga01g02092	0	12	32	4	6	0	0	5	0	29	5	3	66	39	0	0
Ga01g02093	6	16	14	27	65	30	22	39	7	14	4	0	2	23	25	10
Ga01g02094	0	0	0	0	0	0	0	0	0	0	0	0	0	0	0	0
Ga01g02096	0	24	22	177	283	359	171	472	73	119	134	38	137	130	86	7
Ga01g02097	545	2656	1461	8567	12124	6754	2457	8753	4548	6092	7742	167	2086	4061	2503	3363
Ga01g02099	1	25	25	72	84	373	89	136	78	134	142	0	156	133	44	9
Ga01g02100	0	0	3	5	22	7	1	13	3	4	8	0	5	4	24	0
Ga01g02101	0	11	0	12	21	6	8	10	6	9	17	0	8	6	2	5
Ga01g02103	62	70	83	162	345	102	77	284	93	64	66	311	121	63	247	69
Ga01g02104	62	70	83	162	287	64	20	135	93	55	66	311	121	63	247	69
Ga01g02106	29	59	30	78	163	41	93	76	74	85	174	242	30	67	36	59
Ga01g02107	56	26	27	53	25	73	103	25	62	54	197	42	42	28	32	34
Ga01g02108	7	69	28	2736	4747	1407	209	3123	247	1139	494	4	1361	1161	17	304
Ga01g02109	101	114	227	245	291	415	163	584	179	192	269	103	405	376	170	194
Ga01g02110	71	71	108	249	337	624	498	244	380	880	582	23	411	932	102	169
Ga01g02111	146	114	68	360	193	204	97	188	268	154	220	7	43	178	212	1574
Ga01g02112	38	109	104	257	253	333	224	252	120	184	306	323	225	178	93	103
Ga01g02113	90	0	13	31	18	44	91	17	58	49	197	99	58	16	5	9
Ga01g02115	11	13	25	45	25	24	14	14	30	35	21	36	26	16	42	18
Ga01g02116	0	17	10	15	14	24	7	5	4	4	0	0	5	11	5	1
Ga01g02117	0	0	0	0	0	0	0	0	0	0	0	0	0	0	0	0
Ga01g02118	1	18	22	46	90	11	12	54	8	38	106	22	103	87	103	187
Ga01g02119	0	3	10	3	36	6	3	7	1	6	14	3	7	2	5	12
Ga01g02120	8	29	12	84	99	97	52	91	30	46	82	37	26	48	22	32
Ga01g02121	0	0	0	4	0	23	0	7	0	0	0	0	0	0	0	0
Ga01g02122	5	3	9	13	18	7	2	14	5	16	27	3	2	6	8	10
Ga01g02123	8	44	300	69	62	47	6	24	97	34	458	0	191	193	64	44
Ga01g02124	19	491	450	1006	947	1519	1205	1153	911	756	1522	981	869	861	927	204
Ga01g02125	1	161	154	73	17	11	8	7	5	249	767	16	310	413	156	12
Ga01g02127	12	48	56	133	121	217	90	140	107	107	125	17	103	89	141	103
Ga01g02128	2	214	115	386	477	525	373	662	175	356	342	101	148	358	196	93
Ga01g02129	0	0	3	24	10	32	6	28	7	15	5	0	7	10	11	33
Ga01g02130	1	20	38	18	0	10	0	2	2	68	103	2	49	102	54	3
Ga01g02131	0	8	4	32	43	47	23	19	19	12	24	0	25	17	21	3
Ga01g02132	9	3	7	7	11	3	9	19	8	7	11	15	5	14	15	16
Ga01g02133	0	0	0	0	0	0	0	0	0	0	0	0	0	0	0	0
Ga01g02134	619	301	171	703	278	495	136	309	787	431	587	46	340	360	502	431
Ga01g02135	142	361	398	621	235	298	269	193	461	706	1062	160	495	620	744	322
Ga01g02136	1	9	26	16	0	35	7	1	12	2	3	0	0	0	11	0
Ga01g02137	59	410	52	236	236	69	14	46	124	92	2481	3	97	257	83	255
Ga01g02138	0	0	0	0	0	0	0	0	0	0	0	0	0	0	0	0
Ga01g02141	39	216	629	433	376	355	152	848	153	460	860	256	433	668	427	195
Ga01g02142	5	10	17	28	36	45	24	19	20	32	24	11	22	32	26	11
Ga01g02143	2	19	15	31	40	73	23	43	23	26	49	2	35	26	12	2
Ga01g02144	27	13	22	20	3	12	3	4	6	10	930	0	72	106	49	7
Ga01g02145	10	22	475	14	69	0	7	4	7	36	134	17	134	97	2	64
Ga01g02146	0	0	0	0	0	0	0	0	0	0	0	0	0	0	0	0
Ga01g02147	1	5	10	7	34	15	1	6	5	17	13	0	10	10	0	0
Ga01g02150	444	328	400	577	30	171	90	35	157	411	275	7	49	351	667	550
Ga01g02151	0	0	0	0	0	0	0	0	0	0	0	0	0	0	0	0
Ga01g02152	6	27	21	66	91	21	13	73	29	58	85	7	35	25	42	10
Ga01g02153	10	81	73	134	189	170	84	130	66	76	141	40	80	89	108	22
Ga01g02155	0	111	187	124	191	209	254	194	154	146	116	72	76	285	84	21
Ga01g02156	1	12	2	11	4	0	1	1	2	19	1	0	17	6	6	3
Ga01g02157	0	13	11	29	7	4	0	0	0	0	2	0	0	0	47	1
Ga01g02158	0	0	0	4	12	8	0	9	0	0	11	0	0	1	0	78
Ga01g02159	0	0	0	0	0	0	0	0	0	0	0	0	0	0	0	0
Ga01g02160	0	0	0	0	2	0	5	0	8	31	4	0	33	84	0	0
Ga01g02161	0	0	0	0	0	0	0	0	0	0	0	0	0	0	0	0
Ga01g02162	204	11	16	75	49	25	15	45	36	25	43	23	12	27	43	74
Ga01g02163	20	20	18	82	84	433	125	73	94	158	41	8	59	181	17	81
Ga01g02164	152	27	26	123	369	120	203	106	78	130	90	17	51	76	65	600
Ga01g02165	22	45	58	76	78	66	18	46	43	72	119	27	36	57	74	34
Ga01g02166	16	10	21	61	77	55	8	52	37	31	40	10	32	31	44	27
Ga01g02167	10	18	28	59	148	124	42	103	32	51	34	3	37	19	12	3
Ga01g02168	0	0	0	0	0	0	0	0	0	0	0	0	0	0	0	0
Ga01g02170	0	0	0	0	0	0	0	0	0	0	0	0	0	0	0	0
Ga01g02171	0	14	4	30	22	65	27	16	7	48	55	19	23	98	17	3
Ga01g02172	0	0	0	0	0	0	0	0	0	0	0	0	0	0	0	0
Ga01g02173	0	0	0	0	0	0	0	0	0	0	0	0	0	0	0	0
Ga01g02174	10	33	45	50	93	49	49	72	29	31	66	5	18	24	29	27
Ga01g02175	16	8	30	101	114	267	150	112	87	88	81	86	33	42	31	16
Ga01g02176	0	5	9	15	29	3	22	15	15	31	15	0	383	44	5	4
Ga01g02177	1333	73	64	373	22	30	33	43	1070	87	38	1	89	12	261	652
Ga01g02178	0	0	0	0	0	0	0	0	0	0	0	0	0	0	0	0
Ga01g02180	0	37	18	152	463	474	719	255	183	138	936	0	54	176	32	2
Ga01g02181	18	24	46	126	46	16	8	41	59	83	71	27	24	54	57	64
Ga01g02182	119	70	109	245	120	209	89	182	241	145	159	177	105	176	171	70
Ga01g02183	0	0	0	0	0	0	0	0	0	0	0	0	0	0	0	0
Ga01g02184	152	68	94	156	106	77	46	51	69	90	85	62	39	82	86	94
Ga01g02185	5	2	9	1	14	0	4	14	10	3	9	0	12	0	0	0
Ga01g02186	6	20	15	28	67	19	13	51	8	20	25	12	15	14	27	12
Ga01g02187	15	7	9	67	67	31	6	45	16	31	41	0	34	31	30	8
Ga01g02188	0	26	19	56	6	6	2	2	1	23	18	0	9	130	110	1
Ga01g02189	29	28	6	78	53	25	20	33	39	32	15	56	67	9	45	212
Ga01g02190	611	2	0	564	2	0	1	2	65	2	13	0	219	534	3	10783
Ga01g02191	252	307	338	986	438	2022	572	768	1187	917	932	147	970	809	666	580
Ga01g02192	30	101	106	167	142	65	66	78	132	168	187	9	69	127	126	134
Ga01g02193	0	5	0	15	0	22	0	7	2	23	3	0	31	30	8	4
Ga01g02194	0	0	0	52	0	0	85	0	54	41	4	5	600	21	0	6
Ga01g02195	2	7	27	100	0	7	221	1	78	154	65	53	2608	228	93	31
Ga01g02196	5	9	23	88	112	168	33	99	37	65	44	0	44	72	23	17
Ga01g02198	0	6	49	34	85	80	148	61	90	47	1227	19	228	384	14	1
Ga01g02199	0	13	20	34	25	29	0	43	9	14	56	0	46	18	25	5
Ga01g02200	0	138	198	177	17	86	27	44	20	145	167	12	17	170	24	6
Ga01g02201	28	138	198	354	276	137	46	185	151	178	281	147	133	170	392	142
Ga01g02202	53	43	341	93	281	99	51	170	65	106	280	90	129	179	127	123
Ga01g02203	0	36	36	55	110	121	60	104	34	104	35	0	41	82	7	17
Ga01g02204	4	27	29	5	7	6	10	10	6	12	41	5	25	26	43	2
Ga01g02205	0	0	0	0	0	0	0	0	0	0	0	0	0	0	0	0
Ga01g02206	9	5	0	12	21	68	67	42	16	9	5	0	3	0	3	5
Ga01g02207	0	5	0	9	6	15	8	2	1	1	1	0	0	5	0	0
Ga01g02208	0	0	0	0	0	0	0	0	0	0	0	0	0	0	0	0
Ga01g02209	22	103	271	363	279	180	63	273	81	223	272	89	204	318	221	41
Ga01g02210	0	5	53	10	22	33	29	8	10	30	92	0	26	57	5	0
Ga01g02211	966	105	65	192	47	148	58	69	456	134	639	28	166	195	119	361
Ga01g02212	0	0	0	0	0	0	0	0	0	0	0	0	0	0	0	0
Ga01g02213	966	105	65	192	47	148	58	69	456	134	639	28	166	195	119	361
Ga01g02214	1	1	0	6	77	49	15	65	18	18	42	30	12	33	0	0
Ga01g02215	1	0	5	31	9	21	12	18	13	19	19	5	17	13	11	8
Ga01g02217	108	31	69	72	22	21	13	13	49	38	22	21	42	64	16	48
Ga01g02218	0	0	0	20	11	0	6	23	6	2	1	0	0	0	0	609
Ga01g02219	3	72	44	430	932	171	66	646	139	318	273	17	150	249	169	73
Ga01g02221	82	243	29	22512	28	182	1179	217	25884	1349	301	6	1117	2792	3019	11961
Ga01g02222	0	103	37	71	1	6	0	3	3	837	140	0	409	1009	2	3
Ga01g02223	9	14	14	34	11	5	10	15	16	10	11	8	7	24	22	46
Ga01g02224	0	88	89	147	229	248	217	210	115	137	280	159	78	167	51	19
Ga01g02225	0	2	0	8	7	2	3	6	0	4	3	8	3	0	10	1
Ga01g02226	0	0	0	0	0	0	0	0	0	0	0	0	0	0	0	0
Ga01g02227	0	14	15	7	0	9	0	0	0	271	0	0	36	89	5	2
Ga01g02228	6	7	11	10	13	11	19	19	20	14	18	4	15	6	24	14
Ga01g02229	39	7	19	25	40	23	28	23	24	12	53	72	26	18	39	39
Ga01g02230	10	108	55	233	267	152	135	283	110	255	348	227	127	115	111	121
Ga01g02231	10	108	55	233	267	152	135	283	110	255	348	227	127	115	111	121
Ga01g02232	118	227	98	159	14	8	8	5	119	66	1464	17	217	93	357	252
Ga01g02236	24	57	30	181	70	174	79	69	210	142	424	20	71	91	132	116
Ga01g02237	134	49	80	144	253	580	481	211	337	107	253	76	199	220	144	194
Ga01g02238	0	0	0	0	0	0	0	0	0	0	0	0	0	0	0	0
Ga01g02240	23	73	59	142	222	234	200	230	160	103	331	139	109	101	97	48
Ga01g02241	0	0	0	0	0	0	2	0	1	27	39	0	93	41	0	0
Ga01g02242	2	74	52	110	209	223	151	167	80	92	193	3	80	93	15	12
Ga01g02243	59	22	8	56	74	80	26	61	45	45	30	15	30	29	35	31
Ga01g02244	6	12	11	32	18	11	7	10	11	15	7	5	24	8	26	28
Ga01g02247	152	83	26	100	107	70	71	91	142	118	126	115	99	58	128	112
Ga01g02248	0	0	0	0	0	0	0	0	0	0	0	0	0	0	0	0
Ga01g02249	0	0	0	0	0	0	0	0	0	0	0	0	0	0	0	0
Ga01g02250	20	11	6	44	48	31	34	40	22	48	75	35	28	21	37	38
Ga01g02251	41	136	80	113	40	95	167	45	189	154	156	61	50	93	71	59
Ga01g02252	0	19	0	31	8	201	24	4	6	14	0	4	27	1	80	0
Ga01g02253	6	18	7	14	30	14	10	22	15	18	20	6	10	9	25	15
Ga01g02254	30	42	23	153	63	218	51	65	97	78	90	36	75	141	98	45
Ga01g02255	45	30	15	108	60	66	85	34	147	55	78	30	76	72	63	47
Ga01g02256	27	13	24	55	73	73	44	60	61	55	118	31	45	69	76	52
Ga01g02257	4	8	9	19	48	18	14	20	7	39	7	0	0	1	4	1
Ga01g02258	239	186	839	192	89	59	102	40	138	335	234	29	185	451	191	56
Ga01g02259	13	43	45	67	31	19	8	13	113	19	25	19	87	10	32	61
Ga01g02263	0	104	44	86	2	0	2	0	62	46	0	0	10	0	5	71
Ga01g02264	0	0	0	0	0	0	0	0	0	0	0	0	0	0	0	0
Ga01g02265	0	0	1	0	0	80	6	69	4	0	0	0	0	0	4	0
Ga01g02266	0	6	0	27	53	152	2	29	5	1	0	0	1	2	2	195
Ga01g02267	23	47	115	129	37	24	6	44	59	83	83	60	42	102	142	63
Ga01g02268	0	11	3	7	0	0	5	8	0	7	3	0	4	18	0	0
Ga01g02269	4	1	0	7	2	6	1	0	3	0	0	0	0	0	10	2
Ga01g02270	579	41	6	289	7	0	18	2	390	36	114	5	32	63	35	111
Ga01g02271	11	77	0	13	6	0	1	0	4	14	72	0	4	12	41	6
Ga01g02272	0	0	0	0	0	0	0	0	0	0	0	0	0	0	0	0
Ga01g02273	3	25	29	77	10	57	28	14	32	163	108	7	80	154	88	0
Ga01g02274	95	2	0	3	5	4	4	4	4	3	1	0	20	7	5	1
Ga01g02275	0	0	0	0	0	0	0	0	0	0	0	0	0	0	0	0
Ga01g02278	0	0	0	0	0	0	0	0	0	0	0	0	0	0	0	0
Ga01g02279	2	11	38	12	0	0	1	0	1	21	12	207	96	93	0	1
Ga01g02280	1	19	76	92	143	121	218	70	70	85	45	5	46	75	22	27
Ga01g02281	106	27	8	249	17	4	16	31	187	39	508	7	64	104	35	34
Ga01g02282	2	4	1	25	39	19	5	11	4	6	2	2	3	1	0	0
Ga01g02283	122	149	95	305	198	113	178	184	256	241	182	331	171	185	331	167
Ga01g02284	5	25	31	33	39	5	4	32	4	20	62	12	29	29	34	53
Ga01g02285	0	10	38	0	0	0	1	4	8	6	4	0	26	33	0	0
Ga01g02286	1	34	4	41	0	9	0	0	3	8	2	0	23	5	392	2
Ga01g02287	6	20	30	29	53	26	34	27	15	38	143	45	22	18	20	81
Ga01g02288	0	0	0	0	0	0	0	0	0	0	0	0	0	0	0	0
Ga01g02289	906	367	10	3130	9	0	77	0	1369	20	25	161	7	2	3565	486
Ga01g02290	28	25	23	88	64	91	50	55	70	40	56	14	33	31	44	55
Ga01g02293	8992	5	0	407	10	0	1	0	32	9	0	20	8	0	3	491
Ga01g02294	0	0	0	15	9	67	36	29	14	4	9	0	16	8	0	3
Ga01g02295	0	0	0	0	0	0	0	0	0	0	0	0	0	0	0	0
Ga01g02296	1373	0	0	152	1	5	4	0	9	3	0	0	7	8	0	145
Ga01g02297	0	591	397	598	532	1116	15	523	18	936	228	0	96	216	49	12
Ga01g02298	2	345	80	595	564	670	144	442	110	1111	346	0	114	340	158	73
Ga01g02300	34	78	366	969	60	200	1565	131	2483	647	507	0	324	1982	59	116
Ga01g02301	85	19	38	124	19	4	20	4	196	6	20	6	17	40	37	63
Ga01g02302	0	6	0	30	114	50	34	49	20	22	4	0	11	53	6	2
Ga01g02305	48	10	16	73	154	214	83	109	82	72	74	4	39	96	22	27
Ga01g02306	18	10	12	46	23	56	17	27	45	29	16	3	23	24	18	15
Ga01g02307	4	12	10	86	72	35	8	47	8	12	42	23	23	18	25	9
Ga01g02308	0	11	5	26	22	25	47	19	9	37	76	1	11	28	4	1
Ga01g02309	68	31	27	95	48	61	53	34	67	17	38	24	15	52	36	53
Ga01g02310	4	6	22	238	60	285	26	166	32	90	212	14	59	177	5	579
Ga01g02311	0	0	0	0	0	0	0	0	0	0	0	0	0	0	0	0
Ga01g02312	0	0	0	0	0	0	0	0	0	3	7	0	40	10	10	0
Ga01g02313	0	0	0	0	0	0	0	0	0	0	0	0	0	0	0	0
Ga01g02314	8	1	0	38	4	5	0	5	7	15	21	0	21	19	30	9
Ga01g02315	11	79	127	179	149	223	165	118	60	193	415	11	187	315	171	25
Ga01g02316	80	31	22	93	22	47	32	37	193	54	31	13	55	43	36	73
Ga01g02317	44	5	4	88	61	75	5	53	70	19	54	22	30	18	57	158
Ga01g02318	226	209	247	478	231	235	146	247	364	245	415	46	256	259	325	334
Ga01g02319	12	13	48	124	9	52	22	8	154	16	22	3	44	76	34	29
Ga01g02320	1	3	5	5	8	5	5	2	10	0	5	3	6	0	8	5
Ga01g02321	2	8	6	43	23	5	17	24	4	23	33	8	22	24	17	9
Ga01g02322	15	7	13	24	20	83	27	36	25	32	52	9	45	44	7	15
Ga01g02323	504	57	35	185	144	466	319	216	431	107	228	79	164	98	184	321
Ga01g02327	17	23	22	27	39	21	16	39	19	29	20	7	21	51	20	23
Ga01g02328	0	6	0	40	25	45	23	19	13	15	10	0	16	34	4	0
Ga01g02329	1	22	94	45	2	0	5	0	16	29	11	0	9	10	35	2
Ga01g02331	10	47	26	126	102	86	39	67	66	195	64	0	39	93	17	103
Ga01g02333	0	20	9	34	31	27	10	29	15	11	5	36	6	4	16	6
Ga01g02334	67	28	0	103	10	24	27	19	260	21	616	857	3	13	47	25
Ga01g02335	96	285	436	1392	771	791	100	1528	655	890	1392	325	772	685	942	339
Ga01g02336	0	0	0	2	0	0	5	0	2	3	0	0	1	31	0	0
Ga01g02337	2	18	0	7	5	0	0	3	0	7	0	0	2	4	0	0
Ga01g02339	6	32	26	40	39	45	23	38	29	23	32	0	24	21	19	7
Ga01g02340	9	86	57	81	23	3	16	10	7	99	48	133	15	10	57	58
Ga01g02341	18	2	0	26	3	0	1	0	32	4	3	0	0	2	3	60
Ga01g02342	119	304	398	318	639	969	1192	660	504	329	1071	232	529	565	507	341
Ga01g02343	282	301	508	700	343	589	178	937	431	376	737	62	349	533	283	510
Ga01g02344	39	189	180	682	61	269	138	86	364	332	131	104	219	482	288	136
Ga01g02345	4	0	3	15	8	30	2	11	8	5	9	3	8	11	6	8
Ga01g02346	9	51	67	93	68	61	64	23	78	122	397	13	76	258	48	118
Ga01g02347	125	32	51	216	101	395	88	119	297	79	175	11	206	112	119	125
Ga01g02348	0	0	0	0	0	0	0	0	0	0	0	0	0	0	0	0
Ga01g02349	0	0	0	0	0	0	0	0	0	0	0	0	0	0	0	0
Ga01g02351	17	4	0	31	3	0	0	0	15	13	2	0	0	3	0	4
Ga01g02352	1	0	7	7	0	8	3	0	6	6	0	0	10	15	12	0
Ga01g02353	29	64	100	176	13	10	15	20	225	37	27	10	29	16	154	76
Ga01g02354	6	4	24	22	22	20	25	15	20	26	32	11	33	6	28	27
Ga01g02355	0	43	4	0	0	0	0	1	1	0	30	0	0	3	0	0
Ga01g02357	0	0	0	0	0	0	0	0	0	0	0	0	0	0	0	0
Ga01g02358	0	0	0	0	0	0	0	0	0	0	0	0	0	0	0	0
Ga01g02361	2	23	6	68	54	230	10	110	45	71	90	5	198	108	55	9
Ga01g02362	536	308	305	983	319	2424	450	1825	780	1851	936	14	838	1101	201	327
Ga01g02363	0	0	0	0	0	0	0	0	0	0	0	0	0	0	0	0
Ga01g02364	0	0	0	0	0	0	0	0	0	0	0	0	0	0	0	0
Ga01g02365	2	13	17	13	1	5	0	9	6	5	26	0	14	6	30	8
Ga01g02367	1218	191	59	171	23	359	352	75	343	315	22	12	211	224	96	424
Ga01g02369	13	0	3	24	0	0	5	0	23	3	3	9	2	31	0	32
Ga01g02371	5	55	33	120	20	35	25	20	25	65	37	5	29	76	31	12
Ga01g02372	0	0	0	0	0	0	0	0	0	0	0	0	0	0	0	0
Ga01g02373	0	0	0	0	0	0	0	0	0	0	0	0	0	0	0	0
Ga01g02375	1	2	4	4	7	5	0	2	18	1	2	0	8	7	4	10
Ga01g02376	0	0	0	0	0	0	0	0	0	0	0	0	0	0	0	0
Ga01g02377	0	98	36	55	3	3	2	6	10	33	13	0	0	2	56	7
Ga01g02378	0	0	0	0	0	0	0	0	0	0	0	0	0	0	0	0
Ga01g02380	0	0	0	0	0	0	0	0	0	0	0	0	0	0	0	0
Ga01g02381	0	0	0	5	0	1	20	3	24	7	5	1	160	5	8	1
Ga01g02383	0	0	0	0	0	0	0	0	0	0	0	0	0	0	0	0
Ga01g02384	0	4	15	26	76	33	18	62	13	16	27	0	10	24	6	17
Ga01g02387	36	71	50	43	36	43	12	46	21	46	52	2	17	25	15	2
Ga01g02388	214	2	2	15	33	39	5	46	14	5	71	56	1	6	9	17
Ga01g02389	11	30	19	44	10	11	10	0	18	53	62	18	28	93	16	33
Ga01g02390	0	1	0	19	67	16	10	50	1	34	24	0	8	42	0	0
Ga01g02391	13	36	13	60	101	93	62	74	17	59	149	37	28	91	29	41
Ga01g02392	0	15	52	31	116	48	11	65	24	25	105	22	134	79	17	82
Ga01g02393	1	4	15	20	12	10	15	14	22	29	31	0	32	66	9	30
Ga01g02394	5	9	12	28	18	23	21	14	13	16	21	4	21	16	10	10
Ga01g02395	43	0	7	5	0	3	24	0	51	5	0	0	23	9	1	11
Ga01g02396	100	0	9	127	0	0	7	0	238	15	17	0	84	64	2	23
Ga01g02398	2	79	149	200	3	3	7	12	22	283	422	2	241	454	254	2
Ga01g02400	0	8	1	4	4	1	1	1	5	9	21	0	23	16	15	5
Ga01g02401	0	0	8	0	0	0	1	0	1	31	34	0	1	32	10	2
Ga01g02402	1	10	23	26	30	23	14	10	13	15	15	14	26	23	13	10
Ga01g02403	148	226	147	640	987	613	299	738	422	537	535	109	542	549	776	350
Ga01g02404	7	26	70	38	40	17	18	27	63	25	24	0	35	27	44	84
Ga01g02405	33	21	64	54	22	29	9	33	62	63	114	6	124	140	90	99
Ga01g02407	579	169	210	511	455	506	639	216	812	255	1331	230	396	655	234	509
Ga01g02409	5	15	0	20	16	32	15	23	12	7	11	38	9	12	16	7
Ga01g02410	0	0	0	0	0	0	0	0	0	0	0	0	0	0	0	0
Ga01g02411	43	143	205	321	224	279	88	203	259	211	456	65	198	274	247	210
Ga01g02412	0	0	0	2	0	0	0	0	0	0	0	0	30	0	0	38
Ga01g02414	2	139	148	162	67	33	9	16	21	187	28	50	4	48	43	46
Ga01g02415	0	11	41	214	21	27	7	20	167	190	90	0	59	51	50	615
Ga01g02416	13	272	315	817	526	187	64	317	134	545	174	0	156	248	111	3063
Ga01g02417	1	3	0	50	101	12	8	17	6	11	0	0	19	16	0	11
Ga01g02418	0	0	0	0	0	0	0	0	0	0	0	0	0	0	0	0
Ga01g02419	0	0	0	0	0	0	0	0	0	0	0	0	0	0	0	0
Ga01g02420	1	0	0	29	6	1	0	67	4	73	0	203	0	0	0	0
Ga01g02421	105	21	28	41	41	47	9	32	19	61	164	10	57	73	19	26
Ga01g02423	17	0	4	30	4	6	4	2	44	3	3	0	101	16	6	6
Ga01g02424	15	12	41	83	238	185	73	192	106	38	122	0	82	68	39	13
Ga01g02425	0	0	0	0	0	0	0	0	0	0	0	0	0	0	0	0
Ga01g02427	1	3	5	31	7	24	8	18	19	7	6	20	8	5	6	6
Ga01g02428	0	14	17	35	3	5	10	35	15	265	1395	0	812	1491	16	9
Ga01g02429	138	8	1	68	4	4	3	1	45	12	58	0	120	15	128	29
Ga01g02430	0	0	1	43	0	5	959	3	274	26	15	8	20	31	0	24
Ga01g02431	1	3	0	4	0	0	5	0	6	0	12	0	20	0	0	0
Ga01g02432	0	0	0	0	0	0	0	0	0	0	0	0	0	0	0	0
Ga01g02433	0	12	16	34	21	22	0	21	7	17	0	2	14	31	9	9
Ga01g02434	220	74	133	102	277	98	148	148	122	145	367	201	205	247	223	151
Ga01g02435	72	0	0	485	52	200	49	133	1791	0	1	0	0	0	0	2
Ga01g02436	0	2	7	21	22	11	3	25	5	9	14	2	11	7	21	2
Ga01g02437	162	70	136	257	49	371	87	204	294	163	192	14	56	97	66	139
Ga01g02438	0	9	6	9	15	11	13	13	7	12	15	0	20	30	8	6
Ga01g02439	4	8	7	18	10	16	0	25	5	10	5	10	7	10	7	8
Ga01g02440	2	49	78	39	13	4	45	7	52	52	104	4	11	82	14	0
Ga01g02444	6	793	1656	591	0	0	10	0	7	339	286	6	25	193	32	5
Ga01g02445	0	0	0	0	0	0	0	0	0	0	0	0	0	0	0	0
Ga01g02446	22	0	0	0	0	4	0	0	0	0	2	0	8	6	0	0
Ga01g02447	51	71	67	150	78	28	82	74	121	101	110	21	99	103	77	106
Ga01g02449	5	21	43	33	50	59	33	72	30	78	105	9	75	78	31	32
Ga01g02451	0	0	0	0	0	0	0	0	0	0	0	0	0	0	0	0
Ga01g02453	16	35	21	33	48	117	8	96	28	24	54	29	30	31	20	47
Ga01g02454	1	69	39	24	12	3	3	16	14	37	37	0	3	28	8	0
Ga01g02455	0	0	0	0	0	0	0	0	0	0	0	0	0	0	0	0
Ga01g02456	70	103	139	111	99	82	96	60	111	117	187	54	72	107	112	114
Ga01g02457	32	11	56	27	151	62	15	50	50	85	120	29	83	76	20	47
Ga01g02458	4	36	10	61	11	10	8	12	24	11	38	0	40	26	50	18
Ga01g02459	90	109	104	170	109	131	154	105	172	117	170	39	85	154	71	213
Ga01g02460	0	0	0	0	0	0	0	0	0	0	0	0	0	0	0	0
Ga01g02463	449	1425	552	5560	68	157	199	64	3284	9509	38	0	1826	4990	1552	2243
Ga01g02465	4	91	34	68	17	1	3	11	8	33	32	0	12	27	61	8
Ga01g02466	258	137	996	336	218	71	328	83	565	111	628	440	1063	591	541	1344
Ga01g02468	0	0	0	0	0	0	0	0	0	0	0	0	0	0	0	0
Ga01g02469	0	159	138	202	42	13	7	26	5	35	4	13	2	3	8	3
Ga01g02470	3	1	13	9	41	35	2	32	9	9	5	0	13	6	10	4
Ga01g02472	0	15	12	19	153	17	31	29	27	55	15	3	28	49	11	5
Ga01g02474	1	7	23	21	34	202	4	152	7	42	0	0	0	0	13	7
Ga01g02475	8	16	11	38	43	2	19	27	10	14	25	74	14	33	20	6
Ga01g02476	79	177	142	249	293	763	1077	236	462	376	524	170	202	368	144	47
Ga01g02477	1	19	18	45	53	41	19	51	38	43	81	0	42	29	22	11
Ga01g02478	0	20	4	18	30	23	16	23	8	22	33	13	29	14	13	1
Ga01g02480	3	52	42	86	52	157	48	71	30	148	42	5	40	99	23	1
Ga01g02482	12	24	56	43	14	7	0	17	0	76	170	0	50	203	33	5
Ga01g02484	0	2	34	42	189	131	122	132	17	25	7	8	0	14	4	0
Ga01g02485	0	0	4	1	36	3	25	12	5	0	0	7	0	0	1	1
Ga01g02486	0	0	0	0	0	0	0	0	0	0	0	0	0	0	0	0
Ga01g02487	0	0	0	0	0	0	0	0	0	0	0	0	0	0	0	0
Ga01g02488	11	23	54	58	68	103	112	105	74	74	91	30	114	48	99	51
Ga01g02490	15	50	142	63	33	23	26	27	80	30	21	13	20	59	56	24
Ga01g02491	0	0	0	0	0	0	0	0	0	0	0	0	0	0	0	0
Ga01g02492	146	109	153	207	157	90	114	151	169	153	327	44	249	242	200	244
Ga01g02493	34	28	42	92	31	75	16	68	71	78	47	35	78	101	144	78
Ga01g02494	4	41	55	88	110	176	168	79	102	48	85	126	56	61	45	27
Ga01g02495	243	128	138	483	349	340	206	432	375	195	700	115	222	303	232	390
Ga01g02496	16	23	22	145	7	8	13	17	97	18	20	2	45	52	34	41
Ga01g02497	0	0	0	0	0	0	0	0	0	0	0	0	0	0	0	0
Ga01g02498	0	0	0	0	0	0	0	0	0	0	0	0	0	0	0	0
Ga01g02500	4	24	25	88	113	32	6	58	16	64	120	71	83	81	54	23
Ga01g02501	199	116	65	266	107	214	95	222	332	233	520	57	103	196	206	242
Ga01g02502	1	97	166	90	0	0	0	0	3	41	15	0	11	28	27	2
Ga01g02503	0	255	289	127	6	3	2	5	4	67	21	31	9	14	45	5
Ga01g02505	31	61	139	123	83	38	44	102	64	86	171	208	133	174	87	71
Ga01g02507	139	145	201	471	275	261	113	317	216	266	300	168	171	277	229	420
Ga01g02509	5	7	6	8	4	4	1	33	1	1	1	0	0	9	0	0
Ga01g02510	0	0	0	0	0	0	0	0	0	0	0	0	0	0	0	0
Ga01g02511	0	5	1	1	7	11	3	2	0	6	0	0	0	6	0	0
Ga01g02512	20	16	29	51	56	43	14	39	19	41	33	38	35	31	32	24
Ga01g02514	2	3	8	13	22	8	7	26	0	2	26	7	2	31	10	9
Ga01g02515	2	3	8	13	22	8	7	26	0	2	26	7	2	31	10	9
Ga01g02516	0	0	0	0	0	0	0	0	0	0	0	0	0	0	0	0
Ga01g02517	30	26	47	47	155	43	9	93	35	56	117	19	75	67	109	111
Ga01g02518	7	10	19	15	34	31	15	40	8	16	34	17	24	25	19	18
Ga01g02520	3	3	13	15	23	4	1	17	4	6	32	11	8	22	24	15
Ga01g02522	0	0	0	0	0	0	0	0	0	0	0	0	0	0	0	0
Ga01g02524	7	28	15	31	37	23	12	16	11	30	16	23	30	44	43	18
Ga01g02525	0	0	6	0	0	0	0	0	0	25	0	0	20	26	0	0
Ga01g02526	2	19	28	57	31	13	16	17	40	47	38	15	52	39	33	5
Ga01g02527	1	4	38	9	0	0	0	3	0	12	2	0	0	0	0	0
Ga01g02528	14	180	239	541	28	105	119	139	126	603	244	3	99	377	638	307
Ga01g02529	65	24	92	116	5	8	384	18	182	53	19	0	6458	1034	56	16
Ga01g02530	154	13	20	60	62	34	22	42	60	44	105	6	69	59	13	83
Ga01g02531	0	7	3	10	0	1	0	0	3	8	0	0	4	2	3	2
Ga01g02534	3	28	25	117	45	8	6	50	13	64	87	13	12	52	58	14
Ga01g02535	3	8	14	45	58	27	3	28	8	8	33	8	20	55	6	28
Ga01g02536	8	62	23	140	56	68	76	35	137	40	88	1	43	121	12	313
Ga01g02537	0	0	0	0	0	0	0	0	0	0	0	0	0	0	0	0
Ga01g02539	6	17	11	95	208	49	17	50	32	52	110	3	43	98	33	21
Ga01g02540	0	0	0	0	0	0	0	0	0	0	0	0	94	0	0	0
Ga01g02541	11	250	41	249	189	239	25	102	7	265	124	0	64	235	183	41
Ga01g02542	8	13	16	22	23	13	13	27	14	14	28	45	16	47	21	10
Ga01g02543	0	94	62	19	1	0	0	0	1	21	10	0	0	3	5	0
Ga01g02544	7	3	3	22	7	6	4	16	14	9	5	0	27	11	8	32
Ga01g02545	2	106	20	15	118	43	13	15	9	27	100	0	41	94	42	16
Ga01g02546	2	78	71	42	2	0	7	0	5	67	36	0	2	27	0	60
Ga01g02547	3	14	18	22	20	0	1	15	23	36	48	9	8	25	27	40
Ga01g02548	4	11	10	131	0	2	1	0	65	14	4	0	11	3	144	72
Ga01g02550	2	4	4	4	0	0	3	0	17	0	1	4	0	0	2	0
Ga01g02551	10	45	136	75	128	48	12	60	33	85	206	59	225	226	228	86
Ga01g02552	22	41	97	42	101	35	7	82	20	50	69	46	123	186	108	51
Ga01g02555	1	8	0	19	15	7	3	7	3	12	17	3	14	4	11	10
Ga01g02556	0	4	6	5	13	21	4	13	4	18	13	0	11	13	3	0
Ga01g02557	1	10	0	14	2	3	0	4	4	10	4	0	11	10	12	2
Ga01g02559	14	197	179	464	965	1197	680	796	296	578	1043	18	293	659	278	79
Ga01g02560	2	57	126	76	0	4	11	0	6	37	88	23	71	113	172	9
Ga01g02561	28	51	80	102	198	120	89	165	107	87	111	39	78	74	137	87
Ga01g02562	28	51	80	102	198	120	89	165	107	87	111	39	78	74	137	87
Ga01g02563	0	0	0	0	0	0	0	0	0	0	0	0	0	0	0	0
Ga01g02564	0	59	8	4	1	0	0	0	3	18	83	0	0	25	2	13
Ga01g02566	0	0	0	0	0	0	0	0	0	0	0	0	0	0	0	0
Ga02g00001	0	0	0	0	0	0	0	0	0	0	0	0	0	0	0	0
Ga02g00002	47	156	100	373	133	72	43	129	133	219	165	44	82	212	165	181
Ga02g00003	0	0	0	0	0	0	0	0	0	0	0	0	0	0	0	0
Ga02g00005	0	0	0	0	0	0	0	0	0	0	0	0	0	0	0	0
Ga02g00006	4	4	6	9	15	2	2	10	14	14	1	0	7	4	8	6
Ga02g00007	11	14	30	27	38	26	17	18	17	25	41	7	30	15	21	21
Ga02g00008	0	0	0	7	0	0	14	0	3	1	5	2	0	0	0	0
Ga02g00009	5	51	47	93	82	135	42	67	35	78	54	19	48	105	30	17
Ga02g00010	54	158	116	309	307	179	135	226	133	137	456	105	124	207	126	156
Ga02g00011	3239	73	51	765	0	0	61	0	1141	97	399	0	137	65	129	265
Ga02g00012	97	53	249	188	99	60	21	33	109	63	300	2	222	343	160	104
Ga02g00013	0	43	56	52	14	26	4	22	6	37	107	0	26	10	27	8
Ga02g00014	0	5	12	0	5	11	6	9	3	25	14	0	0	21	0	1
Ga02g00015	4	0	3	6	18	16	12	12	1	3	2	0	0	3	11	2
Ga02g00016	22	338	51	408	18	37	31	21	222	66	306	23	23	22	333	105
Ga02g00018	117	28	43	154	55	153	18	117	115	107	138	29	62	112	86	152
Ga02g00020	18	14	4	29	13	16	30	19	34	32	24	7	21	16	27	29
Ga02g00021	0	0	0	0	0	0	0	0	0	0	0	0	0	0	0	0
Ga02g00022	10	16	13	17	35	9	14	39	28	21	36	8	30	13	31	59
Ga02g00023	32	31	67	103	217	143	46	158	29	109	577	2	66	230	53	192
Ga02g00024	22	22	24	30	4	28	0	10	25	19	24	0	8	44	8	11
Ga02g00025	1	8	16	3	7	19	1	4	0	14	14	0	1	13	4	2
Ga02g00026	0	0	0	0	0	0	0	0	0	0	0	0	0	0	0	0
Ga02g00027	10	57	23	107	67	76	16	51	16	97	894	2	83	145	125	7
Ga02g00028	0	0	0	0	0	0	0	0	0	0	0	0	0	0	0	0
Ga02g00029	0	0	0	0	0	0	0	0	0	0	0	0	0	0	0	0
Ga02g00030	6	595	634	387	3	0	11	0	57	320	51	0	80	53	93	4
Ga02g00031	5	8	23	36	46	72	83	36	16	69	67	18	37	31	19	2
Ga02g00032	0	1	0	29	39	15	28	31	9	30	1	0	75	93	0	0
Ga02g00033	0	0	0	0	0	0	0	0	0	0	0	0	0	0	0	0
Ga02g00035	0	0	0	0	0	0	0	0	0	0	0	0	0	0	0	0
Ga02g00036	0	0	0	0	0	0	0	0	0	0	0	0	0	0	0	0
Ga02g00037	0	0	0	0	0	0	0	0	0	0	0	0	0	0	0	0
Ga02g00038	0	0	0	0	0	0	0	0	0	0	0	0	0	0	0	0
Ga02g00041	13	77	32	77	83	27	6	88	27	39	82	34	43	47	65	18
Ga02g00045	117	89	220	304	346	395	143	545	117	344	569	246	361	758	208	389
Ga02g00047	11	4	0	22	12	18	7	25	27	5	11	0	8	13	18	30
Ga02g00048	0	42	21	87	36	9	17	28	13	29	27	3	3	1	15	0
Ga02g00049	14	36	16	213	123	405	102	166	223	120	34	119	27	31	113	117
Ga02g00050	0	81	9	48	23	18	3	27	15	26	14	0	6	10	8	3
Ga02g00051	0	0	0	0	0	0	0	0	0	0	0	0	0	0	0	0
Ga02g00052	0	0	0	0	0	0	0	0	0	0	0	0	0	0	0	0
Ga02g00053	226	660	816	1557	1481	504	91	966	433	1138	1360	509	678	890	1249	888
Ga02g00054	226	822	816	1557	1481	1102	2098	966	1208	1596	1360	509	678	1531	1249	888
Ga02g00055	90	0	0	23	0	0	0	0	5	0	0	0	0	0	0	8
Ga02g00056	15	30	10	86	67	52	10	36	39	59	80	49	27	66	57	38
[truncated: 25,925 more rows]
