# Supplementary material for: Multi-strategic RNA-seq analysis reveals a high-resolution transcriptional landscape in cotton
Source: Nat Commun. 2019 Oct 17;10:4714. doi: 10.1038/s41467-019-12575-x (PMC6797763; doi:10.1038/s41467-019-12575-x)
Supplement: Supplementary file 5 — Supplementary Dataset 1-39 [file 41467_2019_12575_MOESM5_ESM.zip › SupplementaryDataset/SuppData6.xlsx]

## Sheet: IGIA vs. CGP
PCR validation for splicing junctions (IGIA vs. CGP)
ID	Junction code	IGIA validation	CGP validation	Cottongen validation	Expression range
evm.TU.Ga10G0588	GC-AG	√	X	X	0%~25%
evm.TU.Ga11G0863	GT-AG	√	X	X	0%~25%
evm.TU.Ga12G1436	GT-AG	√	X	√	0%~25%
evm.TU.Ga01G2706	GT-AG	√	X	√	0%~25%
evm.TU.Ga09G0698	AT-AC	√	X	X	0%~25%
evm.TU.Ga03G1128	GT-AG	√	X	X	0%~25%
evm.TU.Ga14G0192	GT-AG	√	X	-	0%~25%
evm.TU.Ga05G2312	GT-AG	X	√	√	0%~25%
evm.TU.Ga02G0640	GT-AG	√	X	√	0%~25%
evm.TU.Ga01G1671	GT-AG	√	X	√	0%~25%
evm.TU.Ga03G2392	GT-AG	√	X	√	0%~25%
evm.TU.Ga13G1293	GC-AG	√	X	X	0%~25%
evm.TU.Ga01G2075	GC-AG	√	X	X	0%~25%
evm.TU.Ga12G0302	GT-AG	√	X	-	0%~25%
evm.TU.Ga13G1604	GC-AG	√	X	X	0%~25%
evm.TU.Ga06G0944	CT-AC	√	X	X	25%~50%
evm.TU.Ga01G2258	AT-AC	√	X	X	25%~50%
evm.TU.Ga09G1762	GT-AG	√	X	√	25%~50%
evm.TU.Ga08G0174	GT-AG	√	X	√	25%~50%
evm.TU.Ga05G4248	GC-AG	√	X	X	25%~50%
evm.TU.Ga01G0122	GT-AG	√	X	√	25%~50%
evm.TU.Ga07G1927	GT-AG	√	X	X	25%~50%
evm.TU.Ga06G1256	GC-AG	√	X	√	25%~50%
evm.TU.Ga03G2405	GT-AG	√	X	–	25%~50%
evm.TU.Ga07G0811	GG-CA	√	X	–	25%~50%
evm.TU.Ga02G0485	GC-AG	√	X	X	25%~50%
evm.TU.Ga07G0188	GT-AG	√	X	√	25%~50%
evm.TU.Ga11G2092	GT-AG	√	X	√	25%~50%
evm.TU.Ga01G0178	GC-AG	√	X	√	25%~50%
evm.TU.Ga07G0978	GT-AG	√	X	√	25%~50%
evm.TU.Ga01G2246	GT-AG	√	X	√	50%~75%
evm.TU.Ga01G0013	GT-AG	√	X	-	50%~75%
evm.TU.Ga02G0029	GT-AG	√	X	√	50%~75%
evm.TU.Ga07G0132	GC-AG	√	X	X	50%~75%
evm.TU.Ga12G2897	AT-AC	√	X	X	50%~75%
evm.TU.Ga12G2787	AT-AC	√	X	X	50%~75%
evm.TU.Ga05G1854	GT-AG	√	X	√	50%~75%
evm.TU.Ga05G2456	GT-AG	√	X	√	50%~75%
evm.TU.Ga05G0951	GT-AG	√	X	√	50%~75%
evm.TU.Ga05G2945	GC-AG	√	X	√	50%~75%
evm.TU.Ga06G0624	GT-AG	√	X	√	50%~75%
evm.TU.Ga06G0256	GC-AG	√	X	X	50%~75%
evm.TU.Ga08G1518	GT-AG	√	X	X	50%~75%
evm.TU.Ga11G1403	GT-AG	√	X	√	50%~75%
evm.TU.Ga09G1489	GT-CA	√	X	√	50%~75%
evm.TU.Ga07G0664	AT-AC	√	X	X	50%~75%
evm.TU.Ga11G2278	GT-AG	√	X	X	50%~75%
evm.TU.Ga01G0912	GT-AG	√	X	-	75%~100%
evm.TU.Ga01G1472	GT-AG	√	X	X	75%~100%
evm.TU.Ga01G0327	GT-AG	√	X	√	75%~100%
evm.TU.Ga01G2612	GC-AG	√	X	X	75%~100%
evm.TU.Ga01G1155	GT-AG	√	X	-	75%~100%
evm.TU.Ga01G0268	GT-AG	√	X	√	75%~100%
evm.TU.Ga02G0266	GC-AG	√	X	X	75%~100%
evm.TU.Ga03G2078	AT-AC	√	X	X	75%~100%
evm.TU.Ga05G0904	AT-CA	√	X	X	75%~100%
evm.TU.Ga05G2962	GC-AG	√	X	X	75%~100%
evm.TU.Ga05G1224	GC-AG	√	X	X	75%~100%
evm.TU.Ga09G1859	GC-AG	√	X	X	75%~100%
evm.TU.Ga10G0159	AT-AA	√	X	X	75%~100%
evm.TU.Ga11G2821	GC-AG	√	X	X	75%~100%
evm.TU.Ga13G0322	GT-AG	√	X	X	75%~100%
evm.TU.Ga13G0715	GC-AG	√	X	X	75%~100%
evm.TU.Ga05G0822	AT-AC	√	X	X	75%~100%
evm.TU.Ga05G1751	GT-AG	√	X	√	75%~100%
evm.TU.Ga05G1756	GT-AG	√	X	√	75%~100%
evm.TU.Ga05G0093	GT-AG	√	X	√	75%~100%
evm.TU.Ga06G2207	AT-AC	√	X	X	75%~100%
evm.TU.Ga06G0556	GT-AG	√	X	√	75%~100%
evm.TU.Ga06G1012	GT-AG	√	X	√	75%~100%
evm.TU.Ga06G2207	AT-AG	√	X	X	75%~100%
evm.TU.Ga06G1282	AT-AC	√	X	X	75%~100%
evm.TU.Ga07G2570	GT-AG	√	X	√	75%~100%
evm.TU.Ga07G1685	GC-AG	√	X	X	75%~100%
evm.TU.Ga07G1344	GT-AG	√	X	√	75%~100%
evm.TU.Ga07G1836	GT-AG	√	X	√	75%~100%
evm.TU.Ga07G1775	AT-AC	√	X	-	75%~100%
evm.TU.Ga07G0379	GT-AG	√	X	√	75%~100%
evm.TU.Ga07G2521	GC-AG	√	X	X	75%~100%
evm.TU.Ga07G0114	AG-TT	√	X	√	75%~100%
evm.TU.Ga07G1697	GT-AG	√	X	-	75%~100%
evm.TU.Ga08G1003	GG-AT	√	X	√	75%~100%
evm.TU.Ga08G2418	GT-TA	√	X	√	75%~100%
evm.TU.Ga08G0617	GT-AG	√	X	X	75%~100%
