# Supplementary material for: Multi-strategic RNA-seq analysis reveals a high-resolution transcriptional landscape in cotton
Source: Nat Commun. 2019 Oct 17;10:4714. doi: 10.1038/s41467-019-12575-x (PMC6797763; doi:10.1038/s41467-019-12575-x)
Supplement: Supplementary file 5 — Supplementary Dataset 1-39 [file 41467_2019_12575_MOESM5_ESM.zip › SupplementaryDataset/SuppData35.xlsx]

## Sheet: Pfam in Arabidopsis hotspots
Pfam domains of Arabidopsis hotspot genes
Name	Pfam
AT4G26600.1	Family:Methyltr
AT4G26600.2	Family:Methyltr
AT4G26600.3	Family:Methyltr
AT4G26600.4	Family:Methyltr
AT4G26600.5	Family:Methyltr
AT4G26600.6	Family:Methyltr
AT4G26600.7	Family:Methyltr
AT4G26600.8	Family:Methyltr
AT4G30820.10	Family:MAT1(PF06391.12)
AT4G30820.11	Family:MAT1(PF06391.12)
AT4G30820.12	Family:MAT1(PF06391.12)
AT4G30820.13	Family:MAT1(PF06391.12)
AT4G30820.14	Family:MAT1(PF06391.12)
AT4G30820.15	Family:MAT1(PF06391.12)
AT4G30820.16	Family:MAT1(PF06391.12)
AT4G30820.17	Family:MAT1(PF06391.12)
AT4G30820.18	Family:MAT1(PF06391.12)
AT4G30820.19	Family:MAT1(PF06391.12)
AT4G30820.1	Family:MAT1(PF06391.12)
AT4G30820.20	Family:MAT1(PF06391.12)
AT4G30820.21	Family:MAT1(PF06391.12)
AT4G30820.22	Family:MAT1(PF06391.12)
AT4G30820.23	Family:MAT1(PF06391.12)
AT4G30820.24	Family:MAT1(PF06391.12)
AT4G30820.25	Family:MAT1(PF06391.12)
AT4G30820.26	Family:MAT1(PF06391.12)
AT4G30820.27	Family:MAT1(PF06391.12)
AT4G30820.2	Family:MAT1(PF06391.12)
AT4G30820.3	Family:MAT1(PF06391.12)
AT4G30820.4	Family:MAT1(PF06391.12)
AT4G30820.5	Family:MAT1(PF06391.12)
AT4G30820.6	Family:MAT1(PF06391.12)
AT4G30820.7	Family:MAT1(PF06391.12)
AT4G30820.8	Family:MAT1(PF06391.12)
AT4G30820.9	Family:MAT1(PF06391.12)
AT4G31170.10	Domain:Pkinase
AT4G31170.1	Domain:Pkinase
AT4G31170.2	Domain:Pkinase
AT4G31170.3	Domain:Pkinase
AT4G31170.4	Domain:Pkinase
AT4G31170.5	Domain:Pkinase
AT4G31170.6	Domain:Pkinase
AT4G31170.7	Domain:Pkinase
AT4G31170.8	Domain:Pkinase
AT4G31170.9	Domain:Pkinase
AT4G31480.1	Domain:Coatamer
AT4G31480.1	Domain:Coatomer
AT4G31480.1	Family:Adaptin
AT4G31480.2	Domain:Coatamer
AT4G31480.2	Domain:Coatomer
AT4G31480.2	Family:Adaptin
AT4G31480.3	Domain:Coatamer
AT4G31480.3	Domain:Coatomer
AT4G31480.3	Family:Adaptin
AT4G31480.4	Domain:Coatamer
AT4G31480.4	Domain:Coatomer
AT4G31480.4	Family:Adaptin
AT4G31480.5	Domain:Coatamer
AT4G31480.5	Domain:Coatomer
AT4G31480.5	Family:Adaptin
AT4G31480.6	Domain:Coatamer
AT4G31480.6	Domain:Coatomer
AT4G31480.6	Family:Adaptin
AT4G31480.7	Domain:Coatamer
AT4G31480.7	Domain:Coatomer
AT4G31480.7	Family:Adaptin
AT4G31480.8	Domain:Coatamer
AT4G31480.8	Domain:Coatomer
AT4G31480.8	Family:Adaptin
AT4G31480.9	Domain:Coatamer
AT4G31480.9	Domain:Coatomer
AT4G31480.9	Family:Adaptin
AT4G39270.10	Domain:Pkinase
AT4G39270.10	Family:LRRNT
AT4G39270.10	Repeat:LRR
AT4G39270.1	Domain:Pkinase
AT4G39270.1	Repeat:LRR
AT4G39270.2	Domain:Pkinase
AT4G39270.2	Family:LRRNT
AT4G39270.2	Repeat:LRR
AT4G39270.3	Domain:Pkinase
AT4G39270.3	Family:LRRNT
AT4G39270.3	Repeat:LRR
AT4G39270.4	Domain:Pkinase
AT4G39270.4	Family:LRRNT
AT4G39270.4	Repeat:LRR
AT4G39270.5	Domain:Pkinase
AT4G39270.5	Family:LRRNT
AT4G39270.5	Repeat:LRR
AT4G39270.6	Domain:Pkinase
AT4G39270.6	Family:LRRNT
AT4G39270.6	Repeat:LRR
AT4G39270.7	Domain:Pkinase
AT4G39270.7	Family:LRRNT
AT4G39270.7	Repeat:LRR
AT4G39270.8	Domain:Pkinase
AT4G39270.8	Family:LRRNT
AT4G39270.8	Repeat:LRR
AT4G39270.9	Domain:Pkinase
AT4G39270.9	Family:LRRNT
AT4G39270.9	Repeat:LRR
AT5G06120.10	Domain:IBN
AT5G06120.1	Domain:IBN
AT5G06120.2	Domain:IBN
AT5G06120.3	Domain:IBN
AT5G06120.4	Domain:IBN
AT5G06120.5	Domain:IBN
AT5G06120.6	Domain:IBN
AT5G06120.7	Domain:IBN
AT5G06120.8	Domain:IBN
AT5G06120.9	Domain:IBN
AT1G07780.10	Domain:PRAI(PF00697.21)
AT1G07780.11	Domain:PRAI(PF00697.21)
AT1G07780.12	Domain:PRAI(PF00697.21)
AT1G07780.13	Domain:PRAI(PF00697.21)
AT1G07780.1	Domain:PRAI(PF00697.21)
AT1G07780.2	Domain:PRAI(PF00697.21)
AT1G07780.3	Domain:PRAI(PF00697.21)
AT1G07780.4	Domain:PRAI(PF00697.21)
AT1G07780.5	Domain:PRAI(PF00697.21)
AT1G07780.6	Domain:PRAI(PF00697.21)
AT1G07780.7	Domain:PRAI(PF00697.21)
AT1G07780.8	Domain:PRAI(PF00697.21)
AT1G07780.9	Domain:PRAI(PF00697.21)
AT5G08480.1	Motif:VQ(PF05678.13)
AT5G08480.2	Motif:VQ(PF05678.13)
AT5G08480.3	Motif:VQ(PF05678.13)
AT5G08490.1	Family:PPR(PF01535.19)
AT5G08490.1	Repeat:PPR
AT5G08490.2	Family:PPR(PF01535.19)
AT5G08490.2	Repeat:PPR
AT5G08490.3	Family:PPR(PF01535.19)
AT5G08490.3	Repeat:PPR
AT5G08490.4	Family:PPR(PF01535.19)
AT5G08490.4	Repeat:PPR
AT5G08490.5	Family:PPR(PF01535.19)
AT5G08490.5	Repeat:PPR
AT5G08490.6	Family:PPR(PF01535.19)
AT5G08490.6	Repeat:PPR
AT5G08490.7	Family:PPR(PF01535.19)
AT5G08490.7	Repeat:PPR
AT5G08490.8	Family:PPR(PF01535.19)
AT5G08490.8	Repeat:PPR
AT5G08750.10	Domain:RINGv(PF12906.6)
AT5G08750.1	Domain:RINGv(PF12906.6)
AT5G08750.2	Domain:RINGv(PF12906.6)
AT5G08750.3	Domain:RINGv(PF12906.6)
AT5G08750.4	Domain:RINGv(PF12906.6)
AT5G08750.5	Domain:RINGv(PF12906.6)
AT5G08750.6	Domain:RINGv(PF12906.6)
AT5G08750.7	Domain:RINGv(PF12906.6)
AT5G08750.8	Domain:RINGv(PF12906.6)
AT5G08750.9	Domain:RINGv(PF12906.6)
AT5G10330.1	Domain:Aminotran
AT5G10330.2	Domain:Aminotran
AT5G10330.3	Domain:Aminotran
AT5G10330.8	Domain:Aminotran
AT5G11030.1	Family:Kinetochor
AT5G11030.2	Family:Kinetochor
AT5G11030.3	Family:Kinetochor
AT5G11030.4	Family:Kinetochor
AT5G11030.5	Family:Kinetochor
AT5G11030.6	Family:Kinetochor
AT5G11030.7	Family:Kinetochor
AT5G11030.8	Family:Kinetochor
AT5G11210.10	Domain:SBP
AT5G11210.10	Family:ANF
AT5G11210.10	Family:Lig
AT5G11210.11	Domain:SBP
AT5G11210.11	Family:Lig
AT5G11210.1	Domain:SBP
AT5G11210.1	Family:ANF
AT5G11210.1	Family:Lig
AT5G11210.2	Domain:SBP
AT5G11210.2	Family:ANF
AT5G11210.2	Family:Lig
AT5G11210.3	Domain:SBP
AT5G11210.3	Family:ANF
AT5G11210.3	Family:Lig
AT5G11210.4	Domain:SBP
AT5G11210.4	Family:ANF
AT5G11210.4	Family:Lig
AT5G11210.5	Domain:SBP
AT5G11210.5	Family:ANF
AT5G11210.5	Family:Lig
AT5G11210.6	Domain:SBP
AT5G11210.6	Family:ANF
AT5G11210.6	Family:Lig
AT5G11210.7	Domain:SBP
AT5G11210.7	Family:ANF
AT5G11210.7	Family:Lig
AT5G11210.8	Domain:SBP
AT5G11210.8	Family:ANF
AT5G11210.8	Family:Lig
AT5G11210.9	Domain:SBP
AT5G11210.9	Family:ANF
AT5G11210.9	Family:Lig
AT5G22860.1	Domain:Peptidase
AT5G22860.2	Domain:Peptidase
AT5G22860.3	Domain:Peptidase
AT5G22860.4	Domain:Peptidase
AT5G22860.5	Domain:Peptidase
AT5G22860.6	Domain:Peptidase
AT5G22860.7	Domain:Peptidase
AT5G22860.8	Domain:Peptidase
AT1G09195.10	Family:Ppx-GppA(PF02541.15)
AT1G09195.11	Family:Ppx-GppA(PF02541.15)
AT1G09195.12	Family:Ppx-GppA(PF02541.15)
AT1G09195.13	Family:Ppx-GppA(PF02541.15)
AT1G09195.14	Family:Ppx-GppA(PF02541.15)
AT1G09195.15	Family:Ppx-GppA(PF02541.15)
AT1G09195.1	Family:Ppx-GppA(PF02541.15)
AT1G09195.2	Family:Ppx-GppA(PF02541.15)
AT1G09195.3	Family:Ppx-GppA(PF02541.15)
AT1G09195.4	Family:Ppx-GppA(PF02541.15)
AT1G09195.5	Family:Ppx-GppA(PF02541.15)
AT1G09195.6	Family:Ppx-GppA(PF02541.15)
AT1G09195.7	Family:Ppx-GppA(PF02541.15)
AT1G09195.8	Family:Ppx-GppA(PF02541.15)
AT1G09195.9	Family:Ppx-GppA(PF02541.15)
AT5G28080.2	Domain:OSR1
AT5G28080.2	Domain:Pkinase(PF00069.24)
AT5G28080.3	Domain:OSR1
AT5G28080.4	Domain:OSR1
AT5G28080.5	Domain:OSR1
AT5G28080.6	Domain:OSR1
AT5G28080.7	Domain:OSR1
AT5G28080.8	Domain:OSR1
AT5G37370.10	Family:PRP38(PF03371.14)
AT5G37370.11	Family:PRP38(PF03371.14)
AT5G37370.12	Family:PRP38(PF03371.14)
AT5G37370.2	Domain:PRP38
AT5G37370.3	Family:PRP38(PF03371.14)
AT5G37370.8	Family:PRP38(PF03371.14)
AT5G37370.9	Family:PRP38(PF03371.14)
AT5G37380.1	Domain:DnaJ(PF00226.30)
AT5G37380.2	Domain:DnaJ(PF00226.30)
AT5G37380.3	Domain:DnaJ(PF00226.30)
AT5G37380.4	Domain:DnaJ(PF00226.30)
AT5G37380.5	Domain:DnaJ(PF00226.30)
AT5G37380.6	Domain:DnaJ(PF00226.30)
AT5G37380.7	Domain:DnaJ(PF00226.30)
AT5G37380.8	Domain:DnaJ(PF00226.30)
AT5G37380.9	Domain:DnaJ(PF00226.30)
AT5G43990.10	Domain:WIYLD(PF10440.8)
AT5G43990.11	Domain:WIYLD(PF10440.8)
AT5G43990.14	Domain:WIYLD(PF10440.8)
AT5G43990.15	Domain:WIYLD(PF10440.8)
AT5G43990.16	Domain:WIYLD(PF10440.8)
AT5G43990.17	Domain:WIYLD(PF10440.8)
AT5G43990.1	Domain:WIYLD(PF10440.8)
AT5G43990.2	Domain:WIYLD(PF10440.8)
AT5G43990.3	Domain:WIYLD(PF10440.8)
AT5G43990.4	Domain:WIYLD(PF10440.8)
AT5G43990.5	Domain:WIYLD(PF10440.8)
AT5G43990.9	Domain:WIYLD(PF10440.8)
AT5G55100.10	Family:Surp(PF01805.19)
AT5G55100.11	Family:Surp(PF01805.19)
AT5G55100.12	Family:Surp(PF01805.19)
AT5G55100.1	Domain:DRY
AT5G55100.1	Family:Surp(PF01805.19)
AT5G55100.2	Domain:DRY
AT5G55100.2	Family:Surp(PF01805.19)
AT5G55100.3	Family:Surp(PF01805.19)
AT5G55100.4	Family:Surp(PF01805.19)
AT5G55100.5	Family:Surp(PF01805.19)
AT5G55100.6	Family:Surp(PF01805.19)
AT5G55100.7	Family:Surp(PF01805.19)
AT5G55100.8	Family:Surp(PF01805.19)
AT5G55100.9	Family:Surp(PF01805.19)
AT5G55550.10	Domain:RRM
AT5G55550.11	Domain:RRM
AT5G55550.1	Domain:RRM
AT5G55550.2	Domain:RRM
AT5G55550.3	Domain:RRM
AT5G55550.4	Domain:RRM
AT5G55550.5	Domain:RRM
AT5G55550.6	Domain:RRM
AT5G55550.7	Domain:RRM
AT5G55550.8	Domain:RRM
AT5G55550.9	Domain:RRM
AT1G09840.10	Domain:Pkinase(PF00069.24)
AT1G09840.1	Domain:Pkinase(PF00069.24)
AT1G09840.2	Domain:Pkinase(PF00069.24)
AT1G09840.3	Domain:Pkinase(PF00069.24)
AT1G09840.4	Domain:Pkinase(PF00069.24)
AT1G09840.5	Domain:Pkinase(PF00069.24)
AT1G09840.6	Domain:Pkinase(PF00069.24)
AT1G09840.7	Domain:Pkinase(PF00069.24)
AT1G09840.8	Domain:Pkinase(PF00069.24)
AT1G09840.9	Domain:Pkinase(PF00069.24)
AT5G61190.10	Domain:zf-met(PF12874.6)
AT5G61190.11	Domain:zf-met(PF12874.6)
AT5G61190.1	Domain:zf-met(PF12874.6)
AT5G61190.3	Domain:zf-met(PF12874.6)
AT5G61190.5	Domain:zf-met(PF12874.6)
AT5G61190.6	Domain:zf-met(PF12874.6)
AT5G61190.7	Domain:zf-met(PF12874.6)
AT5G61190.8	Domain:zf-met(PF12874.6)
AT5G61190.9	Domain:zf-met(PF12874.6)
AT5G62165.10	Domain:SRF-TF(PF00319.17)
AT5G62165.10	Family:K-box(PF01486.16)
AT5G62165.11	Domain:SRF-TF(PF00319.17)
AT5G62165.11	Family:K-box(PF01486.16)
AT5G62165.12	Domain:SRF-TF(PF00319.17)
AT5G62165.12	Family:K-box(PF01486.16)
AT5G62165.13	Domain:SRF-TF(PF00319.17)
AT5G62165.13	Family:K-box(PF01486.16)
AT5G62165.14	Domain:SRF-TF(PF00319.17)
AT5G62165.15	Family:K-box(PF01486.16)
AT5G62165.16	Family:K-box(PF01486.16)
AT5G62165.17	Domain:SRF-TF(PF00319.17)
AT5G62165.17	Family:K-box(PF01486.16)
AT5G62165.1	Domain:SRF-TF(PF00319.17)
AT5G62165.1	Family:K-box(PF01486.16)
AT5G62165.2	Domain:SRF-TF(PF00319.17)
AT5G62165.2	Family:K-box(PF01486.16)
AT5G62165.3	Domain:SRF-TF(PF00319.17)
AT5G62165.3	Family:K-box(PF01486.16)
AT5G62165.4	Domain:SRF-TF(PF00319.17)
AT5G62165.4	Family:K-box(PF01486.16)
AT5G62165.5	Family:K-box(PF01486.16)
AT5G62165.6	Domain:SRF-TF(PF00319.17)
AT5G62165.6	Family:K-box(PF01486.16)
AT5G62165.7	Domain:SRF-TF(PF00319.17)
AT5G62165.7	Family:K-box(PF01486.16)
AT5G62165.8	Domain:SRF-TF(PF00319.17)
AT5G62165.8	Family:K-box(PF01486.16)
AT5G62165.9	Domain:SRF-TF(PF00319.17)
AT5G62165.9	Family:K-box(PF01486.16)
AT5G63370.10	Domain:Pkinase(PF00069.24)
AT5G63370.1	Domain:Pkinase(PF00069.24)
AT5G63370.2	Domain:Pkinase(PF00069.24)
AT5G63370.3	Domain:Pkinase(PF00069.24)
AT5G63370.4	Domain:Pkinase(PF00069.24)
AT5G63370.5	Domain:Pkinase(PF00069.24)
AT5G63370.6	Domain:Pkinase(PF00069.24)
AT5G63370.7	Domain:Pkinase(PF00069.24)
AT5G63370.8	Domain:Pkinase(PF00069.24)
AT5G63370.9	Domain:Pkinase(PF00069.24)
AT5G65685.11	Domain:Glyco
AT5G65685.12	Domain:Glyco
AT5G65685.1	Domain:Glyco
AT5G65685.2	Domain:Glyco
AT5G65685.5	Domain:Glyco
AT5G65740.1	Domain:FANCL
AT5G65740.2	Domain:FANCL
AT5G65740.2	Family:WD-3(PF09765.8)
AT5G65740.3	Domain:FANCL
AT5G65740.4	Domain:FANCL
AT5G65740.4	Family:WD-3(PF09765.8)
AT5G65740.5	Domain:FANCL
AT5G65740.5	Family:WD-3(PF09765.8)
AT5G65740.6	Domain:FANCL
AT5G65740.7	Domain:FANCL
AT5G65740.8	Domain:FANCL
AT5G65740.9	Domain:FANCL
AT5G65740.9	Family:WD-3(PF09765.8)
AT5G66005.1	Domain:NTPase
AT5G66005.2	Domain:NTPase
AT5G66005.3	Domain:NTPase
AT5G66005.4	Domain:NTPase
AT5G66005.5	Domain:NTPase
AT5G66005.6	Domain:NTPase
AT5G66005.7	Domain:NTPase
AT5G66005.8	Domain:NTPase
AT5G66600.10	Family:Lzipper-MIP1(PF14389.5)
AT5G66600.11	Family:Lzipper-MIP1(PF14389.5)
AT5G66600.12	Family:Lzipper-MIP1(PF14389.5)
AT5G66600.13	Family:Lzipper-MIP1(PF14389.5)
AT5G66600.14	Family:Lzipper-MIP1(PF14389.5)
AT5G66600.15	Family:Lzipper-MIP1(PF14389.5)
AT5G66600.1	Family:Lzipper-MIP1(PF14389.5)
AT5G66600.2	Family:Lzipper-MIP1(PF14389.5)
AT5G66600.3	Family:Lzipper-MIP1(PF14389.5)
AT5G66600.4	Family:Lzipper-MIP1(PF14389.5)
AT5G66600.5	Family:Lzipper-MIP1(PF14389.5)
AT5G66600.6	Family:Lzipper-MIP1(PF14389.5)
AT5G66600.7	Family:Lzipper-MIP1(PF14389.5)
AT5G66600.8	Family:Lzipper-MIP1(PF14389.5)
AT5G66600.9	Family:Lzipper-MIP1(PF14389.5)
AT1G16560.1	Family:Per1(PF04080.12)
AT1G16560.2	Family:Per1(PF04080.12)
AT1G16560.3	Family:Per1(PF04080.12)
AT1G16560.5	Family:Per1(PF04080.12)
AT1G16560.6	Family:Per1(PF04080.12)
AT1G16560.7	Family:Per1(PF04080.12)
AT1G16560.8	Family:Per1(PF04080.12)
AT1G16560.9	Family:Per1(PF04080.12)
AT1G26440.1	Family:Ureide
AT1G26440.2	Family:Ureide
AT1G26440.3	Family:Ureide
AT1G26440.4	Family:Ureide
AT1G26440.5	Family:Ureide
AT1G26440.6	Family:Ureide
AT1G26440.7	Family:Ureide
AT1G26440.8	Family:Ureide
AT1G43620.1	Family:UDPGT(PF00201.17)
AT1G43620.2	Family:UDPGT(PF00201.17)
AT1G43620.3	Family:UDPGT(PF00201.17)
AT1G43620.4	Family:UDPGT(PF00201.17)
AT1G43620.5	Family:UDPGT(PF00201.17)
AT1G43620.6	Family:UDPGT(PF00201.17)
AT1G43620.7	Family:UDPGT(PF00201.17)
AT1G44750.1	Family:PUNUT(PF16913.4)
AT1G44750.2	Family:PUNUT(PF16913.4)
AT1G44750.3	Family:PUNUT(PF16913.4)
AT1G44750.4	Family:PUNUT(PF16913.4)
AT1G44750.5	Family:PUNUT(PF16913.4)
AT1G44750.6	Family:PUNUT(PF16913.4)
AT1G44750.7	Family:PUNUT(PF16913.4)
AT1G44750.8	Family:PUNUT(PF16913.4)
AT1G01220.1	Family:Fucokinase(PF07959.11)
AT1G01220.2	Family:Fucokinase(PF07959.11)
AT1G01220.3	Family:Fucokinase(PF07959.11)
AT1G01220.4	Family:Fucokinase(PF07959.11)
AT1G01220.5	Family:Fucokinase(PF07959.11)
AT1G01220.6	Family:Fucokinase(PF07959.11)
AT1G01220.7	Family:Fucokinase(PF07959.11)
AT1G01220.8	Family:Fucokinase(PF07959.11)
AT1G45249.10	Family:bZIP
AT1G45249.1	Family:bZIP
AT1G45249.5	Family:bZIP
AT1G45249.6	Family:bZIP
AT1G45249.7	Family:bZIP
AT1G51270.10	Domain:Motile
AT1G51270.1	Domain:Motile
AT1G51270.2	Domain:Motile
AT1G51270.3	Domain:Motile
AT1G51270.5	Domain:Motile
AT1G51270.6	Domain:Motile
AT1G51270.7	Domain:Motile
AT1G51270.8	Domain:Motile
AT1G51270.9	Domain:Motile
AT1G54390.1	Domain:ING(PF12998.6)
AT1G54390.2	Domain:ING(PF12998.6)
AT1G54390.3	Domain:ING(PF12998.6)
AT1G54390.4	Domain:ING(PF12998.6)
AT1G54390.5	Domain:ING(PF12998.6)
AT1G54390.6	Domain:ING(PF12998.6)
AT1G54390.7	Domain:ING(PF12998.6)
AT1G54390.8	Domain:ING(PF12998.6)
AT1G61150.10	Domain:CLTH(PF10607.8)
AT1G61150.10	Domain:LisH(PF08513.10)
AT1G61150.11	Domain:CLTH(PF10607.8)
AT1G61150.11	Domain:LisH(PF08513.10)
AT1G61150.1	Domain:CLTH(PF10607.8)
AT1G61150.1	Domain:LisH(PF08513.10)
AT1G61150.2	Domain:CLTH(PF10607.8)
AT1G61150.2	Domain:LisH(PF08513.10)
AT1G61150.3	Domain:CLTH(PF10607.8)
AT1G61150.4	Domain:CLTH(PF10607.8)
AT1G61150.4	Domain:LisH(PF08513.10)
AT1G61150.5	Domain:CLTH(PF10607.8)
AT1G61150.5	Domain:LisH(PF08513.10)
AT1G61150.6	Domain:CLTH(PF10607.8)
AT1G61150.6	Domain:LisH(PF08513.10)
AT1G61150.7	Domain:CLTH(PF10607.8)
AT1G61150.8	Domain:CLTH(PF10607.8)
AT1G61150.8	Domain:LisH(PF08513.10)
AT1G61150.9	Domain:CLTH(PF10607.8)
AT1G61150.9	Domain:LisH(PF08513.10)
AT1G61430.10	Domain:B
AT1G61430.10	Domain:S
AT1G61430.11	Domain:B
AT1G61430.11	Domain:S
AT1G61430.12	Domain:B
AT1G61430.12	Domain:S
AT1G61430.13	Domain:B
AT1G61430.13	Domain:S
AT1G61430.1	Domain:B
AT1G61430.1	Domain:S
AT1G61430.2	Domain:B
AT1G61430.3	Domain:B
AT1G61430.4	Domain:B
AT1G61430.5	Domain:B
AT1G61430.5	Domain:S
AT1G61430.6	Domain:B
AT1G61430.7	Domain:B
AT1G61430.7	Domain:S
AT1G61430.8	Domain:B
AT1G61430.8	Domain:S
AT1G61430.9	Domain:B
AT1G61430.9	Domain:S
AT1G61560.10	Family:Mlo(PF03094.14)
AT1G61560.1	Family:Mlo(PF03094.14)
AT1G61560.2	Family:Mlo(PF03094.14)
AT1G61560.3	Family:Mlo(PF03094.14)
AT1G61560.4	Family:Mlo(PF03094.14)
AT1G61560.5	Family:Mlo(PF03094.14)
AT1G61560.6	Family:Mlo(PF03094.14)
AT1G61560.7	Family:Mlo(PF03094.14)
AT1G61560.8	Family:Mlo(PF03094.14)
AT1G61560.9	Family:Mlo(PF03094.14)
AT1G77080.11	Domain:SRF-TF(PF00319.17)
AT1G77080.12	Domain:SRF-TF(PF00319.17)
AT1G77080.2	Domain:SRF-TF(PF00319.17)
AT1G77080.4	Domain:SRF-TF(PF00319.17)
AT1G77080.5	Domain:SRF-TF(PF00319.17)
AT1G77080.8	Domain:SRF-TF(PF00319.17)
AT1G03620.10	Family:ELMO
AT1G03620.11	Family:ELMO
AT1G03620.12	Family:ELMO
AT1G03620.13	Family:ELMO
AT1G03620.1	Family:ELMO
AT1G03620.2	Family:ELMO
AT1G03620.3	Family:ELMO
AT1G03620.4	Family:ELMO
AT1G03620.5	Family:ELMO
AT1G03620.6	Family:ELMO
AT1G03620.7	Family:ELMO
AT1G03620.8	Family:ELMO
AT1G03620.9	Family:ELMO
AT1G79630.1	Family:PP2C(PF00481.20)
AT1G79630.2	Family:PP2C(PF00481.20)
AT1G79630.7	Family:PP2C(PF00481.20)
AT1G79630.8	Family:PP2C(PF00481.20)
AT2G01320.1	Domain:ABC
AT2G01320.2	Domain:ABC
AT2G01320.3	Domain:ABC
AT2G01320.4	Domain:ABC
AT2G01320.5	Domain:ABC
AT2G01320.8	Domain:ABC
AT2G02410.10	Domain:NYN
AT2G02410.11	Domain:NYN
AT2G02410.12	Domain:NYN
AT2G02410.13	Domain:NYN
AT2G02410.1	Domain:NYN
AT2G02410.2	Domain:NYN
AT2G02410.3	Domain:NYN
AT2G02410.5	Domain:NYN
AT2G02410.6	Domain:NYN
AT2G02410.7	Domain:NYN
AT2G02410.8	Domain:NYN
AT2G02410.9	Domain:NYN
AT2G04270.1	Family:CBM
AT2G04270.1	Family:RNase
AT2G04270.2	Family:RNase
AT2G04270.3	Family:RNase
AT2G04270.4	Family:RNase
AT2G04270.5	Family:CBM
AT2G04270.5	Family:RNase
AT2G04270.6	Family:RNase
AT2G04270.7	Family:RNase
AT2G04270.8	Family:RNase
AT2G04270.9	Family:RNase
AT2G05440.1	Family:GRP(PF07172.10)
AT2G05440.2	Family:GRP(PF07172.10)
AT2G05440.3	Family:GRP(PF07172.10)
AT2G05440.4	Family:GRP(PF07172.10)
AT2G05440.5	Family:GRP(PF07172.10)
AT2G05440.6	Family:GRP(PF07172.10)
AT2G05440.7	Family:GRP(PF07172.10)
AT2G05440.8	Family:GRP(PF07172.10)
AT2G05440.9	Family:GRP(PF07172.10)
AT1G04490.1	Family:DUF3527(PF12043.7)
AT1G04490.2	Family:DUF3527(PF12043.7)
AT1G04490.3	Family:DUF3527(PF12043.7)
AT1G04490.4	Family:DUF3527(PF12043.7)
AT1G04490.5	Family:DUF3527(PF12043.7)
AT1G04490.6	Family:DUF3527(PF12043.7)
AT1G04490.7	Family:DUF3527(PF12043.7)
AT1G04490.8	Family:DUF3527(PF12043.7)
AT1G04490.9	Family:DUF3527(PF12043.7)
AT2G20950.10	Family:PEARLI-4(PF05278.11)
AT2G20950.11	Family:PEARLI-4(PF05278.11)
AT2G20950.12	Family:PEARLI-4(PF05278.11)
AT2G20950.13	Family:PEARLI-4(PF05278.11)
AT2G20950.14	Family:PEARLI-4(PF05278.11)
AT2G20950.1	Family:PEARLI-4(PF05278.11)
AT2G20950.2	Family:PEARLI-4(PF05278.11)
AT2G20950.3	Family:PEARLI-4(PF05278.11)
AT2G20950.4	Family:PEARLI-4(PF05278.11)
AT2G20950.5	Family:PEARLI-4(PF05278.11)
AT2G20950.6	Family:PEARLI-4(PF05278.11)
AT2G20950.7	Family:PEARLI-4(PF05278.11)
AT2G20950.8	Family:PEARLI-4(PF05278.11)
AT2G20950.9	Family:PEARLI-4(PF05278.11)
AT2G25850.1	Domain:PAP
AT2G25850.1	Domain:PAP
AT2G25850.1	Family:NTP
AT2G25850.2	Domain:PAP
AT2G25850.2	Domain:PAP
AT2G25850.2	Family:NTP
AT2G25850.3	Domain:PAP
AT2G25850.3	Domain:PAP
AT2G25850.3	Family:NTP
AT2G25850.4	Domain:PAP
AT2G25850.4	Domain:PAP
AT2G25850.4	Family:NTP
AT2G25850.5	Domain:PAP
AT2G25850.5	Domain:PAP
AT2G25850.5	Family:NTP
AT2G25850.6	Domain:PAP
AT2G25850.6	Domain:PAP
AT2G25850.6	Family:NTP
AT2G25850.7	Domain:PAP
AT2G25850.7	Domain:PAP
AT2G25850.7	Family:NTP
AT2G25850.8	Domain:PAP
AT2G25850.8	Domain:PAP
AT2G25850.8	Family:NTP
AT2G25850.9	Domain:PAP
AT2G25850.9	Domain:PAP
AT2G25850.9	Family:NTP
AT2G37150.10	Domain:zf-RING
AT2G37150.11	Domain:zf-RING
AT2G37150.12	Domain:zf-RING
AT2G37150.13	Domain:zf-RING
AT2G37150.14	Domain:zf-RING
AT2G37150.15	Domain:zf-RING
AT2G37150.1	Domain:zf-RING
AT2G37150.2	Domain:zf-RING
AT2G37150.3	Domain:zf-RING
AT2G37150.4	Domain:zf-RING
AT2G37150.5	Domain:zf-RING
AT2G37150.6	Domain:zf-RING
AT2G37150.7	Domain:zf-RING
AT2G37150.8	Domain:zf-RING
AT2G37150.9	Domain:zf-RING
AT2G38460.1	Family:FPN1(PF06963.11)
AT2G38460.2	Family:FPN1(PF06963.11)
AT2G38460.3	Family:FPN1(PF06963.11)
AT2G38460.4	Family:FPN1(PF06963.11)
AT2G38460.5	Family:FPN1(PF06963.11)
AT2G38460.6	Family:FPN1(PF06963.11)
AT2G38460.7	Family:FPN1(PF06963.11)
AT2G38460.8	Family:FPN1(PF06963.11)
AT2G38880.10	Domain:CBFD
AT2G38880.11	Domain:CBFD
AT2G38880.1	Domain:CBFD
AT2G38880.2	Domain:CBFD
AT2G38880.3	Domain:CBFD
AT2G38880.4	Domain:CBFD
AT2G38880.5	Domain:CBFD
AT2G38880.6	Domain:CBFD
AT2G38880.7	Domain:CBFD
AT2G38880.8	Domain:CBFD
AT2G38880.9	Domain:CBFD
AT2G40935.1	Family:PLAC8(PF04749.16)
AT2G40935.2	Family:PLAC8(PF04749.16)
AT2G40935.3	Family:PLAC8(PF04749.16)
AT2G40935.4	Family:PLAC8(PF04749.16)
AT2G40935.5	Family:PLAC8(PF04749.16)
AT2G40935.6	Family:PLAC8(PF04749.16)
AT2G40935.7	Family:PLAC8(PF04749.16)
AT2G40935.8	Family:PLAC8(PF04749.16)
AT2G40935.9	Family:PLAC8(PF04749.16)
AT3G02600.10	Family:PAP2(PF01569.20)
AT3G02600.11	Family:PAP2(PF01569.20)
AT3G02600.12	Family:PAP2(PF01569.20)
AT3G02600.1	Family:PAP2(PF01569.20)
AT3G02600.2	Family:PAP2(PF01569.20)
AT3G02600.3	Family:PAP2(PF01569.20)
AT3G02600.4	Family:PAP2(PF01569.20)
AT3G02600.5	Family:PAP2(PF01569.20)
AT3G02600.6	Family:PAP2(PF01569.20)
AT3G02600.7	Family:PAP2(PF01569.20)
AT3G02600.8	Family:PAP2(PF01569.20)
AT3G02600.9	Family:PAP2(PF01569.20)
AT3G07360.1	Domain:U-box(PF04564.14)
AT3G07760.10	Domain:SAM
AT3G07760.11	Domain:SAM
AT3G07760.1	Domain:SAM
AT3G07760.2	Domain:SAM
AT3G07760.3	Domain:SAM
AT3G07760.4	Domain:SAM
AT3G07760.5	Domain:SAM
AT3G07760.6	Domain:SAM
AT3G07760.7	Domain:SAM
AT3G07760.8	Domain:SAM
AT3G07760.9	Domain:SAM
AT3G08840.10	Family:Dala
AT3G08840.2	Family:Dala
AT3G08840.3	Family:Dala
AT3G08840.5	Family:Dala
AT3G08840.6	Family:Dala
AT3G08840.7	Family:Dala
AT3G08840.8	Family:Dala
AT3G08840.9	Family:Dala
AT3G13580.1	Domain:Ribosomal
AT3G13580.1	Domain:Ribosomal
AT3G13580.2	Domain:Ribosomal
AT3G13580.2	Domain:Ribosomal
AT3G13580.3	Domain:Ribosomal
AT3G13580.3	Domain:Ribosomal
AT3G13580.4	Domain:Ribosomal
AT3G13580.4	Domain:Ribosomal
AT3G13580.5	Domain:Ribosomal
AT3G13580.5	Domain:Ribosomal
AT3G13580.6	Domain:Ribosomal
AT3G13580.6	Domain:Ribosomal
AT3G13580.7	Domain:Ribosomal
AT3G13580.7	Domain:Ribosomal
AT3G13580.8	Domain:Ribosomal
AT3G13580.8	Domain:Ribosomal
AT3G13580.9	Domain:Ribosomal
AT3G13580.9	Domain:Ribosomal
AT3G16030.1	Domain:Pkinase
AT3G16030.2	Domain:Pkinase
AT3G16030.3	Domain:Pkinase
AT3G16030.4	Domain:Pkinase(PF00069.24)
AT3G16030.5	Domain:Pkinase
AT3G16030.6	Domain:Pkinase
AT3G16030.7	Domain:Pkinase(PF00069.24)
AT3G16030.8	Domain:Pkinase
AT3G26020.1	Family:B56(PF01603.19)
AT3G26020.2	Family:B56(PF01603.19)
AT3G26020.3	Family:B56(PF01603.19)
AT3G26020.4	Family:B56(PF01603.19)
AT3G26020.5	Family:B56(PF01603.19)
AT3G26020.6	Family:B56(PF01603.19)
AT3G26020.7	Family:B56(PF01603.19)
AT3G26020.8	Family:B56(PF01603.19)
AT3G26890.1	Domain:DUF4210(PF13915.5)
AT3G26890.1	Family:Chromosome
AT3G26890.2	Domain:DUF4210(PF13915.5)
AT3G26890.2	Family:Chromosome
AT3G26890.3	Domain:DUF4210(PF13915.5)
AT3G26890.3	Family:Chromosome
AT3G26890.4	Domain:DUF4210(PF13915.5)
AT3G26890.4	Family:Chromosome
AT3G26890.5	Domain:DUF4210(PF13915.5)
AT3G26890.5	Family:Chromosome
AT3G26890.6	Domain:DUF4210(PF13915.5)
AT3G26890.6	Family:Chromosome
AT3G26890.7	Domain:DUF4210(PF13915.5)
AT3G26890.7	Family:Chromosome
AT3G26890.8	Domain:DUF4210(PF13915.5)
AT3G26890.8	Family:Chromosome
AT3G27610.1	Domain:CTP
AT3G27610.2	Domain:CTP
AT3G27610.4	Domain:CTP
AT3G27610.6	Domain:CTP
AT3G27610.7	Domain:CTP
AT3G27610.9	Domain:CTP
AT3G28080.1	Family:EamA(PF00892.19)
AT3G28080.2	Family:EamA(PF00892.19)
AT3G28080.3	Family:EamA(PF00892.19)
AT3G28956.10	Family:RNA
AT3G28956.11	Family:RNA
AT3G28956.12	Family:RNA
AT3G28956.1	Family:RNA
AT3G28956.2	Family:RNA
AT3G28956.3	Family:RNA
AT3G28956.5	Family:RNA
AT3G28956.6	Family:RNA
AT3G28956.7	Family:RNA
AT3G28956.8	Family:RNA
AT3G28956.9	Family:RNA
AT3G45870.1	Family:EamA(PF00892.19)
AT3G45870.2	Family:EamA(PF00892.19)
AT3G45870.5	Family:EamA(PF00892.19)
AT3G45870.6	Family:EamA(PF00892.19)
AT3G45870.7	Family:EamA(PF00892.19)
AT3G45870.8	Family:EamA(PF00892.19)
AT3G45870.9	Family:EamA(PF00892.19)
AT3G46500.5	Family:DIOX
AT3G46500.7	Family:DIOX
AT3G51360.1	Domain:TAXi
AT3G51360.3	Domain:TAXi
AT3G51360.7	Domain:TAXi
AT3G51360.8	Domain:TAXi
AT3G51360.9	Domain:TAXi
AT3G54740.1	Family:Zein-binding(PF04576.14)
AT3G54740.2	Family:Zein-binding(PF04576.14)
AT3G54740.3	Family:Zein-binding(PF04576.14)
AT3G54740.4	Family:Zein-binding(PF04576.14)
AT3G54740.5	Family:Zein-binding(PF04576.14)
AT3G54740.6	Family:Zein-binding(PF04576.14)
AT3G54740.7	Family:Zein-binding(PF04576.14)
AT3G54740.8	Family:Zein-binding(PF04576.14)
AT3G56830.1	Family:DUF565(PF04483.11)
AT3G56830.2	Family:DUF565(PF04483.11)
AT3G56830.3	Family:DUF565(PF04483.11)
AT3G56830.4	Family:DUF565(PF04483.11)
AT3G56830.5	Family:DUF565(PF04483.11)
AT3G56830.6	Family:DUF565(PF04483.11)
AT3G56830.7	Family:DUF565(PF04483.11)
AT3G56830.8	Family:DUF565(PF04483.11)
AT3G56860.10	Domain:RRM
AT3G56860.11	Domain:RRM
AT3G56860.1	Domain:RRM
AT3G56860.2	Domain:RRM
AT3G56860.3	Domain:RRM
AT3G56860.4	Domain:RRM
AT3G56860.5	Domain:RRM
AT3G56860.6	Domain:RRM
AT3G56860.7	Domain:RRM
AT3G56860.8	Domain:RRM
AT3G56860.9	Domain:RRM
AT4G03230.1	Domain:Pkinase
AT4G03230.1	Family:DUF3403(PF11883.7)
AT4G03230.2	Domain:Pkinase
AT4G03230.2	Family:DUF3403(PF11883.7)
AT4G03230.3	Domain:Pkinase
AT4G03230.3	Family:DUF3403(PF11883.7)
AT4G03230.4	Domain:Pkinase
AT4G03230.4	Family:DUF3403(PF11883.7)
AT4G03230.5	Domain:Pkinase
AT4G03230.5	Family:DUF3403(PF11883.7)
AT4G03230.6	Domain:Pkinase
AT4G03230.6	Family:DUF3403(PF11883.7)
AT4G03230.7	Domain:Pkinase
AT4G03230.7	Family:DUF3403(PF11883.7)
AT4G03230.8	Domain:Pkinase
AT4G03230.8	Family:DUF3403(PF11883.7)
AT4G10430.1	Family:TMPIT(PF07851.12)
AT4G10430.2	Family:TMPIT(PF07851.12)
AT4G10430.3	Family:TMPIT(PF07851.12)
AT4G10430.4	Family:TMPIT(PF07851.12)
AT4G10430.5	Family:TMPIT(PF07851.12)
AT4G10430.6	Family:TMPIT(PF07851.12)
AT4G10430.7	Family:TMPIT(PF07851.12)
AT4G10430.8	Family:TMPIT(PF07851.12)
AT4G10430.9	Family:TMPIT(PF07851.12)
AT4G11900.10	Domain:B
AT4G11900.1	Domain:B
AT4G11900.1	Domain:S
AT4G11900.2	Domain:B
AT4G11900.3	Domain:B
AT4G11900.4	Domain:B
AT4G11900.5	Domain:B
AT4G11900.6	Domain:B
AT4G11900.7	Domain:B
AT4G11900.8	Domain:B
AT4G11900.8	Domain:S
AT4G11900.9	Domain:B
AT4G11900.9	Domain:PAN
AT4G11900.9	Domain:S
AT1G05870.10	Family:DUF1685(PF07939.10)
AT1G05870.11	Family:DUF1685(PF07939.10)
AT1G05870.12	Family:DUF1685(PF07939.10)
AT1G05870.1	Family:DUF1685(PF07939.10)
AT1G05870.2	Family:DUF1685(PF07939.10)
AT1G05870.3	Family:DUF1685(PF07939.10)
AT1G05870.4	Family:DUF1685(PF07939.10)
AT1G05870.5	Family:DUF1685(PF07939.10)
AT1G05870.6	Family:DUF1685(PF07939.10)
AT1G05870.7	Family:DUF1685(PF07939.10)
AT1G05870.8	Family:DUF1685(PF07939.10)
AT1G05870.9	Family:DUF1685(PF07939.10)
AT4G12020.10	Domain:Pkinase(PF00069.24)
AT4G12020.1	Domain:Pkinase(PF00069.24)
AT4G12020.2	Domain:Pkinase(PF00069.24)
AT4G12020.3	Domain:Pkinase(PF00069.24)
AT4G12020.4	Domain:Pkinase(PF00069.24)
AT4G12020.5	Domain:Pkinase(PF00069.24)
AT4G12020.6	Domain:Pkinase(PF00069.24)
AT4G12020.7	Domain:Pkinase(PF00069.24)
AT4G12020.8	Domain:Pkinase(PF00069.24)
AT4G12020.9	Domain:Pkinase(PF00069.24)
AT4G13100.1	Domain:zf-C3HC4
AT4G13100.2	Domain:zf-C3HC4
AT4G13100.3	Domain:zf-C3HC4
AT4G13100.4	Domain:zf-C3HC4
AT4G13100.5	Domain:zf-C3HC4
AT4G13100.7	Domain:zf-C3HC4
AT4G13100.8	Domain:zf-C3HC4
AT4G13100.9	Domain:zf-C3HC4
AT4G13800.10	Family:Mg
AT4G13800.1	Family:Mg
AT4G13800.2	Family:Mg
AT4G13800.3	Family:Mg
AT4G13800.4	Family:Mg
AT4G13800.5	Family:Mg
AT4G13800.6	Family:Mg
AT4G13800.7	Family:Mg
AT4G13800.8	Family:Mg
AT4G13800.9	Family:Mg
AT4G14385.1	Family:NuA4(PF09340.9)
AT4G14385.2	Family:NuA4(PF09340.9)
AT4G14385.3	Family:NuA4(PF09340.9)
AT4G14385.4	Family:NuA4(PF09340.9)
AT4G14385.5	Family:NuA4(PF09340.9)
AT4G14385.6	Family:NuA4(PF09340.9)
AT4G14385.7	Family:NuA4(PF09340.9)
AT4G14385.8	Family:NuA4(PF09340.9)
AT4G14385.9	Family:NuA4(PF09340.9)
AT4G15215.10	Domain:ABC
AT4G15215.11	Domain:ABC
AT4G15215.1	Domain:ABC
AT4G15215.2	Domain:ABC
AT4G15215.3	Domain:ABC
AT4G15215.4	Domain:ABC
AT4G15215.5	Domain:ABC
AT4G15215.6	Domain:ABC
AT4G15215.7	Domain:ABC
AT4G15215.8	Domain:ABC
AT4G15215.9	Domain:ABC
AT4G16990.10	Domain:NB-ARC(PF00931.21)
AT4G16990.10	Family:TIR(PF01582.19)
AT4G16990.11	Domain:NB-ARC(PF00931.21)
AT4G16990.11	Family:TIR(PF01582.19)
AT4G16990.12	Domain:NB-ARC(PF00931.21)
AT4G16990.12	Family:TIR(PF01582.19)
AT4G16990.13	Domain:NB-ARC(PF00931.21)
AT4G16990.13	Family:TIR(PF01582.19)
AT4G16990.14	Domain:NB-ARC(PF00931.21)
AT4G16990.15	Domain:NB-ARC(PF00931.21)
AT4G16990.16	Domain:NB-ARC(PF00931.21)
AT4G16990.17	Domain:NB-ARC(PF00931.21)
AT4G16990.17	Family:TIR(PF01582.19)
AT4G16990.18	Domain:NB-ARC(PF00931.21)
AT4G16990.19	Domain:NB-ARC(PF00931.21)
AT4G16990.1	Domain:NB-ARC(PF00931.21)
AT4G16990.1	Family:TIR(PF01582.19)
AT4G16990.2	Domain:NB-ARC(PF00931.21)
AT4G16990.2	Family:TIR(PF01582.19)
AT4G16990.3	Domain:NB-ARC(PF00931.21)
AT4G16990.4	Domain:NB-ARC(PF00931.21)
AT4G16990.5	Domain:NB-ARC(PF00931.21)
AT4G16990.6	Domain:NB-ARC(PF00931.21)
AT4G16990.6	Family:TIR(PF01582.19)
AT4G16990.7	Domain:NB-ARC(PF00931.21)
AT4G16990.7	Family:TIR(PF01582.19)
AT4G16990.8	Domain:NB-ARC(PF00931.21)
AT4G16990.8	Family:TIR(PF01582.19)
AT4G16990.9	Domain:NB-ARC(PF00931.21)
AT4G16990.9	Family:TIR(PF01582.19)
AT1G06630.1	Domain:F-box(PF00646.32)
AT1G06630.2	Domain:F-box(PF00646.32)
AT1G06630.3	Domain:F-box(PF00646.32)
AT1G06630.4	Domain:F-box(PF00646.32)
AT1G06630.5	Domain:F-box(PF00646.32)
AT1G06630.6	Domain:F-box(PF00646.32)
AT1G06630.7	Domain:F-box(PF00646.32)
AT1G06630.8	Domain:F-box(PF00646.32)
AT1G06630.9	Domain:F-box(PF00646.32)
AT4G18020.1	Domain:Response
AT4G18020.2	Domain:Response
AT4G18020.3	Domain:Response
AT4G18020.6	Domain:Response
AT4G18020.9	Domain:Response
AT4G20260.10	Family:DREPP(PF05558.11)
AT4G20260.1	Family:DREPP(PF05558.11)
AT4G20260.2	Family:DREPP(PF05558.11)
AT4G20260.3	Family:DREPP(PF05558.11)
AT4G20260.4	Family:DREPP(PF05558.11)
AT4G20260.5	Family:DREPP(PF05558.11)
AT4G20260.6	Family:DREPP(PF05558.11)
AT4G20260.7	Family:DREPP(PF05558.11)
AT4G20260.8	Family:DREPP(PF05558.11)
AT4G20260.9	Family:DREPP(PF05558.11)
AT4G20350.10	Domain:2OG-FeII
AT4G20350.1	Domain:2OG-FeII
AT4G20350.2	Domain:2OG-FeII
AT4G20350.3	Domain:2OG-FeII
AT4G20350.4	Domain:2OG-FeII
AT4G20350.5	Domain:2OG-FeII
AT4G20350.6	Domain:2OG-FeII
AT4G20350.7	Domain:2OG-FeII
AT4G20350.8	Domain:2OG-FeII
AT4G20350.9	Domain:2OG-FeII
AT4G20380.1	Domain:zf-LSD1(PF06943.11)
AT4G20380.2	Domain:zf-LSD1(PF06943.11)
AT4G20380.3	Domain:zf-LSD1(PF06943.11)
AT4G20380.4	Domain:zf-LSD1(PF06943.11)
AT4G20380.5	Domain:zf-LSD1(PF06943.11)
AT4G20380.6	Domain:zf-LSD1(PF06943.11)
AT4G20380.7	Domain:zf-LSD1(PF06943.11)
AT4G20380.8	Domain:zf-LSD1(PF06943.11)
AT4G20380.9	Domain:zf-LSD1(PF06943.11)
AT4G21400.1	Family:Stress-antifung(PF01657.16)
AT4G21400.2	Family:Stress-antifung(PF01657.16)
AT4G21400.3	Family:Stress-antifung(PF01657.16)
AT4G21400.4	Family:Stress-antifung(PF01657.16)
AT4G21400.5	Family:Stress-antifung(PF01657.16)
AT4G21400.6	Family:Stress-antifung(PF01657.16)
AT4G21400.7	Domain:Pkinase
AT4G21400.7	Family:Stress-antifung(PF01657.16)
AT4G21400.8	Domain:Pkinase
AT4G21400.8	Family:Stress-antifung(PF01657.16)
AT4G25434.10	Domain:NUDIX(PF00293.27)
AT4G25434.11	Domain:NUDIX(PF00293.27)
AT4G25434.12	Domain:NUDIX(PF00293.27)
AT4G25434.13	Domain:NUDIX(PF00293.27)
AT4G25434.1	Domain:NUDIX(PF00293.27)
AT4G25434.2	Domain:NUDIX(PF00293.27)
AT4G25434.3	Domain:NUDIX(PF00293.27)
AT4G25434.4	Domain:NUDIX(PF00293.27)
AT4G25434.5	Domain:NUDIX(PF00293.27)
AT4G25434.6	Domain:NUDIX(PF00293.27)
AT4G25434.7	Domain:NUDIX(PF00293.27)
AT4G25434.8	Domain:NUDIX(PF00293.27)
AT4G25434.9	Domain:NUDIX(PF00293.27)
AT4G25500.1	Domain:RRM
AT4G25500.2	Domain:RRM
AT4G25500.3	Domain:RRM
AT4G25500.4	Domain:RRM
AT4G25500.5	Domain:RRM
AT4G25500.6	Domain:RRM
AT4G25500.7	Domain:RRM
AT4G25500.8	Domain:RRM
AT4G26140.1	Domain:Glyco
AT4G26140.2	Domain:Glyco
AT4G26140.3	Domain:Glyco
AT4G26140.4	Domain:Glyco
AT4G26140.5	Domain:Glyco
AT4G26140.6	Domain:Glyco
AT4G26140.7	Domain:Glyco
AT4G26140.8	Domain:Glyco
AT4G26140.9	Domain:Glyco
AT1G06710.10	Family:PPR(PF01535.19)
AT1G06710.10	Repeat:PPR
AT1G06710.10	Repeat:PPR
AT1G06710.11	Family:PPR(PF01535.19)
AT1G06710.11	Repeat:PPR
AT1G06710.11	Repeat:PPR
AT1G06710.12	Family:PPR(PF01535.19)
AT1G06710.12	Repeat:PPR
AT1G06710.12	Repeat:PPR
AT1G06710.13	Family:PPR(PF01535.19)
AT1G06710.13	Repeat:PPR
AT1G06710.13	Repeat:PPR
AT1G06710.14	Family:PPR(PF01535.19)
AT1G06710.14	Repeat:PPR
AT1G06710.14	Repeat:PPR
AT1G06710.15	Family:PPR(PF01535.19)
AT1G06710.15	Repeat:PPR
AT1G06710.15	Repeat:PPR
AT1G06710.16	Family:PPR(PF01535.19)
AT1G06710.16	Repeat:PPR
AT1G06710.16	Repeat:PPR
AT1G06710.17	Family:PPR(PF01535.19)
AT1G06710.17	Repeat:PPR
AT1G06710.17	Repeat:PPR
AT1G06710.18	Family:PPR(PF01535.19)
AT1G06710.18	Repeat:PPR
AT1G06710.18	Repeat:PPR
AT1G06710.19	Family:PPR(PF01535.19)
AT1G06710.19	Repeat:PPR
AT1G06710.19	Repeat:PPR
AT1G06710.1	Family:PPR(PF01535.19)
AT1G06710.1	Repeat:PPR
AT1G06710.1	Repeat:PPR
AT1G06710.2	Family:PPR(PF01535.19)
AT1G06710.2	Repeat:PPR
AT1G06710.2	Repeat:PPR
AT1G06710.3	Family:PPR(PF01535.19)
AT1G06710.3	Repeat:PPR
AT1G06710.3	Repeat:PPR
AT1G06710.4	Family:PPR(PF01535.19)
AT1G06710.4	Repeat:PPR
AT1G06710.4	Repeat:PPR
AT1G06710.5	Family:PPR(PF01535.19)
AT1G06710.5	Repeat:PPR
AT1G06710.5	Repeat:PPR
AT1G06710.6	Family:PPR(PF01535.19)
AT1G06710.6	Repeat:PPR
AT1G06710.6	Repeat:PPR
AT1G06710.7	Family:PPR(PF01535.19)
AT1G06710.7	Repeat:PPR
AT1G06710.7	Repeat:PPR
AT1G06710.8	Family:PPR(PF01535.19)
AT1G06710.8	Repeat:PPR
AT1G06710.8	Repeat:PPR
AT1G06710.9	Family:PPR(PF01535.19)
AT1G06710.9	Repeat:PPR
AT1G06710.9	Repeat:PPR
