# Supplementary material for: Multi-strategic RNA-seq analysis reveals a high-resolution transcriptional landscape in cotton
Source: Nat Commun. 2019 Oct 17;10:4714. doi: 10.1038/s41467-019-12575-x (PMC6797763; doi:10.1038/s41467-019-12575-x)
Supplement: Supplementary file 5 — Supplementary Dataset 1-39 [file 41467_2019_12575_MOESM5_ESM.zip › SupplementaryDataset/SuppData23.xlsx]

## Sheet: A3SS
The genomic coordinates and quantification of A3SS events
Name	Chrom	Strand	AsExonStart	AsExonEnd	UpStreamExonStart	UpStreamExonEnd	downstreamExonStart	downstreamExonEnd	Anther	Bract	Cotyledon	Flower	Ovule-0DPA	Ovule-10DPA	Ovule-20DPA	Ovule-5DPA	Petal	Leaf	Phloem	Seed	Seedling root	Seedling stem	Sepal	Stigma
Ga01g00004	Chr01	-	44698	46828	44698	46815	47704	47791	0.801,0.652	0.889,0.308	1.0,0.801	0.572,0.877	0.764,0.82	0.904,0.656	0.851,0.886	0.667,0.69	0.605,0.808	0.908,0.748	0.631,0.841	0.628,0.921	0.69,0.696	1.0,0.805	0.877,0.766	0.889,0.847
Ga01g00010	Chr01	+	89010	89293	89208	89293	88782	88883	0.412,0.444	0.469,0.714	0.304,0.778	0.296,0.25	0.348,0.291	0.333,0.326	0.27,0.356	0.342,0.351	0.727,0.478	0.467,0.364	0.506,0.304	0.303,0.342	0.318,0.333	0.212,0.294	0.302,0.313	0.429,0.439
Ga01g00013	Chr01	-	101891	102097	101891	102092	102233	102495	0.325,0.828	0.742,1.0	0.194,0.698	0.574,0.762	0.47,0.731	0.325,0.546	0.243,0.54	0.468,0.536	0.49,0.138	0.771,0.818	0.509,0.546	0.902,0.616	0.452,0.425	1.0,0.658	0.758,0.852	1.0,0.194
Ga01g00017	Chr01	-	136480	136649	136480	136547	136952	137038	NA,0.75	0.692,0.556	0.692,0.529	0.4,0.6	0.862,0.739	1.0,0.6	1.0,0.692	0.8,0.778	1.0,0.394	0.4,0.793	0.95,0.789	0.419,0.364	0.8,0.793	0.625,0.647	0.682,0.294	0.714,0.659
Ga01g00018	Chr01	+	143057	143890	143808	143890	141758	142320	0.444,0.733	0.688,0.286	0.176,0.333	0.404,0.324	0.328,0.443	0.233,0.518	0.217,0.292	0.295,0.35	0.351,0.347	0.413,0.129	0.478,0.338	0.542,0.369	0.349,0.292	0.224,0.385	0.477,0.455	0.534,0.446
Ga01g00034	Chr01	+	232477	232839	232482	232839	231720	231844	NA,NA	NA,NA	NA,NA	NA,NA	1.0,NA	0.0,1.0	NA,NA	NA,1.0	NA,NA	1.0,NA	1.0,NA	NA,NA	0.49,NA	1.0,NA	NA,NA	1.0,NA
Ga01g00038	Chr01	+	271484	271703	271487	271703	271000	271183	0.0,NA	0.0,NA	0.098,0.157	0.109,0.211	0.111,0.055	0.155,0.0	0.147,0.071	0.111,0.137	1.0,0.0	0.109,0.07	0.197,0.0	0.246,NA	0.074,0.174	0.103,0.076	0.197,0.0	0.0,0.0
Ga01g00038	Chr01	+	274308	275055	274341	275055	273433	273580	0.0,NA	1.0,1.0	1.0,0.858	1.0,0.742	0.937,0.915	1.0,0.876	0.912,0.791	0.87,0.897	1.0,1.0	0.726,1.0	1.0,0.883	1.0,NA	1.0,0.89	0.965,0.901	1.0,1.0	1.0,1.0
Ga01g00041	Chr01	+	295205	295300	295230	295300	294729	294839	0.707,1.0	0.191,0.287	0.0,0.103	0.118,0.401	0.326,0.124	0.082,0.0	0.33,0.197	0.181,0.0	NA,0.103	0.118,0.0	0.475,0.287	0.376,0.244	0.029,0.078	0.11,0.095	0.082,0.617	0.801,0.401
Ga01g00042	Chr01	-	302100	302262	302100	302236	303479	303548	0.589,0.619	0.615,0.615	1.0,0.285	0.615,0.375	0.21,0.23	1.0,0.444	0.117,0.666	0.179,0.081	0.0,0.242	1.0,0.166	0.172,0.102	0.594,0.0	0.533,0.285	0.516,0.271	0.583,1.0	0.302,0.302
Ga01g00042	Chr01	-	302100	302236	302100	302216	303479	303548	0.656,0.528	0.296,1.0	1.0,0.296	0.296,0.916	0.456,0.627	0.456,0.359	1.0,0.456	0.902,0.894	0.456,1.0	0.296,0.87	0.826,0.755	1.0,1.0	0.791,0.716	1.0,0.716	0.627,NA	0.929,0.71
Ga01g00042	Chr01	-	302100	302262	302100	302216	303479	303548	0.733,0.651	0.407,1.0	1.0,0.147	0.407,0.873	0.186,0.34	0.579,0.314	1.0,0.632	0.673,0.579	0.0,1.0	0.579,0.579	0.565,0.314	1.0,NA	0.805,0.508	1.0,0.49	0.706,1.0	0.873,0.521
Ga01g00056	Chr01	-	406316	406889	406316	406798	407280	407537	1.0,0.953	0.802,1.0	0.899,0.677	1.0,0.843	0.987,0.842	0.813,0.818	0.801,0.733	0.821,0.971	0.84,0.733	0.859,0.852	0.925,0.96	0.925,0.893	0.715,0.971	1.0,0.882	0.786,1.0	0.962,0.807
Ga01g00063	Chr01	-	448791	448924	448791	448890	449178	449378	0.111,0.266	0.231,0.0	0.0,0.158	0.111,0.0	0.039,0.041	0.021,0.111	0.02,0.092	0.019,0.089	0.111,0.04	0.25,0.097	0.059,0.038	0.086,0.22	0.059,0.081	0.111,0.097	0.089,0.0	0.176,0.067
Ga01g00063	Chr01	-	447393	447773	447393	447691	448170	448222	1.0,0.678	1.0,NA	NA,1.0	1.0,0.815	0.948,0.819	0.7,0.932	0.889,0.895	0.88,1.0	1.0,1.0	1.0,1.0	1.0,1.0	0.811,1.0	1.0,1.0	1.0,0.903	0.553,1.0	1.0,0.913
Ga01g00118	Chr01	+	807925	808520	808053	808520	807211	807344	1.0,1.0	1.0,NA	NA,1.0	NA,1.0	0.0,1.0	1.0,0.833	1.0,0.455	1.0,1.0	1.0,1.0	NA,1.0	1.0,1.0	0.25,1.0	1.0,1.0	1.0,1.0	1.0,NA	0.571,1.0
Ga01g00155	Chr01	+	1107740	1108312	1107743	1108312	1107541	1107616	0.056,0.786	0.167,0.269	0.177,0.173	0.123,0.144	0.192,0.172	0.171,0.151	0.14,0.11	0.088,0.166	0.048,0.229	0.08,0.19	0.127,0.132	0.199,0.299	0.202,0.126	0.129,0.124	0.111,0.206	0.151,0.137
Ga01g00156	Chr01	-	1117070	1117284	1117070	1117214	1117389	1117533	1.0,0.673	0.541,1.0	NA,1.0	1.0,1.0	0.935,0.904	1.0,1.0	0.95,0.931	0.885,1.0	1.0,1.0	1.0,1.0	0.673,1.0	1.0,NA	1.0,1.0	1.0,1.0	NA,NA	0.508,0.914
Ga01g00156	Chr01	-	1112738	1113162	1112738	1113159	1113838	1113907	1.0,0.509	1.0,0.0	1.0,0.551	0.495,0.766	0.707,0.595	0.45,0.644	0.554,0.556	0.755,0.606	0.329,0.831	1.0,0.625	0.595,0.495	0.595,0.0	0.44,0.595	0.282,0.181	1.0,NA	0.797,0.54
Ga01g00170	Chr01	+	1208545	1208648	1208556	1208648	1207664	1208112	0.206,0.036	0.0,0.0	0.232,0.266	0.054,0.11	0.0,0.123	0.0,0.0	0.064,0.154	0.138,0.0	0.312,0.07	0.142,0.125	0.046,0.145	0.13,0.312	0.083,0.054	0.703,0.136	0.083,0.0	0.163,0.0
Ga01g00170	Chr01	+	1203494	1203643	1203511	1203643	1203290	1203392	0.0,0.139	0.125,0.0	0.048,0.147	0.0,0.059	0.081,0.011	0.11,0.074	0.025,0.081	0.103,0.041	0.117,0.0	0.0,0.051	0.049,0.035	0.073,0.182	0.036,0.071	0.087,0.0	0.0,0.139	0.14,0.029
Ga01g00227	Chr01	-	1676411	1676783	1676411	1676774	1676854	1676949	0.451,0.52	0.062,0.0	1.0,0.597	0.223,0.212	0.307,0.117	0.787,0.156	0.258,0.196	0.402,0.117	0.188,0.316	0.188,0.299	0.23,0.337	0.532,0.787	0.566,0.049	0.776,0.366	0.171,0.435	0.404,0.562
Ga01g00227	Chr01	-	1678906	1679233	1678906	1679230	1679961	1680007	0.111,0.045	0.14,0.0	0.0,0.0	0.059,0.067	0.031,0.112	0.14,0.0	0.089,0.105	0.082,0.0	0.066,0.057	0.089,0.154	0.118,0.128	0.227,0.0	0.076,0.102	0.17,0.067	0.063,0.0	0.043,0.093
Ga01g00227	Chr01	-	1674316	1674474	1674316	1674465	1674695	1674833	1.0,NA	NA,NA	NA,1.0	NA,NA	NA,NA	NA,0.0	0.316,0.735	0.481,1.0	0.481,0.735	0.481,0.316	NA,0.0	0.764,0.481	1.0,1.0	0.0,0.787	NA,0.0	0.382,0.316
Ga01g00246	Chr01	-	1895412	1895746	1895412	1895739	1896069	1896137	NA,0.35	0.196,1.0	0.307,0.212	0.414,0.333	0.252,0.515	0.191,0.288	0.423,0.611	0.618,0.485	0.191,0.28	0.485,0.485	0.239,0.32	0.485,NA	0.212,0.261	0.0,0.159	0.191,0.43	0.34,0.386
Ga01g00248	Chr01	+	1915096	1918444	1915490	1918444	1914718	1914894	0.273,0.667	0.158,NA	NA,0.0	0.667,0.429	0.455,0.2	1.0,0.5	0.375,0.083	0.467,0.059	0.158,0.316	0.2,1.0	0.25,0.333	0.455,0.4	0.077,1.0	1.0,0.385	0.2,0.0	0.833,0.481
Ga01g00253	Chr01	+	1968124	1968359	1968278	1968359	1967338	1967428	0.625,0.333	0.2,1.0	1.0,1.0	0.4,0.538	1.0,1.0	1.0,1.0	0.647,0.895	0.571,0.429	0.238,0.5	1.0,1.0	0.143,0.241	0.455,NA	0.6,0.684	0.385,0.667	0.375,0.0	0.533,0.469
Ga01g00253	Chr01	+	1968124	1968359	1968150	1968359	1967338	1967428	0.762,1.0	0.615,1.0	1.0,0.545	1.0,0.736	0.838,0.444	0.347,1.0	0.898,0.931	0.865,0.545	0.762,0.615	1.0,1.0	1.0,1.0	1.0,NA	1.0,1.0	0.615,0.865	0.827,NA	0.918,0.821
Ga01g00253	Chr01	+	1968150	1968359	1968278	1968359	1967338	1967428	0.368,0.0	0.111,NA	NA,1.0	0.0,0.25	1.0,1.0	1.0,NA	0.143,0.333	0.143,0.333	0.111,0.333	NA,NA	0.0,0.0	0.0,NA	0.0,0.0	0.273,0.2	0.091,0.0	0.263,0.133
Ga01g00270	Chr01	-	2084138	2084241	2084138	2084240	2084344	2084517	1.0,NA	1.0,1.0	1.0,0.999	1.0,1.0	1.0,1.0	NA,1.0	1.0,1.0	1.0,1.0	NA,1.0	1.0,1.0	1.0,1.0	1.0,1.0	0.998,1.0	0.998,0.998	1.0,1.0	NA,1.0
Ga01g00300	Chr01	+	2334008	2334271	2334028	2334271	2333413	2333587	0.557,0.296	0.077,0.0	0.0,0.095	0.071,0.456	0.053,0.296	0.0,0.077	0.18,0.139	0.205,0.095	0.0,0.0	0.123,0.386	0.149,0.149	0.048,0.0	0.456,0.037	0.107,0.198	0.065,0.0	0.264,0.198
Ga01g00300	Chr01	+	2332713	2332894	2332766	2332894	2332223	2332365	1.0,1.0	1.0,0.247	1.0,0.724	0.797,1.0	0.63,1.0	0.466,0.567	0.766,0.496	0.567,1.0	1.0,1.0	0.663,0.567	0.711,0.797	0.567,1.0	0.304,0.567	0.724,1.0	0.855,1.0	0.895,0.605
Ga01g00300	Chr01	+	2332723	2332894	2332766	2332894	2332223	2332365	1.0,1.0	1.0,0.26	1.0,0.778	0.808,1.0	0.692,1.0	0.678,0.737	0.82,0.603	0.76,1.0	1.0,1.0	0.808,0.76	0.711,0.87	0.717,1.0	0.484,0.711	0.831,1.0	0.849,1.0	0.918,0.778
Ga01g00300	Chr01	+	2332713	2332894	2332723	2332894	2332223	2332365	0.478,0.0	0.314,0.0	0.0,0.0	0.234,0.0	0.066,0.364	0.0,0.0	0.066,0.175	0.0,0.314	0.314,0.647	0.0,0.092	0.2,0.046	0.169,0.579	0.0,0.061	0.0,0.0	0.186,0.314	0.109,0.0
Ga01g00302	Chr01	-	2344228	2345018	2344228	2345005	2345356	2345533	0.824,0.609	1.0,1.0	1.0,1.0	0.93,1.0	0.963,0.838	0.915,1.0	0.877,0.871	0.967,0.877	0.881,0.978	0.641,1.0	1.0,1.0	0.572,NA	0.969,1.0	0.921,1.0	1.0,0.69	0.893,0.978
Ga01g00310	Chr01	-	2396242	2396324	2396242	2396321	2396400	2396564	0.246,0.098	0.18,0.329	0.211,0.225	0.179,0.136	0.13,0.204	0.171,0.135	0.219,0.158	0.18,0.068	0.109,0.123	0.246,0.288	0.132,0.111	0.262,0.187	0.318,0.187	0.271,0.17	0.253,0.466	0.175,0.171
Ga01g00331	Chr01	-	2590351	2591638	2590351	2591009	2591974	2592252	0.043,0.031	0.0,NA	0.0,0.0	0.008,0.096	0.01,0.03	0.028,0.051	0.008,0.077	0.023,0.014	0.034,0.028	0.02,0.005	0.0,0.0	0.189,0.273	0.0,0.014	0.0,0.0	0.059,0.0	0.07,0.019
Ga01g00339	Chr01	-	2673547	2673664	2673547	2673661	2673980	2674085	1.0,0.495	0.395,NA	0.246,0.611	0.38,0.387	0.303,0.197	0.227,0.189	0.509,0.392	0.301,0.409	0.662,0.246	0.495,0.586	0.238,0.551	0.082,0.329	0.608,0.469	0.56,0.238	0.611,0.329	0.282,0.44
Ga01g00361	Chr01	+	3035382	3035464	3035385	3035464	3034986	3035144	0.406,0.353	0.458,0.469	0.392,0.31	0.358,0.418	0.427,0.327	0.521,0.36	0.252,0.407	0.441,0.421	0.265,0.368	0.364,0.401	0.378,0.382	0.503,0.518	0.356,0.312	0.367,0.334	0.385,0.403	0.436,0.452
Ga01g00369	Chr01	+	3074612	3075028	3074644	3075028	3073173	3074244	0.432,0.578	0.753,0.0	0.233,0.604	0.696,0.16	0.309,0.309	0.276,0.145	0.26,0.246	0.533,0.432	0.559,0.0	0.364,0.214	0.217,0.276	0.322,0.559	0.586,0.186	0.087,0.068	0.477,0.0	0.0,0.233
Ga01g00374	Chr01	-	3253312	3253469	3253312	3253429	3253538	3253577	0.418,0.782	1.0,NA	1.0,1.0	0.642,0.545	1.0,0.852	1.0,NA	0.589,1.0	1.0,1.0	0.742,0.811	0.418,0.683	0.852,0.811	0.903,1.0	1.0,1.0	1.0,NA	1.0,1.0	1.0,1.0
Ga01g00374	Chr01	-	3251355	3251433	3251355	3251429	3251796	3251913	1.0,1.0	0.327,NA	0.163,0.493	1.0,0.872	0.075,0.437	0.744,0.327	0.244,0.0	0.393,0.493	0.564,0.795	1.0,0.493	0.629,0.66	0.725,0.636	NA,0.795	1.0,1.0	1.0,0.0	0.66,0.744
Ga01g00395	Chr01	+	3588102	3588192	3588110	3588192	3586200	3586340	NA,NA	0.422,0.616	0.237,0.343	0.483,0.298	0.268,0.23	0.072,0.217	0.244,0.259	0.189,0.193	1.0,0.0	0.4,0.363	0.0,0.651	1.0,NA	0.264,0.207	0.194,0.157	0.097,0.0	0.373,0.219
Ga01g00400	Chr01	+	3680421	3680899	3680837	3680899	3679957	3680042	0.333,0.0	0.529,0.5	0.0,0.75	0.524,0.385	0.706,0.696	0.412,0.793	0.71,0.558	0.638,0.647	0.6,0.636	0.818,0.259	0.68,0.25	0.0,NA	1.0,0.818	0.6,0.68	0.524,1.0	1.0,1.0
Ga01g00414	Chr01	-	3927209	3927463	3927209	3927239	3928411	3929173	1.0,NA	1.0,0.5	0.0,1.0	1.0,0.667	NA,NA	NA,NA	1.0,NA	NA,NA	NA,1.0	0.6,0.714	0.926,1.0	1.0,NA	1.0,0.68	0.379,0.467	0.574,1.0	NA,NA
Ga01g00452	Chr01	+	4572023	4572250	4572038	4572250	4570059	4571860	NA,1.0	0.724,1.0	1.0,NA	1.0,0.724	0.568,1.0	0.0,NA	NA,1.0	0.0,NA	0.467,0.0	1.0,0.467	1.0,0.0	NA,NA	0.467,0.0	1.0,0.637	1.0,0.149	1.0,0.637
Ga01g00452	Chr01	+	4572038	4572250	4572163	4572250	4570059	4571860	NA,1.0	1.0,NA	1.0,0.0	1.0,0.333	1.0,0.0	1.0,0.0	0.0,NA	1.0,NA	1.0,1.0	0.5,1.0	1.0,0.2	NA,NA	1.0,1.0	1.0,1.0	1.0,1.0	1.0,0.143
Ga01g00452	Chr01	+	4572023	4572250	4572163	4572250	4570059	4571860	NA,1.0	1.0,1.0	1.0,0.0	1.0,0.333	1.0,0.333	NA,0.0	0.0,1.0	1.0,NA	1.0,NA	0.6,1.0	1.0,0.0	NA,NA	1.0,NA	1.0,1.0	1.0,NA	1.0,0.143
Ga01g00453	Chr01	+	4578511	4578551	4578514	4578551	4578381	4578431	0.0,NA	0.164,1.0	NA,NA	0.329,0.246	0.0,0.395	0.0,NA	NA,NA	NA,0.0	NA,NA	0.246,0.246	0.533,0.329	NA,NA	0.0,NA	0.0,0.197	0.123,0.329	0.662,NA
Ga01g00463	Chr01	-	4732421	4732875	4732421	4732821	4733545	4733862	1.0,NA	1.0,NA	1.0,0.0	1.0,0.0	0.157,0.0	NA,0.246	0.178,0.044	1.0,NA	NA,0.661	NA,0.14	1.0,0.0	0.119,0.172	1.0,0.178	0.303,NA	1.0,0.0	1.0,0.394
Ga01g00463	Chr01	-	4732421	4732875	4732421	4732821	4739045	4739110	NA,NA	NA,NA	0.494,0.0	0.796,0.14	0.189,0.246	NA,0.246	NA,0.0	1.0,1.0	NA,NA	1.0,NA	1.0,0.0	NA,NA	1.0,NA	1.0,NA	0.0,NA	1.0,0.281
Ga01g00463	Chr01	-	4732421	4732875	4732421	4732821	4740966	4741117	1.0,0.566	0.0,0.394	0.423,0.363	0.695,0.363	0.394,0.591	0.465,0.175	0.303,0.303	0.153,0.26	0.246,0.14	0.394,0.348	0.175,0.339	1.0,0.0	0.242,0.308	0.364,0.221	0.494,NA	0.271,0.189
Ga01g00463	Chr01	-	4731756	4732176	4731756	4732145	4732235	4732333	0.606,0.0	0.0,0.0	0.039,0.185	0.029,0.065	0.084,0.1	0.083,0.079	0.049,0.028	0.199,0.054	0.18,0.113	0.071,0.063	0.035,0.065	0.058,0.03	0.031,0.08	0.118,0.084	0.046,0.0	0.0,0.011
Ga01g00463	Chr01	-	4732421	4732875	4732421	4732821	4737882	4737949	NA,NA	0.246,NA	0.157,0.178	0.394,0.394	0.62,1.0	0.246,0.281	0.231,0.348	NA,0.0	NA,NA	NA,NA	0.394,NA	0.0,NA	1.0,0.178	0.465,0.0	0.0,0.0	0.303,0.358
Ga01g00473	Chr01	-	5194608	5194973	5194608	5194893	5195113	5195313	1.0,0.671	1.0,1.0	1.0,0.64	0.625,0.357	0.426,0.707	0.0,0.625	0.722,0.715	0.769,1.0	1.0,0.122	1.0,0.527	0.317,1.0	0.0,0.0	0.527,1.0	0.769,0.69	0.218,0.308	NA,0.671
Ga01g00481	Chr01	-	5322720	5323261	5322720	5323258	5323417	5323909	1.0,NA	1.0,NA	NA,NA	1.0,0.797	1.0,NA	0.0,1.0	0.662,NA	1.0,1.0	0.0,0.495	0.746,0.71	0.495,1.0	1.0,NA	NA,1.0	1.0,1.0	0.71,1.0	1.0,1.0
Ga01g00489	Chr01	-	5432594	5432765	5432594	5432666	5432881	5432953	NA,NA	0.0,0.091	0.0,NA	0.03,0.026	0.0,NA	NA,NA	NA,NA	NA,NA	NA,0.0	0.063,0.027	0.064,0.053	NA,0.0	0.0,0.43	0.091,0.044	0.086,0.177	NA,NA
Ga01g00489	Chr01	-	5428509	5428747	5428509	5428741	5428864	5429075	NA,NA	0.923,1.0	0.488,1.0	0.87,0.93	NA,NA	NA,NA	NA,NA	NA,NA	1.0,1.0	0.895,1.0	0.833,0.97	NA,NA	1.0,1.0	0.488,0.851	0.938,1.0	1.0,NA
Ga01g00494	Chr01	+	5530369	5532364	5530660	5532364	5530040	5530112	NA,NA	0.652,1.0	1.0,NA	0.647,1.0	NA,NA	1.0,1.0	1.0,0.2	NA,NA	NA,NA	1.0,1.0	0.83,0.714	NA,NA	1.0,1.0	1.0,0.571	0.564,0.905	NA,0.333
Ga01g00524	Chr01	+	6349523	6349820	6349649	6349820	6349332	6349431	0.556,0.0	NA,NA	NA,NA	0.0,0.0	0.231,0.4	1.0,0.0	0.125,0.032	0.125,1.0	1.0,0.0	0.0,0.333	0.538,0.0	0.214,0.0	0.0,0.0	0.429,0.0	0.231,0.0	0.2,0.0
Ga01g00529	Chr01	+	6473359	6473599	6473362	6473599	6471642	6472852	0.471,0.569	0.488,0.551	0.461,0.683	0.342,0.459	0.504,0.302	0.329,0.279	0.362,0.351	0.56,0.569	0.35,0.48	0.62,0.426	0.495,0.53	0.647,0.567	0.593,0.536	0.603,0.601	0.483,0.442	0.543,0.591
Ga01g00533	Chr01	+	6506837	6506935	6506865	6506935	6506284	6506410	0.0,1.0	0.31,0.0	NA,0.0	0.344,0.164	0.108,0.261	0.067,0.371	0.222,0.116	0.302,0.702	0.116,0.0	0.183,0.149	0.057,0.259	0.149,1.0	0.061,0.053	0.31,0.0	0.259,0.0	0.282,0.44
Ga01g00543	Chr01	+	6593817	6593899	6593837	6593899	6593392	6593581	0.583,0.129	0.402,0.0	0.456,0.528	0.397,0.367	0.296,0.545	0.234,0.107	0.177,0.363	0.372,0.276	0.257,0.267	0.808,0.344	0.512,0.193	0.359,0.173	0.144,0.316	0.386,0.324	0.144,0.456	0.234,0.247
Ga01g00575	Chr01	-	7550853	7551035	7550853	7551021	7551136	7551332	0.469,1.0	0.371,1.0	0.815,0.931	1.0,0.961	0.971,0.922	0.957,0.945	0.957,0.925	0.917,0.853	1.0,0.469	1.0,0.669	0.815,0.898	0.673,0.639	0.898,0.783	0.944,0.923	0.861,1.0	0.866,0.792
Ga01g00587	Chr01	-	7718111	7718376	7718111	7718355	7718480	7718830	1.0,0.844	0.783,0.893	1.0,0.893	1.0,0.918	0.919,0.839	1.0,0.869	0.94,0.877	0.923,0.897	0.901,1.0	1.0,0.93	0.831,0.918	0.784,1.0	0.874,0.96	0.956,0.959	0.95,0.893	1.0,0.794
Ga01g00590	Chr01	-	7736009	7736554	7736009	7736333	7736938	7737297	1.0,0.692	0.84,1.0	0.68,0.517	0.644,0.739	0.379,0.6	0.4,0.619	0.333,0.385	0.556,0.2	0.556,0.167	0.614,0.727	0.559,0.567	0.2,NA	0.478,0.531	0.671,0.621	0.541,0.579	0.565,0.615
Ga01g00598	Chr01	-	7924912	7925089	7924912	7925004	7925490	7925720	1.0,1.0	0.351,1.0	1.0,0.779	1.0,1.0	1.0,1.0	1.0,1.0	0.73,1.0	0.52,1.0	1.0,1.0	1.0,1.0	0.764,0.867	0.0,0.0	1.0,1.0	0.265,1.0	1.0,1.0	NA,NA
Ga01g00600	Chr01	-	8016022	8016193	8016022	8016178	8016274	8016378	1.0,NA	0.0,1.0	1.0,1.0	0.594,0.412	0.539,0.467	1.0,0.754	0.563,0.61	1.0,0.354	0.84,0.707	0.247,0.535	0.754,0.26	NA,NA	0.561,0.64	0.637,0.474	0.0,NA	1.0,0.0
Ga01g00609	Chr01	-	8121515	8121578	8121515	8121572	8122528	8122566	1.0,0.0	0.388,1.0	0.792,0.76	0.826,0.864	0.822,0.727	0.714,0.604	0.811,0.709	0.861,0.877	0.488,0.811	0.792,0.844	0.882,0.691	0.792,0.488	0.765,0.861	0.92,0.834	0.588,0.488	0.656,0.769
Ga01g00611	Chr01	+	8176785	8177220	8176806	8177220	8176561	8176681	1.0,0.926	1.0,1.0	1.0,1.0	1.0,0.333	0.938,0.964	0.604,0.943	0.957,0.589	0.95,0.915	1.0,1.0	1.0,1.0	1.0,1.0	1.0,1.0	1.0,1.0	1.0,0.926	1.0,1.0	1.0,1.0
Ga01g00625	Chr01	-	8464490	8464623	8464490	8464620	8464732	8464863	0.737,0.938	0.831,NA	0.847,0.915	0.797,0.876	0.764,0.837	0.812,1.0	0.695,0.888	0.92,0.915	0.887,0.905	0.662,0.736	0.794,0.823	0.898,0.831	0.792,0.726	0.809,0.77	0.954,0.62	0.846,0.75
Ga01g00628	Chr01	+	8486797	8487078	8486820	8487078	8486676	8486712	0.0,NA	1.0,NA	NA,NA	0.0,0.0	NA,NA	NA,NA	0.329,0.321	NA,NA	0.0,NA	NA,NA	0.0,0.0	0.389,0.311	0.0,0.0	NA,0.0	NA,NA	NA,NA
Ga01g00645	Chr01	+	8713944	8714479	8713947	8714479	8713058	8713131	0.0,0.329	1.0,1.0	NA,0.0	0.495,0.62	1.0,0.424	0.0,0.746	0.774,0.583	1.0,0.645	NA,0.0	0.495,0.662	0.746,0.282	NA,0.0	0.662,1.0	0.495,0.567	1.0,0.395	1.0,0.207
Ga01g00657	Chr01	+	8870557	8871637	8870913	8871637	8870204	8870445	NA,NA	0.2,0.0	1.0,0.429	0.2,1.0	0.6,1.0	0.333,1.0	1.0,0.333	0.8,1.0	1.0,1.0	0.5,0.6	0.923,1.0	NA,NA	1.0,0.111	0.6,0.867	0.2,1.0	NA,0.333
Ga01g00662	Chr01	+	8943828	8944933	8944286	8944933	8943041	8943704	NA,NA	0.2,NA	NA,NA	1.0,1.0	NA,0.0	1.0,0.0	NA,0.0	0.2,0.5	NA,1.0	0.0,0.714	0.333,0.143	NA,NA	0.333,0.143	1.0,0.25	1.0,NA	NA,NA
Ga01g00670	Chr01	-	9112398	9112664	9112398	9112652	9112792	9112863	1.0,NA	NA,NA	NA,0.375	NA,NA	0.529,0.114	0.122,0.375	0.091,0.167	0.365,0.344	NA,0.0	NA,0.0	NA,NA	NA,NA	0.0,NA	0.0,NA	NA,NA	NA,0.0
Ga01g00678	Chr01	+	9340520	9341284	9341036	9341284	9339971	9340169	1.0,1.0	1.0,1.0	0.0,NA	1.0,1.0	0.85,0.905	1.0,1.0	0.68,0.652	0.529,0.333	1.0,1.0	1.0,1.0	0.786,0.583	0.774,0.818	0.667,0.0	0.0,0.5	0.714,0.714	1.0,1.0
Ga01g00679	Chr01	-	9344973	9345682	9344973	9345064	9346471	9348453	0.2,0.024	0.097,0.0	0.0,0.125	0.182,0.043	0.08,0.184	0.083,0.143	0.067,0.074	0.0,0.027	0.273,0.2	1.0,0.125	0.333,0.071	0.0,0.2	0.083,0.053	0.0,0.059	0.0,0.0	0.079,0.136
Ga01g00679	Chr01	-	9344518	9344676	9344518	9344662	9344973	9345370	1.0,1.0	1.0,1.0	1.0,1.0	1.0,0.815	1.0,0.917	1.0,1.0	0.934,1.0	1.0,1.0	1.0,1.0	1.0,1.0	1.0,1.0	0.944,1.0	1.0,1.0	1.0,1.0	1.0,0.726	1.0,0.966
Ga01g00702	Chr01	-	9850920	9851430	9850920	9851405	9852047	9853639	0.0,0.0	0.287,0.0	1.0,0.287	NA,0.118	0.244,0.0	NA,0.0	0.0,0.0	0.0,0.0	NA,0.0	0.0,0.0	0.0,0.244	0.212,0.0	0.0,0.103	0.0,0.0	0.0,0.0	NA,0.0
Ga01g00703	Chr01	+	9870753	9871746	9870770	9871746	9867837	9867907	0.542,0.703	1.0,1.0	1.0,1.0	1.0,1.0	NA,1.0	1.0,1.0	1.0,0.633	1.0,0.838	1.0,1.0	1.0,1.0	1.0,0.898	0.707,NA	1.0,1.0	1.0,1.0	1.0,1.0	0.838,1.0
Ga01g00714	Chr01	+	10123073	10123266	10123099	10123266	10122863	10122983	0.444,NA	0.444,1.0	0.138,0.071	0.666,0.138	0.13,0.255	0.0,0.109	0.39,0.166	0.138,0.285	0.0,0.762	0.0,0.444	0.4,0.313	0.294,0.26	0.347,0.25	0.363,0.0	0.179,0.0	0.166,0.444
Ga01g00727	Chr01	+	10781023	10781125	10781027	10781125	10780652	10780890	NA,NA	0.678,1.0	0.593,0.393	0.548,0.493	0.122,0.0	NA,NA	0.327,1.0	0.795,1.0	NA,0.0	0.447,0.409	0.44,0.393	NA,NA	1.0,0.493	0.0,0.244	0.346,0.643	NA,1.0
Ga01g00730	Chr01	-	10810582	10810639	10810582	10810636	10810734	10810800	0.318,0.395	1.0,NA	1.0,0.495	0.303,0.274	0.395,0.0	0.0,0.211	0.0,0.282	0.246,0.269	0.495,0.278	0.179,0.414	1.0,1.0	NA,NA	0.551,0.473	0.0,0.089	0.45,0.0	0.329,0.907
Ga01g00731	Chr01	+	10845360	10845851	10845367	10845851	10845087	10845252	0.485,0.485	0.0,0.485	0.0,0.485	0.447,0.601	0.56,0.694	0.435,0.653	0.653,0.708	0.577,0.58	0.386,0.173	0.79,0.288	0.42,0.79	0.537,0.653	0.485,0.076	0.825,0.361	0.43,0.191	0.395,0.545
Ga01g00737	Chr01	-	11254103	11254344	11254103	11254339	11254426	11254671	NA,1.0	0.49,NA	0.0,NA	0.243,0.0	0.49,1.0	0.325,0.658	0.409,0.4	0.49,0.658	0.658,NA	0.265,0.419	0.546,0.286	1.0,NA	0.49,0.344	0.742,0.658	0.161,0.49	0.366,0.719
Ga01g00761	Chr01	-	11778052	11778423	11778052	11778377	11778727	11778894	1.0,0.977	1.0,1.0	1.0,1.0	1.0,1.0	1.0,1.0	1.0,1.0	0.951,0.958	1.0,0.917	0.909,1.0	1.0,1.0	1.0,0.918	0.971,0.883	1.0,1.0	1.0,1.0	1.0,0.906	0.982,0.959
Ga01g00761	Chr01	-	11779191	11779826	11779191	11779756	11779920	11780022	1.0,NA	0.0,NA	NA,NA	1.0,0.0	0.371,1.0	NA,NA	0.0,0.0	NA,0.0	0.0,0.541	0.0,0.371	0.371,0.639	0.023,0.702	0.0,NA	NA,0.0	0.282,NA	0.541,0.181
Ga01g00761	Chr01	-	11780114	11780351	11780114	11780242	11780683	11781103	1.0,1.0	1.0,1.0	0.556,0.8	1.0,0.769	0.833,0.857	1.0,1.0	1.0,0.864	1.0,1.0	0.875,0.944	1.0,0.818	1.0,1.0	0.86,1.0	0.846,1.0	1.0,0.667	0.826,0.867	1.0,0.965
Ga01g00776	Chr01	-	12191654	12192096	12191654	12191758	12192277	12192372	0.429,0.42	0.333,0.5	1.0,1.0	0.0,1.0	1.0,1.0	0.2,0.429	0.846,0.5	0.5,0.5	0.0,1.0	0.667,1.0	0.152,0.0	NA,NA	0.143,1.0	1.0,0.333	1.0,NA	0.81,0.556
Ga01g00782	Chr01	-	12355787	12356252	12355787	12355879	12356515	12356559	0.778,1.0	1.0,1.0	0.667,1.0	1.0,0.81	0.957,1.0	1.0,0.625	0.84,0.857	1.0,1.0	0.667,1.0	1.0,1.0	1.0,1.0	0.25,0.2	0.889,0.867	0.889,1.0	1.0,1.0	0.739,1.0
Ga01g00787	Chr01	-	12535958	12536063	12535958	12536004	12536673	12536785	0.558,0.698	1.0,0.469	0.654,0.519	0.592,0.602	0.654,0.815	0.441,0.637	0.615,0.654	0.759,0.612	0.732,0.788	0.776,0.804	1.0,0.739	0.621,0.335	0.506,0.607	0.558,0.698	0.734,0.688	0.693,0.65
Ga01g00801	Chr01	+	12760673	12760828	12760738	12760828	12760173	12760309	0.519,0.646	0.864,0.447	1.0,0.669	0.933,0.84	0.752,0.438	0.916,0.904	0.752,0.864	0.77,0.743	0.922,0.79	0.447,0.708	0.817,0.732	0.399,0.08	0.774,0.854	0.873,0.82	0.804,0.888	0.618,0.879
Ga01g00806	Chr01	+	12783575	12785216	12785160	12785216	12782751	12783226	0.065,0.029	0.043,0.0	0.073,0.045	0.018,0.042	0.037,0.027	0.033,0.012	0.025,0.012	0.034,0.017	0.014,0.035	0.02,0.008	0.019,0.031	0.065,0.047	0.019,0.016	0.036,0.025	0.026,0.007	0.038,0.034
Ga01g00809	Chr01	+	12838969	12841681	12839789	12841681	12837573	12838253	1.0,1.0	1.0,1.0	0.333,0.5	1.0,1.0	1.0,1.0	1.0,0.875	0.765,0.9	0.647,0.75	1.0,0.333	1.0,0.667	0.429,1.0	0.814,1.0	1.0,0.75	0.429,0.478	0.385,1.0	1.0,1.0
Ga01g00825	Chr01	+	13039383	13039822	13039627	13039822	13039034	13039094	1.0,NA	1.0,0.6	0.455,1.0	0.556,0.333	0.81,1.0	0.273,1.0	0.867,0.529	0.75,1.0	1.0,0.0	1.0,1.0	0.818,1.0	1.0,1.0	1.0,0.143	0.467,0.167	0.6,NA	1.0,1.0
Ga01g00836	Chr01	-	13235769	13236003	13235769	13235988	13236102	13236296	0.163,0.114	0.034,0.0	0.046,0.0	0.074,0.045	0.105,0.222	0.0,0.106	0.059,0.126	0.138,0.0	0.033,0.069	0.046,0.044	0.048,0.107	0.214,0.042	0.127,0.025	0.086,0.074	0.086,0.0	0.153,0.084
Ga01g00836	Chr01	-	13234840	13235049	13234840	13235025	13235177	13235208	0.148,0.036	0.143,0.0	0.111,0.02	0.034,0.0	0.112,0.013	0.073,0.037	0.017,0.017	0.171,0.034	0.0,0.204	0.087,0.036	0.051,0.218	0.187,0.086	0.031,0.05	0.039,0.019	0.229,0.0	0.05,0.0
Ga01g00836	Chr01	-	13229133	13229298	13229133	13229293	13229414	13229502	1.0,NA	NA,NA	0.325,0.49	0.794,0.49	0.529,0.0	NA,NA	0.771,0.49	0.812,0.391	NA,NA	0.0,0.391	1.0,0.59	0.749,0.419	1.0,0.0	0.419,0.49	0.658,1.0	1.0,0.852
Ga01g00836	Chr01	-	13233902	13234002	13233902	13233999	13234282	13234442	0.746,0.696	0.213,0.495	0.595,0.131	0.303,0.688	0.398,0.506	0.515,0.389	0.362,0.242	0.505,0.306	0.606,0.453	0.457,0.433	0.357,0.45	0.533,0.855	0.436,0.457	0.616,0.433	0.471,0.495	0.31,0.399
Ga01g00836	Chr01	-	13231539	13232184	13231539	13231683	13232366	13232456	0.6,1.0	1.0,1.0	0.5,0.667	0.769,0.867	0.949,0.8	0.826,0.419	0.708,0.846	0.756,0.905	1.0,0.724	0.7,0.7	0.704,0.739	0.181,0.333	0.818,0.81	1.0,0.423	0.667,0.6	0.563,0.59
Ga01g00860	Chr01	-	13745838	13746079	13745838	13745949	13746401	13746443	0.034,0.056	0.0,0.0	1.0,1.0	0.0,0.0	0.039,0.018	0.0,0.0	0.106,0.053	0.032,0.083	0.5,0.0	0.043,0.222	0.0,0.0	0.033,0.0	0.0,0.0	0.143,0.0	0.133,0.0	0.0,0.118
Ga01g00894	Chr01	-	14623005	14623876	14623005	14623622	14623983	14624383	0.25,0.034	1.0,NA	1.0,0.0	0.733,0.333	1.0,1.0	NA,0.0	0.0,NA	NA,NA	1.0,0.158	1.0,NA	0.542,0.0	0.154,0.0	0.5,0.5	0.875,1.0	NA,0.0	1.0,0.0
Ga01g00896	Chr01	-	14699165	14699945	14699165	14699914	14700352	14700475	1.0,0.925	1.0,1.0	1.0,0.849	0.949,1.0	0.967,1.0	0.974,1.0	0.953,0.916	0.972,0.971	1.0,1.0	1.0,1.0	1.0,0.952	0.642,0.697	1.0,0.931	0.874,0.966	1.0,1.0	1.0,1.0
Ga01g00899	Chr01	-	14709876	14710471	14709876	14710438	14710554	14710601	0.791,0.274	0.874,0.557	0.919,0.799	0.782,0.582	0.86,0.824	0.881,0.85	0.899,0.827	0.811,0.739	0.502,0.847	0.733,0.759	0.842,0.749	0.502,1.0	0.801,0.885	1.0,0.839	0.792,0.776	NA,1.0
Ga01g00921	Chr01	+	15037426	15038135	15037705	15038135	15033966	15037291	NA,1.0	1.0,NA	1.0,NA	1.0,NA	0.333,1.0	NA,NA	0.5,0.5	1.0,NA	NA,NA	NA,1.0	NA,NA	1.0,NA	0.429,1.0	NA,NA	1.0,NA	NA,NA
Ga01g00925	Chr01	-	15064673	15065326	15064673	15065267	15065415	15065763	NA,NA	NA,NA	0.716,0.716	1.0,NA	1.0,1.0	NA,NA	0.904,0.654	1.0,1.0	0.0,1.0	0.654,0.457	1.0,1.0	0.724,0.486	0.759,0.558	0.688,0.953	NA,1.0	1.0,NA
Ga01g00927	Chr01	+	15166696	15166789	15166730	15166789	15166042	15166441	0.111,0.051	0.265,0.429	0.5,0.429	0.375,0.34	0.253,0.111	0.429,0.252	0.413,0.218	0.234,0.333	0.259,0.415	0.2,0.097	0.273,0.406	0.346,0.2	0.308,0.277	0.172,0.464	0.214,0.222	0.368,0.377
Ga01g00927	Chr01	+	15166696	15166789	15166706	15166789	15166042	15166441	1.0,0.314	0.753,0.478	1.0,0.762	0.562,0.616	0.325,0.0	0.054,0.2	0.192,0.124	0.208,0.2	0.407,0.362	0.579,0.186	0.42,0.35	0.733,1.0	0.333,0.25	0.314,0.355	0.445,0.282	0.923,0.361
Ga01g00927	Chr01	+	15166706	15166789	15166730	15166789	15166042	15166441	0.0,0.037	0.083,0.289	0.0,0.153	0.213,0.169	0.199,0.13	0.433,0.235	0.399,0.232	0.296,0.332	0.178,0.321	0.098,0.134	0.194,0.338	0.125,0.0	0.248,0.284	0.153,0.384	0.164,0.213	0.043,0.289
Ga01g00940	Chr01	+	15320581	15320677	15320614	15320677	15319883	15319973	0.211,0.216	0.248,0.362	0.117,0.125	0.119,0.136	0.152,0.231	0.088,0.044	0.092,0.087	0.109,0.198	0.137,0.137	0.221,0.14	0.132,0.191	0.218,0.149	0.166,0.108	0.052,0.091	0.107,0.109	0.136,0.181
Ga01g00965	Chr01	-	16894945	16896090	16894945	16896085	16896521	16896710	0.325,0.171	0.278,NA	0.325,0.445	0.794,0.514	0.288,0.457	0.325,0.419	0.31,0.452	0.407,0.171	0.49,0.375	0.0,0.616	0.284,0.638	0.161,0.366	0.49,0.286	0.445,0.447	0.402,0.794	0.726,0.636
Ga01g00995	Chr01	+	18931006	18932165	18931901	18932165	18930410	18930477	NA,0.0	0.0,0.0	NA,0.143	0.077,0.0	0.0,0.023	0.043,0.111	0.042,0.08	0.054,0.053	NA,0.0	0.286,0.0	0.083,0.018	0.04,0.056	0.1,0.0	0.125,0.0	0.083,0.0	1.0,0.0
Ga01g01000	Chr01	+	19144807	19144888	19144810	19144888	19143696	19144718	0.968,0.991	0.969,1.0	0.903,1.0	0.909,0.897	0.964,0.973	1.0,0.938	0.922,0.926	0.954,0.945	0.955,0.941	0.898,0.98	0.891,0.933	0.925,0.911	0.931,0.915	0.916,0.95	0.89,0.942	0.985,0.948
Ga01g01000	Chr01	+	19144230	19144718	19144241	19144718	19143243	19144085	0.232,0.82	0.0,NA	0.0,NA	0.645,0.0	0.0,0.0	NA,1.0	0.0,NA	0.0,0.377	0.232,0.645	1.0,NA	0.312,0.405	0.683,0.708	0.232,0.0	0.0,0.0	0.0,0.0	1.0,0.476
Ga01g01000	Chr01	+	19142307	19143147	19142391	19143147	19141773	19142214	1.0,NA	1.0,NA	1.0,NA	1.0,NA	1.0,NA	1.0,NA	NA,1.0	1.0,1.0	1.0,NA	1.0,NA	1.0,NA	0.214,NA	1.0,NA	1.0,NA	1.0,NA	1.0,1.0
Ga01g01004	Chr01	-	19266644	19266722	19266644	19266700	19266820	19266886	0.784,1.0	0.943,0.743	0.952,0.945	0.953,0.93	0.935,1.0	0.951,0.916	0.949,0.957	0.965,0.958	0.977,0.99	0.964,0.943	0.94,0.957	0.86,0.892	0.944,0.952	1.0,1.0	0.96,0.969	0.846,0.912
Ga01g01014	Chr01	+	19792357	19793548	19792360	19793548	19790863	19791189	NA,0.0	0.0,1.0	0.395,0.164	0.0,0.0	0.067,0.049	0.123,0.174	0.171,0.095	0.023,0.109	NA,0.0	0.0,0.457	0.076,0.089	0.0,NA	0.103,0.0	0.246,0.098	0.0,1.0	0.0,0.0
Ga01g01021	Chr01	-	20013885	20013952	20013885	20013949	20014050	20014550	0.447,0.468	0.522,0.797	0.578,0.667	0.527,0.605	0.672,0.624	0.676,0.59	0.547,0.644	0.668,0.599	0.516,0.647	0.587,0.648	0.512,0.476	0.669,0.784	0.637,0.511	0.699,0.651	0.589,0.502	0.582,0.524
Ga01g01025	Chr01	+	20119301	20119432	20119308	20119432	20118070	20119069	0.159,0.239	0.136,NA	0.191,0.0	0.053,0.357	0.068,0.056	0.073,0.13	0.136,0.024	0.159,0.086	0.086,0.034	0.288,0.217	0.074,0.159	0.456,0.634	0.066,0.05	0.0,0.073	0.191,0.179	0.095,0.105
Ga01g01025	Chr01	+	20121217	20121952	20121585	20121952	20120026	20120150	0.25,0.0	0.333,0.0	0.0,0.0	0.154,0.0	0.106,0.063	0.043,0.091	0.125,0.077	0.176,0.2	0.0,0.023	0.154,0.143	0.059,0.167	0.455,0.636	0.133,0.032	0.061,0.0	0.103,0.273	0.0,0.0
Ga01g01026	Chr01	+	20297305	20297891	20297364	20297891	20296548	20296681	1.0,0.654	1.0,NA	NA,NA	1.0,0.201	0.507,0.189	0.486,0.24	0.253,0.276	0.68,0.059	0.716,NA	0.441,0.259	0.453,0.213	0.25,0.335	0.321,0.335	0.512,0.351	0.716,1.0	0.825,0.408
Ga01g01026	Chr01	+	20297257	20297891	20297305	20297891	20296548	20296681	0.404,0.67	0.753,NA	1.0,1.0	0.92,0.841	0.953,0.853	0.859,0.799	0.793,0.785	0.78,1.0	1.0,1.0	0.783,0.638	0.785,0.891	0.543,0.459	0.839,0.894	0.757,0.862	0.753,0.852	0.504,0.722
Ga01g01026	Chr01	+	20297257	20297891	20297364	20297891	20296548	20296681	1.0,0.818	1.0,NA	1.0,1.0	1.0,0.577	0.748,0.585	0.692,0.576	0.527,0.59	0.812,0.623	0.818,1.0	0.667,0.455	0.612,0.731	0.261,0.375	0.492,0.833	0.66,0.736	0.846,1.0	0.846,0.69
Ga01g01028	Chr01	+	20339010	20339246	20339037	20339246	20337707	20337787	0.076,0.046	0.0,0.117	0.0,0.137	0.244,0.11	0.137,0.086	0.058,0.119	0.139,0.078	0.131,0.141	0.084,0.111	0.192,0.137	0.147,0.102	0.06,0.095	0.06,0.219	0.229,0.132	0.15,0.11	0.172,0.05
Ga01g01046	Chr01	-	20627118	20627677	20627118	20627673	20628303	20629026	0.421,0.342	0.493,1.0	0.548,0.564	0.447,0.564	0.402,0.468	0.301,0.346	0.562,0.327	0.398,0.7	0.43,0.203	0.306,0.368	0.339,0.616	0.767,0.907	0.529,0.616	0.598,0.576	0.608,0.564	0.493,0.416
Ga01g01059	Chr01	+	20984411	20984481	20984416	20984481	20983437	20983514	0.868,0.964	0.931,0.658	1.0,0.935	0.692,0.945	0.856,0.906	0.926,0.906	0.972,1.0	0.97,0.964	1.0,0.944	1.0,0.944	1.0,0.92	0.924,1.0	0.906,0.877	0.828,1.0	0.889,1.0	1.0,1.0
Ga01g01068	Chr01	+	21210857	21210989	21210888	21210989	21210697	21210748	NA,1.0	1.0,1.0	NA,NA	0.697,0.434	1.0,0.719	1.0,0.338	0.894,0.738	1.0,1.0	1.0,NA	0.606,1.0	0.874,0.697	0.822,1.0	1.0,0.793	1.0,0.697	1.0,1.0	1.0,0.434
Ga01g01113	Chr01	+	22856834	22856958	22856860	22856958	22856618	22856715	0.889,1.0	0.865,1.0	0.865,0.489	0.533,0.865	0.815,0.865	1.0,0.898	0.742,0.804	0.944,0.874	0.815,0.81	0.166,0.81	0.657,0.902	0.511,0.705	1.0,1.0	0.631,0.8	0.902,0.615	0.918,0.8
Ga01g01113	Chr01	+	22866390	22867230	22867149	22867230	22861198	22861288	0.714,0.436	1.0,0.6	0.25,0.154	0.579,0.625	0.787,0.561	0.52,0.353	0.434,0.44	0.45,0.92	0.6,0.333	0.429,0.5	0.419,0.579	0.219,0.161	0.571,0.429	0.6,0.421	0.417,1.0	0.571,0.543
Ga01g01113	Chr01	+	22858361	22858497	22858440	22858497	22858163	22858251	0.645,0.746	0.528,0.566	0.39,0.566	0.464,0.583	0.583,0.7	0.61,0.528	0.476,0.476	0.67,0.456	0.573,0.804	0.627,0.811	0.677,0.634	0.464,0.691	0.683,0.528	0.7,0.606	0.456,0.606	0.571,0.554
Ga01g01113	Chr01	+	22857377	22857766	22857580	22857766	22856834	22856958	0.176,0.018	0.1,0.333	0.125,0.0	0.0,0.0	0.099,0.02	0.071,0.118	0.075,0.057	0.053,0.03	0.111,0.051	0.0,0.0	0.03,0.042	0.1,0.375	0.077,0.024	0.071,0.038	0.0,0.067	0.087,0.021
Ga01g01113	Chr01	+	22859476	22859570	22859495	22859570	22858785	22858908	1.0,0.297	0.297,0.0	0.0,0.108	0.145,0.195	0.0,0.05	0.086,0.041	0.029,0.137	0.0,0.086	0.158,0.053	0.145,0.118	0.078,0.514	0.145,0.0	0.034,0.0	0.053,0.0	0.19,0.458	0.053,0.0
Ga01g01118	Chr01	-	23018574	23018688	23018574	23018685	23018786	23018953	1.0,NA	0.0,NA	NA,0.614	0.696,0.688	0.424,0.54	0.907,1.0	0.718,0.416	0.693,0.54	NA,0.0	1.0,0.583	1.0,0.395	0.746,0.662	0.71,0.329	0.702,0.269	0.515,0.797	0.662,1.0
Ga01g01139	Chr01	-	24316752	24316830	24316752	24316827	24317598	24317805	0.495,NA	0.338,0.495	0.395,0.662	0.353,0.395	0.449,0.3	0.407,0.36	0.445,0.425	0.467,0.374	0.495,0.407	0.495,0.51	0.391,0.329	0.0,NA	0.433,0.413	0.575,0.577	0.564,0.269	0.54,0.457
Ga01g01139	Chr01	-	24317887	24318698	24317887	24318379	24319320	24319483	0.0,NA	0.0,0.0	0.0,0.0	0.0,0.0	0.006,0.018	0.0,0.0	0.029,0.005	0.004,0.0	0.0,0.0	0.0,0.006	0.004,0.015	0.0,NA	0.0,0.0	0.0,0.004	0.05,0.0	0.021,0.0
Ga01g01140	Chr01	-	24343144	24343213	24343144	24343202	24344226	24344258	NA,1.0	0.761,0.645	1.0,1.0	0.82,0.827	0.809,0.596	0.724,0.565	0.878,0.678	0.788,0.691	1.0,0.752	0.82,1.0	0.675,0.853	0.595,1.0	0.845,0.837	0.775,0.812	0.803,0.577	0.645,0.797
Ga01g01140	Chr01	-	24343144	24343213	24343144	24343202	24344108	24344258	1.0,0.894	0.8,1.0	0.82,0.714	0.656,0.736	0.755,0.724	0.879,0.838	0.781,0.639	0.745,0.691	0.901,0.936	0.812,0.829	0.799,0.864	0.825,0.744	0.922,0.909	0.745,0.848	0.699,0.836	0.682,0.777
Ga01g01141	Chr01	-	24345056	24345333	24345056	24345323	24345877	24346048	0.902,1.0	1.0,NA	0.821,1.0	1.0,0.681	0.793,0.944	0.886,0.895	0.943,0.833	0.894,0.865	1.0,0.902	0.884,0.94	0.704,0.706	0.793,0.756	0.892,0.886	0.94,0.902	0.932,0.834	1.0,0.805
Ga01g01174	Chr01	-	28677709	28677905	28677709	28677783	28678277	28678377	NA,NA	1.0,1.0	1.0,1.0	0.926,1.0	1.0,0.97	0.81,1.0	0.88,0.939	0.892,0.917	1.0,0.6	0.862,0.818	1.0,0.927	0.571,NA	1.0,1.0	0.909,0.939	0.892,0.778	0.714,0.455
Ga01g01174	Chr01	-	28675049	28676133	28675049	28675246	28676254	28676520	0.667,1.0	1.0,1.0	0.333,0.6	0.913,1.0	0.898,0.746	0.515,0.867	0.551,0.857	0.915,0.95	1.0,1.0	0.895,0.692	0.818,0.5	1.0,1.0	0.818,0.737	0.5,0.886	1.0,1.0	NA,0.846
Ga01g01178	Chr01	+	28850321	28851455	28851339	28851455	28849479	28849900	0.76,0.854	0.926,1.0	0.784,1.0	1.0,0.943	0.895,0.886	1.0,0.9	0.963,1.0	0.833,1.0	1.0,0.585	1.0,0.902	0.91,1.0	0.956,1.0	0.8,0.842	0.733,0.744	0.706,0.826	0.556,0.886
Ga01g01207	Chr01	+	31053698	31054976	31054862	31054976	31051220	31051307	1.0,1.0	0.0,NA	0.5,0.333	0.0,0.0	1.0,NA	NA,NA	1.0,NA	1.0,NA	NA,NA	0.0,NA	0.333,0.714	0.5,NA	0.0,1.0	0.2,NA	0.333,0.0	1.0,NA
Ga01g01207	Chr01	+	31053698	31054976	31054872	31054976	31051220	31051307	0.333,1.0	0.037,NA	0.4,0.125	1.0,0.111	1.0,0.333	NA,NA	1.0,0.0	0.2,NA	0.0,0.0	0.091,0.0	0.077,0.263	1.0,NA	0.182,0.023	0.231,0.0	0.2,0.294	0.2,NA
Ga01g01207	Chr01	+	31054862	31054976	31054872	31054976	31051220	31051307	0.0,NA	0.066,NA	0.379,0.116	1.0,0.186	1.0,0.478	NA,NA	1.0,0.0	0.0,NA	0.0,0.0	0.268,0.0	0.092,0.116	1.0,NA	0.289,0.0	0.268,0.0	0.186,0.433	0.0,NA
Ga01g01208	Chr01	+	31089408	31089577	31089414	31089577	31089144	31089257	0.475,0.497	0.397,0.417	0.272,0.38	0.393,0.364	0.197,0.238	0.192,0.237	0.218,0.29	0.251,0.163	0.284,0.364	0.402,0.388	0.304,0.221	0.579,0.479	0.365,0.421	0.35,0.303	0.352,0.467	0.29,0.359
Ga01g01210	Chr01	+	31138119	31138250	31138170	31138250	31137185	31137365	0.9,0.921	NA,NA	NA,NA	1.0,1.0	1.0,1.0	0.0,1.0	1.0,1.0	1.0,1.0	1.0,1.0	NA,NA	NA,NA	NA,NA	NA,1.0	NA,NA	0.399,NA	1.0,1.0
Ga01g01224	Chr01	+	33026931	33027052	33026947	33027052	33026257	33026314	1.0,1.0	1.0,1.0	1.0,1.0	1.0,1.0	0.854,0.909	1.0,0.303	0.808,0.79	0.758,0.929	0.813,1.0	0.752,0.912	1.0,0.659	0.823,0.747	0.859,0.897	1.0,1.0	1.0,0.685	0.723,0.465
Ga01g01224	Chr01	+	33032539	33032645	33032562	33032645	33031817	33031859	1.0,1.0	0.522,0.0	0.0,1.0	1.0,0.621	0.711,0.577	1.0,0.711	0.586,0.823	0.754,0.412	NA,1.0	1.0,0.189	0.88,0.621	0.566,0.777	0.353,0.814	0.804,0.804	0.741,0.29	0.551,1.0
Ga01g01234	Chr01	+	35179423	35179613	35179426	35179613	35178783	35178835	0.112,0.047	0.098,1.0	0.0,0.041	0.116,0.113	0.06,0.042	0.07,0.055	0.027,0.074	0.063,0.0	0.085,0.053	0.0,0.0	0.102,0.0	0.073,0.0	0.0,0.219	0.073,0.103	0.105,0.0	0.127,0.153
Ga01g01234	Chr01	+	35164402	35164648	35164606	35164648	35164207	35164249	0.565,0.692	0.231,1.0	0.6,NA	0.714,0.455	0.298,0.429	0.5,0.25	0.2,0.6	0.6,0.333	0.36,0.2	0.25,1.0	0.565,0.571	0.545,1.0	0.333,1.0	1.0,0.6	0.2,0.0	0.548,0.357
Ga01g01248	Chr01	-	38180850	38180992	38180850	38180976	38184538	38185593	1.0,1.0	0.927,1.0	1.0,1.0	1.0,0.927	0.986,0.99	1.0,1.0	0.99,1.0	1.0,0.98	1.0,1.0	0.971,1.0	1.0,0.976	0.947,1.0	0.963,1.0	1.0,1.0	1.0,1.0	0.982,0.986
Ga01g01264	Chr01	+	39197463	39197673	39197470	39197673	39197270	39197301	NA,0.629	0.739,0.541	1.0,0.569	0.361,0.597	0.68,0.503	0.3,0.759	0.46,0.519	0.526,0.702	1.0,1.0	0.402,0.653	0.485,0.535	0.675,0.78	0.485,0.485	0.702,0.537	0.447,0.653	0.739,0.288
Ga01g01277	Chr01	-	39538264	39538627	39538264	39538454	39538710	39538748	0.1,0.476	0.0,0.0	0.037,0.0	0.074,0.03	0.061,0.0	0.0,0.0	0.058,0.034	0.008,0.04	0.158,0.0	0.0,0.0	0.0,0.0	0.0,0.0	0.0,0.0	0.0,0.017	0.0,0.231	0.106,0.07
Ga01g01277	Chr01	-	39538710	39538835	39538710	39538748	39538974	39539197	0.843,0.308	1.0,1.0	1.0,0.922	0.886,1.0	1.0,1.0	1.0,1.0	1.0,1.0	0.936,1.0	1.0,1.0	0.922,1.0	0.915,1.0	0.616,0.0	1.0,1.0	1.0,0.906	1.0,1.0	0.925,0.977
Ga01g01277	Chr01	-	39538710	39538835	39538710	39538748	39538951	39539197	0.631,0.488	1.0,1.0	1.0,0.957	0.88,1.0	0.86,0.981	1.0,1.0	0.907,0.971	0.89,0.894	1.0,1.0	0.918,0.955	0.814,0.946	0.484,NA	1.0,0.921	1.0,0.883	0.963,0.811	1.0,0.945
Ga01g01280	Chr01	+	39765393	39765542	39765443	39765542	39764075	39764400	0.401,0.701	0.484,NA	0.401,0.308	0.667,0.527	0.425,0.688	0.539,0.462	0.312,0.237	0.349,0.489	0.455,0.438	0.626,0.572	0.701,0.233	0.572,0.0	0.286,0.429	0.401,0.572	0.218,0.349	0.501,0.38
Ga01g01295	Chr01	-	42286280	42287078	42286280	42287067	42287233	42287295	0.932,1.0	1.0,NA	0.666,0.645	0.967,0.948	0.93,0.867	0.936,0.901	0.898,0.929	0.927,1.0	0.879,0.853	0.784,0.961	0.928,1.0	0.888,0.872	0.909,0.905	0.954,0.934	0.934,0.916	0.962,0.941
Ga01g01297	Chr01	-	44039296	44039473	44039296	44039455	44039653	44039785	0.976,0.993	0.981,1.0	1.0,1.0	1.0,1.0	0.988,0.986	1.0,0.97	0.995,0.995	0.995,1.0	1.0,0.988	1.0,1.0	1.0,1.0	0.985,0.957	1.0,0.99	0.988,0.978	1.0,1.0	1.0,0.994
Ga01g01315	Chr01	-	46265163	46265761	46265163	46265699	46265966	46266072	NA,0.0	NA,NA	NA,NA	0.0,0.382	0.279,0.064	1.0,1.0	1.0,0.553	0.861,0.553	1.0,NA	NA,NA	1.0,NA	NA,NA	NA,0.0	NA,0.0	NA,NA	0.134,1.0
Ga01g01315	Chr01	-	46265163	46265699	46265163	46265687	46265966	46266072	NA,1.0	NA,NA	NA,NA	1.0,0.643	1.0,0.802	0.0,0.0	0.0,0.643	1.0,0.73	NA,0.0	NA,NA	NA,NA	NA,NA	NA,1.0	NA,1.0	NA,NA	1.0,0.0
Ga01g01315	Chr01	-	46265163	46265761	46265163	46265687	46265966	46266072	NA,NA	NA,NA	NA,NA	NA,0.535	1.0,0.223	0.535,0.365	0.365,0.697	1.0,0.775	1.0,0.0	NA,NA	1.0,NA	NA,NA	NA,NA	NA,NA	NA,NA	1.0,0.633
Ga01g01315	Chr01	-	46262565	46262622	46262565	46262608	46262695	46262751	NA,1.0	0.469,NA	NA,NA	1.0,1.0	0.57,0.815	0.639,1.0	0.57,0.639	0.128,1.0	NA,0.0	1.0,0.0	1.0,NA	NA,NA	1.0,0.0	NA,1.0	NA,NA	0.0,0.0
Ga01g01321	Chr01	+	46591246	46591953	46591798	46591953	46587468	46591158	NA,NA	1.0,NA	1.0,NA	1.0,NA	NA,0.0	NA,0.0	1.0,NA	0.0,NA	NA,1.0	NA,0.0	NA,1.0	0.0,0.0	NA,0.0	0.0,NA	1.0,NA	NA,NA
Ga01g01325	Chr01	+	46726559	46727152	46726840	46727152	46726347	46726487	0.333,0.619	1.0,1.0	1.0,1.0	1.0,1.0	1.0,1.0	0.5,1.0	0.889,0.8	1.0,1.0	0.833,0.778	1.0,1.0	0.917,0.5	0.826,0.636	0.6,1.0	0.75,1.0	0.8,1.0	1.0,1.0
Ga01g01332	Chr01	+	46824116	46825282	46824133	46825282	46823181	46824009	0.058,0.102	0.501,NA	0.097,0.0	0.19,0.168	0.223,0.33	0.223,0.365	0.463,0.365	0.564,0.147	0.043,0.129	0.223,0.205	0.583,0.087	0.442,0.633	0.365,0.223	0.463,0.058	0.301,0.161	0.443,0.258
Ga01g01336	Chr01	-	47067078	47067690	47067078	47067418	47068112	47068427	1.0,0.2	NA,1.0	0.0,NA	1.0,NA	0.5,0.0	0.0,NA	0.5,0.0	1.0,1.0	1.0,0.0	NA,NA	1.0,0.0	1.0,1.0	0.5,NA	0.5,1.0	NA,NA	NA,0.5
Ga01g01336	Chr01	-	47067078	47067895	47067078	47067418	47068112	47068427	1.0,0.857	1.0,NA	0.429,1.0	1.0,1.0	0.75,0.667	0.5,1.0	0.923,0.481	1.0,1.0	1.0,0.586	1.0,1.0	1.0,0.538	1.0,1.0	0.8,1.0	0.714,1.0	1.0,1.0	1.0,0.857
Ga01g01336	Chr01	-	47067078	47067895	47067078	47067690	47068112	47068427	0.5,0.923	1.0,0.0	1.0,1.0	0.75,1.0	0.667,1.0	1.0,1.0	0.92,1.0	0.786,0.857	1.0,1.0	1.0,1.0	0.556,1.0	0.5,0.0	1.0,1.0	1.0,0.929	1.0,1.0	1.0,0.75
Ga01g01338	Chr01	+	47138200	47138343	47138213	47138343	47137419	47137481	NA,NA	0.471,0.0	NA,0.0	0.308,0.0	0.177,0.298	0.069,0.0	0.0,0.271	0.145,0.0	NA,NA	0.401,0.113	0.229,0.0	0.373,1.0	0.284,0.0	0.0,0.182	0.389,0.0	NA,0.471
Ga01g01340	Chr01	-	47251140	47251486	47251140	47251424	47251566	47251762	1.0,1.0	0.908,1.0	0.736,0.944	1.0,0.929	1.0,1.0	1.0,1.0	1.0,1.0	0.684,0.756	NA,1.0	1.0,1.0	1.0,1.0	0.781,0.527	0.781,0.889	0.756,0.984	NA,1.0	1.0,0.553
Ga01g01341	Chr01	+	47302949	47303040	47302961	47303040	47302513	47302665	0.356,0.298	0.31,0.0	1.0,0.474	0.375,0.444	0.141,0.0	0.818,0.0	0.545,0.545	0.0,0.265	0.184,0.54	0.231,0.73	0.31,0.529	0.21,0.076	0.391,0.351	0.391,0.45	0.73,0.153	0.205,0.432
Ga01g01341	Chr01	+	47304285	47304405	47304320	47304405	47303667	47303751	0.759,0.735	0.749,1.0	0.691,0.65	0.65,0.947	0.891,0.912	NA,0.635	0.676,0.51	1.0,1.0	0.848,0.715	0.912,0.635	0.845,0.839	0.482,0.559	0.876,0.728	0.427,0.699	0.713,1.0	0.655,0.788
Ga01g01348	Chr01	-	47471597	47471890	47471597	47471881	47472299	47472590	0.787,0.626	0.458,0.618	0.447,0.536	0.382,0.511	0.377,0.404	0.572,0.508	0.28,0.339	0.461,0.513	0.581,0.454	0.524,0.687	0.53,0.428	0.481,0.735	0.598,0.486	0.529,0.729	0.566,0.414	0.676,0.561
Ga01g01348	Chr01	-	47473937	47474863	47473937	47474727	47475263	47475514	0.064,0.156	0.75,1.0	0.412,0.615	0.68,0.385	0.552,0.381	0.75,0.455	0.714,0.452	0.489,0.29	0.565,0.316	0.238,0.6	0.41,0.4	0.014,0.0	0.534,0.333	0.467,0.548	0.583,0.333	0.6,0.292
Ga01g01357	Chr01	-	47835991	47836262	47835991	47836080	47837024	47837166	0.083,0.0	0.02,0.1	0.034,0.215	0.059,0.045	0.008,0.048	0.087,0.014	0.0,0.04	0.045,0.05	0.0,0.083	0.056,0.114	0.035,0.085	0.321,0.24	0.079,0.08	0.224,0.015	0.074,0.0	0.104,0.027
Ga01g01391	Chr01	+	52957440	52957582	52957464	52957582	52956103	52956363	0.953,1.0	1.0,1.0	1.0,1.0	1.0,1.0	1.0,1.0	1.0,1.0	0.98,0.984	0.978,1.0	1.0,1.0	0.89,1.0	1.0,1.0	1.0,1.0	0.928,1.0	1.0,1.0	0.939,0.924	0.926,0.972
Ga01g01393	Chr01	-	53149043	53149255	53149043	53149239	53149370	53149424	0.847,0.841	0.904,1.0	0.921,0.94	0.837,0.978	0.914,0.967	0.909,0.76	0.911,0.821	0.942,0.819	0.877,0.857	0.919,0.869	0.902,0.871	0.79,0.802	0.962,0.88	0.869,0.924	0.89,0.976	0.862,0.836
Ga01g01457	Chr01	-	66932487	66932910	66932487	66932907	66933008	66933057	1.0,0.0	0.098,0.0	0.246,0.151	0.0,0.065	0.117,0.043	NA,0.0	0.131,0.077	0.082,0.053	0.0,0.0	0.085,0.136	0.0,0.176	0.057,0.189	0.182,0.182	0.136,0.179	0.0,0.131	0.0,0.0
Ga01g01459	Chr01	-	67387650	67387980	67387650	67387962	67388881	67389019	0.799,0.81	0.867,0.773	1.0,1.0	0.749,0.936	0.928,0.804	0.824,0.895	0.845,0.972	0.872,0.885	0.895,0.732	0.895,0.749	0.891,0.879	0.444,0.125	0.92,0.89	0.847,0.89	0.816,1.0	0.732,0.822
Ga01g01496	Chr01	+	74642935	74643010	74642957	74643010	74642143	74642570	0.355,0.18	0.411,0.355	0.184,0.099	0.216,0.364	0.292,0.379	0.184,0.216	0.18,0.09	0.191,0.497	0.569,0.268	0.241,0.452	0.27,0.278	0.023,0.0	0.243,0.165	0.355,0.364	0.236,0.553	0.185,0.463
Ga01g01496	Chr01	+	74645064	74645595	74645214	74645595	74643912	74644014	0.429,0.636	1.0,0.0	0.778,0.875	0.786,0.75	0.842,0.933	0.857,0.933	0.9,0.586	0.611,1.0	0.75,0.736	1.0,0.529	0.922,0.931	0.689,0.467	0.68,0.773	0.833,0.714	0.5,0.778	0.739,0.674
Ga01g01499	Chr01	-	75579991	75580071	75579991	75580055	75580186	75580335	0.367,0.252	0.215,0.126	0.483,0.215	0.095,0.309	0.285,0.41	0.303,0.465	0.336,0.355	0.358,0.0	0.403,0.433	0.336,0.295	0.289,0.219	0.116,0.1	0.303,0.312	0.214,0.24	0.162,0.126	0.49,0.465
Ga01g01505	Chr01	+	76029996	76030184	76030009	76030184	76029730	76029897	0.0,0.0	0.121,0.0	0.14,0.0	0.12,0.044	0.064,0.051	0.077,0.029	0.089,0.048	0.089,0.1	0.175,0.115	0.072,0.06	0.043,0.137	0.225,0.433	0.077,0.051	0.263,0.057	0.016,0.0	0.1,0.092
Ga01g01512	Chr01	+	76811953	76812692	76812496	76812692	76811711	76811868	0.429,0.117	0.333,NA	0.8,0.857	0.818,0.75	0.922,0.667	0.909,0.689	0.706,0.833	0.633,0.474	NA,NA	1.0,0.615	1.0,0.667	1.0,NA	0.714,0.867	0.778,0.655	0.571,1.0	1.0,0.385
Ga01g01519	Chr01	-	77076370	77076543	77076370	77076540	77076662	77077131	NA,NA	NA,NA	NA,NA	1.0,0.0	NA,NA	NA,NA	NA,NA	NA,NA	NA,NA	NA,1.0	NA,NA	NA,NA	1.0,0.197	0.495,0.0	NA,NA	NA,NA
Ga01g01522	Chr01	-	77980986	77981711	77980986	77981033	77981996	77982078	0.171,0.146	0.13,0.0	0.091,0.031	0.06,0.053	0.03,0.056	0.007,0.087	0.028,0.045	0.058,0.018	0.097,0.082	0.049,0.077	0.124,0.104	0.103,0.058	0.052,0.04	0.062,0.055	0.053,0.081	0.165,0.09
Ga01g01539	Chr01	+	79210687	79210942	79210716	79210942	79209313	79209352	1.0,1.0	NA,NA	0.7,0.609	1.0,0.637	0.28,0.089	0.438,0.0	0.291,0.169	0.609,0.0	0.0,1.0	1.0,0.0	0.148,0.206	0.757,0.0	0.503,0.242	1.0,0.406	0.28,0.0	1.0,1.0
Ga01g01553	Chr01	-	80316565	80318679	80316565	80318641	80318922	80319076	NA,0.0	0.814,0.948	0.593,0.645	0.784,1.0	NA,NA	1.0,1.0	NA,NA	1.0,NA	0.522,0.897	0.849,0.759	1.0,1.0	1.0,NA	0.766,0.884	1.0,1.0	0.924,1.0	1.0,0.744
Ga01g01553	Chr01	-	80316565	80318679	80316565	80318641	80320366	80320491	0.0,1.0	0.718,0.766	1.0,1.0	1.0,0.889	1.0,NA	NA,0.522	NA,1.0	1.0,1.0	0.853,0.831	0.868,0.879	0.0,0.0	1.0,NA	0.8,0.921	1.0,1.0	0.814,1.0	1.0,1.0
Ga01g01554	Chr01	+	80409830	80409910	80409837	80409910	80409598	80409685	0.907,0.904	0.839,0.854	0.866,0.923	0.897,0.903	0.896,0.887	0.885,0.883	0.873,0.888	0.898,0.898	0.911,0.898	0.934,0.914	0.88,0.874	0.904,0.872	0.896,0.869	0.865,0.89	0.896,0.917	0.924,0.882
Ga01g01564	Chr01	+	81384931	81384992	81384934	81384992	81384339	81384446	0.595,1.0	0.746,NA	1.0,0.638	0.873,0.662	0.839,0.797	0.495,0.797	0.727,0.797	0.723,0.797	0.595,0.62	0.746,1.0	0.887,0.94	0.574,0.855	0.873,0.898	0.887,0.611	0.71,0.329	1.0,0.54
Ga01g01564	Chr01	+	81385376	81386565	81386394	81386565	81384931	81384992	0.0,0.0	0.032,0.0	0.111,0.0	0.036,0.0	0.0,0.0	0.0,0.032	0.014,0.007	0.065,0.059	0.0,0.054	0.167,0.043	0.0,0.158	0.043,0.097	0.167,0.022	0.0,0.0	0.0,0.0	0.0,0.0
Ga01g01567	Chr01	+	81424966	81425203	81424991	81425203	81424757	81424888	1.0,0.828	0.866,0.0	1.0,NA	1.0,1.0	1.0,1.0	NA,1.0	1.0,1.0	NA,1.0	1.0,0.828	1.0,0.707	0.939,0.921	0.913,1.0	0.944,0.861	1.0,1.0	0.879,1.0	1.0,1.0
Ga01g01600	Chr01	-	83953040	83953172	83953040	83953162	83953334	83953463	0.888,0.657	0.647,0.0	0.902,0.517	0.834,1.0	0.478,0.923	0.661,0.83	0.595,0.616	0.74,0.512	1.0,0.786	0.786,1.0	0.746,0.647	0.733,0.0	0.541,0.749	0.725,0.744	0.775,0.0	0.647,0.712
Ga01g01626	Chr01	+	85297558	85298348	85298321	85298348	85297131	85297305	NA,NA	0.0,0.0	NA,NA	0.333,0.0	NA,NA	NA,NA	NA,NA	0.0,NA	NA,0.0	0.0,NA	0.0,0.067	NA,NA	0.0,0.0	NA,NA	0.015,0.026	NA,NA
Ga01g01631	Chr01	-	85506900	85507386	85506900	85507318	85507532	85507697	0.929,0.694	0.843,NA	1.0,0.893	1.0,0.958	1.0,NA	NA,1.0	1.0,1.0	NA,1.0	0.924,0.984	1.0,0.57	0.896,0.924	0.599,0.656	1.0,0.89	1.0,0.888	0.959,0.91	1.0,1.0
Ga01g01637	Chr01	+	85659870	85660063	85659988	85660063	85659663	85659778	NA,NA	0.0,0.333	0.333,0.529	0.0,0.214	NA,1.0	NA,0.6	1.0,0.667	NA,1.0	1.0,1.0	0.455,0.462	0.333,1.0	NA,NA	0.474,0.333	0.5,0.273	0.333,0.5	1.0,0.333
Ga01g01642	Chr01	-	86369391	86369828	86369391	86369711	86370107	86370214	0.5,NA	0.5,NA	0.0,0.385	0.529,0.238	0.63,0.286	0.6,0.358	0.333,0.429	0.5,0.267	0.538,0.571	1.0,0.643	0.533,0.619	0.3,0.0	0.349,0.4	0.3,0.478	0.571,0.75	0.5,0.5
Ga01g01646	Chr01	+	86983987	86984078	86984012	86984078	86983496	86983586	NA,NA	0.082,0.0	NA,0.187	0.349,0.0	0.287,0.177	0.287,0.091	0.0,0.097	0.0,0.0	0.0,0.0	0.118,0.087	0.071,0.502	NA,NA	0.174,0.101	0.202,0.077	0.0,0.446	NA,0.0
Ga01g01656	Chr01	+	88998964	88999042	88998967	88999042	88998746	88998833	1.0,0.934	1.0,1.0	0.774,1.0	0.922,0.915	0.879,0.782	1.0,0.864	1.0,0.774	1.0,1.0	1.0,0.807	1.0,1.0	0.758,1.0	0.834,0.746	0.915,0.457	0.839,0.844	0.649,0.662	0.567,0.887
Ga01g01662	Chr01	-	89166694	89166804	89166694	89166796	89166884	89167423	0.0,NA	0.221,0.651	0.085,0.189	0.421,0.338	0.324,0.318	0.237,0.0	0.219,0.272	0.466,0.118	NA,NA	0.384,0.737	0.483,0.231	0.821,0.886	0.318,0.211	0.43,0.147	0.135,0.824	0.0,NA
Ga01g01667	Chr01	+	89214875	89215403	89215311	89215403	89214604	89214758	0.824,0.888	0.929,1.0	0.636,0.878	0.864,0.858	0.821,0.768	0.705,0.796	0.701,0.721	0.631,0.784	0.905,0.919	0.831,0.723	0.65,0.897	0.952,0.909	0.637,0.606	0.559,0.656	0.889,0.955	0.767,0.839
Ga01g01675	Chr01	+	89563581	89564216	89563808	89564216	89563072	89563448	0.0,0.017	0.0,NA	0.125,0.0	0.156,0.111	0.016,0.036	0.0,0.017	0.031,0.023	0.0,0.103	0.091,0.0	0.0,0.019	0.0,0.091	0.0,0.0	0.047,0.114	0.103,0.056	0.024,0.0	0.074,0.069
Ga01g01684	Chr01	+	90784006	90784548	90784474	90784548	90783615	90783741	0.0,0.0	0.071,0.0	0.032,0.049	0.045,0.048	0.03,0.041	0.063,0.032	0.019,0.009	0.019,0.083	0.067,0.057	0.023,0.117	0.071,0.031	0.063,0.111	0.0,0.075	0.101,0.024	0.06,0.033	0.04,0.088
Ga01g01695	Chr01	-	91891065	91892895	91891065	91891216	91893931	91894124	0.333,0.556	0.067,0.2	0.0,0.0	0.077,0.031	0.005,0.028	0.0,0.0	0.0,0.032	0.008,0.027	0.6,0.0	0.0,0.0	0.0,0.1	0.495,0.5	0.0,0.043	0.0,0.0	0.0,0.0	0.0,0.125
Ga01g01703	Chr01	-	92445245	92445614	92445245	92445596	92446740	92447027	0.146,0.354	0.189,0.0	0.043,0.176	0.072,0.176	0.299,0.348	0.339,0.176	0.176,0.128	0.46,0.0	0.066,0.102	0.176,0.0	0.176,0.109	0.681,0.681	0.0,0.096	0.196,0.247	0.0,0.631	0.146,0.371
Ga01g01707	Chr01	+	92686516	92686802	92686618	92686802	92686249	92686358	0.5,1.0	0.862,0.429	0.636,0.75	0.86,0.878	0.86,0.793	0.739,0.808	0.658,0.69	0.558,0.644	0.895,1.0	0.706,0.709	0.862,0.857	0.106,0.182	0.726,0.721	0.531,0.848	0.8,1.0	0.833,0.918
Ga01g01707	Chr01	+	92686516	92686802	92686639	92686802	92686249	92686358	0.6,0.541	0.59,0.556	0.444,0.412	0.83,0.656	0.741,0.66	0.643,0.613	0.546,0.671	0.78,0.875	0.692,0.737	1.0,0.645	0.664,0.568	0.467,0.556	0.638,0.552	0.578,0.622	0.769,0.789	0.644,0.795
Ga01g01707	Chr01	+	92686618	92686802	92686639	92686802	92686249	92686358	0.454,0.0	0.172,0.454	0.25,0.143	0.384,0.185	0.424,0.294	0.333,0.244	0.362,0.395	0.679,0.73	0.294,0.0	1.0,0.405	0.365,0.177	0.593,0.652	0.35,0.307	0.491,0.217	0.454,0.0	0.403,0.238
Ga01g01709	Chr01	-	92760701	92761054	92760701	92760951	92763013	92763460	0.572,0.742	0.714,0.333	0.785,0.76	0.6,0.669	0.614,0.594	0.524,0.543	0.538,0.556	0.574,0.523	0.655,0.607	0.709,0.53	0.748,0.595	0.689,0.565	0.693,0.638	0.711,0.722	0.66,0.542	0.556,0.644
Ga01g01733	Chr01	-	93634874	93635511	93634874	93635206	93636920	93637135	0.0,0.0	0.0,0.0	0.0,0.0	0.0,0.067	0.0,0.0	NA,0.0	0.0,0.056	0.0,0.0	0.091,0.0	0.0,0.0	0.0,0.158	0.0,NA	0.0,0.0	0.0,0.0	0.125,0.0	0.0,0.0
Ga01g01743	Chr01	-	94259944	94260340	94259944	94260002	94260875	94260958	0.0,0.5	0.036,0.111	0.034,0.0	0.013,0.021	0.02,0.0	0.0,0.045	0.023,0.008	0.015,0.029	0.0,0.077	0.0,0.017	0.037,0.0	0.029,0.0	0.05,0.075	0.0,0.032	0.006,0.0	0.017,0.041
Ga01g01743	Chr01	-	94254095	94255064	94254095	94254238	94255370	94255424	0.167,0.0	0.036,0.0	0.111,0.0	0.037,0.013	0.018,0.012	0.008,0.013	0.0,0.0	0.014,0.025	0.0,0.0	0.027,0.0	0.039,0.0	0.042,0.0	0.0,0.019	0.036,0.022	0.006,0.0	0.038,0.022
Ga01g01743	Chr01	-	94253358	94253499	94253358	94253488	94254095	94255424	1.0,1.0	0.948,1.0	0.82,1.0	0.983,0.925	0.939,0.948	0.971,0.965	0.935,0.94	0.977,0.912	0.963,0.927	0.927,1.0	0.924,0.937	0.93,1.0	0.96,0.896	0.967,0.932	0.933,1.0	0.872,1.0
Ga01g01754	Chr01	+	95013663	95014045	95013685	95014045	95012116	95013591	0.376,0.258	0.254,0.524	0.374,0.422	0.226,0.279	0.197,0.117	0.197,0.217	0.213,0.18	0.168,0.157	0.234,0.215	0.292,0.3	0.243,0.187	0.355,0.352	0.226,0.261	0.193,0.238	0.248,0.292	0.202,0.227
Ga01g01777	Chr01	-	96000379	96000652	96000379	96000537	96001305	96001419	0.0,0.0	0.0,NA	0.125,0.0	0.0,0.0	0.012,0.0	0.0,0.036	0.065,0.0	0.0,0.023	0.061,0.0	0.0,0.02	0.018,0.0	0.026,0.0	0.0,0.0	0.0,0.0	0.0,0.0	0.0,0.026
Ga01g01784	Chr01	+	96369990	96370078	96369997	96370078	96369557	96369826	0.895,1.0	0.767,1.0	1.0,1.0	1.0,1.0	0.944,0.95	1.0,1.0	0.916,0.883	0.969,1.0	0.485,0.898	0.85,0.754	0.916,0.883	0.586,0.739	1.0,0.715	1.0,1.0	0.876,0.803	0.79,0.964
Ga01g01787	Chr01	-	96511580	96512351	96511580	96512036	96512428	96512698	1.0,NA	1.0,NA	0.818,1.0	1.0,0.0	0.737,0.444	0.714,0.25	0.667,0.333	0.52,0.4	0.778,0.333	NA,1.0	1.0,1.0	0.4,0.143	0.538,NA	0.5,0.556	1.0,0.0	0.143,0.5
Ga01g01794	Chr01	-	96741123	96741193	96741123	96741177	96741326	96741370	1.0,1.0	1.0,NA	0.839,1.0	1.0,1.0	1.0,0.933	1.0,0.752	1.0,1.0	1.0,0.912	0.723,1.0	1.0,1.0	1.0,0.937	1.0,1.0	1.0,1.0	1.0,1.0	1.0,0.635	0.912,0.965
Ga01g01800	Chr01	+	97406037	97406374	97406159	97406374	97405665	97405769	0.0,0.333	0.099,0.0	0.083,0.02	0.13,0.164	0.132,0.106	0.071,0.044	0.053,0.071	0.069,0.127	1.0,0.103	0.091,0.064	0.135,0.052	0.087,0.12	0.062,0.042	0.071,0.096	0.062,0.056	0.053,0.143
Ga01g01812	Chr01	-	97768548	97768617	97768548	97768612	97768709	97768750	0.473,0.256	0.692,NA	0.546,0.616	0.215,0.622	0.36,0.413	0.38,0.512	0.361,0.35	0.49,0.304	0.265,0.634	0.419,0.516	0.311,0.584	0.32,0.228	0.428,0.304	0.634,0.265	0.341,0.243	0.311,0.621
Ga01g01814	Chr01	-	97865588	97865782	97865588	97865693	97865850	97866024	NA,0.0	0.0,NA	0.0,0.0	0.346,0.15	0.181,0.056	0.0,0.0	0.0,0.143	0.0,0.0	0.0,0.0	0.0,0.209	0.039,0.131	0.056,0.261	0.209,0.062	0.0,0.346	0.0,0.0	0.0,0.15
Ga01g01824	Chr01	-	98323976	98324108	98323976	98324071	98325565	98325653	NA,1.0	0.268,0.0	0.0,0.0	0.0,0.0	0.216,0.084	NA,0.162	0.0,0.084	0.191,0.18	NA,0.0	0.423,0.306	0.196,0.0	0.0,0.227	0.101,0.128	0.068,0.075	0.053,0.688	NA,NA
Ga01g01828	Chr01	-	98381695	98381934	98381695	98381912	98382262	98382370	NA,NA	1.0,NA	1.0,0.943	0.712,0.915	0.811,0.824	0.94,0.788	0.86,0.767	0.941,0.895	0.0,1.0	1.0,0.805	0.733,0.698	0.725,0.767	0.892,0.861	0.897,0.65	0.553,0.767	NA,1.0
Ga01g01854	Chr01	-	99394336	99394628	99394336	99394515	99395105	99395457	NA,0.0	0.714,NA	0.333,0.25	0.529,0.0	0.41,0.217	0.259,0.244	0.16,0.292	0.313,0.556	0.5,0.6	0.263,0.143	0.304,0.188	0.143,0.0	0.176,0.067	0.2,0.143	0.263,0.0	0.667,0.2
Ga01g01862	Chr01	-	100026095	100026235	100026095	100026232	100026356	100026576	NA,NA	0.495,0.0	0.424,0.109	0.464,0.403	0.495,0.164	0.109,0.202	0.321,0.267	0.475,0.274	0.0,0.329	0.495,0.303	0.305,0.583	0.38,0.662	0.426,0.434	0.336,0.329	0.696,0.0	0.0,1.0
Ga01g01866	Chr01	-	100265433	100265583	100265433	100265526	100265835	100265940	0.39,0.303	0.068,0.084	0.06,0.309	0.147,0.242	0.185,0.111	0.106,0.221	0.161,0.179	0.172,0.18	0.072,0.161	0.152,0.131	0.146,0.166	0.228,0.143	0.131,0.162	0.229,0.221	0.147,0.225	0.196,0.242
Ga01g01871	Chr01	-	100397981	100398781	100397981	100398767	100400600	100401720	0.0,0.0	0.202,0.0	0.0,0.0	0.261,0.074	0.135,0.0	0.0,0.047	0.04,0.071	0.049,0.0	0.0,0.069	0.0,0.128	0.161,0.0	0.159,0.371	0.0,0.099	0.164,0.069	0.0,0.099	0.387,0.0
Ga01g01871	Chr01	-	100397981	100400855	100397981	100400826	100401079	100401720	0.438,0.0	NA,NA	NA,1.0	NA,0.0	1.0,NA	NA,NA	NA,0.0	1.0,NA	NA,NA	NA,NA	1.0,NA	0.577,1.0	NA,1.0	NA,NA	NA,NA	0.0,0.438
Ga01g01879	Chr01	-	100612782	100612993	100612782	100612951	100613787	100613923	0.14,0.223	0.044,0.0	0.15,0.111	0.195,0.308	0.128,0.103	0.124,0.133	0.168,0.134	0.154,0.073	0.105,0.195	0.1,0.146	0.084,0.157	0.031,0.103	0.145,0.22	0.139,0.114	0.107,0.202	0.136,0.165
Ga01g01886	Chr01	-	100757132	100757225	100757132	100757221	100757297	100757363	1.0,0.0	0.955,1.0	1.0,0.883	0.886,0.853	0.872,1.0	NA,1.0	0.759,0.593	0.764,0.829	1.0,1.0	1.0,0.921	0.886,0.914	0.649,0.927	0.842,0.66	0.853,0.872	0.907,1.0	1.0,1.0
Ga01g01886	Chr01	-	100758921	100760012	100758921	100759113	100760242	100760299	0.333,1.0	0.067,0.25	0.333,0.333	0.429,0.13	0.059,0.111	NA,0.0	0.059,0.111	0.25,0.143	0.333,0.0	0.143,0.5	0.111,0.077	0.286,NA	0.333,0.2	0.333,0.182	0.0,0.5	0.0,0.0
Ga01g01901	Chr01	-	101041422	101041687	101041422	101041523	101041799	101042027	NA,0.0	0.0,NA	NA,0.0	0.091,0.143	0.053,0.2	0.0,0.0	0.037,0.0	0.023,0.143	0.333,0.0	0.0,NA	0.0,0.0	NA,NA	0.333,0.25	0.0,0.231	1.0,0.0	NA,1.0
Ga01g01903	Chr01	+	101062434	101064242	101062581	101064242	101061588	101061991	0.0,0.0	0.073,0.0	0.081,0.0	0.071,0.043	0.045,0.0	0.111,0.167	0.034,0.026	0.026,0.0	0.111,0.073	0.0,0.0	0.103,0.0	0.189,0.074	0.0,0.1	0.179,0.0	0.167,0.0	0.037,0.045
Ga01g01908	Chr01	+	101145799	101146357	101145808	101146357	101145625	101145713	1.0,0.649	NA,NA	NA,1.0	NA,0.188	0.502,0.401	0.258,0.278	0.452,0.43	0.683,0.093	NA,0.481	NA,0.847	NA,1.0	0.316,NA	0.085,0.382	0.552,0.382	NA,NA	NA,0.0
Ga01g01922	Chr01	-	102025316	102025756	102025316	102025428	102026101	102026202	0.0,NA	0.111,1.0	0.263,0.0	0.412,0.571	0.156,0.091	0.083,0.103	0.163,0.12	0.179,0.167	0.2,0.0	0.111,0.211	0.429,0.231	0.057,0.045	0.0,0.067	0.02,0.077	0.0,0.0	NA,0.5
Ga01g01922	Chr01	-	102024353	102024502	102024353	102024453	102024645	102024796	NA,NA	0.0,0.0	0.183,0.0	0.144,0.208	0.052,0.037	0.023,0.017	0.074,0.021	0.079,0.092	0.0,0.0	0.0,0.135	0.112,0.053	0.043,0.02	0.172,0.0	0.066,0.153	0.13,0.574	NA,0.0
Ga01g01922	Chr01	-	102024011	102024084	102024011	102024065	102024176	102024269	NA,NA	0.629,NA	1.0,1.0	0.699,0.772	0.715,0.76	0.786,0.679	0.819,0.688	0.902,0.871	1.0,NA	0.922,0.957	0.733,0.585	0.598,0.697	0.809,1.0	0.753,0.856	1.0,1.0	0.0,NA
Ga01g01940	Chr01	-	102558816	102558871	102558816	102558860	102558965	102559039	NA,NA	1.0,NA	NA,1.0	0.476,NA	0.584,0.476	1.0,0.353	0.532,0.452	0.509,0.845	0.0,1.0	1.0,NA	0.679,NA	1.0,NA	0.645,0.476	0.0,1.0	1.0,NA	0.0,NA
Ga01g01941	Chr01	-	102584862	102585120	102584862	102585087	102585502	102585548	0.791,0.707	0.178,NA	0.362,0.201	0.694,0.082	0.262,0.178	0.0,0.124	0.219,0.235	0.226,0.191	1.0,0.201	0.0,0.502	0.402,0.146	0.677,0.751	0.251,0.335	0.274,0.393	0.726,0.201	0.393,0.498
Ga01g01951	Chr01	-	102820508	102820675	102820508	102820660	102821534	102821610	1.0,1.0	1.0,1.0	NA,1.0	1.0,0.767	0.875,1.0	1.0,1.0	0.898,0.964	0.875,1.0	1.0,0.913	1.0,1.0	1.0,1.0	1.0,1.0	0.933,1.0	0.906,1.0	0.778,0.814	1.0,0.868
Ga01g01952	Chr01	+	102843493	102843600	102843508	102843600	102843206	102843356	0.902,0.625	1.0,1.0	0.887,1.0	1.0,1.0	0.972,0.927	0.887,0.953	0.877,1.0	0.951,0.801	1.0,0.948	0.828,1.0	0.94,0.854	0.61,0.732	0.966,0.958	0.913,0.87	0.851,1.0	0.846,0.98
Ga01g01952	Chr01	+	102843493	102843859	102843795	102843859	102843206	102843356	0.093,0.068	0.173,1.0	0.31,0.4	0.143,0.438	0.42,0.341	0.391,0.548	0.576,0.45	0.481,0.315	0.086,0.157	0.478,0.63	0.115,0.303	0.793,0.852	0.593,0.542	0.545,0.253	0.269,0.179	0.262,0.261
Ga01g01962	Chr01	+	103131631	103131989	103131923	103131989	103130575	103131481	0.0,0.057	0.0,0.0	0.027,0.01	0.0,0.009	0.036,0.0	0.0,0.0	0.035,0.0	0.0,0.0	0.017,0.058	0.034,0.028	0.006,0.039	0.113,0.053	0.082,0.0	0.0,0.0	0.007,0.0	0.04,0.012
Ga01g01971	Chr01	-	103373350	103373493	103373350	103373488	103373564	103373976	0.0,0.153	0.325,0.0	0.49,0.208	0.278,0.49	0.278,0.249	0.602,0.325	0.331,0.317	0.22,0.325	0.419,0.435	0.794,0.27	0.278,0.138	0.762,0.658	0.176,0.194	0.0,0.466	0.366,0.0	0.59,0.771
Ga01g02021	Chr01	-	104510774	104510977	104510774	104510974	104511465	104511619	1.0,1.0	0.746,1.0	0.71,0.551	0.702,0.691	0.871,0.889	0.821,0.826	0.72,0.823	0.823,0.903	0.855,0.778	0.688,0.779	0.975,0.784	0.841,0.683	0.756,0.779	0.915,0.746	0.746,0.71	0.567,1.0
Ga01g02023	Chr01	-	104622723	104623408	104622723	104622840	104623761	104624253	0.083,0.0	0.143,0.0	0.111,0.051	0.106,0.0	0.034,0.034	0.097,0.025	0.114,0.067	0.085,0.05	0.08,0.038	0.122,0.143	0.075,0.041	0.143,0.029	0.083,0.097	0.079,0.062	0.077,0.059	0.167,0.171
Ga01g02024	Chr01	+	104655701	104656404	104656337	104656404	104655433	104655568	0.032,0.0	0.0,0.0	0.0,0.111	0.037,0.0	0.036,0.013	0.059,0.042	0.072,0.179	0.026,0.03	0.071,0.077	0.135,0.2	0.0,0.0	0.057,0.03	0.074,0.04	0.231,0.023	0.106,0.0	0.04,0.053
Ga01g02032	Chr01	+	104908192	104908480	104908267	104908480	104908035	104908057	NA,NA	NA,NA	NA,NA	NA,NA	NA,NA	1.0,0.389	0.509,0.49	NA,1.0	NA,0.0	NA,0.0	NA,NA	NA,NA	1.0,0.696	1.0,NA	NA,NA	NA,NA
Ga01g02033	Chr01	-	104917352	104917843	104917352	104917755	104917960	104918142	1.0,0.571	0.776,0.661	0.869,0.837	0.929,0.812	0.94,0.942	0.944,0.88	0.929,0.829	0.925,0.859	1.0,0.732	0.79,0.687	0.833,0.833	0.728,1.0	0.836,0.796	0.775,0.763	0.801,0.895	0.838,0.854
Ga01g02039	Chr01	-	104940261	104940369	104940261	104940325	104940590	104940674	1.0,1.0	0.954,0.893	0.94,0.736	0.819,0.901	0.749,0.794	0.852,0.861	0.853,0.897	0.912,0.898	0.787,0.885	0.756,1.0	0.856,0.818	1.0,1.0	0.925,0.915	0.689,0.894	0.924,0.905	0.886,0.909
Ga01g02071	Chr01	-	105561282	105562743	105561282	105562722	105562942	105563026	0.0,NA	0.0,NA	0.0,NA	NA,0.0	0.0,NA	NA,0.0	NA,0.769	NA,0.0	NA,NA	0.0,1.0	0.156,0.357	NA,NA	NA,0.0	0.0,NA	0.625,0.714	NA,NA
Ga01g02096	Chr01	-	105882234	105882396	105882234	105882382	105882614	105882650	NA,NA	1.0,NA	0.726,0.688	0.307,1.0	0.307,1.0	0.508,0.347	0.228,0.399	0.391,0.68	NA,NA	0.0,0.898	0.726,1.0	0.586,1.0	0.325,0.469	0.443,0.371	1.0,1.0	0.469,1.0
Ga01g02111	Chr01	-	106196330	106196764	106196330	106196665	106196837	106196896	1.0,NA	1.0,NA	NA,NA	1.0,NA	1.0,NA	0.0,0.715	1.0,1.0	0.091,1.0	0.819,1.0	0.0,NA	1.0,NA	1.0,NA	1.0,NA	1.0,1.0	NA,NA	1.0,0.334
Ga01g02115	Chr01	+	106307693	106308691	106307799	106308691	106307358	106307548	0.333,0.733	0.571,1.0	1.0,0.474	0.5,0.833	0.917,0.909	1.0,0.636	0.538,0.778	0.636,1.0	0.6,0.75	1.0,0.556	0.609,0.733	0.343,0.6	0.692,0.636	0.8,0.6	0.739,0.556	0.889,0.714
Ga01g02116	Chr01	-	106319965	106320190	106319965	106320185	106320598	106320723	NA,NA	0.562,NA	0.906,0.658	1.0,1.0	0.55,0.69	0.852,0.713	0.733,0.74	0.862,0.65	NA,1.0	0.658,0.673	0.49,1.0	NA,NA	0.325,0.627	0.914,0.676	1.0,NA	1.0,0.49
Ga01g02118	Chr01	-	106518597	106518842	106518597	106518753	106519001	106519085	1.0,NA	0.0,0.0	0.0,0.0	0.059,0.084	0.056,0.036	0.0,0.096	0.0,0.046	0.07,0.039	0.0,0.102	0.066,0.0	0.022,0.013	0.0,0.0	0.015,0.019	0.126,0.067	0.131,0.046	0.131,0.106
Ga01g02118	Chr01	-	106516229	106516582	106516229	106516564	106516796	106516931	0.0,NA	0.0,0.0	0.0,0.0	0.077,0.047	0.094,0.066	0.062,0.062	0.038,0.034	0.0,0.054	0.0,0.062	0.093,0.013	0.045,0.057	0.098,0.0	0.08,0.089	0.024,0.113	0.023,0.051	0.064,0.048
Ga01g02119	Chr01	-	106541430	106543330	106541430	106543301	106543400	106543626	0.438,1.0	1.0,1.0	NA,0.609	1.0,0.0	0.824,0.182	1.0,0.7	0.875,1.0	0.675,1.0	NA,0.0	0.438,0.342	0.257,1.0	NA,NA	0.163,1.0	0.862,0.539	1.0,NA	0.565,0.913
Ga01g02130	Chr01	-	106746062	106746307	106746062	106746153	106746639	106746919	NA,NA	1.0,0.6	1.0,1.0	0.667,0.778	1.0,NA	0.0,0.333	1.0,NA	NA,1.0	NA,1.0	0.613,0.625	0.912,0.905	0.375,NA	0.814,0.617	0.556,0.698	0.588,1.0	NA,1.0
Ga01g02135	Chr01	+	106813843	106816196	106813966	106816196	106813206	106813410	1.0,0.744	0.917,0.571	0.96,0.655	0.822,0.854	0.915,0.886	0.895,0.893	0.906,0.877	0.842,0.73	0.732,0.776	0.84,0.901	0.886,0.877	0.761,0.692	0.865,0.884	0.88,0.684	0.805,0.791	0.866,0.778
Ga01g02145	Chr01	-	106900043	106900306	106900043	106900147	106900572	106900718	0.13,0.07	0.136,NA	0.064,0.031	0.143,0.185	0.0,0.2	NA,0.0	0.2,0.538	0.0,1.0	0.25,0.154	0.0,0.015	0.119,0.191	0.231,0.1	0.1,0.038	0.081,0.125	0.0,NA	0.097,0.162
Ga01g02165	Chr01	-	107425038	107426145	107425038	107426142	107426287	107426358	0.179,0.131	0.348,0.164	0.424,0.164	0.134,0.574	0.258,0.43	0.259,0.269	0.368,0.269	0.219,0.227	0.44,0.362	0.462,0.201	0.395,0.292	0.193,0.495	0.293,0.289	0.282,0.296	0.329,0.061	0.068,0.313
Ga01g02166	Chr01	+	107503681	107503779	107503704	107503779	107503357	107503435	0.353,0.0	0.12,NA	0.214,0.17	0.0,0.0	0.0,0.235	0.189,0.154	0.0,0.129	0.353,0.0	0.45,0.353	0.247,0.389	0.29,0.0	0.621,0.551	0.45,0.076	0.214,0.214	0.45,NA	0.804,0.12
Ga01g02171	Chr01	-	107603165	107603924	107603165	107603817	107604490	107604569	NA,NA	0.25,0.5	0.0,0.125	NA,0.167	0.273,0.135	0.158,0.143	0.176,0.143	0.167,0.2	NA,1.0	0.467,0.182	0.412,0.128	0.353,0.143	0.143,0.143	0.0,0.118	0.1,0.333	0.0,NA
Ga01g02171	Chr01	-	107603165	107603817	107603165	107603796	107603900	107603924	NA,NA	0.625,0.0	NA,0.625	NA,0.714	1.0,1.0	0.454,0.769	1.0,1.0	0.555,0.384	NA,NA	0.357,0.625	0.493,NA	0.5,0.454	0.384,1.0	1.0,0.769	1.0,1.0	NA,0.0
Ga01g02174	Chr01	-	107681869	107681978	107681869	107681970	107682176	107682307	1.0,1.0	0.824,NA	1.0,0.555	0.651,0.483	0.757,0.752	1.0,0.0	0.627,0.761	0.595,0.384	NA,0.651	1.0,0.483	0.539,0.412	1.0,1.0	0.555,0.318	0.609,0.428	0.651,1.0	1.0,0.412
Ga01g02182	Chr01	+	107889854	107890105	107889872	107890105	107889665	107889741	0.719,0.571	0.348,0.793	0.596,0.379	0.46,0.547	0.316,0.479	0.557,0.421	0.494,0.41	0.662,0.635	0.895,0.752	0.544,0.613	0.51,0.543	0.595,0.568	0.557,0.561	0.802,0.472	0.421,0.587	0.642,0.517
Ga01g02183	Chr01	+	107901641	107901892	107901659	107901892	107901465	107901570	0.266,0.18	0.021,0.0	0.091,0.07	0.129,0.19	0.188,0.116	0.191,0.102	0.125,0.043	0.117,0.146	0.081,0.134	0.068,0.132	0.085,0.044	0.185,0.179	0.0,0.052	0.052,0.074	0.128,0.072	0.09,0.176
Ga01g02184	Chr01	-	107905703	107906207	107905703	107906109	107906408	107906509	0.757,0.892	0.732,1.0	1.0,1.0	0.896,0.698	0.885,0.945	0.828,0.784	0.922,0.71	0.775,0.735	0.835,0.591	1.0,0.258	0.96,0.797	1.0,0.921	0.865,0.78	0.762,0.88	0.746,1.0	0.735,0.81
Ga01g02184	Chr01	-	107907448	107907541	107907448	107907537	107907794	107907860	0.0,0.06	0.18,0.0	0.163,0.065	0.15,0.259	0.254,0.327	0.15,0.405	0.262,0.212	0.317,0.203	0.0,0.073	0.203,0.368	0.379,0.319	0.271,0.217	0.195,0.0	0.15,0.378	0.276,0.28	0.239,0.08
Ga01g02203	Chr01	+	108217885	108217982	108217892	108217982	108217196	108217772	NA,NA	0.32,1.0	0.883,1.0	0.876,0.239	0.795,0.928	0.8,1.0	0.855,0.938	0.795,0.883	NA,1.0	0.79,1.0	0.386,0.0	1.0,NA	0.79,0.809	0.889,0.79	1.0,1.0	1.0,0.868
Ga01g02210	Chr01	+	108287384	108287437	108287387	108287437	108286629	108287167	NA,NA	NA,NA	0.359,0.495	0.0,NA	0.094,0.311	NA,0.395	0.495,0.42	0.495,0.0	NA,0.0	0.274,0.181	0.301,0.164	1.0,NA	0.085,0.246	0.395,0.234	NA,0.0	NA,NA
Ga01g02228	Chr01	+	108523526	108526037	108524797	108526037	108523218	108523434	0.0,0.038	0.023,0.0	0.125,0.0	0.071,0.016	0.02,0.125	0.158,0.333	0.05,0.118	0.098,0.0	0.0,0.063	0.02,0.051	0.111,0.0	0.053,0.143	0.042,0.015	0.0,0.0	0.088,0.0	0.171,0.101
Ga01g02231	Chr01	+	108551801	108552129	108551937	108552129	108551240	108551492	0.667,0.5	0.0,1.0	0.111,0.0	0.0,0.0	0.172,0.0	0.03,0.037	0.268,0.059	0.091,0.2	0.176,0.217	0.333,0.6	0.25,0.0	0.268,0.304	0.2,0.0	0.143,0.0	0.25,0.6	0.068,0.159
Ga01g02253	Chr01	-	108771857	108771897	108771857	108771882	108772699	108772771	1.0,0.925	1.0,1.0	1.0,1.0	1.0,1.0	0.968,0.953	1.0,0.913	1.0,1.0	0.951,0.778	0.568,1.0	0.778,1.0	0.875,0.814	0.943,1.0	0.925,1.0	0.523,1.0	1.0,1.0	1.0,0.91
Ga01g02253	Chr01	-	108773850	108773946	108773850	108773937	108774160	108774250	0.735,0.316	0.236,0.0	0.481,0.276	0.316,0.291	0.316,0.678	0.536,0.22	0.308,0.516	0.335,0.209	1.0,0.592	0.425,0.316	0.454,0.357	0.217,0.0	0.248,0.214	0.822,0.246	0.683,0.526	0.435,0.552
Ga01g02253	Chr01	-	108778236	108778539	108778236	108778329	108778700	108778827	0.0,0.07	0.25,NA	1.0,0.25	0.556,0.176	0.333,0.3	0.556,0.882	0.5,0.571	0.615,0.3	0.429,0.6	0.333,0.077	0.625,0.4	0.1,NA	0.44,0.333	0.455,0.647	0.6,1.0	0.2,0.263
Ga01g02253	Chr01	-	108780197	108780265	108780197	108780224	108780368	108780477	1.0,1.0	0.698,1.0	0.74,1.0	1.0,1.0	0.865,0.958	0.924,1.0	0.963,0.924	0.861,0.877	0.781,0.88	1.0,0.81	0.942,1.0	0.947,0.588	0.954,0.963	1.0,0.847	0.858,0.924	0.769,0.909
Ga01g02267	Chr01	-	109026824	109026882	109026824	109026877	109026960	109027052	0.982,0.98	0.966,1.0	0.99,0.91	0.966,0.981	0.949,0.982	0.975,1.0	0.914,0.836	0.977,0.939	0.969,0.933	1.0,1.0	0.897,0.922	0.84,0.857	0.842,0.955	0.984,0.892	0.927,0.947	0.947,0.987
Ga01g02267	Chr01	-	109025641	109026042	109025641	109025739	109026260	109026308	0.04,0.034	0.104,0.143	0.032,0.051	0.08,0.083	0.063,0.106	0.034,0.083	0.011,0.011	0.053,0.032	0.097,0.043	0.07,0.033	0.059,0.091	0.156,0.171	0.053,0.027	0.024,0.037	0.1,0.056	0.041,0.032
Ga01g02267	Chr01	-	109024525	109024644	109024525	109024617	109024742	109024805	0.028,0.053	0.121,0.0	0.0,0.027	0.076,0.029	0.091,0.067	0.0,0.0	0.0,0.017	0.039,0.04	0.022,0.039	0.066,0.0	0.09,0.072	0.052,0.085	0.0,0.038	0.023,0.034	0.035,0.031	0.055,0.044
Ga01g02284	Chr01	+	109407379	109408159	109408074	109408159	109407116	109407289	0.0,0.0	0.238,NA	0.333,0.0	0.0,0.016	0.091,0.057	0.2,0.111	0.061,0.0	0.032,0.029	0.0,0.077	0.0,0.0	0.143,0.034	0.241,0.0	0.0,0.0	0.333,0.0	0.0,0.1	0.222,0.182
Ga01g02284	Chr01	+	109401798	109401966	109401805	109401966	109401089	109401240	1.0,0.912	0.611,0.0	0.883,0.904	0.93,0.864	0.611,1.0	0.677,0.77	0.689,0.863	0.798,0.845	0.904,0.838	0.809,0.86	0.862,0.783	0.749,1.0	0.842,0.912	0.863,0.898	0.86,0.938	0.876,0.812
Ga01g02284	Chr01	+	109407379	109408159	109408083	109408159	109407116	109407289	1.0,0.538	0.75,NA	1.0,0.467	1.0,1.0	0.667,0.722	0.667,0.68	0.852,0.684	1.0,0.789	0.5,1.0	1.0,0.889	0.867,0.583	1.0,1.0	0.5,1.0	1.0,1.0	1.0,1.0	0.846,0.854
Ga01g02284	Chr01	+	109400852	109400930	109400863	109400930	109400592	109400671	0.154,0.312	0.476,1.0	0.784,0.784	0.56,0.577	0.558,0.5	0.405,0.522	0.512,0.794	0.459,0.214	0.577,0.254	0.431,0.62	0.365,0.431	0.775,0.312	0.588,0.555	0.206,0.312	0.609,0.645	0.548,0.806
Ga01g02284	Chr01	+	109408074	109408159	109408083	109408159	109407116	109407289	1.0,0.683	0.787,NA	1.0,0.618	1.0,1.0	0.768,0.822	0.712,0.787	0.914,0.822	1.0,0.887	0.649,1.0	1.0,0.937	0.917,0.721	1.0,1.0	0.676,1.0	1.0,1.0	1.0,1.0	0.866,0.893
Ga01g02290	Chr01	-	109478334	109478529	109478334	109478505	109479916	109480243	0.245,0.694	1.0,1.0	1.0,1.0	0.493,0.942	1.0,0.913	0.619,1.0	1.0,0.675	1.0,1.0	0.789,0.884	1.0,0.73	0.709,0.587	0.52,0.0	0.83,0.785	1.0,1.0	0.85,1.0	1.0,0.7
Ga01g02298	Chr01	+	109556985	109558069	109557079	109558069	109556534	109556804	0.0,0.0	0.019,0.012	0.079,0.02	0.046,0.046	0.025,0.043	0.011,0.018	0.034,0.027	0.028,0.025	0.0,0.036	0.022,0.018	0.059,0.037	0.0,0.0	0.047,0.036	0.013,0.027	0.064,0.0	0.067,0.024
Ga01g02301	Chr01	-	109586231	109587819	109586231	109587603	109588142	109588191	0.117,0.088	0.058,0.0	0.0,0.033	0.03,0.054	0.063,0.0	0.0,0.0	0.063,0.025	0.071,0.0	0.063,0.042	0.024,0.018	0.082,0.042	0.0,0.0	0.056,0.0	0.027,0.042	0.065,0.034	0.111,0.055
Ga01g02305	Chr01	-	109632084	109632176	109632084	109632137	109632280	109632401	NA,1.0	NA,NA	NA,1.0	NA,1.0	1.0,0.419	1.0,0.743	1.0,0.558	0.0,1.0	NA,0.0	1.0,0.743	1.0,NA	NA,NA	1.0,NA	NA,NA	0.0,NA	NA,0.0
Ga01g02339	Chr01	+	110086509	110086858	110086517	110086858	110085859	110085926	NA,1.0	1.0,NA	0.0,0.849	1.0,1.0	1.0,1.0	1.0,0.237	0.737,0.849	1.0,1.0	1.0,1.0	1.0,1.0	1.0,1.0	1.0,1.0	1.0,0.894	1.0,0.824	1.0,1.0	1.0,1.0
Ga01g02345	Chr01	+	110160207	110160498	110160270	110160498	110160052	110160128	0.381,0.552	0.035,0.0	0.0,0.0	0.149,0.0	0.018,0.035	0.0,0.047	0.09,0.0	0.0,0.026	0.17,0.083	0.042,0.204	0.098,0.149	0.0,0.0	0.149,0.0	0.221,0.0	0.105,0.381	0.126,0.193
Ga01g02375	Chr01	+	110642728	110644419	110642747	110644419	110641670	110641831	NA,NA	1.0,NA	NA,0.458	1.0,0.67	0.492,0.871	NA,0.585	0.524,0.377	0.772,1.0	1.0,1.0	0.629,0.425	0.935,0.629	NA,NA	1.0,0.871	0.361,0.629	1.0,1.0	1.0,0.717
Ga01g02411	Chr01	+	111081462	111081504	111081465	111081504	111081072	111081168	0.428,0.417	0.35,0.296	0.456,0.36	0.282,0.398	0.358,0.398	0.356,0.304	0.365,0.277	0.36,0.275	0.236,0.282	0.438,0.321	0.363,0.382	0.475,0.424	0.324,0.481	0.387,0.396	0.432,0.405	0.463,0.416
Ga01g02416	Chr01	-	111177509	111177629	111177509	111177623	111177736	111177964	0.488,0.656	0.276,0.0	0.192,0.113	0.167,0.093	0.121,0.092	0.144,0.082	0.18,0.137	0.22,0.101	0.0,0.206	0.068,0.199	0.0,0.297	NA,1.0	0.055,0.16	0.178,0.171	0.0,0.0	0.138,0.15
Ga01g02416	Chr01	-	111177509	111177659	111177509	111177629	111177736	111177964	0.436,0.0	0.0,1.0	0.0,0.436	0.699,0.673	0.492,0.486	0.508,0.643	0.546,0.665	0.367,0.492	1.0,0.643	0.756,0.523	1.0,0.492	NA,0.0	0.756,0.236	0.382,0.436	1.0,NA	0.671,0.524
Ga01g02416	Chr01	-	111182067	111182430	111182067	111182427	111182633	111183045	NA,NA	0.311,NA	0.495,0.44	0.0,0.611	0.479,0.662	0.495,0.533	0.495,0.567	0.269,0.329	0.109,0.197	0.62,0.0	0.329,0.0	0.395,NA	0.662,1.0	0.329,1.0	0.62,0.0	0.14,0.314
Ga01g02416	Chr01	-	111177509	111177659	111177509	111177623	111177736	111177964	0.425,0.0	0.0,0.156	0.0,0.09	0.318,0.174	0.118,0.087	0.148,0.139	0.21,0.24	0.141,0.098	0.212,0.32	0.185,0.214	0.156,0.291	NA,NA	0.152,0.056	0.118,0.138	0.198,0.0	0.245,0.163
Ga01g02439	Chr01	+	111529180	111529660	111529382	111529660	111528583	111528697	1.0,1.0	1.0,1.0	1.0,0.714	0.583,1.0	0.944,0.674	0.889,1.0	0.84,0.806	0.893,0.758	1.0,0.926	1.0,1.0	0.786,0.613	0.81,0.538	1.0,1.0	0.867,1.0	0.9,1.0	1.0,1.0
Ga01g02456	Chr01	-	111737078	111738856	111737078	111738616	111739077	111739246	0.625,1.0	1.0,1.0	0.556,1.0	0.545,1.0	0.944,1.0	0.8,0.867	0.946,0.8	0.533,1.0	0.538,1.0	0.765,1.0	0.95,1.0	0.909,0.667	1.0,0.933	1.0,1.0	0.75,1.0	1.0,1.0
Ga01g02484	Chr01	-	111989069	111989239	111989069	111989234	111989617	111989701	NA,NA	NA,NA	0.391,1.0	0.0,1.0	0.49,0.243	0.419,0.278	0.391,0.31	0.706,0.419	NA,NA	0.0,0.325	NA,NA	1.0,1.0	NA,NA	1.0,0.0	NA,NA	0.0,NA
Ga01g02484	Chr01	-	111989069	111989244	111989069	111989239	111989617	111989701	NA,NA	NA,NA	0.49,0.49	1.0,0.49	0.61,0.755	NA,0.706	0.758,0.641	0.698,0.638	NA,NA	1.0,0.658	1.0,1.0	0.49,0.0	1.0,NA	0.49,1.0	1.0,NA	NA,NA
Ga01g02484	Chr01	-	111989069	111989244	111989069	111989234	111989617	111989701	NA,NA	NA,NA	0.379,1.0	0.647,1.0	0.598,0.494	0.478,0.478	0.665,0.443	0.846,0.558	NA,NA	0.647,0.478	1.0,1.0	1.0,NA	1.0,NA	1.0,0.314	1.0,NA	0.0,NA
Ga01g02486	Chr01	+	112058031	112058310	112058034	112058310	112057492	112057899	0.0,0.22	0.0,1.0	0.197,0.197	0.151,0.0	0.082,0.0	0.219,0.0	0.118,0.184	0.44,0.0	0.37,0.197	0.0,0.353	0.0,0.0	0.296,0.14	0.288,0.404	0.274,0.495	0.662,0.164	0.219,0.312
Ga01g02488	Chr01	+	112076608	112076906	112076645	112076906	112076355	112076526	1.0,0.967	0.88,NA	1.0,1.0	0.917,1.0	0.924,1.0	1.0,0.862	1.0,1.0	1.0,1.0	0.95,0.854	1.0,1.0	0.786,1.0	0.71,1.0	1.0,1.0	1.0,1.0	1.0,1.0	0.815,1.0
Ga01g02491	Chr01	-	112090590	112090668	112090590	112090665	112090759	112090819	0.495,0.34	0.278,0.495	0.551,0.418	0.213,0.616	0.583,0.337	0.401,0.346	0.303,0.351	0.317,0.223	0.102,0.335	0.38,0.675	0.343,0.365	0.554,0.438	0.459,0.422	0.738,0.323	0.405,0.164	0.317,0.325
Ga01g02494	Chr01	+	112108637	112108724	112108661	112108724	112108382	112108465	1.0,1.0	1.0,1.0	0.448,1.0	0.919,0.812	0.761,0.983	0.932,0.946	0.818,0.817	0.947,1.0	0.89,0.89	0.709,0.67	1.0,1.0	0.845,0.725	0.867,0.916	0.947,1.0	0.871,0.73	0.802,1.0
Ga01g02512	Chr01	-	112233127	112233324	112233127	112233234	112234826	112234928	0.513,0.823	0.26,1.0	0.0,0.0	0.345,0.513	0.345,0.055	0.0,0.612	0.296,0.467	0.787,0.345	0.441,0.853	0.441,0.116	0.678,0.283	0.53,0.174	0.0,0.311	0.0,0.231	0.551,0.26	0.441,0.376
Ga01g02514	Chr01	+	112241424	112241863	112241669	112241863	112239268	112240762	0.0,0.0	NA,NA	0.0,0.0	NA,0.0	0.143,0.083	0.0,0.13	0.0,0.154	0.385,0.273	NA,0.333	0.333,0.077	0.143,0.0	0.188,0.067	NA,0.0	NA,1.0	0.0,0.0	0.143,0.0
Ga01g02516	Chr01	+	112250477	112250619	112250509	112250619	112248807	112248892	NA,1.0	0.604,1.0	1.0,0.432	0.64,0.792	0.712,0.677	1.0,0.604	0.815,0.733	0.753,0.233	NA,1.0	0.792,0.893	0.924,0.873	0.611,0.935	0.82,0.696	0.0,0.364	0.859,1.0	0.559,0.828
Ga01g02517	Chr01	+	112257922	112258162	112258037	112258162	112257227	112257420	0.833,0.89	0.8,0.778	0.889,1.0	1.0,1.0	0.8,0.806	1.0,0.917	0.756,0.747	0.783,0.907	0.833,0.917	0.8,0.889	1.0,0.77	0.839,0.961	0.73,0.792	1.0,1.0	0.923,1.0	1.0,0.802
Ga01g02517	Chr01	+	112260015	112260198	112260021	112260198	112259699	112259889	0.833,0.96	0.884,1.0	1.0,0.938	0.887,0.981	0.895,0.93	0.887,0.948	0.956,0.894	0.915,1.0	1.0,0.826	0.925,0.851	0.98,0.946	0.971,0.968	0.942,0.907	0.93,0.93	0.898,0.915	0.911,0.95
Ga01g02518	Chr01	+	112275610	112275792	112275616	112275792	112275294	112275484	1.0,0.953	1.0,1.0	1.0,0.741	0.956,0.84	0.843,0.759	0.741,0.752	0.83,0.875	0.91,0.965	0.656,0.851	0.925,0.925	1.0,0.845	0.937,0.785	1.0,0.819	1.0,0.95	0.92,1.0	1.0,0.886
Ga01g02527	Chr01	+	112502610	112502819	112502668	112502819	112501789	112501902	NA,NA	0.717,NA	0.032,0.297	1.0,NA	NA,NA	NA,NA	NA,NA	0.0,0.0	0.0,NA	1.0,0.0	1.0,0.0	0.0,NA	1.0,NA	NA,NA	NA,NA	NA,NA
Ga01g02531	Chr01	+	112545701	112546169	112545908	112546169	112543298	112545263	NA,NA	NA,NA	1.0,1.0	1.0,1.0	0.6,0.833	1.0,1.0	1.0,1.0	1.0,1.0	1.0,1.0	1.0,1.0	1.0,1.0	0.833,1.0	1.0,0.6	1.0,1.0	1.0,NA	1.0,0.5
Ga01g02531	Chr01	+	112545908	112546169	112545974	112546169	112543298	112545263	1.0,1.0	NA,NA	NA,NA	NA,NA	0.644,0.232	NA,NA	0.0,NA	0.644,NA	0.644,0.376	0.0,NA	0.131,NA	0.076,NA	NA,1.0	NA,NA	NA,NA	NA,1.0
Ga01g02531	Chr01	+	112546462	112546799	112546523	112546799	112546248	112546297	0.0,0.0	0.0,0.0	0.384,0.0	0.0,0.172	0.0,0.054	0.0,0.0	0.0,0.0	0.054,0.082	NA,0.0	0.0,0.555	0.199,0.0	0.268,0.135	0.135,0.122	0.0,0.0	0.135,NA	0.237,0.0
Ga01g02531	Chr01	+	112545701	112546169	112545974	112546169	112543298	112545263	1.0,1.0	NA,NA	1.0,1.0	1.0,1.0	0.8,0.714	1.0,1.0	0.333,1.0	0.9,1.0	0.714,0.5	0.5,1.0	0.529,1.0	0.2,1.0	1.0,1.0	1.0,1.0	1.0,NA	1.0,1.0
Ga01g02535	Chr01	-	112576251	112576370	112576251	112576321	112576456	112576621	NA,0.252	0.771,NA	0.503,1.0	0.503,0.871	0.74,0.336	0.574,0.858	0.91,0.835	0.529,1.0	NA,0.574	0.0,1.0	0.686,0.871	0.536,0.503	0.729,0.752	1.0,1.0	0.771,NA	0.692,0.548
Ga01g02535	Chr01	-	112576917	112577136	112576917	112577125	112577470	112577842	0.0,0.0	NA,NA	0.154,0.476	0.0,0.131	0.32,0.244	0.266,0.0	0.163,0.199	0.214,0.161	0.0,0.312	0.0,0.0	0.061,0.405	0.259,0.266	0.131,0.07	0.199,0.0	0.312,0.377	0.185,0.254
Ga01g02543	Chr01	+	112732221	112732295	112732229	112732295	112731767	112731914	NA,NA	0.555,0.4	0.189,0.665	0.737,0.211	1.0,1.0	NA,NA	NA,1.0	NA,NA	NA,1.0	0.483,0.546	0.637,0.631	NA,NA	NA,NA	0.651,0.272	1.0,0.483	1.0,1.0
Ga01g02562	Chr01	+	112918157	112919956	112918666	112919956	112917621	112917671	0.077,0.0	0.25,0.0	0.0,0.0	0.0,0.0	0.075,0.067	0.0,0.0	0.053,0.0	0.111,0.0	0.077,0.158	0.125,0.167	0.543,0.043	0.143,0.03	0.167,0.0	0.0,0.056	0.0,0.143	0.333,0.034
Ga01g02566	Chr01	+	113019981	113021567	113021216	113021567	113018786	113019300	NA,NA	0.0,0.0	0.333,1.0	1.0,0.0	NA,NA	0.0,NA	NA,NA	NA,NA	NA,0.429	0.667,NA	0.3,0.2	NA,NA	1.0,NA	0.5,0.0	0.778,1.0	NA,1.0
Ga02g00006	Chr02	-	178093	178261	178093	178234	178562	178838	0.543,0.781	0.209,NA	0.0,0.0	0.442,0.117	0.49,0.337	0.442,0.0	0.233,0.268	0.067,0.497	0.704,0.0	0.442,0.76	0.185,0.442	0.613,0.543	0.253,0.137	0.117,0.322	0.442,1.0	0.649,0.209
Ga02g00009	Chr02	+	204029	204337	204062	204337	203614	203750	0.201,0.0	0.0,0.0	0.43,0.239	0.0,0.139	0.051,0.027	0.106,0.085	0.071,0.061	0.06,0.016	0.097,0.0	0.036,0.137	0.089,0.187	0.0,0.0	0.194,0.1	0.09,0.279	0.152,0.0	0.185,0.112
Ga02g00018	Chr02	+	253830	253932	253884	253932	252500	253286	0.04,0.011	0.05,0.0	0.098,0.0	0.016,0.037	0.029,0.044	0.026,0.013	0.016,0.016	0.011,0.014	0.019,0.031	0.0,0.021	0.027,0.042	0.038,0.028	0.0,0.017	0.021,0.013	0.124,0.042	0.054,0.012
Ga02g00021	Chr02	+	259719	259885	259810	259885	259527	259620	1.0,1.0	1.0,1.0	0.647,1.0	0.825,1.0	0.913,0.872	1.0,1.0	1.0,1.0	1.0,1.0	0.759,1.0	1.0,0.773	0.966,0.852	0.78,0.926	1.0,1.0	0.917,1.0	1.0,1.0	1.0,1.0
Ga02g00053	Chr02	-	439913	440494	439913	439983	440580	440730	0.246,0.297	0.141,0.135	0.214,0.065	0.148,0.053	0.1,0.074	0.087,0.069	0.082,0.095	0.129,0.071	0.08,0.087	0.081,0.118	0.109,0.166	0.405,0.337	0.116,0.132	0.049,0.059	0.132,0.121	0.282,0.222
Ga02g00081	Chr02	-	611753	613723	611753	612714	614213	614437	1.0,1.0	NA,NA	0.333,0.0	0.0,0.04	0.06,0.07	0.189,0.077	0.101,0.108	0.186,0.093	NA,NA	1.0,0.556	0.0,NA	1.0,1.0	0.125,0.077	0.0,0.176	0.0,NA	0.0,NA
Ga02g00086	Chr02	-	658068	658168	658068	658165	658394	658695	0.403,0.543	0.495,0.495	0.514,0.558	0.536,0.621	0.462,0.376	0.471,0.437	0.446,0.501	0.502,0.515	0.607,0.432	0.485,0.449	0.56,0.555	0.313,0.62	0.51,0.53	0.581,0.455	0.462,0.526	0.448,0.605
Ga02g00088	Chr02	+	667608	667810	667628	667810	667387	667526	0.456,0.528	0.239,0.0	0.456,0.456	0.54,0.512	0.573,0.193	0.627,0.627	0.662,0.617	0.883,0.489	0.359,0.834	0.335,0.557	0.415,0.746	0.582,0.799	0.508,0.671	0.377,0.436	0.573,0.512	0.704,0.577
Ga02g00100	Chr02	+	763435	763777	763669	763777	763219	763356	1.0,0.556	0.6,1.0	1.0,NA	0.714,0.333	1.0,1.0	1.0,1.0	1.0,1.0	1.0,0.0	1.0,1.0	1.0,0.789	1.0,0.905	0.135,0.101	1.0,0.867	0.689,0.6	1.0,0.333	1.0,0.692
Ga02g00100	Chr02	+	763933	764323	763943	764323	763435	763777	0.821,1.0	0.623,NA	0.692,1.0	0.733,1.0	1.0,0.821	1.0,1.0	0.805,0.579	0.865,0.786	1.0,1.0	0.821,1.0	0.639,0.93	0.752,0.869	0.853,0.902	0.906,1.0	1.0,1.0	1.0,0.936
Ga02g00135	Chr02	-	1024378	1024510	1024378	1024413	1025562	1027248	1.0,0.101	1.0,1.0	1.0,1.0	0.848,1.0	1.0,1.0	NA,1.0	0.696,1.0	1.0,1.0	1.0,1.0	0.67,1.0	1.0,1.0	1.0,1.0	1.0,1.0	1.0,1.0	1.0,1.0	1.0,0.868
Ga02g00136	Chr02	-	1028379	1028472	1028379	1028445	1028541	1028602	1.0,1.0	0.917,1.0	0.911,0.76	0.771,0.948	0.872,0.803	0.76,0.852	0.94,0.922	0.882,0.771	0.679,1.0	1.0,0.877	0.946,0.955	0.961,1.0	0.897,0.966	0.954,0.946	1.0,0.704	0.864,1.0
Ga02g00144	Chr02	+	1107170	1107350	1107229	1107350	1106360	1106522	1.0,NA	0.919,1.0	1.0,1.0	0.874,0.835	0.801,0.704	0.935,0.688	0.915,0.716	0.799,0.938	0.654,0.602	0.867,0.959	0.839,0.854	0.883,1.0	0.731,0.812	0.627,0.83	0.925,1.0	1.0,NA
Ga02g00145	Chr02	+	1137369	1137549	1137446	1137549	1136995	1137157	1.0,1.0	1.0,1.0	1.0,1.0	0.531,0.862	0.827,0.942	1.0,0.891	1.0,0.824	0.872,1.0	1.0,1.0	0.361,0.0	0.828,0.929	0.08,0.139	0.772,0.926	1.0,1.0	0.739,0.819	1.0,1.0
Ga02g00150	Chr02	-	1165818	1165913	1165818	1165880	1166284	1166452	0.302,0.0	0.221,1.0	0.531,0.0	0.159,0.0	0.236,0.355	0.106,0.185	0.172,0.201	0.159,0.128	0.131,0.602	0.131,0.274	0.084,0.211	0.043,0.0	0.201,0.162	0.126,0.137	0.274,0.335	0.255,0.198
Ga02g00151	Chr02	-	1180596	1182544	1180596	1182533	1182653	1182716	NA,NA	1.0,NA	0.0,0.0	NA,0.476	0.431,0.185	0.476,0.431	0.312,0.312	1.0,0.0	NA,NA	0.0,NA	NA,0.312	NA,1.0	1.0,NA	NA,0.0	NA,0.0	NA,NA
Ga02g00165	Chr02	+	1327979	1329519	1328012	1329519	1327311	1327517	NA,NA	0.726,0.0	0.531,0.54	0.751,1.0	0.901,0.801	0.901,1.0	0.905,0.779	0.841,1.0	1.0,1.0	0.638,0.759	0.486,1.0	0.274,1.0	0.865,0.621	1.0,0.955	0.502,1.0	0.751,1.0
Ga02g00174	Chr02	+	1495845	1497585	1496982	1497585	1494863	1495553	0.191,0.397	0.643,0.6	0.643,0.857	0.516,0.438	0.605,0.714	0.6,0.778	0.301,0.516	0.474,0.507	0.568,0.447	0.857,0.8	0.966,0.969	0.231,0.0	0.643,0.618	0.459,0.373	0.267,0.394	0.464,0.518
Ga02g00184	Chr02	-	1664577	1664885	1664577	1664880	1665225	1665819	0.205,0.218	0.107,0.0	0.096,0.0	0.129,0.0	0.02,0.072	0.0,0.085	0.06,0.027	0.0,0.0	0.0,0.031	0.057,0.04	0.133,0.112	0.295,0.49	0.031,0.0	0.03,0.129	0.046,0.103	0.0,0.107
Ga02g00198	Chr02	+	1788180	1788425	1788183	1788425	1787632	1787813	0.065,0.048	0.133,0.0	0.109,0.14	0.094,0.019	0.079,0.0	0.047,0.055	0.046,0.043	0.038,0.17	0.174,0.101	0.105,0.184	0.074,0.117	0.424,0.0	0.131,0.225	0.117,0.096	0.127,0.0	0.041,0.193
Ga02g00216	Chr02	-	2022695	2022840	2022695	2022834	2023014	2023271	NA,1.0	1.0,NA	1.0,0.895	0.741,1.0	0.945,0.625	0.488,0.656	0.781,0.714	0.826,0.276	1.0,NA	0.717,0.563	NA,0.656	NA,NA	0.488,0.656	0.741,0.588	0.388,1.0	NA,0.0
Ga02g00229	Chr02	-	2215102	2215303	2215102	2215253	2215381	2215511	0.041,0.076	0.0,1.0	0.0,0.0	0.251,0.0	0.0,0.16	0.401,0.0	0.129,0.053	0.129,0.0	0.251,0.0	0.0,0.308	0.0,0.0	0.027,0.0	0.308,0.201	0.0,0.0	0.667,0.0	0.053,0.136
Ga02g00240	Chr02	+	2365835	2366288	2366004	2366288	2365417	2365602	0.0,0.0	0.0,0.0	0.0,0.0	0.0,0.5	0.0,0.0	NA,0.0	0.0,0.0	0.333,0.0	0.0,0.0	0.0,NA	0.067,0.0	0.0,0.0	NA,0.0	0.0,0.0	0.0,0.0	0.0,0.429
Ga02g00251	Chr02	-	2488368	2489897	2488368	2489774	2490091	2490214	0.0,NA	0.2,0.0	0.0,NA	0.0,0.0	0.467,0.071	0.053,0.091	0.0,0.063	0.053,0.0	NA,0.0	0.0,0.2	0.143,0.0	0.111,0.0	0.154,0.2	0.143,0.5	0.25,0.0	0.333,0.091
Ga02g00257	Chr02	+	2580928	2581759	2581693	2581759	2580194	2580267	0.0,0.364	0.0,0.111	0.333,0.29	0.25,0.227	0.352,0.234	0.132,0.217	0.229,0.227	0.458,0.472	0.6,0.407	0.412,0.134	0.244,0.179	0.742,0.818	0.246,0.396	0.368,0.259	0.278,0.6	0.29,0.409
Ga02g00272	Chr02	+	2770917	2771048	2770920	2771048	2770517	2770836	0.0,NA	1.0,NA	NA,NA	0.329,0.359	0.567,0.45	0.0,0.0	0.855,0.246	1.0,0.0	NA,NA	0.662,0.595	1.0,1.0	1.0,NA	0.495,1.0	1.0,1.0	0.37,0.329	NA,NA
Ga02g00272	Chr02	+	2770061	2770148	2770078	2770148	2769339	2769609	1.0,1.0	1.0,1.0	1.0,NA	0.633,1.0	0.932,0.858	NA,1.0	1.0,1.0	0.365,1.0	NA,NA	1.0,1.0	NA,1.0	1.0,NA	NA,NA	1.0,NA	0.929,0.932	NA,NA
Ga02g00286	Chr02	+	3146482	3146635	3146500	3146635	3143635	3145786	0.0,0.0	NA,NA	0.0,0.299	NA,0.0	0.0,0.176	0.0,0.0	0.146,0.0	0.0,0.0	0.299,0.631	0.0,NA	0.254,1.0	0.532,1.0	NA,1.0	0.0,0.0	0.631,NA	0.0,0.125
Ga02g00309	Chr02	-	3540699	3541422	3540699	3541400	3541492	3541613	0.045,0.102	0.046,0.0	0.0,0.0	0.01,0.022	0.01,0.007	0.05,0.007	0.016,0.0	0.011,0.029	0.043,0.013	0.0,0.014	0.012,0.022	0.131,0.095	0.004,0.005	0.0,0.004	0.067,0.02	0.032,0.071
Ga02g00314	Chr02	-	3668685	3669356	3668685	3669351	3670221	3670286	0.972,0.874	0.984,1.0	1.0,1.0	0.901,0.936	0.912,0.953	0.873,0.944	0.9,0.959	0.899,0.848	0.878,0.941	0.882,0.957	0.974,0.762	1.0,1.0	0.952,0.952	0.951,0.947	1.0,0.906	0.947,0.94
Ga02g00319	Chr02	-	3758968	3759137	3758968	3759134	3759269	3759310	NA,0.746	0.844,NA	1.0,0.246	0.0,0.855	0.821,0.922	0.495,0.831	0.893,0.915	0.756,1.0	1.0,1.0	0.595,NA	0.746,1.0	1.0,NA	0.893,0.746	0.861,0.495	1.0,1.0	1.0,0.424
Ga02g00342	Chr02	-	4316937	4317027	4316937	4317024	4317115	4317316	NA,NA	0.567,NA	0.551,0.662	0.412,0.94	0.746,0.681	0.746,0.849	0.739,0.852	0.777,0.763	1.0,1.0	0.595,0.514	1.0,0.723	0.662,0.62	0.779,0.797	0.457,0.62	0.821,1.0	1.0,0.688
Ga02g00387	Chr02	+	5604205	5604316	5604221	5604316	5603730	5603850	1.0,NA	1.0,NA	1.0,0.614	0.776,0.566	0.623,0.533	0.635,0.771	0.665,0.794	0.517,0.544	1.0,0.0	0.635,0.41	NA,NA	0.647,0.603	0.465,0.776	NA,0.635	NA,NA	NA,NA
Ga02g00398	Chr02	+	6134701	6134770	6134712	6134770	6134039	6134573	NA,0.827	0.738,0.82	0.476,0.784	0.705,0.616	0.536,0.536	0.362,0.598	0.359,0.764	0.377,0.377	0.476,0.588	0.675,0.677	0.657,0.563	0.761,0.845	0.526,0.431	0.335,0.674	0.571,0.714	0.476,0.683
Ga02g00412	Chr02	+	6432611	6432869	6432784	6432869	6432368	6432536	0.0,0.1	0.0,0.0	0.2,0.0	0.0,0.023	0.094,0.12	0.091,0.053	0.026,0.1	0.059,0.063	0.0,0.024	0.0,0.04	0.0,0.077	0.077,0.333	0.158,0.167	0.0,0.0	0.0,0.111	0.176,0.037
Ga02g00412	Chr02	+	6432358	6432536	6432368	6432536	6432223	6432268	0.0,0.0	0.124,0.0	0.0,0.478	0.0,0.097	0.064,0.077	0.208,0.058	0.084,0.0	0.051,0.0	0.0,0.097	0.155,0.289	0.126,0.124	0.0,0.0	0.143,0.116	0.0,0.133	0.061,0.092	0.234,0.0
Ga02g00413	Chr02	-	6444236	6444873	6444236	6444810	6444960	6445022	0.235,0.831	1.0,1.0	1.0,1.0	0.847,1.0	0.797,0.777	0.8,0.839	0.825,0.869	0.675,1.0	1.0,1.0	1.0,0.711	0.939,0.928	0.815,1.0	0.937,1.0	0.451,0.931	0.711,1.0	1.0,0.806
Ga02g00422	Chr02	+	6746621	6746974	6746632	6746974	6746440	6746532	0.0,0.5	0.266,NA	0.0,0.458	0.312,0.396	0.316,0.312	0.345,0.269	0.316,0.375	0.285,0.347	0.377,0.225	0.154,0.443	0.399,0.359	0.305,0.536	0.193,0.411	0.243,0.248	0.671,0.185	0.083,0.628
Ga02g00425	Chr02	-	6820203	6820751	6820203	6820746	6820854	6821871	NA,1.0	0.0,NA	NA,NA	NA,NA	1.0,1.0	NA,NA	1.0,0.0	1.0,NA	NA,NA	NA,NA	NA,0.0	1.0,1.0	1.0,NA	NA,NA	0.49,NA	0.0,1.0
Ga02g00426	Chr02	-	6845664	6846043	6845664	6846024	6846121	6846183	0.418,0.539	0.22,0.108	0.166,0.547	0.377,0.33	0.207,0.145	0.0,0.0	0.0,0.145	0.717,0.297	0.326,0.29	0.115,0.458	0.139,0.17	0.0,0.22	1.0,0.346	0.0,0.22	0.175,0.0	0.458,0.083
Ga02g00427	Chr02	+	6899370	6899489	6899385	6899489	6899169	6899267	NA,NA	0.724,NA	0.505,0.427	0.637,0.0	NA,NA	NA,NA	NA,NA	NA,NA	NA,1.0	NA,NA	NA,0.0	NA,NA	NA,NA	0.0,0.637	1.0,1.0	NA,NA
Ga02g00432	Chr02	-	7082172	7083509	7082172	7083506	7084154	7084534	0.831,0.849	0.727,0.662	0.632,0.586	0.662,0.836	0.854,0.677	0.92,0.642	0.842,0.759	0.77,0.739	0.756,0.88	0.514,0.582	0.76,0.768	0.813,0.761	0.629,0.782	0.813,0.758	0.805,0.677	0.876,0.686
Ga02g00464	Chr02	-	7866386	7867371	7866386	7866618	7867483	7867539	0.0,NA	0.143,NA	1.0,NA	0.0,0.111	0.167,0.467	0.0,0.176	0.0,0.143	0.091,0.0	NA,1.0	1.0,0.429	0.5,0.0	0.624,0.429	1.0,0.8	0.0,0.2	0.0,0.0	0.0,0.273
Ga02g00477	Chr02	+	8217045	8218255	8217049	8218255	8216486	8216716	0.744,0.863	0.368,1.0	0.66,0.773	0.744,0.593	0.612,0.533	0.572,0.744	0.534,0.618	0.708,0.858	1.0,0.463	1.0,0.814	0.805,0.66	0.778,0.629	0.513,0.493	0.493,0.475	0.522,0.872	0.733,0.781
Ga02g00490	Chr02	+	8903339	8906765	8906589	8906765	8903122	8903262	NA,NA	1.0,NA	NA,NA	NA,NA	0.667,1.0	1.0,1.0	1.0,NA	1.0,1.0	NA,1.0	NA,NA	1.0,NA	1.0,1.0	NA,NA	0.5,1.0	1.0,NA	NA,NA
Ga02g00498	Chr02	+	9533350	9533460	9533354	9533460	9532230	9532300	0.466,0.643	0.842,1.0	0.66,0.829	0.879,0.759	0.919,0.766	0.493,0.629	0.755,0.654	0.787,0.959	0.808,0.817	1.0,0.7	0.814,0.744	0.603,0.814	0.795,0.817	0.808,0.579	0.612,0.708	0.66,0.884
Ga02g00504	Chr02	+	9734668	9736259	9734857	9736259	9733013	9733424	0.023,0.025	0.63,1.0	0.2,0.043	0.297,0.085	0.515,0.647	0.077,0.438	0.4,0.073	0.176,0.067	0.353,0.167	0.231,0.294	0.857,0.448	0.0,0.2	0.125,0.185	0.133,0.254	0.143,0.143	0.043,0.049
Ga02g00504	Chr02	+	9736461	9736724	9736541	9736724	9734857	9736155	0.192,0.1	0.0,0.0	1.0,0.122	0.736,0.25	1.0,0.0	1.0,0.0	0.27,0.27	0.27,0.085	0.357,0.156	0.218,0.426	0.241,0.357	0.061,0.0	1.0,0.137	0.493,0.527	0.156,0.527	1.0,0.218
Ga02g00507	Chr02	-	9833746	9834255	9833746	9833981	9834806	9835042	0.0,0.0	0.0,0.0	0.231,0.022	0.034,0.189	0.087,0.079	0.125,0.081	0.0,0.044	0.141,0.082	0.077,0.273	0.091,0.45	0.114,0.022	0.0,0.0	0.061,0.228	0.105,0.057	0.085,0.125	0.286,0.077
Ga02g00526	Chr02	-	10933652	10934066	10933652	10933997	10935018	10935224	NA,NA	0.675,0.229	0.675,0.685	0.283,0.441	0.0,0.372	NA,1.0	0.229,0.0	1.0,1.0	1.0,0.0	0.129,NA	0.409,0.587	1.0,NA	0.372,0.64	0.372,0.727	0.283,0.177	0.372,0.703
Ga02g00526	Chr02	-	10933652	10934066	10933652	10934038	10935018	10935224	NA,0.0	0.524,0.164	0.478,0.684	0.44,0.512	NA,0.136	0.0,0.44	1.0,NA	0.164,1.0	1.0,NA	0.208,0.0	1.0,0.759	0.164,NA	0.164,0.541	0.0,0.876	0.266,0.44	1.0,1.0
Ga02g00526	Chr02	-	10933652	10934038	10933652	10933997	10935018	10935224	NA,1.0	0.64,0.588	0.681,0.487	0.322,0.416	0.0,0.781	1.0,1.0	0.0,0.0	1.0,NA	NA,0.0	0.348,1.0	0.0,0.299	1.0,NA	0.74,0.588	0.588,0.263	0.507,0.206	0.0,0.0
Ga02g00538	Chr02	-	13806086	13806463	13806086	13806445	13806549	13806765	0.851,0.899	0.837,1.0	0.887,0.709	0.76,0.763	1.0,0.0	0.631,1.0	0.837,0.529	0.46,NA	0.858,0.807	0.84,0.842	0.832,0.833	0.795,0.815	0.802,0.838	0.827,0.809	0.857,0.622	0.855,0.832
Ga02g00539	Chr02	+	13993674	13993763	13993698	13993763	13992339	13992459	0.785,0.465	0.791,1.0	0.89,0.575	0.791,0.67	0.549,0.584	0.258,0.7	0.57,0.654	0.57,0.493	1.0,0.52	1.0,0.32	0.645,0.609	0.522,0.428	0.462,0.461	0.351,0.639	0.493,0.575	0.802,0.549
Ga02g00588	Chr02	-	21282166	21282249	21282166	21282236	21282366	21282495	0.471,0.877	0.675,1.0	1.0,1.0	0.641,0.598	0.442,0.678	0.699,0.704	0.706,0.572	0.899,0.549	NA,0.877	0.77,0.85	0.527,0.728	0.728,0.789	0.889,1.0	1.0,0.853	0.781,0.471	0.471,0.728
Ga02g00589	Chr02	-	21400105	21400355	21400105	21400310	21400622	21400866	1.0,0.047	1.0,NA	0.509,0.618	0.675,0.862	0.852,0.651	0.926,1.0	0.782,0.449	0.442,0.896	1.0,0.581	0.509,0.675	0.471,0.839	0.43,0.103	0.581,0.792	0.486,0.743	1.0,1.0	1.0,1.0
Ga02g00589	Chr02	-	21398152	21398244	21398152	21398232	21399116	21399228	0.0,0.0	0.0,0.0	0.13,0.0	0.114,0.0	0.184,0.153	0.07,0.215	0.148,0.168	0.048,0.094	0.474,0.137	0.0,0.153	0.045,0.172	0.0,0.153	0.094,0.0	0.053,0.205	0.194,0.13	0.0,0.096
Ga02g00591	Chr02	-	21581376	21582274	21581376	21581463	21582355	21582426	1.0,0.862	1.0,1.0	0.091,0.111	1.0,0.8	0.724,1.0	0.6,0.818	0.714,0.519	0.769,0.8	0.75,0.7	0.2,0.529	1.0,0.895	1.0,1.0	0.667,0.385	0.364,0.379	0.5,1.0	1.0,0.692
Ga02g00591	Chr02	-	21580970	21581277	21580970	21581250	21581376	21581463	1.0,1.0	1.0,1.0	1.0,1.0	1.0,0.704	0.938,0.826	0.888,0.847	0.735,1.0	1.0,0.864	1.0,1.0	1.0,0.917	1.0,0.888	0.927,NA	0.735,1.0	0.781,1.0	0.847,1.0	1.0,1.0
Ga02g00595	Chr02	-	21663730	21663985	21663730	21663982	21664152	21664943	NA,1.0	1.0,NA	1.0,1.0	0.197,0.395	0.238,0.3	0.197,0.0	0.098,0.0	0.311,0.495	NA,NA	0.662,0.915	1.0,0.495	0.0,NA	0.0,0.0	0.495,0.662	0.495,0.0	0.0,1.0
Ga02g00595	Chr02	-	21668662	21668737	21668662	21668693	21668811	21669546	NA,1.0	0.148,NA	1.0,0.317	0.258,0.148	0.473,0.635	0.482,1.0	0.449,0.258	0.317,0.258	NA,NA	0.0,0.511	0.677,0.258	0.0,1.0	1.0,0.0	0.0,NA	0.582,0.0	0.0,0.677
Ga02g00611	Chr02	-	22499984	22500326	22499984	22500308	22500589	22500672	0.719,1.0	1.0,1.0	0.773,0.719	1.0,1.0	0.975,1.0	0.9,0.929	0.974,1.0	0.953,1.0	1.0,0.951	1.0,0.81	1.0,1.0	0.824,0.39	1.0,1.0	0.857,0.908	1.0,1.0	0.837,0.949
Ga02g00611	Chr02	-	22504968	22505156	22504968	22505146	22505226	22505620	0.0,0.036	0.0,0.0	0.208,0.0	0.038,0.155	0.032,0.092	0.048,0.0	0.08,0.0	0.0,0.067	0.0,0.046	0.048,0.274	0.02,0.081	0.337,1.0	0.103,0.155	0.034,0.074	0.053,0.169	0.097,0.096
Ga02g00619	Chr02	-	23304257	23304433	23304257	23304371	23304694	23304781	0.236,0.497	0.236,0.0	0.0,0.481	0.0,0.382	0.171,0.11	0.382,0.125	0.0,0.09	0.042,0.171	1.0,0.0	0.236,0.0	0.11,0.481	0.531,0.236	0.0,0.121	0.756,0.134	0.0,0.216	0.382,0.042
Ga02g00619	Chr02	-	23304257	23304473	23304257	23304397	23304694	23304781	0.221,0.0	0.102,0.0	NA,NA	0.275,0.275	0.221,0.0	0.125,0.0	0.0,0.221	0.0,0.08	0.363,0.221	0.363,0.532	0.159,0.0	0.299,0.46	0.221,0.102	NA,0.0	0.0,0.0	0.0,0.0
Ga02g00619	Chr02	-	23304257	23304433	23304257	23304397	23304694	23304781	0.27,0.922	0.228,0.0	NA,1.0	0.0,0.496	0.357,0.228	0.357,0.425	0.0,0.33	0.0,0.185	0.596,0.0	0.425,0.0	0.27,0.307	0.188,0.27	0.0,0.228	0.496,0.33	0.0,0.297	0.0,0.156
Ga02g00619	Chr02	-	23304257	23304473	23304257	23304433	23304694	23304781	NA,0.0	0.264,NA	NA,0.0	1.0,0.264	0.0,0.0	0.193,0.0	NA,0.35	NA,0.264	0.0,1.0	NA,1.0	0.324,0.0	0.664,0.683	1.0,0.264	NA,0.0	NA,0.0	NA,0.0
Ga02g00619	Chr02	-	23304257	23304473	23304257	23304371	23304694	23304781	0.2,0.0	0.111,0.0	0.0,0.0	0.167,0.2	0.122,0.0	0.143,0.0	0.0,0.057	0.034,0.077	1.0,0.2	0.2,0.333	0.07,0.0	0.6,0.429	0.077,0.053	0.333,0.0	0.0,0.0	0.333,0.0
Ga02g00619	Chr02	-	23304257	23304397	23304257	23304371	23304694	23304781	0.444,0.074	0.499,0.444	0.0,0.0	0.324,0.375	0.237,0.285	0.516,0.156	0.246,0.161	0.385,0.464	1.0,0.444	0.285,0.285	0.218,0.666	0.745,0.444	0.21,0.307	0.762,0.23	0.359,0.383	0.762,0.186
Ga02g00632	Chr02	-	25033042	25033637	25033042	25033619	25034129	25034195	0.631,1.0	NA,1.0	1.0,0.46	1.0,0.348	0.875,0.932	0.649,0.719	0.773,0.544	0.872,0.599	NA,0.587	0.631,0.81	0.701,0.681	0.728,0.932	0.532,0.561	0.46,0.719	1.0,1.0	0.681,0.561
Ga02g00637	Chr02	+	25645581	25646962	25646827	25646962	25644451	25644756	NA,1.0	1.0,NA	1.0,0.5	NA,1.0	0.571,1.0	1.0,0.765	0.75,1.0	1.0,1.0	1.0,1.0	1.0,NA	1.0,0.2	1.0,NA	1.0,1.0	1.0,1.0	NA,NA	NA,NA
Ga02g00637	Chr02	+	25646799	25646962	25646827	25646962	25645581	25645701	NA,1.0	1.0,NA	NA,NA	NA,NA	0.282,NA	1.0,1.0	0.222,0.176	0.663,0.44	NA,NA	NA,NA	NA,0.0	0.0,NA	NA,1.0	1.0,NA	NA,NA	NA,NA
Ga02g00642	Chr02	+	25980191	25980295	25980196	25980295	25979989	25980106	1.0,0.0	0.536,NA	0.0,0.0	0.0,0.325	0.301,0.729	0.445,0.212	0.355,0.366	0.44,0.449	0.0,0.562	0.658,0.794	0.435,0.553	0.325,0.0	0.06,0.581	0.215,0.391	0.161,0.49	0.0,0.452
Ga02g00670	Chr02	-	28670924	28675051	28670924	28675048	28675132	28675318	0.14,0.259	0.329,0.197	0.495,0.0	0.595,0.303	0.457,0.495	0.0,0.0	0.273,0.545	0.495,0.44	0.484,0.645	0.71,0.495	0.364,0.314	0.346,0.416	0.662,0.495	0.246,0.495	0.533,0.329	0.433,0.506
Ga02g00670	Chr02	-	28670924	28673961	28670924	28673952	28674168	28675622	0.885,0.854	0.874,0.712	1.0,1.0	0.938,0.859	0.826,0.753	0.721,0.928	0.942,0.877	0.881,0.772	0.822,0.843	0.907,0.923	0.842,0.902	0.953,0.962	0.907,0.854	0.866,0.764	0.884,0.847	0.966,0.873
Ga02g00681	Chr02	-	30843032	30843316	30843032	30843130	30843697	30843895	0.0,0.0	0.023,0.0	0.048,0.0	0.019,0.0	0.0,0.028	0.0,0.0	0.0,0.0	0.0,0.0	0.0,0.013	0.0,0.0	0.02,0.026	0.007,0.0	0.011,0.0	0.057,0.031	0.0,0.0	0.043,0.008
Ga02g00695	Chr02	-	33616680	33617046	33616680	33617032	33617164	33617288	1.0,1.0	0.307,NA	NA,0.0	1.0,1.0	0.307,0.15	0.57,0.181	0.128,0.541	0.639,0.202	0.0,0.702	0.0,0.0	0.469,0.57	0.469,1.0	0.181,0.469	0.228,0.181	0.0,0.469	0.469,0.639
Ga02g00697	Chr02	-	34326092	34326187	34326092	34326135	34326292	34326525	0.018,0.004	0.016,0.0	0.128,0.0	0.078,0.0	0.022,0.0	0.054,0.041	0.034,0.041	0.034,0.013	0.0,0.036	0.048,0.057	0.03,0.026	0.011,0.009	0.034,0.095	0.018,0.0	0.0,0.0	0.017,0.057
Ga02g00697	Chr02	-	34325718	34325817	34325718	34325793	34326092	34326187	0.626,0.766	0.664,0.83	0.945,0.709	0.612,0.664	0.569,0.658	0.619,0.686	0.587,0.611	0.703,0.687	0.678,0.587	0.6,0.716	0.647,0.645	0.533,0.501	0.774,0.462	0.536,0.448	0.636,0.637	0.624,0.581
Ga02g00697	Chr02	-	34325249	34325495	34325249	34325384	34325718	34325793	0.154,0.131	0.103,0.0	0.111,0.037	0.107,0.041	0.2,0.113	0.172,0.226	0.2,0.12	0.169,0.134	0.263,0.091	0.143,0.049	0.121,0.127	0.104,0.115	0.08,0.14	0.075,0.163	0.13,0.15	0.184,0.103
Ga02g00709	Chr02	+	36781933	36782236	36781956	36782236	36781083	36781349	1.0,0.0	0.278,0.059	0.129,0.247	0.323,0.214	0.526,0.3	0.093,0.342	0.176,0.282	0.424,0.45	0.0,0.267	0.17,0.274	0.353,0.192	0.551,0.747	0.194,0.467	0.244,0.17	0.319,0.189	0.621,0.551
Ga02g00724	Chr02	-	41533788	41533933	41533788	41533908	41534027	41534363	1.0,1.0	0.926,1.0	1.0,0.932	1.0,1.0	0.97,0.936	1.0,0.93	0.928,1.0	1.0,0.974	1.0,0.879	1.0,0.956	0.986,1.0	0.931,0.939	0.945,1.0	1.0,0.953	1.0,1.0	0.84,0.979
Ga02g00753	Chr02	-	49952633	49953259	49952633	49953189	49953333	49953544	0.0,1.0	0.371,0.0	0.34,0.247	0.639,0.424	0.512,0.756	0.371,0.243	0.618,0.396	0.481,0.512	1.0,0.371	0.32,0.214	0.673,0.371	NA,NA	0.228,0.639	0.702,0.579	0.371,1.0	0.0,0.371
Ga02g00775	Chr02	+	53097483	53097979	53097515	53097979	53096848	53097353	0.0,0.132	0.646,0.604	1.0,0.379	0.696,1.0	0.776,0.767	0.696,0.683	0.731,0.812	0.826,0.677	0.432,0.908	1.0,1.0	0.717,1.0	0.732,0.67	1.0,0.807	1.0,1.0	0.859,0.717	1.0,0.8
Ga02g00776	Chr02	+	53104125	53106051	53104128	53106051	53103446	53103681	0.424,0.219	0.157,0.197	0.149,0.167	0.171,0.058	0.319,0.105	0.0,0.123	0.073,0.15	0.123,0.246	0.076,0.253	0.065,0.174	0.052,0.146	0.38,0.0	0.0,0.076	0.348,0.025	0.232,0.065	0.164,0.0
Ga02g00787	Chr02	-	54294086	54295460	54294086	54295447	54295559	54297091	0.151,0.659	0.373,NA	0.373,0.308	0.0,0.338	0.288,0.401	0.0,0.0	0.0,0.393	0.229,0.182	1.0,0.0	0.182,0.0	0.129,0.121	0.254,0.728	0.0,0.572	0.401,0.182	0.416,0.0	0.0,0.572
Ga02g00824	Chr02	+	59176450	59176515	59176453	59176515	59176182	59176323	NA,NA	1.0,NA	NA,0.495	0.246,NA	0.761,0.729	1.0,0.62	0.696,0.956	0.672,0.551	NA,NA	0.662,1.0	NA,1.0	0.717,0.927	0.873,1.0	0.395,0.246	0.495,NA	NA,0.0
Ga02g00835	Chr02	-	59641773	59641881	59641773	59641846	59642031	59642153	0.954,0.895	0.916,1.0	1.0,0.94	0.925,0.911	0.928,0.943	0.923,0.98	0.942,0.951	0.938,1.0	0.945,0.926	0.87,0.953	0.975,0.944	0.805,0.801	0.919,0.972	0.905,1.0	0.898,0.932	0.98,0.951
Ga02g00839	Chr02	-	60038268	60038513	60038268	60038330	60039072	60039202	0.169,0.083	0.0,NA	1.0,1.0	0.091,0.222	0.25,0.152	0.2,0.059	0.133,0.143	0.185,0.077	0.0,0.412	1.0,0.143	0.111,0.0	0.0,NA	0.067,0.25	0.2,0.4	0.385,0.0	0.257,0.208
Ga02g00840	Chr02	-	60159271	60160024	60159271	60160011	60160205	60160370	1.0,0.641	0.592,0.598	0.555,1.0	0.803,0.662	0.786,0.601	0.87,0.846	0.93,0.921	0.96,0.656	0.766,0.661	0.883,0.904	0.781,0.694	1.0,1.0	0.941,0.877	1.0,1.0	0.743,0.471	0.697,0.615
Ga02g00862	Chr02	-	62191898	62192072	62191898	62192008	62192242	62192298	0.379,0.0	0.071,0.133	1.0,0.449	0.314,0.048	0.348,0.379	0.234,0.337	0.242,0.367	0.304,0.0	0.169,0.048	0.379,0.407	0.306,0.234	0.07,0.256	0.12,0.328	0.647,0.328	0.234,0.155	0.478,0.289
Ga02g00875	Chr02	-	67315837	67316133	67315837	67315905	67316998	67317068	0.0,0.011	0.0,NA	0.0,0.0	0.1,0.048	0.014,0.043	0.0,0.02	0.013,0.0	0.0,0.0	0.0,0.0	0.2,0.0	0.0,0.0	0.8,0.25	0.0,0.073	0.037,0.0	0.2,0.0	0.0,0.067
Ga02g00908	Chr02	-	74575602	74575924	74575602	74575697	74576057	74576143	0.061,0.034	0.098,0.2	1.0,0.5	0.06,0.135	NA,0.333	NA,0.333	0.04,0.125	0.0,0.0	0.098,0.124	0.048,0.289	0.6,0.061	0.455,1.0	0.143,0.158	0.0,0.152	0.273,0.25	0.155,0.112
Ga02g00908	Chr02	-	74576233	74576353	74576233	74576338	74576445	74576675	1.0,0.84	0.84,1.0	1.0,1.0	0.893,0.9	1.0,1.0	1.0,1.0	0.87,0.935	1.0,0.724	0.846,0.914	0.672,0.948	1.0,1.0	1.0,NA	0.86,0.956	0.637,1.0	1.0,1.0	0.915,0.913
Ga02g00932	Chr02	+	80735692	80735903	80735775	80735903	80735481	80735584	0.785,0.716	0.949,0.793	0.932,0.967	0.908,0.686	0.836,0.912	1.0,0.804	0.865,0.774	0.852,1.0	0.894,0.969	0.831,1.0	0.952,1.0	0.556,1.0	0.766,0.766	0.872,0.881	0.836,0.877	0.952,0.881
Ga02g00932	Chr02	+	80735317	80735384	80735322	80735384	80735162	80735217	0.325,0.828	0.742,0.0	0.49,0.391	0.49,0.852	1.0,0.59	0.658,NA	0.59,0.59	1.0,NA	NA,0.658	0.49,0.658	0.658,0.658	1.0,1.0	1.0,0.658	0.794,0.658	NA,0.0	1.0,0.719
Ga02g00932	Chr02	+	80735313	80735384	80735322	80735384	80735162	80735217	0.931,0.988	0.966,0.917	0.981,0.938	0.928,0.965	1.0,0.926	0.933,1.0	0.962,0.949	1.0,1.0	1.0,0.971	0.949,0.968	0.933,0.978	1.0,1.0	1.0,0.964	0.966,0.972	1.0,0.933	1.0,0.973
Ga02g00932	Chr02	+	80735313	80735384	80735317	80735384	80735162	80735217	0.965,0.943	0.901,1.0	0.982,0.96	0.931,0.808	0.927,0.89	0.863,1.0	0.945,0.925	0.897,1.0	1.0,0.945	0.951,0.94	0.872,0.958	0.773,0.421	0.872,0.931	0.868,0.944	1.0,1.0	0.983,0.931
Ga02g00942	Chr02	-	81420196	81420541	81420196	81420230	81422403	81422697	NA,NA	0.833,NA	0.143,0.286	1.0,1.0	0.5,0.5	0.28,0.391	0.714,0.714	0.41,0.3	0.333,1.0	1.0,0.286	0.538,0.75	0.636,0.2	0.714,0.8	0.6,0.474	0.5,1.0	1.0,0.2
Ga02g00943	Chr02	+	81525469	81525592	81525474	81525592	81524948	81525113	0.812,0.837	0.714,1.0	0.806,0.75	0.54,0.579	0.706,0.419	0.837,0.755	0.885,0.743	0.676,0.841	1.0,0.856	0.59,0.59	0.636,0.774	0.677,0.812	0.579,0.779	0.753,0.726	0.859,1.0	0.658,0.906
Ga02g00960	Chr02	-	83292433	83292773	83292433	83292641	83293535	83293735	0.273,0.339	0.333,0.25	0.778,0.6	0.739,0.478	0.632,0.525	0.571,0.784	0.708,0.429	0.611,0.692	0.429,0.421	0.111,0.789	0.769,0.44	0.008,0.0	0.462,0.536	0.667,0.614	0.273,0.333	0.421,0.469
Ga02g00974	Chr02	+	84249003	84249202	84249062	84249202	84248136	84248376	NA,NA	0.387,0.0	0.654,0.24	0.387,0.716	0.04,0.153	0.0,0.321	0.191,0.0	0.558,1.0	NA,0.24	0.174,0.612	0.525,0.136	0.065,0.0	0.558,0.512	0.136,0.0	0.24,0.0	NA,0.296
Ga02g00987	Chr02	+	84925909	84926270	84925947	84926270	84925003	84925826	NA,NA	0.686,0.421	0.267,0.267	0.094,0.327	0.301,0.814	0.476,0.195	0.575,0.606	0.172,0.645	NA,NA	0.421,0.313	0.466,0.219	1.0,NA	0.548,0.0	0.267,0.593	0.195,NA	0.593,NA
Ga02g01006	Chr02	+	86067799	86068032	86067814	86068032	86067650	86067727	0.832,0.861	0.705,0.94	0.826,0.834	0.837,0.858	0.89,0.871	0.857,0.86	0.814,0.845	0.882,0.793	0.869,0.856	0.872,0.8	0.861,0.877	0.922,1.0	0.766,0.81	0.875,0.789	0.886,0.872	0.828,0.785
Ga02g01028	Chr02	+	87158534	87158902	87158546	87158902	87157793	87158237	1.0,1.0	0.983,1.0	0.947,0.93	0.979,0.968	0.946,1.0	1.0,0.945	0.9,0.913	0.987,0.959	0.886,0.96	0.965,0.966	0.959,0.972	0.948,1.0	0.958,0.985	0.963,0.96	0.979,0.937	0.967,0.978
Ga02g01031	Chr02	-	87175204	87175405	87175204	87175384	87175602	87175719	0.625,0.0	0.0,NA	NA,0.454	1.0,0.0	0.625,0.526	1.0,0.625	0.122,0.454	0.172,0.172	NA,1.0	0.0,0.131	0.0,0.307	0.217,0.156	0.454,0.25	0.294,0.135	0.526,0.454	1.0,0.0
Ga02g01042	Chr02	-	87391246	87391950	87391246	87391588	87392575	87393325	0.5,0.061	0.143,0.0	0.333,0.067	0.111,0.125	0.125,0.057	0.111,0.098	0.135,0.106	0.206,0.1	0.2,0.059	0.0,0.1	0.128,0.385	0.83,1.0	0.063,0.167	0.125,0.043	0.048,0.0	0.0,0.13
Ga02g01062	Chr02	+	88144970	88146187	88145562	88146187	88144165	88144383	1.0,1.0	0.81,0.333	0.44,1.0	1.0,0.852	0.959,1.0	0.923,0.458	0.642,0.743	0.949,0.846	0.0,0.875	1.0,0.933	0.85,0.793	1.0,1.0	0.75,0.714	0.76,0.789	0.684,0.692	0.684,0.875
Ga02g01071	Chr02	+	88570919	88571176	88570924	88571176	88570491	88570753	0.49,0.426	0.307,NA	0.194,0.096	0.419,0.161	0.49,0.391	0.0,0.054	0.419,0.286	0.435,0.149	0.138,0.325	0.0,0.0	0.445,0.49	0.0,1.0	0.391,0.278	0.49,0.176	0.445,0.194	0.0,0.208
Ga02g01076	Chr02	+	88625303	88626035	88625986	88626035	88624987	88625065	0.333,0.2	0.333,0.2	0.0,1.0	0.111,0.0	0.347,0.067	0.2,0.0	0.2,0.231	0.111,0.273	0.667,0.2	0.4,0.143	0.2,0.067	0.071,0.0	0.333,0.083	NA,0.333	0.5,1.0	0.385,0.5
Ga02g01076	Chr02	+	88625303	88626925	88626875	88626925	88624987	88625065	1.0,1.0	0.0,NA	0.0,1.0	0.6,0.333	0.733,1.0	0.333,1.0	0.2,0.333	1.0,1.0	0.333,0.6	1.0,1.0	0.333,1.0	0.333,NA	1.0,1.0	0.333,0.636	0.6,1.0	0.667,1.0
Ga02g01076	Chr02	+	88627183	88627333	88627202	88627333	88626875	88626925	1.0,0.823	1.0,1.0	1.0,0.0	0.846,0.738	0.697,0.629	0.772,0.361	0.846,0.488	0.856,0.377	0.597,0.604	1.0,1.0	0.629,0.706	0.664,1.0	0.835,1.0	0.772,0.42	0.717,0.717	0.772,1.0
Ga02g01076	Chr02	+	88625948	88626035	88625986	88626035	88624987	88625065	0.267,0.0	0.421,0.267	0.0,NA	0.0,0.0	0.214,0.0	0.0,0.0	0.0,0.068	0.0,0.0	0.0,0.154	0.0,0.0	0.267,0.049	0.0,0.108	0.0,0.0	NA,0.0	0.421,NA	0.267,0.195
Ga02g01076	Chr02	+	88625303	88626035	88625948	88626035	88624987	88625065	0.5,1.0	0.0,NA	NA,1.0	1.0,NA	0.6,1.0	1.0,NA	1.0,0.714	1.0,1.0	1.0,1.0	1.0,1.0	0.0,0.333	1.0,0.0	1.0,1.0	1.0,1.0	0.5,1.0	0.5,1.0
Ga02g01080	Chr02	+	88655363	88656410	88655544	88656410	88654506	88654975	1.0,0.714	0.371,NA	0.6,0.4	0.636,0.2	0.909,0.417	0.0,0.52	0.607,0.455	0.429,0.467	0.636,0.243	0.8,0.786	0.66,0.524	0.76,NA	0.302,0.542	0.462,0.265	1.0,0.429	0.4,0.556
Ga02g01081	Chr02	-	88679700	88679808	88679700	88679756	88679882	88679978	1.0,0.879	0.943,0.868	0.896,1.0	1.0,1.0	0.953,1.0	0.874,0.951	0.945,0.979	0.933,1.0	1.0,1.0	1.0,1.0	0.972,1.0	0.869,0.476	0.982,0.944	1.0,0.988	1.0,0.964	1.0,1.0
Ga02g01099	Chr02	+	89087501	89088026	89087900	89088026	89085964	89086222	0.263,0.277	0.556,0.231	1.0,0.778	0.273,0.608	0.396,0.366	0.353,0.455	0.528,0.522	0.345,0.277	0.429,0.407	0.8,0.641	0.6,0.889	0.16,0.2	0.529,0.391	0.933,0.733	0.333,0.13	0.583,0.679
Ga02g01114	Chr02	+	89264834	89265100	89264863	89265100	89264501	89264718	1.0,0.438	0.476,1.0	0.903,1.0	0.886,0.609	0.907,0.91	1.0,0.862	0.675,1.0	0.835,0.609	1.0,1.0	1.0,0.415	0.632,0.845	0.7,1.0	0.609,1.0	0.835,0.916	0.717,1.0	1.0,0.824
Ga02g01117	Chr02	+	89290065	89290516	89290076	89290516	89289833	89289987	NA,0.405	0.206,NA	0.476,NA	0.614,0.539	0.425,0.428	0.548,0.435	0.185,0.522	0.502,0.295	1.0,0.377	0.377,0.592	0.596,0.62	0.577,0.476	0.0,0.353	NA,0.476	0.0,0.784	0.0,0.864
Ga02g01137	Chr02	+	89698915	89698979	89698921	89698979	89698382	89698448	0.388,1.0	0.377,0.0	0.488,0.29	0.512,0.696	0.523,0.276	0.337,0.458	0.233,0.432	0.425,0.225	0.826,0.604	0.811,0.214	0.69,0.724	0.636,1.0	0.308,0.656	0.704,0.93	0.777,0.442	0.671,0.627
Ga02g01148	Chr02	-	89848697	89848759	89848697	89848720	89848838	89848932	1.0,NA	NA,NA	NA,NA	0.419,0.929	0.869,0.813	0.813,0.795	0.799,0.871	0.864,0.898	1.0,1.0	NA,1.0	NA,NA	NA,NA	NA,NA	NA,NA	NA,NA	NA,1.0
Ga02g01175	Chr02	-	90327170	90327437	90327170	90327396	90327580	90327629	0.092,0.387	0.487,1.0	0.822,0.64	0.234,0.289	0.756,0.928	0.588,0.447	0.471,0.595	0.623,0.348	0.454,0.428	0.289,0.666	0.465,0.621	0.398,0.056	0.755,0.376	0.781,0.53	0.474,0.543	0.495,0.465
Ga02g01184	Chr02	+	90880485	90880587	90880490	90880587	90880253	90880400	0.878,1.0	0.643,1.0	0.906,1.0	0.843,0.875	0.812,0.867	0.779,0.812	0.973,0.797	0.828,0.914	0.841,0.736	0.719,0.916	0.81,0.751	0.727,0.893	0.847,0.96	0.871,0.823	0.712,0.783	0.762,0.771
Ga02g01191	Chr02	+	91078562	91078655	91078565	91078655	91078249	91078453	1.0,1.0	1.0,1.0	1.0,0.898	1.0,0.968	1.0,0.941	1.0,1.0	0.989,0.988	0.925,0.938	1.0,1.0	1.0,1.0	1.0,1.0	1.0,1.0	0.94,0.925	1.0,1.0	1.0,1.0	0.922,1.0
Ga02g01191	Chr02	+	91077196	91077406	91077223	91077406	91076282	91076876	1.0,1.0	0.543,0.0	0.613,1.0	0.934,0.841	0.909,0.907	0.847,0.798	0.971,0.871	0.864,0.948	1.0,0.957	1.0,0.613	0.847,0.941	NA,1.0	1.0,1.0	0.798,0.748	1.0,1.0	1.0,1.0
Ga02g01191	Chr02	+	91076282	91076876	91076645	91076876	91075547	91075859	0.333,0.333	0.034,0.0	0.077,0.273	0.043,0.074	0.019,0.042	0.081,0.0	0.034,0.08	0.099,0.04	0.152,0.111	0.0,0.061	0.0,0.125	0.222,0.2	0.026,0.032	0.185,0.021	0.182,0.0	0.333,0.13
Ga02g01192	Chr02	+	91105296	91105540	91105315	91105540	91104546	91104624	1.0,1.0	1.0,1.0	1.0,0.0	1.0,1.0	0.951,1.0	1.0,1.0	1.0,0.83	1.0,0.922	1.0,1.0	0.458,1.0	1.0,0.938	0.819,1.0	1.0,0.835	1.0,0.846	0.856,1.0	1.0,0.928
Ga02g01193	Chr02	-	91109351	91109670	91109351	91109636	91109827	91109890	1.0,0.652	0.0,NA	NA,0.0	0.0,0.13	0.13,0.243	0.158,0.073	0.032,0.22	0.241,0.07	NA,0.0	0.0,0.5	0.176,0.059	0.369,0.273	0.081,0.0	0.391,0.048	0.086,0.0	0.0,0.231
Ga02g01198	Chr02	-	91314344	91314511	91314344	91314467	91314616	91314809	NA,0.0	0.741,0.0	0.611,0.189	0.677,1.0	0.0,NA	NA,NA	1.0,0.582	NA,NA	1.0,1.0	0.411,NA	0.502,0.924	1.0,NA	1.0,0.848	0.411,NA	0.622,0.527	NA,NA
Ga02g01207	Chr02	+	91578900	91579207	91578930	91579207	91578445	91578606	1.0,NA	NA,NA	NA,NA	NA,NA	0.76,0.712	1.0,0.607	0.734,0.764	0.777,0.205	1.0,NA	NA,NA	1.0,NA	NA,NA	1.0,1.0	NA,NA	0.436,1.0	1.0,1.0
Ga02g01207	Chr02	+	91578906	91579207	91578930	91579207	91578445	91578606	1.0,NA	NA,NA	NA,NA	NA,NA	0.619,0.448	NA,0.56	0.531,0.67	0.619,0.351	1.0,NA	NA,NA	NA,NA	NA,NA	NA,1.0	NA,NA	0.448,1.0	NA,NA
Ga02g01207	Chr02	+	91578900	91579207	91578906	91579207	91578445	91578606	0.0,NA	NA,NA	NA,NA	NA,NA	0.592,0.727	0.741,0.206	0.681,0.448	0.826,0.192	1.0,NA	NA,NA	1.0,NA	NA,NA	1.0,0.488	NA,NA	NA,0.0	1.0,1.0
Ga02g01260	Chr02	-	93009854	93010742	93009854	93010008	93011114	93011163	0.368,0.529	0.846,1.0	1.0,0.833	0.444,0.742	0.655,0.647	0.833,0.92	0.537,0.667	0.905,0.931	0.5,0.941	1.0,1.0	0.895,0.793	0.585,0.419	0.773,0.864	0.762,0.568	0.857,1.0	0.8,0.9
Ga02g01287	Chr02	-	93611809	93611901	93611809	93611897	93612071	93612183	NA,NA	1.0,NA	1.0,1.0	1.0,1.0	0.729,0.598	0.28,1.0	0.698,0.593	0.696,0.632	NA,NA	0.0,0.393	1.0,1.0	NA,NA	0.694,0.28	0.66,1.0	NA,NA	NA,1.0
Ga02g01288	Chr02	+	93626461	93626532	93626466	93626532	93626207	93626349	1.0,0.325	0.828,1.0	0.742,0.794	1.0,0.435	0.852,0.755	1.0,0.742	0.692,0.676	0.881,1.0	1.0,0.742	0.49,1.0	0.742,0.419	0.743,0.658	0.762,1.0	0.742,0.871	0.658,0.49	1.0,1.0
Ga02g01296	Chr02	-	94012464	94012752	94012464	94012722	94013089	94013194	0.553,0.653	0.387,0.26	0.347,0.648	0.607,0.725	0.524,0.616	0.508,0.561	0.399,0.489	0.403,0.575	0.659,0.753	0.553,0.423	0.405,0.652	0.449,0.537	0.573,0.587	0.304,0.524	0.51,0.668	0.449,0.664
Ga02g01304	Chr02	+	94106852	94107165	94106869	94107165	94106635	94106767	0.721,0.721	0.277,0.0	0.365,0.425	0.501,0.608	0.514,0.479	0.463,0.518	0.449,0.291	0.488,0.365	0.0,0.418	0.365,0.354	0.554,0.315	0.243,0.185	0.301,0.508	0.421,0.427	0.633,0.365	0.233,0.579
Ga02g01308	Chr02	+	94202229	94202304	94202232	94202304	94201983	94202118	0.632,0.317	1.0,0.0	NA,1.0	NA,NA	0.395,NA	0.495,0.329	0.662,0.823	NA,1.0	NA,NA	1.0,NA	NA,1.0	0.681,0.61	0.457,0.43	NA,NA	NA,NA	0.696,0.53
Ga02g01320	Chr02	+	94443932	94444093	94443968	94444093	94443367	94443591	1.0,0.0	0.689,0.425	0.254,0.044	0.198,0.156	0.22,0.318	0.198,0.118	0.237,0.25	0.076,0.085	0.0,0.307	0.129,0.165	0.198,0.27	0.425,NA	0.174,0.209	0.156,0.138	1.0,0.425	0.425,0.747
Ga02g01324	Chr02	-	94465596	94466211	94465596	94466106	94466369	94466477	0.04,0.008	0.008,0.0	0.031,0.0	0.011,0.064	0.0,0.0	0.037,0.0	0.029,0.016	0.0,0.0	0.013,0.025	0.0,0.0	0.016,0.022	0.0,NA	0.25,0.034	0.0,0.12	0.017,0.0	0.053,0.037
Ga02g01329	Chr02	+	94561352	94561549	94561385	94561549	94561109	94561210	0.477,0.49	NA,1.0	NA,0.274	0.646,0.674	0.0,NA	0.0,0.0	NA,0.131	0.086,NA	0.286,0.393	1.0,NA	1.0,0.602	1.0,0.602	0.274,1.0	NA,1.0	0.569,0.584	0.427,0.455
Ga02g01331	Chr02	+	94594638	94594754	94594643	94594754	94594004	94594079	0.835,0.882	NA,NA	1.0,1.0	1.0,1.0	0.935,1.0	1.0,0.616	0.828,1.0	1.0,0.871	1.0,1.0	NA,1.0	NA,1.0	1.0,NA	1.0,1.0	1.0,1.0	0.0,NA	1.0,1.0
Ga02g01331	Chr02	+	94601892	94602408	94602280	94602408	94601596	94601672	0.034,0.035	NA,NA	0.0,0.333	0.2,0.0	0.0,0.13	0.0,0.176	0.0,0.0	0.059,0.0	0.143,0.0	0.0,0.0	0.0,0.0	0.0,NA	0.0,0.077	1.0,0.0	NA,0.0	0.111,0.0
Ga02g01337	Chr02	+	94682638	94682765	94682689	94682765	94681724	94681951	0.117,0.285	0.0,0.0	0.0,0.069	0.022,0.052	0.057,0.045	0.0,0.0	0.017,0.049	0.0,0.032	0.065,0.022	0.249,0.087	0.0,0.034	0.0,NA	0.069,0.399	0.0,0.377	0.135,0.0	0.178,0.057
Ga02g01345	Chr02	+	94782799	94782931	94782816	94782931	94782539	94782631	0.11,0.129	0.019,0.0	0.038,0.032	0.044,0.0	0.08,0.047	0.038,0.035	0.028,0.035	0.091,0.057	0.105,0.129	0.079,0.163	0.059,0.027	0.16,0.147	0.083,0.051	0.034,0.229	0.066,0.0	0.025,0.028
Ga02g01357	Chr02	+	95027289	95027896	95027660	95027896	95027050	95027121	NA,NA	0.29,0.4	0.286,0.524	0.333,0.286	NA,NA	NA,0.333	NA,0.2	NA,NA	NA,1.0	0.473,0.403	0.401,0.38	0.222,0.5	0.111,0.333	0.193,0.137	0.5,0.2	NA,0.333
Ga02g01406	Chr02	+	96152379	96152503	96152396	96152503	96152166	96152279	1.0,1.0	0.809,0.223	0.863,0.925	0.915,0.795	1.0,1.0	0.691,1.0	1.0,1.0	0.775,1.0	0.766,0.875	0.795,0.893	0.779,0.671	1.0,0.463	0.795,0.823	0.811,0.873	0.721,0.579	0.826,0.83
Ga02g01410	Chr02	-	96224201	96224346	96224201	96224330	96224916	96224992	0.148,0.145	0.05,0.148	0.148,0.224	0.026,0.09	0.075,0.118	0.098,0.019	0.112,0.117	0.178,0.021	0.055,0.088	0.121,0.148	0.074,0.092	0.459,0.104	0.026,0.071	0.268,0.157	0.075,0.178	0.148,0.145
Ga02g01419	Chr02	+	96405808	96405876	96405813	96405876	96404954	96405130	0.0,1.0	0.743,0.0	0.325,1.0	0.0,1.0	0.161,0.553	0.391,0.49	0.096,0.341	0.52,0.325	0.742,0.0	1.0,0.325	0.129,0.27	0.182,0.59	0.871,0.49	0.0,1.0	0.643,0.59	0.0,0.49
Ga02g01428	Chr02	+	96483257	96483476	96483300	96483476	96482843	96482990	1.0,1.0	0.863,1.0	0.831,0.849	1.0,0.973	0.89,0.952	1.0,0.931	0.981,0.835	0.847,0.976	1.0,0.944	0.956,0.831	0.819,0.952	0.902,0.737	0.817,0.937	0.952,0.968	0.925,0.966	0.888,0.986
Ga02g01432	Chr02	-	96499264	96499703	96499264	96499699	96499787	96499847	NA,NA	1.0,1.0	0.744,0.907	1.0,1.0	0.853,0.795	0.393,1.0	0.853,0.721	0.872,0.493	NA,NA	NA,1.0	0.872,0.773	0.795,0.829	1.0,1.0	1.0,1.0	1.0,1.0	1.0,1.0
Ga02g01432	Chr02	-	96499264	96499699	96499264	96499685	96499787	96499847	NA,NA	0.0,NA	0.228,0.586	0.0,0.0	0.57,0.228	1.0,0.0	0.469,0.469	0.181,0.275	NA,NA	0.0,NA	0.541,1.0	NA,0.469	NA,NA	NA,0.469	NA,NA	NA,NA
Ga02g01432	Chr02	-	96499264	96499703	96499264	96499685	96499787	96499847	NA,NA	0.719,1.0	0.46,0.914	0.46,0.655	0.847,0.532	1.0,0.837	0.837,0.695	0.599,0.268	NA,NA	0.719,1.0	0.74,1.0	0.649,0.81	1.0,1.0	1.0,0.932	1.0,1.0	1.0,1.0
Ga02g01445	Chr02	+	96835219	96835374	96835224	96835374	96834268	96834537	1.0,NA	0.937,0.779	0.988,0.949	0.874,0.934	0.759,0.848	0.945,0.84	0.855,0.821	0.885,0.965	0.658,1.0	0.871,0.91	0.924,0.866	0.847,0.852	0.885,1.0	0.966,0.926	0.858,0.806	0.706,0.852
Ga02g01473	Chr02	+	97387807	97388801	97387817	97388801	97386538	97387131	0.0,0.234	0.647,0.647	0.0,0.595	0.314,0.268	0.388,0.538	0.0,0.071	NA,0.107	0.445,0.55	0.647,0.416	0.234,0.627	0.332,0.44	0.478,0.234	0.355,0.208	0.416,0.286	0.234,0.155	0.33,0.268
Ga02g01473	Chr02	+	97393927	97394300	97393932	97394300	97392463	97392573	0.719,0.782	0.731,0.325	1.0,0.935	0.816,0.729	0.871,0.903	0.658,0.812	NA,0.896	0.9,0.692	1.0,0.766	0.906,1.0	0.933,0.871	0.868,0.871	0.889,0.885	0.841,0.852	0.891,0.878	0.777,0.805
Ga02g01477	Chr02	-	97426115	97426214	97426115	97426208	97426922	97427031	0.559,0.877	0.777,1.0	1.0,0.905	0.948,0.958	0.854,0.767	0.865,0.759	NA,0.748	0.625,0.73	1.0,0.844	0.741,0.814	0.763,0.895	0.853,1.0	0.908,0.884	0.851,0.799	0.892,0.925	0.724,0.83
Ga02g01480	Chr02	+	97486828	97488994	97487589	97488994	97486406	97486731	NA,NA	0.417,NA	1.0,1.0	1.0,0.778	1.0,0.75	0.333,0.846	NA,0.5	1.0,1.0	NA,NA	0.714,0.548	0.455,0.789	0.556,1.0	0.632,0.684	0.2,0.568	0.739,0.846	0.714,1.0
Ga02g01489	Chr02	-	97584216	97584852	97584216	97584835	97585458	97585692	NA,NA	0.301,0.0	NA,0.0	1.0,0.125	0.135,0.356	NA,0.177	NA,0.518	0.601,0.425	NA,NA	0.0,0.197	0.27,0.073	NA,NA	0.0,0.365	0.0,0.0	0.256,NA	NA,NA
Ga02g01491	Chr02	-	97591587	97592392	97591587	97591964	97592489	97592640	1.0,NA	0.029,0.167	0.043,0.057	0.059,0.074	0.184,0.077	0.273,0.083	NA,0.185	0.22,0.059	0.0,0.176	0.286,0.143	0.081,0.034	0.067,0.0	0.167,0.0	0.059,0.091	0.071,0.273	0.0,0.185
Ga02g01493	Chr02	+	97624969	97626249	97624981	97626249	97624791	97624875	NA,1.0	1.0,NA	NA,NA	NA,NA	1.0,NA	NA,NA	NA,1.0	NA,NA	NA,NA	0.0,0.643	0.692,0.759	1.0,NA	0.0,1.0	NA,0.643	1.0,NA	1.0,0.574
Ga02g01494	Chr02	-	97631511	97631658	97631511	97631655	97631826	97631889	1.0,1.0	0.797,0.0	0.662,1.0	0.688,0.662	0.859,0.729	0.761,0.815	NA,0.662	0.823,0.71	1.0,1.0	0.71,0.723	0.685,0.567	0.771,0.632	0.574,0.696	0.786,0.855	1.0,0.395	1.0,1.0
Ga02g01501	Chr02	+	97718684	97719135	97718690	97719135	97718159	97718216	0.833,0.967	0.697,0.604	0.857,0.714	0.701,0.723	0.685,0.683	0.676,0.596	NA,0.587	0.704,0.541	0.613,0.687	0.789,0.729	0.78,0.761	0.76,0.736	0.652,0.7	0.771,0.696	0.727,0.859	0.682,0.725
Ga02g01509	Chr02	+	97805755	97806063	97805768	97806063	97805457	97805638	0.0,0.433	0.151,0.0	0.075,0.0	0.373,0.263	0.426,0.284	0.0,0.0	NA,0.031	0.0,0.0	0.0,0.0	0.263,0.104	0.214,0.042	0.269,0.0	0.188,0.103	0.19,0.056	0.182,0.0	0.338,0.05
Ga02g01512	Chr02	-	97827122	97827719	97827122	97827263	97827914	97828121	NA,NA	NA,0.0	NA,0.0	0.0,0.0	0.024,0.143	0.0,0.0	0.067,0.0	0.0,0.0	NA,NA	0.0,0.067	0.0,NA	NA,NA	0.0,0.0	NA,0.0	NA,NA	NA,NA
Ga02g01518	Chr02	+	97883886	97884368	97883897	97884368	97882995	97883079	0.96,0.924	0.969,0.977	0.969,0.961	0.953,0.95	0.954,0.963	0.95,0.962	NA,0.95	0.953,0.948	0.962,0.957	0.954,0.972	0.959,0.95	0.962,0.967	0.971,0.966	0.965,0.97	0.959,0.963	0.96,0.941
Ga02g01528	Chr02	-	97944353	97944410	97944353	97944398	97944621	97944696	0.66,0.389	0.771,1.0	1.0,0.863	0.756,0.859	0.84,0.806	0.858,0.814	NA,0.848	0.812,0.847	0.859,0.746	0.954,0.882	0.871,0.921	0.474,0.265	0.957,0.938	0.949,0.815	0.778,0.708	0.81,0.831
Ga02g01534	Chr02	-	98017322	98017431	98017322	98017403	98017541	98017611	1.0,1.0	0.611,NA	0.0,0.344	NA,1.0	NA,1.0	1.0,0.414	NA,0.611	0.282,1.0	1.0,1.0	1.0,1.0	0.611,1.0	NA,1.0	1.0,0.611	NA,0.0	NA,NA	1.0,1.0
Ga02g01535	Chr02	-	98027363	98027440	98027363	98027420	98027578	98027628	1.0,1.0	0.456,0.144	0.367,0.472	0.296,0.348	0.495,0.524	0.395,0.456	NA,0.677	0.523,0.602	0.0,0.456	0.173,0.557	0.471,0.427	0.691,0.855	0.512,0.219	0.335,0.324	0.427,0.512	0.0,0.173
Ga02g01538	Chr02	-	98048642	98048929	98048642	98048682	98049740	98049854	0.818,0.4	0.379,1.0	0.4,0.25	0.538,0.5	0.269,0.125	0.1,0.25	NA,0.362	0.135,0.03	0.565,0.4	0.44,0.625	0.522,0.273	0.167,0.191	0.459,0.478	0.7,0.667	0.438,1.0	0.529,0.408
Ga02g01547	Chr02	-	98131487	98131593	98131487	98131576	98132147	98132508	0.0,0.0	0.0,0.0	0.0,0.197	0.0,0.0	0.0,0.062	0.0,0.0	NA,0.119	0.067,0.0	NA,0.0	0.0,0.256	0.079,0.0	0.0,NA	0.097,0.147	0.147,0.02	NA,0.365	0.166,0.079
Ga02g01556	Chr02	-	98169301	98169358	98169301	98169355	98169634	98169716	0.263,0.249	0.319,0.831	0.611,0.464	0.205,0.264	0.267,0.359	0.232,0.155	NA,0.294	0.236,0.164	0.049,0.116	0.466,0.288	0.336,0.359	0.248,0.353	0.306,0.277	0.435,0.37	0.282,0.105	0.282,0.255
Ga02g01572	Chr02	+	98326592	98326846	98326619	98326846	98326372	98326476	0.09,0.497	0.274,0.153	0.284,0.0	0.292,0.313	NA,0.284	NA,0.0	NA,1.0	1.0,0.0	0.291,0.281	0.261,0.322	0.313,0.165	0.26,0.284	0.165,0.081	0.442,0.214	0.347,0.271	0.613,0.315
Ga02g01589	Chr02	+	98462432	98463109	98462440	98463109	98462149	98462341	0.651,0.831	0.906,0.318	0.7,0.604	0.831,0.849	0.958,0.956	0.849,0.926	NA,0.873	0.867,0.941	1.0,0.789	0.886,0.737	0.875,0.899	1.0,1.0	0.862,0.968	0.954,0.871	0.953,0.833	0.59,1.0
Ga02g01589	Chr02	+	98460864	98461136	98460892	98461136	98460391	98460532	0.0,0.0	0.093,0.136	0.073,0.0	0.0,0.028	0.056,0.027	0.05,0.0	NA,0.026	0.2,0.0	0.259,0.038	0.0,0.112	0.087,0.039	0.191,0.0	0.149,0.053	0.191,0.208	0.12,0.029	0.0,0.0
Ga02g01609	Chr02	+	98640197	98640788	98640303	98640788	98639395	98639557	0.268,0.382	0.125,0.0	0.667,0.267	0.133,0.235	0.193,0.086	0.556,0.366	NA,0.275	0.174,0.297	0.13,0.111	0.294,0.387	0.163,0.368	0.143,0.143	0.297,0.128	0.28,0.213	0.391,0.455	0.325,0.321
Ga02g01632	Chr02	-	98839931	98840072	98839931	98840054	98840874	98841317	0.782,0.646	0.719,1.0	0.506,0.46	0.767,0.853	0.793,0.146	0.406,0.885	NA,0.785	0.799,1.0	0.561,0.672	0.666,0.885	0.754,0.857	0.719,1.0	0.87,0.89	0.773,0.914	0.773,0.599	0.699,0.687
Ga02g01643	Chr02	-	98972609	98972756	98972609	98972705	98973087	98973148	0.386,0.444	NA,NA	0.666,0.709	0.699,0.571	0.769,0.666	0.889,0.571	NA,0.666	0.581,0.714	0.785,0.749	0.363,0.47	0.727,0.571	0.59,NA	1.0,0.624	0.799,0.857	0.422,0.399	0.617,0.485
Ga03g00009	Chr03	+	70973	71705	71049	71705	70592	70818	0.096,0.139	0.038,0.0	0.0,0.091	0.116,0.044	0.068,0.013	0.0,0.026	NA,0.012	0.057,0.0	0.253,0.159	0.039,0.048	0.03,0.033	0.033,0.053	0.053,0.015	0.021,0.077	0.047,0.059	0.106,0.108
Ga03g00020	Chr03	-	115378	115898	115378	115887	116329	116398	0.0,0.0	0.447,1.0	0.154,0.353	0.405,0.312	0.645,0.476	NA,NA	NA,1.0	0.0,0.0	0.312,0.334	0.251,0.389	0.476,0.244	0.131,NA	0.517,0.356	0.602,0.645	0.365,0.476	0.532,0.342
Ga03g00037	Chr03	+	216781	217416	216823	217416	216092	216194	0.586,0.0	0.795,1.0	NA,1.0	1.0,1.0	NA,NA	NA,1.0	NA,0.916	1.0,NA	1.0,0.347	1.0,0.876	1.0,1.0	1.0,1.0	0.895,0.886	1.0,1.0	0.895,0.706	1.0,NA
Ga03g00037	Chr03	+	218159	218585	218267	218585	218008	218085	1.0,1.0	0.765,NA	0.0,1.0	1.0,0.5	NA,1.0	NA,1.0	NA,0.684	1.0,NA	1.0,1.0	1.0,1.0	1.0,1.0	0.5,NA	0.778,0.833	0.429,0.636	0.789,0.529	1.0,1.0
Ga03g00072	Chr03	-	500084	500750	500084	500168	501217	501431	NA,0.0	0.04,0.043	0.037,0.048	0.03,0.043	0.029,0.053	0.143,0.079	NA,0.032	0.09,0.047	0.0,0.0	0.065,0.027	0.067,0.053	0.046,0.049	0.106,0.097	0.188,0.033	0.017,0.019	0.0,0.0
Ga03g00073	Chr03	+	516991	517120	516998	517120	516844	516907	0.529,0.373	0.623,0.191	0.344,0.402	0.247,0.435	1.0,0.541	0.653,0.402	NA,0.447	0.386,0.759	0.405,0.383	1.0,0.653	0.525,0.664	0.883,1.0	0.557,0.374	0.634,0.301	0.526,0.444	0.58,0.577
Ga03g00083	Chr03	+	588509	589169	588902	589169	587988	588183	0.0,1.0	1.0,1.0	0.2,1.0	1.0,1.0	1.0,1.0	1.0,NA	NA,0.833	1.0,1.0	1.0,NA	0.5,1.0	1.0,1.0	1.0,NA	0.636,0.333	1.0,1.0	1.0,1.0	1.0,0.857
Ga03g00083	Chr03	+	587549	587800	587701	587800	586601	586850	0.0,0.429	0.059,NA	0.333,0.2	0.333,0.0	0.429,0.125	0.0,0.111	NA,0.143	0.6,0.125	1.0,0.0	0.2,0.077	0.357,0.273	0.143,NA	0.071,0.0	0.286,0.0	0.13,0.333	0.143,0.091
Ga03g00099	Chr03	-	716637	717130	716637	717121	718177	718361	0.0,NA	0.583,0.471	0.597,0.606	0.6,0.487	0.316,0.357	0.0,0.735	NA,0.607	0.564,NA	0.735,0.61	0.557,0.556	0.53,0.508	0.552,0.847	0.514,0.566	0.585,0.567	0.603,0.571	0.649,0.667
Ga03g00111	Chr03	-	902170	902297	902170	902270	902799	906047	0.0,0.0	0.0,0.284	0.0,1.0	0.284,0.209	0.209,1.0	NA,0.0	NA,0.209	0.442,0.442	0.0,0.209	0.442,0.0	0.0,0.209	1.0,1.0	0.137,0.0	0.0,0.117	0.0,0.0	NA,0.543
Ga03g00115	Chr03	+	925360	925567	925403	925567	924716	925276	1.0,1.0	0.82,1.0	1.0,1.0	0.918,1.0	NA,0.584	1.0,1.0	NA,1.0	1.0,NA	1.0,1.0	0.778,1.0	0.971,0.942	1.0,NA	0.637,0.513	1.0,1.0	0.909,0.84	0.0,0.26
Ga03g00116	Chr03	-	936034	936956	936034	936503	937059	937165	NA,1.0	1.0,1.0	NA,1.0	1.0,NA	1.0,NA	1.0,NA	0.714,1.0	NA,NA	1.0,1.0	NA,1.0	0.692,1.0	0.556,1.0	1.0,1.0	1.0,1.0	1.0,1.0	1.0,1.0
Ga03g00117	Chr03	-	943952	944179	943952	944068	945849	945899	1.0,0.067	0.467,1.0	1.0,NA	0.333,0.5	1.0,NA	NA,NA	NA,NA	NA,NA	0.0,0.143	1.0,0.0	0.68,0.429	NA,NA	1.0,0.667	1.0,1.0	0.6,0.0	0.652,0.429
Ga03g00117	Chr03	-	943952	944597	943952	944179	945849	945899	0.2,0.0	0.125,0.0	1.0,NA	0.5,0.0	0.4,NA	NA,NA	NA,NA	1.0,NA	NA,0.0	0.0,1.0	0.455,0.143	NA,NA	0.4,0.2	1.0,0.0	0.429,NA	0.75,0.077
Ga03g00117	Chr03	-	943952	944597	943952	944068	945849	945899	1.0,0.0	0.0,NA	1.0,NA	0.333,0.0	NA,NA	NA,NA	NA,NA	NA,NA	0.0,0.0	NA,0.333	0.652,0.2	NA,NA	1.0,0.5	1.0,NA	0.667,0.0	0.652,0.111
Ga03g00121	Chr03	-	973176	973239	973176	973226	973550	974718	NA,NA	0.401,0.151	0.308,0.182	0.293,0.286	0.373,0.0	0.0,0.862	NA,0.229	NA,1.0	0.308,0.405	0.271,0.268	0.179,0.356	0.229,0.0	0.235,0.279	0.115,0.157	0.354,0.0	0.16,0.064
Ga03g00127	Chr03	+	1029773	1029868	1029823	1029868	1029023	1029671	0.0,0.572	0.172,NA	0.143,0.0	0.134,0.0	0.211,0.0	NA,0.0	NA,0.572	0.087,0.251	0.211,0.0	0.0,0.0	0.074,0.049	0.0,0.0	0.096,0.046	0.082,0.0	0.251,0.129	0.0,0.0
Ga03g00127	Chr03	+	1029023	1029671	1029528	1029671	1028446	1028496	1.0,1.0	0.6,1.0	1.0,NA	1.0,1.0	0.6,0.5	NA,NA	NA,1.0	1.0,NA	1.0,NA	0.8,1.0	1.0,1.0	NA,NA	0.84,0.241	1.0,0.667	0.889,0.778	NA,1.0
Ga03g00133	Chr03	+	1086969	1087086	1086979	1087086	1086419	1086590	0.907,0.907	0.846,1.0	0.865,1.0	0.873,0.813	0.864,0.929	0.93,0.919	NA,0.835	0.859,0.873	0.811,1.0	0.861,0.634	0.725,0.805	1.0,0.846	0.879,0.804	0.936,0.842	0.875,1.0	0.88,0.877
Ga03g00133	Chr03	+	1089708	1090654	1089714	1090654	1088861	1088979	0.867,0.96	0.704,1.0	1.0,0.741	0.913,0.895	0.983,0.941	0.968,0.908	NA,0.912	1.0,1.0	1.0,0.905	0.851,0.851	0.974,0.957	0.938,1.0	0.954,0.925	1.0,0.922	0.92,1.0	1.0,0.96
Ga03g00159	Chr03	+	1437504	1437893	1437797	1437893	1436768	1437116	0.328,0.39	0.315,0.8	0.287,0.37	0.379,0.268	0.408,0.338	0.306,0.295	NA,0.333	0.381,0.347	0.361,0.344	0.444,0.318	0.36,0.337	0.426,0.667	0.224,0.278	0.291,0.308	0.333,0.471	0.316,0.416
Ga03g00181	Chr03	-	1732484	1732681	1732484	1732673	1732758	1734591	0.043,0.054	0.082,0.483	0.293,0.045	0.091,0.116	0.153,0.135	0.092,0.048	NA,0.088	0.203,0.07	0.063,0.019	0.164,0.154	0.063,0.182	0.132,0.033	0.03,0.135	0.118,0.034	0.085,0.127	0.138,0.069
Ga03g00181	Chr03	-	1728040	1728427	1728040	1728424	1729044	1729285	0.261,0.197	0.286,0.567	0.303,0.179	0.159,0.355	0.221,0.184	0.405,0.222	NA,0.259	0.28,0.284	0.204,0.431	0.174,0.553	0.329,0.383	0.252,0.424	0.221,0.225	0.319,0.401	0.383,0.355	0.368,0.341
Ga03g00195	Chr03	-	1881699	1881876	1881699	1881859	1882007	1882342	NA,0.0	0.277,0.0	0.153,0.194	0.392,0.425	0.648,0.751	0.392,0.197	NA,0.125	0.601,0.612	1.0,0.281	0.334,0.147	0.301,0.133	1.0,NA	0.463,0.775	0.418,0.341	0.525,0.534	0.668,0.301
Ga03g00223	Chr03	+	2243114	2244625	2243224	2244625	2242395	2242948	0.0,0.0	NA,NA	NA,NA	1.0,0.0	1.0,0.0	0.0,NA	0.5,NA	NA,NA	NA,0.0	NA,0.0	1.0,0.0	0.0,NA	0.333,0.0	0.333,1.0	0.0,0.0	NA,1.0
Ga03g00225	Chr03	-	2252202	2252431	2252202	2252398	2252514	2252783	1.0,0.43	0.08,0.027	0.077,0.097	0.066,0.022	0.0,0.0	NA,0.43	NA,0.0	0.0,0.43	0.0,0.036	0.092,0.091	0.111,0.053	0.131,0.0	0.201,0.0	0.019,0.0	0.08,0.073	0.084,0.095
Ga03g00265	Chr03	-	2759381	2759554	2759381	2759545	2759631	2761284	0.252,0.144	0.481,0.735	0.0,0.171	0.296,0.442	0.196,0.461	0.481,0.325	NA,0.087	0.345,0.377	0.104,0.168	0.41,0.352	0.33,0.165	0.0,NA	0.179,0.173	0.352,0.272	0.209,0.735	0.278,0.398
Ga03g00267	Chr03	-	2787355	2787983	2787355	2787980	2788095	2788146	1.0,NA	NA,1.0	0.329,0.662	0.495,0.746	0.558,0.44	0.662,0.831	NA,0.384	0.831,0.855	0.246,1.0	1.0,1.0	0.887,0.71	1.0,NA	1.0,0.662	0.855,0.495	0.873,1.0	1.0,0.855
Ga03g00275	Chr03	-	2845889	2846051	2845889	2846002	2846244	2846403	NA,NA	0.782,NA	1.0,NA	0.252,NA	NA,NA	NA,NA	NA,NA	1.0,NA	NA,NA	0.0,0.0	0.631,0.752	NA,NA	1.0,0.0	NA,NA	0.702,0.729	NA,NA
Ga03g00315	Chr03	+	3434648	3435351	3434651	3435351	3433799	3433960	0.575,0.729	0.668,0.495	0.666,0.558	0.632,0.733	0.571,0.62	0.652,0.59	NA,0.536	0.577,0.627	0.65,0.505	0.593,0.662	0.709,0.495	0.685,0.67	0.594,0.627	0.677,0.662	0.637,0.42	0.542,0.553
Ga03g00316	Chr03	-	3436954	3437279	3436954	3437116	3437423	3437505	0.0,0.2	NA,NA	1.0,0.0	1.0,1.0	1.0,1.0	NA,NA	NA,0.333	1.0,1.0	1.0,1.0	NA,NA	NA,NA	0.973,1.0	NA,NA	1.0,NA	1.0,NA	0.667,0.625
Ga03g00316	Chr03	-	3436505	3437505	3436505	3436782	3438479	3438828	0.28,0.156	0.323,0.333	0.176,0.12	0.26,0.165	0.456,0.671	0.389,0.485	NA,0.444	0.243,0.273	0.143,0.25	0.412,0.172	0.321,0.2	0.836,0.767	0.246,0.344	0.19,0.149	0.136,0.268	0.37,0.417
Ga03g00350	Chr03	+	3839429	3839623	3839433	3839623	3838472	3838683	0.0,0.0	0.0,NA	0.0,0.0	0.0,0.0	0.454,0.327	0.0,0.061	NA,0.061	0.493,0.0	0.0,0.0	0.437,0.593	0.493,0.186	0.0,NA	0.108,0.447	0.66,0.226	0.0,0.0	NA,0.393
Ga03g00350	Chr03	+	3839429	3839623	3839508	3839623	3838472	3838683	0.0,1.0	0.065,NA	0.359,0.0	0.157,0.0	0.627,0.318	0.0,0.285	NA,0.111	0.528,0.0	NA,0.0	1.0,0.296	0.548,0.482	0.157,NA	0.079,0.157	0.402,0.168	0.0,0.157	NA,0.144
Ga03g00350	Chr03	+	3839433	3839623	3839508	3839623	3838472	3838683	0.696,1.0	0.3,NA	0.534,0.276	0.572,0.364	0.572,0.364	0.364,0.567	NA,0.488	0.534,0.462	1.0,0.462	1.0,0.222	0.554,0.764	0.364,NA	0.413,0.186	0.364,0.314	0.222,0.276	NA,0.147
Ga03g00353	Chr03	-	3868682	3869226	3868682	3869212	3869307	3869414	NA,0.861	0.78,0.876	0.923,0.852	0.876,0.876	0.841,0.894	0.702,0.739	NA,0.799	0.749,0.756	1.0,NA	0.688,0.815	0.87,0.799	0.63,0.726	0.618,0.815	0.78,0.742	0.772,1.0	0.469,1.0
Ga03g00356	Chr03	-	3890295	3890566	3890295	3890544	3890700	3890846	NA,0.355	0.767,0.452	0.712,0.805	0.673,0.452	0.777,0.794	0.452,0.811	NA,0.767	0.778,0.858	1.0,1.0	0.767,0.767	0.545,0.476	0.452,0.155	0.611,0.508	0.868,0.805	0.852,0.452	0.92,0.623
Ga03g00356	Chr03	-	3890295	3890544	3890295	3890426	3890700	3890846	0.0,0.6	0.143,0.111	0.143,0.111	0.167,0.051	0.073,0.064	0.097,0.047	NA,0.033	0.044,0.057	0.0,0.0	0.111,0.032	0.206,0.238	0.07,0.097	0.179,0.098	0.171,0.067	0.032,0.04	0.043,0.25
Ga03g00356	Chr03	-	3890295	3890566	3890295	3890426	3890700	3890846	0.0,0.5	0.4,0.111	0.333,0.385	0.333,0.051	0.25,0.241	0.097,0.203	NA,0.12	0.165,0.306	0.25,0.156	0.333,0.118	0.265,0.256	0.057,0.023	0.292,0.115	0.292,0.263	0.189,0.04	0.389,0.4
Ga03g00378	Chr03	+	4180185	4180281	4180225	4180281	4179980	4180070	NA,NA	0.301,0.0	0.264,0.0	1.0,1.0	NA,NA	NA,1.0	NA,NA	NA,NA	1.0,NA	0.418,0.518	0.498,0.635	NA,NA	0.365,1.0	0.324,0.683	0.518,NA	NA,NA
Ga03g00387	Chr03	+	4293258	4293611	4293267	4293611	4293014	4293080	0.447,0.541	0.36,NA	1.0,1.0	0.561,0.481	0.822,0.0	0.188,0.406	NA,0.459	1.0,0.581	0.406,0.454	0.316,0.679	0.0,0.481	0.316,0.0	0.316,0.504	0.316,0.547	0.481,0.536	0.481,0.538
Ga03g00393	Chr03	+	4328211	4328657	4328240	4328657	4327185	4327867	1.0,0.688	1.0,1.0	1.0,1.0	1.0,1.0	0.954,0.94	0.971,0.973	NA,0.963	0.987,0.955	1.0,1.0	1.0,0.903	1.0,1.0	1.0,0.7	1.0,1.0	1.0,1.0	1.0,1.0	1.0,1.0
Ga03g00480	Chr03	-	5864458	5864582	5864458	5864553	5864670	5864726	1.0,1.0	0.953,0.757	0.792,0.96	0.764,0.849	0.609,0.886	1.0,1.0	NA,0.813	0.869,0.661	0.675,0.893	0.714,0.808	0.8,0.894	0.798,0.814	0.748,0.913	0.796,0.789	0.726,0.811	0.757,0.857
Ga03g00480	Chr03	-	5865199	5865659	5865199	5865302	5865763	5865912	0.0,0.2	0.054,0.071	0.01,0.007	0.043,0.047	0.056,0.048	0.2,0.0	NA,0.017	0.027,0.12	0.023,0.111	0.036,0.088	0.1,0.043	0.06,0.013	0.091,0.152	0.067,0.117	0.093,0.179	0.067,0.059
Ga03g00480	Chr03	-	5864806	5865094	5864806	5864902	5865199	5865302	0.0,0.0	0.125,0.111	0.154,0.13	0.04,0.086	0.5,0.0	0.5,0.333	NA,0.259	0.154,0.2	0.111,0.091	0.103,0.029	0.306,0.253	0.024,0.05	0.214,0.4	0.182,0.149	0.138,0.071	0.0,0.04
Ga03g00480	Chr03	-	5868437	5868547	5868437	5868539	5868660	5868766	0.0,0.0	0.0,0.172	0.0,0.063	0.0,0.0	0.045,0.0	NA,0.0	NA,0.033	0.0,0.157	0.0,0.0	0.044,0.07	0.049,0.089	0.076,0.133	0.09,0.0	0.03,0.017	0.082,0.0	0.0,0.0
Ga03g00481	Chr03	+	5898415	5898592	5898443	5898592	5898227	5898256	1.0,1.0	0.13,NA	0.038,0.03	0.0,0.101	NA,NA	NA,NA	0.08,0.0	NA,NA	NA,0.0	0.0,0.0	0.075,0.189	0.273,0.398	1.0,NA	0.095,0.089	0.0,0.0	NA,0.0
Ga03g00486	Chr03	-	5938953	5940745	5938953	5940720	5941969	5942137	0.617,0.573	0.554,0.0	0.906,0.801	0.518,0.787	1.0,1.0	NA,0.547	NA,0.707	0.763,0.801	0.446,0.446	0.547,1.0	0.596,0.426	0.879,1.0	0.592,0.777	1.0,0.784	0.726,0.617	0.446,0.644
Ga03g00511	Chr03	-	6710578	6710731	6710578	6710641	6710905	6711155	0.208,0.578	0.283,0.0	0.0,0.513	0.167,0.18	0.0,0.648	1.0,NA	1.0,NA	1.0,0.149	0.105,0.236	0.0,0.345	0.168,0.057	0.299,0.116	0.108,0.551	0.52,0.208	0.187,0.324	0.11,0.278
Ga03g00512	Chr03	-	6721905	6722871	6721905	6722580	6722991	6723558	0.429,0.091	0.176,0.0	0.231,0.231	0.263,0.171	0.167,0.0	0.2,0.22	NA,0.186	0.318,0.25	0.455,0.429	0.0,0.16	0.278,0.048	0.25,0.0	0.302,0.263	0.263,0.176	0.161,0.091	0.077,0.296
Ga03g00512	Chr03	-	6725730	6725805	6725730	6725795	6725909	6726124	1.0,0.775	0.627,1.0	0.696,0.558	0.696,0.758	0.629,0.647	0.762,0.632	NA,0.584	0.766,0.716	0.873,0.667	0.91,0.749	0.632,0.824	0.775,0.762	0.527,0.673	0.88,0.805	0.604,0.794	0.608,0.59
Ga03g00528	Chr03	+	7193450	7193530	7193462	7193530	7193212	7193363	NA,NA	NA,NA	0.0,1.0	1.0,1.0	1.0,1.0	NA,NA	NA,1.0	NA,0.0	NA,NA	NA,NA	NA,NA	0.677,0.0	NA,NA	NA,0.0	NA,NA	0.0,NA
Ga03g00532	Chr03	+	7328985	7329048	7328991	7329048	7328626	7328841	0.97,0.848	0.93,1.0	1.0,1.0	1.0,0.983	0.955,0.881	0.945,0.929	NA,0.9	0.913,0.981	0.69,0.925	1.0,0.939	0.867,0.982	0.871,0.811	0.93,0.837	1.0,0.974	0.937,0.888	0.873,0.984
Ga03g00549	Chr03	+	7626962	7627543	7626974	7627543	7626736	7626891	0.076,0.0	0.076,0.0	0.0,0.114	0.0,0.028	0.07,0.0	0.05,0.053	NA,0.0	0.0,0.0	0.083,0.0	0.13,0.0	0.0,0.0	0.351,0.0	0.0,0.0	0.0,0.0	0.057,0.0	0.101,0.068
Ga03g00584	Chr03	-	8715727	8716015	8715727	8715865	8716835	8716921	NA,0.059	1.0,NA	0.0,0.6	0.429,0.111	0.5,0.733	0.8,0.4	NA,0.375	0.278,0.538	0.25,1.0	0.333,0.5	0.714,1.0	0.143,NA	0.286,0.429	1.0,0.36	0.2,0.167	0.818,0.2
Ga03g00589	Chr03	+	8852189	8852295	8852200	8852295	8851921	8852003	0.548,0.476	0.041,0.0	0.421,0.0	0.131,0.0	0.195,0.041	0.232,0.393	NA,0.148	0.168,0.248	0.168,0.199	0.0,0.0	0.0,0.353	0.295,0.235	0.0,0.0	0.131,0.092	0.115,0.645	0.312,0.0
Ga03g00591	Chr03	+	8899177	8899565	8899194	8899565	8898005	8898717	0.177,0.0	0.058,0.0	0.408,0.11	0.11,0.177	0.215,0.287	0.187,0.135	NA,0.117	0.513,0.209	0.0,0.07	0.07,0.214	0.147,0.354	0.415,0.381	0.133,0.151	0.214,0.121	0.188,0.177	0.166,0.0
Ga03g00598	Chr03	+	8992262	8992325	8992271	8992325	8992024	8992138	NA,NA	NA,NA	NA,1.0	1.0,1.0	0.926,0.874	1.0,1.0	0.698,1.0	NA,1.0	NA,NA	NA,NA	NA,NA	0.866,0.657	NA,NA	NA,NA	NA,NA	NA,NA
Ga03g00619	Chr03	+	9388036	9388403	9388283	9388403	9387419	9387768	0.077,0.161	0.333,NA	1.0,0.333	0.5,0.417	0.569,0.4	0.333,0.333	NA,0.294	0.347,0.524	1.0,1.0	1.0,0.455	0.68,0.704	0.6,0.923	0.625,0.778	0.25,1.0	0.619,0.25	0.385,0.714
Ga03g00621	Chr03	-	9431579	9432106	9431579	9432010	9432184	9432539	0.396,0.183	0.605,0.0	1.0,NA	0.505,0.505	1.0,0.338	0.338,0.0	NA,0.505	0.505,1.0	0.254,0.312	0.0,1.0	0.704,1.0	0.231,0.405	0.093,0.145	1.0,0.277	0.505,0.0	0.576,0.312
Ga03g00626	Chr03	-	9658457	9658662	9658457	9658654	9658966	9659044	NA,0.318	0.085,0.0	0.0,0.157	0.126,0.0	0.108,0.077	0.145,0.118	NA,0.0	0.05,0.067	0.0,0.0	0.0,0.0	0.028,0.078	0.18,0.384	0.035,0.072	0.196,0.092	0.09,0.135	0.0,0.111
Ga03g00642	Chr03	-	10139221	10139595	10139221	10139592	10139752	10139878	NA,0.424	0.197,0.0	0.246,0.797	0.62,0.797	0.401,0.401	0.329,0.424	NA,0.469	0.211,0.164	0.0,0.495	1.0,0.595	0.583,0.38	0.164,NA	0.082,0.197	0.797,0.14	0.495,0.123	0.296,0.259
Ga03g00647	Chr03	+	10184719	10185156	10184722	10185156	10184031	10184618	0.922,0.395	0.595,1.0	0.797,0.433	0.831,1.0	0.793,0.802	0.595,0.946	NA,0.865	0.965,1.0	0.915,0.825	0.662,0.907	1.0,0.922	0.92,0.892	0.969,0.797	0.887,0.869	0.662,NA	0.951,0.847
Ga03g00660	Chr03	-	10468699	10469608	10468699	10468772	10469792	10469894	0.25,0.0	0.238,0.0	0.04,0.818	0.0,0.1	0.0,0.636	0.0,0.333	NA,0.0	0.333,NA	0.5,0.077	0.2,0.0	0.565,0.5	0.03,0.0	0.444,0.2	0.091,0.12	0.0,0.333	0.143,0.5
Ga03g00660	Chr03	-	10468699	10469608	10468699	10468767	10469792	10469894	0.25,0.043	0.152,0.2	0.045,0.333	0.067,0.128	0.0,0.304	0.0,0.25	NA,0.0	0.167,0.0	0.077,0.059	0.04,0.048	0.308,0.132	0.03,0.0	0.333,0.057	0.0,0.125	0.048,0.364	0.111,0.257
Ga03g00660	Chr03	-	10468699	10468772	10468699	10468767	10469792	10469894	0.49,0.304	0.355,0.59	0.373,0.161	0.355,0.404	0.187,0.194	0.325,0.391	NA,0.315	0.278,0.0	0.074,0.296	0.138,0.366	0.299,0.143	0.49,0.634	0.391,0.133	0.407,0.452	0.366,0.523	0.325,0.27
Ga03g00670	Chr03	-	10903650	10904040	10903650	10903720	10904442	10904536	0.966,0.906	0.907,0.636	0.871,1.0	0.951,0.904	0.93,0.902	0.849,0.924	NA,0.89	0.886,0.934	0.955,0.924	0.667,0.754	0.911,0.807	0.793,0.569	0.87,0.844	0.559,0.97	0.898,0.881	0.804,0.88
Ga03g00673	Chr03	-	11078075	11078329	11078075	11078304	11078714	11079427	0.849,0.853	0.631,1.0	0.53,1.0	0.633,0.793	0.68,0.518	0.781,0.707	NA,0.793	0.672,0.707	0.567,0.784	0.738,0.707	0.608,0.668	0.091,NA	0.741,0.875	0.349,0.512	0.596,0.617	0.684,0.876
Ga03g00678	Chr03	+	11119373	11119435	11119377	11119435	11118776	11118869	0.108,0.136	NA,1.0	NA,0.244	0.0,0.0	0.244,0.0	0.66,0.0	NA,0.108	0.538,NA	0.294,0.66	NA,NA	1.0,NA	0.139,0.0	NA,1.0	NA,1.0	0.795,0.0	0.0,0.383
Ga03g00678	Chr03	+	11122839	11123189	11122868	11123189	11120617	11122456	0.438,0.732	1.0,NA	NA,1.0	1.0,0.757	1.0,1.0	1.0,1.0	NA,1.0	1.0,NA	1.0,1.0	NA,1.0	1.0,NA	1.0,NA	NA,NA	0.438,1.0	1.0,NA	1.0,0.862
Ga03g00678	Chr03	+	11122680	11123189	11122688	11123189	11120617	11122456	0.894,0.793	1.0,NA	NA,NA	1.0,0.483	1.0,NA	NA,1.0	NA,1.0	1.0,1.0	NA,1.0	NA,1.0	NA,NA	1.0,NA	1.0,1.0	1.0,1.0	NA,NA	0.651,0.7
Ga03g00678	Chr03	+	11122688	11123189	11122839	11123189	11120617	11122456	0.2,0.143	0.0,NA	NA,0.0	NA,0.333	0.0,0.0	0.0,0.0	NA,0.059	0.0,1.0	0.0,0.0	NA,NA	0.0,NA	0.2,NA	NA,NA	0.0,0.333	0.0,NA	1.0,0.091
Ga03g00678	Chr03	+	11122680	11123189	11122839	11123189	11120617	11122456	0.692,0.349	0.333,NA	NA,0.0	1.0,0.333	0.077,0.0	0.0,0.429	NA,0.158	0.091,1.0	0.0,0.111	NA,1.0	0.0,NA	0.333,NA	1.0,1.0	0.333,0.6	0.0,NA	1.0,0.167
Ga03g00678	Chr03	+	11119635	11120038	11119781	11120038	11119377	11119435	0.818,0.452	NA,NA	NA,NA	NA,1.0	1.0,1.0	1.0,NA	NA,1.0	1.0,1.0	1.0,1.0	NA,NA	NA,NA	0.111,1.0	NA,NA	1.0,NA	0.714,1.0	1.0,0.931
Ga03g00678	Chr03	+	11119627	11120038	11119635	11120038	11119377	11119435	0.0,0.061	NA,NA	NA,NA	NA,0.0	0.237,0.0	0.0,NA	NA,0.189	0.0,0.0	0.412,0.135	NA,NA	1.0,NA	0.483,0.0	NA,NA	0.0,NA	0.0,0.0	0.0,0.033
Ga03g00678	Chr03	+	11119627	11120038	11119781	11120038	11119377	11119435	0.0,0.13	NA,NA	NA,NA	NA,NA	1.0,NA	NA,NA	NA,1.0	NA,1.0	1.0,NA	NA,NA	1.0,NA	0.111,NA	NA,NA	NA,NA	0.5,NA	NA,0.333
Ga03g00678	Chr03	+	11122688	11123189	11122868	11123189	11120617	11122456	0.429,0.571	1.0,NA	NA,1.0	1.0,0.714	1.0,1.0	1.0,1.0	NA,1.0	1.0,1.0	1.0,1.0	NA,1.0	1.0,NA	1.0,NA	NA,NA	0.333,1.0	1.0,NA	1.0,0.75
Ga03g00678	Chr03	+	11122680	11123189	11122868	11123189	11120617	11122456	0.733,0.724	1.0,NA	NA,1.0	1.0,0.714	1.0,1.0	1.0,1.0	NA,1.0	1.0,1.0	1.0,1.0	NA,1.0	1.0,NA	1.0,NA	1.0,1.0	0.5,1.0	1.0,NA	1.0,0.789
Ga03g00684	Chr03	+	11183363	11183523	11183408	11183523	11183265	11183297	0.257,0.0	0.224,0.0	0.012,0.235	0.148,0.293	0.071,0.017	0.044,0.059	NA,0.055	0.09,0.0	0.188,0.0	0.096,0.165	0.07,0.042	0.23,0.133	0.0,0.013	0.122,0.115	0.051,0.159	0.0,0.053
Ga03g00685	Chr03	+	11305526	11305725	11305533	11305725	11305278	11305352	0.392,0.041	0.212,0.485	0.0,0.191	0.344,0.104	0.414,0.095	0.0,0.191	NA,0.039	0.43,0.0	0.414,0.32	0.079,0.317	0.361,0.261	0.32,1.0	0.159,0.32	0.095,0.063	0.15,0.274	0.264,0.348
Ga03g00685	Chr03	+	11305524	11305725	11305533	11305725	11305278	11305352	0.682,0.387	0.421,0.481	0.188,0.581	0.622,0.274	0.447,0.236	0.176,0.481	NA,0.243	0.689,0.284	0.536,0.447	0.402,0.453	0.481,0.618	0.569,1.0	0.625,0.618	0.451,0.117	0.316,0.425	0.406,0.446
Ga03g00685	Chr03	+	11305524	11305725	11305526	11305725	11305278	11305352	0.715,0.937	0.634,0.0	1.0,1.0	0.784,0.712	0.497,0.748	1.0,0.748	NA,0.874	0.817,1.0	0.664,0.553	0.888,0.506	0.617,0.784	0.648,0.142	0.888,0.712	0.874,0.664	0.748,0.598	0.584,0.507
Ga03g00705	Chr03	-	11897812	11897941	11897812	11897932	11898193	11898379	0.39,0.481	0.598,0.188	0.357,0.316	0.34,0.561	0.543,0.36	0.576,0.32	NA,0.458	0.466,0.456	0.581,0.368	0.576,0.469	0.542,0.363	0.427,0.382	0.32,0.401	0.382,0.337	0.515,0.572	0.451,0.364
Ga03g00706	Chr03	+	11912529	11912571	11912534	11912571	11912192	11912374	1.0,0.0	0.0,NA	0.0,0.419	0.0,0.49	0.2,0.44	0.107,0.219	NA,0.074	0.325,0.307	0.0,0.0	0.194,0.215	0.243,0.088	0.59,0.0	0.299,0.286	0.278,0.096	0.49,0.0	0.0,0.355
Ga03g00711	Chr03	+	12008311	12008411	12008360	12008411	12007709	12007820	0.264,0.042	0.109,0.168	0.206,0.119	0.123,0.244	0.288,0.113	0.109,0.023	NA,0.174	0.135,0.075	0.0,0.04	0.144,0.205	0.269,0.371	0.518,0.473	0.103,0.402	0.272,0.155	0.237,0.402	0.161,0.296
Ga03g00711	Chr03	+	12007082	12007820	12007709	12007820	12006656	12006729	0.241,0.05	0.0,0.2	0.143,0.029	0.0,0.042	0.091,0.0	0.0,0.0	NA,0.0	0.0,0.0	0.067,0.05	0.333,0.0	0.231,0.024	0.075,0.375	0.026,0.0	0.077,0.075	0.029,0.053	0.152,0.123
Ga03g00716	Chr03	-	12173118	12173348	12173118	12173338	12173436	12174573	0.234,NA	0.673,0.579	0.512,0.407	0.713,0.657	NA,0.762	0.71,0.736	NA,0.679	0.834,0.534	0.696,0.762	0.478,0.724	0.628,0.711	0.55,0.234	0.663,0.566	0.771,0.801	0.665,0.735	1.0,0.865
Ga03g00727	Chr03	-	12527241	12528137	12527241	12527907	12528225	12528366	0.6,0.333	0.885,0.756	0.692,1.0	0.91,0.754	NA,NA	1.0,NA	NA,1.0	NA,NA	1.0,0.958	0.965,1.0	0.924,0.798	1.0,1.0	0.778,0.444	1.0,1.0	0.778,0.612	0.872,0.957
Ga03g00762	Chr03	-	13488154	13488290	13488154	13488200	13488503	13488615	0.009,0.009	0.072,0.011	0.09,0.105	0.098,0.069	0.098,0.055	0.081,0.099	NA,0.067	0.184,0.021	0.055,0.066	0.052,0.026	0.085,0.028	0.059,0.0	0.077,0.106	0.23,0.147	0.089,0.038	0.062,0.063
Ga03g00776	Chr03	-	14424204	14424315	14424204	14424287	14424642	14424913	NA,0.44	1.0,NA	1.0,0.797	0.371,0.101	0.217,0.191	0.541,0.359	NA,0.282	0.282,0.164	0.0,0.846	0.0,0.702	1.0,0.282	0.0,0.0	0.759,0.371	0.797,0.579	0.44,0.282	NA,0.611
Ga03g00788	Chr03	-	15177558	15178129	15177558	15177958	15178338	15178467	0.6,0.077	0.125,0.0	0.333,0.0	0.167,0.2	0.077,0.0	0.0,0.0	NA,0.02	0.154,0.091	0.0,0.067	0.0,0.0	0.02,0.0	0.538,0.0	0.0,0.0	0.25,0.067	0.143,0.0	0.077,0.238
Ga03g00803	Chr03	+	15697142	15697984	15697148	15697984	15696499	15696615	0.571,0.715	0.956,1.0	0.717,0.792	0.877,0.942	0.751,0.73	0.671,0.579	NA,0.696	0.819,0.792	0.679,0.583	0.488,0.905	0.741,0.712	0.741,0.792	0.805,0.62	0.741,0.717	0.722,1.0	0.772,0.841
Ga03g00820	Chr03	-	16440104	16440446	16440104	16440161	16440663	16440782	0.0,1.0	0.091,NA	1.0,1.0	0.167,0.067	0.385,0.368	0.167,0.0	NA,0.195	0.231,1.0	1.0,0.429	1.0,0.0	0.176,0.059	0.036,0.0	0.25,0.333	0.25,0.231	0.714,NA	0.0,0.333
Ga03g00820	Chr03	-	16440104	16440193	16440104	16440161	16440663	16440782	0.753,1.0	0.477,NA	1.0,1.0	0.477,0.352	0.842,0.736	0.432,0.696	NA,0.455	0.696,1.0	1.0,0.677	1.0,0.533	0.586,0.553	0.202,0.352	0.64,0.64	0.604,0.516	0.842,1.0	0.16,0.533
Ga03g00820	Chr03	-	16440104	16440446	16440104	16440193	16440663	16440782	0.0,0.212	0.0,NA	0.0,0.111	0.0,0.0	0.0,0.056	0.0,0.0	NA,0.094	0.037,0.0	0.143,0.158	0.0,0.0	0.077,0.0	0.059,0.0	0.0,0.091	0.0,0.0	0.0,0.0	0.0,0.2
Ga03g00847	Chr03	+	18244770	18245267	18244783	18245267	18244350	18244484	NA,NA	1.0,1.0	NA,1.0	1.0,0.862	0.675,0.751	1.0,0.899	NA,0.667	0.835,0.679	NA,NA	0.69,1.0	0.955,0.522	0.797,1.0	0.69,0.471	1.0,1.0	0.527,1.0	NA,1.0
Ga03g00851	Chr03	-	18730160	18730482	18730160	18730234	18731301	18731380	0.063,0.018	0.091,0.0	0.043,0.2	0.0,0.027	0.054,0.043	0.063,0.037	NA,0.125	0.082,0.128	0.484,0.152	0.0,0.032	0.088,0.053	0.0,0.0	0.032,0.231	0.25,0.111	0.192,0.0	0.042,0.16
Ga03g00854	Chr03	+	19380848	19381137	19380875	19381137	19380480	19380761	0.0,0.129	0.209,NA	1.0,0.0	0.442,NA	0.487,0.442	1.0,0.76	NA,0.664	1.0,0.284	NA,0.0	NA,NA	0.0,1.0	0.373,0.0	NA,0.0	NA,NA	1.0,0.0	0.0,1.0
Ga03g00858	Chr03	+	20011212	20011645	20011225	20011645	20009902	20010535	0.0,0.0	0.0,NA	0.182,0.056	0.113,0.0	0.054,0.061	0.106,0.14	NA,0.096	0.071,0.0	0.05,0.066	0.151,0.064	NA,0.0	0.277,0.069	0.0,0.0	0.113,0.09	0.229,0.0	0.0,0.0
Ga03g00858	Chr03	+	20011580	20011645	20011594	20011645	20011225	20011461	NA,NA	NA,NA	NA,1.0	NA,1.0	0.726,0.815	1.0,1.0	NA,0.57	0.815,0.0	0.815,0.747	NA,1.0	NA,NA	1.0,NA	NA,1.0	NA,1.0	1.0,1.0	0.78,0.852
Ga03g00859	Chr03	-	20038911	20038982	20038911	20038979	20045220	20045331	NA,NA	NA,NA	NA,NA	NA,1.0	0.0,0.0	NA,NA	NA,1.0	NA,NA	NA,NA	NA,1.0	0.662,NA	0.0,NA	NA,NA	NA,1.0	1.0,NA	NA,NA
Ga03g00883	Chr03	+	22070596	22070983	22070670	22070983	22070414	22070524	0.38,0.172	0.039,0.161	0.223,0.088	0.235,0.348	0.073,0.06	0.0,0.178	NA,0.344	0.509,0.365	0.083,0.067	0.418,0.242	0.302,0.067	0.717,0.778	0.324,0.0	0.434,0.187	0.099,0.0	0.187,0.154
Ga03g00911	Chr03	+	27502130	27502781	27502654	27502781	27501673	27501749	0.057,0.0	0.03,0.25	0.12,0.0	0.043,0.034	0.058,0.0	0.014,0.041	NA,0.012	0.053,0.021	0.127,0.011	0.143,0.053	0.07,0.026	0.329,0.31	0.105,0.103	0.1,0.0	0.089,0.032	0.137,0.06
Ga03g00912	Chr03	+	27610866	27610996	27610924	27610996	27610476	27610620	NA,NA	0.241,NA	NA,0.297	0.113,0.096	0.188,0.113	0.0,0.083	NA,0.0	0.043,0.05	NA,0.0	0.0,0.124	0.101,0.22	0.0,NA	0.028,0.029	0.096,0.073	0.0,0.0	0.137,0.113
Ga03g00912	Chr03	+	27612492	27612579	27612518	27612579	27612296	27612368	NA,NA	1.0,NA	NA,1.0	0.8,1.0	0.878,1.0	1.0,1.0	NA,0.923	1.0,1.0	1.0,1.0	1.0,0.848	0.835,1.0	NA,NA	1.0,0.882	1.0,1.0	1.0,NA	1.0,0.912
Ga03g00912	Chr03	+	27613686	27614215	27613697	27614215	27612721	27612790	0.0,0.0	0.312,NA	0.476,0.0	0.185,1.0	0.353,0.421	0.476,0.0	NA,0.301	0.577,0.07	0.0,0.185	0.0,0.405	0.28,0.362	NA,NA	0.447,0.498	0.476,1.0	0.0,0.0	0.565,0.784
Ga03g00915	Chr03	+	27859715	27859827	27859726	27859827	27859508	27859608	1.0,0.0	0.185,NA	0.028,0.036	0.115,0.254	0.389,0.391	0.342,0.331	NA,0.147	0.272,0.577	1.0,0.232	0.312,0.476	0.245,0.277	0.694,1.0	0.092,0.07	0.048,0.154	0.248,0.232	0.0,0.447
Ga03g00915	Chr03	+	27858953	27859385	27859201	27859385	27858659	27858773	1.0,0.0	0.0,NA	0.667,0.143	NA,0.0	0.125,0.0	NA,0.0	NA,0.0	1.0,0.2	0.0,0.5	0.333,0.231	0.0,0.467	0.0,0.0	0.0,0.25	0.0,0.333	0.333,0.0	1.0,0.556
Ga03g00917	Chr03	-	28022641	28022785	28022641	28022673	28022973	28023441	0.333,0.0	0.0,1.0	0.0,0.2	0.111,0.25	0.176,0.333	0.167,0.4	NA,0.357	0.103,0.067	0.0,0.0	0.5,0.333	0.143,0.333	0.333,NA	0.0,0.1	0.125,0.222	0.5,1.0	NA,0.077
Ga03g00917	Chr03	-	28016993	28017883	28016993	28017880	28018176	28018716	0.0,0.0	0.683,1.0	0.62,0.837	0.662,0.691	0.671,0.716	0.528,0.679	NA,0.668	0.662,0.62	1.0,0.495	0.662,0.706	0.512,0.688	0.495,NA	0.716,0.706	0.782,0.719	0.533,0.746	0.797,0.746
Ga03g00924	Chr03	-	30179107	30179162	30179107	30179151	30179325	30179374	NA,NA	NA,NA	0.0,NA	0.312,NA	0.82,0.438	0.0,0.0	NA,0.115	1.0,0.0	NA,NA	0.0,0.732	NA,0.0	0.645,0.154	NA,NA	0.0,0.232	NA,NA	NA,0.645
Ga03g00926	Chr03	-	30522503	30522649	30522503	30522607	30523165	30523264	0.124,0.0	0.0,0.0	0.0,0.0	0.056,0.0	0.0,0.081	0.0,0.114	NA,0.0	0.0,0.124	0.06,0.0	0.092,0.0	0.033,0.0	0.261,0.0	0.06,0.0	0.081,0.052	0.0,NA	0.034,0.09
Ga03g00926	Chr03	-	30519843	30520951	30519843	30520782	30521095	30521218	0.765,1.0	0.6,1.0	1.0,0.714	0.75,1.0	0.833,0.733	0.75,0.75	NA,0.647	1.0,1.0	1.0,0.92	0.778,0.556	0.818,0.5	0.905,1.0	0.667,0.6	1.0,1.0	0.667,0.6	0.455,0.784
Ga03g00932	Chr03	-	30690600	30690865	30690600	30690822	30691364	30691439	0.334,0.336	0.205,0.462	0.199,0.099	0.211,0.282	0.327,0.219	0.26,0.0	NA,0.19	0.167,0.051	0.211,0.255	0.248,0.129	0.154,0.174	0.202,0.19	0.149,0.345	0.119,0.137	0.313,0.319	0.219,0.34
Ga03g00936	Chr03	+	30855458	30855565	30855507	30855565	30854551	30854658	0.503,0.402	NA,0.0	0.0,0.0	0.183,0.055	0.138,0.11	0.35,0.364	NA,0.127	0.092,0.127	0.183,0.0	0.119,0.055	0.183,0.0	NA,NA	0.195,0.076	0.125,0.119	NA,NA	NA,0.519
Ga03g00969	Chr03	+	36164996	36165181	36165003	36165181	36164302	36164482	1.0,1.0	1.0,1.0	NA,0.739	1.0,0.79	0.964,0.9	1.0,0.952	NA,0.88	0.965,1.0	NA,0.868	0.85,0.93	0.941,0.653	0.82,1.0	0.895,0.904	NA,1.0	1.0,1.0	NA,1.0
Ga03g00976	Chr03	-	36902324	36902708	36902324	36902697	36902785	36902905	0.11,0.185	0.118,0.0	0.049,0.051	0.045,0.103	0.134,0.155	0.082,0.081	NA,0.076	0.104,0.126	0.0,0.134	0.096,0.158	0.105,0.089	0.17,0.0	0.151,0.232	0.098,0.154	0.136,0.163	0.243,0.123
Ga03g00995	Chr03	+	40005967	40006084	40005971	40006084	40005846	40005887	0.493,0.66	0.618,1.0	0.626,0.812	0.409,0.66	0.595,0.555	0.655,0.413	NA,0.67	0.524,0.472	0.409,0.386	0.614,0.669	0.654,0.648	1.0,1.0	0.546,0.466	0.623,0.572	0.694,0.469	0.886,0.673
Ga03g00995	Chr03	+	40005967	40006084	40006014	40006084	40005846	40005887	0.199,0.215	0.442,0.544	0.294,0.423	0.264,0.391	0.329,0.388	0.338,0.289	NA,0.31	0.339,0.355	0.358,0.455	0.36,0.263	0.378,0.449	0.339,0.506	0.39,0.334	0.4,0.352	0.24,0.313	0.305,0.418
Ga03g00995	Chr03	+	40005971	40006084	40006014	40006084	40005846	40005887	0.161,0.089	0.252,0.0	0.144,0.127	0.206,0.204	0.199,0.246	0.17,0.231	NA,0.145	0.224,0.254	0.309,0.399	0.185,0.112	0.214,0.23	0.0,0.0	0.272,0.262	0.23,0.214	0.112,0.205	0.091,0.219
Ga03g01003	Chr03	-	41184520	41184762	41184520	41184737	41184843	41185073	0.063,0.082	0.287,0.0	0.152,0.244	0.212,0.305	0.487,0.3	0.091,0.482	NA,0.296	0.365,0.668	0.763,0.487	0.326,0.139	0.273,0.32	0.087,0.226	0.376,0.139	0.349,0.287	0.152,0.617	0.068,0.376
Ga03g01003	Chr03	-	41154906	41155033	41154906	41154992	41155145	41155203	1.0,1.0	1.0,NA	NA,1.0	NA,1.0	1.0,1.0	1.0,1.0	1.0,1.0	1.0,NA	1.0,1.0	0.588,1.0	1.0,1.0	0.74,0.487	NA,1.0	1.0,0.781	1.0,1.0	1.0,1.0
Ga03g01003	Chr03	-	41154906	41155033	41154906	41154992	41155142	41155203	1.0,0.781	0.914,NA	0.895,0.762	0.681,0.942	0.845,0.924	0.851,0.826	NA,0.944	0.669,0.865	1.0,0.903	0.909,0.781	0.963,0.833	0.706,0.658	0.792,1.0	1.0,0.833	1.0,0.914	0.839,0.917
Ga03g01003	Chr03	-	41179089	41179250	41179089	41179245	41182559	41182754	0.096,0.296	0.325,0.391	0.138,0.178	0.257,0.402	0.206,0.311	0.215,0.118	NA,0.183	0.202,0.166	0.325,0.268	0.294,0.333	0.291,0.226	0.34,0.458	0.19,0.229	0.226,0.212	0.243,0.243	0.273,0.243
Ga03g01026	Chr03	+	48410420	48410950	48410477	48410950	48409835	48410236	0.59,0.63	0.88,0.762	0.793,0.827	0.824,0.776	0.732,0.726	0.584,0.83	NA,0.561	0.806,0.847	1.0,0.95	0.543,0.762	0.74,0.781	0.444,0.39	0.856,0.885	0.657,0.571	0.778,0.793	0.889,0.782
Ga03g01027	Chr03	+	48772201	48773492	48772221	48773492	48771843	48772108	0.237,0.108	0.133,0.0	0.095,0.071	0.134,0.127	0.025,0.05	0.132,0.078	NA,0.13	0.139,0.034	0.119,0.172	0.093,0.105	0.052,0.123	0.118,0.038	0.059,0.068	0.078,0.065	0.127,0.177	0.125,0.134
Ga03g01029	Chr03	+	49056107	49057898	49056196	49057898	49055747	49055857	0.388,0.27	0.0,0.0	0.0,0.117	0.614,0.175	0.469,0.261	0.117,0.614	NA,0.209	0.346,0.0	0.346,0.131	0.0,0.0	0.284,0.029	0.059,0.19	0.05,0.679	0.185,0.227	0.346,0.346	0.209,0.679
Ga03g01030	Chr03	+	49072423	49073301	49073243	49073301	49072254	49072331	1.0,1.0	1.0,NA	1.0,0.2	1.0,1.0	NA,NA	0.273,0.6	NA,0.588	0.5,1.0	NA,0.5	0.429,NA	1.0,0.333	1.0,1.0	NA,NA	1.0,NA	NA,NA	NA,1.0
Ga03g01054	Chr03	+	52395379	52395492	52395401	52395492	52395010	52395274	0.658,0.666	0.0,NA	1.0,1.0	0.292,1.0	0.737,0.398	1.0,0.623	NA,0.292	0.743,1.0	NA,0.292	1.0,1.0	0.673,1.0	0.0,NA	0.278,0.452	1.0,0.105	0.623,0.852	0.0,0.105
Ga03g01081	Chr03	-	60333906	60334427	60333906	60334035	60334518	60334562	0.273,0.109	0.0,NA	NA,1.0	0.556,0.455	0.455,0.2	0.2,0.0	NA,0.154	0.152,NA	0.333,0.214	0.053,0.733	0.333,0.0	0.2,0.091	0.667,0.0	0.222,0.2	0.429,0.0	0.077,0.364
Ga03g01081	Chr03	-	60333906	60334562	60333906	60334035	60335378	60335451	0.857,0.952	1.0,NA	NA,1.0	0.667,0.636	0.733,1.0	0.75,1.0	NA,0.895	0.875,0.0	0.652,1.0	1.0,0.818	1.0,0.667	0.857,NA	1.0,0.0	0.429,1.0	1.0,1.0	0.429,0.84
Ga03g01081	Chr03	-	60333715	60333828	60333715	60333814	60333906	60334427	0.118,0.191	0.307,0.0	0.228,0.0	0.181,0.04	0.135,0.0	0.726,0.089	NA,0.074	0.085,0.081	0.15,0.036	0.347,0.0	0.0,0.269	0.0,0.0	0.307,0.0	0.0,0.0	0.0,0.0	0.03,0.03
Ga03g01082	Chr03	+	60759668	60759921	60759677	60759921	60758912	60758980	0.735,0.554	0.0,0.0	0.209,0.27	0.201,0.357	0.162,0.052	0.27,0.0	NA,0.349	0.062,0.357	0.201,0.665	0.222,0.222	0.226,0.291	0.468,0.357	0.402,0.104	0.363,0.39	0.163,0.371	0.069,0.382
Ga03g01100	Chr03	+	63730998	63732355	63731022	63732355	63730779	63730925	NA,NA	NA,NA	NA,NA	NA,NA	NA,0.0	NA,NA	NA,NA	NA,NA	NA,NA	NA,NA	NA,NA	NA,0.0	NA,NA	NA,1.0	NA,NA	NA,NA
Ga03g01100	Chr03	+	63731022	63732355	63731094	63732355	63730779	63730925	0.0,NA	NA,NA	1.0,NA	1.0,NA	1.0,1.0	NA,NA	NA,NA	1.0,NA	1.0,NA	0.0,NA	1.0,NA	0.883,1.0	1.0,NA	1.0,NA	1.0,NA	1.0,NA
Ga03g01100	Chr03	+	63730998	63732355	63731094	63732355	63730779	63730925	0.0,NA	NA,NA	1.0,NA	1.0,NA	1.0,NA	NA,NA	NA,NA	1.0,NA	1.0,NA	0.0,NA	1.0,NA	0.911,1.0	1.0,NA	1.0,1.0	1.0,NA	1.0,NA
Ga03g01128	Chr03	-	66279480	66279617	66279480	66279610	66280857	66281012	0.739,0.143	0.079,NA	0.0,0.0	0.0,0.586	0.212,0.386	0.485,0.43	NA,0.216	0.44,0.386	0.159,0.119	0.653,0.653	0.159,0.337	0.797,0.574	0.586,0.225	0.239,0.288	0.524,1.0	0.485,0.136
Ga03g01139	Chr03	-	69656598	69657844	69656598	69657813	69658577	69658743	0.788,0.937	0.568,1.0	1.0,0.898	0.719,0.829	0.853,0.835	0.592,0.775	NA,0.882	0.95,0.825	1.0,0.843	0.666,0.814	0.937,0.738	0.843,0.808	0.754,0.849	0.86,0.722	0.676,1.0	0.687,0.665
Ga03g01140	Chr03	+	69698299	69698918	69698382	69698918	69696861	69697575	1.0,NA	NA,NA	NA,NA	0.215,0.522	0.732,0.354	1.0,0.0	NA,0.267	1.0,0.354	1.0,1.0	1.0,1.0	1.0,0.793	0.724,0.0	1.0,0.793	0.354,0.522	NA,1.0	1.0,1.0
Ga03g01151	Chr03	-	70315931	70317322	70315931	70317319	70317415	70318132	0.595,0.0	0.329,NA	0.0,NA	1.0,1.0	0.595,0.246	1.0,0.495	NA,0.595	0.0,NA	0.0,0.0	NA,NA	NA,0.0	0.629,0.329	0.0,0.495	0.0,0.164	NA,NA	1.0,0.0
Ga03g01155	Chr03	+	70540194	70540449	70540225	70540449	70539772	70540045	1.0,0.0	0.0,NA	0.0,0.0	0.088,0.338	0.25,0.187	0.242,0.161	NA,0.079	0.032,0.0	0.434,0.697	0.0,0.049	0.18,0.365	0.308,0.099	0.204,0.0	0.606,0.088	0.204,0.099	0.204,0.046
Ga03g01156	Chr03	-	70556941	70557237	70556941	70557166	70564161	70564355	NA,NA	0.0,0.0	NA,NA	0.0,0.105	1.0,NA	NA,NA	NA,NA	NA,NA	0.0,0.0	0.167,0.309	0.151,0.081	NA,NA	0.149,0.216	0.678,0.135	0.0,NA	NA,0.0
Ga03g01158	Chr03	+	70880005	70880175	70880039	70880175	70879500	70879621	NA,0.294	0.049,0.0	0.113,0.058	0.016,0.014	0.012,0.091	0.095,0.084	NA,0.158	0.053,0.022	0.0,0.055	0.075,0.09	0.113,0.103	0.0,NA	0.0,0.037	0.101,0.049	0.077,0.319	0.117,0.134
Ga03g01160	Chr03	-	71114403	71114574	71114403	71114489	71114665	71114793	0.448,0.431	0.504,1.0	0.486,0.0	0.265,0.351	0.384,0.319	1.0,0.0	NA,0.4	0.387,0.684	0.619,0.228	0.54,0.543	0.501,0.508	0.437,0.317	0.501,0.431	0.459,0.323	0.591,1.0	0.25,0.684
Ga03g01160	Chr03	-	71113221	71113802	71113221	71113335	71114403	71114574	0.6,0.103	0.07,NA	0.0,0.111	0.429,0.385	0.175,0.143	0.667,0.429	NA,0.154	0.179,0.13	0.385,0.412	0.286,0.176	0.111,0.239	0.09,0.2	0.217,0.174	0.2,0.255	0.133,0.111	0.217,0.179
Ga03g01184	Chr03	+	74647538	74647691	74647541	74647691	74647187	74647297	0.146,0.283	0.096,0.109	0.098,0.149	0.146,0.18	0.139,0.229	0.065,0.124	NA,0.129	0.116,0.055	0.034,0.073	0.253,0.279	0.168,0.17	0.63,0.495	0.078,0.097	0.255,0.133	0.246,0.137	0.127,0.176
Ga03g01184	Chr03	+	74645474	74645546	74645477	74645546	74644758	74645028	0.595,0.577	0.35,0.662	0.45,0.723	0.569,0.672	0.589,0.616	0.523,0.506	NA,0.582	0.612,0.668	0.68,0.561	0.412,0.608	0.422,0.595	0.598,0.68	0.638,0.53	0.656,0.561	0.563,0.453	0.693,0.519
Ga03g01185	Chr03	+	74719447	74719621	74719592	74719621	74718574	74718769	0.042,0.0	0.0,0.0	0.0,0.143	0.05,0.0	0.077,0.065	0.063,0.017	NA,0.034	0.018,0.027	0.136,0.02	0.154,0.037	0.105,0.042	0.003,0.007	0.063,0.022	0.0,0.0	0.0,0.0	0.034,0.049
Ga03g01185	Chr03	+	74721656	74721861	74721742	74721861	74720877	74721042	0.301,0.412	0.06,0.617	0.063,0.125	0.31,0.316	0.193,0.222	0.35,0.276	NA,0.184	0.392,0.18	0.249,0.212	0.43,0.35	0.375,0.454	0.11,0.206	0.223,0.238	0.212,0.168	0.548,0.11	0.487,0.447
Ga03g01198	Chr03	-	75741135	75741287	75741135	75741214	75742105	75742286	0.0,0.188	0.0,NA	0.224,0.0	0.0,0.199	0.202,0.0	0.0,0.537	NA,0.095	0.258,0.0	0.0,0.162	NA,0.088	0.403,0.0	0.0,0.0	0.126,0.088	0.104,0.303	0.188,0.0	0.0,0.0
Ga03g01198	Chr03	-	75741135	75741310	75741135	75741214	75742105	75742286	0.605,0.682	0.605,1.0	0.718,0.605	0.561,0.368	0.554,0.568	0.38,0.821	NA,0.612	0.62,0.544	0.544,0.652	1.0,0.254	0.718,0.479	0.229,0.295	0.641,0.591	0.315,0.595	0.588,0.718	0.781,0.63
Ga03g01198	Chr03	-	75741135	75741310	75741135	75741287	75742105	75742286	1.0,0.896	1.0,1.0	0.891,1.0	1.0,0.686	0.838,1.0	1.0,0.786	NA,0.933	0.86,1.0	1.0,0.9	1.0,0.766	0.821,1.0	1.0,1.0	0.92,0.933	0.867,0.758	0.851,1.0	1.0,1.0
Ga03g01205	Chr03	+	76377231	76377350	76377234	76377350	76377073	76377148	0.898,0.839	0.662,0.662	0.797,0.588	0.815,0.831	0.84,0.556	0.662,0.803	NA,0.785	0.841,0.831	0.702,0.864	0.729,0.839	0.815,1.0	0.911,0.898	0.869,0.691	0.951,0.825	0.572,0.567	0.756,0.7
Ga03g01205	Chr03	+	76376003	76376276	76376065	76376276	76375030	76375135	0.788,1.0	0.832,1.0	1.0,1.0	1.0,1.0	1.0,1.0	1.0,1.0	NA,1.0	1.0,1.0	1.0,1.0	1.0,1.0	0.934,1.0	0.84,1.0	1.0,1.0	1.0,1.0	0.773,1.0	0.788,1.0
Ga03g01205	Chr03	+	76376014	76376276	76376065	76376276	76375030	76375135	0.842,1.0	0.857,1.0	1.0,1.0	1.0,1.0	1.0,1.0	1.0,1.0	NA,1.0	1.0,1.0	1.0,1.0	1.0,1.0	0.964,1.0	0.903,1.0	1.0,1.0	1.0,1.0	0.88,1.0	0.903,1.0
Ga03g01205	Chr03	+	76374391	76374897	76374395	76374897	76373874	76374028	0.914,1.0	0.936,0.829	1.0,0.931	0.929,1.0	0.94,0.855	1.0,0.913	NA,0.987	1.0,0.883	1.0,1.0	1.0,1.0	0.972,0.892	0.907,1.0	1.0,0.971	0.907,1.0	0.959,0.611	0.904,0.921
Ga03g01205	Chr03	+	76376003	76376276	76376014	76376276	76375030	76375135	0.115,0.0	0.102,0.0	0.131,0.057	0.065,0.043	0.102,0.059	0.092,0.043	NA,0.058	0.0,0.07	0.0,0.048	0.131,0.0	0.051,0.087	0.109,0.0	0.087,0.108	0.097,0.0	0.043,0.0	0.0,0.0
Ga03g01218	Chr03	-	81572231	81574213	81572231	81574131	81574304	81574599	0.0,0.0	0.084,NA	0.0,0.0	0.0,0.0	0.196,0.121	0.0,0.355	NA,0.155	0.355,0.0	0.32,0.073	0.0,0.0	0.216,0.0	0.084,0.0	0.099,0.0	0.0,NA	0.0,0.355	0.0,0.0
Ga03g01219	Chr03	-	81583686	81583785	81583686	81583782	81584001	81584099	0.945,0.941	1.0,0.915	1.0,0.797	0.941,1.0	0.941,0.966	1.0,0.925	NA,0.99	0.908,0.934	0.945,0.985	0.797,0.898	0.892,0.947	0.954,0.934	0.962,0.873	0.913,0.953	0.957,0.934	0.931,0.935
Ga03g01226	Chr03	-	81899202	81899413	81899202	81899337	81899793	81899859	0.956,0.971	1.0,1.0	0.888,1.0	0.968,1.0	0.962,1.0	1.0,0.939	NA,0.965	1.0,1.0	0.974,1.0	1.0,0.885	1.0,0.924	0.577,0.695	0.837,0.881	0.877,1.0	0.93,1.0	1.0,1.0
Ga03g01230	Chr03	-	82411992	82414422	82411992	82414379	82415098	82415337	0.149,NA	1.0,NA	1.0,1.0	NA,NA	NA,1.0	NA,1.0	1.0,NA	1.0,NA	NA,1.0	1.0,NA	1.0,NA	NA,NA	NA,1.0	NA,NA	1.0,1.0	1.0,0.0
Ga03g01237	Chr03	-	83197742	83197822	83197742	83197783	83197963	83198028	0.904,0.926	0.929,0.536	0.632,0.783	0.759,0.718	0.861,0.878	0.721,0.791	NA,0.865	0.732,1.0	0.835,0.741	0.79,0.74	0.831,0.822	0.761,0.366	0.757,0.807	0.665,0.732	0.707,0.743	0.835,0.795
Ga03g01271	Chr03	+	91147548	91147582	91147553	91147582	91146907	91147399	0.49,0.706	0.526,0.194	0.606,0.258	0.658,0.506	0.445,0.366	0.452,0.529	NA,0.404	0.121,0.616	0.794,0.522	0.684,0.616	0.685,0.59	0.719,0.674	0.634,0.602	0.539,0.614	0.756,0.729	0.684,0.391
Ga03g01281	Chr03	-	91334890	91334986	91334890	91334942	91335078	91335268	1.0,NA	NA,NA	NA,NA	1.0,1.0	1.0,1.0	1.0,1.0	1.0,1.0	1.0,1.0	1.0,1.0	1.0,1.0	1.0,1.0	NA,NA	1.0,1.0	0.677,1.0	1.0,NA	NA,1.0
Ga03g01292	Chr03	-	91854526	91854727	91854526	91854659	91855080	91855382	0.062,0.141	0.047,0.0	0.059,0.0	0.022,0.0	0.011,0.007	0.028,0.0	NA,0.007	0.009,0.0	0.022,0.016	0.0,0.024	0.0,0.018	0.009,0.0	0.018,0.015	0.054,0.036	0.017,0.0	0.0,0.041
Ga03g01292	Chr03	-	91855080	91855280	91855080	91855273	91855348	91855382	0.0,0.0	0.0,NA	NA,0.0	0.0,0.0	0.119,0.038	0.105,0.0	NA,0.056	0.0,0.0	0.0,0.0	0.0,0.85	0.0,0.0	0.21,0.159	0.0,0.0	0.159,0.0	0.159,0.0	0.0,0.0
Ga03g01300	Chr03	-	92628218	92629150	92628218	92628793	92630979	92631161	NA,NA	0.333,NA	0.0,0.167	0.143,0.286	0.048,0.0	0.0,0.034	NA,0.043	0.03,0.043	0.0,0.25	0.2,0.063	0.038,0.037	0.228,0.278	0.061,0.0	0.0,0.0	0.0,0.167	0.0,0.333
Ga03g01326	Chr03	-	94795434	94795629	94795434	94795616	94795696	94795801	NA,1.0	0.662,1.0	0.781,0.908	1.0,0.817	0.718,0.471	0.843,0.817	NA,0.675	0.609,0.641	1.0,1.0	0.471,0.527	0.812,0.789	0.7,1.0	1.0,1.0	1.0,1.0	0.704,0.862	NA,1.0
Ga03g01335	Chr03	+	95343217	95343411	95343257	95343411	95342842	95342969	0.626,0.374	0.264,0.0	0.0,0.0	0.365,0.0	0.392,0.291	0.0,0.518	0.489,0.418	0.202,0.418	0.0,0.0	0.107,0.125	0.398,0.392	0.374,0.589	0.418,0.418	0.216,0.264	0.07,0.223	0.0,0.0
Ga03g01335	Chr03	+	95343150	95343411	95343257	95343411	95342842	95342969	0.793,0.826	0.789,0.0	0.913,0.756	0.744,0.722	0.714,0.778	0.816,0.899	0.854,0.882	0.736,0.83	0.474,0.824	0.76,0.718	0.698,0.692	0.647,0.733	0.87,0.721	0.679,0.697	0.553,0.796	0.625,0.722
Ga03g01335	Chr03	+	95343150	95343411	95343217	95343411	95342842	95342969	1.0,0.87	0.897,NA	1.0,1.0	0.89,1.0	0.783,0.873	1.0,0.872	0.836,0.9	0.982,0.844	1.0,1.0	0.958,0.967	0.939,0.732	0.911,0.808	0.884,0.714	0.968,0.844	1.0,0.917	1.0,1.0
Ga03g01340	Chr03	-	95802395	95802672	95802395	95802616	95803261	95803677	0.563,0.205	0.189,0.0	0.517,0.391	0.074,0.125	0.305,0.281	0.391,0.187	0.391,0.541	0.377,0.155	0.628,0.34	0.114,0.803	0.563,0.517	0.491,NA	NA,1.0	0.243,0.3	1.0,1.0	0.269,0.429
Ga03g01340	Chr03	-	95802395	95802619	95802395	95802616	95803261	95803677	0.0,0.0	0.151,0.0	0.246,0.197	0.197,0.433	0.348,0.357	0.495,0.219	0.424,0.45	0.59,0.435	0.329,0.4	0.164,0.495	0.797,0.0	0.746,NA	NA,1.0	0.246,0.246	1.0,NA	0.123,0.329
Ga03g01340	Chr03	-	95802395	95802672	95802395	95802619	95803261	95803677	1.0,1.0	0.567,NA	0.766,0.724	0.247,0.158	0.453,0.414	0.396,0.45	0.466,0.591	0.296,0.193	0.775,0.435	0.396,0.806	0.247,1.0	0.247,NA	NA,0.396	0.567,0.567	0.396,1.0	0.724,0.605
Ga03g01360	Chr03	-	97538924	97539483	97538924	97539400	97539617	97539902	1.0,1.0	1.0,NA	1.0,1.0	1.0,1.0	0.916,1.0	1.0,1.0	1.0,0.912	0.903,1.0	1.0,1.0	1.0,0.686	1.0,1.0	1.0,NA	1.0,0.831	1.0,0.657	1.0,1.0	1.0,0.751
Ga03g01371	Chr03	-	98464699	98466744	98464699	98466597	98466843	98467027	0.005,0.005	0.026,0.0	0.022,0.007	0.052,0.037	0.034,0.02	0.033,0.03	0.076,0.043	0.036,0.043	0.038,0.02	0.042,0.041	0.038,0.009	0.033,0.025	0.031,0.021	0.06,0.014	0.036,0.02	0.053,0.042
Ga03g01384	Chr03	-	99897604	99898766	99897604	99898688	99899430	99899619	0.797,0.184	0.0,NA	0.22,0.0	0.36,0.184	0.062,0.0	0.023,0.0	0.051,0.01	0.086,0.0	0.0,0.0	0.0,0.0	0.032,0.0	0.0,0.0	0.094,0.0	0.09,0.0	0.158,0.0	0.045,0.129
Ga03g01406	Chr03	+	103134969	103137240	103136747	103137240	103133304	103133381	1.0,1.0	0.95,0.429	0.76,0.692	0.8,0.952	0.933,0.882	0.909,1.0	0.944,0.878	0.892,0.714	1.0,0.826	1.0,1.0	0.692,0.931	0.535,0.714	0.95,0.814	0.63,0.871	0.929,0.875	0.316,0.7
Ga03g01423	Chr03	+	104435607	104435733	104435613	104435733	104434079	104434859	NA,1.0	0.811,1.0	0.454,0.388	0.685,1.0	0.533,0.543	0.792,0.548	0.75,0.751	1.0,1.0	0.588,0.704	0.805,0.709	0.716,0.685	1.0,1.0	0.72,0.807	0.533,0.829	0.774,0.631	0.717,0.777
Ga03g01438	Chr03	+	104660054	104660929	104660520	104660929	104655407	104655643	0.2,0.391	0.524,0.0	0.371,0.52	0.641,0.73	0.564,0.594	0.84,0.519	0.727,0.514	0.684,0.379	0.59,0.522	0.5,0.478	0.412,0.439	0.2,0.556	0.5,0.5	0.45,0.659	0.507,0.6	0.4,0.481
Ga03g01453	Chr03	-	107106275	107106370	107106275	107106354	107106484	107106712	0.41,0.61	0.199,0.0	1.0,1.0	0.465,0.246	0.549,0.556	0.685,0.465	0.758,0.685	1.0,0.098	0.581,0.498	0.537,0.603	0.42,0.614	0.254,0.283	0.383,0.098	1.0,0.503	0.178,1.0	0.635,0.65
Ga03g01453	Chr03	-	107106275	107106376	107106275	107106370	107106484	107106712	0.0,0.0	0.656,NA	0.322,0.488	0.364,0.704	0.357,0.342	0.192,0.128	0.388,0.405	0.454,0.656	0.388,0.488	0.0,0.12	0.0,0.257	0.388,0.0	0.322,0.656	0.0,0.0	0.588,0.0	0.0,0.305
Ga03g01453	Chr03	-	107106803	107106888	107106803	107106884	107108268	107108433	1.0,0.842	0.744,1.0	0.907,1.0	0.872,0.902	0.866,0.805	1.0,0.853	0.957,0.886	0.89,1.0	0.853,0.904	1.0,1.0	1.0,0.921	1.0,1.0	0.838,0.879	1.0,1.0	0.744,0.872	0.842,0.946
Ga03g01453	Chr03	-	107106275	107106376	107106275	107106354	107106484	107106712	0.248,0.0	0.261,0.0	1.0,1.0	0.331,0.382	0.426,0.423	0.452,0.113	0.682,0.623	1.0,0.171	0.497,0.485	0.121,0.171	0.121,0.355	0.177,0.07	0.261,0.171	1.0,0.0	0.236,1.0	0.0,0.485
Ga03g01467	Chr03	+	108070271	108070553	108070322	108070553	108064033	108064088	1.0,NA	1.0,NA	NA,NA	1.0,NA	1.0,1.0	1.0,1.0	1.0,1.0	NA,1.0	NA,NA	1.0,0.142	NA,1.0	0.0,NA	1.0,0.666	1.0,0.482	NA,NA	NA,NA
Ga03g01467	Chr03	+	108070271	108070553	108070334	108070553	108063457	108063650	1.0,1.0	NA,NA	NA,NA	1.0,1.0	0.648,NA	0.48,1.0	0.648,0.871	0.381,0.0	NA,NA	0.552,1.0	0.0,1.0	1.0,NA	0.648,0.648	0.0,0.666	NA,NA	NA,NA
Ga03g01467	Chr03	+	108070322	108070553	108070334	108070553	108064033	108064088	NA,NA	NA,NA	NA,NA	NA,NA	NA,1.0	NA,0.0	0.114,0.0	0.474,NA	NA,NA	0.0,1.0	0.0,NA	1.0,NA	0.0,0.278	0.474,0.692	NA,NA	NA,NA
Ga03g01467	Chr03	+	108070271	108070553	108070334	108070553	108064033	108064088	1.0,NA	1.0,NA	NA,NA	1.0,NA	1.0,1.0	1.0,0.552	0.209,0.518	0.381,1.0	NA,NA	0.17,1.0	0.0,1.0	1.0,NA	0.683,0.381	0.648,0.787	NA,NA	NA,NA
Ga03g01484	Chr03	+	108727706	108727806	108727773	108727806	108727547	108727597	0.808,0.652	0.438,0.375	1.0,0.773	0.444,0.59	0.615,0.593	0.419,0.706	0.487,0.878	0.632,0.627	0.667,0.667	0.59,0.851	0.6,0.375	0.136,0.289	0.75,0.63	0.706,0.773	0.643,0.512	0.375,0.697
Ga03g01494	Chr03	+	109487807	109488113	109488047	109488113	109487519	109487579	0.0,0.0	0.1,0.0	0.053,0.111	0.097,0.0	0.045,0.057	0.111,0.032	0.1,0.083	0.031,0.064	0.13,0.185	0.053,0.1	0.111,0.088	0.023,0.08	0.091,0.28	0.333,0.133	0.077,0.0	0.037,0.091
Ga03g01501	Chr03	+	110828924	110829201	110828976	110829201	110828240	110828319	0.233,0.282	0.0,NA	0.0,0.0	0.117,0.213	0.074,0.0	0.0,0.0	0.073,0.081	0.099,0.107	0.101,0.061	0.0,0.062	0.03,0.0	0.054,0.292	0.042,0.248	0.0,0.073	0.22,0.0	0.239,0.138
Ga03g01506	Chr03	+	111843443	111846558	111843513	111846558	111842716	111843002	0.495,0.5	0.747,0.541	0.639,0.579	0.371,0.495	0.313,0.319	0.164,0.329	0.371,0.264	0.386,0.316	0.402,0.314	0.252,0.574	0.684,0.702	0.591,0.457	0.144,0.344	0.503,0.611	0.216,0.282	0.329,0.395
Ga03g01506	Chr03	+	111843416	111846558	111843513	111846558	111842716	111843002	0.337,0.062	0.0,0.0	0.67,0.0	0.16,0.192	0.138,0.08	0.404,0.078	0.184,0.08	0.213,0.068	0.266,0.053	0.068,0.266	0.542,0.0	0.375,0.0	0.127,0.184	0.179,0.311	0.092,0.253	0.145,0.083
Ga03g01506	Chr03	+	111843416	111846558	111843443	111846558	111842716	111843002	0.117,0.039	0.0,0.0	0.543,0.0	0.0,0.112	0.188,0.147	0.76,0.137	0.229,0.165	0.198,0.126	0.241,0.054	0.165,0.129	0.263,0.0	0.131,0.0	0.442,0.284	0.0,0.142	0.117,0.442	0.241,0.05
Ga03g01536	Chr03	+	114153638	114153941	114153793	114153941	114153227	114153351	NA,0.2	0.0,NA	NA,NA	0.111,0.0	0.111,0.167	NA,0.2	0.043,0.214	0.0,0.063	0.0,0.429	0.143,0.077	0.154,0.059	0.077,0.4	0.0,0.2	0.053,0.333	0.0,0.0	0.077,0.0
Ga03g01538	Chr03	-	114238129	114238350	114238129	114238241	114238436	114238525	0.385,0.25	0.333,0.333	0.704,0.273	0.526,0.422	0.701,0.536	0.73,0.534	0.453,0.516	0.583,0.467	0.288,0.314	0.581,0.562	0.561,0.546	0.69,0.588	0.355,0.308	0.317,0.625	0.383,0.313	0.515,0.502
Ga03g01539	Chr03	+	114328430	114328605	114328476	114328605	114328055	114328103	1.0,NA	0.407,NA	NA,0.256	0.407,0.0	0.721,0.457	0.462,0.407	0.546,0.756	0.877,0.632	NA,1.0	1.0,1.0	0.534,0.553	0.861,1.0	1.0,0.0	0.407,0.892	1.0,NA	1.0,1.0
Ga03g01539	Chr03	+	114328467	114328605	114328476	114328605	114328055	114328103	NA,NA	0.0,NA	NA,0.0	0.0,0.0	0.41,0.236	0.0,0.0	0.188,0.481	0.735,0.316	NA,1.0	NA,NA	0.316,0.357	0.893,NA	1.0,0.0	0.0,0.735	NA,NA	NA,1.0
Ga03g01539	Chr03	+	114328430	114328605	114328467	114328605	114328055	114328103	1.0,NA	1.0,NA	NA,1.0	1.0,NA	0.905,0.746	1.0,1.0	0.837,0.746	0.669,0.746	NA,0.423	1.0,1.0	0.688,0.631	0.222,1.0	0.423,NA	1.0,1.0	1.0,NA	1.0,NA
Ga03g01556	Chr03	+	114745743	114745929	114745749	114745929	114745411	114745502	0.0,0.0	0.192,1.0	0.0,0.352	0.449,0.559	0.334,0.137	0.322,0.276	0.488,0.16	0.12,0.175	0.12,0.432	0.322,0.364	0.222,0.113	0.814,0.442	0.543,0.488	0.322,0.192	0.241,0.388	0.0,0.369
Ga03g01567	Chr03	+	115037976	115038111	115038046	115038111	115037761	115037899	0.649,0.517	0.639,1.0	1.0,1.0	0.431,0.954	0.59,0.848	0.469,0.586	0.789,0.702	0.625,0.925	0.866,0.743	0.702,0.88	0.702,0.716	0.387,0.541	0.663,0.863	0.914,0.291	0.558,0.596	0.596,0.88
Ga03g01570	Chr03	+	115112775	115112967	115112806	115112967	115112258	115112332	NA,1.0	0.806,0.0	0.697,0.885	0.775,1.0	0.606,0.434	1.0,1.0	0.86,0.729	1.0,0.754	0.906,0.902	1.0,1.0	0.622,0.833	0.874,1.0	1.0,0.642	1.0,0.277	0.745,1.0	0.697,0.952
Ga03g01580	Chr03	+	115455220	115455746	115455223	115455746	115454141	115454526	0.236,0.17	0.191,0.232	0.231,0.345	0.217,0.173	0.187,0.171	0.219,0.094	0.151,0.154	0.254,0.219	0.142,0.161	0.25,0.595	0.188,0.21	0.329,0.56	0.136,0.357	0.375,0.148	0.224,0.164	0.215,0.227
Ga03g01584	Chr03	+	115872557	115872880	115872571	115872880	115872251	115872407	0.0,0.0	0.0,0.0	0.0,0.031	0.0,0.122	0.057,0.065	0.0,0.016	0.056,0.043	0.059,0.058	0.0,0.0	0.112,0.137	0.042,0.275	0.469,NA	0.128,0.036	0.128,0.036	0.0,0.0	0.202,0.089
Ga03g01596	Chr03	-	117320235	117322897	117320235	117321834	117323070	117323157	NA,1.0	0.385,1.0	0.0,1.0	0.333,0.375	0.49,0.627	1.0,0.556	0.63,0.686	0.214,0.655	NA,0.0	0.778,0.2	0.667,0.444	0.282,0.2	0.667,0.667	0.6,0.417	0.556,NA	1.0,0.2
Ga03g01597	Chr03	-	117324666	117324888	117324666	117324867	117324968	117326683	NA,NA	NA,NA	NA,1.0	0.0,0.454	0.192,0.0	0.0,0.0	0.454,0.0	0.143,1.0	NA,NA	NA,1.0	1.0,0.0	0.217,0.0	0.0,0.454	0.0,1.0	0.357,0.0	0.0,NA
Ga03g01622	Chr03	-	119309477	119309657	119309477	119309646	119310135	119310334	0.0,NA	0.05,0.029	0.056,0.087	0.028,0.113	0.023,0.0	0.029,0.025	0.019,0.012	0.11,0.061	0.0,0.0	0.076,0.11	0.098,0.084	0.0,0.0	0.022,0.0	0.063,0.066	0.049,0.086	0.0,0.054
Ga03g01622	Chr03	-	119309477	119309657	119309477	119309646	119310213	119310334	0.0,0.0	0.0,0.0	0.012,0.012	0.0,0.025	0.019,0.0	0.0,0.0	0.0,0.0	0.0,0.0	NA,0.0	0.02,0.011	0.01,0.009	0.0,0.092	0.049,0.035	0.036,0.01	0.0,0.0	0.0,0.0
Ga03g01635	Chr03	-	120125285	120126205	120125285	120125351	120126379	120126607	0.9,1.0	0.667,1.0	0.939,1.0	1.0,1.0	1.0,0.818	1.0,1.0	0.829,0.917	1.0,1.0	1.0,1.0	1.0,0.714	0.923,0.879	0.644,0.667	1.0,1.0	0.929,1.0	0.852,1.0	1.0,0.862
Ga03g01664	Chr03	+	120797577	120798374	120798126	120798374	120796370	120796981	0.647,0.062	0.143,NA	0.0,0.286	0.111,0.2	0.429,0.117	0.429,0.375	0.171,0.098	0.116,0.118	0.0,0.125	0.176,0.0	0.314,0.333	1.0,1.0	0.111,0.333	0.063,0.0	0.091,0.111	0.243,0.2
Ga03g01664	Chr03	+	120797574	120798374	120797577	120798374	120796370	120796981	0.495,0.786	0.774,NA	1.0,0.0	0.595,0.424	0.266,0.521	0.246,0.774	0.583,0.662	0.54,0.746	1.0,1.0	0.495,NA	0.723,0.567	0.647,0.847	0.495,0.44	0.495,1.0	0.395,1.0	0.303,0.269
Ga03g01664	Chr03	+	120797574	120798374	120798126	120798374	120796370	120796981	0.647,0.174	0.368,NA	0.333,0.0	0.158,0.158	0.217,0.128	0.2,0.677	0.227,0.179	0.136,0.286	0.167,0.333	0.176,0.0	0.4,0.4	1.0,1.0	0.111,0.286	0.063,0.4	0.063,0.273	0.125,0.111
Ga03g01664	Chr03	+	120797921	120798374	120798126	120798374	120797574	120797622	0.857,0.385	NA,NA	NA,NA	NA,NA	1.0,0.0	NA,0.0	NA,NA	NA,NA	NA,1.0	0.0,NA	1.0,NA	0.714,0.5	0.0,0.0	NA,0.0	NA,NA	0.0,0.6
Ga03g01670	Chr03	-	120956187	120956297	120956187	120956289	120956481	120956569	0.348,0.483	0.439,0.348	0.141,0.189	0.359,0.323	0.329,0.318	0.318,0.293	0.325,0.297	0.318,0.206	0.132,0.269	0.279,0.301	0.329,0.452	0.476,0.565	0.436,0.347	0.211,0.387	0.302,0.546	0.46,0.31
Ga03g01673	Chr03	+	121152591	121153070	121152942	121153070	121152076	121152172	1.0,0.2	0.412,1.0	0.214,0.379	0.297,0.394	0.273,0.378	0.2,0.388	0.291,0.341	0.419,0.314	0.6,0.583	0.111,0.45	0.309,0.205	0.667,0.5	0.265,0.226	0.512,0.211	0.469,0.333	0.316,0.333
Ga03g01674	Chr03	-	121158473	121159440	121158473	121159402	121160047	121160181	NA,1.0	1.0,1.0	NA,1.0	1.0,0.766	0.819,0.7	0.629,1.0	0.715,0.911	1.0,1.0	NA,1.0	0.421,1.0	1.0,1.0	1.0,1.0	1.0,1.0	1.0,0.8	1.0,1.0	NA,0.0
Ga03g01705	Chr03	-	122906494	122906767	122906494	122906681	122906953	122907141	1.0,1.0	NA,NA	NA,1.0	NA,0.0	0.35,0.0	NA,0.0	1.0,0.119	0.212,0.35	NA,0.35	1.0,NA	0.0,NA	1.0,1.0	0.0,1.0	0.0,NA	0.35,0.35	NA,NA
Ga03g01705	Chr03	-	122906494	122906767	122906494	122906690	122906953	122907141	0.531,0.185	0.0,0.0	NA,1.0	NA,0.0	0.43,0.0	0.0,0.0	1.0,0.22	0.086,0.185	NA,0.159	1.0,0.0	NA,NA	0.819,1.0	0.0,0.22	NA,0.0	1.0,0.361	NA,NA
Ga03g01705	Chr03	-	122906494	122906690	122906494	122906681	122906953	122907141	1.0,1.0	1.0,1.0	NA,NA	NA,0.787	0.41,0.316	1.0,0.618	NA,0.316	0.735,0.698	NA,0.735	NA,1.0	0.0,NA	1.0,NA	0.481,1.0	0.0,1.0	0.0,0.481	NA,NA
Ga03g01706	Chr03	-	122949249	122949939	122949249	122949864	122950089	122950249	NA,NA	0.0,0.0	0.063,0.0	0.0,0.02	0.034,0.012	0.041,0.022	0.034,0.029	0.016,0.025	0.0,0.0	0.041,0.029	0.024,0.0	0.0,0.0	0.0,0.018	0.061,0.018	0.017,0.094	0.092,0.052
Ga03g01712	Chr03	-	123061996	123062314	123061996	123062282	123062496	123062679	0.222,0.259	0.0,NA	0.0,0.0	0.132,0.792	0.052,0.337	NA,0.16	0.276,0.172	0.227,0.132	0.293,0.16	0.179,0.0	0.06,0.276	0.037,0.0	0.0,0.0	0.696,0.276	0.696,NA	0.16,0.148
Ga03g01712	Chr03	-	123061996	123062310	123061996	123062282	123062496	123062679	0.0,0.0	0.0,1.0	0.0,0.0	0.0,0.611	0.0,0.208	NA,0.061	0.0,0.067	0.195,0.136	0.0,0.371	0.0,0.0	0.0,0.0	0.0,0.0	0.0,0.0	0.0,0.208	0.0,NA	0.089,0.034
Ga03g01712	Chr03	-	123061996	123062314	123061996	123062310	123062496	123062679	1.0,1.0	NA,0.0	NA,NA	1.0,0.708	1.0,0.66	NA,0.744	1.0,0.744	0.593,0.493	1.0,0.244	1.0,NA	1.0,1.0	1.0,NA	NA,NA	1.0,0.593	1.0,NA	1.0,0.829
Ga03g01720	Chr03	-	123288426	123289720	123288426	123289474	123289930	123290028	0.0,NA	NA,NA	NA,NA	NA,0.0	0.0,NA	0.333,0.0	0.0,0.0	0.2,0.2	NA,NA	NA,NA	NA,NA	NA,NA	1.0,0.0	NA,NA	NA,NA	NA,NA
Ga03g01737	Chr03	-	124064375	124064608	124064375	124064586	124065070	124065215	0.957,0.885	1.0,1.0	0.933,1.0	0.969,0.927	0.9,0.836	0.824,0.952	0.961,0.93	0.858,0.878	1.0,0.767	0.943,0.873	0.926,0.919	1.0,0.0	0.919,0.902	0.959,0.893	0.935,0.887	0.828,0.912
Ga03g01754	Chr03	-	125006762	125007543	125006762	125007162	125008772	125008947	1.0,1.0	0.696,0.429	0.833,0.9	0.926,0.972	0.89,0.867	0.849,0.922	0.938,0.808	0.784,0.889	1.0,0.957	1.0,0.774	0.98,0.934	0.812,1.0	0.8,0.951	0.765,0.839	0.875,0.862	0.833,0.908
Ga03g01764	Chr03	-	125403116	125403232	125403116	125403207	125403335	125403495	0.392,0.229	0.152,0.0	0.168,0.194	0.159,0.232	0.149,0.034	0.376,0.047	0.0,0.193	0.22,0.035	0.11,0.029	0.11,0.124	0.139,0.15	0.617,0.547	0.139,0.168	0.385,0.184	0.077,0.152	0.212,0.408
Ga03g01766	Chr03	+	125490372	125490875	125490387	125490875	125488967	125489648	NA,NA	1.0,NA	NA,NA	NA,1.0	0.798,0.0	1.0,0.0	0.672,1.0	0.0,0.0	NA,NA	NA,0.467	NA,0.0	NA,NA	1.0,1.0	0.0,NA	NA,NA	NA,NA
Ga03g01785	Chr03	+	125718722	125718890	125718808	125718890	125718337	125718471	1.0,1.0	0.617,1.0	1.0,0.747	0.617,0.843	0.89,1.0	1.0,0.435	0.63,0.811	0.35,0.763	1.0,0.861	0.708,0.811	0.703,0.911	0.696,0.288	0.708,1.0	0.664,0.32	0.636,0.778	0.744,0.698
Ga03g01803	Chr03	+	126259040	126259657	126259053	126259657	126258582	126258862	0.406,0.326	0.0,NA	NA,NA	0.1,0.0	0.0,0.0	0.0,0.0	0.0,0.097	0.129,0.0	0.113,0.056	0.0,0.0	0.1,NA	0.641,0.308	0.215,0.047	0.229,0.075	0.308,0.0	0.0,0.1
Ga03g01819	Chr03	-	126645773	126645850	126645773	126645849	126647474	126647689	NA,NA	1.0,1.0	NA,1.0	1.0,1.0	1.0,1.0	1.0,1.0	1.0,1.0	1.0,0.778	1.0,1.0	1.0,1.0	1.0,1.0	1.0,NA	1.0,1.0	1.0,0.818	1.0,1.0	1.0,1.0
Ga03g01821	Chr03	-	126819133	126820208	126819133	126819293	126820642	126820744	NA,1.0	1.0,1.0	1.0,1.0	1.0,0.778	0.927,0.867	0.556,0.917	0.872,0.913	1.0,1.0	1.0,1.0	1.0,0.636	1.0,1.0	1.0,1.0	1.0,1.0	0.273,0.455	0.333,1.0	1.0,0.913
Ga03g01823	Chr03	-	126835254	126835502	126835254	126835493	126836216	126836326	0.0,0.055	0.197,0.41	0.061,0.132	0.129,0.172	0.118,0.073	0.078,0.103	0.136,0.092	0.112,0.097	0.173,0.081	0.245,0.154	0.203,0.135	0.316,0.357	0.116,0.061	0.074,0.132	0.254,0.204	0.273,0.297
Ga03g01826	Chr03	+	126915137	126915401	126915174	126915401	126914926	126915041	NA,0.0	1.0,1.0	1.0,0.837	1.0,1.0	1.0,NA	1.0,NA	1.0,0.423	1.0,NA	NA,NA	NA,1.0	1.0,1.0	0.911,1.0	0.423,NA	0.688,1.0	0.0,1.0	1.0,1.0
Ga03g01828	Chr03	+	126928535	126929034	126928549	126929034	126928059	126928217	NA,1.0	0.639,NA	1.0,1.0	0.57,0.611	0.666,0.655	0.802,0.776	0.689,0.713	0.707,0.698	NA,1.0	0.815,0.768	1.0,1.0	1.0,NA	0.789,0.743	0.925,0.681	0.688,1.0	1.0,0.861
Ga03g01837	Chr03	+	127158516	127158612	127158532	127158612	127158364	127158443	0.224,1.0	0.761,NA	0.776,1.0	0.863,0.983	NA,NA	1.0,1.0	NA,1.0	NA,NA	0.862,0.823	1.0,0.912	0.924,0.813	1.0,NA	1.0,1.0	0.867,1.0	0.954,1.0	1.0,0.912
Ga03g01840	Chr03	+	127213126	127213374	127213140	127213374	127212557	127212635	0.57,0.888	0.92,1.0	1.0,0.944	0.957,0.739	0.869,0.865	0.829,0.73	0.822,0.789	0.828,0.917	1.0,0.907	0.768,0.852	0.788,0.759	0.917,1.0	0.89,0.799	0.856,0.886	0.815,1.0	0.799,0.702
Ga03g01867	Chr03	+	127713408	127713793	127713426	127713793	127712879	127713273	0.0,0.192	NA,0.0	0.109,0.116	0.328,0.264	0.157,0.208	0.155,0.31	0.229,0.066	0.264,0.0	0.125,0.201	0.057,0.109	0.096,0.299	0.0,0.561	0.065,0.053	0.0,0.077	0.072,0.46	0.109,0.128
Ga03g01883	Chr03	+	128197718	128198200	128197851	128198200	128196442	128196532	NA,NA	0.0,1.0	1.0,1.0	0.875,0.462	0.677,0.402	0.684,0.516	0.67,0.596	0.536,0.667	NA,0.0	0.286,0.905	0.625,0.333	1.0,NA	0.556,0.6	0.444,0.56	0.333,1.0	1.0,1.0
Ga03g01892	Chr03	-	128356720	128357269	128356720	128357149	128357430	128357861	0.176,0.161	0.333,0.143	0.0,NA	0.154,0.091	0.209,0.5	0.0,0.286	0.238,0.22	0.4,0.385	1.0,0.385	0.429,0.667	0.143,0.231	0.0,0.0	0.75,0.368	0.0,0.25	0.0,0.0	0.36,0.2
Ga03g01917	Chr03	-	128679231	128679692	128679231	128679688	128680616	128680831	0.79,0.683	0.593,1.0	0.767,0.736	0.683,0.686	0.669,0.584	0.806,0.576	0.629,0.781	0.701,0.604	0.708,0.822	0.564,0.726	0.695,0.826	0.82,0.773	0.66,0.584	0.894,0.731	0.698,0.466	0.724,0.72
Ga03g01922	Chr03	+	128816454	128816740	128816502	128816740	128816147	128816358	NA,NA	0.0,0.0	0.0,0.0	0.088,0.145	0.0,0.0	0.0,0.0	0.0,0.504	NA,0.0	NA,0.0	0.046,0.029	0.05,0.0	NA,NA	0.046,0.037	0.0,0.0	0.022,0.0	0.0,0.311
Ga03g01948	Chr03	-	129484648	129485504	129484648	129484759	129486483	129486756	0.143,0.043	0.273,0.0	0.375,0.375	0.091,0.49	0.157,0.188	0.111,0.324	0.208,0.231	0.303,0.28	0.333,0.127	0.15,0.122	0.27,0.182	0.049,0.07	0.2,0.351	0.178,0.345	0.186,0.12	0.267,0.27
Ga03g01954	Chr03	-	129544105	129544206	129544105	129544126	129553336	129553471	0.192,0.25	0.27,0.357	0.137,0.055	0.065,0.065	0.055,0.055	0.136,0.054	0.094,0.089	0.033,0.098	0.481,0.182	0.192,0.094	0.085,0.038	0.085,0.0	0.094,0.152	0.0,0.048	0.096,0.085	0.069,0.173
Ga03g01974	Chr03	+	129918841	129919206	129919000	129919206	129917800	129918007	0.03,0.034	0.022,0.0	0.0,0.027	0.0,0.0	0.0,0.0	0.046,0.0	0.0,0.006	0.0,0.0	0.0,0.0	0.077,0.007	0.0,0.0	0.056,0.0	0.02,0.0	0.0,0.0	0.011,0.091	0.018,0.004
Ga03g01988	Chr03	-	130079058	130079258	130079058	130079241	130079363	130079428	1.0,1.0	1.0,0.721	1.0,0.904	0.918,0.972	1.0,0.892	0.896,1.0	0.98,0.97	0.907,0.826	0.775,0.942	1.0,0.672	1.0,0.959	0.942,1.0	0.889,0.853	0.896,0.921	0.932,0.932	0.939,0.838
Ga03g01988	Chr03	-	130072572	130072799	130072572	130072782	130072984	130073572	0.177,0.11	0.147,0.0	0.463,0.0	0.11,0.097	0.032,0.0	0.139,0.021	0.052,0.0	0.04,0.0	0.0,0.317	0.197,0.135	0.085,0.0	0.315,0.0	0.0,0.0	0.35,0.091	0.147,0.125	0.0,0.07
Ga03g01997	Chr03	+	130170560	130171103	130170563	130171103	130170383	130170452	1.0,1.0	1.0,1.0	1.0,0.932	1.0,1.0	0.976,0.91	1.0,0.975	0.968,0.969	0.975,0.919	0.887,0.946	0.936,0.85	0.946,0.958	1.0,1.0	0.959,0.965	0.903,1.0	1.0,0.915	1.0,0.907
Ga03g02029	Chr03	+	130686153	130686253	130686163	130686253	130685744	130686015	NA,0.0	0.478,0.0	0.0,0.0	0.647,0.0	0.0,0.0	0.0,0.647	0.0,0.116	0.478,0.0	0.647,0.25	NA,NA	0.0,NA	1.0,1.0	NA,0.0	1.0,0.478	0.234,0.647	0.0,0.0
Ga03g02031	Chr03	-	130719067	130719445	130719067	130719429	130719511	130719593	0.332,0.656	0.483,0.743	0.475,0.352	0.431,0.396	0.373,0.434	0.394,0.347	0.365,0.405	0.419,0.595	0.394,0.55	0.493,0.348	0.474,0.514	0.399,0.429	0.367,0.394	0.357,0.376	0.472,0.709	0.465,0.51
Ga03g02046	Chr03	-	131005610	131005698	131005610	131005688	131006051	131006118	NA,NA	0.534,0.55	0.977,0.656	0.4,0.57	0.716,0.379	0.647,0.261	0.681,0.423	0.512,0.478	0.379,0.733	0.407,0.373	0.781,0.537	0.407,1.0	0.733,0.886	0.716,0.778	0.528,0.478	0.647,0.0
Ga03g02055	Chr03	-	131130215	131130427	131130215	131130341	131131077	131131294	0.0,0.032	0.137,0.0	0.0,0.043	0.031,0.112	0.109,0.119	0.212,0.171	0.195,0.013	0.0,0.0	0.249,0.113	0.063,0.066	0.199,0.301	0.083,0.0	0.071,0.028	0.0,0.177	0.076,0.0	0.063,0.063
Ga03g02057	Chr03	+	131148084	131148221	131148091	131148221	131147814	131147913	1.0,NA	1.0,1.0	1.0,0.947	1.0,0.919	0.93,0.816	0.947,1.0	0.961,0.957	0.875,1.0	1.0,1.0	0.941,1.0	0.919,0.895	0.949,0.876	0.904,1.0	1.0,1.0	1.0,1.0	0.611,1.0
Ga03g02057	Chr03	+	131148084	131148234	131148097	131148234	131147814	131147913	0.781,NA	0.87,0.817	0.757,1.0	1.0,1.0	0.848,0.862	0.856,0.85	1.0,0.978	0.926,0.921	1.0,1.0	1.0,1.0	1.0,0.899	1.0,0.883	1.0,1.0	0.889,1.0	1.0,1.0	1.0,0.781
Ga03g02057	Chr03	+	131148091	131148234	131148097	131148234	131147814	131147913	0.0,NA	0.0,0.0	NA,1.0	NA,1.0	0.284,0.543	0.241,0.0	1.0,0.656	0.613,0.0	1.0,NA	1.0,NA	1.0,0.488	1.0,0.488	1.0,NA	0.322,NA	NA,NA	1.0,0.0
Ga03g02060	Chr03	+	131176748	131176865	131176751	131176865	131176451	131176611	0.703,0.635	0.679,0.611	0.638,0.887	0.707,0.637	0.732,0.68	0.846,0.782	0.677,0.75	0.589,0.736	0.71,0.763	0.545,0.779	0.732,0.752	0.696,0.14	0.58,0.696	0.844,0.736	0.685,0.549	0.781,0.711
Ga03g02060	Chr03	+	131178754	131179449	131178760	131179449	131177774	131178263	0.832,0.8	0.879,1.0	1.0,1.0	0.972,0.903	0.884,0.757	0.811,0.917	0.872,0.826	0.925,0.751	0.792,0.894	0.805,0.952	0.93,0.977	1.0,1.0	0.82,0.96	0.909,0.8	0.851,0.787	0.956,0.864
Ga03g02067	Chr03	-	131244627	131245196	131244627	131245193	131245774	131246932	0.774,1.0	0.359,0.329	0.0,0.457	0.343,0.495	0.617,0.495	0.495,0.387	0.632,0.599	0.316,0.462	0.395,0.545	0.495,0.528	0.651,0.453	0.687,0.574	0.54,0.604	0.662,0.662	0.528,0.746	0.545,0.54
Ga03g02070	Chr03	-	131306092	131306417	131306092	131306379	131307341	131307414	NA,NA	NA,NA	NA,NA	0.0,0.0	0.039,0.049	0.011,0.095	0.164,0.092	0.0,0.146	NA,NA	0.0,NA	NA,NA	NA,NA	0.085,0.072	0.108,0.088	NA,NA	NA,1.0
Ga03g02071	Chr03	+	131315500	131315909	131315512	131315909	131313992	131314121	0.108,0.064	0.032,0.0	0.012,0.0	0.023,0.066	0.049,0.014	0.0,0.097	0.0,0.046	0.03,0.029	0.056,0.021	0.175,0.036	0.0,0.0	0.221,0.0	0.04,0.054	0.0,0.03	0.077,0.064	0.046,0.032
Ga03g02071	Chr03	+	131314426	131315909	131315500	131315909	131313992	131314121	0.163,0.1	0.2,NA	0.333,NA	0.636,0.143	0.25,0.333	NA,0.0	1.0,0.467	0.0,0.0	0.294,0.333	0.333,0.667	1.0,NA	0.333,NA	0.4,0.154	1.0,0.263	0.273,0.111	0.091,0.263
Ga03g02071	Chr03	+	131314426	131315909	131315512	131315909	131313992	131314121	0.085,0.034	0.027,0.0	0.013,0.0	0.057,0.049	0.037,0.016	0.0,0.057	0.01,0.068	0.017,0.016	0.052,0.024	0.15,0.094	0.011,0.0	0.24,0.0	0.047,0.042	0.016,0.029	0.075,0.045	0.031,0.031
Ga03g02088	Chr03	-	131753502	131753661	131753502	131753639	131753936	131754013	0.894,0.786	1.0,NA	NA,1.0	1.0,0.355	0.0,0.0	0.0,1.0	0.0,NA	1.0,1.0	1.0,1.0	NA,NA	NA,NA	NA,NA	NA,1.0	NA,NA	1.0,NA	0.553,0.881
Ga03g02091	Chr03	-	131894025	131894366	131894025	131894187	131894848	131894916	0.25,0.118	0.297,0.04	0.187,0.294	0.455,0.538	0.447,0.6	0.652,0.619	0.8,0.714	0.457,0.51	0.4,0.158	0.273,0.382	0.366,0.209	0.143,NA	0.322,0.235	0.586,0.289	0.548,0.048	0.29,0.111
Ga03g02094	Chr03	+	131928516	131928689	131928524	131928689	131928384	131928450	NA,0.7	0.894,NA	0.824,0.837	0.849,0.318	0.589,0.855	0.833,0.723	0.911,0.62	0.888,1.0	1.0,0.849	0.947,0.651	0.737,0.665	0.882,1.0	0.752,0.629	0.894,0.799	0.483,NA	0.0,1.0
Ga03g02094	Chr03	+	131930128	131930257	131930148	131930257	131929692	131929816	0.0,1.0	0.791,0.456	0.123,0.061	0.456,0.456	0.723,0.727	0.627,0.456	0.157,0.314	0.512,0.808	0.557,0.77	0.48,0.359	0.56,0.113	0.456,NA	0.329,0.359	0.198,0.276	1.0,0.0	0.583,0.0
Ga03g02094	Chr03	+	131932757	131932862	131932768	131932862	131932630	131932686	NA,0.476	0.353,NA	0.377,0.232	0.476,0.232	0.159,0.115	0.163,0.232	0.335,0.0	0.154,0.0	0.784,0.154	0.054,0.476	0.32,0.041	0.645,1.0	0.108,0.102	0.206,0.142	0.0,0.0	0.0,NA
Ga03g02103	Chr03	-	132000651	132000696	132000651	132000687	132000787	132000865	0.0,0.184	0.066,0.0	0.0,0.27	0.188,0.039	0.079,0.029	0.078,0.055	0.078,0.083	0.026,0.03	0.0,0.112	0.062,0.0	0.2,0.058	0.198,0.0	0.198,0.026	0.156,0.0	0.08,0.134	0.0,0.028
Ga03g02103	Chr03	-	132006562	132006737	132006562	132006715	132006832	132006911	1.0,NA	0.0,NA	NA,0.0	0.452,0.0	0.623,0.268	0.105,0.0	0.0,0.099	0.355,NA	0.452,NA	0.292,0.712	0.184,0.202	0.084,0.0	0.0,0.331	0.0,1.0	0.0,0.0	0.292,0.0
Ga03g02103	Chr03	-	132006562	132006717	132006562	132006715	132006832	132006911	1.0,1.0	0.331,1.0	0.248,0.0	0.832,0.712	0.851,0.398	0.298,0.69	0.731,0.592	0.767,1.0	0.899,1.0	0.634,0.874	0.605,0.456	0.355,0.598	0.725,0.442	0.426,1.0	0.916,0.497	0.598,0.623
Ga03g02103	Chr03	-	132006562	132006737	132006562	132006717	132006832	132006911	0.386,0.0	0.0,0.0	0.0,NA	0.144,0.0	0.226,0.359	0.219,0.0	0.0,0.071	0.144,0.0	0.085,0.0	0.193,0.264	0.129,0.234	0.144,0.0	0.0,0.386	0.0,0.144	0.0,0.0	0.219,0.0
Ga03g02103	Chr03	-	132002078	132002169	132002078	132002164	132002921	132003073	0.871,0.904	0.555,NA	0.562,1.0	0.935,1.0	0.863,0.776	1.0,0.906	0.868,0.794	0.923,1.0	0.852,0.933	0.885,0.841	0.852,0.856	0.885,0.742	0.828,0.777	0.914,0.843	0.91,1.0	0.733,0.805
Ga03g02138	Chr03	-	132462712	132462897	132462712	132462809	132463017	132463077	1.0,1.0	1.0,NA	1.0,0.762	1.0,1.0	1.0,0.89	1.0,0.979	0.971,1.0	1.0,1.0	1.0,1.0	0.571,1.0	1.0,1.0	1.0,NA	1.0,1.0	1.0,0.8	1.0,1.0	1.0,0.842
Ga03g02146	Chr03	+	132527779	132527890	132527828	132527890	132527505	132527668	1.0,0.336	1.0,1.0	1.0,0.729	0.729,1.0	0.913,0.574	0.745,0.881	0.78,0.884	0.944,1.0	1.0,0.825	0.669,0.934	0.729,0.712	0.608,0.771	0.825,0.716	1.0,1.0	0.89,0.574	0.858,1.0
Ga03g02171	Chr03	+	132776466	132777777	132776516	132777777	132774809	132774868	1.0,1.0	0.801,0.0	1.0,0.801	1.0,0.744	0.708,0.736	0.843,0.728	0.777,0.609	0.786,1.0	0.501,1.0	0.471,0.751	0.87,0.786	1.0,0.843	0.527,0.889	1.0,0.715	0.936,0.143	0.718,0.941
Ga03g02200	Chr03	-	133060101	133060262	133060101	133060259	133060794	133061160	0.557,0.503	0.714,0.774	0.696,0.729	0.377,0.592	0.424,0.524	0.391,0.402	0.402,0.533	0.551,0.561	0.662,0.531	0.495,0.658	0.49,0.534	0.363,0.505	0.642,0.51	0.602,0.563	0.595,0.402	0.474,0.448
Ga03g02236	Chr03	+	133518186	133518291	133518235	133518291	133517995	133518048	1.0,1.0	0.915,1.0	1.0,0.503	1.0,1.0	0.863,0.843	0.602,0.843	0.934,0.741	1.0,1.0	1.0,1.0	0.402,0.669	0.883,1.0	0.503,0.574	0.748,0.832	1.0,0.871	0.851,0.843	0.814,0.948
Ga03g02258	Chr03	-	133701292	133701491	133701292	133701458	133701635	133701701	0.0,NA	0.035,0.0	0.0,0.144	0.43,0.121	0.118,0.0	0.259,0.048	0.211,0.051	0.0,0.121	0.0,0.086	0.144,0.0	0.07,0.097	0.084,0.159	0.486,0.055	0.0,0.189	0.144,0.0	0.0,0.0
Ga03g02260	Chr03	+	133727464	133727786	133727470	133727786	133726943	133727388	1.0,0.792	1.0,NA	1.0,1.0	0.625,0.769	0.942,0.92	1.0,0.956	0.948,0.903	0.73,0.95	1.0,0.811	1.0,1.0	1.0,0.704	0.973,0.954	1.0,1.0	1.0,1.0	0.673,1.0	0.905,1.0
Ga03g02285	Chr03	-	133936131	133936652	133936131	133936578	133937260	133937294	0.06,0.418	0.633,NA	0.035,0.141	0.116,0.161	0.201,0.237	0.1,0.365	0.183,0.23	0.184,0.154	0.258,0.143	0.265,0.161	0.329,0.113	0.0,NA	0.129,0.161	0.116,0.034	0.126,0.838	0.33,0.427
Ga03g02315	Chr03	-	134170568	134171865	134170568	134170775	134173057	134173119	0.739,0.697	0.5,0.714	0.5,0.793	0.647,0.66	0.403,0.626	0.576,0.625	0.3,0.507	0.371,0.444	0.385,0.25	0.643,0.525	0.596,0.644	0.506,0.471	0.333,0.425	0.451,0.34	0.541,0.583	0.52,0.463
Ga03g02323	Chr03	+	134231844	134234473	134231850	134234473	134231595	134231685	1.0,0.741	NA,NA	NA,0.488	NA,NA	0.741,NA	1.0,0.741	0.417,0.241	0.656,NA	NA,1.0	1.0,0.656	0.488,NA	0.938,1.0	0.0,1.0	0.884,0.488	NA,NA	NA,0.851
Ga03g02384	Chr03	-	134649222	134650044	134649222	134649304	134651377	134651942	NA,NA	0.231,1.0	0.0,0.083	0.667,0.4	0.143,0.375	0.059,0.133	0.207,0.25	0.132,0.2	1.0,0.091	0.0,0.333	0.486,0.563	0.982,0.905	0.111,0.538	0.0,0.059	0.462,0.182	0.2,0.176
Ga03g02384	Chr03	-	134649222	134650295	134649222	134649304	134651377	134651942	1.0,NA	0.0,NA	0.0,0.0	0.5,0.333	0.056,0.524	0.059,0.037	0.08,0.172	0.057,0.273	NA,0.143	0.0,0.333	0.308,0.263	0.987,0.953	0.429,0.333	0.118,0.2	0.263,0.143	0.143,0.067
Ga03g02384	Chr03	-	134649222	134650295	134649222	134650044	134651377	134651942	1.0,NA	0.0,0.0	NA,0.0	0.2,0.2	0.185,0.571	0.333,0.111	0.091,0.167	0.111,0.455	0.0,0.5	NA,NA	0.048,0.034	0.495,0.6	0.75,0.176	1.0,0.667	0.1,0.0	0.25,0.143
Ga03g02410	Chr03	+	134810467	134810765	134810492	134810765	134809469	134810387	0.0,0.0	0.03,0.0	0.045,0.087	0.0,0.0	0.0,0.118	0.068,0.0	0.0,0.0	0.0,0.0	0.617,0.082	0.029,0.0	0.081,0.065	0.11,0.0	0.168,0.063	0.054,0.0	0.048,0.0	0.0,0.0
Ga03g02424	Chr03	-	134931999	134932462	134931999	134932425	134932546	134932668	NA,1.0	NA,1.0	NA,1.0	1.0,1.0	0.524,1.0	1.0,0.494	0.761,0.786	0.786,1.0	NA,NA	0.423,0.746	NA,NA	0.268,1.0	0.595,1.0	0.268,0.898	NA,NA	1.0,1.0
Ga03g02428	Chr03	+	134971593	134971850	134971598	134971850	134971157	134971419	0.49,0.529	0.7,1.0	0.243,0.402	0.733,0.509	0.59,0.658	0.391,0.161	0.719,0.454	0.325,0.59	0.49,0.458	0.466,0.574	0.794,0.574	0.51,0.325	0.549,0.532	0.692,0.391	0.372,0.286	0.462,0.349
Ga03g02431	Chr03	+	134990046	134990287	134990057	134990287	134989867	134989979	0.645,0.476	0.0,1.0	1.0,1.0	0.0,0.522	0.0,0.82	0.312,0.154	0.353,0.0	0.671,0.645	0.0,0.0	0.577,0.476	0.602,0.131	0.645,1.0	0.476,0.645	0.232,0.28	0.0,NA	0.532,0.761
Ga03g02431	Chr03	+	134988452	134989181	134988453	134989181	134988312	134988356	0.8,0.818	0.917,NA	1.0,0.6	0.867,1.0	1.0,0.882	0.833,0.864	0.933,0.846	1.0,0.909	1.0,1.0	1.0,0.917	0.813,0.9	0.778,1.0	1.0,0.895	0.938,0.958	1.0,1.0	0.909,0.86
Ga03g02442	Chr03	-	135073409	135074012	135073409	135073526	135074273	135074554	0.067,0.086	0.158,0.0	0.176,0.0	0.133,0.0	0.023,0.029	0.0,0.049	0.006,0.0	0.0,0.0	0.0,0.025	0.033,0.037	0.033,0.08	0.016,0.0	0.046,0.012	0.0,0.0	0.0,0.038	0.043,0.0
Ga03g02444	Chr03	+	135087390	135087635	135087477	135087635	135087193	135087301	0.027,0.08	0.073,0.349	0.0,0.263	0.179,0.145	0.0,0.082	0.0,0.0	0.133,0.0	0.082,0.0	0.086,0.107	0.0,NA	0.025,0.056	0.071,0.211	0.0,0.0	0.046,0.051	0.029,0.133	0.0,0.1
Ga03g02465	Chr03	-	135193814	135193894	135193814	135193891	135194039	135194193	0.558,0.592	0.389,0.581	0.587,0.659	0.523,0.587	0.542,0.524	0.675,0.512	0.638,0.607	0.533,0.444	0.52,0.539	0.602,0.662	0.545,0.458	0.625,0.54	0.607,0.557	0.773,0.577	0.69,0.504	0.542,0.521
Ga03g02486	Chr03	-	135372317	135372410	135372317	135372394	135372567	135372762	1.0,1.0	0.867,1.0	0.598,0.948	1.0,0.709	0.854,0.839	0.783,0.783	0.771,0.723	0.871,0.924	1.0,0.813	0.705,0.709	0.863,0.71	0.537,0.839	0.9,0.788	0.813,0.776	0.733,0.521	0.817,0.91
Ga03g02490	Chr03	-	135412061	135412198	135412061	135412112	135412347	135412789	0.212,0.183	0.0,0.082	1.0,0.23	0.119,0.112	0.078,0.193	0.181,0.146	0.256,0.069	0.456,0.536	0.0,0.252	0.089,0.031	0.133,0.389	0.447,NA	0.187,0.051	0.729,0.103	0.191,0.473	0.212,0.177
Ga03g02490	Chr03	-	135415518	135415594	135415518	135415538	135415946	135416283	0.0,0.105	0.3,1.0	0.0,0.391	0.391,0.0	0.563,0.541	0.0,0.0	0.243,0.0	0.189,0.243	0.0,0.3	0.0,0.491	0.659,1.0	0.0,0.0	0.0,0.0	1.0,0.0	0.105,0.0	0.3,0.563
Ga03g02498	Chr03	-	135455216	135455509	135455216	135455441	135455602	135455664	0.0,0.0	NA,NA	0.0,NA	1.0,0.0	0.544,0.0	0.544,0.374	NA,1.0	0.0,1.0	NA,NA	NA,NA	NA,NA	NA,NA	0.0,NA	NA,NA	0.0,NA	NA,0.0
Ga03g02517	Chr03	-	135556415	135556535	135556415	135556529	135556626	135556742	1.0,NA	NA,NA	1.0,0.696	0.895,0.685	0.848,0.858	0.786,0.843	0.808,0.778	0.812,0.806	1.0,1.0	0.76,0.741	1.0,1.0	NA,NA	0.674,0.799	0.86,0.749	1.0,0.488	0.0,1.0
Ga03g02529	Chr03	-	135687059	135687202	135687059	135687161	135688476	135688546	1.0,1.0	1.0,NA	1.0,1.0	0.681,1.0	0.899,0.903	1.0,1.0	0.89,0.749	0.895,0.797	1.0,0.487	1.0,1.0	0.895,1.0	0.61,0.263	0.655,1.0	1.0,0.895	0.903,0.588	0.762,0.781
Ga04g00014	Chr04	+	144855	145214	144996	145214	144314	144466	1.0,0.524	0.0,0.0	NA,1.0	1.0,0.6	0.786,0.486	0.25,1.0	0.692,1.0	1.0,1.0	1.0,1.0	1.0,0.818	0.913,1.0	0.625,1.0	0.692,1.0	0.636,1.0	1.0,1.0	0.636,0.636
Ga04g00023	Chr04	-	230512	232431	230512	231621	232578	232726	1.0,1.0	1.0,1.0	1.0,1.0	1.0,0.5	0.625,1.0	1.0,1.0	0.5,0.0	0.765,1.0	1.0,0.6	NA,NA	1.0,1.0	0.583,0.077	0.667,0.2	1.0,NA	1.0,0.0	0.7,0.556
Ga04g00023	Chr04	-	229242	229465	229242	229354	229550	229639	0.176,0.045	0.113,0.714	0.156,0.119	0.104,0.084	0.13,0.112	0.25,0.109	0.2,0.131	0.119,0.07	0.111,0.179	0.132,0.186	0.091,0.087	0.232,0.211	0.152,0.125	0.143,0.116	0.146,0.085	0.245,0.088
Ga04g00025	Chr04	-	254198	256424	254198	256354	256643	256728	NA,0.0	0.0,NA	NA,NA	0.371,NA	NA,NA	1.0,NA	0.0,0.371	NA,NA	1.0,1.0	NA,1.0	NA,1.0	0.435,0.469	1.0,NA	NA,1.0	0.0,NA	1.0,NA
Ga04g00039	Chr04	-	383241	384378	383241	384334	384575	384677	1.0,NA	1.0,0.0	1.0,0.0	0.582,1.0	0.863,0.677	NA,1.0	0.582,0.848	1.0,0.582	1.0,NA	NA,0.635	1.0,1.0	0.751,1.0	1.0,NA	1.0,0.0	0.582,1.0	1.0,1.0
Ga04g00039	Chr04	-	384575	385363	384575	384677	385921	387551	NA,NA	1.0,NA	NA,0.5	NA,NA	1.0,1.0	NA,0.2	1.0,0.378	0.75,0.429	1.0,NA	1.0,1.0	0.778,1.0	0.591,1.0	0.333,1.0	0.1,0.5	0.455,1.0	1.0,1.0
Ga04g00044	Chr04	+	425793	426186	426057	426186	425146	425215	0.0,0.0	0.0,0.0	0.167,0.125	0.07,0.064	0.043,0.092	0.057,0.075	0.049,0.07	0.081,0.068	0.0,0.091	0.2,0.25	0.1,0.13	0.108,0.12	0.051,0.079	0.043,0.17	0.524,0.0	0.6,0.1
Ga04g00052	Chr04	+	501154	501199	501159	501199	500466	500694	1.0,1.0	1.0,NA	NA,1.0	0.903,0.943	0.923,0.887	1.0,0.959	0.875,0.895	0.852,1.0	NA,1.0	1.0,1.0	NA,1.0	NA,NA	0.837,0.952	0.878,0.935	NA,NA	NA,1.0
Ga04g00082	Chr04	+	711224	711365	711333	711365	710549	711044	1.0,1.0	0.333,1.0	0.75,0.65	0.2,0.375	0.404,0.545	0.579,0.737	0.595,0.57	0.765,0.583	1.0,0.818	0.75,0.5	0.615,0.333	0.0,0.059	0.543,0.75	0.314,0.548	0.5,1.0	0.636,1.0
Ga04g00119	Chr04	-	1410239	1410443	1410239	1410408	1411075	1411250	NA,NA	0.427,0.691	0.229,0.0	0.271,0.157	NA,NA	1.0,0.77	0.713,0.65	1.0,0.598	NA,0.0	0.544,0.579	0.427,0.0	NA,NA	0.332,NA	0.199,0.266	0.0,NA	0.271,0.0
Ga04g00166	Chr04	-	1968188	1968324	1968188	1968279	1968453	1968623	NA,NA	0.0,NA	0.0,0.0	0.148,0.103	0.0,0.148	0.0,0.257	0.509,0.08	0.0,0.122	0.0,0.0	0.148,0.316	0.165,0.08	0.559,0.342	0.103,0.581	0.148,0.0	0.283,1.0	0.257,0.217
Ga04g00190	Chr04	-	2312463	2312594	2312463	2312581	2312708	2312761	0.199,0.242	0.106,0.728	0.0,0.182	0.157,0.239	0.214,0.092	0.075,0.172	0.151,0.141	0.085,0.045	0.203,0.16	0.113,0.173	0.106,0.169	0.346,0.182	0.173,0.137	0.203,0.229	0.34,0.196	0.319,0.301
Ga04g00207	Chr04	+	2659475	2660270	2659603	2660270	2659036	2659408	1.0,0.333	0.0,NA	0.0,0.2	0.25,0.0	0.171,0.0	0.167,0.056	0.091,0.074	0.0,0.0	0.0,0.111	0.167,0.163	0.125,0.222	NA,NA	0.097,0.021	0.2,0.111	0.0,0.333	0.0,0.067
Ga04g00212	Chr04	-	2751190	2751356	2751190	2751331	2751432	2751499	0.0,NA	NA,NA	NA,NA	0.326,0.573	0.46,0.411	0.366,0.367	0.479,0.304	0.407,0.343	NA,1.0	NA,0.0	NA,1.0	NA,NA	NA,0.0	NA,NA	NA,NA	NA,1.0
Ga04g00212	Chr04	-	2751432	2752168	2751432	2751499	2752288	2752525	NA,NA	NA,NA	NA,NA	0.31,0.12	0.14,0.109	0.18,0.083	0.208,0.196	0.195,0.143	1.0,NA	NA,0.0	NA,0.0	NA,NA	NA,0.0	NA,NA	NA,NA	NA,NA
Ga04g00291	Chr04	-	3666745	3666923	3666745	3666915	3667015	3667115	NA,0.808	0.894,1.0	0.849,0.737	1.0,0.903	0.795,0.911	0.651,0.907	0.785,0.776	0.799,1.0	0.651,0.829	0.802,0.873	0.789,0.957	0.801,0.941	0.867,0.937	0.651,1.0	0.886,0.859	0.766,0.844
Ga04g00291	Chr04	-	3667015	3667418	3667015	3667115	3667754	3668062	NA,0.556	1.0,1.0	NA,1.0	1.0,1.0	1.0,1.0	1.0,1.0	0.778,0.643	1.0,1.0	1.0,0.8	1.0,1.0	1.0,0.8	0.733,1.0	1.0,1.0	1.0,0.905	1.0,1.0	0.75,0.882
Ga04g00299	Chr04	+	3792239	3794152	3792341	3794152	3791277	3791307	NA,0.07	0.793,0.333	0.6,0.5	0.235,0.35	0.647,0.509	0.556,0.714	0.556,0.415	0.655,0.615	0.556,0.267	0.6,0.529	0.719,0.487	0.07,0.152	0.6,0.368	0.882,0.813	0.724,0.4	0.463,0.429
Ga04g00300	Chr04	-	3796455	3799519	3796455	3799469	3800040	3800235	NA,0.0	0.073,0.0	0.0,0.0	0.039,0.039	0.0,0.0	0.0,0.0	0.0,0.0	0.0,0.0	0.034,0.047	0.0,0.012	0.008,0.012	0.273,0.0	0.0,0.0	0.0,0.0	0.014,0.0	0.03,0.015
Ga04g00300	Chr04	-	3796455	3798411	3796455	3798355	3799317	3799469	NA,0.811	0.355,NA	1.0,0.325	0.682,0.607	0.666,0.62	0.623,0.672	0.579,0.659	0.529,0.692	0.391,0.563	0.507,0.632	0.446,0.584	0.785,1.0	0.391,0.477	0.639,0.622	0.465,0.435	0.807,0.78
Ga04g00326	Chr04	-	4130468	4130577	4130468	4130572	4130685	4130779	NA,0.706	0.096,1.0	0.49,0.574	0.562,0.794	0.49,0.514	0.658,0.818	0.64,0.671	0.627,0.726	0.871,0.876	0.562,0.692	0.645,0.457	0.557,0.828	0.684,0.658	0.706,1.0	0.896,0.49	0.509,0.622
Ga04g00356	Chr04	-	4564095	4564177	4564095	4564162	4564269	4564345	NA,0.902	0.974,1.0	0.962,0.978	1.0,0.968	0.97,0.996	0.919,0.98	0.951,0.979	0.982,1.0	1.0,1.0	1.0,0.916	0.975,0.957	0.976,1.0	0.938,0.987	0.898,0.927	0.91,0.909	0.936,0.979
Ga04g00363	Chr04	-	4649619	4650328	4649619	4649942	4650462	4650577	NA,0.421	0.6,0.429	0.6,0.611	0.875,0.6	0.826,0.52	0.652,0.786	0.745,0.78	0.704,0.625	0.422,0.767	0.75,0.643	0.573,0.615	1.0,1.0	0.887,0.619	0.875,0.659	0.692,0.538	0.545,0.429
Ga04g00371	Chr04	+	4728133	4728492	4728183	4728492	4727078	4727322	NA,0.143	0.043,1.0	0.0,0.271	0.295,0.233	0.246,0.1	0.118,0.196	0.182,0.269	0.175,0.301	0.251,0.104	0.053,0.082	0.182,0.491	0.626,0.0	0.167,0.169	0.063,0.038	0.0,0.251	0.16,0.163
Ga04g00372	Chr04	+	4747416	4747719	4747575	4747719	4746644	4746695	NA,0.012	0.106,0.0	0.0,0.122	0.072,0.011	0.045,0.0	0.016,0.0	0.023,0.041	0.0,0.024	0.015,0.035	0.02,0.019	0.049,0.0	0.22,NA	0.044,0.0	0.065,0.024	0.023,0.077	0.021,0.065
Ga04g00380	Chr04	-	4853823	4854709	4853823	4854544	4854897	4855009	NA,0.578	1.0,NA	1.0,1.0	0.478,0.345	0.467,0.75	NA,0.143	1.0,0.667	0.778,0.077	0.621,0.37	0.333,1.0	1.0,0.5	0.4,0.2	0.429,0.556	0.625,0.0	0.222,0.25	0.366,0.24
Ga04g00437	Chr04	-	6316741	6316844	6316741	6316828	6316915	6317045	NA,0.848	0.621,0.0	0.521,0.887	0.591,0.783	0.478,0.55	0.465,0.584	0.575,0.671	0.695,0.465	0.738,1.0	0.603,0.532	0.583,0.446	0.833,0.566	0.56,0.85	0.561,0.713	0.613,0.465	0.752,0.665
Ga04g00437	Chr04	-	6316389	6316441	6316389	6316437	6316741	6316828	NA,0.343	0.217,0.66	0.493,0.097	0.183,0.108	0.355,0.27	0.188,0.348	0.462,0.251	0.28,0.407	0.195,0.0	0.081,0.143	0.413,0.217	0.493,0.493	0.409,0.414	0.28,0.234	0.244,0.257	0.493,0.259
Ga04g00437	Chr04	-	6316915	6317454	6316915	6317045	6317776	6318110	NA,0.167	0.091,NA	0.083,0.059	0.091,0.091	0.213,0.1	0.2,0.071	0.086,0.091	0.069,0.286	0.111,0.043	0.083,0.107	0.2,0.111	0.12,NA	0.048,0.067	0.217,0.053	0.176,0.0	0.185,0.143
Ga04g00437	Chr04	-	6317296	6317496	6317296	6317454	6317776	6318110	NA,0.414	0.832,NA	0.515,0.586	0.261,0.639	0.6,0.726	0.68,0.832	0.817,0.526	0.712,0.639	0.68,0.586	0.515,0.515	0.629,0.712	0.68,1.0	0.881,0.712	0.497,0.817	0.66,1.0	0.485,0.739
Ga04g00446	Chr04	+	6429494	6429679	6429508	6429679	6429280	6429341	NA,0.0	0.0,NA	0.469,NA	NA,NA	NA,0.57	1.0,0.726	0.78,NA	0.181,0.639	NA,1.0	0.469,1.0	0.815,NA	0.553,0.307	1.0,NA	1.0,1.0	1.0,0.0	0.469,0.469
Ga04g00446	Chr04	+	6429487	6429679	6429494	6429679	6429280	6429341	0.653,NA	1.0,NA	0.0,NA	NA,NA	1.0,0.0	0.0,0.485	0.586,NA	1.0,0.0	1.0,0.0	0.0,0.653	0.361,NA	0.669,0.653	0.0,1.0	1.0,0.0	0.485,NA	0.0,0.653
Ga04g00446	Chr04	+	6429487	6429679	6429508	6429679	6429280	6429341	NA,0.0	0.217,NA	0.454,NA	NA,NA	1.0,0.0	1.0,0.833	0.869,NA	0.454,0.454	1.0,1.0	0.454,1.0	0.844,NA	0.777,0.555	1.0,1.0	1.0,1.0	1.0,0.0	0.454,0.714
Ga04g00466	Chr04	-	7038386	7038530	7038386	7038527	7038837	7039452	NA,1.0	0.595,1.0	0.685,0.38	0.0,0.495	NA,NA	1.0,NA	0.495,1.0	NA,0.0	NA,NA	0.595,0.184	0.567,0.123	NA,NA	NA,NA	0.855,0.531	0.329,NA	NA,NA
Ga04g00471	Chr04	+	7337186	7337610	7337484	7337610	7336419	7336600	NA,0.882	0.917,1.0	0.926,0.793	0.8,0.778	0.964,0.836	0.943,0.98	0.891,0.947	0.97,0.879	1.0,0.871	1.0,1.0	1.0,1.0	0.729,0.909	1.0,0.931	1.0,1.0	1.0,1.0	1.0,0.982
Ga04g00472	Chr04	-	7341510	7341594	7341510	7341586	7341912	7341968	NA,0.658	0.599,0.094	0.143,0.337	0.54,0.499	0.483,0.616	0.0,0.298	0.276,0.45	0.562,0.373	0.573,0.558	0.369,0.603	0.502,0.416	0.845,0.741	0.293,0.516	0.454,0.311	0.52,0.625	0.676,0.498
Ga04g00472	Chr04	-	7342241	7342453	7342241	7342286	7342584	7342634	NA,0.551	0.744,1.0	0.84,0.619	0.846,0.833	1.0,1.0	1.0,1.0	0.778,0.818	1.0,1.0	0.783,0.852	0.5,0.143	0.619,0.75	0.403,0.5	0.667,1.0	0.667,1.0	0.778,0.833	0.793,0.855
Ga04g00509	Chr04	-	8818043	8818370	8818043	8818078	8818590	8818721	NA,0.304	0.106,0.0	0.214,0.2	0.037,0.063	0.068,0.039	0.0,0.039	0.025,0.06	0.024,0.069	0.167,0.31	0.143,0.034	0.111,0.111	0.075,0.0	0.087,0.093	0.0,0.038	0.189,0.0	0.234,0.116
Ga04g00511	Chr04	-	8880599	8880922	8880599	8880836	8881224	8881330	NA,0.048	0.087,0.0	1.0,0.193	0.35,0.191	0.165,0.258	0.212,0.103	0.22,0.19	0.093,0.089	0.381,0.079	0.31,0.43	0.097,0.193	0.63,0.288	0.183,0.252	0.071,0.255	0.316,0.212	0.339,0.135
Ga04g00511	Chr04	-	8880599	8880922	8880599	8880795	8881224	8881330	NA,0.091	0.333,0.0	0.5,0.25	1.0,0.28	0.467,0.314	0.333,0.214	0.256,0.545	0.154,0.25	0.571,0.2	0.455,0.7	0.222,0.286	0.188,0.077	0.294,0.455	0.143,0.333	0.667,1.0	0.455,0.276
Ga04g00511	Chr04	-	8880599	8880836	8880599	8880795	8881224	8881330	NA,0.603	0.801,0.416	0.0,0.517	1.0,0.559	0.772,0.502	0.588,0.645	0.483,0.797	0.576,0.723	0.624,0.69	0.588,0.704	0.681,0.562	0.094,0.137	0.588,0.655	0.624,0.528	0.769,1.0	0.566,0.651
Ga04g00513	Chr04	+	9238658	9239155	9238680	9239155	9238563	9238592	NA,0.763	0.868,NA	0.868,0.591	0.452,0.868	0.886,0.96	1.0,0.743	0.863,0.707	0.781,0.915	1.0,0.861	0.892,0.767	0.819,0.832	0.913,0.908	0.767,0.688	0.598,0.292	0.788,1.0	1.0,0.805
Ga04g00528	Chr04	+	9821071	9821589	9821087	9821589	9820593	9820973	NA,0.976	0.934,1.0	0.784,1.0	0.685,0.839	1.0,1.0	1.0,1.0	1.0,0.465	0.465,1.0	1.0,1.0	1.0,1.0	0.87,0.873	0.494,1.0	0.825,0.869	0.902,0.909	1.0,0.905	1.0,1.0
Ga04g00535	Chr04	-	9931951	9932109	9931951	9932007	9932204	9933035	NA,0.0	0.0,0.0	0.0,0.0	0.0,0.0	0.125,0.0	0.0,NA	0.0,0.053	0.04,0.0	0.0,0.0	0.0,0.048	0.12,0.0	0.077,0.0	0.0,0.6	0.0,0.0	0.125,0.0	0.111,0.091
Ga04g00535	Chr04	-	9931535	9931645	9931535	9931628	9931951	9932007	0.721,1.0	1.0,0.633	1.0,1.0	1.0,0.721	0.721,1.0	0.0,1.0	0.775,1.0	0.848,1.0	1.0,1.0	1.0,0.811	0.513,0.633	0.732,1.0	1.0,1.0	1.0,1.0	0.775,1.0	1.0,1.0
Ga04g00537	Chr04	+	10000482	10000589	10000537	10000589	9999893	10000148	1.0,1.0	NA,0.564	0.493,1.0	NA,1.0	0.493,1.0	1.0,1.0	0.672,1.0	1.0,0.66	NA,NA	1.0,1.0	1.0,0.28	NA,NA	1.0,1.0	1.0,NA	NA,1.0	1.0,1.0
Ga04g00543	Chr04	-	10109393	10109585	10109393	10109518	10110007	10110232	NA,0.757	1.0,1.0	0.375,0.375	1.0,1.0	0.735,0.516	1.0,0.9	0.9,1.0	0.882,1.0	1.0,0.643	0.706,0.844	1.0,0.868	0.667,0.706	0.836,0.919	0.6,1.0	1.0,1.0	1.0,0.796
Ga04g00580	Chr04	+	11355439	11355539	11355453	11355539	11355233	11355332	NA,0.857	0.618,0.307	0.639,0.57	0.841,0.684	0.684,0.673	0.702,0.726	0.786,0.649	0.742,0.785	0.916,0.752	0.515,0.607	0.756,0.356	0.653,0.0	0.693,0.873	0.532,0.78	0.639,0.793	0.544,0.664
Ga04g00598	Chr04	+	11989081	11989352	11989116	11989352	11988945	11989009	NA,0.773	NA,NA	NA,NA	1.0,0.817	1.0,NA	NA,1.0	NA,1.0	NA,NA	0.358,0.77	NA,NA	1.0,1.0	NA,NA	NA,NA	1.0,NA	0.427,1.0	0.626,0.74
Ga04g00600	Chr04	+	12043962	12044126	12043999	12044126	12043795	12043849	NA,0.767	0.196,0.0	1.0,0.88	0.423,0.423	0.423,0.355	0.355,0.524	0.423,0.423	0.577,0.239	0.268,0.328	0.423,0.461	0.638,0.337	0.0,0.0	0.688,0.595	0.837,0.452	0.227,0.0	0.344,0.324
Ga04g00614	Chr04	-	13178897	13179402	13178897	13179255	13180048	13180188	NA,0.231	NA,NA	0.6,1.0	0.143,0.0	0.75,0.0	0.2,0.273	0.5,1.0	0.667,0.0	1.0,0.0	1.0,0.333	1.0,NA	NA,NA	0.714,0.0	0.579,0.0	0.5,NA	0.412,0.037
Ga04g00618	Chr04	-	13655528	13655666	13655528	13655659	13655774	13655937	NA,0.825	1.0,1.0	1.0,0.876	1.0,0.901	0.948,0.897	1.0,0.836	0.938,1.0	0.93,0.921	0.904,0.93	1.0,0.841	0.841,0.944	0.932,1.0	0.938,1.0	1.0,1.0	0.898,1.0	0.947,0.831
Ga04g00683	Chr04	+	16396655	16399493	16398112	16399493	16396327	16396480	0.0,NA	0.077,0.0	0.038,0.026	0.071,0.054	0.103,0.012	0.0,0.026	0.007,0.003	0.04,0.0	0.143,0.0	0.122,0.045	0.0,0.036	0.121,0.073	0.083,0.077	0.043,0.044	0.012,0.0	0.0,0.0
Ga04g00695	Chr04	-	17954851	17955253	17954851	17955249	17955355	17955857	NA,0.473	0.538,1.0	0.28,0.686	0.451,0.375	0.564,0.555	0.493,0.522	0.585,0.632	0.625,0.773	0.564,0.463	0.795,0.612	0.686,0.555	0.327,0.0	0.767,0.604	0.081,0.386	0.493,0.744	0.629,0.52
Ga04g00705	Chr04	-	18624800	18624893	18624800	18624843	18625013	18625299	NA,0.284	0.757,0.0	1.0,0.308	0.626,0.701	0.892,0.809	0.801,0.917	0.775,0.737	0.958,0.695	1.0,0.919	1.0,0.843	0.889,0.824	0.405,0.401	0.866,1.0	1.0,0.626	0.572,1.0	0.801,0.572
Ga04g00711	Chr04	-	19360286	19360510	19360286	19360481	19360604	19360721	NA,1.0	NA,NA	NA,0.206	0.584,0.28	0.54,0.57	0.265,0.187	0.487,0.404	0.549,0.656	NA,1.0	0.28,0.294	0.438,0.757	NA,NA	0.478,0.561	0.338,0.358	NA,NA	NA,1.0
Ga04g00722	Chr04	+	19692229	19692692	19692289	19692692	19691719	19691818	NA,0.777	0.536,0.556	0.738,0.455	0.823,0.578	0.667,0.505	0.671,0.4	0.78,0.53	0.607,0.582	0.64,0.558	0.354,0.94	0.678,0.637	0.385,NA	0.503,0.425	0.617,0.818	0.751,0.902	0.653,0.745
Ga04g00731	Chr04	-	19827851	19828276	19827851	19828144	19828403	19828465	NA,0.085	0.0,0.0	0.0,0.0	0.063,0.016	0.016,0.017	0.0,0.005	0.035,0.031	0.013,0.013	0.035,0.038	0.015,0.068	0.051,0.0	0.009,0.022	0.046,0.038	0.026,0.006	0.038,0.05	0.032,0.076
Ga04g00738	Chr04	-	20176124	20176195	20176124	20176190	20176425	20176995	0.0,NA	0.145,0.0	0.055,0.157	0.129,0.49	0.278,0.064	0.366,0.176	0.0,0.044	0.0,0.49	0.0,0.325	0.096,0.151	0.359,0.0	0.413,0.0	0.419,0.344	0.104,0.037	0.278,0.0	0.243,0.069
Ga04g00754	Chr04	-	20719104	20719350	20719104	20719256	20719626	20719704	NA,NA	1.0,1.0	NA,1.0	1.0,1.0	0.919,1.0	0.436,1.0	0.691,1.0	1.0,0.886	1.0,1.0	1.0,1.0	1.0,0.838	1.0,0.205	1.0,1.0	1.0,1.0	0.34,0.607	1.0,1.0
Ga04g00756	Chr04	-	20772165	20772659	20772165	20772265	20772863	20772894	NA,0.0	NA,NA	0.0,NA	0.0,0.0	0.0,0.0	0.0,1.0	0.158,0.167	0.176,0.0	NA,NA	0.0,0.0	0.0,NA	0.0,NA	0.091,0.0	NA,0.143	NA,NA	NA,NA
Ga04g00766	Chr04	+	21353563	21353657	21353595	21353657	21353366	21353475	NA,0.906	0.946,1.0	1.0,1.0	1.0,0.935	1.0,0.91	1.0,0.954	1.0,0.948	0.973,1.0	1.0,1.0	0.95,1.0	1.0,0.935	0.701,0.741	0.961,0.866	1.0,1.0	0.917,1.0	0.842,0.926
Ga04g00777	Chr04	-	21692441	21692568	21692441	21692511	21692667	21692832	NA,1.0	0.489,NA	0.836,1.0	0.793,0.39	0.728,0.852	1.0,0.608	0.817,0.844	0.806,0.827	1.0,1.0	1.0,0.68	0.827,0.749	0.551,0.324	0.615,0.784	0.657,0.615	0.39,0.657	1.0,0.719
Ga04g00779	Chr04	+	21994079	21994861	21994094	21994861	21993110	21993310	NA,0.209	0.254,0.724	0.467,0.299	0.377,0.305	0.309,0.316	0.27,0.411	0.285,0.418	0.252,0.293	0.338,0.393	0.426,0.251	0.494,0.426	0.5,0.327	0.333,0.233	0.197,0.337	0.459,0.584	0.399,0.329
Ga04g00783	Chr04	+	22676344	22676417	22676365	22676417	22675807	22676266	1.0,1.0	0.675,NA	1.0,0.4	0.753,0.882	0.839,0.625	1.0,1.0	0.858,1.0	0.753,1.0	1.0,1.0	1.0,0.833	1.0,1.0	0.806,1.0	1.0,0.675	0.714,0.652	1.0,NA	1.0,1.0
Ga04g00787	Chr04	+	22893010	22893477	22893025	22893477	22892029	22892516	1.0,NA	0.97,NA	1.0,0.568	1.0,1.0	0.925,0.922	0.637,1.0	0.84,1.0	1.0,1.0	0.0,0.754	0.887,1.0	0.793,0.851	0.369,1.0	1.0,0.854	0.687,0.759	0.948,1.0	0.814,1.0
Ga04g00797	Chr04	-	24117176	24117532	24117176	24117310	24118352	24118454	NA,0.25	0.2,NA	0.0,0.2	0.333,1.0	1.0,NA	NA,NA	0.0,0.0	0.333,NA	NA,0.143	NA,0.333	0.2,0.5	0.0,NA	0.667,0.0	0.6,0.0	0.0,1.0	0.1,0.143
Ga04g00797	Chr04	-	24117176	24117532	24117176	24117365	24118352	24118454	NA,0.5	1.0,0.0	NA,1.0	1.0,0.5	0.25,NA	NA,0.0	0.0,0.0	0.5,NA	0.111,0.2	0.0,1.0	NA,0.4	0.0,NA	0.667,NA	0.333,0.0	0.0,0.143	0.154,0.5
Ga04g00797	Chr04	-	24117176	24117365	24117176	24117310	24118352	24118454	NA,0.177	0.0,1.0	0.0,0.0	0.0,1.0	1.0,NA	NA,1.0	0.177,0.463	0.244,NA	1.0,0.301	1.0,0.0	0.244,0.493	0.244,NA	0.393,0.0	0.66,0.393	0.244,1.0	0.442,0.097
Ga04g00829	Chr04	-	25444913	25446305	25444913	25446193	25446933	25447123	NA,0.039	0.2,0.0	0.0,0.25	0.053,0.116	0.077,0.143	0.0,0.083	0.056,0.08	0.071,0.111	0.333,0.022	0.0,0.2	0.067,0.0	0.0,0.0	0.15,0.0	0.0,0.059	0.0,0.0	0.056,0.064
Ga04g00833	Chr04	-	26125946	26126172	26125946	26126098	26126691	26126893	NA,0.633	1.0,1.0	NA,1.0	0.812,1.0	1.0,1.0	1.0,0.916	0.506,1.0	1.0,0.878	0.907,1.0	1.0,0.652	0.94,1.0	0.406,0.76	1.0,0.714	1.0,0.812	1.0,1.0	1.0,0.801
Ga04g00845	Chr04	+	27577539	27577906	27577564	27577906	27577259	27577462	NA,0.617	NA,NA	NA,NA	NA,NA	NA,0.0	1.0,0.944	0.928,0.875	1.0,0.879	NA,NA	NA,NA	NA,NA	1.0,NA	NA,NA	NA,NA	NA,NA	NA,1.0
Ga04g00860	Chr04	-	29570266	29570888	29570266	29570424	29571084	29571155	NA,0.0	0.111,NA	1.0,1.0	0.2,0.333	0.273,0.217	0.053,0.235	0.037,0.357	0.154,0.0	NA,0.143	0.0,0.385	0.294,0.5	0.385,0.333	0.231,0.0	0.0,NA	0.25,0.6	0.0,0.2
Ga04g00864	Chr04	-	30277650	30277775	30277650	30277767	30277997	30278113	NA,0.318	0.824,0.0	1.0,0.483	1.0,0.272	0.595,0.516	0.0,0.737	0.483,0.911	0.685,1.0	NA,0.483	1.0,1.0	0.0,0.583	0.662,0.555	0.0,0.651	0.737,0.384	1.0,NA	0.555,0.766
Ga04g00864	Chr04	-	30276553	30276668	30276553	30276631	30277650	30277767	NA,0.727	1.0,NA	1.0,0.0	0.688,0.268	0.656,0.652	1.0,0.71	0.562,0.72	0.746,0.868	NA,1.0	0.196,1.0	0.173,0.595	0.412,0.375	0.595,1.0	0.786,1.0	0.423,1.0	1.0,0.512
Ga04g00864	Chr04	-	30278678	30278819	30278678	30278803	30278896	30279050	NA,0.94	0.537,NA	1.0,1.0	1.0,0.566	0.844,0.591	1.0,1.0	1.0,0.912	0.94,1.0	NA,1.0	1.0,1.0	0.831,1.0	0.932,0.905	1.0,0.566	1.0,1.0	0.874,0.874	1.0,1.0
Ga04g00869	Chr04	-	30913652	30914942	30913652	30913711	30915035	30915113	NA,1.0	0.429,0.429	0.455,0.273	0.75,0.586	0.41,0.429	0.565,0.455	0.396,0.433	0.286,0.736	1.0,0.692	0.273,0.4	0.487,0.784	0.0,0.429	0.407,0.714	0.684,0.724	0.333,0.75	0.5,0.5
Ga04g00870	Chr04	+	31278646	31278894	31278651	31278894	31276952	31277157	NA,0.452	NA,1.0	1.0,0.742	0.0,1.0	1.0,0.785	NA,0.885	0.906,1.0	0.49,0.794	1.0,1.0	1.0,1.0	0.658,0.574	0.0,NA	0.59,0.92	NA,0.926	1.0,1.0	0.812,0.933
Ga04g00873	Chr04	+	31395914	31396412	31396012	31396412	31395551	31395784	NA,0.214	0.172,0.0	0.031,0.059	0.18,0.129	0.223,0.143	0.081,0.191	0.093,0.102	0.144,0.125	0.444,0.361	0.049,0.019	0.218,0.074	0.019,0.012	0.174,0.126	0.243,0.012	0.268,0.296	0.318,0.213
Ga04g00899	Chr04	+	38099832	38099926	38099842	38099926	38099291	38099558	NA,0.208	0.234,0.0	0.524,0.314	0.449,0.433	0.296,0.541	0.478,0.103	0.385,0.3	0.478,0.379	0.55,0.478	0.314,0.55	0.865,0.407	0.502,1.0	0.647,0.595	0.208,0.314	0.164,0.478	0.379,0.169
Ga04g00900	Chr04	+	38118367	38119118	38118709	38119118	38117667	38117731	NA,0.789	1.0,0.333	0.5,1.0	0.667,0.833	0.684,0.826	0.714,0.333	0.333,0.409	0.545,0.5	1.0,0.4	0.6,0.636	0.8,0.579	0.315,0.276	1.0,0.412	0.429,0.5	0.586,0.0	0.538,0.619
Ga04g00910	Chr04	-	39737771	39738391	39737771	39737883	39738508	39738568	NA,0.0	1.0,NA	0.778,1.0	0.778,0.857	0.744,0.674	0.538,0.688	0.677,0.636	0.846,0.579	0.667,0.6	0.6,0.429	0.931,0.444	0.029,0.024	0.7,0.938	0.875,0.364	0.75,1.0	1.0,1.0
Ga04g00913	Chr04	+	39862250	39862484	39862264	39862484	39861478	39861623	0.0,1.0	0.347,0.0	0.0,0.68	0.307,0.793	0.414,0.756	0.621,0.508	0.089,0.761	0.639,1.0	1.0,NA	0.541,0.436	0.639,0.541	0.702,NA	0.15,0.469	0.448,0.325	0.181,0.228	1.0,NA
Ga04g00916	Chr04	+	40126236	40127002	40126275	40127002	40126042	40126154	NA,0.035	0.0,0.0	0.041,0.0	0.201,0.088	0.048,0.033	0.047,0.073	0.072,0.145	0.041,0.138	0.083,0.03	0.0,0.026	0.054,0.153	0.0,0.0	0.063,0.022	0.1,0.077	0.048,0.059	0.049,0.059
Ga04g00919	Chr04	-	40281750	40281776	40281750	40281772	40281867	40281993	NA,NA	NA,NA	1.0,0.0	0.493,1.0	0.531,0.327	0.35,0.368	1.0,0.122	0.393,0.474	NA,NA	1.0,1.0	NA,1.0	NA,NA	0.0,NA	NA,0.0	1.0,NA	NA,NA
Ga04g00933	Chr04	-	44536869	44537476	44536869	44537007	44537576	44537664	NA,0.014	0.129,0.0	0.045,0.049	0.091,0.03	0.045,0.047	0.0,0.03	0.06,0.113	0.087,0.034	0.222,0.093	0.138,0.038	0.156,0.082	0.214,0.102	0.138,0.024	0.059,0.056	0.109,0.128	0.103,0.053
Ga04g00933	Chr04	-	44543299	44543777	44543299	44543774	44544514	44544653	NA,0.0	0.048,0.14	0.09,0.03	0.055,0.028	0.05,0.065	0.0,0.113	0.031,0.078	0.116,0.065	0.087,0.118	0.035,0.298	0.096,0.107	0.306,0.131	0.025,0.126	0.145,0.059	0.107,0.0	0.082,0.043
Ga04g00937	Chr04	-	45367817	45368705	45367817	45367971	45369077	45369126	NA,0.592	1.0,NA	1.0,0.909	0.929,0.929	0.946,0.869	0.592,0.939	0.827,0.896	0.831,0.667	1.0,1.0	0.724,0.907	0.833,0.964	0.839,0.714	0.931,0.87	0.84,0.875	0.939,0.75	0.676,0.839
Ga04g00947	Chr04	-	48845121	48845404	48845121	48845358	48845818	48845886	NA,NA	0.147,0.0	0.0,0.478	0.0,0.579	0.0,0.054	0.0,0.0	0.0,0.0	0.054,0.407	0.579,0.407	0.0,0.256	0.044,0.0	0.0,0.0	0.329,0.579	0.407,0.828	0.186,0.0	0.205,0.133
Ga04g00948	Chr04	+	48903330	48903391	48903343	48903391	48902952	48903049	NA,0.082	0.229,0.0	0.471,0.182	0.349,0.0	0.641,NA	0.0,0.0	0.263,0.129	0.308,1.0	0.0,0.0	0.151,0.151	0.308,0.349	NA,NA	0.0,0.0	0.728,0.0	0.543,0.255	0.203,0.151
Ga04g00950	Chr04	-	49910626	49910905	49910626	49910793	49910989	49911139	NA,0.056	0.75,NA	0.333,0.0	0.143,0.4	0.172,0.143	0.25,0.429	0.304,0.213	0.579,0.25	0.273,0.25	0.5,0.429	0.419,0.314	0.107,0.1	0.556,0.161	0.4,0.111	0.412,0.25	0.167,0.412
Ga04g00951	Chr04	-	50644296	50644592	50644296	50644560	50644667	50644753	NA,0.074	0.142,0.0	0.089,0.025	0.129,0.098	0.098,0.142	0.137,0.115	0.052,0.139	0.096,0.078	0.113,0.138	0.0,0.05	0.065,0.055	0.222,0.0	0.05,0.099	0.06,0.049	0.078,0.039	0.044,0.016
Ga04g00967	Chr04	+	56626353	56627158	56626411	56627158	56624908	56625527	1.0,NA	0.787,0.597	0.753,0.864	0.856,0.788	0.771,0.771	0.769,0.709	0.803,0.786	0.823,0.776	1.0,0.656	0.782,0.922	0.856,0.76	0.858,1.0	0.714,0.802	0.864,0.869	0.78,0.777	1.0,0.683
Ga04g00972	Chr04	-	58165661	58165768	58165661	58165723	58165869	58165936	NA,0.201	0.08,NA	0.735,0.09	1.0,0.409	0.278,0.338	0.188,0.634	0.409,0.395	0.289,0.161	0.0,0.0	0.293,0.735	0.188,0.206	0.409,0.0	0.634,0.409	0.148,0.0	0.09,0.188	0.675,0.148
Ga04g00991	Chr04	-	65280994	65281098	65280994	65281094	65281249	65281395	NA,0.414	0.35,0.0	0.069,0.0	0.057,0.15	0.069,0.071	0.056,0.046	0.077,0.066	0.079,0.069	0.13,0.063	0.075,0.073	0.195,0.093	0.38,0.35	0.079,0.137	0.083,0.09	0.1,0.069	0.233,0.08
Ga04g00991	Chr04	-	65278915	65279074	65278915	65279043	65279160	65279191	NA,0.0	NA,NA	NA,NA	1.0,0.434	1.0,NA	1.0,1.0	0.434,1.0	1.0,1.0	1.0,1.0	NA,1.0	0.86,1.0	0.806,NA	1.0,1.0	1.0,NA	1.0,NA	0.434,1.0
Ga04g00991	Chr04	-	65276791	65277006	65276791	65276939	65277232	65278122	NA,1.0	0.878,1.0	1.0,0.911	0.8,0.908	0.876,0.902	0.848,0.979	0.936,0.907	0.953,0.944	1.0,0.863	0.762,0.65	0.742,0.97	0.484,0.757	0.733,0.788	0.886,0.831	0.947,0.519	0.75,0.706
Ga04g00992	Chr04	+	65308965	65309722	65308974	65309722	65308780	65308884	NA,0.389	0.435,0.316	1.0,0.425	0.522,0.504	0.438,0.51	0.41,0.536	0.536,0.519	0.649,0.625	1.0,0.649	0.425,0.587	0.639,0.829	0.694,0.712	0.636,0.481	0.439,0.588	0.698,0.607	0.607,0.499
Ga04g00992	Chr04	+	65308974	65309722	65309011	65309722	65308780	65308884	NA,1.0	0.688,1.0	NA,1.0	0.89,0.423	0.946,0.494	1.0,0.898	0.88,1.0	1.0,0.647	NA,0.562	0.837,0.827	0.846,0.595	0.25,0.688	0.89,0.827	1.0,0.801	0.318,1.0	1.0,0.911
Ga04g00992	Chr04	+	65308965	65309722	65309011	65309722	65308780	65308884	NA,1.0	0.756,1.0	1.0,1.0	0.932,0.553	0.96,0.616	1.0,0.938	0.934,1.0	1.0,0.775	1.0,0.756	0.873,0.917	0.914,0.878	0.422,0.873	0.945,0.867	1.0,0.899	0.556,1.0	1.0,0.938
Ga04g01008	Chr04	+	67771455	67772033	67771778	67772033	67770913	67771197	NA,0.2	0.111,0.429	0.333,0.563	0.2,0.235	0.242,0.195	0.6,0.532	0.25,0.197	0.507,0.254	0.0,0.231	0.273,0.5	0.161,0.13	0.234,0.6	0.294,0.313	0.444,0.206	0.188,0.0	0.5,0.385
Ga04g01014	Chr04	-	68384817	68385427	68384817	68385304	68385584	68385720	NA,0.5	0.0,NA	NA,NA	NA,NA	NA,1.0	NA,NA	1.0,1.0	1.0,NA	0.0,NA	NA,NA	1.0,NA	0.273,1.0	NA,NA	1.0,NA	0.0,NA	0.5,1.0
Ga04g01015	Chr04	-	68603678	68604569	68603678	68604489	68604685	68604743	NA,0.357	0.69,1.0	0.736,0.725	0.754,0.661	0.823,0.958	0.823,0.796	0.704,0.804	0.92,0.86	0.783,0.595	1.0,0.754	1.0,0.874	0.796,0.69	1.0,1.0	0.807,0.83	0.762,0.41	0.778,0.757
Ga04g01015	Chr04	-	68603678	68604569	68603678	68604489	68604713	68604743	NA,0.438	0.0,NA	0.0,0.0	0.426,0.625	0.527,0.443	0.357,0.304	0.28,0.625	0.38,0.597	0.074,0.385	0.625,0.769	0.204,0.357	0.591,0.0	0.156,0.69	0.736,0.816	0.471,0.357	0.42,0.65
Ga04g01016	Chr04	+	68875681	68875937	68875692	68875937	68875444	68875600	NA,0.602	0.618,NA	0.732,0.596	0.742,0.784	0.732,0.714	0.82,0.82	0.64,0.817	0.682,0.694	0.645,0.771	0.56,0.421	0.845,0.712	0.704,0.858	0.894,0.809	0.386,0.8	0.536,0.555	0.84,0.795
Ga04g01018	Chr04	-	69083180	69083310	69083180	69083300	69083823	69083898	NA,1.0	0.856,1.0	0.925,1.0	0.945,0.938	0.912,0.925	0.979,0.889	0.877,0.933	0.947,0.911	0.892,0.893	0.952,1.0	0.86,0.9	0.73,0.846	0.926,0.967	0.931,0.939	0.963,0.979	0.924,0.98
Ga04g01018	Chr04	-	69084632	69084805	69084632	69084795	69085761	69085855	NA,0.634	0.78,0.449	0.497,0.803	0.554,0.642	0.634,0.513	0.567,0.59	0.635,0.572	0.536,0.723	0.681,0.623	0.621,0.655	0.652,0.59	0.739,0.143	0.627,0.628	0.565,0.626	0.705,0.713	0.558,0.692
Ga04g01022	Chr04	-	69198092	69198299	69198092	69198296	69198633	69200518	0.873,1.0	NA,NA	NA,NA	0.746,0.873	1.0,1.0	0.831,1.0	1.0,0.0	0.855,0.495	0.662,0.662	1.0,1.0	0.662,1.0	0.662,1.0	0.877,0.961	0.37,0.662	0.662,0.831	1.0,1.0
Ga04g01030	Chr04	-	70414354	70414441	70414354	70414436	70414677	70414904	NA,NA	0.0,NA	NA,0.0	0.0,0.0	0.234,0.178	0.658,0.161	0.084,0.235	0.194,0.0	0.0,0.325	NA,0.49	NA,NA	0.325,NA	0.182,0.194	0.228,0.0	0.0,NA	0.0,0.121
Ga04g01035	Chr04	-	70717356	70718348	70717356	70718308	70718719	70718797	1.0,NA	0.418,NA	NA,0.418	0.418,0.324	0.35,0.0	0.589,0.264	0.626,0.093	0.324,0.35	NA,0.0	1.0,0.0	0.264,0.193	0.557,0.518	0.589,0.0	1.0,0.0	NA,1.0	0.0,0.223
Ga04g01035	Chr04	-	70712239	70712530	70712239	70712519	70713047	70716905	NA,1.0	1.0,1.0	1.0,0.95	1.0,0.967	0.778,0.867	0.891,0.849	0.95,0.945	0.876,1.0	1.0,0.961	0.901,0.894	1.0,0.881	0.941,0.761	1.0,1.0	1.0,1.0	0.905,1.0	1.0,0.879
Ga04g01040	Chr04	+	71291200	71291326	71291209	71291326	71290409	71290422	NA,1.0	0.866,1.0	0.607,0.764	1.0,0.759	0.627,0.813	0.893,0.649	0.569,0.827	0.621,0.862	1.0,0.854	0.618,0.874	0.829,1.0	0.923,0.874	0.84,0.735	0.665,0.637	0.698,0.735	0.857,0.829
Ga04g01071	Chr04	+	74879951	74880185	74879984	74880185	74879247	74879372	NA,0.654	1.0,NA	1.0,0.654	0.694,1.0	0.654,0.847	0.791,0.908	0.773,0.943	0.791,0.868	1.0,0.791	1.0,0.751	0.602,1.0	1.0,NA	0.819,0.654	1.0,0.897	0.668,1.0	0.819,1.0
Ga04g01071	Chr04	+	74879702	74880185	74879951	74880185	74879247	74879372	NA,0.0	0.143,NA	0.2,0.032	0.294,0.143	0.292,0.12	0.0,0.133	0.22,0.143	0.169,0.107	0.286,0.35	0.5,0.429	0.391,0.156	0.0,NA	0.04,0.091	0.5,0.292	0.059,0.0	0.143,0.444
Ga04g01071	Chr04	+	74879702	74880185	74879984	74880185	74879247	74879372	NA,0.5	1.0,NA	1.0,0.455	0.667,1.0	0.644,0.778	0.571,0.846	0.704,0.917	0.714,0.806	1.0,0.813	1.0,0.818	0.667,1.0	1.0,NA	0.636,0.5	1.0,0.889	0.4,1.0	0.75,1.0
Ga04g01089	Chr04	+	75589633	75589702	75589650	75589702	75589021	75589513	NA,0.844	0.866,0.0	0.463,0.534	0.868,0.821	0.928,0.807	0.633,0.871	0.769,0.797	0.771,0.945	0.932,0.742	0.783,0.401	0.908,0.863	0.711,0.633	0.492,0.811	0.223,0.441	0.693,1.0	0.798,0.801
Ga04g01089	Chr04	+	75589599	75589702	75589633	75589702	75589021	75589513	NA,0.584	0.394,1.0	0.849,0.6	0.584,0.524	0.448,0.509	0.688,0.563	0.534,0.554	0.653,0.689	0.319,0.74	0.429,0.75	0.415,0.439	0.553,0.83	0.739,0.63	0.882,0.6	0.582,0.304	0.553,0.533
Ga04g01089	Chr04	+	75589599	75589702	75589650	75589702	75589021	75589513	NA,0.916	0.889,0.769	0.842,0.727	0.931,0.881	0.946,0.873	0.825,0.926	0.846,0.878	0.893,0.98	0.936,0.905	0.838,0.715	0.924,0.899	0.807,0.903	0.764,0.916	0.709,0.639	0.818,1.0	0.883,0.88
Ga04g01091	Chr04	+	75708297	75708429	75708314	75708429	75707975	75708214	NA,NA	0.223,0.0	0.0,0.0	0.03,0.205	0.123,0.089	0.073,0.0	0.076,0.038	0.07,0.0	NA,0.0	0.0,0.067	0.051,0.0	0.0,0.0	NA,0.301	0.0,0.0	0.0,0.365	NA,0.0
Ga04g01091	Chr04	+	75707874	75708214	75707975	75708214	75707628	75707701	NA,NA	0.0,1.0	0.143,0.0	0.333,0.231	0.273,0.154	0.08,0.28	0.167,0.059	0.149,0.0	NA,0.0	0.2,1.0	0.364,0.0	0.8,0.429	NA,0.0	NA,NA	0.429,NA	NA,1.0
Ga04g01091	Chr04	+	75712702	75712924	75712708	75712924	75710190	75711373	NA,NA	NA,NA	NA,0.0	NA,NA	0.066,0.096	0.137,0.0	0.0,0.192	NA,0.0	NA,0.0	NA,0.0	NA,0.0	0.488,0.0	0.0,NA	0.0,NA	NA,NA	NA,NA
Ga04g01091	Chr04	+	75709321	75709693	75709333	75709693	75709074	75709232	NA,NA	0.0,NA	NA,0.091	0.31,0.231	0.08,0.05	0.17,0.074	0.0,0.137	0.065,0.114	NA,0.0	0.231,0.31	0.0,0.076	0.167,0.0	0.474,0.0	0.474,0.0	0.474,0.0	NA,0.0
Ga04g01091	Chr04	+	75707874	75708214	75707979	75708214	75707628	75707701	NA,NA	1.0,1.0	0.5,0.538	1.0,1.0	0.922,0.531	0.692,0.667	0.636,0.692	0.763,0.647	NA,0.333	1.0,0.333	0.484,0.579	1.0,1.0	NA,1.0	NA,NA	0.75,NA	NA,1.0
Ga04g01091	Chr04	+	75707975	75708214	75707979	75708214	75707628	75707701	NA,NA	1.0,NA	0.593,0.694	1.0,1.0	0.931,0.635	0.788,0.686	0.708,0.795	0.823,0.781	NA,0.493	1.0,0.0	0.459,0.727	1.0,1.0	NA,1.0	NA,NA	0.744,NA	NA,NA
Ga04g01107	Chr04	+	76638809	76638917	76638812	76638917	76638664	76638717	NA,0.38	0.364,0.395	NA,0.14	0.348,0.62	0.085,0.476	0.189,0.158	0.285,0.134	0.395,0.089	0.169,0.089	0.662,0.0	0.0,NA	0.0,0.0	0.227,0.0	0.127,0.154	0.272,0.246	0.376,0.466
Ga04g01120	Chr04	+	77448844	77448909	77448854	77448909	77448540	77448581	NA,0.0	0.064,0.234	0.141,0.273	0.256,0.433	0.186,0.361	0.208,0.314	0.527,0.388	0.364,0.0	0.186,0.226	0.4,0.155	0.077,0.164	0.712,0.632	0.084,0.25	0.355,0.124	0.333,0.22	0.55,0.133
Ga04g01121	Chr04	+	77458089	77458608	77458223	77458608	77456051	77456132	NA,0.636	0.692,NA	0.733,1.0	1.0,0.701	0.933,0.818	0.814,0.87	0.906,0.949	1.0,1.0	0.939,0.901	0.52,0.677	0.846,0.773	0.667,0.444	0.813,0.805	0.778,0.879	0.707,0.467	0.9,0.762
Ga04g01124	Chr04	+	77704265	77704453	77704286	77704453	77703986	77704170	1.0,NA	NA,NA	NA,NA	0.0,0.0	0.625,NA	0.0,0.217	NA,0.0	0.454,0.0	NA,0.0	NA,0.0	0.555,0.0	1.0,NA	NA,NA	0.0,0.714	NA,0.0	1.0,1.0
Ga04g01126	Chr04	-	77730622	77730706	77730622	77730696	77730900	77731020	NA,1.0	0.968,1.0	0.934,0.988	0.957,0.991	0.936,0.98	1.0,0.995	0.97,0.983	0.983,0.974	1.0,0.955	0.985,0.99	0.873,0.933	1.0,1.0	0.992,0.984	0.988,0.99	0.982,0.976	0.941,1.0
Ga04g01140	Chr04	+	78414789	78414900	78414800	78414900	78414500	78414633	NA,1.0	NA,NA	NA,1.0	NA,1.0	0.745,0.909	1.0,0.679	0.905,0.784	0.932,0.927	NA,NA	1.0,1.0	NA,NA	NA,NA	0.82,0.784	1.0,1.0	NA,NA	NA,1.0
Ga04g01160	Chr04	+	79914647	79914785	79914669	79914785	79913427	79914173	NA,0.171	0.34,0.0	0.0,0.355	0.569,0.236	0.241,0.064	0.121,0.216	0.093,0.076	0.331,0.553	0.0,0.579	1.0,0.524	0.355,0.105	0.355,0.452	0.452,0.508	0.0,0.142	0.712,0.712	0.382,0.382
Ga04g01189	Chr04	-	81943406	81943774	81943406	81943603	81944059	81944506	0.0,0.0	0.029,0.0	0.0,0.026	0.059,0.041	0.129,0.0	0.176,0.0	0.065,0.035	0.021,0.0	0.038,0.0	0.045,0.155	0.038,0.081	0.2,NA	0.016,0.052	0.102,0.09	0.047,0.0	0.0,0.0
Ga04g01195	Chr04	+	82218539	82218747	82218543	82218747	82217598	82217752	NA,0.0	1.0,1.0	1.0,0.959	0.842,0.811	0.872,0.872	NA,1.0	1.0,1.0	0.829,0.66	0.708,0.814	1.0,0.686	0.777,0.66	1.0,1.0	1.0,1.0	1.0,0.886	0.759,1.0	0.897,0.795
Ga04g01201	Chr04	+	82796000	82797091	82796064	82797091	82794805	82795327	NA,NA	0.109,0.0	0.314,0.133	0.289,0.149	1.0,1.0	NA,NA	NA,NA	1.0,NA	0.0,1.0	0.449,0.276	0.452,0.355	0.328,0.064	1.0,0.604	0.234,1.0	0.234,0.234	0.631,0.776
Ga04g01203	Chr04	-	82975103	82975503	82975103	82975498	82975585	82975940	NA,0.325	0.641,0.742	0.682,0.658	0.775,0.684	0.57,0.708	0.844,0.671	0.716,0.666	0.63,0.714	0.852,0.76	0.896,0.647	0.743,0.653	0.626,0.729	0.779,0.681	0.625,0.596	0.619,0.67	0.63,0.576
Ga04g01216	Chr04	-	83451950	83452322	83451950	83452133	83453018	83453062	NA,0.101	1.0,NA	0.769,NA	0.619,0.294	0.793,0.879	0.75,0.385	0.704,1.0	0.844,0.455	0.333,0.6	1.0,1.0	0.625,0.833	0.684,0.393	0.765,1.0	1.0,0.375	0.333,NA	0.625,0.625
Ga04g01216	Chr04	-	83451950	83452335	83451950	83452133	83453018	83453062	NA,0.143	NA,NA	0.733,NA	0.429,0.333	0.739,0.75	0.778,0.36	0.636,1.0	0.762,0.5	0.333,0.167	1.0,1.0	0.538,0.8	0.723,0.327	0.6,1.0	1.0,0.524	0.667,1.0	0.5,0.4
Ga04g01216	Chr04	-	83451950	83452335	83451950	83452322	83453018	83453062	NA,0.568	0.0,NA	0.423,NA	0.165,0.517	0.382,0.248	0.51,0.471	0.397,0.182	0.346,0.517	0.471,0.106	0.277,0.416	0.384,0.401	0.522,0.399	0.271,0.082	0.373,0.621	0.862,1.0	0.358,0.263
Ga04g01216	Chr04	-	83451763	83451854	83451763	83451843	83451950	83452322	NA,0.877	1.0,1.0	0.899,1.0	1.0,0.803	0.867,0.922	1.0,0.909	0.954,0.919	0.949,0.939	1.0,1.0	1.0,0.82	1.0,0.791	0.928,0.864	0.732,1.0	1.0,0.812	1.0,1.0	1.0,0.874
Ga04g01224	Chr04	+	83787282	83787389	83787287	83787389	83787109	83787172	NA,NA	0.49,NA	NA,0.243	1.0,0.812	0.728,0.27	0.0,0.0	0.49,0.771	0.49,0.627	0.0,1.0	1.0,0.278	0.729,0.634	0.758,0.957	0.579,0.344	0.885,0.464	0.562,0.325	0.243,0.49
Ga04g01243	Chr04	-	84219175	84219433	84219175	84219276	84219598	84220129	NA,NA	1.0,1.0	NA,1.0	0.882,1.0	0.889,1.0	1.0,1.0	1.0,1.0	1.0,0.846	1.0,1.0	1.0,0.882	0.85,0.875	0.136,0.2	1.0,0.667	0.875,0.92	1.0,1.0	1.0,1.0
Ga04g01244	Chr04	+	84281627	84283289	84281736	84283289	84280795	84280879	NA,0.0	0.0,0.0	0.016,0.0	0.0,0.0	0.0,0.0	0.022,0.0	0.0,0.013	0.007,0.012	0.005,0.0	0.0,0.0	0.041,0.02	0.024,0.021	0.025,0.011	0.018,0.003	0.021,0.0	0.0,0.005
Ga04g01245	Chr04	+	84303517	84305179	84303626	84305179	84302745	84302798	NA,0.0	0.043,0.2	0.043,0.119	0.0,0.0	0.025,0.0	0.016,0.01	0.014,0.0	0.044,0.009	0.053,0.0	0.0,0.0	0.017,0.0	0.0,0.0	0.1,0.021	0.0,0.015	0.0,0.0	0.067,0.0
Ga04g01256	Chr04	+	84527386	84528210	84527966	84528210	84526608	84526792	NA,0.308	0.176,0.0	0.5,0.13	0.176,0.128	0.088,0.079	0.143,0.1	0.111,0.091	0.191,0.241	0.2,0.143	0.6,0.0	0.103,0.018	0.211,0.714	0.053,0.143	0.273,0.31	0.067,0.333	0.111,0.115
Ga04g01271	Chr04	-	85192236	85192317	85192236	85192304	85192424	85192465	NA,0.384	0.433,0.0	0.555,0.41	0.558,0.673	0.431,0.565	0.804,0.613	0.578,0.438	0.534,0.565	0.551,0.59	0.543,0.503	0.606,0.623	0.671,0.862	0.619,0.455	0.471,0.563	0.641,0.862	0.543,0.464
Ga04g01273	Chr04	+	85213074	85213312	85213167	85213312	85212522	85212600	NA,0.41	0.609,0.861	0.564,0.838	0.409,0.706	0.619,0.386	0.609,0.58	0.54,0.675	0.81,0.598	0.377,0.554	0.734,0.763	0.635,0.586	0.73,0.663	0.749,0.564	0.838,0.806	0.827,0.729	0.762,0.652
Ga04g01283	Chr04	+	85613651	85614000	85613664	85614000	85613128	85613289	NA,0.641	0.0,1.0	1.0,0.641	0.308,0.641	0.616,0.572	0.229,0.277	0.426,0.605	0.151,0.308	0.471,0.416	NA,0.572	1.0,0.229	0.921,0.471	0.69,0.308	1.0,0.471	0.728,0.0	NA,0.471
Ga04g01288	Chr04	+	85738832	85739023	85738840	85739023	85738582	85738747	NA,0.099	0.138,0.105	0.0,0.069	0.082,0.16	0.179,0.091	0.122,0.088	0.13,0.099	0.068,0.081	0.085,0.04	0.105,0.091	0.209,0.039	0.333,0.256	0.09,0.114	0.06,0.074	0.175,0.048	0.031,0.044
Ga04g01291	Chr04	+	85770524	85770636	85770527	85770636	85770302	85770401	NA,0.738	0.785,0.746	0.746,0.889	0.802,0.825	0.739,0.786	0.827,0.753	0.722,0.829	0.776,0.599	0.72,0.797	0.847,0.654	0.533,0.809	0.927,1.0	0.614,0.676	0.778,0.797	0.816,0.573	0.769,0.658
Ga04g01293	Chr04	-	85780967	85781084	85780967	85781081	85781206	85781293	NA,0.186	0.026,0.123	0.17,0.112	0.053,0.17	0.069,0.151	0.192,0.04	0.172,0.148	0.019,0.015	0.091,0.056	0.096,0.186	0.072,0.126	0.495,0.457	0.109,0.128	0.095,0.158	0.026,0.014	0.075,0.031
Ga04g01294	Chr04	-	85786512	85786715	85786512	85786706	85788695	85788880	NA,0.581	0.787,NA	0.481,1.0	0.0,0.902	0.421,0.797	0.649,0.735	0.764,0.481	0.597,0.552	0.649,0.911	0.481,0.552	1.0,0.649	0.888,0.735	0.481,0.787	0.698,0.735	1.0,1.0	0.822,0.581
Ga04g01294	Chr04	-	85786512	85786706	85786512	85786685	85788695	85788880	NA,0.473	0.217,NA	1.0,NA	0.294,0.454	0.597,0.357	0.384,0.156	0.077,0.487	0.454,0.454	0.555,0.294	1.0,0.151	0.0,1.0	0.242,0.192	0.217,0.143	0.66,0.454	0.0,0.0	0.625,0.322
Ga04g01294	Chr04	-	85786512	85786715	85786512	85786685	85788695	85788880	NA,0.555	0.508,NA	1.0,1.0	0.0,0.886	0.528,0.687	0.537,0.34	0.213,0.469	0.553,0.508	0.659,0.81	1.0,0.181	0.563,1.0	0.719,0.399	0.205,0.382	0.721,0.699	0.279,0.162	0.721,0.399
Ga04g01294	Chr04	-	85788001	85788077	85788001	85788069	85788695	85788880	NA,0.0	0.651,NA	1.0,0.483	0.483,NA	0.189,0.528	0.737,0.651	0.0,0.237	0.428,NA	0.135,1.0	0.0,0.483	0.483,0.651	NA,NA	0.0,0.318	NA,0.0	0.0,1.0	NA,0.555
Ga04g01295	Chr04	+	85798664	85800124	85798667	85800124	85798034	85798358	NA,0.601	0.495,NA	1.0,0.831	0.595,0.696	0.62,0.778	0.821,0.878	0.595,0.855	0.729,0.721	0.164,0.855	0.0,0.495	0.662,1.0	0.723,0.0	1.0,0.0	1.0,0.855	1.0,0.0	0.614,0.694
Ga04g01301	Chr04	-	85856774	85857850	85856774	85857842	85858183	85858511	NA,0.567	0.483,NA	0.0,0.301	0.318,0.4	0.384,0.293	0.483,0.348	0.272,0.262	0.237,0.555	0.318,0.157	0.318,0.421	0.318,0.211	1.0,NA	0.533,0.318	0.651,0.369	0.384,0.0	0.0,0.384
Ga04g01310	Chr04	-	86201829	86202725	86201829	86202624	86203378	86203684	NA,1.0	1.0,1.0	NA,1.0	0.818,1.0	1.0,1.0	1.0,1.0	1.0,0.833	1.0,1.0	1.0,0.6	1.0,1.0	1.0,1.0	0.574,1.0	1.0,0.833	1.0,1.0	0.909,1.0	1.0,0.8
Ga04g01313	Chr04	+	86276928	86277166	86276941	86277166	86276626	86276788	NA,0.471	1.0,NA	NA,1.0	1.0,1.0	0.829,0.853	1.0,0.728	0.862,0.806	0.856,1.0	NA,NA	0.0,0.572	0.728,1.0	0.877,1.0	1.0,1.0	0.641,1.0	NA,NA	1.0,NA
Ga04g01313	Chr04	+	86282479	86282770	86282482	86282770	86282355	86282390	0.0,0.0	0.197,NA	NA,1.0	0.282,0.0	0.179,0.127	0.662,0.0	0.445,0.376	0.453,0.179	NA,0.0	1.0,0.746	0.395,0.0	0.174,1.0	0.662,0.0	0.831,0.495	NA,0.0	0.0,NA
Ga04g01313	Chr04	+	86279363	86279427	86279382	86279427	86279171	86279289	1.0,1.0	1.0,NA	1.0,0.514	1.0,1.0	0.868,0.963	1.0,0.871	0.949,0.699	0.772,0.931	NA,1.0	0.884,1.0	0.846,1.0	1.0,0.629	NA,1.0	1.0,1.0	NA,1.0	NA,1.0
Ga04g01318	Chr04	-	86361054	86361683	86361054	86361324	86361865	86361934	NA,0.126	0.084,0.027	0.05,0.231	0.113,0.14	0.103,0.06	0.161,0.049	0.035,0.053	0.066,0.044	0.065,0.119	0.173,0.165	0.077,0.025	0.119,0.149	0.051,0.077	0.212,0.027	0.08,0.055	0.033,0.053
Ga04g01318	Chr04	-	86362609	86363369	86362609	86362956	86363733	86363919	NA,0.414	0.492,0.2	0.273,0.17	0.359,0.231	0.318,0.106	0.143,0.099	0.165,0.099	0.163,0.221	0.397,0.177	0.255,0.281	0.336,0.259	0.43,0.18	0.146,0.116	0.195,0.092	0.489,0.286	0.382,0.279
Ga04g01322	Chr04	+	86421455	86424578	86421518	86424578	86421206	86421276	NA,0.0	0.156,0.0	0.0,1.0	0.0,0.12	0.096,0.103	0.0,0.0	0.042,0.235	0.088,0.0	0.381,0.0	0.381,0.0	0.197,0.0	0.058,0.0	0.209,0.0	0.0,0.0	0.149,0.133	0.093,0.061
Ga04g01327	Chr04	+	86663860	86664524	86664123	86664524	86663543	86663655	NA,0.0	1.0,NA	NA,NA	0.4,0.2	0.0,0.0	NA,0.4	0.333,0.0	0.636,0.5	1.0,0.0	0.091,NA	0.333,0.333	0.167,NA	0.111,0.5	1.0,0.667	1.0,1.0	0.636,0.0
Ga04g01327	Chr04	+	86664081	86664524	86664123	86664524	86663543	86663655	NA,0.0	1.0,NA	NA,NA	0.32,0.0	0.0,0.0	NA,0.32	0.0,0.0	0.586,0.68	NA,0.0	0.0,NA	0.0,0.0	0.361,NA	0.15,0.586	1.0,0.68	NA,1.0	0.586,0.0
Ga04g01327	Chr04	+	86663967	86664524	86664123	86664524	86663543	86663655	NA,0.0	1.0,NA	NA,NA	0.4,0.0	0.0,0.0	NA,0.25	0.0,0.111	0.636,0.5	1.0,0.0	0.091,1.0	0.333,0.333	0.286,NA	0.111,0.5	1.0,0.6	NA,1.0	0.636,0.0
Ga04g01327	Chr04	+	86665875	86666958	86665880	86666958	86665624	86665726	NA,NA	NA,NA	NA,NA	0.0,0.828	0.121,1.0	NA,NA	NA,0.243	1.0,0.49	NA,0.0	NA,1.0	NA,0.0	0.803,0.0	NA,NA	NA,NA	NA,NA	NA,0.49
Ga04g01327	Chr04	+	86663860	86664524	86663967	86664524	86663543	86663655	NA,NA	0.0,NA	NA,NA	1.0,1.0	1.0,NA	NA,1.0	1.0,0.0	NA,NA	NA,NA	NA,0.0	NA,0.333	0.0,NA	NA,NA	NA,1.0	1.0,NA	1.0,NA
Ga04g01327	Chr04	+	86663860	86664524	86664081	86664524	86663543	86663655	NA,NA	1.0,1.0	NA,NA	0.429,1.0	1.0,NA	NA,0.333	1.0,NA	0.714,0.0	1.0,NA	1.0,NA	1.0,1.0	0.0,NA	NA,0.0	1.0,1.0	1.0,0.0	0.636,NA
Ga04g01327	Chr04	+	86663967	86664524	86664081	86664524	86663543	86663655	NA,NA	1.0,1.0	NA,NA	0.429,NA	1.0,NA	NA,0.0	NA,1.0	0.714,0.0	1.0,NA	1.0,1.0	1.0,1.0	0.25,NA	NA,0.0	1.0,NA	1.0,0.0	0.636,NA
Ga04g01327	Chr04	+	86668496	86668633	86668507	86668633	86668192	86668396	0.0,NA	0.292,NA	0.0,0.232	0.04,0.445	0.068,0.178	0.185,0.07	0.083,0.078	0.034,0.232	0.232,0.12	0.266,0.111	0.37,0.138	0.292,0.312	0.115,0.163	0.0,0.034	0.076,0.266	0.099,0.163
Ga04g01347	Chr04	+	86970947	86971227	86970966	86971227	86969649	86969703	NA,0.049	0.06,0.0	0.024,0.04	0.071,0.019	0.055,0.045	0.0,0.145	0.085,0.088	0.069,0.057	0.07,0.106	0.108,0.053	0.053,0.081	0.0,0.0	0.108,0.078	0.0,0.0	0.03,0.0	0.0,0.0
Ga04g01355	Chr04	+	87135281	87135820	87135428	87135820	87132792	87133645	NA,0.245	0.0,0.0	NA,0.429	0.111,0.0	0.5,0.0	0.286,0.067	0.333,0.222	0.0,0.0	0.0,0.158	0.167,0.333	0.111,0.231	0.333,NA	0.0,0.2	0.333,0.026	0.0,0.0	0.0,0.217
Ga04g01370	Chr04	-	87756143	87756223	87756143	87756220	87756374	87756986	NA,0.433	0.311,0.329	0.197,0.296	0.382,0.602	0.4,0.414	0.246,0.495	0.343,0.532	0.462,0.545	0.495,0.462	0.412,0.481	0.47,0.54	0.44,0.595	0.495,0.407	0.219,0.53	0.611,0.495	0.209,0.255
Ga04g01386	Chr04	-	88434826	88436985	88434826	88436946	88437106	88437327	NA,0.325	0.265,0.0	0.52,0.376	0.286,0.546	0.432,0.34	1.0,0.406	0.236,0.309	0.532,0.292	0.382,0.765	0.591,0.153	0.433,0.332	0.194,0.094	0.57,0.247	0.351,0.498	0.52,0.0	0.419,0.419
Ga04g01398	Chr04	-	88784295	88784512	88784295	88784502	88785408	88785494	NA,0.0	NA,NA	1.0,1.0	NA,0.478	0.478,0.595	0.234,0.579	0.268,0.092	0.865,0.0	NA,0.0	0.0,1.0	0.0,NA	0.217,0.194	NA,NA	NA,0.0	0.0,NA	0.0,0.268
Ga04g01398	Chr04	-	88783329	88783411	88783329	88783406	88783953	88784018	NA,1.0	0.871,NA	NA,NA	1.0,0.658	0.717,0.859	0.871,0.514	0.878,0.771	0.828,0.743	1.0,0.771	1.0,1.0	0.562,0.871	0.822,0.852	1.0,NA	0.0,1.0	NA,NA	0.742,0.616
Ga04g01398	Chr04	-	88789019	88789173	88789019	88789141	88789571	88789635	NA,0.812	0.533,1.0	0.276,0.0	0.82,1.0	0.82,0.854	0.736,0.873	1.0,0.683	0.866,0.352	1.0,1.0	0.432,0.604	1.0,1.0	0.708,0.379	1.0,0.432	NA,1.0	1.0,0.0	1.0,0.767
Ga04g01398	Chr04	-	88780613	88780739	88780613	88780711	88781940	88782015	NA,1.0	0.611,1.0	1.0,NA	0.44,1.0	0.402,0.329	1.0,0.0	0.371,0.239	0.304,0.0	0.0,0.0	NA,0.78	1.0,0.282	0.252,0.512	1.0,0.0	0.0,0.0	0.44,NA	0.44,0.44
Ga04g01436	Chr04	-	89619333	89620334	89619333	89619391	89620489	89620585	NA,0.022	0.083,0.0	0.087,0.227	0.16,0.133	0.145,0.228	0.048,0.15	0.081,0.072	0.2,0.133	0.028,0.025	0.138,0.055	0.111,0.028	0.489,0.52	0.094,0.091	0.015,0.055	0.186,0.0	0.146,0.243
Ga04g01439	Chr04	+	89649832	89650076	89649844	89650076	89647984	89649501	NA,1.0	0.81,1.0	1.0,1.0	0.783,0.643	0.818,0.957	0.832,0.808	0.818,0.808	1.0,0.677	0.783,0.947	0.849,0.882	0.828,1.0	0.925,0.435	1.0,1.0	0.574,1.0	0.524,1.0	0.935,0.59
Ga04g01439	Chr04	+	89645717	89646322	89645729	89646322	89644957	89645083	NA,0.148	0.092,0.07	0.213,0.044	0.031,0.095	0.129,0.029	0.066,0.085	0.103,0.05	0.148,0.034	0.036,0.106	0.091,0.087	0.073,0.167	0.145,0.124	0.035,0.103	0.094,0.062	0.088,0.126	0.07,0.069
Ga04g01439	Chr04	+	89648583	89649501	89649339	89649501	89648332	89648395	NA,0.477	0.543,1.0	0.727,1.0	0.714,0.714	0.907,0.84	1.0,0.774	0.724,0.832	0.904,0.793	0.563,0.86	0.846,0.636	0.744,0.913	0.976,0.5	0.88,0.897	0.941,0.973	0.727,1.0	0.8,0.76
Ga04g01439	Chr04	+	89647211	89647469	89647245	89647469	89646709	89647114	NA,1.0	0.969,1.0	1.0,1.0	1.0,0.964	0.981,0.894	0.969,0.983	0.906,0.893	0.881,0.917	1.0,0.983	0.882,0.961	0.966,0.955	0.855,0.907	0.911,0.91	0.875,0.972	0.961,1.0	0.888,0.9
Ga04g01442	Chr04	+	89966246	89966306	89966268	89966306	89965716	89965885	NA,1.0	1.0,1.0	1.0,0.965	1.0,0.957	0.995,0.949	0.954,0.965	0.981,0.988	0.994,0.988	0.981,0.983	1.0,0.958	0.992,0.974	0.852,0.623	0.986,0.972	0.989,0.983	0.982,1.0	1.0,0.946
Ga04g01446	Chr04	+	90052161	90052533	90052221	90052533	90051607	90051796	NA,0.088	0.676,1.0	0.862,0.543	0.61,0.758	0.666,0.62	0.585,1.0	0.645,0.673	0.946,0.803	0.617,0.814	0.834,0.819	0.598,0.653	0.656,0.429	0.671,0.854	0.63,0.62	0.533,0.633	0.585,0.938
Ga04g01448	Chr04	-	90075008	90075134	90075008	90075127	90075258	90075376	NA,1.0	0.386,0.0	0.0,0.173	0.239,0.136	0.159,0.44	0.0,0.386	0.191,0.653	0.402,0.586	0.739,0.634	1.0,0.274	0.0,0.653	0.282,0.485	0.485,0.485	0.485,0.702	0.386,0.0	1.0,0.0
Ga04g01466	Chr04	-	90273171	90273330	90273171	90273327	90273438	90273494	NA,0.505	0.662,0.662	0.45,0.282	0.404,0.387	0.515,0.62	1.0,0.766	0.389,0.495	0.44,0.551	0.71,0.554	0.495,0.774	0.457,0.627	0.632,0.495	0.412,0.64	0.495,0.686	0.495,0.642	0.495,0.588
Ga04g01470	Chr04	-	90305444	90307334	90305444	90307299	90307905	90309163	NA,0.763	0.076,0.0	0.0,0.598	0.0,0.65	0.061,0.34	0.199,0.0	0.199,0.373	0.242,0.427	0.271,0.284	0.157,1.0	0.13,0.0	0.644,0.11	0.085,1.0	0.0,0.199	0.0,0.528	0.271,0.441
Ga04g01473	Chr04	+	90338767	90338845	90338788	90338845	90337779	90338134	NA,NA	NA,NA	NA,0.8	0.357,0.51	0.693,0.723	0.565,0.652	0.696,0.653	0.842,0.625	1.0,0.0	1.0,0.75	0.0,0.454	1.0,0.454	0.784,0.654	0.625,0.598	NA,NA	0.769,0.806
Ga04g01491	Chr04	+	90813926	90814027	90813954	90814027	90812680	90812800	NA,0.948	0.766,1.0	1.0,0.825	0.937,0.729	0.819,0.744	1.0,0.885	0.962,0.975	0.843,0.957	0.773,1.0	1.0,0.893	0.954,0.819	0.963,1.0	0.93,0.846	0.852,0.636	0.959,0.84	0.892,0.843
Ga04g01491	Chr04	+	90817509	90817880	90817518	90817880	90816275	90816321	NA,0.716	0.787,1.0	0.481,0.787	0.806,0.382	0.607,0.731	0.706,0.552	0.435,0.639	0.657,0.34	0.735,0.501	0.776,0.794	0.545,0.695	0.749,0.649	0.634,0.414	0.844,0.602	0.784,0.59	0.625,0.799
Ga04g01497	Chr04	-	90906044	90906506	90906044	90906498	90907106	90907183	NA,0.418	0.612,1.0	0.0,0.286	0.348,0.353	0.467,0.324	0.359,0.152	0.675,0.318	0.237,0.393	0.567,0.259	0.237,0.353	0.379,0.539	0.597,0.789	0.318,0.272	0.737,0.369	0.332,0.438	0.353,0.436
Ga04g01498	Chr04	+	90942999	90943437	90943007	90943437	90941266	90941343	NA,0.818	1.0,1.0	1.0,0.944	0.714,1.0	0.845,0.818	0.911,0.837	1.0,0.753	0.663,1.0	0.651,0.824	0.651,0.941	0.854,0.947	1.0,NA	0.911,0.627	0.907,0.888	0.956,0.521	0.804,0.766
Ga04g01498	Chr04	+	90938758	90940819	90938772	90940819	90938402	90938664	NA,0.525	0.387,0.0	0.469,0.307	0.0,0.508	0.639,0.089	0.861,0.15	0.391,0.0	0.29,0.261	0.0,0.347	NA,0.0	0.307,0.249	0.347,0.469	0.525,0.0	0.228,0.541	0.347,0.57	0.12,0.366
Ga04g01499	Chr04	+	90947540	90949545	90947554	90949545	90947320	90947446	NA,0.0	0.0,0.0	0.0,0.0	0.0,0.371	0.089,0.112	0.0,0.0	0.0,0.181	0.0,0.197	0.469,0.069	0.0,0.181	0.112,0.307	0.0,0.726	0.0,0.099	0.181,0.282	0.089,0.469	0.0,0.089
Ga04g01502	Chr04	+	91025366	91027294	91025550	91027294	91025148	91025233	NA,0.13	1.0,1.0	1.0,NA	NA,1.0	1.0,0.556	NA,1.0	1.0,1.0	1.0,1.0	1.0,1.0	1.0,1.0	0.857,1.0	0.45,1.0	1.0,0.667	1.0,1.0	1.0,1.0	1.0,1.0
Ga04g01503	Chr04	-	91044266	91044356	91044266	91044344	91045134	91045394	NA,0.918	0.926,1.0	1.0,1.0	1.0,0.869	0.886,0.863	0.953,0.868	0.945,0.827	0.914,0.926	0.771,0.915	0.931,0.892	0.912,0.795	0.984,1.0	0.895,0.942	0.906,0.89	0.962,0.854	0.871,0.788
Ga04g01516	Chr04	-	91293421	91293622	91293421	91293618	91294022	91294395	1.0,1.0	1.0,1.0	NA,0.0	NA,1.0	0.623,0.618	0.0,0.217	0.721,0.514	0.346,0.437	0.493,1.0	0.0,NA	0.66,NA	0.943,1.0	1.0,1.0	0.493,0.66	0.0,NA	NA,1.0
Ga04g01523	Chr04	+	91438233	91438326	91438251	91438326	91437881	91438149	NA,NA	0.0,NA	NA,0.46	NA,NA	0.0,1.0	NA,NA	0.0,NA	NA,NA	NA,0.631	NA,NA	0.561,1.0	NA,1.0	0.631,NA	0.254,0.0	NA,NA	1.0,NA
Ga04g01524	Chr04	+	91472254	91472447	91472260	91472447	91472008	91472074	NA,0.652	0.895,NA	1.0,1.0	1.0,0.76	0.792,1.0	1.0,1.0	1.0,0.884	1.0,1.0	1.0,1.0	1.0,0.388	0.875,0.93	0.352,1.0	0.792,1.0	1.0,1.0	0.942,1.0	0.823,0.91
Ga04g01528	Chr04	-	91530139	91530313	91530139	91530269	91531180	91531331	NA,0.434	0.0,NA	0.0,0.076	0.207,0.247	0.117,0.162	0.0,0.055	0.072,0.122	0.099,0.074	0.317,0.494	0.317,0.582	0.343,0.122	0.677,0.189	0.0,0.289	0.202,0.332	0.0,0.0	0.189,0.122
Ga04g01528	Chr04	-	91527198	91527638	91527198	91527588	91529604	91529777	1.0,1.0	0.0,1.0	NA,1.0	0.572,1.0	1.0,0.923	0.728,1.0	0.88,0.927	0.824,0.801	1.0,0.927	1.0,0.87	1.0,1.0	0.587,0.843	1.0,0.786	1.0,0.843	1.0,1.0	1.0,1.0
Ga04g01528	Chr04	-	91525459	91525628	91525459	91525625	91525868	91526299	NA,0.662	1.0,NA	0.0,1.0	0.595,0.855	0.787,0.359	0.595,0.887	0.419,0.825	0.713,0.632	0.567,0.638	0.632,0.797	0.662,1.0	0.71,1.0	1.0,0.774	1.0,0.662	0.329,1.0	0.774,0.797
Ga04g01532	Chr04	-	91568022	91568128	91568022	91568108	91568298	91568468	NA,0.123	NA,NA	NA,1.0	1.0,0.855	0.602,0.855	0.456,0.808	0.716,0.531	0.456,0.456	1.0,0.716	0.296,0.627	1.0,1.0	NA,NA	0.595,0.606	0.0,0.557	NA,NA	1.0,0.456
Ga04g01550	Chr04	-	92181867	92182384	92181867	92182014	92182883	92183224	NA,NA	0.257,1.0	0.467,1.0	0.231,0.375	0.211,0.257	0.455,0.375	0.5,0.268	0.154,0.333	0.25,0.289	0.167,0.28	0.222,0.125	0.143,0.231	0.556,0.0	0.655,0.2	0.5,1.0	0.0,0.231
Ga04g01600	Chr04	-	92985491	92985602	92985491	92985593	92986881	92986991	NA,0.188	0.288,0.252	0.243,0.295	0.248,0.382	0.236,0.134	0.382,0.184	0.227,0.199	0.117,0.0	0.165,0.285	0.364,0.481	0.293,0.289	0.236,NA	0.382,0.284	0.344,0.255	0.316,0.307	0.481,0.256
Ga04g01624	Chr04	-	93428153	93428299	93428153	93428279	93430011	93430098	NA,0.0	0.0,0.0	0.074,0.132	0.173,0.0	0.107,0.081	0.456,0.0	0.251,0.212	0.035,0.0	0.0,0.085	0.0,0.05	0.0,0.0	0.205,0.0	0.098,0.236	0.023,0.0	0.219,0.095	0.386,0.0
Ga04g01624	Chr04	-	93430743	93431016	93430743	93430943	93431583	93432005	NA,1.0	0.537,NA	0.0,1.0	1.0,0.367	0.723,0.813	1.0,0.591	0.659,0.883	0.367,1.0	1.0,1.0	0.591,0.537	0.802,0.591	0.661,0.537	0.607,0.41	0.802,0.883	1.0,1.0	1.0,1.0
Ga04g01625	Chr04	+	93461712	93461981	93461854	93461981	93460307	93460750	NA,NA	0.25,NA	0.6,1.0	0.333,1.0	0.385,0.3	NA,0.143	1.0,0.0	1.0,0.5	1.0,NA	1.0,0.2	0.0,0.75	NA,NA	0.5,1.0	NA,0.0	0.0,NA	NA,NA
Ga04g01651	Chr04	+	94117439	94117743	94117598	94117743	94114962	94117321	NA,1.0	1.0,1.0	1.0,1.0	0.667,1.0	1.0,1.0	1.0,NA	1.0,0.6	0.75,NA	NA,1.0	1.0,1.0	0.882,0.697	0.931,1.0	0.6,1.0	1.0,1.0	1.0,1.0	NA,1.0
Ga04g01706	Chr04	-	95014559	95014650	95014559	95014644	95014753	95014864	NA,0.488	0.528,0.312	0.508,0.507	0.576,0.488	0.529,0.392	0.48,0.359	0.44,0.45	0.339,0.441	0.442,0.424	0.488,0.522	0.503,0.455	0.607,0.913	0.445,0.554	0.469,0.536	0.434,0.509	0.42,0.538
Ga04g01726	Chr04	+	95302235	95303032	95302241	95303032	95301919	95301950	NA,0.593	NA,NA	NA,NA	0.656,0.276	1.0,NA	0.0,NA	0.0,1.0	NA,NA	0.0,NA	NA,1.0	NA,0.0	NA,NA	NA,NA	0.0,NA	NA,NA	0.741,0.322
Ga04g01728	Chr04	+	95341641	95341810	95341647	95341810	95341124	95341395	NA,0.2	0.409,0.322	0.346,0.309	0.276,0.47	0.226,0.327	0.3,0.156	0.292,0.315	0.22,0.207	0.257,0.307	0.268,0.241	0.34,0.296	0.172,0.222	0.292,0.304	0.488,0.252	0.388,0.148	0.199,0.309
Ga04g01729	Chr04	-	95352457	95352924	95352457	95352797	95353747	95354206	NA,1.0	1.0,NA	1.0,1.0	1.0,0.833	1.0,1.0	NA,0.833	1.0,1.0	0.6,1.0	1.0,1.0	1.0,1.0	0.895,1.0	0.22,0.1	1.0,1.0	1.0,1.0	1.0,1.0	0.913,0.944
Ga04g01730	Chr04	-	95387930	95388104	95387930	95388090	95388217	95388406	0.0,NA	0.089,0.0	0.0,0.261	0.164,0.089	0.084,0.069	0.0,0.0	0.078,0.0	0.081,0.15	0.0,0.138	0.0,0.0	0.117,0.0	0.031,0.0	0.0,0.0	0.15,0.0	0.0,0.0	0.0,0.172
Ga04g01730	Chr04	-	95387930	95388090	95387930	95388025	95388217	95388406	1.0,NA	0.732,1.0	1.0,0.503	1.0,1.0	0.688,0.676	1.0,1.0	0.927,0.802	0.626,0.752	1.0,0.87	1.0,1.0	0.77,0.603	0.576,0.646	1.0,0.829	0.603,0.378	0.721,0.68	0.845,0.838
Ga04g01730	Chr04	-	95387930	95388104	95387930	95388025	95388217	95388406	1.0,NA	0.219,NA	NA,0.272	1.0,1.0	0.173,0.138	NA,NA	0.528,0.272	0.219,0.359	NA,0.528	1.0,NA	0.411,0.0	0.063,0.0	NA,0.0	0.219,0.0	0.296,0.0	0.528,0.528
Ga04g01733	Chr04	-	95456991	95457648	95456991	95457645	95457744	95457837	NA,0.147	0.119,NA	0.089,0.0	0.043,0.082	0.048,0.174	0.038,0.023	0.058,0.036	0.103,0.0	0.073,0.125	0.0,0.146	0.082,0.087	0.179,0.095	0.125,0.048	0.211,0.094	0.109,0.0	0.182,0.069
Ga04g01734	Chr04	-	95480219	95480312	95480219	95480261	95480394	95481029	NA,0.09	0.137,1.0	0.142,0.057	0.0,0.171	0.096,0.127	0.1,0.03	0.065,0.057	0.145,0.103	0.1,0.224	0.197,0.08	0.06,0.178	0.015,0.049	0.106,0.114	0.065,0.196	0.249,0.181	0.126,0.263
Ga04g01734	Chr04	-	95481409	95481522	95481409	95481500	95487198	95487318	NA,0.858	0.897,0.452	0.694,1.0	0.961,0.964	0.907,0.967	0.815,0.895	0.946,0.857	0.881,0.905	1.0,0.778	0.965,1.0	0.876,0.857	0.749,0.678	0.849,0.868	0.965,0.967	0.889,0.93	0.918,0.913
Ga04g01734	Chr04	-	95487198	95487318	95487198	95487245	95487951	95488363	NA,0.036	0.045,0.0	0.0,0.0	0.024,0.008	0.0,0.0	0.0,0.0	0.0,0.0	0.0,0.0	0.0,0.032	0.014,0.0	0.0,0.021	0.0,0.0	0.0,0.0	0.0,0.022	0.017,0.0	0.041,0.028
Ga04g01745	Chr04	-	95652768	95655131	95652768	95655078	95655419	95655512	NA,0.226	0.068,0.127	0.141,0.024	0.045,0.0	0.012,0.0	0.045,0.018	0.06,0.011	0.06,0.0	0.0,0.0	0.0,0.086	0.03,0.015	0.0,0.0	0.0,0.033	0.0,0.072	0.033,0.116	0.141,0.109
Ga04g01747	Chr04	+	95722456	95722541	95722512	95722541	95722171	95722299	NA,0.429	0.205,0.391	1.0,0.315	0.0,0.483	0.513,0.407	0.582,0.941	0.55,0.48	0.714,0.231	NA,0.563	0.424,0.692	0.628,0.435	0.327,0.509	0.848,0.676	0.582,0.78	0.315,0.278	0.278,0.257
Ga04g01751	Chr04	-	95806259	95806359	95806259	95806356	95806473	95806528	NA,0.806	0.844,1.0	1.0,0.915	1.0,0.915	0.928,0.845	1.0,0.922	0.979,0.961	0.934,0.959	1.0,1.0	0.927,1.0	0.914,0.884	0.987,0.864	0.946,1.0	1.0,1.0	0.936,0.723	0.855,1.0
Ga04g01782	Chr04	-	96469241	96469615	96469241	96469605	96469897	96470045	NA,1.0	0.811,1.0	1.0,0.936	0.906,0.827	0.786,0.919	0.733,1.0	1.0,0.743	0.886,0.853	1.0,0.886	0.733,1.0	0.888,1.0	0.873,1.0	0.892,1.0	0.562,1.0	0.762,0.853	0.948,0.953
Ga04g01787	Chr04	-	96513576	96513721	96513576	96513690	96514632	96514786	NA,0.87	0.891,0.606	0.898,0.822	0.829,1.0	0.906,0.947	0.879,0.855	0.939,1.0	1.0,0.942	0.946,0.729	0.949,1.0	0.815,0.846	0.834,0.957	0.874,0.815	0.929,0.918	0.801,0.932	0.912,0.97
Ga04g01793	Chr04	-	96568171	96568318	96568171	96568243	96568409	96568443	NA,0.534	1.0,1.0	1.0,0.8	0.873,0.892	0.926,1.0	1.0,0.873	0.753,1.0	0.912,0.863	0.873,0.851	0.851,0.851	0.696,0.632	0.364,NA	1.0,0.937	1.0,1.0	0.821,0.222	1.0,0.896
Ga04g01793	Chr04	-	96568409	96568499	96568409	96568443	96568768	96568829	NA,0.372	0.138,0.0	0.0,0.114	0.162,0.336	0.623,0.503	0.243,0.31	0.3,0.222	0.176,0.039	0.243,0.3	0.155,0.114	0.307,0.349	1.0,NA	0.102,0.2	0.0,0.174	0.176,0.243	0.114,0.194
Ga04g01801	Chr04	+	96756772	96756862	96756777	96756862	96756495	96756634	NA,NA	0.0,0.0	NA,0.0	0.0,0.0	0.59,0.0	0.194,0.107	0.0,0.0	0.0,1.0	0.0,0.0	0.0,0.391	1.0,0.0	0.0,0.658	0.0,0.59	0.194,0.215	0.107,0.0	0.59,0.138
Ga04g01803	Chr04	-	96768517	96768688	96768517	96768665	96768996	96769084	1.0,NA	0.0,NA	0.0,0.0	0.0,0.0	0.0,0.0	NA,0.0	0.551,0.0	0.353,0.0	0.0,1.0	NA,0.45	1.0,NA	1.0,1.0	0.0,0.45	NA,NA	0.29,0.0	0.0,NA
Ga04g01803	Chr04	-	96768517	96768665	96768517	96768654	96768996	96769084	NA,NA	1.0,NA	0.645,0.548	1.0,1.0	0.232,0.185	1.0,0.645	1.0,1.0	0.577,1.0	0.645,NA	NA,1.0	0.312,NA	NA,0.0	1.0,1.0	0.0,0.0	1.0,1.0	1.0,0.0
Ga04g01803	Chr04	-	96768517	96768688	96768517	96768654	96768996	96769084	1.0,NA	NA,NA	0.0,0.0	NA,NA	0.0,0.0	NA,0.0	1.0,NA	0.429,NA	0.0,1.0	NA,1.0	0.429,NA	1.0,0.429	NA,1.0	0.0,0.0	1.0,NA	NA,0.0
Ga04g01815	Chr04	+	96882477	96882712	96882480	96882712	96881801	96882288	NA,0.595	0.945,0.855	0.925,0.89	0.91,1.0	0.861,0.833	0.882,0.961	0.932,0.959	0.935,0.875	1.0,0.567	0.901,0.618	0.883,0.915	0.915,0.329	0.801,0.8	0.746,0.972	0.938,0.844	0.907,0.867
Ga04g01819	Chr04	+	96937834	96937957	96937843	96937957	96937597	96937740	NA,0.176	0.027,0.028	0.055,0.063	0.02,0.021	0.017,0.06	0.0,0.0	0.0,0.054	0.182,0.0	0.124,0.024	0.058,0.013	0.024,0.043	0.173,0.127	0.015,0.024	0.0,0.012	0.096,0.111	0.014,0.053
Ga04g01822	Chr04	-	96956273	96956497	96956273	96956344	96956747	96959079	NA,0.0	0.333,NA	NA,1.0	1.0,0.0	0.0,0.0	NA,1.0	0.0,NA	0.5,0.25	NA,1.0	0.6,NA	0.2,1.0	0.12,NA	0.0,NA	0.2,NA	1.0,0.0	NA,1.0
Ga04g01828	Chr04	-	97011658	97011912	97011658	97011909	97011998	97012225	NA,NA	0.179,0.0	0.131,0.471	0.188,0.293	0.221,0.27	0.261,0.143	0.567,1.0	0.199,0.288	NA,0.0	0.329,0.37	0.219,0.746	0.0,NA	0.45,0.246	0.24,0.419	0.0,0.0	0.269,0.296
Ga04g01832	Chr04	-	97078004	97078169	97078004	97078163	97079594	97079847	NA,0.587	0.741,NA	0.673,0.781	0.656,0.799	0.744,0.608	0.781,0.625	0.695,0.756	0.617,0.607	0.685,0.578	0.673,0.741	0.611,0.792	0.713,0.656	0.679,0.69	0.816,0.559	0.811,0.913	0.732,0.656
Ga04g01834	Chr04	-	97115861	97115929	97115861	97115870	97116023	97116106	NA,NA	NA,NA	NA,NA	NA,NA	0.0,0.0	NA,NA	0.193,0.183	NA,0.0	NA,NA	1.0,NA	NA,NA	0.22,0.24	NA,NA	NA,0.0	NA,1.0	NA,1.0
Ga04g01848	Chr04	-	97299759	97299971	97299759	97299951	97300043	97300142	NA,0.092	NA,NA	NA,0.627	0.0,0.037	0.0,NA	NA,0.0	0.0,NA	0.0,NA	0.0,NA	0.0,NA	1.0,0.0	NA,0.0	NA,1.0	0.0,0.0	0.107,0.0	0.09,0.045
Ga04g01848	Chr04	-	97301781	97303616	97301781	97303586	97304004	97304379	NA,0.309	NA,NA	0.0,NA	0.279,0.301	1.0,NA	NA,NA	NA,NA	NA,NA	0.317,0.279	NA,NA	NA,1.0	1.0,0.0	NA,NA	NA,0.0	0.0,0.0	0.454,0.42
Ga04g01849	Chr04	+	97338477	97339364	97338480	97339364	97338277	97338391	NA,NA	0.0,NA	NA,0.197	0.219,0.0	0.22,0.154	0.123,0.567	0.052,0.102	0.23,0.15	NA,NA	0.197,0.37	0.0,0.395	1.0,NA	0.112,0.29	0.239,0.238	NA,NA	0.0,0.0
Ga04g01850	Chr04	+	97385297	97385526	97385314	97385526	97385111	97385218	NA,0.966	1.0,NA	0.826,0.392	1.0,0.904	0.948,0.918	0.915,0.896	0.904,0.957	0.899,0.886	0.838,1.0	0.683,1.0	1.0,0.759	0.729,0.301	0.838,0.945	0.633,0.579	1.0,1.0	0.751,0.795
Ga04g01854	Chr04	-	97393886	97394854	97393886	97394839	97396055	97396649	NA,0.18	0.0,NA	0.637,0.0	0.0,0.637	0.345,0.084	0.149,0.111	0.235,0.122	0.434,0.369	0.0,0.467	0.467,0.354	0.467,0.0	NA,NA	NA,NA	0.0,0.345	NA,0.0	0.0,0.149
Ga04g01859	Chr04	-	97533146	97533310	97533146	97533231	97533625	97533727	NA,0.0	0.219,NA	0.0,0.0	0.123,0.0	0.219,0.0	0.0,0.085	0.219,0.0	0.285,0.0	0.0,NA	0.101,NA	0.263,0.0	1.0,NA	0.0,0.0	0.138,0.0	0.359,0.0	0.456,NA
Ga04g01859	Chr04	-	97530596	97530719	97530596	97530713	97530841	97531006	NA,1.0	0.948,1.0	0.958,0.952	0.916,1.0	0.976,0.939	0.958,0.872	1.0,0.826	0.922,0.813	1.0,1.0	0.905,0.802	0.954,1.0	0.792,1.0	0.907,0.823	0.932,0.741	0.932,1.0	0.764,0.887
Ga04g01859	Chr04	-	97532803	97532985	97532803	97532925	97533146	97533727	NA,0.0	0.186,0.073	0.117,0.111	0.037,0.101	0.082,0.038	0.082,0.076	0.117,0.123	0.142,0.104	0.143,0.206	0.101,0.276	0.173,0.074	0.166,0.111	0.162,0.106	0.19,0.147	0.158,0.076	0.239,0.109
Ga04g01859	Chr04	-	97533146	97533310	97533146	97533231	97533642	97533727	NA,NA	0.0,NA	NA,0.0	0.359,0.0	0.219,NA	0.0,0.0	0.528,0.359	0.359,0.0	0.0,0.0	0.101,0.0	0.359,0.0	0.0,NA	0.0,0.359	0.528,NA	0.0,NA	1.0,0.0
Ga04g01868	Chr04	-	97621790	97621974	97621790	97621962	97622804	97622943	0.0,NA	NA,NA	NA,0.0	0.0,0.0	0.173,0.086	0.265,0.31	0.096,0.051	0.114,0.127	NA,NA	0.0,0.205	0.0,0.167	1.0,0.0	0.079,0.184	0.036,0.114	NA,NA	0.0,0.31
Ga04g01880	Chr04	-	97738675	97738858	97738675	97738855	97740646	97740781	NA,NA	NA,0.0	NA,0.0	0.495,0.0	0.282,0.0	0.0,0.0	0.219,0.0	0.109,0.0	0.0,NA	0.246,0.113	0.0,0.0	0.0,NA	0.662,NA	0.0,0.246	NA,NA	0.0,0.123
Ga04g01881	Chr04	-	97764702	97765158	97764702	97765074	97765253	97766869	NA,0.685	NA,0.0	0.0,0.0	0.057,0.0	0.083,0.098	0.0,0.169	0.12,0.061	0.079,0.0	0.0,0.0	1.0,0.153	0.0,0.0	0.266,0.0	0.0,0.153	0.0,0.0	0.0,0.0	1.0,NA
Ga04g01884	Chr04	-	97796375	97796626	97796375	97796614	97797470	97797763	NA,0.419	0.126,0.0	0.31,0.076	0.0,0.144	0.083,0.056	0.13,0.08	0.057,0.141	0.103,0.083	0.137,0.074	0.2,0.2	0.069,0.058	0.315,0.422	0.159,0.063	0.241,0.139	0.191,0.045	0.05,0.259
Ga04g01885	Chr04	+	97822059	97822093	97822064	97822093	97821843	97821949	NA,0.701	0.425,0.49	0.325,0.558	0.706,0.503	0.567,0.42	0.388,0.455	0.395,0.605	0.556,0.466	0.46,0.466	0.407,0.518	0.522,0.457	0.59,0.719	0.553,0.476	0.387,0.507	0.495,0.619	0.543,0.49
Ga04g01885	Chr04	+	97827191	97827468	97827273	97827468	97826815	97826926	NA,0.026	0.0,0.0	0.0,0.029	0.019,0.09	0.0,0.024	0.0,0.0	0.012,0.0	0.0,0.031	0.071,0.052	0.024,0.0	0.012,0.024	0.03,0.0	0.07,0.052	0.0,0.022	0.091,0.0	0.063,0.136
Ga04g01929	Chr04	-	98284814	98285073	98284814	98285068	98285306	98285416	1.0,NA	0.107,NA	0.419,0.546	0.161,0.325	0.503,0.281	0.59,0.658	0.49,0.187	0.375,0.445	NA,NA	0.243,1.0	0.149,0.355	0.812,0.59	0.49,0.743	0.574,0.622	0.428,0.0	NA,0.0
Ga04g01941	Chr04	-	98491062	98491474	98491062	98491459	98491574	98491654	NA,0.26	0.568,1.0	0.467,0.491	0.594,0.208	0.586,0.327	0.099,0.467	0.467,0.484	0.444,0.369	1.0,0.074	0.724,0.467	0.369,0.158	0.724,0.637	0.338,0.267	0.362,0.397	0.305,0.0	0.778,0.149
Ga05g00003	Chr05	-	39367	40777	39367	40738	40846	40888	1.0,NA	NA,NA	1.0,NA	1.0,NA	1.0,NA	NA,0.0	NA,NA	1.0,NA	NA,NA	NA,NA	1.0,0.0	0.565,1.0	NA,NA	1.0,NA	1.0,NA	NA,NA
Ga05g00004	Chr05	-	50450	50586	50450	50583	51139	51279	NA,0.731	0.683,0.329	0.495,0.662	0.495,0.74	0.758,0.822	0.836,0.433	0.728,0.595	0.626,0.835	0.769,0.611	0.54,0.641	0.564,0.567	0.804,0.674	0.809,0.756	0.86,0.714	0.466,0.348	0.77,0.751
Ga05g00004	Chr05	-	50450	50586	50450	50583	51142	51279	NA,0.516	0.179,1.0	0.662,0.0	0.495,0.662	0.44,0.359	0.282,0.595	0.184,0.44	0.515,0.662	0.37,0.219	0.329,0.746	0.155,0.495	0.362,0.282	0.282,0.424	0.329,0.246	0.14,0.37	0.232,0.253
Ga05g00014	Chr05	-	139632	139913	139632	139866	140309	140651	NA,0.0	0.064,0.0	0.0,0.0	0.0,0.0	0.0,0.0	0.0,0.0	0.0,0.0	0.146,0.0	0.577,0.353	0.0,0.353	0.026,0.0	0.328,0.804	0.0,0.11	0.0,0.089	0.11,0.185	0.0,0.052
Ga05g00022	Chr05	-	323544	324600	323544	324575	325104	326109	NA,NA	NA,NA	NA,1.0	NA,NA	1.0,0.0	0.446,NA	1.0,0.707	1.0,NA	NA,NA	NA,1.0	0.617,0.0	NA,0.0	1.0,1.0	NA,0.0	NA,NA	1.0,NA
Ga05g00036	Chr05	+	500837	501017	500865	501017	500194	500380	NA,1.0	0.863,1.0	NA,0.733	0.742,0.639	0.792,1.0	0.858,0.825	0.932,0.84	0.887,0.831	NA,1.0	1.0,0.805	0.812,0.78	0.802,0.786	0.892,0.597	1.0,1.0	0.9,1.0	0.797,1.0
Ga05g00055	Chr05	+	648788	649428	648973	649428	648185	648496	NA,0.233	0.4,0.0	0.25,0.333	0.667,0.333	0.154,0.2	0.0,0.6	0.444,0.333	0.091,1.0	1.0,0.2	NA,1.0	1.0,0.5	0.0,0.0	1.0,0.5	0.333,0.25	0.333,1.0	0.0,1.0
Ga05g00055	Chr05	+	648788	651301	648976	651301	648185	648496	NA,0.69	1.0,1.0	0.667,1.0	1.0,0.846	0.875,0.714	1.0,0.857	0.545,0.565	1.0,0.5	1.0,0.333	NA,1.0	1.0,1.0	1.0,1.0	0.714,1.0	1.0,0.556	1.0,1.0	0.2,0.6
Ga05g00055	Chr05	+	648884	651301	648973	651301	648185	648496	NA,0.214	0.0,0.0	0.15,0.0	0.679,0.15	0.088,0.346	0.209,0.0	0.0,0.15	0.0,1.0	1.0,0.346	1.0,NA	1.0,0.0	0.0,0.0	1.0,0.0	0.209,0.261	0.514,NA	0.0,1.0
Ga05g00055	Chr05	+	648788	651301	648884	651301	648185	648496	NA,0.375	1.0,NA	0.505,1.0	0.338,0.561	0.434,0.203	0.0,1.0	1.0,0.605	1.0,0.338	1.0,0.203	0.0,1.0	0.203,1.0	NA,NA	1.0,1.0	0.505,0.338	0.0,1.0	NA,0.434
Ga05g00055	Chr05	+	648973	651301	648976	651301	648185	648496	NA,0.746	1.0,1.0	0.746,1.0	1.0,0.855	0.915,0.797	1.0,0.746	0.495,0.578	1.0,0.0	NA,0.395	NA,NA	NA,1.0	1.0,1.0	0.0,1.0	1.0,0.595	1.0,NA	0.329,0.0
Ga05g00055	Chr05	+	648884	651301	648976	651301	648185	648496	NA,0.685	1.0,1.0	0.61,1.0	1.0,0.807	0.871,0.785	1.0,0.61	0.294,0.484	1.0,0.51	1.0,0.41	1.0,NA	1.0,1.0	1.0,1.0	0.343,1.0	1.0,0.566	1.0,NA	0.207,0.51
Ga05g00070	Chr05	+	821800	822001	821845	822001	821477	821695	NA,0.083	NA,NA	0.0,0.409	0.278,0.35	NA,0.316	1.0,0.0	0.257,0.757	0.409,0.0	0.267,0.293	NA,0.08	0.122,0.409	NA,NA	0.422,0.328	1.0,0.735	0.48,0.0	0.065,0.268
Ga05g00078	Chr05	-	883167	883602	883167	883584	883740	883872	NA,0.0	0.176,0.0	0.0,0.183	0.0,0.079	0.062,0.0	NA,0.0	0.254,0.0	0.091,0.0	NA,NA	0.0,0.125	0.03,0.0	0.06,0.0	0.116,0.0	0.0,0.221	0.0,0.079	0.0,0.0
Ga05g00083	Chr05	+	960774	960999	960786	960999	960524	960620	NA,0.882	0.882,0.945	0.902,0.89	0.841,0.899	0.93,0.946	0.904,0.902	0.887,0.858	0.841,0.855	0.921,0.903	0.848,0.965	0.845,0.87	0.816,0.82	0.944,0.94	0.936,0.898	0.99,0.911	0.758,0.836
Ga05g00094	Chr05	-	1064656	1064866	1064656	1064863	1065265	1065829	NA,0.412	0.571,0.831	0.44,0.551	0.469,0.428	0.53,0.57	0.512,0.469	0.431,0.546	0.62,0.232	0.412,0.554	0.797,0.675	0.533,0.532	0.578,0.48	0.611,0.629	0.469,0.681	0.673,0.71	0.686,0.543
Ga05g00096	Chr05	-	1106239	1106403	1106239	1106400	1107109	1107596	NA,NA	0.0,1.0	NA,0.14	0.0,0.44	0.219,0.188	0.0,0.214	0.462,0.444	0.424,0.094	NA,0.495	0.746,0.662	0.395,0.197	0.197,0.0	0.282,0.197	0.329,0.296	0.0,0.746	NA,1.0
Ga05g00097	Chr05	+	1122746	1123114	1122753	1123114	1121563	1121724	1.0,NA	NA,NA	NA,1.0	0.79,0.739	0.429,0.524	0.191,0.71	0.586,0.47	0.566,0.653	NA,1.0	NA,1.0	1.0,1.0	NA,NA	0.623,0.295	NA,0.708	NA,NA	NA,NA
Ga05g00098	Chr05	+	1132169	1132991	1132214	1132991	1130923	1131031	1.0,NA	0.958,1.0	0.945,0.784	0.757,0.912	0.794,0.797	0.818,0.941	0.818,0.924	0.726,0.757	0.776,0.829	0.855,0.474	0.884,0.96	0.765,0.964	0.833,0.712	0.922,0.92	0.771,0.797	1.0,0.936
Ga05g00098	Chr05	+	1132169	1132991	1132214	1132991	1131177	1131297	1.0,NA	1.0,1.0	NA,1.0	1.0,1.0	0.917,0.963	1.0,0.929	1.0,1.0	1.0,1.0	NA,1.0	1.0,1.0	1.0,1.0	0.893,1.0	1.0,1.0	0.847,1.0	1.0,1.0	1.0,1.0
Ga05g00150	Chr05	-	1502097	1502748	1502097	1502729	1503430	1503909	NA,NA	0.629,NA	NA,0.297	0.0,1.0	0.458,0.629	NA,1.0	0.124,0.458	0.458,0.0	NA,NA	NA,0.0	0.0,0.629	0.765,0.22	1.0,0.458	1.0,0.0	0.0,0.0	NA,NA
Ga05g00155	Chr05	-	1547018	1547280	1547018	1547275	1548693	1549108	NA,0.59	0.253,0.742	0.49,0.49	0.419,0.452	0.562,0.553	0.59,0.407	0.299,0.296	0.616,0.366	0.546,0.529	0.138,0.161	0.41,0.347	0.579,0.658	0.332,0.173	0.44,0.371	0.616,0.49	0.435,0.49
Ga05g00164	Chr05	-	1630197	1630290	1630197	1630276	1630369	1630444	NA,0.0	0.0,NA	0.228,0.202	0.112,0.085	0.131,0.112	0.0,0.169	0.024,0.023	0.257,0.0	0.0,0.0	0.336,0.0	0.126,0.136	0.287,0.0	0.0,0.099	0.0,0.0	0.085,0.202	0.336,0.0
Ga05g00164	Chr05	-	1627139	1627736	1627139	1627727	1627862	1628588	1.0,1.0	0.893,1.0	NA,1.0	0.787,1.0	1.0,1.0	0.772,1.0	0.718,1.0	1.0,0.822	0.481,0.0	1.0,1.0	1.0,1.0	1.0,1.0	1.0,0.928	0.787,0.764	1.0,1.0	1.0,1.0
Ga05g00173	Chr05	+	1691542	1691936	1691812	1691936	1691299	1691385	NA,0.699	0.455,0.0	0.714,0.4	0.667,0.484	0.621,0.417	0.286,0.455	0.278,0.421	0.689,0.769	0.733,0.478	0.429,0.333	0.944,0.636	0.474,NA	0.714,0.474	0.765,0.625	0.684,0.667	0.592,0.546
Ga05g00181	Chr05	+	1734939	1736782	1735671	1736782	1734032	1734288	NA,0.649	0.826,0.5	0.333,0.909	1.0,0.765	0.75,0.5	0.733,0.744	1.0,0.754	0.913,0.5	1.0,0.833	1.0,0.75	0.889,0.915	0.97,1.0	0.826,1.0	1.0,0.882	0.667,0.739	0.852,0.815
Ga05g00181	Chr05	+	1734921	1736782	1735671	1736782	1734032	1734288	NA,0.759	0.879,0.5	0.6,0.956	1.0,0.821	0.8,0.593	0.789,0.8	1.0,0.818	0.933,0.636	1.0,0.896	1.0,0.8	0.911,0.945	0.981,1.0	0.875,1.0	1.0,0.908	0.667,0.857	0.84,0.894
Ga05g00181	Chr05	+	1734939	1736782	1735650	1736782	1734032	1734288	NA,0.373	0.0,0.0	NA,0.032	0.176,0.059	0.182,0.0	0.25,0.0	0.04,0.042	0.037,0.067	0.36,0.098	1.0,0.091	0.333,0.063	0.4,0.3	0.158,0.174	0.5,0.061	0.059,0.143	0.172,0.273
Ga05g00181	Chr05	+	1735650	1736782	1735671	1736782	1734032	1734288	NA,0.65	0.888,0.625	0.454,0.94	1.0,0.844	0.806,0.634	0.789,0.838	1.0,0.845	0.943,0.689	1.0,0.884	1.0,0.839	0.897,0.948	0.977,1.0	0.876,1.0	1.0,0.923	0.753,0.806	0.882,0.85
Ga05g00181	Chr05	+	1734921	1735069	1734939	1735069	1734032	1734288	NA,0.674	1.0,1.0	1.0,0.953	0.631,0.844	0.81,1.0	0.719,1.0	0.773,0.867	1.0,0.824	0.719,0.845	0.857,0.719	1.0,0.841	0.814,0.857	1.0,0.645	0.587,0.793	0.46,0.831	0.221,0.782
Ga05g00181	Chr05	+	1734921	1736782	1735650	1736782	1734032	1734288	NA,0.591	0.5,0.0	1.0,0.444	0.263,0.284	0.4,0.297	0.5,0.18	0.143,0.253	0.235,0.282	0.484,0.408	1.0,0.231	0.476,0.295	0.684,0.75	0.429,0.309	0.5,0.225	0.059,0.489	0.111,0.612
Ga05g00205	Chr05	-	1952896	1952987	1952896	1952980	1953142	1953196	NA,NA	0.485,1.0	0.964,0.874	0.809,0.916	0.842,0.954	0.941,0.904	1.0,0.611	0.88,0.857	1.0,1.0	0.916,0.898	0.85,1.0	0.32,1.0	1.0,1.0	0.93,0.702	1.0,1.0	1.0,0.904
Ga05g00214	Chr05	-	2018559	2019010	2018559	2018716	2019434	2019504	NA,0.207	0.0,0.0	NA,0.0	0.0,0.077	0.041,0.0	0.0,0.0	0.0,0.0	0.042,0.0	0.128,0.042	0.0,0.0	0.0,0.0	1.0,0.0	0.0,0.067	0.04,0.0	0.0,0.0	0.083,0.056
Ga05g00218	Chr05	+	2037268	2037946	2037271	2037946	2036056	2036533	0.0,NA	0.696,NA	0.831,0.246	0.395,0.329	0.357,0.31	0.54,0.246	0.348,0.215	0.606,0.14	NA,0.0	0.246,0.68	0.318,0.404	0.362,0.495	0.322,0.346	0.236,0.445	0.0,1.0	0.567,0.089
Ga05g00218	Chr05	+	2038481	2038571	2038487	2038571	2038295	2038400	NA,0.0	1.0,NA	1.0,1.0	1.0,1.0	0.846,0.826	1.0,0.925	0.741,0.851	0.656,1.0	NA,1.0	0.884,1.0	0.877,0.409	0.785,0.769	0.873,0.792	0.84,0.967	0.656,1.0	0.656,0.741
Ga05g00224	Chr05	-	2099722	2099897	2099722	2099877	2100213	2100344	NA,0.945	0.919,1.0	1.0,1.0	0.804,0.812	0.915,0.949	0.926,0.952	0.943,0.944	0.947,0.83	1.0,0.883	0.855,0.73	0.808,0.746	0.644,0.627	0.881,0.805	0.843,0.958	0.931,0.87	0.958,0.867
Ga05g00235	Chr05	-	2218678	2219522	2218678	2218942	2219927	2220044	1.0,1.0	1.0,1.0	0.75,0.5	0.556,0.667	0.92,0.895	NA,1.0	0.676,0.829	0.6,0.5	1.0,0.667	1.0,1.0	1.0,1.0	0.92,1.0	0.75,0.857	0.818,0.625	0.714,1.0	1.0,1.0
Ga05g00235	Chr05	-	2217450	2218521	2217450	2218516	2218678	2218942	NA,0.755	0.49,1.0	NA,1.0	1.0,0.955	0.69,0.889	0.742,0.958	0.856,0.92	0.786,0.546	0.0,0.658	0.852,0.871	1.0,0.634	0.658,0.871	0.771,0.812	0.758,0.891	1.0,1.0	1.0,0.837
Ga05g00235	Chr05	-	2219927	2220054	2219927	2220044	2220335	2220488	NA,0.0	0.379,NA	0.733,0.092	0.786,0.433	0.414,0.169	0.517,0.208	0.498,0.234	0.461,0.155	0.0,0.282	0.0,0.186	0.478,0.314	0.52,0.0	0.391,0.208	0.407,0.145	0.256,0.478	0.234,0.234
Ga05g00242	Chr05	-	2248277	2249276	2248277	2248455	2249946	2250530	NA,1.0	1.0,1.0	1.0,0.0	0.556,0.6	0.667,1.0	1.0,0.2	0.417,0.529	0.375,0.429	1.0,0.667	1.0,0.429	0.769,0.4	0.4,0.333	1.0,0.714	1.0,0.714	0.833,0.412	0.556,0.571
Ga05g00242	Chr05	-	2247130	2247228	2247130	2247176	2247465	2247822	NA,1.0	1.0,1.0	NA,1.0	1.0,1.0	1.0,1.0	1.0,1.0	1.0,1.0	1.0,1.0	1.0,1.0	1.0,0.664	0.945,1.0	0.645,1.0	1.0,1.0	1.0,1.0	0.95,1.0	1.0,0.767
Ga05g00243	Chr05	+	2254226	2254338	2254237	2254338	2253723	2253883	NA,0.936	0.864,1.0	0.732,0.522	0.807,0.822	0.614,0.757	0.769,0.849	0.746,0.764	0.682,0.868	0.883,0.864	0.833,1.0	0.614,0.849	0.799,0.801	0.565,0.932	1.0,0.831	0.791,0.872	0.749,0.868
Ga05g00256	Chr05	-	2430865	2431026	2430865	2431021	2431118	2431444	NA,0.0	0.658,1.0	0.325,0.885	1.0,0.278	0.243,0.204	0.325,0.391	0.457,0.391	0.61,0.265	0.0,1.0	0.243,0.292	0.194,0.186	0.396,0.49	0.325,0.49	0.658,0.325	0.44,1.0	0.278,0.49
Ga05g00262	Chr05	+	2534576	2534651	2534580	2534651	2533923	2534096	NA,0.516	0.344,0.608	0.221,0.199	0.5,0.487	0.624,0.518	0.408,0.504	0.547,0.487	0.605,0.488	0.519,0.593	0.359,0.51	0.299,0.471	0.795,0.902	0.533,0.454	0.467,0.386	0.343,0.493	0.429,0.443
Ga05g00262	Chr05	+	2534371	2534651	2534576	2534651	2533923	2534096	NA,0.0	0.048,0.059	0.0,0.25	0.07,0.077	0.055,0.101	0.053,0.092	0.08,0.088	0.089,0.115	0.231,0.077	0.094,0.156	0.17,0.133	0.121,0.105	0.097,0.041	0.164,0.085	0.143,0.063	0.143,0.123
Ga05g00262	Chr05	+	2534371	2534651	2534580	2534651	2533923	2534096	NA,0.355	0.221,0.474	0.127,0.164	0.366,0.362	0.485,0.403	0.283,0.383	0.419,0.367	0.484,0.377	0.471,0.467	0.256,0.411	0.233,0.371	0.714,0.852	0.412,0.317	0.367,0.275	0.257,0.36	0.333,0.339
Ga05g00280	Chr05	-	2677383	2677617	2677383	2677604	2677805	2677911	1.0,1.0	0.938,1.0	NA,1.0	1.0,1.0	1.0,0.933	1.0,1.0	0.933,0.964	0.968,1.0	1.0,1.0	1.0,0.87	0.862,0.949	1.0,NA	1.0,0.826	0.843,1.0	1.0,1.0	1.0,1.0
Ga05g00287	Chr05	+	2729283	2729562	2729418	2729562	2728675	2729009	NA,0.182	1.0,NA	0.0,1.0	0.0,0.091	0.143,0.0	1.0,0.6	0.0,0.2	0.2,1.0	0.2,0.2	0.333,0.714	0.0,0.0	0.652,1.0	0.0,0.2	1.0,0.222	0.273,0.0	0.6,0.714
Ga05g00287	Chr05	+	2729283	2729380	2729323	2729380	2728675	2729009	NA,1.0	1.0,NA	NA,1.0	NA,1.0	1.0,NA	1.0,1.0	NA,1.0	1.0,1.0	0.264,1.0	NA,0.545	NA,0.0	0.803,1.0	NA,0.589	NA,1.0	1.0,NA	1.0,1.0
Ga05g00322	Chr05	+	3026006	3026101	3026010	3026101	3025134	3025887	NA,1.0	1.0,1.0	1.0,0.872	0.951,0.694	0.984,0.943	1.0,1.0	0.921,1.0	0.969,0.892	0.914,1.0	0.863,0.853	0.881,0.969	0.908,0.931	0.953,0.953	0.886,1.0	1.0,0.853	0.949,0.959
Ga05g00338	Chr05	-	3194183	3194656	3194183	3194647	3194757	3195217	NA,NA	NA,NA	NA,1.0	0.911,0.881	0.79,0.77	0.481,1.0	0.735,0.716	0.78,0.716	0.0,NA	0.435,0.607	1.0,NA	NA,NA	1.0,0.787	1.0,1.0	NA,NA	NA,0.316
Ga05g00339	Chr05	-	3202871	3202998	3202871	3202971	3203263	3203444	NA,0.815	0.972,1.0	1.0,1.0	1.0,1.0	1.0,1.0	1.0,1.0	0.985,1.0	0.971,1.0	0.966,0.99	1.0,0.975	1.0,1.0	0.928,0.921	0.966,1.0	NA,1.0	1.0,1.0	1.0,1.0
Ga05g00339	Chr05	-	3206427	3206755	3206427	3206752	3207374	3207859	NA,0.033	0.0,0.14	0.662,0.098	0.0,0.021	0.087,0.061	0.0,0.103	0.164,0.146	0.0,0.0	0.282,0.135	0.407,0.095	0.068,0.069	0.345,0.279	0.085,0.177	0.0,0.116	0.058,0.151	0.0,0.065
Ga05g00354	Chr05	-	3359567	3361222	3359567	3361210	3361306	3361369	NA,NA	0.0,NA	0.0,NA	1.0,0.184	NA,NA	0.0,0.0	NA,0.101	NA,0.474	0.643,0.0	NA,NA	0.0,0.574	0.0,NA	0.0,0.0	NA,0.73	1.0,0.0	0.252,0.141
Ga05g00354	Chr05	-	3359567	3361222	3359567	3361210	3361297	3361369	NA,0.0	0.0,NA	0.0,0.0	0.0,0.0	0.0,0.0	0.0,0.474	NA,0.0	0.13,0.0	0.529,0.065	0.474,0.0	0.0,0.184	NA,NA	0.0,0.0	NA,0.0	NA,0.0	0.217,0.122
Ga05g00369	Chr05	+	3545224	3545922	3545250	3545922	3544895	3544982	NA,0.72	0.822,1.0	0.844,0.858	0.651,0.735	0.724,0.784	0.655,0.631	0.705,0.592	0.718,0.748	0.774,0.743	0.571,0.648	0.811,0.788	0.485,0.193	0.608,0.603	0.678,0.776	0.722,0.732	0.772,0.794
Ga05g00375	Chr05	-	3591908	3592093	3591908	3592008	3592163	3592274	NA,0.844	1.0,1.0	0.73,0.54	0.876,0.905	0.85,0.926	0.938,0.937	0.806,0.922	0.91,1.0	1.0,0.888	0.743,0.964	0.9,0.867	0.465,0.448	0.934,0.894	0.942,0.951	0.881,1.0	0.754,0.945
Ga05g00383	Chr05	+	3655912	3656226	3656032	3656226	3654557	3655221	NA,0.077	0.091,0.0	0.0,0.0	0.172,0.074	0.028,0.048	0.13,0.037	0.045,0.073	0.0,0.0	0.172,0.119	0.063,0.0	0.098,0.085	0.015,0.25	0.158,0.08	0.263,0.097	0.118,0.026	0.067,0.0
Ga05g00394	Chr05	-	3750395	3750687	3750395	3750576	3750811	3751101	NA,0.25	NA,1.0	0.25,NA	0.231,0.053	0.071,0.072	0.238,0.222	0.091,0.114	0.245,0.067	NA,0.2	0.0,0.0	0.0,0.333	0.097,0.0	0.231,0.778	0.125,0.75	0.571,0.0	0.0,NA
Ga05g00406	Chr05	-	3833089	3833331	3833089	3833250	3833629	3833713	NA,0.525	0.768,1.0	1.0,1.0	0.713,0.93	0.951,0.718	0.453,0.768	0.833,0.927	0.909,0.782	0.768,0.492	1.0,0.409	0.603,0.753	0.689,0.0	0.833,0.436	0.878,0.917	0.789,1.0	1.0,0.503
Ga05g00438	Chr05	+	4120453	4123748	4122465	4123748	4120109	4120226	NA,0.0	0.0,0.0	0.0,0.0	0.027,0.0	0.026,0.0	0.0,0.0	0.01,0.011	0.007,0.0	0.0,0.0	0.03,0.0	0.079,0.0	0.237,0.154	0.007,0.0	0.017,0.0	0.043,0.063	0.016,0.012
Ga05g00446	Chr05	+	4205333	4205794	4205716	4205794	4203614	4203984	NA,0.303	0.109,0.0	0.03,0.136	0.113,0.045	0.033,0.044	0.041,0.051	0.037,0.004	0.008,0.029	0.319,0.25	0.015,0.095	0.074,0.12	0.0,0.0	0.071,0.038	0.019,0.036	0.051,0.021	0.1,0.114
Ga05g00446	Chr05	+	4199681	4199778	4199690	4199778	4199318	4199554	NA,0.661	0.386,0.398	0.836,0.499	0.385,0.444	0.377,0.485	0.461,0.428	0.366,0.484	0.556,0.439	0.686,0.443	0.517,0.408	0.349,0.358	0.27,1.0	0.37,0.481	0.625,0.579	0.486,0.316	0.366,0.4
Ga05g00468	Chr05	+	4358032	4358176	4358036	4358176	4357753	4357805	1.0,NA	1.0,1.0	NA,0.493	1.0,NA	0.781,0.576	0.593,0.66	0.795,0.538	0.548,1.0	NA,1.0	NA,0.28	0.0,0.593	1.0,1.0	0.66,1.0	0.66,1.0	NA,NA	NA,0.0
Ga05g00473	Chr05	-	4418293	4418368	4418293	4418335	4418454	4418524	NA,0.048	0.402,0.0	0.232,0.0	0.232,0.077	0.118,0.0	0.053,0.124	0.093,0.019	0.102,0.074	0.086,0.0	0.0,0.0	0.181,0.077	0.036,0.0	0.185,0.0	0.0,0.123	0.131,0.274	0.0,0.119
Ga05g00498	Chr05	+	4681830	4682618	4681959	4682618	4681462	4681746	NA,1.0	1.0,1.0	1.0,0.0	0.955,1.0	1.0,1.0	NA,NA	1.0,0.5	1.0,NA	1.0,1.0	1.0,1.0	1.0,NA	1.0,NA	NA,1.0	1.0,NA	1.0,NA	0.985,0.492
Ga05g00498	Chr05	+	4688150	4689183	4688186	4689183	4687630	4687736	NA,1.0	1.0,1.0	1.0,1.0	0.962,0.934	0.876,0.979	0.961,0.938	1.0,1.0	0.962,0.949	0.949,0.955	0.977,0.99	1.0,0.838	1.0,1.0	1.0,1.0	1.0,0.944	0.943,0.963	0.968,0.953
Ga05g00499	Chr05	+	4724108	4724748	4724362	4724748	4723772	4724021	NA,0.077	0.125,0.0	0.167,0.0	0.0,0.02	0.068,0.016	0.0,0.0	0.08,0.0	0.029,0.091	0.2,0.0	0.091,0.0	0.0,0.04	0.148,0.333	0.13,0.0	NA,0.0	0.0,0.0	0.0,0.0
Ga05g00499	Chr05	+	4729450	4729813	4729499	4729813	4729150	4729231	0.0,0.0	0.0,0.0	0.402,0.503	0.0,0.0	0.114,0.144	0.0,0.13	0.183,0.0	0.293,0.088	0.669,0.31	0.0,0.252	0.212,0.0	0.0,0.119	0.402,0.063	0.252,0.35	0.0,0.0	0.0,0.0
Ga05g00503	Chr05	+	4757808	4758175	4758083	4758175	4757411	4757460	NA,0.871	1.0,NA	1.0,0.8	0.882,0.889	0.714,0.944	0.75,0.917	0.783,0.95	1.0,1.0	0.667,0.939	0.429,0.846	1.0,1.0	0.916,0.919	1.0,0.733	0.636,0.81	0.818,0.545	0.758,0.927
Ga05g00509	Chr05	+	4853348	4853626	4853351	4853626	4852961	4853227	NA,NA	0.662,NA	1.0,0.662	0.314,0.219	0.373,0.419	0.53,0.419	0.632,0.608	0.264,0.445	0.797,0.662	0.567,0.37	0.414,0.538	0.54,NA	0.164,0.384	0.274,0.495	0.31,0.151	0.716,0.536
Ga05g00516	Chr05	-	4913800	4913965	4913800	4913929	4914150	4915561	0.0,0.0	0.425,NA	0.0,0.0	0.0,0.0	0.141,0.425	0.0,0.0	0.0,0.0	0.063,0.156	0.0,0.0	NA,0.27	0.0,0.0	NA,1.0	0.0,0.0	0.0,NA	0.0,NA	0.0,NA
Ga05g00517	Chr05	+	4916989	4917063	4917041	4917063	4916557	4916608	NA,0.092	0.163,0.0	0.0,0.0	0.0,0.018	0.037,0.089	0.023,0.021	0.103,0.074	0.023,0.055	0.0,0.0	0.068,0.072	0.029,0.104	0.299,0.497	0.134,0.076	0.0,0.028	0.037,0.045	0.052,0.04
Ga05g00536	Chr05	+	5102357	5103245	5102633	5103245	5102049	5102175	NA,0.0	0.019,0.143	0.125,0.161	0.067,0.15	0.087,0.054	0.111,0.089	0.057,0.071	0.121,0.075	0.143,0.097	0.156,0.143	0.075,0.05	0.017,0.008	0.2,0.061	0.176,0.119	0.195,0.024	0.294,0.052
Ga05g00548	Chr05	-	5166652	5168170	5166652	5168058	5168251	5168402	NA,1.0	0.692,NA	1.0,0.0	1.0,1.0	0.692,0.6	0.778,0.913	0.802,0.749	1.0,0.467	1.0,1.0	1.0,0.538	0.576,0.538	1.0,NA	1.0,1.0	1.0,0.85	1.0,NA	NA,1.0
Ga05g00550	Chr05	+	5178012	5178822	5178024	5178822	5177463	5177747	NA,1.0	1.0,NA	NA,0.844	1.0,0.677	0.854,0.854	0.954,0.891	0.802,0.959	0.932,0.972	1.0,1.0	1.0,1.0	1.0,NA	1.0,NA	0.73,1.0	1.0,0.871	NA,NA	0.855,0.896
Ga05g00550	Chr05	+	5180565	5181251	5180581	5181251	5179822	5179964	NA,0.126	NA,0.0	NA,0.0	1.0,0.0	0.224,0.098	0.08,0.073	0.0,0.0	0.083,0.148	0.0,0.0	0.0,0.224	0.0,0.0	0.41,0.0	1.0,0.0	0.148,0.0	NA,NA	0.094,0.113
Ga05g00555	Chr05	-	5253908	5254183	5253908	5254081	5254434	5254535	NA,0.161	0.033,0.0	0.067,0.051	0.037,0.036	0.034,0.03	0.032,0.051	0.033,0.04	0.026,0.053	0.19,0.111	0.065,0.034	0.071,0.092	0.028,0.023	0.013,0.045	0.061,0.052	0.039,0.065	0.084,0.073
Ga05g00556	Chr05	+	5258631	5261411	5258642	5261411	5257417	5257522	NA,NA	0.476,0.312	0.784,0.845	0.752,0.398	0.665,0.53	0.426,0.63	0.631,0.564	0.632,0.386	0.0,0.377	0.732,0.777	0.634,0.705	0.732,1.0	0.421,0.577	0.569,0.789	0.476,1.0	0.377,0.602
Ga05g00560	Chr05	-	5283065	5283165	5283065	5283162	5283306	5283363	1.0,1.0	NA,NA	0.0,NA	NA,1.0	0.395,0.788	NA,0.898	0.855,0.37	0.746,0.524	0.0,0.329	0.495,0.151	0.329,0.0	NA,NA	0.44,0.855	0.219,0.746	1.0,NA	NA,NA
Ga05g00599	Chr05	+	5579386	5579494	5579390	5579494	5578351	5579251	NA,0.853	0.877,0.744	0.755,0.897	0.931,0.85	0.897,0.851	0.921,0.918	0.843,0.872	0.911,0.896	0.927,0.956	0.897,0.789	0.93,0.927	0.887,0.848	0.917,0.971	0.846,0.904	0.938,1.0	0.868,0.896
Ga05g00600	Chr05	+	5591231	5591338	5591235	5591338	5590196	5591096	NA,1.0	0.897,1.0	0.66,1.0	0.716,0.795	0.93,0.974	1.0,0.853	0.963,0.849	0.781,0.96	0.897,0.86	0.759,1.0	1.0,0.845	1.0,1.0	0.727,0.808	0.66,0.934	0.882,0.493	0.805,0.884
Ga05g00623	Chr05	-	5734659	5735307	5734659	5734802	5735429	5735472	NA,0.0	0.0,0.0	0.0,0.273	0.0,0.0	0.08,0.059	0.043,0.069	0.0,0.0	0.027,0.021	0.125,0.055	0.2,0.0	0.1,0.071	0.014,0.0	0.0,0.021	0.0,0.0	0.111,0.111	0.231,0.048
Ga05g00637	Chr05	+	5843968	5844072	5843987	5844072	5843574	5843740	NA,0.0	0.27,NA	0.809,0.096	0.337,0.679	0.429,0.404	0.504,0.594	0.42,0.615	0.597,0.613	0.679,0.175	0.0,0.629	0.485,0.316	0.559,0.0	0.404,0.575	1.0,0.514	0.361,0.22	0.0,0.458
Ga05g00638	Chr05	+	5842042	5842302	5842055	5842302	5841785	5841912	0.0,NA	0.263,NA	0.0,0.0	1.0,1.0	0.349,0.0	NA,1.0	NA,NA	0.165,0.0	0.471,0.0	0.471,0.229	0.41,0.082	0.641,NA	1.0,1.0	1.0,0.0	0.308,0.0	NA,NA
Ga05g00638	Chr05	+	5846527	5846806	5846531	5846806	5846187	5846378	NA,0.0	1.0,1.0	1.0,1.0	1.0,0.907	1.0,0.636	0.795,0.756	0.842,0.713	0.781,0.853	1.0,0.795	0.897,1.0	0.853,0.86	1.0,NA	0.66,1.0	0.781,0.853	0.892,1.0	0.0,1.0
Ga05g00638	Chr05	+	5843574	5843740	5843582	5843740	5843293	5843429	NA,0.384	0.559,1.0	0.272,0.078	0.0,0.521	0.423,0.206	0.483,0.14	0.204,0.205	0.0,0.272	0.0,0.0	0.483,0.384	0.286,0.081	0.708,0.651	0.172,0.278	0.318,0.157	0.384,0.094	0.0,0.0
Ga05g00638	Chr05	+	5845433	5845583	5845506	5845583	5844740	5844902	NA,1.0	0.859,1.0	0.635,1.0	0.743,1.0	0.879,0.623	1.0,0.802	0.644,0.728	0.921,0.537	1.0,0.303	0.367,1.0	0.808,0.802	0.864,1.0	0.912,0.813	0.42,0.68	0.903,0.864	NA,1.0
Ga05g00663	Chr05	-	6026848	6026932	6026848	6026926	6027030	6027104	NA,0.7	0.877,0.704	0.818,0.795	0.805,0.832	0.74,0.735	0.785,0.788	0.798,0.841	0.78,0.791	0.734,0.819	0.783,0.838	0.798,0.784	0.824,0.941	0.828,0.83	0.844,0.832	0.684,0.732	0.743,0.757
Ga05g00665	Chr05	+	6035691	6035799	6035746	6035799	6035522	6035589	NA,0.0	0.0,NA	NA,0.0	1.0,0.0	NA,NA	0.0,NA	1.0,NA	0.564,NA	0.244,0.0	0.564,NA	1.0,NA	0.348,0.115	1.0,NA	1.0,NA	1.0,NA	1.0,NA
Ga05g00666	Chr05	-	6041363	6041892	6041363	6041441	6042211	6042367	NA,0.8	0.714,0.333	1.0,1.0	1.0,0.7	0.667,0.744	0.5,0.641	0.897,0.5	0.532,0.789	0.778,1.0	0.385,0.714	0.667,0.818	0.915,1.0	0.786,0.556	0.5,0.548	0.4,1.0	0.684,0.698
Ga05g00666	Chr05	-	6042576	6042696	6042576	6042674	6043440	6043528	NA,0.819	0.712,1.0	0.0,0.712	0.524,1.0	0.857,0.65	1.0,0.748	0.892,0.699	0.767,0.712	0.881,0.778	0.658,0.743	0.945,0.658	0.698,0.819	0.767,0.712	0.805,1.0	0.852,0.623	0.881,0.712
Ga05g00666	Chr05	-	6040375	6040884	6040375	6040856	6041363	6041441	NA,0.671	1.0,0.825	1.0,1.0	1.0,1.0	0.866,0.908	1.0,1.0	0.955,0.805	0.953,0.797	1.0,0.863	0.825,0.904	0.789,0.887	0.576,0.759	1.0,0.817	0.825,1.0	0.917,1.0	1.0,0.94
Ga05g00668	Chr05	-	6052127	6052388	6052127	6052292	6053152	6053299	NA,0.037	0.078,0.0	0.053,0.0	0.051,0.0	0.105,0.025	0.254,0.068	0.093,0.02	0.179,0.505	0.167,0.052	0.161,0.239	0.242,0.029	0.008,0.013	0.025,0.223	0.177,0.032	0.075,0.113	0.161,0.122
Ga05g00672	Chr05	-	6095025	6095356	6095025	6095326	6095508	6095641	NA,0.692	0.444,0.481	0.245,0.205	0.239,0.311	0.295,0.341	0.166,0.245	0.166,0.191	0.249,0.281	0.444,0.511	0.334,0.228	0.365,0.452	0.515,0.417	0.209,0.29	0.14,0.203	0.421,0.534	0.408,0.371
Ga05g00677	Chr05	-	6127226	6127362	6127226	6127356	6127500	6127571	NA,0.192	1.0,NA	NA,NA	0.656,0.0	0.388,0.488	1.0,0.741	0.488,0.656	1.0,0.656	NA,0.0	NA,NA	0.322,NA	NA,NA	NA,1.0	NA,0.0	0.322,1.0	0.488,0.656
Ga05g00678	Chr05	+	6134098	6135114	6134103	6135114	6133615	6133771	NA,0.47	0.483,0.49	0.304,0.533	0.471,0.599	0.495,0.52	0.301,0.404	0.499,0.398	0.478,0.482	0.356,0.294	0.391,0.529	0.48,0.654	0.675,0.516	0.49,0.395	0.593,0.539	0.605,0.549	0.474,0.473
Ga05g00678	Chr05	+	6134098	6135114	6134103	6135114	6133615	6133745	NA,0.805	0.671,1.0	0.906,0.896	0.889,0.816	0.882,0.746	0.876,0.822	0.762,0.735	0.693,0.729	0.891,0.634	0.692,0.871	0.863,0.794	0.876,0.684	0.839,0.737	0.951,0.871	0.925,0.785	0.861,0.803
Ga05g00684	Chr05	-	6189551	6189746	6189551	6189737	6189851	6190089	NA,0.843	0.706,0.764	0.649,0.822	0.667,0.888	0.774,0.644	0.592,0.81	0.896,0.815	0.833,0.881	0.683,0.76	0.759,0.953	0.771,0.881	0.947,1.0	0.833,0.822	0.712,0.742	0.87,0.735	0.806,0.84
Ga05g00699	Chr05	-	6308623	6309659	6308623	6309602	6309774	6309990	0.0,0.138	0.0,NA	NA,0.299	NA,NA	NA,NA	NA,NA	NA,NA	NA,NA	NA,NA	0.0,1.0	0.39,0.561	NA,0.0	1.0,0.176	0.615,0.0	0.0,0.0	NA,NA
Ga05g00705	Chr05	-	6363222	6363313	6363222	6363305	6363443	6363537	NA,0.0	0.189,1.0	0.135,0.0	0.318,0.373	0.189,0.483	0.298,0.0	0.369,0.567	0.393,0.483	NA,0.237	0.189,1.0	0.063,0.555	0.601,1.0	0.105,0.189	0.094,0.254	0.199,0.483	0.318,0.118
Ga05g00721	Chr05	+	6571515	6572352	6571519	6572352	6570864	6571054	NA,0.253	0.195,0.0	0.0,0.0	0.301,0.097	0.177,0.267	0.075,0.206	0.327,0.054	0.0,0.0	0.0,0.157	0.327,0.327	0.115,0.075	1.0,NA	0.177,0.35	0.0,0.061	0.116,0.593	0.156,0.035
Ga05g00723	Chr05	+	6595690	6595947	6595868	6595947	6595295	6595531	NA,0.017	0.0,NA	0.091,0.2	0.0,0.0	0.0,0.0	0.0,0.111	0.385,0.04	0.0,0.143	0.0,0.125	0.0,0.0	0.0,0.0	NA,NA	0.0,0.077	NA,0.182	0.2,0.0	0.067,0.241
Ga05g00731	Chr05	-	6646859	6647105	6646859	6647097	6647736	6647790	NA,0.72	0.78,0.824	0.789,0.882	0.954,0.726	NA,1.0	NA,NA	1.0,0.7	NA,NA	0.555,0.926	0.882,1.0	0.722,0.83	1.0,1.0	0.583,1.0	0.833,1.0	0.926,0.746	1.0,0.7
Ga05g00732	Chr05	+	6657551	6657710	6657570	6657710	6655512	6657458	NA,0.293	0.552,1.0	0.571,0.856	0.47,0.664	0.522,0.514	0.377,0.393	0.377,0.615	0.722,0.443	0.685,0.673	0.326,0.53	0.482,0.379	0.565,0.404	0.573,0.664	0.5,0.361	0.619,0.552	0.407,0.534
Ga05g00744	Chr05	+	6746304	6746522	6746310	6746522	6745367	6745522	NA,0.91	0.826,1.0	0.677,0.682	0.888,0.787	0.697,0.841	0.881,0.765	0.731,0.886	0.778,0.87	0.631,0.741	0.593,0.854	0.724,0.835	0.691,0.656	0.871,0.748	0.711,0.643	1.0,0.792	0.417,0.792
Ga05g00761	Chr05	-	6875018	6875398	6875018	6875313	6875945	6876397	NA,0.236	0.486,1.0	1.0,1.0	0.575,1.0	0.928,0.902	0.52,0.394	1.0,0.684	1.0,0.213	1.0,0.52	1.0,1.0	0.934,1.0	0.501,0.0	1.0,1.0	1.0,0.619	0.52,0.791	1.0,1.0
Ga05g00768	Chr05	-	6963289	6963465	6963289	6963436	6964305	6964336	NA,NA	1.0,NA	1.0,1.0	NA,NA	1.0,0.7	1.0,1.0	1.0,1.0	NA,1.0	1.0,1.0	1.0,NA	1.0,0.438	0.886,1.0	1.0,NA	NA,1.0	1.0,NA	NA,1.0
Ga05g00768	Chr05	-	6970297	6970348	6970297	6970343	6970451	6970754	NA,0.742	1.0,1.0	NA,1.0	1.0,1.0	0.931,0.841	0.885,0.945	0.964,1.0	0.942,1.0	1.0,1.0	1.0,0.951	0.871,0.906	0.86,0.852	1.0,1.0	0.742,0.896	1.0,1.0	1.0,1.0
Ga05g00790	Chr05	+	7074336	7074780	7074538	7074780	7074060	7074253	1.0,NA	0.556,NA	NA,NA	0.667,0.6	0.833,0.5	0.6,1.0	0.5,0.8	0.636,1.0	1.0,1.0	1.0,1.0	0.818,1.0	1.0,1.0	1.0,1.0	1.0,1.0	1.0,0.0	0.0,1.0
Ga05g00796	Chr05	-	7159111	7159309	7159111	7159151	7160070	7160197	NA,0.13	0.03,0.0	0.0,0.0	0.0,0.031	0.003,0.027	0.034,0.034	0.042,0.018	0.006,0.017	0.059,0.038	0.015,0.021	0.031,0.027	0.006,0.0	0.036,0.014	0.0,0.075	0.065,0.03	0.072,0.051
Ga05g00821	Chr05	-	7405893	7406513	7405893	7406072	7406603	7406799	NA,0.875	0.667,0.556	0.143,0.6	0.714,0.789	0.579,0.7	0.852,0.811	0.614,0.574	0.706,0.722	0.565,0.356	0.875,0.474	0.459,0.643	0.931,1.0	0.421,0.481	0.667,0.639	0.5,0.333	0.862,0.595
Ga05g00835	Chr05	+	7551993	7552148	7552015	7552148	7551769	7551915	NA,NA	0.712,NA	1.0,1.0	1.0,1.0	0.845,0.944	0.94,0.784	0.939,0.925	1.0,1.0	1.0,1.0	0.767,0.868	1.0,0.673	NA,1.0	0.819,1.0	1.0,0.93	1.0,0.553	0.452,0.933
Ga05g00836	Chr05	+	7559324	7559898	7559690	7559898	7558827	7559001	NA,0.0	0.04,0.429	0.04,0.026	0.077,0.123	0.055,0.041	0.034,0.06	0.022,0.02	0.035,0.018	0.067,0.0	0.0,0.099	0.074,0.057	0.055,0.163	0.043,0.059	0.04,0.013	0.02,0.026	0.059,0.0
Ga05g00836	Chr05	+	7557670	7558147	7557688	7558147	7555981	7556031	NA,0.872	0.096,0.299	0.072,0.036	0.087,0.093	0.074,0.103	0.0,0.0	0.126,0.072	0.205,0.036	0.0,0.208	0.051,0.159	0.131,0.059	0.41,0.406	0.0,0.044	0.155,0.125	0.087,0.322	0.221,0.119
Ga05g00838	Chr05	-	7564366	7564617	7564366	7564614	7566318	7566468	NA,0.227	1.0,NA	1.0,NA	0.412,0.71	0.691,0.627	0.746,0.702	0.887,0.595	0.718,0.453	0.71,0.761	1.0,1.0	0.0,0.0	NA,NA	0.782,0.696	0.662,0.673	0.662,0.746	0.696,0.558
Ga05g00843	Chr05	-	7629333	7630487	7629333	7629538	7631955	7632086	NA,1.0	0.333,NA	1.0,1.0	1.0,0.692	0.956,0.871	1.0,0.769	1.0,0.875	0.929,1.0	1.0,1.0	0.4,0.5	0.778,0.714	0.889,1.0	0.538,0.714	1.0,0.6	0.647,0.6	0.75,0.455
Ga05g00854	Chr05	+	7689660	7689915	7689663	7689915	7689016	7689292	NA,0.246	0.746,NA	0.495,0.246	0.71,0.197	0.339,0.179	0.123,0.0	0.359,0.177	0.274,0.197	0.227,0.14	0.424,0.44	0.364,0.155	0.578,0.395	0.197,0.611	0.0,0.395	0.329,0.0	0.37,0.234
Ga05g00858	Chr05	+	7719888	7720196	7720084	7720196	7719727	7719807	NA,0.478	0.0,0.0	0.014,0.0	0.069,0.0	0.106,0.088	0.185,0.065	0.098,0.107	0.026,0.0	0.125,0.1	0.0,0.029	0.027,0.009	0.524,1.0	0.063,0.158	0.0,0.013	0.026,0.0	0.0,0.333
Ga05g00861	Chr05	+	7748089	7750768	7748731	7750768	7747634	7747942	NA,1.0	NA,NA	NA,NA	NA,0.0	0.125,0.067	0.0,NA	0.091,1.0	0.0,NA	NA,NA	0.0,NA	0.2,0.0	0.818,1.0	NA,0.0	0.0,0.0	0.111,0.0	0.0,0.5
Ga05g00863	Chr05	-	7758154	7758306	7758154	7758301	7759049	7759184	NA,0.681	0.536,1.0	0.59,0.803	0.625,0.716	0.674,0.612	0.606,0.629	0.679,0.684	0.776,0.616	0.812,0.682	0.743,0.818	0.634,0.638	0.63,0.107	0.783,0.658	0.569,0.806	0.757,0.546	0.816,0.587
Ga05g00870	Chr05	-	7858283	7859004	7858283	7858984	7859079	7859170	NA,1.0	0.566,1.0	1.0,0.87	1.0,1.0	0.899,0.787	1.0,0.791	0.919,0.906	0.791,0.906	1.0,0.817	0.855,0.894	0.902,0.77	1.0,1.0	0.834,1.0	1.0,0.848	0.855,0.855	0.701,0.877
Ga05g00875	Chr05	+	7903046	7903111	7903051	7903111	7902371	7902450	NA,1.0	1.0,1.0	1.0,0.742	1.0,0.881	0.828,0.687	0.794,1.0	0.847,0.847	0.91,0.885	1.0,0.889	0.871,0.942	0.944,0.59	0.789,0.692	1.0,0.92	0.794,0.914	0.803,0.948	0.891,0.843
Ga05g00875	Chr05	+	7908271	7908387	7908284	7908387	7908097	7908161	NA,0.062	0.0,0.641	0.0,0.263	0.06,0.056	0.045,0.141	0.229,0.078	0.096,0.046	0.103,0.035	0.0,0.046	0.0,0.0	0.124,0.065	0.1,0.0	0.0,0.048	0.215,0.17	0.057,0.0	0.0,0.084
Ga05g00895	Chr05	+	8127271	8128507	8127405	8128507	8126628	8127093	0.0,1.0	0.538,NA	1.0,1.0	1.0,0.818	0.895,0.733	0.833,1.0	1.0,0.857	1.0,0.818	1.0,0.556	1.0,1.0	1.0,1.0	0.2,0.333	1.0,0.7	1.0,1.0	0.0,0.333	1.0,1.0
Ga05g00895	Chr05	+	8126239	8126546	8126255	8126546	8124959	8125748	0.465,1.0	0.919,0.566	1.0,1.0	1.0,0.591	0.839,0.905	NA,1.0	1.0,1.0	0.859,1.0	1.0,1.0	1.0,1.0	0.79,0.933	1.0,1.0	1.0,1.0	0.776,1.0	0.905,0.859	1.0,1.0
Ga05g00895	Chr05	+	8126239	8126546	8126268	8126546	8124959	8125748	NA,0.796	1.0,1.0	1.0,0.609	1.0,1.0	0.845,1.0	1.0,0.796	1.0,1.0	1.0,1.0	1.0,1.0	1.0,0.886	0.757,1.0	1.0,1.0	1.0,0.903	1.0,1.0	0.835,1.0	1.0,1.0
Ga05g00895	Chr05	+	8126255	8126546	8126268	8126546	8124959	8125748	1.0,0.0	1.0,1.0	NA,0.0	NA,1.0	0.471,1.0	NA,0.0	NA,NA	1.0,NA	NA,NA	1.0,0.0	0.401,1.0	NA,NA	NA,0.0	1.0,NA	0.471,1.0	NA,NA
Ga05g00936	Chr05	-	8408307	8408800	8408307	8408693	8409153	8409203	NA,0.333	NA,1.0	NA,NA	0.067,0.103	0.063,0.043	0.0,0.125	0.0,0.077	0.059,0.0	0.128,0.021	0.0,0.037	0.0,0.0	NA,NA	0.07,0.045	0.111,0.167	0.0,NA	0.051,0.05
Ga05g00964	Chr05	-	8617352	8617959	8617352	8617791	8618613	8619717	0.0,0.0	0.111,0.0	0.0,0.0	0.5,0.0	0.0,0.0	0.0,0.032	0.125,0.059	0.04,0.111	0.0,0.043	0.0,0.0	0.091,0.067	0.034,0.0	0.0,0.0	0.171,0.0	0.0,0.636	0.0,0.0
Ga05g00975	Chr05	-	8689228	8689658	8689228	8689373	8689812	8689989	NA,0.027	0.018,0.0	0.083,0.0	0.023,0.014	0.026,0.0	0.023,0.008	0.023,0.044	0.011,0.01	0.0,0.079	0.01,0.012	0.011,0.0	0.54,0.241	0.013,0.006	0.0,0.007	0.017,0.04	0.034,0.043
Ga05g00981	Chr05	-	8731359	8731453	8731359	8731419	8731686	8731911	NA,NA	0.979,1.0	0.857,0.984	1.0,0.91	0.914,0.851	0.826,0.851	0.953,0.942	0.857,0.877	1.0,0.907	1.0,1.0	0.889,0.968	1.0,NA	0.927,0.935	1.0,0.956	0.88,0.798	NA,1.0
Ga05g01014	Chr05	+	9016477	9016581	9016482	9016581	9016306	9016372	NA,0.894	0.513,0.828	0.828,0.767	0.771,0.725	0.857,0.759	0.883,0.65	0.707,0.702	0.796,0.83	0.812,0.8	0.848,0.644	0.706,0.662	0.731,0.719	0.712,0.858	0.748,0.751	0.715,0.773	0.642,0.822
Ga05g01015	Chr05	-	9026200	9026623	9026200	9026618	9027003	9027186	NA,0.841	0.774,1.0	0.917,1.0	0.862,0.713	0.848,0.803	0.862,0.775	0.812,0.901	0.904,0.816	1.0,0.942	0.846,0.8	0.82,0.898	0.709,0.562	0.86,0.898	0.773,0.949	0.819,1.0	0.852,0.914
Ga05g01015	Chr05	-	9026200	9026623	9026200	9026618	9027078	9027186	NA,NA	0.658,1.0	1.0,0.49	1.0,1.0	0.885,1.0	1.0,1.0	1.0,0.881	0.794,1.0	NA,1.0	0.706,1.0	1.0,1.0	0.868,0.546	1.0,0.812	1.0,0.92	0.945,1.0	1.0,0.742
Ga05g01021	Chr05	+	9073550	9073771	9073555	9073771	9073066	9073122	NA,1.0	0.828,0.49	1.0,0.904	1.0,0.865	0.749,0.933	0.915,0.825	0.956,0.959	0.927,0.969	1.0,0.794	0.852,0.875	0.948,0.671	NA,NA	0.927,0.904	1.0,0.903	0.891,1.0	0.818,0.944
Ga05g01021	Chr05	+	9073550	9073771	9073555	9073771	9073066	9073194	NA,1.0	0.616,1.0	0.914,0.758	0.742,0.828	0.73,0.852	0.894,0.702	0.686,0.741	0.742,0.794	1.0,0.658	0.92,0.805	0.624,0.803	NA,NA	0.71,0.702	0.898,0.755	0.845,1.0	0.658,0.646
Ga05g01023	Chr05	-	9123433	9123540	9123433	9123496	9123631	9123681	1.0,1.0	1.0,1.0	0.881,1.0	0.903,1.0	0.582,NA	NA,NA	1.0,1.0	1.0,NA	1.0,0.933	0.641,1.0	1.0,0.933	0.865,0.948	0.848,0.848	0.979,0.954	0.972,0.709	1.0,1.0
Ga05g01024	Chr05	-	9137263	9137603	9137263	9137575	9138374	9138489	NA,0.0	0.611,0.0	0.0,0.239	0.647,0.63	0.304,0.407	0.31,0.586	0.282,0.471	0.596,0.176	1.0,0.32	0.517,0.108	0.588,0.702	0.395,0.374	0.164,0.0	0.0,0.329	0.282,0.567	0.344,0.371
Ga05g01030	Chr05	-	9193028	9193142	9193028	9193139	9193466	9194959	NA,0.32	0.384,0.0	0.14,0.246	0.329,0.296	0.197,0.289	0.109,0.207	0.13,0.235	0.21,0.102	0.131,0.17	0.0,0.384	0.205,0.246	0.213,0.116	0.272,0.116	0.109,0.17	0.662,0.0	0.035,0.287
Ga05g01044	Chr05	-	9310099	9310283	9310099	9310202	9310481	9310611	NA,NA	0.689,NA	1.0,0.0	0.596,0.795	0.525,0.93	NA,1.0	1.0,1.0	0.892,0.217	1.0,0.156	1.0,1.0	0.57,1.0	1.0,1.0	1.0,1.0	1.0,0.525	0.886,1.0	1.0,0.734
Ga05g01058	Chr05	-	9382892	9383233	9382892	9383166	9383513	9383649	1.0,NA	NA,NA	1.0,0.565	0.545,0.545	0.777,0.756	0.9,0.688	0.9,0.926	0.87,0.886	1.0,1.0	NA,0.444	NA,NA	NA,1.0	NA,1.0	1.0,0.0	NA,1.0	1.0,1.0
Ga05g01067	Chr05	+	9444171	9444234	9444174	9444234	9443697	9443751	NA,0.116	0.043,0.0	0.076,0.329	0.041,0.089	0.06,0.0	0.259,0.094	0.0,0.0	0.181,0.102	0.082,0.068	0.0,0.068	0.046,0.079	0.179,0.0	0.091,0.187	0.131,0.129	0.08,0.0	0.123,0.179
Ga05g01070	Chr05	-	9462247	9462558	9462247	9462484	9462725	9462872	NA,0.868	0.742,NA	1.0,1.0	0.801,0.827	0.633,0.751	0.896,0.681	0.662,0.633	0.83,0.652	0.886,0.742	0.633,0.302	1.0,0.291	0.418,0.535	0.838,1.0	0.668,0.815	0.679,0.721	0.8,0.754
Ga05g01072	Chr05	-	9479872	9480057	9479872	9480027	9480951	9481113	NA,0.668	0.492,1.0	0.823,0.643	0.853,0.878	0.751,0.81	0.913,1.0	0.722,0.83	0.892,0.925	1.0,0.836	0.724,0.616	0.954,0.907	0.833,1.0	0.949,0.777	0.756,0.884	0.88,1.0	0.971,0.967
Ga05g01072	Chr05	-	9479872	9480027	9479872	9479984	9480951	9481113	NA,0.438	0.36,0.0	0.413,0.584	0.413,0.513	0.462,0.36	0.584,0.0	0.659,0.513	0.412,0.26	0.0,1.0	0.637,0.695	0.319,0.345	0.711,0.0	0.305,0.467	0.885,0.808	0.319,0.0	0.513,0.081
Ga05g01072	Chr05	-	9479872	9480057	9479872	9479984	9480951	9481113	NA,0.626	0.367,0.278	0.776,0.73	0.813,0.89	0.72,0.718	0.94,0.85	0.843,0.846	0.832,0.822	0.839,1.0	0.831,0.796	0.844,0.846	0.929,0.743	0.843,0.765	0.949,0.972	0.786,0.802	0.93,0.733
Ga05g01077	Chr05	-	9540797	9541261	9540797	9540908	9541728	9541789	NA,NA	0.647,NA	1.0,0.522	0.273,0.3	0.435,0.25	0.522,0.467	0.495,0.434	0.48,0.368	1.0,1.0	0.571,0.75	0.333,0.846	0.315,0.412	0.474,0.389	0.5,0.357	1.0,NA	NA,0.0
Ga05g01083	Chr05	+	9641975	9642430	9641979	9642430	9641817	9641864	NA,NA	NA,NA	1.0,0.686	0.846,0.681	NA,NA	NA,1.0	NA,0.795	0.0,1.0	NA,1.0	0.648,0.81	1.0,1.0	0.795,0.66	0.749,0.708	0.878,0.769	NA,1.0	NA,0.853
Ga05g01117	Chr05	-	10001736	10001901	10001736	10001875	10001979	10002922	NA,0.0	NA,NA	NA,0.0	0.0,0.0	0.0,1.0	0.156,0.0	0.109,0.0	0.0,0.21	NA,0.0	0.0,0.0	0.0,0.0	0.235,0.299	0.0,0.0	0.166,0.347	0.0,NA	0.157,0.163
Ga05g01119	Chr05	+	10021974	10022944	10022029	10022944	10021699	10021878	NA,NA	NA,NA	NA,NA	NA,NA	NA,NA	NA,NA	NA,1.0	NA,NA	NA,NA	NA,NA	NA,NA	0.0,NA	NA,NA	0.0,NA	NA,NA	NA,0.0
Ga05g01129	Chr05	-	10066188	10067141	10066188	10067082	10067606	10067861	NA,1.0	1.0,NA	1.0,0.441	0.923,0.93	0.965,0.957	1.0,0.91	0.746,0.972	1.0,0.902	1.0,0.857	1.0,0.927	0.791,0.869	0.874,0.469	0.895,0.859	1.0,0.753	0.915,1.0	0.927,1.0
Ga05g01137	Chr05	+	10159220	10159305	10159230	10159305	10157496	10157620	NA,0.0	0.3,0.0	0.289,0.103	0.186,0.026	0.112,0.155	0.027,0.058	0.086,0.044	0.122,0.059	0.077,0.284	0.149,0.059	0.162,0.146	0.124,0.355	0.195,0.066	0.0,0.0	0.086,0.0	0.301,0.1
Ga05g01139	Chr05	-	10214474	10214605	10214474	10214597	10214758	10214821	NA,0.0	0.0,0.0	0.318,1.0	0.483,0.0	0.286,0.055	0.0,0.0	0.105,0.318	0.211,0.0	0.237,0.0	0.157,0.0	0.0,0.0	0.591,0.318	0.318,0.0	0.0,0.0	0.0,0.0	0.824,0.62
Ga05g01142	Chr05	+	10236078	10236239	10236189	10236239	10234795	10235931	NA,0.269	0.375,0.333	0.333,1.0	0.455,0.333	0.478,0.6	0.25,0.5	0.391,0.333	0.579,0.478	0.524,0.412	0.0,0.333	0.75,1.0	0.111,0.0	0.4,0.429	0.286,0.158	0.6,0.143	0.44,0.532
Ga05g01142	Chr05	+	10236189	10237176	10236795	10237176	10235826	10235931	NA,0.826	1.0,1.0	1.0,NA	1.0,0.333	0.429,0.778	1.0,0.667	0.429,0.714	1.0,0.6	0.75,1.0	1.0,0.571	0.143,0.0	0.25,0.2	0.333,0.167	1.0,0.474	1.0,0.6	1.0,0.75
Ga05g01142	Chr05	+	10236078	10237176	10236795	10237176	10235826	10235931	NA,0.778	1.0,1.0	1.0,1.0	1.0,0.333	0.529,0.895	1.0,0.8	0.478,0.714	1.0,0.733	0.857,1.0	NA,0.571	0.333,0.6	0.077,0.0	0.333,0.231	1.0,0.286	1.0,0.333	1.0,0.867
Ga05g01152	Chr05	+	10347066	10347793	10347368	10347793	10346712	10346755	NA,0.053	0.069,0.5	0.056,0.0	0.1,0.134	0.19,0.29	0.083,0.104	0.083,0.078	0.124,0.063	0.32,0.135	0.125,0.148	0.154,0.129	0.015,0.0	0.158,0.081	0.217,0.108	0.065,0.111	0.106,0.035
Ga05g01152	Chr05	+	10347066	10347793	10347375	10347793	10346712	10346755	NA,0.535	0.485,1.0	0.442,0.286	0.394,0.494	0.388,0.397	0.333,0.282	0.378,0.395	0.443,0.485	0.76,0.431	0.422,0.524	0.509,0.547	0.623,0.39	0.352,0.404	0.333,0.418	0.486,0.526	0.432,0.505
Ga05g01152	Chr05	+	10347368	10347793	10347375	10347793	10346712	10346755	NA,0.664	0.608,1.0	0.572,0.43	0.509,0.59	0.453,0.443	0.452,0.376	0.493,0.514	0.542,0.613	0.776,0.533	0.521,0.611	0.604,0.647	0.753,0.546	0.438,0.523	0.386,0.528	0.614,0.64	0.548,0.643
Ga05g01155	Chr05	+	10390559	10390880	10390802	10390880	10390277	10390349	NA,0.478	0.0,0.0	NA,0.0	0.053,0.0	0.013,0.038	0.143,0.022	0.056,0.03	0.098,0.026	0.333,0.091	NA,0.5	0.091,0.286	0.143,0.042	0.0,0.0	0.0,0.042	0.0,0.0	0.111,0.075
Ga05g01170	Chr05	-	10537682	10539725	10537682	10539520	10539819	10539934	NA,0.0	NA,NA	NA,0.0	NA,0.0	0.455,0.091	0.0,0.143	0.0,0.273	0.143,0.0	NA,0.0	0.0,0.2	0.13,0.0	0.032,0.0	0.2,0.0	0.556,0.333	0.111,0.0	0.143,NA
Ga05g01178	Chr05	+	10634494	10634610	10634500	10634610	10633630	10633670	NA,0.802	0.741,0.656	0.884,0.802	0.899,0.782	0.941,0.676	0.895,0.835	0.786,0.737	0.765,0.763	0.588,0.627	0.713,0.826	0.767,0.796	0.765,0.656	0.888,0.822	0.93,0.859	0.862,0.849	0.543,0.765
Ga05g01187	Chr05	+	10719009	10719219	10719046	10719219	10718805	10718869	NA,0.885	0.844,0.595	1.0,1.0	0.894,0.772	0.778,0.973	0.921,0.862	0.93,0.823	0.935,0.883	0.714,0.936	0.858,0.911	0.904,0.935	0.851,0.839	0.923,0.871	0.908,0.78	0.92,0.746	0.945,0.938
Ga05g01191	Chr05	+	10753988	10754158	10753999	10754158	10753778	10753856	NA,0.0	0.548,0.0	0.577,0.312	1.0,0.577	0.312,0.377	0.312,0.092	0.377,0.199	0.312,0.362	0.0,0.784	0.0,0.232	0.476,0.56	0.486,0.254	0.476,0.522	0.476,0.393	0.185,1.0	0.0,0.092
Ga05g01200	Chr05	-	10804710	10804882	10804710	10804837	10804989	10805217	NA,1.0	0.829,0.792	0.829,0.735	0.943,0.776	1.0,0.938	1.0,0.922	NA,0.847	0.964,0.906	0.832,0.837	1.0,0.847	0.927,0.963	1.0,1.0	0.862,1.0	0.555,0.912	0.858,0.698	0.701,0.893
Ga05g01204	Chr05	-	10856483	10857150	10856483	10856560	10857293	10857468	NA,0.015	0.011,0.0	0.059,0.04	0.016,0.01	0.006,0.0	0.0,0.0	0.014,0.0	0.005,0.026	0.0,0.009	0.0,0.0	0.055,0.01	0.034,0.055	0.02,0.018	0.0,0.0	0.02,0.027	0.029,0.01
Ga05g01204	Chr05	-	10857589	10857770	10857589	10857627	10858698	10858911	NA,0.195	0.432,1.0	0.321,0.253	0.342,0.309	0.453,0.449	0.552,0.637	0.495,0.498	0.448,0.483	0.373,0.449	0.292,0.465	0.406,0.347	0.047,0.051	0.446,0.296	0.281,0.535	0.251,0.327	0.383,0.522
Ga05g01206	Chr05	+	10878017	10879829	10878057	10879829	10877541	10877618	NA,1.0	NA,NA	0.0,1.0	NA,1.0	0.798,0.518	0.683,0.589	1.0,1.0	1.0,0.705	NA,NA	0.418,NA	NA,NA	NA,NA	NA,0.418	NA,1.0	1.0,1.0	NA,NA
Ga05g01215	Chr05	-	10979799	10980017	10979799	10980000	10980416	10980665	NA,NA	0.767,0.918	0.914,0.986	0.912,0.707	0.721,0.868	0.826,0.838	0.737,0.552	0.789,0.904	1.0,1.0	0.756,0.783	0.855,0.811	0.324,0.418	0.912,1.0	0.811,0.744	0.775,0.904	1.0,1.0
Ga05g01233	Chr05	+	11127269	11127521	11127274	11127521	11126129	11126193	NA,0.9	0.574,1.0	1.0,1.0	0.679,0.529	0.906,0.818	1.0,0.841	0.869,0.865	0.812,0.689	0.726,0.61	0.658,0.885	0.755,0.67	0.977,0.812	0.49,0.692	1.0,0.743	0.828,0.852	1.0,0.896
Ga05g01233	Chr05	+	11130883	11131002	11130893	11131002	11129616	11129704	NA,0.71	0.416,1.0	0.821,0.0	1.0,0.83	0.859,0.808	0.884,0.805	0.775,0.768	0.958,0.91	0.846,0.842	1.0,0.762	0.733,0.91	1.0,0.865	0.928,1.0	0.886,0.892	0.616,0.821	0.478,0.579
Ga05g01233	Chr05	+	11140835	11140958	11140846	11140958	11140360	11140414	NA,0.965	0.864,1.0	1.0,1.0	0.901,0.694	0.932,0.952	0.952,0.913	0.943,0.864	0.918,0.945	1.0,1.0	0.803,0.936	1.0,1.0	0.714,1.0	1.0,0.797	0.864,0.909	0.784,1.0	1.0,0.732
Ga05g01239	Chr05	+	11219025	11219173	11219034	11219173	11218468	11218561	NA,0.665	0.217,0.911	0.0,0.0	0.611,0.324	0.353,0.41	0.316,0.613	0.261,0.467	0.422,0.526	0.382,0.368	0.597,0.34	0.338,0.362	0.34,0.84	0.401,0.39	0.203,0.351	0.326,0.447	0.439,0.27
Ga05g01245	Chr05	+	11301907	11302235	11301947	11302235	11301445	11301668	NA,NA	0.0,NA	0.0,0.0	0.0,0.264	0.0,0.0	0.0,0.0	0.0,0.0	0.209,0.082	NA,NA	0.0,0.049	0.046,0.0	1.0,0.0	0.0,0.061	0.0,0.107	0.125,0.0	NA,NA
Ga05g01252	Chr05	+	11397723	11398977	11398464	11398977	11397012	11397625	0.333,NA	1.0,NA	NA,NA	NA,NA	1.0,0.0	NA,NA	0.455,1.0	0.0,NA	1.0,0.5	1.0,0.0	0.333,0.0	0.111,0.2	0.0,0.0	1.0,0.0	0.25,1.0	0.333,0.0
Ga05g01261	Chr05	+	11474563	11474743	11474573	11474743	11474268	11474411	NA,1.0	0.947,1.0	0.786,1.0	0.883,0.974	0.951,0.926	1.0,0.974	0.941,0.925	0.948,0.958	1.0,0.846	1.0,0.94	0.946,1.0	0.647,0.0	0.919,0.942	0.929,0.972	0.966,0.943	0.827,0.917
Ga05g01262	Chr05	+	11483683	11484626	11483716	11484626	11483422	11483536	NA,0.154	0.131,0.0	0.067,0.346	0.067,0.093	0.124,0.083	0.146,0.051	0.062,0.027	0.119,0.063	0.066,0.046	0.068,0.201	0.123,0.128	0.098,0.092	0.086,0.093	0.105,0.06	0.128,0.181	0.07,0.059
Ga05g01289	Chr05	-	11749107	11750287	11749107	11750200	11750781	11750881	NA,0.089	1.0,NA	NA,NA	0.517,NA	0.471,1.0	0.0,0.616	0.176,0.0	1.0,0.349	1.0,1.0	0.0,NA	1.0,1.0	0.071,0.071	0.616,0.517	0.211,1.0	NA,NA	0.349,0.445
Ga05g01289	Chr05	-	11749107	11750364	11749107	11750200	11750781	11750881	NA,0.389	1.0,NA	NA,1.0	0.75,1.0	0.793,1.0	0.556,0.882	0.474,0.789	1.0,0.75	1.0,1.0	0.0,1.0	1.0,1.0	0.3,0.3	0.778,0.636	0.636,1.0	1.0,1.0	0.667,0.704
Ga05g01289	Chr05	-	11749107	11750364	11749107	11750287	11750781	11750881	NA,0.88	1.0,NA	NA,1.0	0.772,1.0	1.0,0.922	1.0,0.739	0.836,1.0	1.0,0.772	0.85,0.694	NA,1.0	1.0,0.361	1.0,0.798	1.0,0.497	1.0,0.836	1.0,1.0	1.0,0.642
Ga05g01301	Chr05	+	11810242	11810504	11810247	11810504	11808384	11808451	NA,0.853	0.689,1.0	0.684,0.411	0.583,0.616	0.672,0.515	0.49,0.468	0.731,0.497	0.627,0.658	0.49,0.679	0.658,0.636	0.767,0.685	0.828,0.743	0.627,0.658	0.606,0.65	0.686,0.673	0.507,0.639
Ga05g01316	Chr05	-	11916684	11916880	11916684	11916813	11917323	11917419	NA,0.0	0.021,NA	0.0,0.0	0.025,0.098	0.027,0.086	0.0,0.022	0.067,0.016	0.211,0.0	0.0,0.179	0.0,0.136	0.064,0.0	0.161,0.023	0.0,0.045	0.088,0.068	0.092,0.024	0.091,0.104
Ga05g01321	Chr05	-	11997158	11997211	11997158	11997199	11998814	11999187	NA,1.0	0.793,1.0	0.881,0.873	0.851,0.883	0.618,0.868	1.0,0.783	0.844,0.921	0.954,1.0	1.0,0.818	0.908,0.963	0.818,0.882	1.0,1.0	1.0,0.75	0.908,0.921	1.0,1.0	1.0,0.935
Ga05g01322	Chr05	-	12001919	12003007	12001919	12002963	12003917	12003971	1.0,NA	0.0,NA	1.0,0.189	0.537,1.0	0.753,0.456	0.241,0.494	0.719,0.482	0.303,0.411	1.0,NA	1.0,0.83	0.0,0.0	0.807,0.258	0.0,0.411	0.65,0.482	0.777,0.0	1.0,0.0
Ga05g01322	Chr05	-	12001919	12003007	12001919	12002963	12004054	12004239	0.677,NA	0.0,1.0	0.777,0.55	1.0,0.765	0.719,0.665	1.0,0.491	0.75,0.652	0.751,0.561	0.0,0.317	0.777,0.653	1.0,0.411	0.527,0.189	1.0,0.736	0.411,0.798	0.893,0.709	0.0,0.65
Ga05g01333	Chr05	+	12076658	12077162	12076749	12077162	12076494	12076557	0.411,NA	0.0,0.0	0.512,0.344	0.512,0.259	0.173,0.116	0.173,0.173	0.16,0.116	0.411,0.208	0.344,0.724	0.208,0.13	1.0,0.611	0.0,NA	0.485,0.208	0.396,0.344	0.344,1.0	0.512,0.208
Ga05g01348	Chr05	+	12171935	12172307	12171941	12172307	12171701	12171848	NA,0.185	0.16,NA	1.0,0.0	0.0,0.559	NA,0.0	0.488,0.0	NA,0.241	0.0,1.0	0.16,0.432	0.0,0.0	0.241,0.488	NA,NA	0.297,0.254	0.656,0.741	0.241,0.0	0.357,0.068
Ga05g01348	Chr05	+	12171228	12171513	12171330	12171513	12170901	12171063	NA,0.127	0.538,0.333	1.0,0.0	0.625,0.172	1.0,0.5	1.0,0.333	0.5,0.2	0.455,0.375	0.833,0.448	0.25,0.4	0.417,0.568	0.25,NA	0.353,0.256	0.692,0.158	0.524,0.333	0.268,0.412
Ga05g01356	Chr05	-	12261069	12261611	12261069	12261490	12261920	12262042	NA,0.0	0.2,NA	0.091,0.067	0.143,0.0	0.02,0.182	0.217,0.0	0.029,0.0	0.222,0.0	0.273,0.0	0.0,0.167	0.2,0.0	0.0,0.0	0.172,0.1	0.0,1.0	0.143,0.0	1.0,1.0
Ga05g01356	Chr05	-	12259706	12260043	12259706	12260032	12260259	12260418	NA,NA	0.232,NA	1.0,1.0	0.784,1.0	0.945,0.769	0.645,1.0	0.879,0.747	0.794,1.0	0.532,0.703	1.0,0.694	1.0,1.0	0.232,1.0	0.708,1.0	0.927,1.0	0.645,0.784	1.0,0.732
Ga05g01380	Chr05	+	12513953	12514022	12513958	12514022	12513820	12513861	NA,1.0	0.658,NA	0.742,0.658	0.49,0.278	0.161,0.523	0.325,0.0	0.49,0.325	0.138,0.391	0.59,0.49	0.49,0.243	0.828,0.194	0.616,0.49	0.59,0.0	0.742,0.627	0.194,1.0	1.0,0.243
Ga05g01380	Chr05	+	12514451	12515248	12515124	12515248	12513953	12514022	NA,NA	0.0,NA	NA,1.0	0.0,0.5	0.0,0.231	NA,0.25	0.0,1.0	0.0,0.2	0.0,1.0	0.0,0.429	0.0,NA	0.0,0.429	0.0,0.333	0.0,0.167	0.0,NA	0.0,0.75
Ga05g01394	Chr05	+	12627282	12627706	12627291	12627706	12627071	12627114	NA,1.0	NA,NA	NA,1.0	0.581,0.815	0.677,0.604	0.209,0.552	0.872,0.588	0.587,0.602	NA,0.787	1.0,1.0	1.0,NA	NA,NA	0.0,1.0	1.0,0.735	0.0,0.481	0.236,0.393
Ga05g01404	Chr05	+	12721486	12722186	12722115	12722186	12721307	12721402	NA,0.103	0.03,0.0	0.0,0.0	0.0,0.018	0.0,0.0	0.0,0.007	0.0,0.023	0.029,0.0	0.098,0.021	0.02,0.043	0.013,0.014	0.231,1.0	0.0,0.018	0.029,0.0	0.01,0.056	0.027,0.048
Ga05g01408	Chr05	+	12751009	12751620	12751527	12751620	12750456	12750667	NA,0.081	0.125,0.286	0.043,0.04	0.073,0.1	0.03,0.039	0.021,0.02	0.0,0.0	0.02,0.024	0.12,0.103	0.085,0.061	0.113,0.085	0.077,NA	0.014,0.041	0.062,0.079	0.105,0.065	0.105,0.132
Ga05g01423	Chr05	+	12902206	12903059	12902625	12903059	12901495	12901576	NA,0.0	0.5,1.0	1.0,0.0	0.714,0.0	0.689,0.091	0.333,0.0	0.0,0.0	0.75,NA	0.63,NA	0.333,0.0	0.833,NA	0.31,0.091	1.0,0.0	1.0,0.0	0.778,0.0	0.778,0.0
Ga05g01427	Chr05	-	12937885	12938059	12937885	12938056	12938957	12939032	NA,NA	0.0,0.0	1.0,1.0	0.662,1.0	0.395,0.514	0.269,0.696	0.372,0.603	0.424,0.348	NA,NA	1.0,0.495	0.662,0.746	0.67,0.94	0.0,0.567	0.424,1.0	0.395,NA	NA,NA
Ga05g01431	Chr05	+	12988383	12988542	12988395	12988542	12987994	12988165	NA,0.568	0.73,0.474	0.692,0.0	0.629,0.517	0.712,0.643	0.0,1.0	0.474,0.438	0.101,1.0	0.545,0.417	0.844,1.0	0.677,0.692	0.76,0.89	0.754,0.331	0.574,0.474	0.752,0.771	0.762,0.655
Ga05g01435	Chr05	+	13006040	13006585	13006044	13006585	13005680	13005914	NA,0.24	1.0,NA	NA,0.493	0.327,0.548	1.0,NA	NA,NA	NA,0.0	NA,NA	0.493,0.555	0.66,0.163	0.454,0.476	0.518,0.767	0.459,0.567	0.604,0.421	NA,NA	0.0,0.195
Ga05g01439	Chr05	-	13016929	13017073	13016929	13016988	13017178	13020446	NA,0.464	1.0,NA	0.684,0.73	1.0,1.0	0.684,0.818	0.73,0.83	0.821,0.661	0.63,0.812	1.0,0.83	0.619,0.812	1.0,1.0	0.486,0.213	1.0,1.0	1.0,0.684	1.0,1.0	0.716,0.774
Ga05g01440	Chr05	+	13027876	13028023	13027879	13028023	13027041	13027287	NA,0.197	0.329,0.0	0.296,0.225	0.219,0.259	0.195,0.3	0.35,0.306	0.185,0.185	0.302,0.146	0.0,0.45	0.353,0.34	0.205,0.065	0.495,NA	0.222,0.222	0.533,0.17	0.359,0.412	0.37,0.119
Ga05g01440	Chr05	+	13033985	13035397	13034001	13035397	13031985	13033851	NA,0.073	0.394,NA	0.088,0.093	0.093,0.224	0.11,0.063	0.073,0.016	0.101,0.148	0.095,0.189	0.0,0.063	0.084,0.083	0.088,0.051	0.465,NA	0.152,0.096	0.167,0.068	0.352,0.0	0.188,0.113
Ga05g01440	Chr05	+	13035762	13035819	13035765	13035819	13034001	13035397	NA,1.0	1.0,0.395	0.797,0.887	0.495,0.746	0.815,0.395	0.68,0.887	0.59,0.495	0.74,0.495	NA,1.0	1.0,0.71	0.797,0.746	NA,1.0	0.831,0.37	0.469,0.797	1.0,1.0	0.495,0.51
Ga05g01440	Chr05	+	13035735	13035819	13035762	13035819	13034001	13035397	NA,0.877	0.664,0.442	0.581,0.426	0.559,0.718	0.442,0.643	0.328,0.589	0.519,0.558	0.458,0.674	NA,0.76	0.592,0.487	0.641,0.798	NA,NA	0.559,0.787	0.599,0.526	0.543,0.543	0.76,0.645
Ga05g01440	Chr05	+	13035735	13035819	13035765	13035819	13034001	13035397	NA,1.0	1.0,0.508	0.895,0.923	0.668,0.907	0.874,0.628	0.73,0.946	0.728,0.659	0.823,0.737	NA,1.0	1.0,0.81	0.91,0.933	NA,1.0	0.91,0.724	0.668,0.881	1.0,1.0	0.795,0.73
Ga05g01443	Chr05	+	13053284	13053448	13053287	13053448	13052891	13052986	NA,0.774	0.395,0.38	0.475,0.212	0.412,0.335	0.517,0.243	0.258,0.523	0.445,0.355	0.382,0.698	0.14,0.282	0.204,0.515	0.443,0.259	0.487,0.347	0.253,0.533	0.246,0.323	0.474,0.545	0.462,0.452
Ga05g01464	Chr05	-	13219174	13219348	13219174	13219334	13219437	13219500	NA,NA	0.414,0.0	0.436,0.691	0.469,0.938	NA,NA	NA,NA	1.0,NA	NA,NA	NA,0.0	0.756,0.399	0.436,0.275	NA,NA	NA,0.307	0.424,0.469	1.0,0.469	NA,0.0
Ga05g01469	Chr05	-	13245011	13245999	13245011	13245966	13247117	13247519	NA,0.134	0.323,0.461	0.14,0.136	0.215,0.216	0.095,0.154	0.152,0.303	0.199,0.306	0.173,0.174	0.194,0.188	0.174,0.22	0.189,0.22	0.254,0.173	0.201,0.214	0.155,0.198	0.198,0.225	0.205,0.228
Ga05g01481	Chr05	+	13344861	13345309	13344916	13345309	13344372	13344608	NA,0.065	0.057,0.0	0.085,0.097	0.139,0.091	0.051,0.099	0.262,0.151	0.014,0.148	0.078,0.024	0.069,0.159	0.126,0.105	0.117,0.153	0.094,0.116	0.097,0.0	0.035,0.078	0.097,0.079	0.115,0.056
Ga05g01504	Chr05	+	13534081	13534335	13534092	13534335	13533752	13533900	NA,NA	0.0,0.0	0.292,0.0	0.577,0.038	0.115,0.362	0.131,0.0	0.12,0.047	0.0,0.476	0.0,1.0	0.0,0.154	0.092,0.178	0.092,0.0	0.0,0.092	0.0,0.218	0.0,0.0	NA,0.0
Ga05g01507	Chr05	-	13548045	13548823	13548045	13548545	13549030	13549104	NA,0.025	0.065,0.067	0.158,0.069	0.105,0.029	0.179,0.074	0.069,0.05	0.096,0.061	0.126,0.053	0.053,0.021	0.05,0.275	0.038,0.038	0.385,0.158	0.078,0.062	0.143,0.084	0.147,0.012	0.128,0.076
Ga05g01507	Chr05	-	13548045	13549067	13548045	13548545	13549235	13549315	NA,0.307	0.333,1.0	0.273,0.889	0.4,0.433	0.458,0.271	0.322,0.221	0.296,0.209	0.268,0.343	0.288,0.339	0.6,0.814	0.322,0.484	0.214,0.156	0.333,0.368	0.444,0.391	0.412,0.333	0.429,0.274
Ga05g01507	Chr05	-	13549030	13549104	13549030	13549067	13549235	13549315	NA,0.681	0.655,0.109	0.729,0.373	0.54,0.585	0.404,0.61	0.367,0.721	0.547,0.7	0.573,0.584	0.737,0.697	0.389,0.394	0.683,0.595	0.446,0.173	0.44,0.64	0.502,0.62	0.595,0.538	0.586,0.755
Ga05g01508	Chr05	-	13589233	13589600	13589233	13589597	13589723	13590090	NA,0.7	0.837,0.855	0.662,0.648	0.787,0.771	0.713,0.818	0.567,0.641	0.675,0.789	0.815,0.855	0.767,0.781	0.873,0.729	0.785,0.815	0.729,0.0	0.806,0.723	0.844,0.836	0.797,0.653	0.762,0.862
Ga05g01515	Chr05	-	13650321	13650874	13650321	13650767	13651696	13651929	NA,0.0	0.467,0.143	0.0,0.059	0.182,0.368	0.385,0.182	1.0,0.111	0.0,0.385	0.556,0.25	0.4,0.086	0.067,0.462	0.527,0.323	0.17,0.167	0.176,0.024	0.333,0.111	0.125,0.321	0.333,1.0
Ga05g01515	Chr05	-	13650321	13650874	13650321	13650827	13651696	13651929	NA,0.0	0.285,0.102	0.0,0.05	0.128,0.109	0.219,0.174	0.163,0.146	0.0,0.112	0.0,0.185	0.339,0.093	0.022,0.19	0.168,0.164	0.12,0.185	0.076,0.02	0.052,0.058	0.057,0.249	0.079,0.054
Ga05g01515	Chr05	-	13650321	13650827	13650321	13650767	13651696	13651929	NA,0.556	0.653,0.556	0.61,0.505	0.511,0.803	0.61,0.475	1.0,0.385	0.681,0.809	0.842,0.556	0.511,0.439	0.735,0.758	0.776,0.675	0.513,0.429	0.691,0.508	0.69,0.633	0.61,0.549	0.834,1.0
Ga05g01524	Chr05	+	13756660	13756838	13756673	13756838	13756489	13756580	NA,0.0	0.129,0.0	0.129,0.08	0.17,0.135	0.286,0.24	0.229,0.16	0.106,0.0	0.296,0.224	0.0,0.143	0.199,0.1	0.062,0.118	0.113,NA	0.097,0.103	0.075,0.051	0.125,0.145	0.121,0.097
Ga05g01524	Chr05	+	13754580	13754702	13754589	13754702	13753014	13754017	NA,0.188	0.0,0.0	0.236,0.198	0.156,0.188	0.131,0.041	0.179,0.183	0.0,0.0	0.112,0.206	0.649,0.188	0.22,0.117	0.169,0.23	0.552,NA	0.102,0.17	0.181,0.173	0.246,0.209	0.219,0.2
Ga05g01566	Chr05	-	14300768	14301187	14300768	14300927	14301615	14301688	NA,0.0	0.059,0.091	0.0,0.0	0.0,0.048	0.014,0.011	0.029,0.015	0.013,0.019	0.008,0.0	0.053,0.013	0.0,0.0	0.008,0.0	0.019,0.0	0.007,0.008	0.006,0.003	0.016,0.096	0.042,0.034
Ga05g01570	Chr05	+	14360069	14360271	14360183	14360271	14359845	14359965	NA,1.0	1.0,1.0	NA,1.0	1.0,0.556	1.0,1.0	NA,1.0	1.0,1.0	0.2,NA	1.0,0.6	1.0,1.0	1.0,1.0	0.507,0.778	0.0,1.0	0.429,1.0	1.0,1.0	1.0,1.0
Ga05g01570	Chr05	+	14360133	14360271	14360183	14360271	14359845	14359965	NA,1.0	1.0,1.0	1.0,NA	1.0,0.572	1.0,1.0	NA,1.0	1.0,1.0	0.572,NA	NA,0.401	1.0,NA	1.0,1.0	0.428,0.667	0.0,1.0	0.501,1.0	1.0,1.0	1.0,1.0
Ga05g01570	Chr05	+	14360069	14360271	14360133	14360271	14359845	14359965	NA,0.0	0.461,0.0	0.0,1.0	0.169,0.234	0.268,0.0	NA,0.55	0.0,0.214	0.234,NA	1.0,0.647	0.379,1.0	0.169,0.169	0.446,0.528	NA,0.064	0.0,0.268	0.268,0.0	1.0,0.169
Ga05g01570	Chr05	+	14360966	14361135	14360971	14361135	14360768	14360873	NA,1.0	0.871,1.0	0.509,0.783	0.445,0.627	0.445,0.62	0.562,0.581	0.62,0.49	0.435,0.391	0.49,0.719	0.49,0.783	0.507,0.259	0.636,0.381	0.402,0.325	0.622,0.555	0.794,0.828	0.59,0.706
Ga05g01571	Chr05	+	14371958	14372178	14372025	14372178	14371443	14371587	NA,0.156	0.2,0.0	0.286,1.0	0.25,0.419	0.267,0.219	0.13,0.75	0.225,0.268	0.31,0.351	0.13,0.091	0.429,0.375	0.356,0.533	0.49,0.375	0.31,0.304	0.063,0.507	0.219,0.627	0.444,0.395
Ga05g01571	Chr05	+	14372490	14372571	14372498	14372571	14372285	14372402	NA,1.0	1.0,1.0	0.789,1.0	0.918,0.941	0.867,0.737	0.882,1.0	1.0,0.89	1.0,0.944	1.0,0.808	0.924,1.0	1.0,1.0	0.799,1.0	0.849,0.789	1.0,1.0	0.867,1.0	0.651,0.886
Ga05g01571	Chr05	+	14369123	14369224	14369126	14369224	14368845	14368970	NA,1.0	0.907,1.0	0.662,0.898	0.954,0.918	0.846,0.936	0.648,0.847	0.864,0.857	0.878,0.855	1.0,0.815	0.956,0.905	0.9,1.0	0.855,1.0	0.756,0.907	0.756,0.728	0.766,0.922	0.755,0.898
Ga05g01587	Chr05	-	14468484	14468668	14468484	14468658	14468834	14469030	NA,0.801	0.733,1.0	0.588,1.0	0.91,0.917	0.96,1.0	1.0,0.71	0.923,0.627	0.886,0.669	1.0,0.91	1.0,0.946	0.786,0.859	0.623,0.786	0.865,0.958	0.739,0.699	0.824,0.799	0.849,0.733
Ga05g01591	Chr05	-	14506040	14506112	14506040	14506101	14506510	14506694	NA,NA	1.0,1.0	0.803,0.934	0.592,1.0	1.0,0.679	0.891,0.532	0.939,0.909	0.879,0.62	NA,NA	1.0,0.885	0.836,0.925	0.885,1.0	0.852,1.0	0.959,0.851	1.0,1.0	NA,0.0
Ga05g01615	Chr05	+	14870341	14870875	14870362	14870875	14869967	14870074	0.454,NA	NA,NA	NA,NA	0.0,NA	0.094,0.0	0.0,0.085	0.164,0.036	0.143,0.0	0.0,1.0	0.0,NA	0.769,NA	NA,NA	1.0,0.625	0.0,0.0	0.0,NA	0.409,0.122
Ga05g01652	Chr05	-	15113888	15114124	15113888	15114091	15114230	15114257	1.0,0.0	NA,1.0	0.0,0.0	0.0,0.0	0.097,0.0	0.0,0.0	0.151,0.0	0.0,0.0	0.43,0.0	0.0,NA	0.602,0.0	0.592,0.377	0.112,NA	0.335,0.0	1.0,NA	NA,0.0
Ga05g01675	Chr05	+	15394550	15394793	15394574	15394793	15393899	15394075	NA,NA	NA,NA	NA,NA	NA,NA	0.709,NA	1.0,0.0	0.709,NA	0.924,1.0	NA,1.0	NA,NA	1.0,NA	NA,NA	1.0,NA	1.0,NA	NA,NA	NA,NA
Ga05g01675	Chr05	+	15395333	15395454	15395337	15395454	15394468	15394793	1.0,NA	0.88,0.897	0.897,0.921	0.943,0.866	0.879,1.0	0.744,1.0	1.0,1.0	1.0,0.708	1.0,1.0	1.0,0.988	0.948,0.922	1.0,NA	0.875,0.925	0.953,0.921	0.984,0.863	NA,NA
Ga05g01704	Chr05	-	15842084	15842772	15842084	15842472	15843234	15843444	NA,0.816	0.895,0.6	1.0,1.0	1.0,1.0	1.0,1.0	1.0,1.0	1.0,1.0	1.0,0.75	1.0,0.923	1.0,1.0	1.0,1.0	0.791,1.0	1.0,1.0	0.875,1.0	1.0,0.684	0.939,0.918
Ga05g01711	Chr05	+	15913748	15913867	15913758	15913867	15913591	15913675	NA,0.857	0.407,0.647	0.579,0.805	0.842,0.854	0.805,0.83	0.524,0.762	0.83,0.93	0.969,0.91	0.892,0.952	0.786,0.604	0.739,0.636	0.865,0.55	0.647,1.0	0.733,0.821	0.725,1.0	0.844,0.822
Ga05g01715	Chr05	+	15943984	15944664	15944020	15944664	15943538	15943883	NA,0.875	0.596,NA	NA,1.0	1.0,0.663	NA,1.0	NA,NA	1.0,1.0	0.816,1.0	1.0,1.0	1.0,1.0	1.0,1.0	1.0,0.596	1.0,0.787	1.0,1.0	0.899,1.0	1.0,1.0
Ga05g01718	Chr05	+	15960084	15960337	15960157	15960337	15959676	15959967	NA,0.063	0.078,0.067	0.022,0.0	0.095,0.099	0.047,0.107	0.037,0.031	0.0,0.085	0.041,0.024	0.088,0.063	0.021,0.099	0.088,0.091	0.103,0.0	0.15,0.076	0.126,0.058	0.074,0.079	0.096,0.076
Ga05g01724	Chr05	+	15970606	15971130	15970890	15971130	15970314	15970373	NA,0.153	0.273,NA	1.0,0.5	0.333,0.333	0.0,0.067	0.143,0.0	0.0,0.0	0.0,0.25	0.297,0.478	0.0,0.333	1.0,0.0	0.0,1.0	0.333,0.333	0.0,0.0	0.6,0.2	0.4,0.176
Ga05g01726	Chr05	+	15979983	15980633	15979992	15980633	15978937	15979665	NA,0.267	0.176,0.316	0.374,0.236	0.352,0.395	0.275,0.461	0.347,0.396	0.352,0.276	0.314,0.291	0.4,0.372	0.293,0.459	0.36,0.316	0.188,0.346	0.463,0.236	0.463,0.435	0.334,0.393	0.344,0.307
Ga05g01769	Chr05	-	16454788	16455043	16454788	16455032	16455159	16455288	NA,NA	0.476,NA	1.0,0.714	0.645,0.645	0.195,0.154	0.405,0.232	0.522,0.932	0.447,0.431	NA,NA	1.0,1.0	0.577,0.645	0.476,0.0	0.476,0.614	0.645,0.761	1.0,0.0	NA,NA
Ga05g01770	Chr05	+	16457749	16457914	16457760	16457914	16457595	16457674	NA,0.0	NA,NA	0.0,NA	0.0,0.0	0.414,0.254	0.185,0.353	0.201,0.083	0.232,0.232	NA,NA	0.312,0.353	0.0,0.0	NA,NA	0.232,0.0	1.0,0.115	0.645,1.0	1.0,0.0
Ga05g01770	Chr05	+	16458636	16458799	16458658	16458799	16458325	16458571	1.0,1.0	NA,1.0	NA,1.0	0.623,1.0	1.0,1.0	0.767,0.843	0.93,0.602	1.0,0.843	NA,1.0	0.331,0.553	1.0,1.0	NA,NA	1.0,1.0	1.0,1.0	1.0,NA	1.0,1.0
Ga05g01770	Chr05	+	16461177	16461617	16461183	16461617	16460877	16461084	NA,1.0	1.0,NA	1.0,1.0	1.0,0.942	0.76,0.913	1.0,0.96	0.87,0.87	0.826,0.0	1.0,1.0	1.0,1.0	NA,1.0	NA,NA	1.0,1.0	NA,1.0	1.0,NA	NA,0.322
Ga05g01798	Chr05	-	16641931	16642522	16641931	16642507	16643267	16643346	NA,0.0	0.479,0.422	0.497,0.357	0.467,0.327	0.532,0.189	NA,0.305	0.539,0.397	0.144,0.754	NA,NA	0.568,0.467	0.26,0.792	0.637,NA	0.523,0.345	0.325,0.254	0.0,NA	NA,NA
Ga05g01830	Chr05	-	16898652	16899052	16898652	16899035	16899650	16900240	NA,0.087	0.029,0.0	0.125,0.0	0.087,0.147	0.075,0.17	0.0,0.238	0.181,0.083	0.039,0.0	0.073,0.105	0.166,0.301	0.061,0.07	0.301,0.0	0.32,0.223	0.156,0.168	0.105,0.067	0.067,0.163
Ga05g01850	Chr05	-	17037792	17038365	17037792	17038359	17038493	17038642	NA,0.369	0.141,0.241	0.312,0.296	0.103,0.267	0.287,0.342	0.335,0.304	0.184,0.146	0.289,0.271	0.087,0.302	0.396,0.287	0.277,0.382	0.744,0.769	0.313,0.322	0.457,0.306	0.442,0.388	0.597,0.274
Ga05g01850	Chr05	-	17037792	17037926	17037792	17037887	17038058	17038136	NA,1.0	0.0,NA	0.684,0.813	0.783,0.0	0.658,0.457	0.536,0.591	0.813,0.672	0.479,1.0	1.0,1.0	1.0,0.783	1.0,0.419	0.909,0.86	0.644,1.0	0.888,0.878	0.591,1.0	0.878,0.925
Ga05g01850	Chr05	-	17035644	17035768	17035644	17035751	17035958	17036053	NA,1.0	0.888,1.0	1.0,0.891	0.805,0.87	0.858,0.846	0.769,0.8	0.824,0.665	0.917,0.767	1.0,0.811	0.811,0.873	0.781,0.66	0.675,0.518	0.871,0.909	0.808,0.945	1.0,0.795	0.939,0.93
Ga05g01852	Chr05	+	17050714	17050886	17050718	17050886	17050414	17050631	NA,0.965	0.81,1.0	1.0,0.814	0.727,0.958	0.954,0.931	0.966,1.0	0.983,0.924	0.97,0.979	1.0,0.977	1.0,0.959	0.857,1.0	0.868,0.66	0.895,1.0	1.0,0.949	1.0,0.882	0.95,0.912
Ga05g01852	Chr05	+	17050383	17050631	17050414	17050631	17050145	17050226	NA,0.66	0.852,0.843	1.0,0.94	0.916,0.904	0.95,0.892	0.929,0.904	0.985,0.923	0.88,0.931	0.898,0.961	0.888,0.843	0.928,0.952	0.913,0.742	0.968,1.0	0.954,0.902	0.838,1.0	0.83,0.834
Ga05g01852	Chr05	+	17048707	17048791	17048719	17048791	17048509	17048632	NA,1.0	1.0,0.9	1.0,1.0	1.0,1.0	0.962,0.958	0.915,0.886	0.974,0.942	0.948,0.866	1.0,0.944	0.969,1.0	0.926,1.0	0.763,1.0	1.0,0.939	0.947,0.95	0.967,1.0	0.972,0.925
Ga05g01857	Chr05	-	17078630	17078909	17078630	17078882	17079006	17079236	NA,1.0	0.82,1.0	0.649,0.675	0.704,0.613	0.543,0.521	0.632,0.381	0.543,0.685	0.521,0.464	0.0,1.0	0.725,0.595	0.66,0.877	0.4,0.526	0.792,0.76	0.635,0.492	0.483,0.613	0.543,1.0
Ga05g01861	Chr05	-	17100406	17100764	17100406	17100748	17102101	17102446	NA,NA	1.0,NA	NA,0.0	NA,0.126	0.148,0.088	NA,0.367	0.0,0.0	0.191,0.246	NA,NA	0.0,0.0	0.0,0.0	0.224,0.178	0.0,0.0	0.178,0.303	0.0,1.0	NA,NA
Ga05g01864	Chr05	+	17118963	17119083	17118975	17119083	17118671	17118743	NA,NA	0.0,NA	1.0,0.0	1.0,0.474	0.241,0.519	1.0,0.0	0.6,0.844	0.474,0.558	NA,1.0	1.0,1.0	0.0,1.0	NA,NA	1.0,0.184	0.643,0.474	1.0,NA	NA,0.0
Ga05g01873	Chr05	+	17166600	17166923	17166761	17166923	17166144	17166375	NA,0.168	0.84,0.745	0.588,0.474	0.556,0.484	0.862,0.757	0.9,0.701	0.801,0.647	0.741,0.897	0.785,0.523	0.774,0.68	0.873,0.886	0.806,0.713	0.795,0.753	0.584,0.524	0.54,0.523	0.674,0.564
Ga05g01886	Chr05	-	17293674	17293840	17293674	17293834	17294278	17294341	NA,0.385	0.656,0.417	0.616,0.607	0.508,0.488	0.578,0.437	0.583,0.486	0.569,0.569	0.548,0.505	0.615,0.486	0.549,0.472	0.547,0.598	0.585,0.606	0.592,0.539	0.626,0.658	0.566,0.43	0.519,0.57
Ga05g01895	Chr05	+	17364166	17364283	17364174	17364283	17363901	17364022	1.0,NA	0.318,NA	0.272,0.384	0.539,0.318	0.286,0.167	0.428,0.254	0.318,0.318	0.397,0.151	0.0,1.0	0.483,0.404	0.301,0.141	0.595,0.353	0.318,0.395	0.599,0.555	0.483,0.105	1.0,0.384
Ga05g01912	Chr05	-	17609674	17610172	17609674	17610169	17611750	17611977	NA,0.165	0.134,0.209	0.044,0.329	0.183,0.165	0.242,0.121	0.204,0.055	0.073,0.156	0.253,0.0	0.107,0.132	0.061,0.182	0.168,0.124	0.289,0.231	0.142,0.194	0.196,0.161	0.206,0.17	0.193,0.149
Ga05g01919	Chr05	+	17710879	17711126	17710932	17711126	17710413	17710776	1.0,NA	0.821,1.0	0.663,1.0	NA,0.663	1.0,1.0	NA,0.766	0.696,1.0	1.0,1.0	NA,NA	0.766,0.534	0.893,1.0	NA,1.0	0.747,1.0	1.0,0.887	1.0,1.0	NA,NA
Ga05g01925	Chr05	-	17741900	17742402	17741900	17742399	17742505	17742673	0.662,NA	0.551,1.0	0.662,0.457	0.197,0.495	0.523,0.374	0.424,0.0	0.316,0.154	0.261,0.266	0.0,0.495	0.466,0.395	0.381,0.267	0.523,0.34	0.348,0.419	0.395,0.674	0.329,0.476	0.662,0.29
Ga05g01927	Chr05	+	17750532	17750668	17750611	17750668	17750335	17750423	NA,0.566	0.398,0.77	0.439,0.627	0.472,0.59	0.318,0.367	0.332,0.499	0.487,0.402	0.432,0.456	0.359,0.383	0.3,0.414	0.294,0.482	0.657,0.723	0.499,0.506	0.379,0.276	0.32,0.482	0.495,0.528
Ga05g01932	Chr05	+	17803357	17803582	17803375	17803582	17803109	17803261	0.0,0.0	0.0,NA	NA,0.0	0.0,0.0	0.199,0.245	NA,0.0	0.234,0.125	0.138,0.383	0.0,0.0	NA,0.0	0.0,0.0	NA,NA	0.0,0.221	0.176,0.719	0.0,NA	NA,0.0
Ga05g01958	Chr05	-	18150343	18150421	18150343	18150418	18151052	18151262	NA,0.0	0.495,0.0	NA,0.0	0.164,0.0	0.259,0.103	0.133,0.134	0.131,0.14	0.14,0.0	0.246,0.0	0.595,0.384	0.662,0.746	0.235,0.342	0.253,0.166	0.164,0.212	0.0,NA	1.0,0.246
Ga05g01962	Chr05	+	18176925	18177444	18177183	18177444	18176617	18176842	NA,0.08	0.016,0.0	0.0,0.0	0.014,0.013	0.012,0.01	0.0,0.016	0.021,0.008	0.016,0.013	0.111,0.021	0.031,0.0	0.0,0.0	0.028,0.0	0.023,0.0	0.0,0.0	0.0,0.0	0.0,0.03
Ga05g01963	Chr05	-	18179763	18180202	18179763	18180199	18180331	18180579	NA,0.391	NA,NA	NA,NA	1.0,0.329	0.495,NA	0.0,NA	NA,NA	0.0,NA	NA,NA	NA,NA	NA,0.0	NA,NA	NA,NA	NA,NA	NA,NA	0.595,0.353
Ga05g01982	Chr05	-	18371117	18371973	18371117	18371939	18372644	18372714	NA,1.0	NA,NA	NA,NA	NA,NA	0.789,0.0	NA,NA	0.529,0.429	0.0,0.0	NA,1.0	NA,1.0	NA,NA	NA,NA	NA,NA	NA,NA	NA,NA	NA,NA
Ga05g01983	Chr05	+	18377023	18377137	18377090	18377137	18376828	18376924	NA,1.0	0.9,1.0	0.706,1.0	0.89,0.783	1.0,0.955	0.767,0.959	0.917,0.844	0.926,1.0	0.956,0.866	1.0,0.878	0.972,0.956	0.216,0.231	0.915,0.677	0.878,1.0	1.0,1.0	0.545,0.815
Ga05g01991	Chr05	-	18445433	18445864	18445433	18445860	18446107	18446508	NA,0.464	0.442,0.576	0.233,0.505	0.288,0.378	0.262,0.304	0.0,0.237	0.252,0.236	0.112,0.201	0.234,0.22	0.342,0.564	0.296,0.267	0.542,0.588	0.236,0.17	0.192,0.243	0.27,0.385	0.389,0.307
Ga05g01997	Chr05	-	18488133	18488254	18488133	18488251	18488334	18488459	NA,0.395	0.43,0.0	0.0,0.495	0.606,0.37	0.306,0.246	0.558,0.367	0.375,0.395	0.443,0.602	0.353,0.411	0.898,0.495	0.473,0.07	0.37,0.366	0.232,0.303	0.303,0.37	0.558,0.471	0.174,0.378
Ga05g02026	Chr05	-	18838552	18838634	18838552	18838597	18838744	18838812	NA,0.638	0.309,0.109	0.746,0.71	0.558,0.444	0.416,0.47	0.497,0.51	0.507,0.564	0.621,0.595	0.478,0.571	0.423,0.819	0.711,0.601	0.0,0.0	0.579,0.731	0.767,0.656	0.482,0.28	0.577,0.583
Ga05g02026	Chr05	-	18837817	18838227	18837817	18837994	18838363	18838447	NA,0.789	1.0,1.0	1.0,0.842	0.871,0.883	0.891,0.962	0.82,0.914	0.821,0.928	0.838,0.857	0.949,0.85	0.7,0.659	0.887,0.8	1.0,1.0	0.882,0.755	0.787,0.656	0.787,1.0	0.621,0.662
Ga05g02037	Chr05	+	18952055	18952202	18952117	18952202	18951577	18951634	NA,1.0	0.812,NA	1.0,1.0	0.812,1.0	1.0,1.0	1.0,1.0	0.867,0.892	1.0,1.0	1.0,1.0	0.788,1.0	0.658,1.0	0.683,0.888	0.812,0.861	0.903,0.788	0.872,1.0	1.0,0.908
Ga05g02042	Chr05	+	18980572	18980827	18980578	18980827	18980244	18980333	NA,0.803	0.604,0.656	0.625,0.442	0.67,0.72	0.712,0.765	0.895,0.616	0.569,0.748	0.787,0.741	0.627,0.726	0.613,0.851	0.643,0.846	0.879,0.887	0.617,0.637	0.731,0.735	0.76,0.851	0.734,0.768
Ga05g02061	Chr05	+	19119887	19120038	19119949	19120038	19119489	19119754	NA,1.0	1.0,NA	1.0,1.0	1.0,1.0	0.756,0.897	1.0,0.788	0.832,0.84	0.855,0.756	1.0,1.0	1.0,1.0	0.63,1.0	0.21,0.0	1.0,1.0	1.0,1.0	1.0,1.0	1.0,0.595
Ga05g02080	Chr05	-	19559110	19559568	19559110	19559195	19559646	19560080	1.0,1.0	0.75,1.0	1.0,1.0	1.0,0.2	0.5,1.0	0.333,1.0	0.455,0.455	0.379,1.0	1.0,0.556	1.0,0.867	0.714,0.882	1.0,1.0	0.5,0.5	0.412,0.714	0.417,1.0	1.0,1.0
Ga05g02105	Chr05	+	19834409	19835226	19834457	19835226	19832710	19834231	NA,0.034	0.038,0.0	0.0,0.0	0.0,0.0	0.0,0.102	0.064,0.043	0.0,0.0	0.207,0.07	0.029,0.045	0.0,0.0	0.11,0.0	0.088,0.0	0.0,0.023	0.0,0.107	0.088,0.0	0.088,0.05
Ga05g02110	Chr05	+	19867686	19868304	19867880	19868304	19867041	19867104	1.0,NA	1.0,NA	1.0,0.867	0.846,1.0	1.0,1.0	1.0,NA	1.0,0.455	1.0,NA	1.0,0.778	0.455,0.429	1.0,0.643	0.241,0.0	1.0,0.6	0.706,0.917	0.875,1.0	NA,1.0
Ga05g02125	Chr05	+	20072130	20072411	20072182	20072411	20069807	20072010	NA,0.0	0.0,NA	NA,0.0	NA,0.0	0.248,0.209	0.0,0.398	0.0,0.0	0.0,0.0	NA,1.0	NA,NA	1.0,1.0	0.725,NA	0.0,0.398	1.0,0.398	1.0,NA	0.18,NA
Ga05g02125	Chr05	+	20072182	20072411	20072195	20072411	20069807	20072010	NA,1.0	1.0,NA	NA,1.0	NA,1.0	0.471,1.0	1.0,0.471	1.0,1.0	1.0,1.0	NA,NA	NA,NA	0.471,0.0	0.308,NA	1.0,1.0	NA,1.0	NA,0.0	1.0,NA
Ga05g02125	Chr05	+	20072130	20072411	20072195	20072411	20069807	20072010	NA,1.0	1.0,NA	NA,1.0	NA,1.0	0.378,1.0	1.0,0.548	1.0,1.0	1.0,1.0	NA,1.0	NA,NA	0.708,0.646	0.603,NA	1.0,1.0	1.0,1.0	1.0,0.0	1.0,NA
Ga05g02129	Chr05	-	20101376	20101475	20101376	20101472	20101588	20101951	NA,0.452	0.17,0.0	0.551,0.282	0.392,0.253	0.359,0.595	0.296,0.282	0.441,0.516	0.395,0.3	0.367,0.36	0.551,0.292	0.0,0.0	0.296,NA	0.37,0.0	0.481,0.478	0.514,0.269	0.388,0.417
Ga05g02131	Chr05	-	20113130	20114053	20113130	20113400	20114209	20114816	NA,0.765	0.037,0.0	0.0,0.067	0.0,0.268	0.075,0.077	0.211,0.029	0.107,0.067	0.15,0.077	0.0,0.071	0.071,0.32	0.088,0.106	0.564,0.559	0.067,0.057	0.191,0.438	0.229,0.122	0.289,0.2
Ga05g02138	Chr05	+	20197059	20197175	20197062	20197175	20196864	20196958	NA,0.0	0.14,0.164	0.246,0.392	0.545,0.274	0.369,0.403	0.289,0.36	0.471,0.294	0.459,0.286	0.329,0.595	0.445,0.438	0.329,0.257	0.0,NA	0.505,0.323	0.226,0.523	0.232,NA	1.0,0.246
Ga05g02138	Chr05	+	20201043	20201410	20201052	20201410	20200385	20200699	NA,0.188	0.698,1.0	0.829,0.802	0.543,0.687	0.597,0.517	0.679,0.481	0.818,0.889	0.666,0.641	NA,1.0	0.665,0.745	0.625,0.706	NA,NA	0.698,0.706	0.923,0.784	0.316,0.649	NA,0.188
Ga05g02172	Chr05	+	20580153	20580506	20580156	20580506	20579672	20579832	NA,NA	0.329,NA	1.0,0.662	0.746,0.54	0.71,0.642	0.746,0.714	0.555,0.786	0.574,0.893	NA,0.71	0.696,0.71	0.71,0.746	NA,NA	0.495,0.755	0.395,0.728	0.495,0.0	0.632,0.495
Ga05g02172	Chr05	+	20581749	20582898	20581783	20582898	20581056	20581593	NA,1.0	1.0,NA	NA,0.692	0.789,0.857	0.778,1.0	0.849,0.759	0.887,0.84	1.0,0.765	1.0,0.857	0.692,0.887	0.724,1.0	NA,NA	0.945,0.871	1.0,0.801	NA,NA	NA,1.0
Ga05g02189	Chr05	-	20769347	20769577	20769347	20769472	20770079	20770202	NA,0.565	0.789,1.0	1.0,1.0	0.867,1.0	0.707,0.882	0.846,0.692	0.576,1.0	0.846,0.818	0.692,1.0	1.0,0.467	0.926,1.0	1.0,0.818	0.846,1.0	0.778,0.667	0.692,1.0	0.769,0.939
Ga05g02203	Chr05	+	20896211	20896803	20896224	20896803	20894526	20895599	NA,0.37	0.0,NA	NA,0.0	0.0,0.263	0.308,0.0	0.0,0.229	0.0,0.0	0.113,0.0	0.01,0.042	0.0,0.0	0.053,0.1	0.165,0.113	0.471,0.0	0.0,0.113	0.641,0.0	0.046,0.052
Ga05g02204	Chr05	-	20903637	20903835	20903637	20903790	20904760	20904926	NA,0.917	0.855,0.862	1.0,0.757	1.0,1.0	0.911,0.63	1.0,1.0	0.969,0.858	0.881,0.63	1.0,1.0	1.0,1.0	0.9,0.806	0.809,0.787	1.0,0.959	0.92,0.893	0.955,1.0	0.917,0.906
Ga05g02221	Chr05	-	21034904	21035486	21034904	21035480	21035698	21035891	NA,0.503	NA,NA	NA,NA	0.588,0.55	0.488,1.0	NA,NA	NA,NA	0.488,1.0	0.826,0.588	1.0,NA	0.656,NA	0.16,1.0	1.0,NA	0.0,NA	0.388,1.0	0.673,0.656
Ga05g02244	Chr05	-	21325330	21325412	21325330	21325406	21325502	21325715	NA,NA	0.241,0.0	NA,NA	0.488,NA	0.192,1.0	1.0,0.0	NA,1.0	0.322,0.0	NA,1.0	0.16,0.417	0.442,1.0	1.0,1.0	NA,1.0	1.0,0.241	0.0,0.0	NA,0.0
Ga05g02246	Chr05	+	21346404	21347650	21346737	21347650	21344837	21345964	NA,NA	NA,NA	1.0,0.0	0.333,0.0	NA,0.333	NA,1.0	NA,0.333	NA,NA	NA,0.333	0.111,1.0	0.111,0.238	0.0,NA	NA,NA	1.0,1.0	1.0,NA	1.0,1.0
Ga05g02259	Chr05	+	21490777	21491920	21490829	21491920	21490232	21490483	NA,0.0	NA,NA	1.0,NA	1.0,0.725	0.569,0.468	0.468,0.0	0.0,NA	0.248,0.361	NA,NA	NA,NA	NA,NA	NA,NA	NA,NA	NA,NA	NA,NA	0.398,0.117
Ga05g02263	Chr05	+	21574977	21575062	21575000	21575062	21574823	21574899	NA,0.93	0.692,1.0	0.933,0.656	0.902,0.849	0.697,0.854	0.955,0.792	0.658,0.875	0.766,0.791	0.843,0.792	1.0,0.766	0.695,0.905	0.741,0.88	0.725,0.859	0.643,0.849	0.751,0.776	0.87,0.855
Ga05g02290	Chr05	-	21910987	21911226	21910987	21911200	21911642	21911886	NA,0.081	0.0,NA	NA,1.0	0.0,0.042	0.033,0.109	0.0,0.0	0.032,0.146	0.04,0.086	0.0,0.0	NA,0.0	NA,NA	NA,NA	0.545,0.615	0.0,0.0	NA,NA	NA,0.21
Ga05g02292	Chr05	-	21942379	21942982	21942379	21942979	21943068	21943144	NA,1.0	0.329,NA	0.329,0.34	0.246,0.387	0.324,0.414	0.191,0.276	0.458,0.343	0.344,0.25	0.0,0.329	0.495,0.683	0.329,0.495	1.0,NA	0.414,0.495	0.43,0.32	0.14,1.0	0.197,0.662
Ga05g02319	Chr05	-	22236397	22237099	22236397	22236449	22237452	22237552	1.0,NA	1.0,1.0	1.0,0.857	1.0,0.686	0.852,0.886	0.7,1.0	1.0,0.771	0.81,0.818	0.6,0.778	0.875,0.333	0.8,0.846	1.0,1.0	1.0,1.0	0.647,1.0	1.0,1.0	0.789,0.882
Ga05g02331	Chr05	-	22385416	22385729	22385416	22385724	22386793	22386798	NA,0.658	NA,NA	NA,NA	1.0,0.742	NA,0.243	NA,0.742	1.0,0.243	1.0,1.0	NA,NA	0.0,1.0	NA,0.325	1.0,NA	0.49,1.0	NA,1.0	1.0,1.0	1.0,0.243
Ga05g02339	Chr05	-	22499837	22500481	22499837	22500228	22500564	22500665	NA,0.068	0.091,0.083	0.094,0.095	0.045,0.079	0.031,0.072	0.045,0.101	0.1,0.047	0.015,0.091	0.111,0.077	0.091,0.059	0.084,0.052	0.045,0.0	0.077,0.09	0.075,0.059	0.08,0.02	0.048,0.042
Ga05g02361	Chr05	-	22823671	22824441	22823671	22824340	22824766	22825518	NA,0.744	1.0,1.0	0.0,1.0	1.0,1.0	1.0,0.4	NA,1.0	0.2,0.2	0.333,1.0	1.0,1.0	1.0,0.8	0.944,0.852	0.433,0.368	0.571,0.692	NA,1.0	0.5,1.0	1.0,NA
Ga05g02367	Chr05	-	23062199	23062334	23062199	23062329	23063546	23064856	NA,1.0	0.942,0.794	1.0,0.49	0.852,0.933	1.0,0.962	NA,1.0	0.771,1.0	0.935,1.0	1.0,0.957	1.0,0.828	0.958,0.852	0.943,0.834	1.0,0.634	0.837,0.771	0.955,1.0	0.841,1.0
Ga05g02367	Chr05	-	23065311	23065611	23065311	23065474	23065813	23066103	NA,0.0	0.091,NA	0.6,0.0	0.263,0.4	0.286,0.091	1.0,0.5	0.2,0.0	0.25,0.091	0.273,0.053	0.333,1.0	0.29,0.059	0.247,0.375	0.647,0.111	0.6,0.222	0.478,0.385	0.143,0.4
Ga05g02367	Chr05	-	23063546	23064468	23063546	23064246	23064769	23064856	NA,0.009	0.0,0.2	NA,NA	0.0,0.263	1.0,0.0	1.0,0.0	1.0,0.5	0.0,0.25	0.0,0.613	0.0,1.0	0.29,0.25	0.306,0.255	0.5,1.0	0.667,0.0	0.333,0.143	0.375,0.429
Ga05g02367	Chr05	-	23063546	23064468	23063546	23063635	23064769	23064856	NA,1.0	NA,1.0	0.0,0.0	1.0,0.294	0.714,NA	1.0,0.0	1.0,0.333	0.0,0.333	NA,0.905	0.333,0.333	0.667,0.4	0.312,0.481	0.25,1.0	0.304,0.0	0.6,1.0	0.385,0.6
Ga05g02367	Chr05	-	23063546	23064246	23063546	23063635	23064769	23064856	NA,1.0	1.0,1.0	0.0,0.0	1.0,0.368	0.6,1.0	NA,0.333	NA,0.2	0.333,0.4	1.0,0.75	0.636,0.0	0.8,0.5	0.365,0.576	0.143,NA	0.273,0.125	0.6,1.0	0.385,0.5
Ga05g02367	Chr05	-	23063546	23063635	23063546	23063610	23064769	23064856	1.0,NA	0.0,NA	0.446,1.0	0.0,0.707	0.287,0.0	0.0,0.446	NA,0.244	0.707,1.0	NA,0.212	1.0,0.446	0.305,0.256	0.396,0.273	0.376,0.0	0.547,0.484	0.212,NA	0.763,0.617
Ga05g02367	Chr05	-	23063546	23064468	23063546	23063610	23064769	23064856	NA,1.0	0.0,1.0	0.0,NA	0.111,0.556	0.556,0.0	0.333,0.0	1.0,0.167	0.0,1.0	NA,0.76	1.0,0.333	0.353,0.222	0.266,0.302	0.2,0.333	0.385,0.0	0.333,1.0	0.714,0.75
Ga05g02367	Chr05	-	23062199	23064468	23062199	23062334	23064769	23064856	NA,0.143	0.0,0.2	0.0,0.0	0.048,0.079	0.071,0.0	0.03,0.0	0.015,0.024	0.0,0.037	0.154,0.157	0.0,0.059	0.043,0.011	0.521,0.565	0.05,0.07	0.03,0.0	0.086,0.037	0.116,0.107
Ga05g02367	Chr05	-	23062199	23064246	23062199	23062334	23064769	23064856	NA,0.763	0.054,0.333	0.0,0.0	0.101,0.108	0.049,0.046	0.0,0.016	0.0,0.012	0.041,0.055	0.185,0.056	0.098,0.0	0.069,0.016	0.578,0.655	0.026,0.0	0.025,0.012	0.086,0.103	0.116,0.074
Ga05g02367	Chr05	-	23065311	23065611	23065311	23065480	23065813	23066103	NA,0.0	0.011,0.0	0.083,0.0	0.056,0.036	0.048,0.014	0.03,0.25	0.027,0.0	0.061,0.059	0.111,0.015	0.07,0.077	0.058,0.013	0.062,0.118	0.244,0.019	0.06,0.033	0.08,0.128	0.059,0.065
Ga05g02367	Chr05	-	23065311	23065480	23065311	23065474	23065813	23066103	NA,0.975	0.893,1.0	0.92,0.87	0.826,0.945	0.855,0.873	1.0,0.741	0.895,0.727	0.879,0.604	0.741,0.777	0.864,1.0	0.852,0.818	0.826,0.811	0.844,0.861	0.953,0.887	0.909,0.802	0.717,0.902
Ga05g02367	Chr05	-	23063546	23064246	23063546	23063610	23064769	23064856	NA,1.0	0.5,1.0	0.0,NA	0.429,0.636	0.429,0.13	0.0,0.333	NA,0.091	0.6,1.0	1.0,0.5	1.0,0.0	0.476,0.3	0.316,0.388	0.111,0.0	0.36,0.143	0.333,1.0	0.714,0.667
Ga05g02367	Chr05	-	23061994	23062105	23061994	23062102	23062199	23064856	NA,0.715	0.898,1.0	1.0,0.915	0.88,0.767	0.894,0.92	0.887,0.831	0.895,0.821	0.688,0.932	0.797,0.777	0.716,0.844	0.761,0.883	0.88,0.898	0.94,0.855	0.826,0.858	0.807,0.7	0.809,0.958
Ga05g02369	Chr05	+	23136095	23136258	23136098	23136258	23135920	23136016	NA,0.056	0.045,0.0	0.034,0.052	0.102,0.129	0.138,0.027	0.0,0.138	0.02,0.089	0.072,0.102	0.0,0.079	0.035,0.07	0.057,0.131	0.113,0.212	0.065,0.0	0.058,0.014	0.024,0.085	0.097,0.081
Ga05g02371	Chr05	-	23148029	23148292	23148029	23148238	23148859	23148934	NA,0.752	0.303,1.0	1.0,1.0	0.809,0.867	0.816,0.749	0.765,0.712	0.693,0.751	0.796,0.352	0.62,0.676	1.0,1.0	1.0,0.839	0.932,1.0	0.907,0.782	1.0,0.937	0.765,1.0	0.929,0.859
Ga05g02377	Chr05	-	23209712	23209858	23209712	23209851	23210048	23210108	NA,NA	NA,0.0	0.386,0.0	0.485,0.159	0.45,0.288	0.485,0.386	0.386,0.776	0.688,0.586	NA,0.485	1.0,0.386	0.191,0.574	0.807,0.79	1.0,0.739	NA,0.586	0.485,1.0	NA,0.0
Ga05g02384	Chr05	+	23429555	23430120	23429706	23430120	23429132	23429303	NA,1.0	0.333,NA	NA,1.0	1.0,0.884	1.0,NA	NA,0.2	1.0,1.0	0.818,1.0	0.846,0.86	0.6,0.471	1.0,1.0	NA,NA	0.739,0.789	0.391,0.333	0.673,1.0	0.636,0.588
Ga05g02390	Chr05	-	23531742	23533006	23531742	23532919	23533680	23533746	NA,1.0	0.478,1.0	0.286,1.0	1.0,1.0	1.0,0.728	1.0,1.0	1.0,0.811	1.0,0.243	1.0,0.445	0.662,0.616	0.886,0.874	0.783,0.828	0.789,0.789	1.0,0.928	0.752,0.707	1.0,0.517
Ga05g02406	Chr05	-	23721824	23722270	23721824	23722267	23722592	23722686	NA,0.641	NA,NA	NA,1.0	0.0,0.898	0.495,0.797	0.595,0.88	0.606,0.632	0.353,0.395	NA,1.0	1.0,0.495	0.0,0.0	NA,NA	NA,0.495	0.0,1.0	0.0,1.0	0.511,0.614
Ga05g02416	Chr05	+	23833392	23833781	23833404	23833781	23832562	23833067	NA,0.577	0.403,0.643	0.529,0.808	0.692,0.643	0.574,0.643	0.954,0.703	0.696,0.758	0.908,0.838	0.89,0.509	0.9,0.545	0.762,0.752	0.621,0.61	0.73,0.718	0.6,0.737	0.854,0.677	0.836,0.722
Ga05g02429	Chr05	-	23954563	23954834	23954563	23954728	23954938	23955027	NA,0.905	0.829,1.0	0.647,0.923	1.0,0.806	0.899,0.859	0.956,0.875	0.972,0.875	0.904,1.0	0.833,1.0	0.692,0.733	0.76,0.677	0.43,0.242	0.932,0.909	0.75,0.873	1.0,1.0	0.917,0.926
Ga05g02437	Chr05	+	24049911	24050265	24049938	24050265	24049465	24049661	NA,0.109	0.137,0.543	0.289,0.302	0.373,0.222	0.156,0.185	0.131,0.175	0.361,0.363	0.094,0.094	0.346,0.129	0.299,0.331	0.643,0.68	0.142,0.117	0.11,0.218	0.12,0.229	0.176,0.419	0.284,0.409
Ga05g02440	Chr05	+	24123145	24123223	24123188	24123223	24121196	24121291	NA,1.0	NA,NA	1.0,NA	1.0,0.789	0.833,0.933	0.772,0.895	0.923,0.76	0.82,0.937	NA,0.413	NA,0.0	0.831,1.0	0.397,0.45	0.26,1.0	1.0,NA	NA,NA	NA,0.915
Ga05g02458	Chr05	-	24363514	24365473	24363514	24365470	24366909	24366980	NA,NA	NA,NA	NA,0.329	NA,NA	0.296,0.0	0.246,0.0	0.296,0.424	0.14,0.495	NA,NA	NA,NA	NA,0.0	0.0,NA	0.0,NA	0.0,NA	NA,NA	NA,0.0
Ga05g02465	Chr05	+	24460418	24460564	24460446	24460564	24459789	24460343	NA,NA	0.05,0.116	1.0,0.0	0.171,0.213	0.205,0.32	0.393,0.326	0.307,0.295	0.537,0.159	1.0,0.0	0.259,0.273	0.168,0.202	0.111,0.064	0.186,0.26	0.371,0.282	0.136,0.136	0.0,0.282
Ga05g02469	Chr05	+	24519632	24521324	24521135	24521324	24519154	24519422	0.2,NA	1.0,NA	0.0,0.556	1.0,0.5	0.375,0.625	0.2,0.231	0.091,0.25	0.8,0.294	0.333,0.5	1.0,1.0	0.5,0.273	0.805,1.0	1.0,0.6	0.2,0.086	0.043,0.0	1.0,0.481
Ga05g02469	Chr05	+	24522209	24523695	24523605	24523695	24521435	24521723	0.0,NA	0.25,NA	0.0,0.0	0.231,0.25	0.111,0.0	0.333,1.0	0.0,0.0	NA,0.0	0.0,0.029	1.0,0.091	0.333,0.333	0.341,0.286	0.0,0.0	0.0,0.0	0.0,0.0	0.0,0.0
Ga05g02470	Chr05	+	24531793	24533742	24532341	24533742	24531595	24531637	NA,0.0	0.5,NA	0.0,0.143	0.154,0.2	0.059,0.294	0.0,0.143	0.0,0.259	0.2,0.25	1.0,0.091	0.333,0.417	0.133,0.238	0.183,0.133	0.2,0.067	0.154,0.0	0.2,0.0	0.0,0.25
Ga05g02493	Chr05	-	24984588	24984746	24984588	24984735	24984863	24986954	NA,NA	0.0,NA	0.0,0.0	0.0,0.083	0.04,0.031	0.0,0.0	0.0,0.0	0.146,0.07	NA,NA	0.312,0.645	0.0,0.0	1.0,1.0	0.092,0.0	NA,0.0	0.0,NA	NA,NA
Ga05g02493	Chr05	-	24982974	24983604	24982974	24983437	24983755	24984264	NA,1.0	0.0,0.0	0.0,0.143	0.091,0.0	0.194,0.059	NA,0.091	0.111,0.2	0.294,0.231	NA,NA	1.0,0.333	0.0,NA	NA,NA	0.091,NA	0.333,0.0	0.333,0.5	NA,NA
Ga05g02493	Chr05	-	24982974	24983437	24982974	24983411	24983755	24984264	NA,0.0	0.615,1.0	0.285,0.324	0.444,0.375	0.317,0.46	NA,0.255	0.233,0.363	0.21,0.333	NA,NA	0.0,0.138	0.406,NA	NA,0.0	0.444,0.0	0.151,0.091	0.615,0.444	NA,NA
Ga05g02493	Chr05	-	24989768	24989942	24989768	24989937	24990071	24990222	NA,NA	NA,NA	NA,0.0	0.0,1.0	0.228,0.0	0.0,0.243	0.0,0.0	0.0,0.0	NA,NA	0.391,0.0	0.391,0.0	NA,NA	0.658,0.0	NA,0.391	NA,NA	NA,NA
Ga05g02493	Chr05	-	24989768	24989942	24989768	24989937	24990058	24990222	NA,NA	1.0,NA	NA,0.0	1.0,0.658	0.204,0.366	0.0,1.0	0.49,0.428	0.348,0.0	NA,NA	0.0,1.0	0.0,0.49	NA,NA	0.243,0.375	NA,0.325	NA,NA	NA,NA
Ga05g02493	Chr05	-	24982974	24983604	24982974	24983411	24983755	24984264	NA,0.556	0.0,NA	0.0,0.091	0.143,0.0	0.122,0.063	NA,0.067	0.045,0.152	0.122,0.158	NA,NA	0.5,0.091	0.0,NA	NA,0.0	0.091,0.0	0.1,0.0	0.5,0.5	NA,NA
Ga05g02496	Chr05	-	25022947	25023089	25022947	25023021	25023687	25023795	NA,0.163	0.0,0.0	0.0,0.0	0.062,0.055	0.054,0.137	0.0,0.0	0.0,0.0	0.034,0.069	0.0,0.044	0.107,0.0	0.087,0.018	0.01,0.0	0.0,0.03	0.264,0.0	0.075,0.107	0.09,0.073
Ga05g02496	Chr05	-	25024575	25024675	25024575	25024626	25025017	25025128	NA,0.652	0.574,1.0	0.825,0.627	0.669,0.574	0.771,0.632	0.359,0.359	0.336,0.541	0.44,0.634	0.729,0.507	0.915,0.553	0.547,0.821	0.912,0.83	0.453,0.424	0.876,0.729	0.627,0.355	0.623,0.58
Ga05g02498	Chr05	-	25082543	25082902	25082543	25082775	25083339	25083759	NA,0.133	0.118,0.0	0.122,0.073	0.079,0.122	0.066,0.059	0.043,0.076	0.053,0.058	0.104,0.044	0.06,0.086	0.068,0.159	0.084,0.106	0.188,0.053	0.064,0.063	0.129,0.072	0.144,0.045	0.067,0.069
Ga05g02529	Chr05	-	25852409	25852569	25852409	25852559	25852997	25853112	NA,0.186	NA,NA	NA,NA	0.0,0.407	0.224,0.257	1.0,0.103	0.244,0.217	0.364,0.234	NA,NA	NA,1.0	0.0,0.0	1.0,NA	0.0,NA	NA,0.0	1.0,NA	NA,0.733
Ga05g02538	Chr05	+	26034763	26035394	26035318	26035394	26034574	26034683	NA,1.0	0.25,1.0	0.333,1.0	0.478,0.571	0.926,0.889	1.0,0.81	0.778,0.75	0.625,0.895	0.25,0.5	0.714,0.739	0.556,0.545	0.333,1.0	1.0,0.556	1.0,1.0	1.0,0.556	0.333,1.0
Ga05g02539	Chr05	-	26041177	26043854	26041177	26043594	26043955	26045027	0.25,1.0	NA,NA	NA,1.0	NA,NA	1.0,NA	1.0,1.0	1.0,1.0	1.0,NA	0.0,1.0	NA,NA	NA,0.333	NA,NA	NA,NA	NA,1.0	NA,NA	NA,NA
Ga05g02544	Chr05	+	26104471	26104713	26104535	26104713	26103614	26103795	NA,1.0	1.0,NA	1.0,NA	1.0,1.0	1.0,1.0	1.0,0.0	1.0,1.0	0.811,1.0	1.0,0.379	NA,1.0	1.0,1.0	0.0,NA	0.604,1.0	1.0,0.681	1.0,NA	0.604,1.0
Ga05g02546	Chr05	-	26123128	26123582	26123128	26123313	26124002	26124143	NA,0.772	0.382,0.429	0.143,0.397	0.573,0.553	0.505,0.714	0.25,0.536	0.424,0.342	0.231,0.931	0.756,0.52	0.313,0.478	0.562,0.564	0.333,0.0	0.585,0.3	0.098,0.549	0.497,0.435	0.517,0.66
Ga05g02546	Chr05	-	26123128	26123313	26123128	26123307	26123425	26123582	NA,0.877	0.884,0.442	NA,0.917	0.832,0.824	0.946,0.777	1.0,0.748	0.893,0.758	0.92,0.685	0.895,0.807	0.913,0.765	0.842,0.849	0.753,1.0	0.932,0.759	0.811,0.831	0.867,0.818	0.753,0.797
Ga05g02546	Chr05	-	26123128	26123359	26123128	26123313	26124002	26124143	NA,0.883	0.869,0.594	0.186,0.692	0.87,0.755	0.838,0.939	0.647,0.873	0.801,0.745	0.673,0.982	0.934,0.797	0.807,0.458	0.893,0.894	0.508,0.579	0.746,0.728	0.501,0.601	0.794,0.823	0.756,0.852
Ga05g02546	Chr05	-	26123128	26123582	26123128	26123359	26124002	26124143	NA,0.234	0.06,0.261	0.333,0.164	0.116,0.217	0.102,0.101	0.111,0.103	0.112,0.109	0.085,0.143	0.102,0.159	0.064,0.427	0.078,0.095	0.244,0.0	0.246,0.099	0.062,0.358	0.138,0.102	0.179,0.188
Ga05g02547	Chr05	-	26135987	26136041	26135987	26136034	26136609	26136700	1.0,NA	0.462,1.0	0.586,0.762	0.79,0.653	0.781,0.733	0.515,0.841	0.754,0.754	0.719,0.889	0.79,1.0	0.574,0.938	0.691,0.825	0.739,0.43	0.783,0.739	1.0,0.772	0.825,0.722	0.739,0.767
Ga05g02549	Chr05	+	26151969	26152529	26152411	26152529	26151443	26151639	NA,0.016	0.028,0.0	0.088,0.03	0.016,0.029	0.0,0.0	0.0,0.012	0.0,0.0	0.0,0.053	0.015,0.013	0.095,0.015	0.029,0.006	0.091,0.412	0.071,0.069	0.033,0.044	0.019,0.019	0.026,0.016
Ga05g02550	Chr05	+	26157956	26159122	26157959	26159122	26157776	26157826	NA,0.0	0.0,NA	0.0,0.0	0.0,0.0	0.145,0.047	0.412,0.197	0.433,0.109	0.176,0.0	0.0,NA	0.0,0.495	0.0,0.098	0.17,0.44	0.246,0.495	NA,0.0	0.0,0.0	0.0,NA
Ga05g02558	Chr05	+	26208789	26208943	26208801	26208943	26207811	26208714	NA,0.783	0.574,1.0	1.0,1.0	0.783,0.677	0.863,1.0	0.574,1.0	0.771,0.75	0.574,0.783	1.0,0.73	1.0,0.574	1.0,0.878	0.818,0.73	1.0,1.0	0.231,0.643	0.6,0.818	0.706,0.908
Ga05g02574	Chr05	-	26505647	26505922	26505647	26505888	26507271	26507449	NA,0.924	0.905,1.0	0.738,0.797	0.9,0.865	0.852,0.93	1.0,0.91	0.932,0.921	0.918,0.9	0.976,0.846	1.0,0.957	0.91,0.927	0.93,0.789	0.944,0.88	0.965,0.931	0.956,0.826	0.918,0.991
Ga05g02586	Chr05	-	26646250	26646412	26646250	26646334	26647151	26647214	NA,0.781	1.0,1.0	1.0,1.0	0.894,0.894	1.0,0.529	0.894,1.0	1.0,0.91	0.663,1.0	0.925,0.801	0.818,1.0	1.0,0.797	0.484,0.0	0.797,1.0	1.0,0.484	0.861,1.0	0.946,0.866
Ga05g02606	Chr05	-	26846539	26846749	26846539	26846740	26847468	26847571	0.649,NA	NA,0.0	0.0,NA	0.046,0.107	0.11,0.098	0.09,0.048	0.066,0.062	0.098,0.1	0.0,0.27	NA,NA	0.316,0.0	NA,0.0	NA,0.0	NA,0.0	0.0,NA	0.094,0.103
Ga05g02614	Chr05	+	26957031	26957080	26957045	26957080	26956679	26956731	1.0,NA	1.0,NA	1.0,1.0	1.0,0.639	0.907,1.0	1.0,1.0	1.0,0.92	0.747,0.78	NA,1.0	1.0,1.0	1.0,0.307	0.726,0.907	0.78,1.0	NA,1.0	NA,NA	NA,1.0
Ga05g02615	Chr05	-	26963305	26963435	26963305	26963432	26963680	26965787	NA,0.329	0.238,0.0	0.105,0.197	0.642,0.424	0.632,0.404	0.395,0.595	0.514,0.495	0.797,0.746	0.797,0.123	0.123,0.329	0.1,0.059	0.774,NA	0.395,0.45	0.227,0.211	0.308,0.0	0.551,0.329
Ga05g02615	Chr05	-	26962082	26962464	26962082	26962150	26962924	26962986	NA,0.75	0.0,0.0	0.0,0.03	0.0,0.2	0.138,0.333	0.091,0.077	0.091,0.077	0.6,0.0	0.0,0.0	0.0,0.128	0.045,0.0	0.2,0.5	0.182,0.0	0.053,0.212	0.12,0.0	0.2,0.556
Ga05g02627	Chr05	-	27118061	27118132	27118061	27118110	27118217	27118299	NA,0.726	0.684,1.0	0.623,0.691	0.888,0.897	0.912,0.781	0.829,0.862	0.882,0.915	0.807,0.933	0.88,0.852	0.743,0.894	0.728,0.826	0.74,0.832	0.685,0.801	0.694,0.894	0.955,0.919	0.888,0.894
Ga05g02628	Chr05	-	27125478	27125712	27125478	27125664	27126376	27126777	NA,0.368	0.088,0.0	0.0,0.0	0.0,0.176	0.029,0.025	0.145,0.153	0.023,0.042	0.016,0.043	0.0,0.156	0.0,0.283	0.018,0.0	0.461,0.417	0.11,0.102	0.0,0.0	0.042,0.289	0.178,0.05
Ga05g02628	Chr05	-	27121264	27123732	27121264	27122754	27124841	27124958	NA,0.75	0.905,NA	1.0,1.0	0.882,0.529	0.867,0.583	0.6,0.583	0.771,0.667	0.529,0.172	0.81,0.45	0.818,1.0	0.864,0.524	0.984,1.0	1.0,1.0	0.75,0.867	0.643,0.143	0.458,0.541
Ga05g02629	Chr05	+	27143427	27144181	27143446	27144181	27143074	27143202	NA,0.925	1.0,0.0	0.679,0.559	0.947,0.792	0.733,0.651	0.849,0.878	0.964,0.889	0.914,1.0	0.955,0.964	0.756,0.835	0.703,1.0	0.787,1.0	0.782,0.504	0.884,0.629	0.835,1.0	1.0,1.0
Ga05g02633	Chr05	-	27178892	27179081	27178892	27179078	27179176	27179270	NA,0.227	0.155,0.0	0.197,0.098	0.19,0.191	0.076,0.045	0.082,0.068	0.17,0.129	0.214,0.348	0.0,0.204	0.154,0.059	0.113,0.243	0.0,0.0	0.104,0.138	0.292,0.18	0.196,0.182	0.154,0.105
Ga05g02636	Chr05	+	27273264	27273396	27273267	27273396	27273053	27273182	NA,0.329	NA,NA	NA,0.662	1.0,0.329	0.728,0.817	0.766,0.729	0.829,0.803	0.792,0.86	NA,1.0	0.495,0.946	1.0,1.0	0.855,1.0	0.755,0.671	0.873,0.605	NA,NA	NA,0.583
Ga05g02638	Chr05	-	27283677	27284121	27283677	27283970	27285338	27285639	NA,0.64	0.842,0.333	1.0,1.0	0.882,0.906	0.708,0.55	0.429,0.517	0.609,0.686	0.619,0.826	0.814,0.605	0.917,0.789	0.852,0.879	0.774,0.745	0.765,0.804	0.731,0.767	0.882,0.826	0.727,0.577
Ga05g02639	Chr05	+	27334114	27334392	27334141	27334392	27333907	27334028	NA,0.948	0.973,1.0	1.0,0.965	0.901,0.929	0.973,0.903	0.917,0.964	0.942,0.952	0.974,0.975	0.964,0.986	1.0,0.871	0.948,0.91	0.845,1.0	0.92,0.936	0.972,0.971	0.975,0.914	0.865,0.95
Ga05g02657	Chr05	-	27566332	27566449	27566332	27566437	27566539	27566697	NA,0.367	0.298,0.278	0.375,0.29	0.449,0.499	0.432,0.305	0.249,0.256	0.419,0.414	0.32,0.283	0.519,0.344	0.454,0.381	0.436,0.388	0.416,0.532	0.517,0.439	0.431,0.582	0.517,0.241	0.561,0.287
Ga05g02697	Chr05	+	28165412	28165505	28165424	28165505	28165204	28165333	NA,0.643	0.13,0.0	0.153,0.351	0.0,0.73	0.441,0.231	0.184,0.574	0.419,0.403	0.231,0.419	0.375,0.083	0.0,0.31	0.231,0.0	0.0,0.0	0.231,0.205	0.0,0.387	0.0,0.0	0.0,0.31
Ga05g02742	Chr05	+	28932638	28933247	28932649	28933247	28929447	28930901	NA,NA	NA,NA	NA,0.476	NA,0.82	0.476,1.0	NA,1.0	0.577,1.0	1.0,0.476	NA,1.0	0.645,NA	1.0,0.312	NA,1.0	0.0,0.312	NA,1.0	NA,NA	NA,1.0
Ga05g02751	Chr05	+	29105007	29105168	29105010	29105168	29104756	29104847	NA,0.583	0.683,1.0	0.44,0.44	0.809,0.662	0.562,0.583	0.604,0.651	0.35,0.495	0.453,0.662	0.662,0.688	0.662,0.551	0.668,0.681	0.638,0.638	0.608,0.559	0.495,0.627	0.495,0.495	0.54,0.517
Ga05g02779	Chr05	+	29591267	29591874	29591280	29591874	29590746	29591182	NA,0.203	0.229,1.0	0.308,0.308	0.288,0.308	0.203,0.151	0.113,0.182	0.3,0.123	0.43,0.334	0.308,0.616	0.277,0.0	0.171,0.584	0.327,0.182	0.151,0.1	0.308,0.277	0.442,0.471	0.196,0.338
Ga05g02785	Chr05	+	29711941	29712152	29712015	29712152	29711236	29711339	NA,0.649	0.697,1.0	0.633,0.302	0.697,0.789	1.0,0.59	0.633,0.729	0.801,0.789	1.0,1.0	1.0,0.78	1.0,1.0	0.76,1.0	0.924,0.89	0.775,1.0	1.0,0.59	0.775,1.0	1.0,0.668
Ga05g02789	Chr05	-	29781696	29782145	29781696	29782142	29782831	29782931	NA,0.898	0.662,NA	1.0,0.662	0.662,0.727	0.805,0.624	1.0,0.942	0.867,0.855	0.93,0.788	0.797,0.847	1.0,0.895	0.713,0.746	0.887,NA	0.723,0.611	1.0,0.831	0.412,1.0	0.721,0.722
Ga05g02794	Chr05	-	29890036	29890330	29890036	29890304	29890428	29890623	NA,0.018	0.0,0.035	0.05,0.034	0.027,0.057	0.012,0.006	0.062,0.011	0.02,0.02	0.023,0.015	0.026,0.059	0.005,0.111	0.0,0.007	0.04,0.034	0.027,0.027	0.056,0.043	0.05,0.108	0.032,0.024
Ga05g02798	Chr05	-	29949755	29949869	29949755	29949852	29949969	29950068	NA,0.658	1.0,1.0	1.0,1.0	0.654,0.819	1.0,1.0	1.0,1.0	0.966,0.894	1.0,0.801	1.0,0.838	1.0,1.0	0.972,0.862	0.766,0.564	0.957,1.0	1.0,1.0	0.896,1.0	0.969,0.807
Ga05g02802	Chr05	-	30042716	30043357	30042716	30043354	30043690	30043900	NA,0.595	0.583,0.0	0.495,0.219	0.558,0.433	0.391,0.364	0.347,0.341	0.335,0.31	0.453,0.282	0.0,0.29	0.329,0.403	0.246,0.164	0.227,0.246	0.209,0.285	0.314,0.301	0.418,0.54	0.0,0.197
Ga05g02817	Chr05	+	30248541	30248617	30248547	30248617	30248109	30248310	NA,0.802	0.87,1.0	1.0,0.925	0.846,0.929	0.706,0.886	0.922,0.784	0.86,0.811	0.948,0.967	0.765,0.777	0.84,0.909	0.842,0.884	0.902,1.0	0.946,0.752	0.887,0.872	0.814,0.832	0.932,0.856
Ga05g02834	Chr05	+	30732335	30732540	30732338	30732540	30731553	30731648	1.0,NA	1.0,NA	NA,NA	0.898,0.702	0.744,0.724	0.727,0.611	0.675,0.638	0.659,0.61	1.0,0.774	NA,0.0	0.197,0.0	NA,NA	NA,NA	NA,0.0	NA,NA	NA,0.655
Ga05g02853	Chr05	-	31259873	31261759	31259873	31260600	31263075	31263480	NA,0.015	0.008,0.0	0.0,0.0	0.022,0.064	0.0,0.01	0.0,0.0	0.0,0.006	0.0,0.016	0.011,0.012	0.0,0.011	0.0,0.033	0.026,0.0	0.0,0.01	0.012,0.0	0.0,0.026	0.046,0.029
Ga05g02873	Chr05	-	31624851	31624948	31624851	31624922	31626583	31626672	NA,0.491	0.217,0.0	0.109,0.19	0.153,0.16	0.105,0.149	0.115,0.047	0.152,0.095	0.097,0.23	0.091,0.143	0.148,0.067	0.184,0.215	0.138,0.02	0.138,0.028	0.0,0.113	0.1,0.247	0.12,0.223
Ga05g02877	Chr05	-	31725739	31726038	31725739	31726021	31726156	31726372	NA,NA	0.564,NA	NA,0.486	1.0,0.0	1.0,0.534	0.0,0.463	NA,1.0	NA,0.0	NA,NA	NA,NA	0.223,NA	NA,NA	NA,NA	NA,0.721	NA,NA	NA,NA
Ga05g02878	Chr05	-	31789134	31789441	31789134	31789409	31789551	31789636	1.0,1.0	1.0,1.0	1.0,0.879	0.873,0.893	0.959,0.896	0.935,0.798	1.0,0.886	0.805,0.717	1.0,0.93	1.0,0.911	1.0,0.82	0.873,1.0	0.723,0.952	0.957,0.957	0.847,0.64	1.0,1.0
Ga05g02906	Chr05	-	32366309	32367005	32366309	32366796	32367080	32367251	NA,0.0	0.081,0.12	0.037,0.0	0.048,0.026	0.079,0.097	0.44,0.086	0.116,0.048	0.231,0.071	0.0,0.125	0.056,0.102	0.026,0.101	0.579,0.333	0.2,0.0	0.25,0.052	0.053,0.1	0.167,0.0
Ga05g02907	Chr05	-	32386896	32388732	32386896	32388728	32389269	32389397	1.0,NA	NA,1.0	0.538,1.0	1.0,0.629	1.0,0.66	NA,0.0	0.66,1.0	0.0,NA	0.764,1.0	0.814,0.853	0.914,0.694	NA,NA	0.721,0.901	0.784,0.684	0.0,1.0	0.814,0.872
Ga05g02913	Chr05	-	32478222	32478447	32478222	32478438	32480011	32480183	NA,1.0	1.0,1.0	0.581,0.597	0.706,0.698	0.735,0.618	0.783,0.921	0.685,0.689	0.82,0.889	0.564,0.683	1.0,0.621	0.957,0.816	0.743,0.911	0.803,0.776	0.775,0.742	0.755,0.893	0.911,0.683
Ga05g02924	Chr05	+	32693316	32693368	32693319	32693368	32692546	32692602	NA,0.837	0.754,0.873	0.683,0.923	0.784,0.83	0.744,0.811	0.936,0.754	0.84,0.869	0.821,0.784	0.791,0.792	0.778,0.794	0.805,0.802	0.777,0.823	0.827,0.871	0.892,0.827	0.853,0.827	0.778,0.815
Ga05g02925	Chr05	+	32718075	32719031	32718078	32719031	32717641	32717984	NA,0.624	0.825,0.815	0.738,0.674	0.706,0.76	0.698,0.462	0.797,0.655	0.668,0.766	0.818,0.746	0.762,0.745	0.792,0.761	0.761,0.681	0.725,0.71	0.735,0.696	0.932,0.745	0.74,0.873	0.702,0.743
Ga05g02925	Chr05	+	32716655	32717984	32717641	32717984	32714233	32714552	NA,0.012	0.016,0.0	0.019,0.0	0.01,0.037	0.0,0.013	0.042,0.0	0.008,0.0	0.024,0.0	0.04,0.015	0.006,0.003	0.017,0.009	0.012,0.0	0.022,0.01	0.0,0.014	0.0,0.0	0.002,0.004
Ga05g02927	Chr05	-	32744946	32745313	32744946	32745302	32745492	32745612	NA,0.476	0.694,1.0	0.522,0.679	0.348,0.708	0.697,0.736	0.522,0.645	0.612,0.723	0.548,0.518	0.761,0.389	0.602,0.338	0.602,0.614	0.624,0.732	0.771,0.543	0.666,0.827	0.858,0.732	0.396,0.513
Ga05g02933	Chr05	-	32818730	32819133	32818730	32819096	32819228	32820171	NA,0.25	0.647,0.0	0.72,0.128	0.423,0.084	NA,NA	0.0,0.075	0.071,0.155	1.0,0.0	0.328,0.248	0.423,0.196	0.395,0.569	0.44,0.462	0.28,0.196	0.344,0.177	0.631,0.595	0.623,0.32
Ga05g02956	Chr05	-	33464409	33464526	33464409	33464522	33464634	33464779	NA,0.0	NA,NA	NA,0.088	0.0,0.108	0.083,0.065	0.177,0.054	0.0,0.118	0.104,0.088	NA,NA	0.0,0.127	0.0,NA	0.493,0.0	0.0,0.0	0.0,0.035	0.0,0.0	0.051,0.15
Ga05g02956	Chr05	-	33467267	33467447	33467267	33467384	33467658	33467725	NA,NA	0.0,NA	NA,1.0	1.0,1.0	0.866,1.0	1.0,0.683	0.913,1.0	0.854,1.0	NA,NA	1.0,0.822	1.0,0.381	1.0,NA	1.0,1.0	1.0,1.0	NA,NA	1.0,1.0
Ga05g02957	Chr05	+	33479268	33479385	33479304	33479385	33478548	33478657	NA,0.567	NA,NA	0.226,NA	0.156,0.689	0.689,0.307	0.0,0.129	0.496,0.085	0.228,0.0	0.0,NA	0.362,0.287	0.487,0.425	0.798,0.869	0.287,0.198	1.0,0.19	0.27,0.425	0.156,0.0
Ga05g02966	Chr05	+	33969376	33969762	33969381	33969762	33968454	33969294	NA,1.0	1.0,0.49	1.0,1.0	1.0,1.0	0.871,0.419	1.0,1.0	0.59,0.49	0.243,0.0	0.0,0.0	0.243,0.325	0.512,0.906	0.818,1.0	0.658,1.0	1.0,1.0	0.278,1.0	1.0,0.546
Ga05g02966	Chr05	+	33969190	33969762	33969242	33969762	33968454	33969112	NA,1.0	1.0,1.0	1.0,1.0	0.569,1.0	1.0,0.822	1.0,1.0	1.0,1.0	0.664,0.664	1.0,0.822	1.0,1.0	0.752,0.704	0.509,1.0	0.856,1.0	1.0,1.0	1.0,1.0	0.698,0.748
Ga05g02966	Chr05	+	33969376	33969762	33969412	33969762	33969190	33969294	NA,1.0	1.0,1.0	1.0,1.0	1.0,1.0	1.0,1.0	1.0,1.0	0.838,1.0	1.0,1.0	NA,1.0	1.0,1.0	1.0,1.0	0.855,0.596	1.0,0.649	NA,1.0	1.0,1.0	1.0,1.0
Ga05g02975	Chr05	+	34953364	34954632	34953674	34954632	34952671	34952799	NA,0.521	0.333,0.2	0.333,0.0	0.467,0.083	0.265,0.276	0.25,0.154	0.212,0.157	0.091,0.25	0.333,0.385	0.1,0.333	0.444,0.12	NA,1.0	0.371,0.172	0.097,0.238	0.231,0.385	0.389,0.279
Ga05g02981	Chr05	+	35085152	35085686	35085442	35085686	35084881	35085027	NA,NA	0.0,0.0	0.0,0.037	0.0,0.019	0.029,0.036	0.0,0.02	0.06,0.025	0.028,0.03	0.091,0.0	0.111,0.022	0.034,0.026	NA,0.429	0.0,0.0	0.02,0.012	0.0,0.0	NA,0.0
Ga05g03005	Chr05	+	35465022	35465160	35465027	35465160	35463031	35463105	NA,0.052	0.164,0.06	0.153,0.182	0.107,0.116	0.116,0.116	0.104,0.098	0.052,0.104	0.073,0.089	0.101,0.057	0.102,0.1	0.131,0.164	NA,0.404	0.094,0.093	0.1,0.048	0.086,0.013	0.082,0.048
Ga05g03012	Chr05	-	35585542	35586337	35585542	35586238	35590121	35590219	NA,NA	0.143,0.0	0.201,0.104	0.201,0.077	0.175,0.05	0.067,0.0	0.065,0.1	0.118,0.468	0.0,1.0	0.121,0.334	0.148,0.171	NA,0.081	0.116,0.271	0.22,0.209	0.097,0.077	0.0,0.201
Ga05g03039	Chr05	+	36617016	36617188	36617042	36617188	36616862	36616913	NA,0.859	0.827,NA	1.0,0.634	1.0,0.884	0.971,0.889	1.0,0.957	0.942,0.975	0.938,0.944	1.0,0.838	0.848,0.889	0.862,1.0	NA,1.0	0.948,0.869	0.931,0.885	1.0,1.0	0.969,0.955
Ga05g03042	Chr05	+	36763256	36764083	36763297	36764083	36762914	36763171	0.0,NA	1.0,NA	0.115,1.0	0.192,0.092	0.511,0.58	0.372,0.073	0.404,0.343	0.448,0.822	NA,0.0	0.384,0.222	0.616,0.322	NA,0.416	0.575,0.322	0.416,0.487	1.0,1.0	1.0,0.588
Ga05g03049	Chr05	+	37026536	37026643	37026539	37026643	37026241	37026376	NA,0.7	0.861,1.0	0.821,0.714	0.949,0.779	0.936,0.809	0.897,0.889	0.919,0.809	0.906,0.905	0.831,0.806	0.85,0.802	0.97,0.845	NA,0.873	0.863,0.799	1.0,0.871	0.831,0.837	0.855,0.799
Ga05g03049	Chr05	+	37031496	37031621	37031559	37031621	37030299	37030493	NA,0.17	0.0,0.0	0.0,0.071	0.124,0.0	0.047,0.17	0.067,0.124	0.035,0.152	0.09,0.049	0.156,0.11	0.0,0.165	0.026,0.0	NA,0.0	0.067,0.021	0.123,0.051	0.081,0.086	0.197,0.17
Ga05g03049	Chr05	+	37026536	37026643	37026539	37026643	37026241	37026367	NA,0.835	0.845,0.831	1.0,0.591	0.823,0.907	0.904,0.883	0.92,0.863	0.806,0.796	0.946,0.861	0.809,0.869	0.826,0.753	0.929,0.86	NA,0.873	0.642,0.941	0.855,0.908	0.88,0.805	0.805,0.829
Ga05g03077	Chr05	-	37914101	37914435	37914101	37914169	37914544	37914680	NA,0.105	0.097,0.111	0.563,0.583	0.13,0.298	0.237,0.206	0.188,0.212	0.2,0.161	0.337,0.268	0.361,0.158	0.208,0.462	0.121,0.135	NA,0.041	0.209,0.167	0.484,0.275	0.157,0.149	0.171,0.211
Ga05g03127	Chr05	-	39475142	39475298	39475142	39475288	39475373	39475860	NA,1.0	0.786,NA	0.478,0.478	0.665,0.627	0.902,1.0	0.478,0.83	0.647,0.799	0.673,0.821	0.892,0.865	1.0,0.88	1.0,0.505	NA,0.186	0.478,0.604	0.647,0.865	0.681,0.821	0.948,0.903
Ga05g03134	Chr05	+	39683220	39683413	39683225	39683413	39682109	39683114	NA,NA	1.0,NA	0.906,0.812	1.0,0.658	0.391,0.742	1.0,1.0	0.871,0.828	1.0,1.0	NA,NA	1.0,0.931	0.742,0.885	0.828,1.0	1.0,0.419	0.706,0.719	1.0,1.0	NA,1.0
Ga05g03166	Chr05	+	40945167	40945548	40945196	40945548	40944841	40945003	NA,1.0	0.841,NA	0.7,1.0	0.845,1.0	0.796,1.0	1.0,1.0	0.875,1.0	0.845,0.845	0.824,0.796	0.609,1.0	1.0,1.0	NA,NA	0.955,0.854	1.0,0.609	1.0,1.0	NA,0.539
Ga05g03173	Chr05	+	41350414	41350554	41350433	41350554	41350212	41350316	1.0,NA	0.823,0.693	NA,1.0	1.0,0.856	1.0,0.717	1.0,1.0	1.0,0.92	0.903,0.645	1.0,1.0	1.0,0.903	0.69,0.835	NA,0.849	1.0,1.0	0.935,0.935	1.0,1.0	NA,1.0
Ga05g03184	Chr05	-	42675692	42675787	42675692	42675781	42675883	42675931	NA,0.905	0.241,1.0	0.792,1.0	1.0,1.0	1.0,0.488	1.0,0.864	0.922,0.922	0.929,0.91	1.0,1.0	1.0,1.0	1.0,0.905	NA,1.0	0.935,1.0	1.0,0.816	0.741,1.0	0.851,1.0
Ga05g03188	Chr05	+	43206562	43208012	43206724	43208012	43206383	43206478	NA,0.13	0.063,0.373	0.078,0.122	0.078,0.063	0.132,0.125	0.155,0.051	0.033,0.043	0.105,0.088	0.075,0.08	0.247,0.202	0.298,0.36	NA,0.185	0.129,0.182	0.247,0.164	0.095,0.066	0.068,0.08
Ga05g03188	Chr05	+	43207204	43208012	43207887	43208012	43206562	43206914	NA,0.114	0.074,0.179	0.094,0.074	0.067,0.04	0.179,0.07	0.281,0.051	0.038,0.029	0.094,0.036	0.048,0.043	0.378,0.176	0.245,0.216	NA,0.185	0.125,0.116	0.252,0.13	0.083,0.05	0.059,0.053
Ga05g03191	Chr05	-	43294163	43294354	43294163	43294239	43294627	43295224	NA,NA	NA,NA	NA,0.0	1.0,1.0	1.0,1.0	NA,1.0	0.818,0.923	1.0,1.0	NA,0.0	0.0,1.0	0.636,1.0	1.0,NA	0.647,1.0	1.0,1.0	0.75,0.273	NA,NA
Ga05g03191	Chr05	-	43294163	43294283	43294163	43294239	43294627	43294810	NA,NA	NA,NA	NA,0.0	NA,1.0	1.0,1.0	NA,1.0	0.807,0.83	1.0,NA	NA,0.0	0.189,1.0	0.511,1.0	NA,NA	0.582,1.0	1.0,1.0	0.0,0.148	NA,NA
Ga05g03200	Chr05	+	43833972	43836029	43833977	43836029	43833336	43833580	NA,0.103	0.088,0.0	0.0,0.252	0.0,0.102	0.043,0.021	0.074,0.027	0.104,0.054	0.0,0.08	0.0,0.0	0.161,0.0	0.094,0.034	NA,0.658	0.076,0.037	0.08,0.059	0.194,0.0	0.064,0.121
Ga05g03216	Chr05	+	44764147	44766066	44764169	44766066	44763334	44763625	NA,0.506	0.524,1.0	0.452,1.0	0.809,0.591	0.452,0.292	1.0,0.452	0.273,0.292	0.398,0.712	0.587,0.552	0.508,0.452	0.429,0.216	NA,0.0	0.248,0.569	0.536,0.344	0.32,0.371	0.397,0.539
Ga05g03227	Chr05	+	45310572	45310823	45310587	45310823	45308762	45309137	NA,0.1	0.0,0.0	0.0,0.0	0.0,0.017	0.033,0.0	0.0,0.174	0.036,0.015	0.0,0.0	0.04,0.0	0.0,0.0	0.0,0.02	NA,0.038	0.044,0.039	0.0,0.0	0.029,0.0	0.0,0.019
Ga05g03237	Chr05	+	45985182	45986039	45985201	45986039	45984821	45985095	NA,0.563	NA,NA	NA,NA	1.0,1.0	NA,NA	NA,NA	1.0,0.297	NA,NA	1.0,0.0	NA,NA	1.0,NA	NA,NA	NA,NA	NA,NA	NA,NA	0.629,0.297
Ga05g03244	Chr05	+	46448347	46448586	46448352	46448586	46448195	46448261	NA,1.0	NA,NA	NA,NA	NA,0.355	1.0,NA	NA,1.0	1.0,NA	1.0,NA	1.0,1.0	1.0,1.0	1.0,1.0	NA,1.0	0.0,0.194	1.0,1.0	1.0,NA	0.852,0.771
Ga05g03250	Chr05	-	46603411	46604156	46603411	46603467	46604441	46604467	NA,0.0	0.0,0.0	0.143,0.167	0.0,0.238	0.07,0.0	0.0,0.04	0.0,0.033	0.105,0.063	0.0,0.0	0.0,0.0	0.136,0.241	NA,0.304	0.0,0.032	0.116,0.0	0.027,0.5	0.0,0.28
Ga05g03252	Chr05	-	46793350	46793466	46793350	46793463	46793587	46793706	NA,0.206	0.103,0.495	0.246,0.113	0.205,0.222	0.226,0.172	0.117,0.043	0.166,0.213	0.166,0.164	0.123,0.028	0.118,0.109	0.039,0.175	NA,0.098	0.201,0.125	0.202,0.238	0.155,0.089	0.123,0.132
Ga05g03252	Chr05	-	46795977	46796628	46795977	46796610	46796857	46797207	1.0,NA	1.0,NA	NA,1.0	0.0,1.0	0.917,0.299	NA,0.561	0.46,0.631	1.0,NA	1.0,1.0	NA,1.0	NA,0.0	0.719,NA	1.0,1.0	NA,0.0	0.0,0.0	NA,0.46
Ga05g03265	Chr05	+	48884703	48884895	48884707	48884895	48882942	48884605	NA,0.393	1.0,NA	NA,NA	0.66,0.493	NA,0.0	NA,1.0	0.493,NA	0.493,1.0	0.853,0.0	1.0,1.0	NA,0.708	NA,0.593	NA,NA	NA,NA	NA,NA	0.0,0.393
Ga05g03265	Chr05	+	48878265	48878366	48878279	48878366	48877962	48878057	NA,0.164	0.042,0.0	0.04,0.0	0.067,0.056	0.011,0.028	0.0,0.047	0.066,0.026	0.03,0.021	0.103,0.038	0.036,0.141	0.044,0.038	NA,0.208	0.081,0.018	0.061,0.019	0.189,0.085	0.101,0.199
Ga05g03297	Chr05	+	51303784	51304033	51303908	51304033	51298646	51298707	NA,0.0	0.053,0.0	0.0,0.023	0.0,0.043	0.103,0.185	0.0,0.0	0.077,0.333	0.0,0.0	0.0,NA	0.2,0.0	0.111,0.043	NA,0.0	0.0,0.0	0.143,0.0	0.0,0.091	NA,0.034
Ga05g03323	Chr05	-	55549108	55549255	55549108	55549246	55549345	55549443	NA,1.0	0.902,1.0	0.822,0.649	0.881,0.724	0.719,0.682	0.931,0.718	0.66,0.632	0.719,0.826	0.581,0.893	0.735,0.931	0.77,0.762	NA,1.0	0.719,0.85	0.85,0.764	0.917,1.0	0.536,0.806
Ga05g03340	Chr05	-	60403293	60403456	60403293	60403442	60404304	60404353	NA,NA	NA,NA	NA,NA	NA,0.0	1.0,NA	NA,1.0	1.0,0.639	1.0,NA	NA,1.0	1.0,NA	NA,NA	NA,NA	NA,0.639	1.0,1.0	NA,NA	NA,NA
Ga05g03340	Chr05	-	60402650	60402809	60402650	60402793	60403293	60404353	NA,1.0	1.0,NA	1.0,0.635	1.0,1.0	0.871,1.0	1.0,0.959	0.938,0.947	0.958,1.0	1.0,0.956	1.0,0.813	0.933,0.676	0.776,NA	1.0,0.892	1.0,0.723	0.813,0.685	0.303,1.0
Ga05g03367	Chr05	+	67128137	67128256	67128141	67128256	67126980	67127049	NA,1.0	0.908,0.861	0.876,0.925	0.911,0.934	0.959,0.921	1.0,0.849	NA,1.0	0.921,1.0	0.907,0.937	0.911,0.854	0.905,0.925	NA,0.66	0.918,0.851	0.896,0.864	0.944,0.953	0.949,0.894
Ga05g03379	Chr05	-	67709130	67710034	67709130	67710029	67710277	67710466	NA,0.0	0.0,NA	1.0,0.0	0.325,0.0	0.49,0.529	0.0,0.0	NA,0.0	0.616,0.0	0.243,0.0	0.325,0.49	0.391,0.0	NA,1.0	0.0,0.0	0.0,0.49	0.49,NA	0.325,0.194
Ga05g03397	Chr05	-	69876367	69877547	69876367	69877514	69878601	69878703	NA,0.863	0.43,0.0	0.508,0.312	0.557,0.391	0.579,0.588	0.557,0.386	NA,0.654	0.274,0.362	0.351,0.194	0.398,0.638	0.455,0.665	NA,0.964	0.491,0.355	0.689,0.419	0.476,0.694	0.357,0.366
Ga05g03408	Chr05	+	70495771	70496026	70495866	70496026	70495522	70495637	NA,1.0	0.772,1.0	0.719,1.0	1.0,0.692	0.922,0.935	1.0,0.769	NA,0.897	0.855,1.0	0.435,1.0	0.874,0.867	0.851,0.937	NA,1.0	0.852,0.878	0.957,0.939	0.863,1.0	0.461,0.606
Ga05g03428	Chr05	+	72814656	72815237	72814662	72815237	72814311	72814417	NA,1.0	0.792,0.488	0.712,0.621	0.604,0.515	0.569,0.559	0.811,0.424	NA,0.405	0.559,0.663	NA,1.0	0.488,0.537	0.741,0.449	NA,0.488	0.567,0.673	0.488,0.495	0.727,0.741	0.0,0.388
Ga05g03429	Chr05	-	72911235	72912276	72911235	72912248	72912361	72912456	NA,0.767	NA,1.0	1.0,1.0	0.95,0.789	0.908,0.84	1.0,1.0	NA,0.908	0.957,1.0	0.876,0.952	0.733,0.922	0.908,1.0	NA,0.733	1.0,1.0	0.922,1.0	1.0,0.926	0.971,1.0
Ga05g03429	Chr05	-	72918452	72918642	72918452	72918552	72919206	72919373	NA,0.202	0.05,0.208	0.019,0.0	0.062,0.03	0.06,0.066	0.174,0.0	NA,0.02	0.0,0.095	0.06,0.111	0.055,0.081	0.082,0.033	NA,0.081	0.03,0.0	0.059,0.046	0.168,0.0	0.136,0.113
Ga05g03429	Chr05	-	72915841	72915925	72915841	72915921	72916803	72916874	NA,0.806	0.86,NA	0.936,0.938	0.842,0.918	1.0,0.744	1.0,0.721	0.629,1.0	0.914,1.0	0.702,0.892	0.931,0.708	0.585,1.0	0.921,1.0	1.0,0.795	1.0,1.0	0.921,0.618	1.0,1.0
Ga05g03429	Chr05	-	72910990	72911142	72910990	72911131	72911235	72912276	NA,0.173	0.377,1.0	0.0,1.0	NA,1.0	0.732,NA	NA,0.645	NA,1.0	1.0,NA	1.0,1.0	1.0,1.0	0.577,0.0	1.0,NA	NA,NA	1.0,1.0	0.732,NA	0.645,0.82
Ga05g03435	Chr05	-	73214884	73215103	73214884	73214995	73215202	73215284	NA,0.2	0.0,0.0	NA,0.0	0.0,0.0	0.0,0.043	NA,0.0	NA,0.118	0.0,0.25	NA,NA	0.143,0.2	0.0,0.0	NA,0.0	0.0,NA	0.333,0.0	NA,NA	NA,0.0
Ga05g03438	Chr05	+	73750166	73750520	73750412	73750520	73749303	73749498	NA,0.877	1.0,0.818	0.818,0.818	0.833,0.639	0.958,0.926	1.0,0.92	NA,0.821	0.672,0.818	0.846,0.661	0.9,0.86	0.831,0.902	1.0,NA	0.818,0.714	0.438,0.592	0.694,0.882	0.769,0.568
Ga05g03461	Chr05	+	78154823	78155101	78154868	78155101	78154442	78154701	NA,0.093	0.093,0.0	0.096,0.023	0.022,0.082	0.02,0.032	0.013,0.08	NA,0.033	0.05,0.066	0.112,0.023	0.0,0.028	0.07,0.122	NA,0.0	0.063,0.031	0.016,0.025	0.034,0.0	0.028,0.037
Ga05g03461	Chr05	+	78152860	78153336	78152926	78153336	78152524	78152693	NA,0.631	0.819,1.0	0.668,0.887	0.769,0.852	0.891,0.925	0.502,0.884	NA,0.639	0.819,0.938	0.731,0.461	0.723,0.776	0.959,0.858	NA,0.232	0.662,0.828	0.694,0.858	0.864,1.0	0.906,0.833
Ga05g03477	Chr05	+	80723281	80723901	80723420	80723901	80722989	80723208	NA,0.027	0.0,0.0	0.0,0.0	0.033,0.0	0.035,0.026	0.055,0.0	NA,0.014	0.018,0.0	0.031,0.012	0.017,0.0	0.019,0.023	NA,0.063	0.045,0.0	0.051,0.0	0.012,0.018	0.03,0.022
Ga05g03483	Chr05	-	81677481	81677758	81677481	81677696	81679373	81679559	NA,0.756	0.382,0.0	NA,0.0	1.0,0.0	0.34,0.035	1.0,0.11	NA,0.0	0.292,0.093	1.0,1.0	1.0,0.0	0.236,0.0	NA,0.0	0.65,0.0	0.65,0.0	0.0,NA	0.0,0.684
Ga05g03483	Chr05	-	81677481	81677764	81677481	81677696	81679373	81679559	NA,0.749	0.807,0.284	1.0,0.573	1.0,0.472	0.705,0.424	1.0,0.682	NA,0.63	0.856,0.676	1.0,1.0	1.0,0.599	0.807,0.942	NA,0.641	0.893,0.807	0.91,0.749	0.893,1.0	0.935,0.886
Ga05g03483	Chr05	-	81677481	81677764	81677481	81677758	81679373	81679559	NA,0.488	0.87,1.0	1.0,NA	0.909,1.0	0.846,0.952	0.87,0.945	NA,1.0	0.935,0.952	0.488,0.76	0.741,1.0	1.0,1.0	NA,1.0	0.861,1.0	1.0,1.0	1.0,1.0	1.0,0.78
Ga05g03483	Chr05	-	81674043	81674240	81674043	81674232	81674316	81676158	NA,0.0	0.0,0.0	0.651,0.118	0.0,0.0	0.078,0.083	0.118,0.052	NA,0.085	0.135,0.085	0.118,0.0	0.259,0.0	0.052,0.0	NA,0.0	0.0,0.105	0.059,0.031	0.0,0.0	0.067,0.0
Ga05g03487	Chr05	+	81807138	81807247	81807174	81807247	81806944	81807066	NA,0.27	0.247,0.095	0.073,0.045	0.399,0.357	0.212,0.054	0.198,0.251	NA,0.185	0.066,0.251	0.235,0.095	0.174,0.546	0.172,0.081	NA,0.217	0.0,0.129	0.11,0.12	0.228,0.371	0.174,0.156
Ga05g03503	Chr05	+	83051223	83051667	83051322	83051667	83050946	83051042	NA,0.389	0.318,0.14	0.468,0.334	0.306,0.265	0.325,0.246	0.39,0.264	NA,0.314	0.339,0.29	0.555,0.468	0.317,0.218	0.415,0.367	NA,0.097	0.276,0.351	0.384,0.334	0.322,0.232	0.521,0.379
Ga05g03514	Chr05	+	83539438	83540803	83539441	83540803	83538999	83539077	NA,NA	NA,NA	NA,0.0	1.0,0.0	0.387,0.46	NA,1.0	0.401,0.151	0.303,0.533	NA,NA	NA,0.495	NA,NA	0.0,NA	0.0,1.0	0.197,0.329	1.0,0.0	NA,NA
Ga05g03523	Chr05	+	84000962	84001087	84000990	84001087	83999956	84000485	NA,NA	NA,NA	NA,0.0	0.0,0.0	0.0,0.44	1.0,0.0	0.541,0.0	0.222,0.0	NA,0.611	0.0,1.0	NA,0.611	1.0,1.0	0.44,0.32	0.611,0.0	0.0,0.0	NA,NA
Ga05g03527	Chr05	-	84087716	84087836	84087716	84087813	84087911	84088025	NA,0.0	0.0,0.0	0.0,NA	0.0,0.129	0.055,0.126	0.0,0.247	NA,0.0	0.0,0.105	0.0,0.38	0.0,0.247	0.29,0.17	NA,0.189	0.0,0.247	0.0,0.0	0.0,0.0	0.831,0.129
Ga05g03530	Chr05	-	84127088	84127270	84127088	84127258	84127482	84127587	NA,NA	NA,0.0	0.101,0.0	0.114,0.0	0.104,0.016	0.043,0.083	NA,0.104	0.017,0.085	0.0,0.231	0.0,0.231	0.0,0.231	NA,0.13	0.0,0.048	0.114,0.033	0.31,0.13	0.0,0.0
Ga05g03531	Chr05	+	84160097	84160735	84160406	84160735	84159342	84159924	NA,0.5	NA,NA	1.0,NA	NA,NA	NA,NA	0.0,NA	NA,NA	NA,NA	1.0,NA	NA,NA	1.0,NA	0.259,0.133	0.0,1.0	NA,NA	NA,NA	NA,NA
Ga05g03532	Chr05	+	84213697	84213825	84213707	84213825	84209238	84213603	NA,NA	0.478,1.0	1.0,NA	0.478,1.0	1.0,1.0	1.0,0.733	1.0,1.0	0.762,1.0	1.0,1.0	1.0,1.0	0.821,0.846	NA,NA	0.805,0.902	0.771,1.0	1.0,1.0	NA,1.0
Ga05g03566	Chr05	-	86041481	86041588	86041481	86041570	86042088	86042298	1.0,NA	0.81,0.561	0.885,0.756	0.689,0.816	0.809,0.849	0.814,0.715	NA,0.748	0.887,0.839	1.0,0.299	0.631,0.925	0.81,0.908	NA,1.0	0.796,0.839	0.784,0.831	0.482,0.837	1.0,0.631
Ga05g03588	Chr05	+	86663480	86664248	86663632	86664248	86663316	86663352	NA,NA	0.2,NA	NA,0.0	NA,NA	0.0,0.0	0.0,0.0	0.0,0.091	0.333,1.0	NA,NA	0.0,NA	0.333,0.0	0.143,NA	0.0,0.0	0.0,0.0	0.5,NA	NA,NA
Ga05g03623	Chr05	-	88156536	88156645	88156536	88156633	88156773	88156816	0.0,NA	0.745,1.0	NA,1.0	0.9,1.0	0.933,0.765	1.0,0.912	NA,0.863	0.818,1.0	0.375,0.574	1.0,1.0	0.825,0.908	NA,1.0	0.643,0.701	0.854,0.921	1.0,1.0	1.0,0.89
Ga05g03633	Chr05	-	88520642	88521241	88520642	88521043	88521878	88521980	NA,0.0	0.0,0.0	0.0,0.143	0.091,0.0	0.037,0.041	0.0,0.0	NA,0.013	0.018,0.0	1.0,0.0	0.077,0.059	0.04,0.0	NA,0.0	0.0,0.048	0.333,0.0	0.333,1.0	0.231,0.385
Ga05g03635	Chr05	+	88588854	88590383	88588881	88590383	88584892	88584978	NA,NA	1.0,NA	NA,0.613	NA,1.0	0.613,1.0	1.0,1.0	NA,NA	NA,1.0	NA,NA	0.864,0.922	1.0,0.961	NA,NA	1.0,0.974	0.826,0.972	1.0,1.0	NA,1.0
Ga05g03666	Chr05	-	89205337	89205503	89205337	89205466	89205819	89205960	NA,NA	NA,NA	NA,0.0	0.227,0.328	0.1,0.064	0.128,0.0	NA,0.047	0.068,0.101	NA,0.0	0.0,NA	1.0,0.0	0.0,NA	0.0,0.0	0.0,0.0	NA,NA	NA,0.173
Ga05g03674	Chr05	+	89340997	89341066	89341005	89341066	89340813	89340905	NA,NA	NA,1.0	0.849,1.0	0.907,0.862	0.83,0.86	1.0,0.867	NA,0.937	0.837,0.875	0.572,0.841	0.941,1.0	0.853,0.861	NA,NA	1.0,1.0	0.521,0.973	1.0,0.918	1.0,1.0
Ga05g03676	Chr05	-	89401839	89401918	89401839	89401915	89402014	89402063	NA,NA	0.0,NA	NA,0.329	NA,NA	NA,NA	1.0,NA	1.0,NA	NA,NA	NA,NA	NA,1.0	0.395,0.395	NA,NA	0.0,0.495	0.662,NA	0.0,1.0	NA,0.0
Ga05g03682	Chr05	-	89576720	89579706	89576720	89579611	89580218	89580437	NA,NA	NA,NA	NA,NA	NA,NA	NA,NA	NA,0.204	NA,NA	0.606,1.0	NA,0.0	1.0,NA	1.0,1.0	NA,NA	1.0,0.672	1.0,1.0	NA,NA	NA,NA
Ga05g03687	Chr05	-	89713513	89713646	89713513	89713561	89714096	89714301	NA,1.0	1.0,1.0	0.493,1.0	1.0,0.956	1.0,1.0	0.883,1.0	NA,0.95	0.956,1.0	1.0,0.95	0.791,0.73	0.859,1.0	NA,0.73	1.0,1.0	1.0,1.0	1.0,1.0	0.89,1.0
Ga05g03696	Chr05	-	89901774	89905726	89901774	89905723	89908791	89908976	NA,0.246	0.234,0.0	0.44,0.164	0.151,0.238	0.157,0.147	0.246,0.147	NA,0.137	0.282,0.157	NA,1.0	0.495,0.319	0.079,0.182	1.0,NA	0.419,0.367	0.296,0.344	0.274,0.0	1.0,0.0
Ga05g03758	Chr05	-	91552983	91553365	91552983	91553359	91553452	91553528	NA,NA	1.0,NA	0.741,NA	0.322,1.0	0.429,0.273	0.382,0.304	NA,0.427	0.235,0.438	NA,NA	0.29,0.571	0.417,0.0	1.0,NA	0.442,0.241	0.533,0.231	0.0,NA	0.322,1.0
Ga05g03782	Chr05	-	92131093	92131147	92131093	92131144	92133343	92134027	NA,0.418	0.666,0.887	0.502,0.7	0.674,0.59	0.709,0.758	0.785,0.739	NA,0.742	0.734,0.591	0.508,0.595	0.671,0.716	0.666,0.613	NA,0.495	0.699,0.72	0.795,0.746	0.648,0.602	0.577,0.619
Ga05g03784	Chr05	+	92179537	92179956	92179547	92179956	92177601	92178100	NA,0.0	0.0,0.186	NA,0.478	1.0,0.234	0.55,0.416	0.604,0.595	NA,0.478	0.368,0.423	0.0,0.478	0.478,0.314	0.541,0.314	NA,1.0	0.355,0.865	0.234,0.55	0.314,0.0	NA,0.314
Ga05g03791	Chr05	-	92260638	92260740	92260638	92260719	92261524	92262145	NA,1.0	1.0,1.0	0.714,0.915	0.744,0.538	0.819,0.932	0.844,0.966	NA,0.826	1.0,1.0	1.0,0.926	0.882,0.869	0.862,1.0	NA,0.555	0.882,0.84	0.666,0.853	0.806,1.0	0.926,0.842
Ga05g03796	Chr05	-	92311255	92311451	92311255	92311436	92311783	92312018	NA,0.949	0.901,1.0	0.948,0.95	0.931,0.955	0.967,0.929	0.921,0.902	NA,0.921	0.899,0.96	0.956,0.951	0.9,0.952	0.948,0.933	NA,0.933	0.934,0.958	0.864,0.918	0.912,0.929	0.912,0.955
Ga05g03813	Chr05	-	92898300	92899063	92898300	92899002	92899952	92900299	NA,0.733	NA,NA	NA,NA	1.0,0.555	1.0,1.0	NA,1.0	NA,1.0	1.0,1.0	0.237,1.0	NA,NA	NA,NA	NA,NA	0.0,NA	NA,NA	NA,NA	1.0,0.89
Ga05g03816	Chr05	+	92914573	92916703	92914692	92916703	92913676	92913787	NA,0.891	1.0,1.0	0.757,0.895	1.0,0.704	0.692,0.771	1.0,0.667	NA,0.364	1.0,1.0	1.0,0.644	0.6,0.92	0.857,0.733	NA,0.5	0.947,0.836	0.814,0.833	0.818,0.545	0.822,0.959
Ga05g03881	Chr05	+	94540909	94541062	94540961	94541062	94540733	94540817	NA,0.24	NA,NA	0.0,0.569	0.874,0.626	0.741,0.642	0.489,0.773	NA,0.633	0.678,0.648	0.638,0.522	0.725,0.798	0.0,1.0	NA,NA	NA,1.0	0.306,1.0	1.0,0.725	0.523,0.547
Ga05g03906	Chr05	-	94989262	94989455	94989262	94989412	94989825	94990619	NA,0.0	0.0,NA	NA,0.413	0.413,0.0	0.086,0.0	0.19,0.0	NA,0.066	0.045,0.042	1.0,0.0	0.0,0.0	0.0,0.167	0.0,0.0	0.678,0.0	0.0,0.091	0.26,0.0	0.0,0.0
Ga05g03918	Chr05	+	95068507	95068636	95068527	95068636	95067753	95067910	NA,0.766	0.528,1.0	0.737,0.495	0.732,0.696	0.857,0.593	0.528,0.609	NA,0.751	0.649,0.894	0.545,0.654	0.822,0.87	0.704,0.609	NA,1.0	0.657,0.746	0.737,0.48	0.486,0.528	0.723,0.655
Ga05g03918	Chr05	+	95068774	95070009	95068804	95070009	95068507	95068636	NA,0.872	0.671,0.436	0.699,0.659	0.671,0.806	0.714,0.835	0.624,0.789	NA,0.801	0.651,0.64	0.819,0.729	0.83,0.805	0.687,0.746	NA,0.62	0.481,0.637	0.537,0.598	0.888,1.0	0.703,0.793
Ga05g03918	Chr05	+	95068774	95070009	95068804	95070009	95067753	95067910	NA,0.865	0.745,1.0	0.508,0.499	0.632,0.667	0.667,0.57	0.597,0.612	NA,0.697	0.758,0.647	0.65,0.718	0.73,0.549	0.738,0.589	NA,0.827	0.561,0.403	0.533,0.59	0.775,0.819	0.76,0.704
Ga05g03940	Chr05	-	95358081	95358252	95358081	95358157	95358356	95358446	0.0,NA	0.0,0.0	0.0,0.017	0.0,0.0	0.033,0.064	0.068,0.064	0.068,0.011	0.014,0.0	1.0,0.0	0.0,0.114	0.0,0.05	0.264,0.18	0.079,0.031	0.089,0.015	0.047,0.0	NA,NA
Ga05g03947	Chr05	+	95431585	95432711	95431913	95432711	95431273	95431434	NA,0.3	0.217,1.0	0.0,0.5	0.4,0.294	0.355,0.19	0.556,0.063	NA,0.333	0.077,0.083	0.31,0.143	0.5,0.667	0.313,0.208	NA,0.833	0.35,0.2	0.391,0.048	0.357,0.5	0.121,0.154
Ga05g03987	Chr05	-	96126791	96127593	96126791	96127277	96127715	96127752	NA,NA	NA,NA	NA,0.0	1.0,1.0	1.0,1.0	0.091,0.286	NA,0.6	0.091,0.429	NA,1.0	0.333,1.0	1.0,0.5	NA,NA	0.375,0.714	0.182,0.571	1.0,0.333	NA,1.0
Ga05g03987	Chr05	-	96126791	96127593	96126791	96127570	96127715	96127752	NA,NA	NA,0.0	NA,0.0	1.0,0.804	0.364,0.338	0.12,0.247	NA,0.302	0.037,0.26	NA,0.353	0.621,0.214	0.45,0.129	0.0,NA	0.353,0.369	0.159,0.319	0.12,0.29	NA,1.0
Ga05g03987	Chr05	-	96126791	96127593	96126791	96127326	96127715	96127752	NA,NA	NA,NA	NA,NA	1.0,1.0	0.529,0.714	0.143,0.667	NA,0.692	0.2,0.333	NA,1.0	0.25,0.231	0.444,0.167	NA,0.0	0.5,0.833	1.0,0.667	0.2,1.0	NA,0.333
Ga05g03987	Chr05	-	96126791	96127570	96126791	96127277	96127715	96127752	NA,NA	NA,1.0	NA,0.333	1.0,1.0	1.0,1.0	0.375,0.5	0.583,0.739	0.677,0.636	NA,1.0	0.2,1.0	1.0,0.846	1.0,NA	0.474,0.778	0.438,0.7	1.0,0.5	NA,NA
Ga05g03987	Chr05	-	96126791	96127326	96126791	96127277	96127715	96127752	NA,NA	NA,NA	NA,0.0	NA,NA	1.0,1.0	0.288,0.119	NA,0.31	0.212,0.503	NA,NA	0.503,1.0	1.0,0.771	1.0,1.0	0.288,0.252	0.07,0.31	1.0,0.0	NA,1.0
Ga05g03987	Chr05	-	96126791	96127570	96126791	96127326	96127715	96127752	NA,NA	NA,1.0	NA,1.0	1.0,1.0	0.6,0.8	0.5,0.833	NA,0.81	0.84,0.538	NA,1.0	0.143,0.474	0.444,0.524	0.053,0.0	0.6,0.875	1.0,0.778	0.467,1.0	NA,0.0
Ga05g04007	Chr05	-	96365502	96365685	96365502	96365682	96366218	96366299	NA,0.62	0.844,0.0	0.495,0.771	0.812,0.693	0.723,0.751	0.735,0.623	NA,0.608	0.783,0.692	0.395,0.495	0.519,0.805	0.769,0.672	NA,0.662	0.67,0.677	0.555,0.563	0.71,0.88	0.662,0.691
Ga05g04030	Chr05	+	96946942	96948498	96946945	96948498	96946769	96946869	0.0,NA	NA,1.0	0.0,0.0	0.395,0.37	0.52,0.314	0.263,0.524	NA,0.336	0.469,0.524	0.0,0.0	0.424,0.376	0.164,0.123	NA,NA	0.524,0.648	0.45,0.45	0.329,1.0	1.0,0.696
Ga05g04033	Chr05	+	96982242	96982479	96982253	96982479	96979259	96982171	NA,0.896	0.0,1.0	NA,0.602	0.645,0.645	0.577,0.588	0.312,0.377	NA,0.879	0.879,0.206	0.476,1.0	0.732,1.0	0.532,0.476	NA,0.548	0.732,0.82	1.0,0.694	1.0,1.0	1.0,0.82
Ga05g04035	Chr05	-	97007781	97007947	97007781	97007923	97008205	97008406	NA,NA	1.0,1.0	NA,0.764	0.67,1.0	0.909,0.972	0.764,1.0	1.0,1.0	0.915,0.709	NA,NA	0.924,0.959	0.841,0.817	NA,NA	1.0,1.0	0.169,0.903	0.764,1.0	1.0,1.0
Ga06g00003	Chr06	-	28293	28361	28293	28357	28546	28628	NA,0.534	0.679,1.0	0.629,0.66	0.66,0.775	0.749,0.66	0.625,0.85	NA,0.673	0.665,0.461	0.744,0.618	0.66,0.795	0.676,0.723	NA,0.909	0.697,0.511	0.618,0.608	0.744,0.0	0.731,0.749
Ga06g00003	Chr06	-	30969	31096	30969	31035	31200	31239	NA,1.0	1.0,1.0	0.849,0.89	0.968,0.957	0.979,0.931	0.873,0.918	NA,0.951	0.935,1.0	1.0,0.954	0.916,1.0	0.982,0.977	NA,0.894	0.974,0.922	1.0,0.926	1.0,1.0	0.918,0.95
Ga06g00003	Chr06	-	23811	23920	23811	23877	24166	24355	NA,0.847	0.862,0.831	0.823,1.0	0.958,0.812	0.932,0.823	0.905,0.892	NA,0.912	0.974,0.939	0.969,0.986	0.868,0.874	0.948,0.962	NA,0.736	0.973,0.959	1.0,0.852	0.744,0.82	0.899,0.958
Ga06g00003	Chr06	-	23811	24064	23811	23877	24166	24355	NA,0.385	0.357,0.333	0.231,1.0	0.8,0.366	0.707,0.438	0.478,0.357	NA,0.651	0.87,0.733	0.846,0.933	0.444,0.385	0.774,0.765	NA,0.227	0.867,0.778	1.0,0.308	0.263,0.2	0.641,0.733
Ga06g00003	Chr06	-	23811	24064	23811	23920	24166	24355	NA,0.043	0.007,0.0	0.0,0.022	0.073,0.015	0.06,0.022	0.0,0.0	NA,0.033	0.051,0.052	0.05,0.087	0.012,0.007	0.085,0.02	NA,0.02	0.064,0.042	0.025,0.0	0.047,0.0	0.093,0.029
Ga06g00003	Chr06	-	23229	23422	23229	23340	23811	23920	NA,0.18	0.623,0.688	0.846,0.846	0.854,0.623	0.795,0.576	0.744,0.681	NA,0.59	0.641,0.815	0.572,0.748	0.712,0.386	0.801,0.663	NA,0.3	0.767,0.559	0.548,0.808	0.748,0.602	0.868,0.473
Ga06g00008	Chr06	+	39104	40885	39265	40885	38030	38454	NA,0.895	0.5,1.0	NA,NA	0.667,0.5	0.677,1.0	1.0,0.556	NA,0.846	1.0,0.5	0.818,0.2	1.0,1.0	1.0,0.5	NA,0.4	0.429,0.2	1.0,0.5	1.0,0.25	1.0,0.6
Ga06g00008	Chr06	+	39104	40885	39212	40885	38030	38454	NA,0.389	0.429,1.0	1.0,1.0	0.333,0.429	0.512,1.0	0.2,0.2	NA,0.417	0.375,0.091	0.667,0.625	0.5,1.0	0.333,0.333	NA,0.152	0.25,0.143	1.0,0.6	0.6,0.2	0.556,0.467
Ga06g00008	Chr06	+	39212	40885	39265	40885	38030	38454	NA,0.895	0.567,1.0	NA,NA	0.663,0.663	0.663,NA	1.0,0.663	NA,0.821	1.0,0.621	0.663,0.33	1.0,NA	1.0,0.466	NA,0.605	0.496,0.33	1.0,0.567	1.0,0.466	1.0,0.724
Ga06g00008	Chr06	+	39206	40885	39212	40885	38030	38454	NA,0.342	0.322,NA	1.0,1.0	0.192,0.0	0.432,1.0	0.0,0.388	NA,0.521	0.488,0.16	0.656,0.76	0.488,NA	0.322,0.241	NA,0.254	0.388,0.0	NA,0.656	0.488,0.322	0.488,0.543
Ga06g00008	Chr06	+	39206	40885	39265	40885	38030	38454	NA,0.915	0.387,1.0	1.0,1.0	0.612,0.558	0.682,1.0	1.0,0.654	NA,0.874	1.0,0.558	0.791,0.612	1.0,NA	1.0,0.457	NA,0.536	0.558,0.24	1.0,0.716	1.0,0.387	1.0,0.791
Ga06g00008	Chr06	+	39104	40885	39206	40885	38030	38454	NA,1.0	0.5,1.0	0.0,0.0	0.6,1.0	0.481,0.0	1.0,0.0	NA,0.111	0.091,0.0	0.375,0.0	0.5,1.0	0.333,0.5	NA,0.0	0.0,1.0	1.0,0.2	0.5,0.0	0.429,0.167
Ga06g00009	Chr06	-	42297	43375	42297	43273	44061	44102	NA,0.302	0.857,NA	1.0,1.0	0.524,0.7	0.556,0.63	0.5,0.333	NA,0.333	0.417,1.0	0.6,0.647	0.833,1.0	1.0,1.0	NA,0.333	0.714,0.867	0.733,0.333	0.368,1.0	0.517,0.436
Ga06g00029	Chr06	-	158381	158712	158381	158695	158791	159372	NA,NA	0.437,0.0	0.0,0.125	0.633,0.264	0.097,0.301	0.0,0.0	NA,NA	0.125,0.27	NA,NA	0.161,0.32	0.721,0.0	NA,NA	0.0,NA	0.0,0.0	0.147,0.0	NA,NA
Ga06g00058	Chr06	-	304717	304868	304717	304864	305486	305747	NA,1.0	1.0,1.0	0.84,0.943	0.912,1.0	0.98,0.955	0.836,0.951	NA,0.948	0.957,0.97	1.0,0.902	0.943,0.916	1.0,0.795	NA,1.0	0.937,0.925	0.946,0.896	0.938,0.66	1.0,0.823
Ga06g00067	Chr06	-	397429	397579	397429	397520	397714	397770	NA,0.062	NA,NA	NA,NA	0.0,0.0	NA,NA	NA,0.0	NA,NA	NA,0.0	0.103,0.24	NA,NA	NA,NA	NA,0.0	NA,NA	NA,NA	0.0,0.0	0.112,0.191
Ga06g00099	Chr06	+	845891	846144	845940	846144	843630	844658	NA,0.219	NA,NA	1.0,NA	0.252,1.0	0.402,0.0	0.574,1.0	NA,1.0	0.402,1.0	0.252,1.0	1.0,1.0	0.252,0.503	NA,1.0	0.611,0.871	1.0,0.802	0.574,1.0	NA,0.771
Ga06g00103	Chr06	+	888447	890426	888450	890426	888111	888329	NA,0.274	0.246,0.098	0.192,0.148	0.375,0.117	0.215,0.109	0.395,0.144	NA,0.189	0.433,0.082	0.113,0.109	0.105,0.216	0.351,0.27	0.246,NA	0.098,0.164	0.26,0.235	0.216,0.193	0.282,0.29
Ga06g00111	Chr06	-	951621	954371	951621	953441	954524	954606	NA,NA	NA,NA	NA,1.0	NA,0.333	0.294,0.5	0.429,0.0	0.7,0.875	0.806,0.667	0.0,NA	1.0,1.0	NA,NA	NA,NA	1.0,0.6	NA,1.0	NA,NA	NA,NA
Ga06g00124	Chr06	+	1067919	1068242	1067941	1068242	1067504	1067600	NA,0.915	0.967,0.712	0.887,1.0	0.932,1.0	0.978,1.0	1.0,0.981	NA,0.984	0.974,1.0	1.0,0.952	1.0,0.951	0.943,0.955	NA,0.712	0.968,0.959	1.0,0.941	1.0,0.94	0.944,0.942
Ga06g00188	Chr06	+	1608489	1608577	1608503	1608577	1607791	1608369	NA,0.056	0.0,0.0	0.371,0.0	0.0,0.057	0.085,0.034	0.0,0.0	NA,0.056	0.04,0.061	0.15,0.017	0.0,0.099	0.029,0.0	NA,0.181	0.275,0.0	0.128,0.074	0.24,0.0	0.0,0.039
Ga06g00189	Chr06	+	1604968	1606507	1605513	1606507	1604360	1604437	NA,0.429	0.733,1.0	1.0,0.833	1.0,0.867	1.0,1.0	1.0,0.889	NA,1.0	1.0,0.636	1.0,0.8	1.0,1.0	1.0,1.0	NA,0.333	0.667,1.0	1.0,0.833	1.0,1.0	0.8,0.875
Ga06g00200	Chr06	+	1774000	1776070	1774452	1776070	1773070	1773297	NA,0.29	0.051,0.0	0.014,0.0	0.018,0.0	0.01,0.027	0.0,0.019	NA,0.0	0.02,0.019	0.082,0.008	0.012,0.0	0.039,0.0	NA,0.043	0.025,0.0	0.03,0.011	0.013,0.0	0.057,0.046
Ga06g00238	Chr06	-	2242933	2243169	2242933	2243166	2243265	2243534	NA,0.591	0.329,1.0	0.495,0.595	0.079,0.29	0.353,0.348	0.329,0.296	NA,0.329	0.288,0.321	0.164,0.469	0.62,0.405	0.23,0.282	0.574,NA	0.307,0.38	0.462,0.24	0.495,0.131	0.424,0.364
Ga06g00246	Chr06	+	2324268	2325237	2324815	2325237	2323435	2323479	1.0,NA	0.818,0.926	0.854,0.686	0.722,0.731	0.0,0.789	0.864,0.812	NA,0.615	0.789,0.833	1.0,0.7	1.0,0.861	0.967,0.721	NA,1.0	0.867,0.786	0.576,0.879	0.621,0.556	0.878,0.814
Ga06g00257	Chr06	-	2407207	2408877	2407207	2407260	2409079	2409149	NA,0.043	0.125,1.0	0.143,0.0	0.077,0.0	0.015,0.052	0.15,0.1	NA,0.025	0.04,0.153	0.059,0.0	0.034,0.012	0.066,0.06	NA,0.262	0.059,0.089	0.029,0.049	0.014,0.077	0.0,0.05
Ga06g00293	Chr06	-	3103582	3105630	3103582	3105567	3105807	3105944	NA,NA	0.0,NA	1.0,0.847	1.0,1.0	0.683,0.787	NA,1.0	1.0,1.0	1.0,1.0	NA,1.0	1.0,1.0	0.451,1.0	NA,0.755	0.381,1.0	1.0,0.755	1.0,1.0	NA,1.0
Ga06g00303	Chr06	-	3218008	3218225	3218008	3218089	3218545	3218608	NA,NA	0.127,0.375	0.143,0.045	0.286,0.294	0.2,0.115	0.176,0.085	NA,0.069	0.2,0.304	1.0,0.0	0.161,0.245	0.121,0.165	NA,0.053	0.132,0.125	0.216,0.014	0.333,NA	0.222,0.407
Ga06g00303	Chr06	-	3218545	3218617	3218545	3218608	3218691	3218757	NA,0.481	0.194,0.0	0.255,0.288	0.052,0.278	0.309,0.262	0.188,0.127	NA,0.267	0.224,0.134	NA,0.0	0.215,0.465	0.232,0.323	NA,0.288	0.221,0.122	0.298,0.188	0.104,0.0	0.093,0.284
Ga06g00304	Chr06	-	3228747	3230266	3228747	3228843	3230350	3230481	NA,0.2	0.2,0.2	0.0,0.364	0.0,0.111	0.091,0.008	0.152,0.095	NA,0.147	0.077,0.208	0.333,0.0	0.2,0.241	0.114,0.127	NA,0.0	0.065,0.017	0.189,0.148	0.122,0.0	0.2,0.226
Ga06g00312	Chr06	+	3346349	3346735	3346361	3346735	3346144	3346281	NA,0.69	0.818,0.73	1.0,0.663	0.714,0.715	0.799,0.78	0.643,1.0	NA,0.704	0.829,0.563	0.661,0.73	0.684,0.796	0.912,0.444	NA,0.0	0.759,0.828	0.73,0.62	0.819,0.743	0.722,0.678
Ga06g00315	Chr06	+	3388645	3389210	3388648	3389210	3388249	3388454	NA,0.855	0.821,0.855	0.71,0.831	0.861,0.895	0.71,0.821	0.717,0.787	NA,0.849	0.832,0.789	0.746,0.907	0.864,0.846	0.903,0.638	NA,0.702	0.723,0.802	1.0,0.672	0.898,0.821	1.0,0.676
Ga06g00321	Chr06	-	3487506	3487695	3487506	3487655	3487832	3487936	NA,0.896	1.0,NA	1.0,0.0	0.518,1.0	1.0,1.0	0.811,0.742	NA,0.763	0.798,0.589	1.0,0.683	NA,1.0	1.0,1.0	NA,0.301	0.782,0.782	1.0,0.798	NA,0.418	1.0,NA
Ga06g00354	Chr06	-	4221511	4224300	4221511	4221646	4225054	4225141	NA,0.348	0.0,0.0	0.0,0.0	0.086,0.034	0.0,0.029	0.027,0.016	NA,0.032	0.0,0.0	0.024,0.014	0.04,0.007	0.03,0.029	NA,0.137	0.029,0.014	0.0,0.0	0.037,0.079	0.0,0.067
Ga06g00366	Chr06	+	4558605	4558716	4558644	4558716	4558378	4558545	NA,1.0	0.126,0.153	0.057,0.126	0.062,0.265	0.113,0.03	0.083,0.13	NA,0.081	0.116,0.194	1.0,0.0	0.175,0.144	0.03,0.029	NA,0.0	0.076,0.073	0.0,0.06	0.134,0.186	0.265,0.419
Ga06g00377	Chr06	-	4684283	4684694	4684283	4684684	4684796	4684882	NA,0.0	0.234,NA	1.0,0.0	0.0,0.0	1.0,0.478	0.478,1.0	NA,0.268	0.0,0.234	0.0,0.733	1.0,0.696	0.0,0.379	NA,0.234	0.116,0.478	0.268,0.478	0.478,0.0	0.268,0.155
Ga06g00377	Chr06	-	4684283	4684694	4684283	4684673	4684796	4684882	NA,0.0	0.122,NA	0.143,0.0	0.0,0.0	0.035,0.079	0.106,0.094	NA,0.065	0.0,0.143	0.0,0.178	0.454,0.454	0.0,0.089	NA,0.035	0.077,0.085	0.172,0.135	0.053,0.0	0.156,0.026
Ga06g00377	Chr06	-	4684283	4684684	4684283	4684673	4684796	4684882	NA,0.045	0.312,NA	0.0,0.123	0.04,0.299	0.0,0.086	0.115,0.0	NA,0.159	0.065,0.353	0.232,0.073	0.0,0.266	0.144,0.138	NA,0.106	0.389,0.092	0.362,0.146	0.057,0.214	0.335,0.128
Ga06g00385	Chr06	-	4837496	4837942	4837496	4837939	4838424	4838524	NA,0.944	0.954,1.0	1.0,0.68	0.884,0.911	0.822,0.74	1.0,0.934	NA,0.967	0.831,1.0	0.755,0.78	1.0,0.869	0.906,0.948	NA,0.805	0.702,0.715	0.831,0.87	1.0,0.922	0.813,0.831
Ga06g00386	Chr06	-	4889600	4890643	4889600	4890574	4890831	4891218	NA,0.308	0.165,0.372	1.0,0.471	0.09,0.0	0.09,0.039	0.154,0.129	NA,0.176	0.03,0.056	0.372,0.078	0.372,0.342	0.293,0.372	NA,1.0	0.09,0.062	0.129,0.154	0.542,0.0	0.069,0.024
Ga06g00392	Chr06	+	4994638	4995008	4994643	4995008	4993309	4993710	NA,1.0	0.755,1.0	0.852,0.852	0.828,1.0	NA,0.49	1.0,0.906	NA,0.885	1.0,1.0	1.0,0.783	0.794,0.794	0.641,0.914	NA,0.138	0.706,1.0	0.692,0.658	0.742,0.871	0.732,0.837
Ga06g00430	Chr06	+	6024893	6025909	6025793	6025909	6024592	6024799	NA,0.005	0.025,0.0	0.0,0.0	0.014,0.008	0.0,0.0	0.0,0.0	NA,0.0	0.015,0.059	0.022,0.009	0.022,0.006	0.02,0.013	NA,0.0	0.0,0.003	0.035,0.0	0.02,0.0	0.032,0.027
Ga06g00441	Chr06	+	6179493	6179638	6179520	6179638	6179166	6179412	NA,0.619	0.38,0.361	0.543,0.538	0.442,0.429	0.497,0.442	0.509,0.534	NA,0.557	0.463,0.497	0.546,0.486	0.346,0.543	0.472,0.417	NA,0.548	0.414,0.401	0.501,0.543	0.429,0.534	0.434,0.383
Ga06g00441	Chr06	+	6175374	6175472	6175403	6175472	6174811	6174915	NA,1.0	0.972,1.0	0.916,0.883	0.938,0.971	0.957,0.969	0.934,0.942	NA,0.965	0.944,0.98	1.0,0.969	1.0,0.955	0.946,0.916	NA,0.958	0.933,0.944	0.9,0.933	0.99,0.958	0.965,0.976
Ga06g00445	Chr06	+	6214076	6214442	6214084	6214442	6212947	6213093	NA,NA	NA,NA	NA,NA	0.0,0.189	0.259,0.375	NA,0.318	0.483,0.325	0.175,0.189	NA,NA	1.0,0.141	1.0,NA	NA,NA	0.555,0.438	0.219,0.521	1.0,NA	NA,NA
Ga06g00449	Chr06	-	6267809	6268259	6267809	6268241	6269043	6269155	NA,0.204	0.136,0.299	0.277,0.35	0.319,0.268	0.231,0.142	0.247,0.186	NA,0.234	0.309,0.193	0.276,0.258	0.169,0.126	0.198,0.247	NA,0.146	0.19,0.199	0.272,0.202	0.247,0.247	0.336,0.242
Ga06g00457	Chr06	+	6536582	6536780	6536668	6536780	6536293	6536435	NA,0.763	0.177,0.212	0.212,0.187	0.386,0.288	0.158,0.152	0.212,0.13	NA,0.104	0.244,0.288	0.288,0.212	0.518,0.473	0.683,0.23	NA,0.076	0.557,0.264	0.35,0.171	0.133,0.35	0.473,0.097
Ga06g00457	Chr06	+	6531528	6531596	6531565	6531596	6531205	6531298	NA,0.0	0.595,0.0	0.268,0.328	1.0,0.196	0.355,0.595	0.0,1.0	NA,0.379	0.423,0.0	NA,0.423	0.746,0.173	0.595,0.0	NA,0.246	0.423,NA	0.196,0.0	1.0,0.423	1.0,0.268
Ga06g00457	Chr06	+	6536293	6536435	6536298	6536435	6535357	6536218	NA,0.0	1.0,1.0	1.0,0.742	1.0,0.742	0.837,0.7	0.706,0.419	NA,0.838	0.845,1.0	NA,NA	1.0,0.742	0.742,0.692	NA,0.49	0.706,1.0	1.0,0.59	0.658,1.0	1.0,0.658
Ga06g00470	Chr06	-	6832752	6832888	6832752	6832875	6833005	6833153	NA,0.0	0.229,0.308	0.308,0.144	0.229,0.203	0.151,0.229	0.641,0.14	NA,0.199	0.113,0.251	0.308,0.0	0.203,0.505	0.151,0.05	NA,0.0	0.151,0.095	0.078,0.069	0.471,0.0	0.0,0.045
Ga06g00473	Chr06	-	6849438	6851489	6849438	6850422	6852036	6852331	NA,0.0	0.027,0.0	0.025,0.037	0.021,0.013	0.019,0.0	0.0,0.105	NA,0.007	0.0,0.0	0.046,0.0	0.0,0.0	0.01,0.006	NA,0.0	0.023,0.011	0.033,0.015	0.0,0.0	0.051,0.038
Ga06g00473	Chr06	-	6850498	6851489	6850498	6850976	6852036	6852331	NA,0.0	0.073,NA	0.333,0.143	0.059,0.067	0.2,0.0	0.0,0.222	NA,0.04	0.0,NA	0.143,0.0	0.0,0.0	0.07,0.05	NA,0.0	0.111,0.143	0.6,0.429	0.0,0.0	1.0,0.263
Ga06g00479	Chr06	-	6892268	6892430	6892268	6892409	6892779	6892851	NA,0.393	0.329,0.217	0.106,0.294	0.259,0.246	0.167,0.104	0.256,0.217	NA,0.217	0.342,0.238	0.483,0.07	0.149,0.177	0.134,0.37	NA,0.342	0.357,0.102	0.286,0.152	0.217,0.07	0.143,0.244
Ga06g00479	Chr06	-	6888629	6889138	6888629	6889003	6890525	6890939	NA,0.033	0.0,0.0	0.032,0.049	0.05,0.041	0.048,0.013	0.083,0.01	NA,0.047	0.051,0.048	0.091,0.024	0.033,0.03	0.033,0.169	NA,0.014	0.075,0.071	0.171,0.069	0.075,0.019	0.0,0.034
Ga06g00479	Chr06	-	6895920	6897548	6895920	6896001	6897666	6897784	NA,0.013	0.088,0.0	0.071,0.027	0.0,0.077	0.087,0.063	0.068,0.029	NA,0.006	0.061,0.024	0.029,0.032	0.063,0.07	0.044,0.05	NA,0.082	0.0,0.0	0.0,0.036	0.0,0.04	0.25,0.038
Ga06g00505	Chr06	-	7837161	7837268	7837161	7837224	7837376	7837576	NA,0.677	0.323,0.258	0.258,0.155	0.245,0.234	0.216,0.303	0.343,0.268	NA,0.22	0.218,0.346	0.466,0.533	0.211,0.097	0.297,0.242	NA,0.306	0.258,0.35	0.213,0.079	0.21,0.25	0.23,0.411
Ga06g00512	Chr06	-	7948700	7948891	7948700	7948864	7948977	7949317	NA,0.804	NA,NA	1.0,0.613	0.877,0.867	0.767,1.0	1.0,0.649	NA,0.713	0.95,0.922	0.76,0.791	1.0,NA	1.0,0.442	NA,1.0	0.209,0.826	0.76,0.664	0.927,1.0	0.8,0.789
Ga06g00513	Chr06	-	7975588	7975771	7975588	7975768	7976369	7976456	NA,0.834	0.949,1.0	1.0,0.898	0.855,0.959	0.784,0.844	0.903,0.858	NA,0.732	0.763,0.846	0.844,0.958	1.0,0.94	0.767,0.873	NA,0.85	0.839,0.94	0.883,0.903	0.837,0.887	0.858,0.849
Ga06g00513	Chr06	-	7972435	7974713	7972435	7974524	7975253	7975325	NA,0.0	0.1,0.0	0.0,0.0	0.067,0.053	0.03,0.057	0.273,0.032	NA,0.051	0.117,0.111	0.0,0.2	0.0,0.0	0.067,0.033	NA,0.0	0.154,0.034	0.0,0.0	0.04,0.0	0.095,0.067
Ga06g00522	Chr06	+	8421315	8421487	8421366	8421487	8420581	8420697	NA,0.853	0.914,0.823	0.639,0.769	0.627,0.687	0.823,0.812	0.927,0.973	0.818,0.755	0.808,0.689	0.914,0.716	0.956,0.796	0.706,0.624	NA,0.712	0.649,0.696	0.612,0.877	0.842,0.736	0.719,0.793
Ga06g00522	Chr06	+	8421318	8421487	8421366	8421487	8420581	8420697	NA,0.86	0.937,0.844	0.746,0.688	0.644,0.655	0.812,0.839	0.94,0.976	0.807,0.781	0.8,0.644	0.919,0.733	0.952,0.823	0.713,0.633	NA,0.66	0.624,0.793	0.67,0.902	0.831,0.822	0.731,0.801
Ga06g00522	Chr06	+	8424016	8424401	8424254	8424401	8423750	8423915	NA,0.731	0.957,0.714	0.897,0.88	0.753,0.917	0.988,1.0	0.967,0.978	0.929,0.931	0.945,0.915	0.888,0.94	0.727,0.963	0.851,0.918	NA,0.512	0.816,0.971	0.852,0.875	0.97,1.0	0.862,0.962
Ga06g00522	Chr06	+	8421315	8421487	8421318	8421487	8420581	8420697	NA,0.382	0.329,0.197	0.184,0.514	0.323,0.429	0.363,0.266	0.23,0.317	0.329,0.305	0.378,0.424	0.28,0.322	0.351,0.234	0.292,0.341	NA,0.481	0.424,0.2	0.254,0.256	0.353,0.224	0.209,0.369
Ga06g00523	Chr06	+	8459173	8459395	8459187	8459395	8458352	8459070	NA,0.228	0.202,NA	0.371,0.0	0.064,0.307	0.081,0.059	0.307,0.103	0.094,0.077	0.155,0.228	0.228,0.21	0.469,0.307	0.216,0.189	NA,0.0	0.216,0.194	0.275,0.243	0.074,0.0	0.189,0.228
Ga06g00567	Chr06	-	9505331	9505844	9505331	9505733	9505952	9506085	NA,0.106	0.333,0.333	NA,0.158	0.286,0.529	0.556,0.415	0.429,0.8	0.143,0.556	0.161,0.444	0.714,0.333	0.143,0.115	0.381,0.297	0.0,NA	0.111,0.257	0.481,0.391	0.241,0.091	0.18,0.195
Ga06g00574	Chr06	+	10012921	10013095	10012924	10013095	10012503	10012806	NA,1.0	0.524,1.0	0.831,0.951	0.883,0.733	0.884,0.857	0.677,0.682	0.772,0.766	0.693,0.89	0.797,0.797	0.922,0.806	0.793,0.696	NA,0.595	0.746,0.782	0.774,0.736	0.968,1.0	0.758,0.662
Ga06g00585	Chr06	-	10268962	10269253	10268962	10269033	10269584	10269653	NA,0.84	1.0,NA	1.0,0.692	0.8,1.0	0.583,0.818	1.0,1.0	1.0,0.739	1.0,0.714	0.739,0.605	0.714,1.0	1.0,0.81	1.0,NA	1.0,0.727	1.0,0.333	0.5,1.0	0.941,0.857
Ga06g00597	Chr06	-	10605640	10605688	10605640	10605685	10605950	10605995	NA,0.0	0.0,NA	0.246,0.246	0.595,0.51	0.433,0.306	NA,0.475	0.364,0.414	0.401,0.329	NA,0.37	0.0,0.44	0.424,0.14	0.0,NA	0.359,0.269	0.581,0.481	0.123,0.44	NA,NA
Ga06g00599	Chr06	-	10681226	10681941	10681226	10681938	10682267	10682519	NA,1.0	0.867,1.0	0.864,0.938	0.869,0.907	0.818,0.971	0.627,1.0	0.947,0.855	0.758,0.766	0.769,0.972	0.855,0.833	0.906,0.951	NA,0.968	0.809,0.855	0.88,0.825	0.939,0.958	0.927,0.806
Ga06g00602	Chr06	+	10839598	10839726	10839652	10839726	10838538	10838596	NA,0.889	0.878,1.0	0.765,1.0	0.759,0.826	0.904,0.935	0.882,0.911	0.835,0.832	0.752,0.782	0.805,0.901	0.772,0.894	0.848,0.881	NA,0.932	0.907,0.816	0.796,0.774	0.841,0.661	0.867,0.827
Ga06g00606	Chr06	-	10944696	10945852	10944696	10945710	10946353	10946375	NA,NA	1.0,NA	0.0,NA	0.0,0.333	0.4,0.2	0.0,0.0	0.143,NA	0.5,0.333	0.0,0.6	1.0,0.0	0.333,0.6	NA,0.0	0.333,1.0	1.0,1.0	0.143,1.0	0.429,1.0
Ga06g00611	Chr06	+	11146846	11147744	11146877	11147744	11145952	11146520	NA,0.054	0.081,0.0	0.08,0.0	0.028,0.052	0.14,0.056	0.075,0.039	0.047,0.096	0.077,0.124	0.046,0.018	0.0,0.133	0.041,0.11	NA,0.204	0.075,0.038	0.121,0.026	0.094,0.18	0.074,0.043
Ga06g00617	Chr06	+	11340946	11342035	11341972	11342035	11340487	11340559	NA,NA	NA,NA	NA,0.0	0.0,0.0	0.188,0.0	0.0,0.0	0.014,0.043	0.0,0.0	NA,NA	0.0,0.0	NA,0.0	NA,NA	0.0,0.0	0.0,0.231	0.0,NA	0.0,NA
Ga06g00617	Chr06	+	11337432	11337604	11337523	11337604	11335659	11335888	NA,0.0	0.149,NA	0.0,0.0	0.0,0.0	0.066,0.0	0.061,0.0	0.072,0.063	0.026,0.08	0.0,NA	0.0,0.0	0.0,NA	0.08,NA	0.0,0.034	NA,0.0	0.0,0.0	0.055,0.0
Ga06g00617	Chr06	+	11342514	11342592	11342520	11342592	11342141	11342240	NA,0.0	0.656,1.0	1.0,0.571	0.432,0.4	0.447,0.488	0.488,0.519	0.468,0.517	0.622,0.604	0.656,0.388	0.559,0.488	0.488,0.559	1.0,NA	0.373,0.322	0.741,0.339	1.0,0.0	1.0,0.87
Ga06g00652	Chr06	-	12062150	12062804	12062150	12062244	12063049	12063380	NA,NA	0.0,NA	NA,NA	0.0,0.0	0.0,0.0	NA,0.0	0.091,0.073	0.0,0.0	NA,NA	0.0,0.0	0.0,0.0	NA,0.038	0.053,0.0	0.059,0.0	0.2,0.0	0.0,0.0
Ga06g00653	Chr06	-	12075821	12076039	12075821	12076027	12076140	12076241	NA,0.353	0.341,NA	0.25,1.0	0.304,0.31	0.36,0.59	0.364,0.369	0.31,0.184	0.385,0.324	0.378,0.306	0.375,NA	0.417,0.412	NA,0.512	0.34,0.408	0.311,0.361	0.326,0.184	0.643,0.184
Ga06g00678	Chr06	+	12427296	12427409	12427300	12427409	12427074	12427199	NA,NA	0.327,0.493	1.0,0.593	0.593,0.471	0.593,0.858	0.829,0.863	0.593,0.716	0.759,0.602	1.0,0.526	0.409,0.907	0.769,0.853	NA,0.528	0.784,0.846	0.744,0.681	0.555,0.368	0.493,0.694
Ga06g00697	Chr06	+	13304888	13305211	13304892	13305211	13304404	13304496	NA,1.0	0.814,NA	NA,1.0	1.0,0.493	0.886,1.0	1.0,1.0	1.0,1.0	1.0,0.795	NA,0.0	NA,1.0	0.927,1.0	NA,1.0	0.493,1.0	0.593,1.0	1.0,1.0	1.0,0.66
Ga06g00707	Chr06	+	14133869	14133971	14133881	14133971	14133550	14133753	NA,NA	0.412,1.0	NA,0.574	0.0,1.0	0.692,0.612	0.375,1.0	0.524,0.677	0.6,0.669	NA,1.0	0.692,0.643	0.788,0.521	NA,NA	0.6,0.667	0.474,0.863	0.512,0.612	NA,1.0
Ga06g00710	Chr06	+	14151713	14152245	14151843	14152245	14150672	14150770	NA,1.0	1.0,1.0	0.6,0.6	1.0,1.0	0.836,0.897	1.0,0.944	0.696,0.882	0.833,1.0	1.0,1.0	1.0,0.724	0.963,1.0	NA,0.826	0.778,0.733	0.818,0.81	0.837,1.0	0.964,0.964
Ga06g00714	Chr06	+	14288763	14289777	14288792	14289777	14287680	14288144	NA,NA	0.796,NA	0.438,0.588	0.51,0.0	0.609,0.682	0.28,0.555	0.679,0.675	0.7,0.661	0.0,0.148	0.494,0.384	0.409,0.28	NA,1.0	0.384,0.313	0.187,0.438	0.28,0.609	0.438,0.7
Ga06g00723	Chr06	-	14517153	14517416	14517153	14517413	14517749	14518077	NA,0.033	0.359,NA	0.0,0.395	0.0,0.359	0.182,0.219	0.0,0.359	0.082,0.112	0.113,0.282	0.197,0.098	0.0,0.495	0.123,0.0	NA,0.103	0.098,0.395	0.164,0.0	0.0,0.0	NA,0.0
Ga06g00723	Chr06	-	14518696	14518998	14518696	14518980	14519170	14519393	0.339,0.0	0.116,NA	0.254,0.0	0.125,0.087	0.106,0.084	0.0,0.064	0.094,0.042	0.0,0.138	0.0,0.202	0.0,0.208	0.0,0.0	NA,0.176	0.348,0.116	0.0,0.606	0.0,0.0	NA,0.0
Ga06g00734	Chr06	-	15294349	15294445	15294349	15294438	15294526	15294597	NA,0.0	0.191,0.0	0.0,0.0	0.274,0.191	0.32,0.355	0.0,0.0	0.0,0.586	0.0,0.0	0.32,0.0	0.191,0.261	0.0,0.136	NA,0.361	0.274,0.0	0.485,0.173	0.361,0.611	0.485,0.0
Ga06g00762	Chr06	-	16716479	16716692	16716479	16716664	16721331	16721434	NA,0.282	0.287,0.282	0.282,0.224	0.308,0.251	0.165,0.208	0.163,0.222	0.157,0.216	0.209,0.276	0.248,0.289	0.285,0.208	0.184,0.261	NA,0.171	0.205,0.184	0.133,0.213	0.239,0.273	0.218,0.344
Ga06g00766	Chr06	-	17828389	17830203	17828389	17830191	17830287	17830350	NA,NA	NA,NA	NA,NA	NA,NA	NA,NA	NA,NA	0.474,NA	NA,NA	0.0,NA	NA,NA	NA,NA	NA,0.0	NA,0.0	1.0,1.0	0.643,NA	1.0,NA
Ga06g00768	Chr06	-	18235468	18236026	18235468	18235985	18236448	18236746	NA,0.219	0.137,0.588	0.263,0.166	0.192,0.118	0.341,0.033	0.263,0.082	0.09,0.242	0.092,0.106	0.416,0.363	0.0,0.263	0.0,0.0	NA,0.0	0.099,0.169	0.0,0.06	0.125,0.125	0.132,0.244
Ga06g00808	Chr06	+	23600465	23601197	23600962	23601197	23599925	23599999	NA,0.032	0.333,0.0	0.027,0.037	0.077,0.026	0.0,0.0	NA,0.0	0.0,0.0	0.111,NA	NA,0.2	0.071,0.027	0.12,0.067	0.0,NA	0.154,0.0	0.063,0.061	0.167,0.0	NA,0.0
Ga06g00812	Chr06	-	24103368	24105315	24103368	24105144	24105813	24106035	1.0,1.0	1.0,1.0	1.0,0.688	1.0,0.846	0.714,0.913	NA,1.0	0.768,0.768	0.818,0.81	NA,1.0	0.2,0.5	0.455,0.0	NA,0.8	0.636,0.628	0.625,0.905	0.714,1.0	1.0,1.0
Ga06g00815	Chr06	-	24129133	24130030	24129133	24129568	24130500	24130543	NA,0.179	0.2,1.0	0.25,0.294	0.455,0.111	0.342,0.488	0.263,0.263	0.18,0.086	0.122,0.385	1.0,0.667	0.333,0.6	0.364,1.0	1.0,NA	0.333,0.5	0.1,0.154	0.4,0.0	0.333,0.455
Ga06g00824	Chr06	-	24890858	24891063	24890858	24891025	24891172	24891269	NA,0.064	0.048,0.226	0.144,0.02	0.065,0.057	0.076,0.034	0.046,0.02	0.045,0.049	0.061,0.032	0.057,0.043	0.092,0.049	0.075,0.0	NA,0.045	0.024,0.066	0.046,0.166	0.04,0.073	0.082,0.055
Ga06g00829	Chr06	+	25950537	25950810	25950723	25950810	25950191	25950255	NA,0.0	0.0,0.0	0.0,0.0	0.0,0.0	0.0,0.0	0.0,0.061	0.0,0.065	0.105,0.0	0.0,0.0	0.0,0.0	0.0,0.0	NA,0.0	0.0,0.0	0.0,0.0	0.0,0.0	0.0,0.263
Ga06g00829	Chr06	+	25951298	25951569	25951301	25951569	25950989	25951172	1.0,1.0	1.0,NA	1.0,1.0	NA,1.0	1.0,1.0	1.0,0.797	1.0,1.0	1.0,1.0	1.0,1.0	1.0,1.0	1.0,1.0	1.0,1.0	1.0,1.0	1.0,1.0	1.0,NA	1.0,1.0
Ga06g00840	Chr06	+	27009574	27009743	27009656	27009743	27009394	27009448	NA,0.0	0.068,0.0	0.086,0.012	0.03,0.0	0.06,0.011	0.042,0.008	0.063,0.018	0.0,0.0	0.0,0.06	0.023,0.007	0.096,0.007	NA,0.0	0.015,0.104	0.053,0.0	0.02,0.0	0.052,0.02
Ga06g00841	Chr06	+	27453019	27453370	27453022	27453370	27452620	27452749	NA,0.0	NA,NA	NA,1.0	0.495,0.495	0.622,0.6	0.476,0.463	0.578,0.523	0.526,0.553	NA,0.329	0.723,0.71	0.0,0.0	1.0,NA	0.098,0.855	0.364,0.495	1.0,NA	1.0,0.0
Ga06g00844	Chr06	-	28431215	28431966	28431215	28431951	28432044	28432312	NA,0.509	0.208,0.0	0.0,0.099	0.18,0.132	0.207,0.226	0.099,0.189	0.074,0.197	0.171,0.116	0.0,0.305	0.0,0.273	0.166,0.26	NA,0.568	0.277,0.149	0.0,0.127	0.059,0.0	0.081,0.323
Ga06g00845	Chr06	+	28499249	28500082	28499354	28500082	28498343	28499052	NA,1.0	1.0,1.0	NA,1.0	0.778,0.667	1.0,1.0	1.0,1.0	1.0,0.714	0.333,NA	1.0,0.067	1.0,1.0	0.778,0.714	NA,1.0	0.0,1.0	0.714,0.6	1.0,1.0	0.6,1.0
Ga06g00862	Chr06	+	29409917	29410130	29409932	29410130	29409718	29409840	NA,0.891	NA,NA	NA,1.0	0.898,0.9	1.0,NA	NA,NA	1.0,1.0	NA,NA	1.0,0.958	NA,1.0	1.0,0.814	NA,1.0	NA,1.0	NA,0.637	0.814,0.913	0.84,0.853
Ga06g00863	Chr06	+	29456225	29456297	29456244	29456297	29456014	29456122	NA,1.0	1.0,1.0	0.458,0.664	0.809,0.748	0.878,0.717	1.0,0.884	0.748,0.801	0.772,0.664	1.0,1.0	0.717,0.717	0.717,0.717	NA,0.559	0.772,0.756	0.798,0.585	0.717,1.0	0.559,0.679
Ga06g00887	Chr06	-	32004163	32006496	32004163	32005414	32007209	32007326	NA,0.175	0.013,0.0	0.0,0.0	0.0,0.0	0.019,0.0	0.0,0.006	0.014,0.007	0.01,0.0	0.027,0.029	0.011,0.009	0.011,0.0	NA,0.111	0.008,0.0	0.024,0.008	0.0,0.011	0.065,0.024
Ga06g00887	Chr06	-	32004163	32005542	32004163	32005414	32005626	32007326	NA,0.0	0.0,0.0	0.6,0.0	0.0,0.0	0.185,0.0	NA,0.0	NA,0.0	0.0,0.0	0.0,0.0	NA,0.0	1.0,0.0	NA,0.0	0.2,0.0	1.0,0.0	0.333,0.0	0.077,0.077
Ga06g00895	Chr06	-	32449181	32450426	32449181	32449622	32450696	32451210	NA,0.158	0.0,NA	NA,0.0	0.0,0.053	0.067,0.143	0.0,0.0	0.091,0.04	NA,0.053	0.0,0.5	0.6,0.538	0.538,0.25	1.0,NA	0.0,0.111	NA,0.0	0.0,0.0	0.167,0.0
Ga06g00919	Chr06	+	33342000	33342162	33342004	33342162	33341825	33341888	NA,1.0	0.744,1.0	0.708,0.694	0.872,0.846	0.856,0.86	0.773,0.814	1.0,0.846	0.795,0.829	0.886,1.0	0.829,0.907	0.876,0.96	NA,1.0	0.863,0.773	0.829,0.927	0.914,1.0	0.892,0.735
Ga06g00919	Chr06	+	33346331	33346730	33346334	33346730	33346176	33346223	1.0,NA	1.0,NA	NA,NA	0.0,0.662	1.0,0.595	1.0,1.0	1.0,1.0	0.595,1.0	0.495,0.495	0.0,0.797	0.578,0.746	NA,1.0	0.797,1.0	1.0,1.0	1.0,0.0	0.595,0.197
Ga06g00919	Chr06	+	33341477	33341585	33341526	33341585	33341021	33341099	NA,1.0	0.636,1.0	0.843,0.611	0.915,0.91	0.962,0.802	0.89,0.792	1.0,0.777	1.0,1.0	1.0,1.0	0.597,0.91	0.913,1.0	NA,0.89	0.752,0.928	0.771,0.881	0.881,0.897	0.924,0.702
Ga06g00919	Chr06	+	33346331	33346730	33346334	33346730	33346176	33346248	NA,0.0	0.0,NA	NA,NA	0.0,1.0	0.746,0.662	NA,NA	1.0,1.0	1.0,0.495	0.495,0.662	0.0,0.797	0.662,0.746	NA,0.797	1.0,1.0	1.0,0.495	0.71,NA	1.0,1.0
Ga06g00923	Chr06	-	33585612	33585771	33585612	33585768	33585870	33585961	NA,0.14	0.246,0.329	0.234,0.37	0.282,0.197	0.056,0.07	0.37,0.164	0.234,0.118	0.039,0.131	0.0,0.164	0.109,0.329	0.094,0.087	NA,0.061	0.495,0.227	0.359,0.329	0.123,0.179	0.0,0.269
Ga06g00925	Chr06	+	33653481	33653560	33653493	33653560	33652971	33653110	NA,0.536	0.574,0.0	0.0,NA	0.73,0.935	1.0,0.783	0.474,0.878	1.0,0.692	0.73,1.0	0.643,NA	1.0,0.742	0.706,0.545	NA,0.89	1.0,0.818	1.0,1.0	0.474,1.0	1.0,0.73
Ga06g00929	Chr06	-	33772978	33773085	33772978	33773064	33773180	33773255	NA,NA	1.0,NA	1.0,1.0	1.0,1.0	0.932,0.93	1.0,1.0	1.0,0.915	0.897,0.876	NA,NA	1.0,0.864	1.0,0.853	NA,1.0	1.0,0.699	NA,1.0	1.0,NA	0.806,1.0
Ga06g00945	Chr06	+	35319159	35319903	35319298	35319903	35318892	35319033	NA,NA	1.0,NA	NA,0.524	1.0,0.111	1.0,1.0	NA,1.0	NA,NA	1.0,1.0	NA,NA	0.0,0.5	0.0,NA	NA,NA	NA,1.0	NA,0.333	NA,NA	NA,NA
Ga06g00948	Chr06	+	35390617	35390688	35390662	35390688	35390433	35390524	NA,0.901	0.684,0.87	0.433,0.241	0.709,0.726	0.606,0.785	0.536,0.817	0.452,0.487	0.549,0.888	0.702,0.818	0.644,0.475	0.596,0.827	NA,0.912	0.351,0.44	0.377,0.463	0.687,0.738	0.692,0.77
Ga06g00953	Chr06	-	35445903	35447287	35445903	35446418	35447362	35447551	NA,0.009	NA,NA	NA,NA	0.143,0.0	0.0,0.0	NA,0.0	NA,NA	0.0,0.0	0.143,0.0	NA,NA	NA,0.0	NA,0.0	NA,NA	NA,0.0	NA,1.0	0.0,0.0
Ga06g00970	Chr06	+	36571003	36571644	36571201	36571644	36570319	36570726	NA,0.0	1.0,0.0	1.0,0.545	1.0,1.0	0.46,0.383	0.4,0.333	0.733,0.765	0.579,0.5	NA,1.0	1.0,0.714	1.0,0.667	NA,NA	0.692,0.714	0.5,0.2	0.2,1.0	NA,1.0
Ga06g00983	Chr06	-	37113944	37114166	37113944	37114155	37114239	37114645	1.0,NA	NA,NA	NA,1.0	NA,NA	0.82,1.0	NA,NA	0.476,0.476	1.0,NA	NA,1.0	NA,NA	0.312,NA	NA,0.456	0.476,NA	NA,NA	1.0,NA	NA,NA
Ga06g00984	Chr06	+	37116480	37117600	37117512	37117600	37115637	37115823	NA,NA	0.333,NA	1.0,0.0	0.0,0.429	1.0,0.5	NA,0.333	0.5,0.5	1.0,1.0	NA,1.0	NA,NA	0.2,NA	NA,0.68	NA,1.0	0.0,NA	1.0,NA	NA,0.333
Ga06g01003	Chr06	+	38681478	38681748	38681575	38681748	38681127	38681228	NA,0.052	0.069,0.604	0.029,0.0	0.055,0.092	0.032,0.097	0.0,0.042	0.003,0.033	0.061,0.026	0.241,0.075	0.078,0.06	0.096,0.082	NA,0.024	0.07,0.048	0.03,0.05	0.056,0.036	0.06,0.094
Ga06g01004	Chr06	+	38686215	38686322	38686218	38686322	38685996	38686136	NA,NA	0.263,0.662	0.343,0.323	0.197,0.225	0.403,0.305	0.0,0.424	0.187,0.495	0.296,0.3	NA,0.662	0.29,0.303	0.317,0.251	NA,0.495	0.495,0.246	0.311,0.137	0.329,0.197	1.0,0.219
Ga06g01009	Chr06	+	39211616	39211902	39211634	39211902	39211353	39211432	NA,0.497	0.0,0.0	0.363,1.0	0.506,0.346	0.499,0.328	0.39,0.196	0.307,0.594	0.484,0.254	0.46,0.496	0.39,0.299	0.196,0.494	NA,1.0	0.221,0.695	0.0,0.46	0.773,0.28	0.299,0.325
Ga06g01012	Chr06	-	39354087	39356207	39354087	39356162	39356743	39356940	NA,0.464	0.409,0.581	0.188,0.047	0.293,0.331	0.409,0.345	0.409,0.232	0.21,0.395	0.44,0.666	0.543,0.222	0.217,0.492	0.519,0.386	NA,0.0	0.375,0.188	0.196,0.299	0.165,0.409	0.148,0.238
Ga06g01015	Chr06	-	39551803	39551903	39551803	39551900	39552051	39552120	NA,1.0	0.495,0.662	0.528,0.625	0.76,0.74	0.785,0.802	0.818,0.704	0.803,0.737	0.802,0.713	0.746,0.898	0.782,0.687	0.758,0.877	NA,0.71	0.607,0.773	0.723,0.713	0.887,0.821	0.855,0.77
Ga06g01020	Chr06	-	40319820	40320060	40319820	40320048	40320146	40320519	NA,0.205	0.231,NA	0.0,NA	0.0,0.0	0.0,0.231	NA,NA	0.101,0.231	0.231,NA	0.0,0.0	0.31,0.184	0.0,0.0	NA,0.101	0.0,0.0	NA,NA	0.076,0.0	0.083,0.096
Ga06g01024	Chr06	-	40544269	40544421	40544269	40544400	40544598	40544685	NA,1.0	0.555,1.0	0.454,NA	1.0,0.714	0.625,0.783	0.172,1.0	0.675,0.478	0.581,0.675	NA,0.0	1.0,0.454	0.409,0.428	NA,0.625	0.454,0.675	0.0,0.593	0.263,0.675	1.0,0.172
Ga06g01028	Chr06	+	40691124	40691234	40691130	40691234	40690278	40690331	NA,0.214	0.777,0.0	1.0,0.488	0.636,0.769	0.604,0.29	0.453,0.355	0.382,0.656	0.442,0.756	0.488,0.741	0.571,0.636	0.394,0.637	0.656,NA	0.594,0.763	0.192,0.488	0.342,0.792	0.0,0.113
Ga06g01033	Chr06	-	40832973	40833277	40832973	40833269	40833345	40833482	NA,0.57	0.389,0.254	0.145,0.507	0.286,0.363	0.359,0.483	NA,1.0	1.0,0.189	0.737,0.237	0.445,0.508	0.25,0.412	0.332,0.388	NA,0.651	0.373,0.177	0.572,0.62	0.469,0.381	0.423,0.437
Ga06g01037	Chr06	+	40973118	40973187	40973123	40973187	40972985	40973026	NA,0.49	0.49,1.0	1.0,0.49	0.616,0.304	0.377,0.204	0.599,0.348	0.351,0.391	0.641,0.304	0.0,0.0	0.366,0.391	0.452,0.0	NA,0.391	0.742,0.138	0.138,0.658	0.59,NA	0.138,0.375
Ga06g01044	Chr06	-	41624705	41628367	41624705	41625047	41629186	41629359	NA,0.786	0.636,1.0	0.778,0.667	0.714,0.667	1.0,NA	0.0,1.0	1.0,0.429	NA,0.333	0.333,0.75	1.0,1.0	0.391,0.231	1.0,NA	0.5,0.0	1.0,0.5	0.641,0.778	1.0,0.619
Ga06g01056	Chr06	+	42840140	42840642	42840143	42840642	42839090	42839491	NA,NA	NA,1.0	0.495,0.662	0.0,NA	0.586,0.38	NA,0.282	0.409,0.364	0.395,0.329	NA,NA	NA,1.0	1.0,NA	1.0,NA	NA,NA	0.662,0.567	0.0,NA	NA,NA
Ga06g01060	Chr06	+	43270497	43271079	43270510	43271079	43270315	43270386	NA,0.838	0.826,1.0	1.0,0.826	0.757,1.0	0.641,0.794	0.817,0.641	0.766,0.835	0.817,0.926	0.748,0.716	0.51,0.817	0.874,0.915	NA,0.655	0.704,0.862	0.908,0.877	0.935,1.0	0.938,1.0
Ga06g01063	Chr06	-	43498804	43499453	43498804	43499372	43499538	43499566	NA,NA	NA,NA	NA,1.0	NA,0.0	0.48,0.424	1.0,0.624	NA,0.217	1.0,0.217	NA,NA	1.0,NA	0.0,NA	0.269,0.0	0.356,NA	NA,NA	NA,NA	NA,0.0
Ga06g01080	Chr06	+	46904359	46907331	46906890	46907331	46903423	46903630	NA,0.129	1.0,NA	0.111,0.059	0.111,0.2	0.0,0.067	0.093,0.158	0.209,0.169	0.073,0.073	0.027,0.121	0.158,0.333	0.098,0.294	NA,0.0	0.0,0.043	0.103,0.031	0.111,0.333	0.137,0.153
Ga06g01081	Chr06	+	47093549	47093653	47093568	47093653	47093211	47093377	NA,NA	0.0,0.0	NA,0.297	0.0,0.145	0.108,0.23	0.361,0.158	0.304,0.289	0.195,0.086	0.297,0.0	0.145,0.388	0.0,0.514	NA,0.22	0.458,0.124	NA,0.145	0.22,1.0	1.0,0.377
Ga06g01081	Chr06	+	47093211	47093377	47093219	47093377	47092908	47093044	NA,NA	0.849,1.0	NA,0.412	0.189,0.789	0.574,0.141	0.211,0.078	0.35,0.194	0.0,0.272	NA,0.0	0.318,0.0	0.0,0.483	NA,0.531	0.0,0.278	0.105,0.094	0.609,0.0	NA,1.0
Ga06g01096	Chr06	-	48724379	48724455	48724379	48724424	48724546	48725024	NA,0.374	0.409,1.0	1.0,0.338	0.354,0.434	0.212,0.26	0.0,0.697	0.358,0.338	0.551,0.228	0.254,0.376	0.38,0.413	0.264,0.334	NA,0.15	0.161,0.299	0.479,0.386	0.204,0.113	0.31,0.476
Ga06g01122	Chr06	-	52401744	52402805	52401744	52402766	52403160	52403261	NA,0.107	0.094,NA	0.0,1.0	0.0,0.0	0.475,0.351	0.0,0.083	0.165,0.165	0.0,0.0	1.0,NA	0.0,NA	0.351,0.153	0.224,NA	0.0,0.126	0.0,0.0	0.325,0.126	0.52,0.0
Ga06g01122	Chr06	-	52401744	52403261	52401744	52402766	52403685	52403764	0.556,1.0	0.75,1.0	0.667,0.4	0.882,0.9	0.852,0.828	0.524,0.795	0.922,0.815	0.725,0.63	1.0,0.92	1.0,0.765	0.902,0.909	NA,1.0	1.0,0.707	1.0,0.714	0.944,1.0	1.0,1.0
Ga06g01122	Chr06	-	52401744	52402805	52401744	52402766	52403685	52403764	0.0,1.0	0.325,NA	0.0,0.194	0.0,0.0	0.325,0.224	NA,0.0	0.419,0.0	0.236,0.0	1.0,0.813	NA,0.265	0.419,0.265	0.153,NA	1.0,0.107	1.0,0.491	0.813,1.0	NA,NA
Ga06g01122	Chr06	-	52401744	52403261	52401744	52402805	52403685	52403764	NA,0.75	0.818,1.0	1.0,0.667	1.0,1.0	0.896,0.923	NA,1.0	0.922,1.0	0.86,1.0	1.0,0.657	1.0,0.867	0.924,0.952	NA,1.0	0.935,0.935	0.818,0.652	0.739,0.846	1.0,1.0
Ga06g01122	Chr06	-	52401744	52402805	52401744	52402766	52403159	52403261	NA,NA	NA,NA	NA,NA	1.0,NA	0.546,1.0	1.0,NA	0.419,NA	0.591,0.0	1.0,NA	NA,NA	0.591,0.0	NA,0.0	NA,NA	NA,0.265	1.0,NA	NA,NA
Ga06g01123	Chr06	+	52407528	52408159	52407533	52408159	52406722	52407132	1.0,NA	0.624,1.0	0.59,1.0	0.785,0.859	0.826,0.825	1.0,0.622	0.867,0.708	0.838,0.674	1.0,0.658	0.885,0.743	0.828,0.833	NA,0.684	0.819,0.743	0.723,0.954	0.923,0.828	1.0,0.779
Ga06g01128	Chr06	+	53323387	53324881	53324729	53324881	53322920	53323130	NA,0.143	0.212,NA	NA,0.03	1.0,0.172	0.055,0.103	0.125,0.556	NA,0.135	0.25,0.043	0.4,0.22	0.6,0.263	0.133,0.0	NA,0.333	0.412,0.037	0.25,0.0	0.417,0.25	0.308,0.568
Ga06g01128	Chr06	+	53324729	53324881	53324746	53324881	53322920	53323130	NA,0.341	0.223,NA	0.0,0.594	0.0,0.392	0.583,0.444	0.287,0.223	NA,0.301	0.214,0.218	0.11,0.346	0.097,0.721	0.737,0.775	NA,0.668	0.518,0.483	0.66,0.564	0.321,0.301	0.416,0.217
Ga06g01128	Chr06	+	53323387	53324881	53324746	53324881	53322920	53323130	NA,0.286	0.204,NA	0.0,0.474	0.385,0.333	0.418,0.349	0.211,0.308	NA,0.229	0.191,0.139	0.125,0.325	0.2,0.7	0.636,0.667	NA,0.667	0.579,0.368	0.652,0.429	0.347,0.273	0.41,0.341
Ga06g01141	Chr06	+	54486497	54486591	54486547	54486591	54485171	54485207	NA,0.242	0.272,0.182	0.211,0.313	0.308,0.453	0.214,0.281	0.053,0.349	NA,0.48	0.609,0.491	0.514,0.506	0.317,0.239	0.346,0.386	NA,0.066	0.315,0.164	0.301,0.251	0.236,0.251	0.423,0.324
Ga06g01141	Chr06	+	54483114	54484759	54484588	54484759	54482202	54482247	NA,0.974	0.906,1.0	0.739,0.814	0.952,0.903	0.944,0.946	0.667,0.667	NA,0.569	1.0,0.455	1.0,0.886	1.0,0.643	1.0,0.696	NA,1.0	1.0,0.818	0.917,0.7	0.837,0.709	0.739,1.0
Ga06g01142	Chr06	-	54712044	54712081	54712044	54712078	54718506	54718681	NA,0.197	0.179,NA	0.197,0.495	1.0,0.329	0.62,0.533	0.359,0.495	NA,0.71	0.187,0.551	0.197,0.246	0.71,0.528	0.555,0.329	NA,0.495	0.219,0.551	0.109,0.567	0.329,0.424	0.197,0.14
Ga06g01142	Chr06	-	54711717	54711947	54711717	54711935	54712044	54712081	NA,0.677	0.474,0.474	1.0,0.391	0.0,0.545	0.31,0.079	0.184,0.519	NA,0.391	0.412,0.545	0.0,0.13	0.0,0.391	0.141,0.31	NA,0.574	0.31,0.205	0.403,0.441	0.375,0.153	0.818,0.474
Ga06g01146	Chr06	+	55018193	55018280	55018202	55018280	55016801	55016958	NA,0.0	1.0,1.0	0.881,1.0	0.866,0.683	0.873,1.0	0.676,0.735	NA,0.735	0.913,0.75	0.481,1.0	1.0,1.0	1.0,1.0	NA,0.898	0.951,0.787	0.893,0.769	0.607,0.735	1.0,0.862
Ga06g01153	Chr06	-	56017873	56018033	56017873	56017988	56018157	56018189	NA,1.0	0.0,NA	0.09,0.257	0.096,0.041	0.075,0.471	0.581,0.302	NA,0.172	0.509,0.176	0.148,0.206	0.283,0.165	0.195,0.148	NA,0.293	0.239,0.188	0.386,0.2	0.122,0.409	0.409,0.257
Ga06g01153	Chr06	-	56001493	56001862	56001493	56001857	56011085	56011323	NA,0.59	1.0,NA	1.0,0.828	0.546,0.852	1.0,0.878	0.742,0.719	NA,0.692	0.794,0.536	0.562,0.536	0.794,0.692	0.803,0.743	NA,0.794	0.698,0.706	0.766,0.658	0.885,1.0	0.562,1.0
Ga06g01199	Chr06	+	70421847	70422036	70421869	70422036	70421589	70421778	NA,1.0	1.0,1.0	0.945,1.0	0.925,0.978	0.99,1.0	0.983,0.942	NA,0.98	1.0,1.0	1.0,0.93	0.948,0.925	0.906,0.881	NA,0.868	1.0,0.963	0.968,0.957	1.0,1.0	0.852,1.0
Ga06g01200	Chr06	-	70506219	70506487	70506219	70506321	70506969	70507038	NA,0.047	0.0,0.0	0.024,0.0	0.018,0.051	0.039,0.06	0.0,0.011	NA,0.03	0.025,0.0	0.064,0.0	0.034,0.01	0.067,0.099	NA,0.309	0.053,0.02	0.007,0.012	0.011,0.0	0.04,0.008
[truncated: 2,770 more rows]
