# Supplementary material for: Multi-strategic RNA-seq analysis reveals a high-resolution transcriptional landscape in cotton
Source: Nat Commun. 2019 Oct 17;10:4714. doi: 10.1038/s41467-019-12575-x (PMC6797763; doi:10.1038/s41467-019-12575-x)
Supplement: Supplementary file 5 — Supplementary Dataset 1-39 [file 41467_2019_12575_MOESM5_ESM.zip › SupplementaryDataset/SuppData22.xlsx]

## Sheet: 3'UTR weighted lengths
Weighted 3’UTR lengths in 16 tissues The counts of PolyA-seq reads in TES gene loci across 16 tissues Weighted 3’UTR lengths in 16 tissues
Name	Anther	Bract	Cotyledon	Flower	Ovule 0DPA	Ovule 10DPA	Ovule 20DPA	Ovule 5DPA	Petal	Leaf	Phloem	Seed	Seedling root	Seedling stem	Sepal	Stigma
Ga01g00005	NA	NA	207	181.615	171.186	158.111	NA	177.143	195.75	184.593	158.111	NA	193.974	179.5	185.393	NA
Ga01g00009	NA	295.692	304.083	303.316	297.128	319.353	NA	303.818	323.935	327.517	305.158	NA	324.5	NA	314	NA
Ga01g00010	NA	850.039	854.559	850.129	852.299	847.117	835.928	855.131	851.108	855.8	856.518	837.707	859.137	855.895	852.402	859.286
Ga01g00011	270.002	252.043	277.958	261.659	246.698	248.563	273.552	242.106	268.063	260.869	269.183	NA	267.77	269.378	257.675	268.272
Ga01g00013	NA	630.667	903.692	356.4	NA	NA	NA	NA	NA	NA	NA	NA	913	NA	621.176	NA
Ga01g00017	NA	2977.41	2998.47	2989.38	2960.33	2981.8	NA	2945.7	NA	2973.11	2988.63	2944.13	3009.4	2997.9	2979.8	2973.75
Ga01g00023	548.388	NA	NA	450.429	474.745	384.882	NA	355.923	374.652	490.111	376.297	NA	NA	441.162	576.561	NA
Ga01g00035	NA	NA	NA	189.405	182.346	197.048	NA	NA	NA	NA	180.222	NA	194.259	NA	189.826	188.194
Ga01g00050	284.485	NA	NA	264.471	NA	NA	NA	NA	NA	NA	NA	NA	NA	NA	261.6	274.676
Ga01g00052	2300.43	NA	2288.5	2302.65	2290.34	2292	NA	2296.76	2304.17	2292.93	2295.9	2250.35	2306	2290.15	2302.54	2302.07
Ga01g00054	407.614	NA	NA	NA	327.636	405.676	386	380.083	393.5	378.167	376.889	NA	412.229	415.063	NA	392
Ga01g00056	220.75	254.015	268.47	246.939	241.452	241	228.257	243.66	239.393	254.212	251.2	NA	255.4	281.117	246.735	249.822
Ga01g00067	377.333	380.047	384.029	375.659	381.246	364.5	368.549	375.467	374.386	383.183	387.282	375.2	379.016	387.086	380.608	371.5
Ga01g00071	156.543	NA	NA	NA	NA	NA	NA	NA	NA	NA	NA	NA	NA	NA	NA	NA
Ga01g00075	196.724	245	208.333	238.519	245	224.778	217	226.333	239.4	238.636	236.348	203	235.667	222.049	219.8	NA
Ga01g00079	NA	127.462	125.375	115.655	NA	NA	NA	NA	NA	181.367	152	NA	NA	198.378	105.25	NA
Ga01g00084	NA	213.571	NA	185.839	NA	NA	NA	NA	NA	201.757	188.41	NA	189.286	221.667	182.81	NA
Ga01g00086	NA	847.8	426.563	619.898	287.118	475.56	NA	326.388	NA	694.714	296.333	NA	NA	758.5	NA	NA
Ga01g00102	156.459	NA	NA	172.338	NA	NA	NA	NA	NA	NA	NA	NA	NA	NA	NA	162.624
Ga01g00107	168.781	212.429	192.931	199.911	163.797	99.359	119.297	144.132	196.063	147.271	177.727	103.847	153.578	181.688	194.187	182.129
Ga01g00118	597.5	564.542	833.522	576.117	638.349	527.827	570.432	659.589	598.152	622.381	619.71	353.9	813.538	731.879	722.067	811.201
Ga01g00121	310.25	314.418	314.407	310.138	308.411	315.2	314.14	308.5	309.453	308.639	306.8	307.727	308.293	310.704	314.295	310.489
Ga01g00135	NA	NA	NA	NA	NA	126.5	NA	136.438	NA	NA	NA	NA	NA	NA	NA	162.068
Ga01g00151	NA	213.281	NA	229.244	219.465	196.246	169.625	227.833	205.457	231.855	223.203	NA	219.425	233.404	228.563	221.164
Ga01g00153	NA	194.225	203.241	195.222	200.667	185.111	177.716	196.667	212.917	199.267	200.145	196.667	NA	182.378	222.478	NA
Ga01g00154	268.329	266.151	270.4	265.159	270.687	273.503	282.149	267.822	273.375	269.61	273.39	228.217	278.454	271.703	279.741	275.563
Ga01g00157	1236.67	1243.26	1258.22	1242	1243.08	1224.86	1218	1252.61	1243.85	1246.08	1244.45	1188.29	1241.23	1244.18	1237.4	1262.57
Ga01g00161	358.935	285.75	470.846	266.59	249.353	234.742	223.044	239.335	232.714	267.51	262.833	241.444	272	217	261.253	316.398
Ga01g00162	1875.29	1875.24	1874.96	1865.63	1857.43	1852.15	NA	1865.41	1863.42	1865.33	1873.98	1845.38	1859.73	1865.85	1881.97	1879.87
Ga01g00163	NA	84.738	89.857	95.465	NA	NA	NA	NA	98.388	93.714	NA	NA	NA	NA	95.791	91.87
Ga01g00170	NA	271.457	267.815	270.397	266.788	273.839	257.933	262.615	258.233	253.435	264.365	253.128	241.255	268.24	269.071	286.547
Ga01g00172	NA	NA	NA	113.895	116.207	113.821	NA	111.842	110.318	112.8	112.042	NA	NA	109.333	114.286	NA
Ga01g00179	NA	NA	NA	140.211	NA	NA	NA	NA	137.75	NA	NA	NA	NA	NA	140.09	151.573
Ga01g00181	NA	NA	NA	1984.58	1970.13	1982.9	1982.8	1987.73	1980.55	1983.12	1981.92	NA	1993	1985.65	1989.52	1982.55
Ga01g00207	NA	NA	NA	NA	NA	NA	144.679	NA	170.337	NA	NA	107.95	NA	NA	NA	NA
Ga01g00209	371.325	391.962	367.762	397.19	384.529	372.308	393.414	385.469	385.862	367.979	390.183	378.625	370.677	390.031	399.743	NA
Ga01g00234	NA	NA	NA	397.125	395.069	374.538	396	400.5	419.704	393.658	394.098	342	381	392.341	377.053	396.17
Ga01g00236	348.75	355.467	372	356.057	358.473	372	360.375	346.694	368.125	350.621	366.529	269.057	372	354.698	362.565	370.949
Ga01g00245	165.23	165.456	166	165.336	166	166	161.471	166	165.554	165.206	164.687	NA	166	165.358	165.66	165.792
Ga01g00246	NA	694.8	711.961	689.701	614.928	NA	NA	616.365	627.423	672.417	606.14	NA	NA	NA	685.573	646.635
Ga01g00251	NA	245.44	291.163	235	243.871	282.043	NA	255.564	NA	263.5	253.622	269.5	252.876	258.947	252.837	245.091
Ga01g00253	1641	1557.32	1887.6	1766.32	1621.74	1668.95	1775.83	1738.96	1739.69	1766.59	1840.41	NA	1878.69	1750.02	1809.94	1756.55
Ga01g00255	153.069	148.914	138.646	140.549	121.152	127.272	132.027	133.438	154.372	148.652	138.077	118.09	137.163	140.251	147.026	147.612
Ga01g00257	NA	401	379.917	398.952	396.21	410.522	412.006	407.023	421.909	415.798	408.173	416.442	416.63	376.649	417.318	413.879
Ga01g00263	NA	NA	428.5	433.891	432.923	432.21	NA	432.333	NA	455.737	421	NA	NA	451.926	NA	NA
Ga01g00267	NA	224.091	202.574	217.455	NA	NA	NA	NA	NA	210.4	NA	213.371	NA	NA	NA	NA
Ga01g00274	NA	NA	NA	148.647	NA	NA	NA	150.19	142.909	NA	NA	NA	133.619	NA	NA	NA
Ga01g00282	NA	297.304	289.619	224.523	275.72	168.386	204	298.709	234	NA	289.149	186.348	298.78	274	227.882	NA
Ga01g00292	NA	1410.15	NA	890.533	913.676	794.727	251.913	1325.83	NA	787.029	791.733	NA	956.4	1064.18	1709.75	NA
Ga01g00294	NA	NA	376.9	353.467	353.846	NA	346.174	367.586	NA	363.333	351	319.286	354.083	339.615	371.556	NA
Ga01g00300	423.314	424.941	433.236	422.377	416.213	NA	417.762	410.9	422.645	420.974	415.157	400.185	424.692	430.437	410.868	411.421
Ga01g00301	NA	NA	NA	NA	NA	NA	NA	NA	NA	NA	NA	NA	NA	NA	314.2	NA
Ga01g00310	NA	643.9	622.061	648.632	612.518	592.369	NA	611.147	648.25	631.863	618.732	NA	620.622	635.528	653.269	644.867
Ga01g00314	NA	NA	242.818	223.309	218.895	221.535	240.077	218.165	213.593	227.24	218.134	NA	231.146	224.78	NA	235.957
Ga01g00322	NA	NA	NA	NA	NA	NA	222.196	NA	204	228.686	228.207	NA	NA	228.344	NA	NA
Ga01g00330	398.683	383.417	392.05	337.307	310.244	371.033	NA	313.271	341.472	327.3	342	353.2	NA	369.028	343.782	308.8
Ga01g00339	NA	999.2	956.043	938.432	980.03	941.148	910.415	913.315	1012.65	982.781	1020.08	NA	932.611	961.954	948.909	990.818
Ga01g00351	NA	NA	NA	180.333	NA	NA	NA	NA	NA	NA	NA	NA	NA	NA	96.712	NA
Ga01g00359	NA	NA	NA	565	NA	NA	NA	NA	NA	NA	NA	NA	NA	NA	NA	NA
Ga01g00360	NA	NA	643.553	568.63	536.5	NA	NA	NA	643.905	NA	586.071	710	603.231	530.074	678.455	634.565
Ga01g00361	200.037	223.931	207.249	213.527	208.446	182.333	NA	201.382	211.367	207.548	201.038	194.936	205.073	197.457	216.076	213.295
Ga01g00388	354.371	NA	NA	325.842	NA	NA	NA	NA	NA	NA	NA	NA	NA	NA	325.545	338.769
Ga01g00390	303.87	290.385	281.588	288.388	288.143	284.64	289.72	289	298.628	288.746	262.692	301	269.667	288.673	298.676	294.883
Ga01g00414	NA	NA	NA	148.111	NA	NA	NA	NA	NA	145.462	126.541	NA	119.383	150.373	130.576	NA
Ga01g00429	NA	537.5	NA	547.241	563.4	534.13	NA	548.71	NA	NA	562.903	NA	NA	562.143	529.808	NA
Ga01g00440	NA	NA	NA	114	114.209	NA	NA	111.3	NA	112.615	NA	NA	118.95	118.091	118.304	NA
Ga01g00459	307.615	NA	NA	268.531	439.375	261.727	NA	315.22	249.056	NA	424.023	NA	342.097	NA	455.676	NA
Ga01g00461	300.9	NA	NA	298.444	295.375	165.143	229.5	298.444	287.963	279.525	273.889	NA	281.563	232	274.38	312.22
Ga01g00477	NA	NA	NA	376.435	542.192	NA	NA	NA	NA	459.1	798.171	370.761	NA	717.929	725.538	865.14
Ga01g00481	110.122	120.108	128	112.937	112.239	117.814	110.824	116.436	118.478	111.516	118.045	77.462	NA	123.34	121.423	119.061
Ga01g00504	NA	NA	255.556	213.474	240	218.687	264.138	225.576	254.483	228	238.895	NA	270	207	NA	NA
Ga01g00506	285.222	268.962	254.517	255.446	230.489	226.291	231.907	244.043	292.109	273.508	259.216	223.235	258.487	219.432	329.418	316.339
Ga01g00512	2213.32	2221.89	2227	2227.61	2212.83	2200.81	2219.57	2210.98	2232.4	2227.31	2218.53	NA	2228.86	2226.99	2223.71	2220.1
Ga01g00524	NA	376.161	NA	403.587	398.283	NA	346.087	NA	NA	397.742	373.389	NA	430.405	427.481	408.667	NA
Ga01g00528	1140.15	NA	2273.11	864.735	1389	415.544	NA	956.488	346.608	NA	777.145	NA	580.613	1804.89	1282.14	820.632
Ga01g00529	NA	NA	NA	1355.5	1379.7	NA	NA	NA	NA	NA	NA	1326.59	NA	NA	NA	1402.8
Ga01g00534	NA	117.56	NA	143.031	NA	117.56	NA	125.81	136.208	135.107	NA	NA	NA	NA	137.182	NA
Ga01g00574	2668.21	2684.41	2672.05	2684.73	2664.76	2669.53	2657.5	2664.85	2683.15	2687.21	2684.85	NA	2686.44	2681.17	2698.86	2674.31
Ga01g00579	1638.32	1636.68	1659.2	1654.98	1632	1647.81	1634.7	1642.5	1663.24	1634.76	1634.47	1626.85	1655.81	1645.7	1660.53	1664.27
Ga01g00582	NA	155.072	164.28	156.953	NA	NA	NA	NA	NA	154.343	NA	NA	132.404	167.255	141.868	NA
Ga01g00592	2282.83	2202.94	2241.46	2014.35	2132.21	2118.92	2064.28	2071.76	2129.84	2066.34	2117.41	1997.95	2115.11	2154.42	2239.39	2221.71
Ga01g00606	236.333	225.345	NA	206.06	NA	258.31	168.923	242.462	205.692	256.25	177.632	NA	242.837	269.742	240.699	243.744
Ga01g00609	NA	NA	NA	NA	NA	NA	NA	NA	NA	NA	295.075	NA	250.692	377.5	NA	NA
Ga01g00626	NA	NA	NA	120.292	117.559	136.044	136.073	116.921	NA	NA	130.136	118.863	133.1	104.673	NA	NA
Ga01g00628	NA	NA	NA	NA	NA	NA	126.455	NA	128.286	NA	NA	106.997	NA	NA	NA	NA
Ga01g00636	272.934	330.964	341	312.237	316.604	290.62	290.252	312.963	281.527	308.204	320.532	195.481	326.045	332.786	314.494	312.514
Ga01g00649	NA	86.75	129.846	121.645	106.882	97.575	129.571	116.735	124.516	127.806	113.771	93.904	118.436	96.276	156.411	130.867
Ga01g00662	NA	NA	NA	2215.13	2202.66	NA	NA	2184.4	NA	2209.26	2170.27	NA	2165.1	2218.21	2196.55	NA
Ga01g00668	185.176	159.16	148.967	162.356	193.793	173.608	165.632	189.754	168.546	186.865	199.321	NA	185.854	157.351	178.164	190.433
Ga01g00669	NA	NA	NA	195.244	NA	NA	NA	NA	NA	199.581	189.549	165	NA	179	213	NA
Ga01g00681	NA	213.885	211.778	220.088	200.5	210.295	202.182	218.379	216.619	219.213	214.674	NA	221.304	214.727	210.167	NA
Ga01g00685	160.379	156.672	166.737	165.627	NA	NA	158.4	NA	166.334	166.829	172.23	148.909	172.098	158.063	166.755	165.94
Ga01g00686	392.128	330.846	370.148	378.147	406.69	351.643	388.604	386.517	377.79	361.545	NA	NA	NA	375.296	353.278	403.698
Ga01g00689	NA	NA	650.808	674	662.176	652.682	NA	662.833	NA	667.619	638.049	661.115	NA	652.943	656.133	661.115
Ga01g00690	NA	228.419	239.688	234.914	211	230.286	NA	197.065	225.595	245.278	196.736	NA	232.6	215.61	217.231	257.957
Ga01g00696	NA	515.862	516.516	515.138	517.25	NA	NA	519.226	NA	520.324	521.026	NA	512.875	514.333	514.118	NA
Ga01g00698	451.6	414	442	414.903	NA	NA	NA	NA	415	425.61	NA	NA	NA	NA	419.714	460.462
Ga01g00702	NA	NA	NA	NA	627	NA	NA	NA	NA	NA	NA	NA	NA	708	NA	NA
Ga01g00733	NA	NA	NA	243.952	237.532	227.094	250.722	230.746	246.695	NA	NA	NA	254.458	NA	244	NA
Ga01g00745	351.889	355	NA	NA	NA	NA	NA	NA	316.231	NA	332.329	351	NA	NA	369	341
Ga01g00759	NA	149.234	373.809	433.143	NA	NA	179.146	NA	NA	371.793	129.429	NA	NA	1178.06	NA	NA
Ga01g00763	228.083	226.5	227.857	227.523	227.38	227.364	232.2	226.817	231.529	228.692	226.961	NA	228.692	227.556	232.545	226.068
Ga01g00765	NA	189.692	189	187.333	188.989	188.286	NA	188.667	NA	NA	188.162	188.667	188.941	188.947	NA	NA
Ga01g00768	466.685	580.288	452.444	444.67	444.463	425.5	442.714	435	438.63	430.44	537.968	383.846	436.889	455.893	451.564	503.427
Ga01g00772	239.101	236	206.784	222.176	190.601	194.336	208.741	197.188	230.307	205.826	217.875	205.333	203.382	174.263	206.553	213
Ga01g00775	316.359	NA	NA	NA	NA	NA	NA	NA	NA	NA	NA	NA	NA	NA	NA	328.038
Ga01g00785	271.792	NA	232.067	276.649	210.313	231.176	254.873	NA	288.06	242.421	290.211	NA	270.514	306.843	271.116	286.354
Ga01g00787	212.017	201.897	214	205.397	204.64	208.051	214	210.344	210	204.085	208.986	NA	208.6	197.286	214	207.732
Ga01g00789	NA	171.896	176.55	180.004	165.853	157.385	NA	184.417	NA	170.378	175.483	NA	170.621	159.417	193.68	NA
Ga01g00794	NA	NA	218.333	NA	222.941	232.5	222.619	226.429	NA	235	229.483	NA	238.529	NA	NA	NA
Ga01g00803	263.414	267.649	302	261.927	236.338	226.851	202.935	234.947	255.945	245.143	260.986	172.761	263	275.584	252.313	259.703
Ga01g00815	NA	308.019	308.91	299.095	283.625	318.925	320.153	290.172	318.418	309.575	293.158	NA	295.303	307.784	311.471	310.448
Ga01g00816	NA	NA	NA	NA	NA	244	NA	NA	NA	NA	NA	NA	NA	NA	NA	NA
Ga01g00824	NA	359	NA	NA	NA	NA	NA	NA	NA	NA	NA	NA	NA	NA	NA	NA
Ga01g00826	93.875	NA	108.976	108.885	NA	88.607	104.506	NA	109.776	NA	NA	NA	NA	116	110.469	NA
Ga01g00836	2008.65	2043.3	2030.8	2038.28	2005.33	2043.78	2009.5	2024.09	2040.59	2038.86	2046.03	1963.59	2055.77	2029.26	2057.93	2016.98
Ga01g00838	NA	365.286	387.3	383.764	378.158	318.261	296.85	377.659	337.152	367.2	380.839	289.313	350.103	364.441	381.084	NA
Ga01g00846	NA	NA	NA	151.889	154.322	145.122	NA	159.5	NA	NA	144.064	NA	NA	NA	NA	148.162
Ga01g00851	NA	267.942	286.489	288.429	284.873	NA	NA	295.667	NA	280.795	281.727	NA	NA	300.884	283.154	289
Ga01g00858	NA	193.871	185	193.275	192.759	210	162.381	180.588	174.744	190.603	169.184	130.455	164.861	192.813	176.398	184.206
Ga01g00860	NA	NA	NA	2788.15	2745.06	2749.84	NA	2804.71	2800.49	2783.93	2786.69	2790.37	2782.33	2802.71	2807.94	2785.27
Ga01g00865	150.174	NA	NA	151.559	130.957	NA	NA	NA	NA	123.7	151.613	NA	149.097	146.912	165.304	153.745
Ga01g00877	241.133	224.808	223	234.481	218.676	221.526	195.438	217.4	203.109	255.108	239.331	192.13	237.277	223.316	228.792	NA
Ga01g00880	NA	515.339	518.738	512.03	521.203	NA	NA	513.418	520.714	515.588	515.943	NA	518.685	502.991	510.827	515.483
Ga01g00884	NA	196.571	NA	187.043	198.714	178.455	191	202.091	183.435	179.522	190.288	NA	NA	197	200.368	209.667
Ga01g00886	NA	NA	NA	NA	NA	85.958	80.208	93.077	NA	NA	NA	NA	NA	NA	NA	72.981
Ga01g00894	596.656	530.335	526.619	528.68	598.76	523	531.769	523	525.405	526.842	527.214	825.234	533.008	523.747	562.874	531.474
Ga01g00898	178.381	179.224	184.189	187.016	166.113	152	152	161.104	173.176	187.214	161.351	NA	183.878	164.424	173.05	172.317
Ga01g00905	NA	308.381	390.714	321.232	351.303	502.412	268.382	472.584	392.5	755.912	854.411	NA	505.6	461.641	375.72	NA
Ga01g00907	NA	NA	151.182	212.424	NA	152.154	121.585	NA	115.484	196.204	210.124	NA	NA	222.75	161.389	189.492
Ga01g00914	NA	NA	NA	NA	478.258	NA	NA	509.667	NA	NA	NA	NA	NA	484	NA	NA
Ga01g00916	NA	NA	NA	176	180.242	204	NA	NA	187.667	156.14	134.683	128.615	164.8	161.533	186.957	172.818
Ga01g00924	169.033	172.785	164.833	178.283	168.414	159.482	148.255	164.137	169.543	171.124	172.966	122.112	158.697	161.333	175.718	171.22
Ga01g00929	260.5	260.313	253.727	252.317	262.857	254.969	256.092	260.289	251.721	260.103	262.518	NA	257.641	261.592	254.944	268.286
Ga01g00930	NA	1153.91	1145.14	1156.21	1116.6	1123.8	NA	1139.18	1155.75	1133.94	1143.6	NA	1126.5	1137	1140.71	1155.1
Ga01g00933	NA	NA	NA	221.591	206.25	175	NA	187.174	NA	198.103	182.625	124.076	209.318	214.286	214.149	NA
Ga01g00947	NA	2686.43	2685.31	2673.86	2693.82	2680	NA	2706.07	2699	2655	2730.22	2746.67	2693.5	2704.25	2663.25	NA
Ga01g00948	203.127	197.632	199.188	207.143	199.722	205.571	205.179	NA	206.141	202.837	196.438	NA	208.728	196.994	204.161	197.813
Ga01g00949	NA	255.186	249.1	272.765	247.623	234.829	NA	262.6	270.512	272.554	260.125	NA	270.288	253.673	259.818	278.8
Ga01g00965	NA	1032.65	NA	1042.44	1035.8	1031.63	NA	1026.92	NA	1036.64	1033.49	1043.4	NA	1026.38	1033.48	1036.74
Ga01g00979	219.514	217.038	213.699	221.513	204.265	212.865	215.182	210.615	220.667	216.701	204.434	192.994	218.259	210.703	224.117	219.671
Ga01g00980	356.63	272.78	298.9	263.308	293.475	294.682	356.128	264.779	356.857	286.683	277.461	271.879	277.701	266.066	268.226	370.75
Ga01g01006	NA	240.194	NA	NA	260.857	269	NA	NA	NA	NA	259.5	NA	NA	NA	NA	NA
Ga01g01018	NA	109.29	120.591	107.961	NA	NA	NA	NA	139.882	118	116.163	NA	120	115.871	126.688	120.645
Ga01g01021	566.371	557.929	568.333	556.585	566.251	564.438	551.352	557.8	566.792	566.029	563.254	519.463	569.961	568.02	561.55	566.989
Ga01g01023	240.707	227.829	241.571	236.921	237.211	243.438	233.901	238.193	242.25	235.075	239.306	203.026	239.43	233.09	244.043	244
Ga01g01028	162.057	166.161	173.348	170.51	167.016	172.096	170.14	169.01	172.755	174.282	172.106	173.72	172.34	162.021	173.608	165.833
Ga01g01039	230.065	228.836	246.996	213.416	200.997	181.993	182.032	206.034	193.711	239.244	220.526	256.324	229.983	233.147	230.222	233.918
Ga01g01043	319.263	NA	329	325.118	319.444	NA	NA	334.083	344.933	318.818	333.438	NA	318.385	317.431	339.25	326.333
Ga01g01048	2123.18	2111.65	2131.55	2136.73	2124.94	2127.08	2124.44	2130	2130.32	2121.89	2122	2089.91	2138.25	2119.07	2139.05	2127.31
Ga01g01050	NA	NA	NA	NA	NA	NA	NA	NA	NA	NA	NA	NA	NA	1262.75	NA	NA
Ga01g01059	1166.5	NA	1002.75	1083.4	1057.33	NA	NA	1242.08	NA	1150.9	1312.06	NA	NA	1136.73	1093.72	NA
Ga01g01060	NA	327.364	338.211	337.381	351.564	NA	NA	311.85	NA	NA	328.455	342.192	316.386	NA	NA	NA
Ga01g01066	NA	199.917	217.816	198.154	207.102	210.594	NA	206.706	203.923	206.545	216.5	NA	204.5	208.25	193.883	191.13
Ga01g01068	NA	274.227	276.423	266.21	263.658	263.711	NA	290.743	267.091	262.333	281.094	228.627	274.647	258.436	318.098	299.714
Ga01g01069	NA	NA	276.8	268.759	278.283	NA	NA	279	NA	278.656	268.344	261.125	278.195	266.167	290.595	NA
Ga01g01078	NA	NA	NA	268.7	320.5	243.043	NA	284.45	NA	NA	NA	NA	265.455	272.375	NA	NA
Ga01g01080	NA	NA	689.351	538	633.602	596.333	NA	637.51	NA	657	653.678	599.25	685.656	NA	NA	NA
Ga01g01083	227.049	201.713	204.51	203.127	208.881	226.309	212.611	216.144	227.091	212.096	210.955	191.802	221.136	212.591	210.563	221.112
Ga01g01084	NA	542.071	NA	590.742	NA	NA	552.6	NA	570.296	NA	509.684	NA	616.008	NA	549.703	550.593
Ga01g01091	257.633	232.862	230.131	246.03	234.067	247.735	197	252.926	256.462	236.266	239.467	NA	230.088	219.193	252.776	250.595
Ga01g01093	658.148	644.333	639.68	673.497	638.469	654.952	649.513	648.944	687.097	651.509	641.814	618.547	654.221	641.605	664.172	676.98
Ga01g01095	250.455	250.62	250.394	254.118	252.248	250.162	244.862	256.733	247.789	250.222	244.541	245.419	257.324	249.343	254.112	254.745
Ga01g01104	994.382	NA	NA	988.403	976.543	1001.61	932.2	994.2	961.351	990.583	1014.57	931.536	NA	1006.6	998.093	987.106
Ga01g01137	163.571	NA	NA	234.375	NA	NA	NA	NA	142.182	NA	164.947	73.447	NA	NA	NA	175.455
Ga01g01139	NA	1244.56	1250.77	1242.97	1236.61	1212.27	1252.18	1259.4	1232.34	1231.12	1243.99	NA	1247.36	1229	1236.4	1256.5
Ga01g01155	235.135	NA	NA	NA	NA	229.798	163.522	220.279	NA	NA	NA	NA	NA	NA	NA	NA
Ga01g01159	407.645	364.267	325.324	318.577	289.879	238.58	335.561	252.392	328.419	295.482	325.096	274.575	315.178	286.49	347.367	389.148
Ga01g01168	NA	418.658	389.364	387.985	400.636	405.333	380.449	392.182	395.721	408.494	412.714	NA	397.067	393.038	403.68	405.892
Ga01g01172	330.059	323.1	337.108	305.09	299.706	NA	344.4	264.813	319.075	319.063	314.733	NA	260	270.207	344.556	345.308
Ga01g01179	1421.14	1418.89	1419.25	1419.86	1416.88	1419.54	1421.54	1417.38	1421.55	1420.37	1419.18	1415.56	1422.63	1420.07	1420.56	1419.58
Ga01g01185	626	594.889	620.535	570.809	619.885	622.512	609.556	639.451	652.439	601.468	596.17	597.65	645.759	624.02	618.82	590.372
Ga01g01189	1116.45	1124.35	1108.29	1124.63	1115.76	1124.16	1124.54	1114.96	1126.82	1119.04	1114.53	1109.29	1120.63	1119.55	1123.53	1116.65
Ga01g01191	NA	272.429	293	281	280.661	266.257	277.571	291.836	277.62	276.259	287.991	245.105	284.452	268.625	293	NA
Ga01g01201	NA	213.04	NA	230.317	222.321	226.91	NA	235.758	227.64	225.372	235.13	NA	NA	196.98	NA	NA
Ga01g01204	NA	NA	1157	NA	1098.45	1079.46	NA	NA	NA	NA	1135.67	NA	NA	1101	NA	NA
Ga01g01220	NA	160.6	149.756	NA	NA	NA	NA	NA	NA	209.619	211.348	NA	NA	167.552	NA	NA
Ga01g01227	233	233.244	232.485	232.944	231.806	233.698	233.6	232.488	233.879	232.965	232.145	228.408	232.381	232.316	232.749	232.426
Ga01g01243	NA	1343	1100.78	1041.51	1089.51	NA	NA	1262.26	1308.94	1252.17	1343	NA	NA	888.833	1343	1288.5
Ga01g01247	175.733	185.658	160.162	198.805	131.446	198.232	209.017	140.175	214.017	189.79	151.372	20.48	167.745	203.6	192.35	151.613
Ga01g01256	NA	169.083	163.692	177.024	166.309	165.593	157	173.433	188.806	167.973	165.626	165.529	175.59	159.667	179	173.873
Ga01g01260	85.836	130	100.462	106.369	119.76	130	100.462	NA	82.271	108.667	130	NA	NA	119.622	114.941	110.089
Ga01g01266	NA	NA	NA	NA	195.415	201.129	NA	206.439	NA	NA	NA	NA	196.083	206.654	NA	213.094
Ga01g01270	310.588	300.686	320.443	303.638	309.931	284.699	303.829	312.947	301.388	308.13	307.705	289.392	320.662	319.41	292.926	312.758
Ga01g01275	NA	2030.67	NA	1319.64	2072.3	2885.6	2732.55	1791.57	1202.68	724.385	2219	2884.85	2566.5	2096.44	1446.51	1207.6
Ga01g01277	1263.14	1238.33	1273.49	1249.99	1257.18	1241.71	1244	1259.95	1265.74	1266.01	1269.93	1171.53	1276.36	1268.22	1279.48	1274.79
Ga01g01280	NA	97	NA	93.981	NA	90.571	NA	NA	NA	95.947	NA	NA	NA	105.261	97.8	NA
Ga01g01282	NA	171.444	NA	204.143	137.968	NA	NA	173	NA	173.207	140.103	NA	NA	148.538	NA	NA
Ga01g01283	249.625	NA	NA	239.333	NA	197.3	NA	NA	241.5	NA	NA	NA	NA	NA	NA	NA
Ga01g01295	NA	NA	367	359	275.923	296.895	NA	NA	278.2	304.84	332.176	NA	257.947	274.5	344.231	NA
Ga01g01298	NA	NA	NA	NA	NA	NA	NA	NA	NA	177.5	233.519	NA	241.495	216	NA	NA
Ga01g01304	NA	235.243	258.534	258.261	NA	247.824	NA	247.824	264.151	263.179	246.682	NA	250.537	249.227	NA	NA
Ga01g01307	253.225	186.027	231.85	218.535	216.99	178.435	221.972	226.247	233.606	207.027	249.923	NA	227.424	223.232	240.509	230.54
Ga01g01313	188.76	180.386	178.655	171.592	231.103	167	168.55	180.852	172.93	177.674	174.38	232.419	188.46	189.634	175.029	171.306
Ga01g01315	NA	NA	NA	NA	1871.04	NA	NA	1979.59	NA	NA	NA	NA	NA	NA	NA	NA
Ga01g01322	339.37	NA	NA	330	NA	NA	340.491	NA	NA	NA	NA	NA	NA	NA	NA	342.519
Ga01g01323	NA	630.526	625.496	626.293	623.336	633.169	620.267	629.844	624.263	636.19	631.431	617.029	634.761	630.494	630.696	632
Ga01g01327	NA	NA	878.727	NA	877.351	NA	NA	875.435	878.923	NA	NA	NA	NA	877.667	NA	NA
Ga01g01334	NA	118.826	123.769	109.48	NA	104.403	100.143	100.143	94	126.858	NA	NA	NA	240.591	103.595	130.281
Ga01g01341	160.756	NA	NA	140.795	NA	NA	137.727	109.5	NA	132.387	127.757	83.704	103.605	142.136	118.292	148.5
Ga01g01342	NA	83.434	138.273	107.365	118.444	98.011	100.421	100.986	100.68	121.8	NA	NA	NA	142.563	NA	94.382
Ga01g01343	99.052	102.194	100.069	95.759	107.316	93.719	104.395	101.164	93.925	111.31	114.571	NA	106.956	99.493	93.153	96.487
Ga01g01358	NA	235.919	NA	236.04	228.437	228.046	233.8	232.167	240.692	237	230.745	230.333	236.805	232.892	245	NA
Ga01g01359	1981.96	1985.79	1990.87	1972.74	1970.47	1963.23	1967.71	1978.66	1986.59	1980.85	1989.13	1956.82	1987.64	1978.22	1979.86	1987.92
Ga01g01363	NA	180.214	199	173.294	186	180.273	183.75	196.565	183	189	197.195	NA	179.093	188.077	182.76	NA
Ga01g01367	633.326	377.481	269.4	349.736	464.913	347.696	NA	350.906	389.568	317.304	351.692	822.353	386.571	300.446	424.313	567.2
Ga01g01375	956.346	922.123	1084.87	918.153	888.061	734.304	226.627	915.037	746.847	1025.36	1024.02	1036.72	966.333	1022.02	1025.3	921.177
Ga01g01380	143.611	NA	NA	147.426	NA	NA	NA	NA	139.772	NA	NA	NA	169.933	NA	162	161.172
Ga01g01381	308.67	NA	NA	NA	NA	NA	NA	NA	NA	NA	NA	NA	NA	NA	NA	219.273
Ga01g01390	161.936	NA	NA	NA	206.188	NA	NA	NA	NA	NA	NA	NA	NA	NA	NA	NA
Ga01g01391	NA	NA	NA	285.5	NA	285.2	NA	NA	284.667	NA	281.526	NA	284.647	NA	NA	NA
Ga01g01401	NA	175	181	179.91	175.854	172.62	190.87	184.07	180.731	186	179.333	159.31	180.494	177.364	181.217	172.739
Ga01g01416	95.795	94.08	91.455	103.683	92.825	97.765	91.585	95.011	100.175	102.651	96.341	88	105.6	95.962	102.103	93.744
Ga01g01419	NA	NA	NA	229.222	226.093	235.013	NA	223	253.781	250	228	NA	NA	219.292	251.941	NA
Ga01g01420	NA	NA	705.121	621.594	696.182	611.103	589.774	682.773	NA	NA	723	NA	723	697.714	629.842	NA
Ga01g01421	78.25	66.31	64.783	72.598	59.96	75.611	73.536	65.908	69.496	54.009	71.866	NA	60.717	66.182	80.946	71.064
Ga01g01429	3043.27	3046.73	3047	3046.41	3044.43	3045.96	3043.16	3047	3046.49	3046.61	3045.39	3037.12	3045.57	3047	3047	3047
Ga01g01437	NA	130.773	121.636	139.694	NA	120.439	NA	105.321	NA	133.637	131.111	NA	NA	144.015	140.338	146
Ga01g01438	NA	180	174.61	174.111	172.504	161.839	156.883	167.984	159.716	170.325	168.254	172.319	156.15	167.073	171.608	NA
Ga01g01447	127.047	127.612	NA	127.764	127.75	124.867	128.44	127.24	127.069	126.724	124.636	NA	125.706	127.34	127.085	128.336
Ga01g01455	NA	NA	NA	179.716	NA	114.853	NA	NA	NA	NA	NA	NA	NA	129.756	NA	NA
Ga01g01457	NA	897.952	868.75	848.919	807.9	844.244	892.857	843.93	809.476	931	857.476	977	NA	925	864.214	NA
Ga01g01464	162.632	148.182	143.674	154.168	NA	NA	146.8	150	162.657	153.692	NA	138.923	152.963	146	162.343	155.333
Ga01g01465	582.636	586.857	594.657	591.377	586.857	598	595.111	577.2	596.267	598	592.913	NA	595.947	579.091	590.39	598
Ga01g01480	NA	196.239	NA	201.316	NA	NA	NA	NA	NA	203.767	191.044	NA	NA	197.269	198.8	NA
Ga01g01499	212.122	180.841	163.078	179.283	223.952	158.714	183.233	178.538	189.922	217.988	185.679	865.941	213.795	454.631	174.849	212.414
Ga01g01512	1912.26	1918.44	1872.8	1900.1	1896.05	1899.99	1918.62	1896	1884.85	1885.35	1896.56	NA	1889.36	1890.73	1880.52	1907.29
Ga01g01519	NA	NA	NA	NA	NA	NA	NA	NA	NA	181.455	188.396	NA	NA	185.574	NA	NA
Ga01g01524	NA	NA	NA	NA	NA	NA	NA	NA	NA	350	NA	NA	NA	NA	NA	NA
Ga01g01527	NA	313.239	285.293	333.78	320.304	368.987	437.044	309.906	414.05	335.992	358.2	279.503	437.092	429.286	373.716	416.043
Ga01g01533	NA	NA	NA	NA	NA	340.124	275.333	408.247	315.208	NA	254.083	NA	NA	NA	NA	NA
Ga01g01539	259.505	262.702	268.815	257	257.779	247.045	232.545	265.64	255.775	259.281	263.968	176.45	253.476	255.865	263.707	268.662
Ga01g01549	320	NA	NA	307.361	282.857	286.296	306.458	293.235	310	309.167	307.813	293.288	NA	314.179	NA	312.353
Ga01g01566	NA	NA	306.154	286.5	285.655	288.25	NA	310.43	NA	311.2	316.727	NA	304	307.652	298.4	NA
Ga01g01572	534	517.243	534	529.5	533.869	545.672	478.69	543.2	521.861	525.042	546.347	543.914	557	551.44	545.349	541.748
Ga01g01582	NA	145.432	130.903	102.512	146.238	118.203	127.663	144.696	140.089	150.323	169.889	NA	175.909	138.303	136.778	NA
Ga01g01591	NA	NA	NA	92.667	80	75.333	81.556	111.581	NA	NA	123.273	NA	86.588	90.5	NA	NA
Ga01g01592	352.891	NA	NA	334.985	NA	NA	NA	NA	NA	343.826	NA	NA	NA	NA	352	338
Ga01g01602	NA	NA	245.375	248.237	NA	NA	NA	NA	248.933	247.106	251.143	NA	NA	247.288	258	NA
Ga01g01610	525.864	528	518.881	527.021	507.9	524.771	524.537	533.2	521.521	535.396	526.188	439.5	535.921	528.276	520.529	536.315
Ga01g01637	NA	NA	1482.71	NA	NA	NA	NA	NA	NA	1482.46	NA	NA	NA	1482.9	NA	NA
Ga01g01641	NA	301.151	308.967	290.386	284.436	281.032	258	274.425	289.463	312.776	312.631	NA	319.33	301.992	290.405	NA
Ga01g01648	628.284	601.682	660.238	592.721	NA	NA	NA	NA	650.586	660.254	679.926	NA	612.871	669.816	658.797	664.934
Ga01g01656	NA	1090.08	1086.97	1080.44	1085	1090.2	1080.04	1076.2	1081.33	1085.76	1082.18	1073.46	1090.02	1085.86	1089	1089.82
Ga01g01669	NA	395.098	450.909	368.125	310	NA	310	310	360.959	NA	NA	NA	NA	NA	389.714	355.926
Ga01g01674	NA	270.094	266.4	256.789	264.176	254.667	274.467	260.862	259.609	260.922	265.97	259.938	267.343	275.588	253.22	263
Ga01g01675	NA	NA	NA	909.462	NA	816.512	NA	NA	NA	916.442	960.759	NA	1086.9	1034.92	NA	915.436
Ga01g01679	992.741	998.286	994.75	990.416	986.177	982	997.529	975.564	996.769	984.526	992.364	NA	990.308	994.492	984.091	993.643
Ga01g01696	216.216	222.664	219.831	227.863	224.007	217.932	209.908	224.062	218.906	223.875	222.9	207.101	219.879	222.737	220.548	222.203
Ga01g01701	NA	NA	NA	NA	NA	283.935	NA	278.217	NA	NA	288.243	NA	NA	282	NA	NA
Ga01g01709	351.014	352.124	352.482	350.267	346.308	349.733	348.439	349.744	351.275	351.61	350.73	347.222	351.928	351.435	348.104	349.652
Ga01g01716	240	NA	219.811	214	210.618	184.263	192.488	189.423	227.478	216.857	209.192	NA	217.966	231.973	227.824	219
Ga01g01717	237.742	237	309.211	237.354	237	254.194	267.738	243.659	248.915	245.366	244.477	NA	254.833	270	237	237
Ga01g01725	NA	NA	222.5	228.625	NA	NA	NA	NA	NA	225.079	224.95	NA	234.75	213.132	233.636	NA
Ga01g01726	NA	NA	NA	NA	439.417	NA	NA	NA	NA	495.214	466.667	NA	NA	417.357	NA	NA
Ga01g01727	NA	118.421	106.552	134.627	NA	117.821	NA	113.85	131.796	135.788	111.402	NA	110.457	106.341	127.973	129.069
Ga01g01732	766.065	786.333	799.875	798.9	789.635	802.583	790.313	796.777	802.8	791.125	790.816	791.75	792.524	785.74	787.474	NA
Ga01g01737	NA	NA	NA	228	214.667	205.103	NA	NA	NA	218.629	220.552	NA	229.379	203.135	NA	NA
Ga01g01747	191.484	225.173	226.644	227.699	212.418	199.052	193.399	205.816	211.225	222.724	219.54	193.103	219.688	223.379	220.146	210.862
Ga01g01764	1964.05	1980.43	1998.38	1993.59	1986.27	1963.04	1988.21	1989.88	1993.5	2004.43	1985.54	1915.29	1995.86	1984.99	1996.48	1993.57
Ga01g01777	NA	2614.73	2971.44	2895.62	2511.11	2515.34	NA	2389.94	2178.23	2891.19	2881.31	NA	2938.82	2235.54	2885.64	2939.81
Ga01g01782	NA	100.118	104.063	105.828	120.737	101.486	115.269	109.318	128.862	100.118	103.211	103.6	134.941	112.121	126.579	118
Ga01g01793	243.015	247.155	247.222	243.554	247.288	205.791	237.279	248.019	237.835	246	245.355	252	238.179	242.594	239.041	246.35
Ga01g01795	221.08	222.143	NA	219.703	NA	NA	222.525	NA	NA	213.663	206.02	182.463	NA	196.75	234.275	219.886
Ga01g01796	117.903	NA	88.945	90.481	85.938	97.091	NA	92.395	NA	95.814	79.296	1	121.8	93.073	115.76	98.071
Ga01g01813	459.256	451.793	NA	465.911	448.881	466	468	468	468	468	466.694	391.905	464.968	468	462.551	465.063
Ga01g01824	NA	1384.33	1457.78	NA	1364.71	1387.38	NA	1369.65	NA	1323.67	1417	NA	1535.12	1559.96	NA	NA
Ga01g01832	NA	NA	NA	297.882	301.341	290.276	295	302.081	NA	292.641	302.185	NA	300.75	306.744	NA	NA
Ga01g01844	NA	265.824	251.654	258.751	NA	NA	226.667	NA	236.95	260.45	230.546	NA	245.668	253.144	257.493	252.273
Ga01g01852	NA	841.485	1016.86	775.13	NA	NA	NA	NA	NA	820.34	1008.54	NA	NA	NA	NA	NA
Ga01g01857	730.483	729.806	756.436	707.092	711.679	694.558	750	724.56	696.176	735.479	751.848	676.197	760.554	764.854	718.622	708.538
Ga01g01863	NA	390.162	392.4	390.947	366.923	363.778	399.091	383.2	381.188	390.727	393.368	NA	390.727	401.059	390.947	378.894
Ga01g01864	1514.69	1566.23	1558.71	1490.33	1461.04	1457	NA	1494.7	1519.86	1484.86	1487.18	1455.1	1458.33	1516.14	1532	1499.86
Ga01g01865	542.815	NA	NA	529.355	534.667	534.107	522.063	534.348	532.048	530.823	526.81	529.935	NA	531.478	530.195	532.859
Ga01g01866	886.087	958.141	929.185	942.925	896.765	896.667	894.417	888.193	929.84	933.338	864.253	876.822	906.471	910.657	903.739	908.752
Ga01g01870	NA	NA	NA	189.75	NA	NA	158.271	NA	157.397	195.25	185.731	178.334	NA	195.25	NA	NA
Ga01g01871	250.093	260.02	262.444	257.757	252.935	241.353	251.185	249.222	253.938	250.583	250.659	253.578	257.792	250.348	261.933	256.431
Ga01g01873	NA	161.2	NA	159.792	158.558	157.75	NA	159.111	159.652	159.8	159.294	157.885	NA	NA	160.742	NA
Ga01g01874	NA	NA	172	NA	NA	NA	NA	NA	NA	NA	NA	NA	179.286	NA	NA	NA
Ga01g01890	NA	232.955	NA	209.818	210	NA	NA	209.44	NA	NA	182.957	170.8	NA	NA	NA	NA
Ga01g01892	342.697	346.317	350.25	357.495	333.05	304.13	330.985	328.017	345.342	343.277	349.659	293.438	353.5	353.903	346.087	348.237
Ga01g01906	205.957	294	455.471	181.737	288.6	330.429	159	231	179.769	270.724	213.684	222.529	159	257.182	247.525	173.211
Ga01g01911	NA	250.015	324.703	314.387	NA	NA	NA	NA	NA	296.333	260.418	NA	332.821	307.444	356.75	NA
Ga01g01914	272.857	270.667	272.857	258.121	235.818	NA	NA	266.286	260.206	276.483	276.8	NA	NA	231.577	258.596	269.522
Ga01g01917	1577.66	1098.73	NA	NA	649.508	1019.48	NA	672.385	NA	1152.8	1212.28	NA	1053.67	1371.64	558	NA
Ga01g01932	NA	1038.35	NA	986.226	1097.24	1034.07	1061.97	1006.94	1075.73	1058.84	1034.07	NA	NA	1047.21	1123.39	1112.75
Ga01g01941	NA	275.86	290	299.673	296.272	292.078	290.864	301.793	297.407	301.692	295.893	309	283.853	292.794	NA	292.714
Ga01g01943	NA	493.762	NA	453.263	414.011	563.914	834.107	440.748	593.646	514.172	490.063	NA	923.976	930.292	1050.4	NA
Ga01g01950	170.734	175.103	177.808	177.334	175.962	177.682	180.949	175.857	178.613	173.604	173.333	NA	170.773	181.144	171.321	174.44
Ga01g01953	NA	368.648	384.053	382.421	343.587	313.895	340	332.25	343.263	389.507	332.417	293.86	391.667	396.927	378.192	359.486
Ga01g01962	1698.11	1717	1735.21	1700	1714.81	1693.2	NA	1719.35	1709.71	1715.36	1726.8	NA	1691.21	1734	1693.82	1721.67
Ga01g01963	NA	250.936	252.818	249.703	313.271	256.183	229.065	306.437	275.712	254.7	267.412	NA	515.348	254.387	353.043	441
Ga01g01987	NA	NA	NA	1090.15	NA	NA	NA	NA	NA	931.148	NA	NA	NA	NA	NA	NA
Ga01g01992	NA	332.698	332.303	337	336.483	342	314.766	337.294	325.448	330.571	342	309.179	NA	322	334.982	334.683
Ga01g02010	NA	210.596	195.818	208.615	184.947	189.238	227.622	187.023	197.467	205.579	188.426	240.549	219.714	194.408	209.088	199.397
Ga01g02011	NA	106.668	98.082	94.333	113.436	127.489	NA	123.583	120.5	123.069	105.877	NA	105.149	110.627	105.7	112.805
Ga01g02012	373.813	421.331	410.42	404.633	385.179	394.716	407.275	404.519	401.856	410.662	413.583	371.034	418.415	398.421	417.011	409.563
Ga01g02017	NA	455.123	310.852	342.309	325.533	NA	NA	NA	NA	380.859	274.345	NA	NA	256.107	344.29	NA
Ga01g02024	1201.64	NA	NA	NA	985.412	NA	1456.73	1084.85	NA	1302.39	882	1049.43	NA	1477.45	1497.3	1207.56
Ga01g02042	NA	178.463	NA	185.23	194.255	120.607	NA	180.341	NA	NA	193.38	NA	NA	166.769	184.974	NA
Ga01g02043	NA	NA	2081	1983.15	2032.08	1937.81	1807.93	2017.87	1913.26	NA	2081	1629.38	1954.74	1689.6	2081	2081
Ga01g02044	NA	168.2	142.896	161.514	169.784	153.002	140.308	170.342	167	165.34	173.545	NA	154.079	164.44	172.931	168.87
Ga01g02048	NA	NA	NA	NA	507.077	508.316	NA	477	NA	NA	499.14	NA	NA	NA	NA	545
Ga01g02049	NA	467.429	482	423.027	446.478	477.093	414.507	439.252	NA	470.484	427.377	NA	448.944	452.087	465	455.556
Ga01g02057	NA	NA	NA	343.31	383.579	NA	NA	NA	NA	NA	394.14	335.6	376.973	383.03	NA	NA
Ga01g02088	NA	187.563	189.2	188.581	189.507	188.809	188.5	189.798	190.338	189.347	190.569	184.118	191.627	190.179	191.666	191.125
Ga01g02091	NA	712	705.838	696.058	702.694	687.869	693.926	702.909	698.537	710.08	706.544	NA	NA	692.623	697.636	696.381
Ga01g02096	NA	235	228.917	226.284	226.965	224.249	209.464	225.455	214.245	230.402	228.095	212.436	226.523	225.691	230.239	NA
Ga01g02103	959.75	939.128	1050.06	763.633	689.262	612.622	412.429	545.185	830.185	655.868	831.967	1165.72	852.553	760.643	1080.08	807.57
Ga01g02106	1236.33	1152.99	1222.04	1146.29	1099.48	1153.02	1059.25	1152.11	1088.75	1126.18	1190.73	1035.17	1248.53	1112.79	1140.02	1247.75
Ga01g02107	2027.75	2043.12	2038.14	2076.26	2035.38	2045.35	2063.68	2031.85	2066.57	2068.27	2019.96	2042.2	2080.07	2064.06	2063.3	2064.67
Ga01g02112	435.218	328.356	285.343	320.826	252.712	323.699	287.132	298.904	333.775	313.101	284.328	277.477	299.132	341.382	380.099	355.097
Ga01g02113	217.151	NA	NA	231.105	186.727	201.222	209.989	202.966	215.856	214.833	204.6	199.577	209.614	212.621	NA	NA
Ga01g02122	NA	NA	NA	NA	1537.48	NA	NA	1438.18	NA	NA	1545.91	NA	NA	NA	NA	NA
Ga01g02127	NA	250.533	241.804	247.605	232.138	243.205	249.145	234.626	250.995	259.942	244.093	250.313	254.32	246.091	255.004	263.541
Ga01g02130	NA	1851.5	1822.4	1858.65	NA	NA	NA	NA	NA	1844.61	1821.51	NA	1794.59	1823.61	1857.76	NA
Ga01g02132	NA	NA	NA	NA	2077	NA	NA	2079.58	NA	NA	NA	2029	NA	NA	2511	1535.4
Ga01g02141	226.8	244.662	255.52	241.085	240.98	241.183	227.935	241.902	223.5	246.286	244.928	215.067	248.422	252.905	231.02	249.929
Ga01g02142	NA	1186.75	1198.32	1149.39	1129.21	1155.22	1158.69	1153.33	1132.52	1151.21	1145.91	1142.48	1141.24	1174.2	1176.41	1195.09
Ga01g02145	NA	1900.48	1910.01	NA	1865.58	NA	NA	NA	NA	1944.69	1933.19	NA	2007.7	1992.2	NA	1963.66
Ga01g02162	299.097	NA	393.852	278.698	301.533	282.828	NA	267.2	284.857	335.059	244.311	311.241	450.727	396.174	226	310.172
Ga01g02165	1176.07	1206.66	1201.02	1192.47	1209.66	1156.37	1227.91	1201.28	1179.81	1195.96	1183.87	1172.49	1205.58	1201.55	1207.1	1197.3
Ga01g02171	NA	NA	NA	131.095	136.822	42.127	57.6	123.5	NA	171.233	380.443	288.667	268.615	311.955	188.333	NA
Ga01g02175	124	NA	117.842	135.842	124.457	134.855	127.706	124.371	124.059	129.684	116.048	118.75	135.25	119.5	139.395	125.333
Ga01g02177	626.536	642.985	623.8	634.06	609	617.706	651.842	627.175	631.551	633.093	629.943	NA	616.475	638.6	632.04	630.499
Ga01g02184	1894.43	1948.55	1941.89	1952	1937.05	1889.66	1938.4	1923.37	1930.57	1944	1941.26	1943.65	1926.97	1947.88	1930.3	1914.68
Ga01g02186	NA	245.407	NA	257.412	214.496	243.962	NA	243.643	NA	225.879	241.571	NA	NA	NA	268.5	NA
Ga01g02187	NA	NA	NA	256	319.955	253.176	NA	307.474	302.8	214	270.681	NA	270.923	275.667	391.6	NA
Ga01g02188	NA	578.333	NA	637	NA	NA	NA	NA	NA	748.667	689.571	NA	NA	719.909	620.141	NA
Ga01g02195	NA	NA	205.163	214.612	NA	NA	197.129	NA	217.275	227.919	231.815	178.839	248.908	205.738	253.424	247.619
Ga01g02204	NA	423.094	272	NA	NA	NA	NA	NA	NA	NA	316.977	NA	433.167	477.121	599.292	NA
Ga01g02210	NA	NA	155.889	NA	149.381	165.75	151.717	NA	NA	180.333	168.875	NA	186.655	172	NA	NA
Ga01g02211	503.289	504.083	497.676	509	498.49	500.519	506.729	509	507.26	508.007	486.929	509	509	509	505.705	502.636
Ga01g02228	NA	NA	1409.33	NA	1474.04	1450.23	1061.79	1232.53	1030.38	1606.52	NA	NA	1752.52	NA	1019.23	1069.38
Ga01g02229	485.161	NA	414.743	459.452	437.381	446.159	433.674	428.041	415.841	468.424	428	385.617	461.38	464.895	513.129	445.255
Ga01g02232	360.015	369.961	358.991	365.299	NA	NA	NA	NA	358.474	355.342	368.455	NA	363.788	358.413	365.591	362.657
Ga01g02236	200	222.483	216.692	209.177	211	201.178	192.324	203.6	216.114	228.729	234.571	177.524	227.071	215.568	232.143	225.095
Ga01g02244	NA	NA	256.5	284.111	238.75	NA	NA	256.5	NA	263.6	NA	NA	289.16	NA	263.93	251.429
Ga01g02247	482.17	339.393	472	369.958	506.687	409.734	382.817	432.647	423.068	389.528	430.571	369.172	436.971	495.8	441.36	525.678
Ga01g02250	395.455	NA	NA	407	386.947	407	393.632	388.085	396.417	390.836	383.533	383.372	407	395.957	397.475	382.681
Ga01g02259	NA	140	131.412	143.453	149	NA	NA	NA	147.222	141.909	149	104.091	141.353	NA	143.222	144.343
Ga01g02265	NA	NA	NA	NA	NA	335.617	NA	309.216	NA	NA	NA	NA	NA	NA	NA	NA
Ga01g02266	NA	NA	NA	130.585	135.614	121.176	NA	128.468	NA	NA	NA	NA	NA	NA	NA	140.052
Ga01g02274	252.901	NA	NA	NA	NA	NA	NA	NA	NA	NA	NA	NA	298.583	NA	NA	NA
Ga01g02279	NA	NA	305.286	NA	NA	NA	NA	NA	NA	301.69	NA	271.034	306.537	316.1	NA	NA
Ga01g02282	NA	NA	NA	245.167	231.895	210.265	NA	219.95	NA	NA	NA	NA	NA	NA	NA	NA
Ga01g02287	NA	409.12	415.529	397.227	401.138	392.205	393.5	389.2	401.043	404.667	415.138	361.261	397.03	372.194	394.424	404.241
Ga01g02289	211.812	208.727	NA	207.802	NA	NA	212	NA	202.814	194.941	208.176	201.876	NA	NA	208.691	211.209
Ga01g02301	221.446	183.656	209.48	202.667	214.304	NA	227	NA	212.4	NA	208.074	NA	210.409	216.128	212.717	217
Ga01g02307	NA	139.571	NA	173.98	154.644	173.167	NA	157.438	NA	NA	128.9	127.344	172.179	153.8	175.552	NA
Ga01g02308	NA	297.379	NA	273.85	292.797	292.859	280.988	295.345	NA	303.736	295.067	NA	299.917	299.377	NA	NA
Ga01g02309	1652.34	1655.55	1670.27	1666.63	1657.8	1664.45	1643.11	1650.19	1666.3	1648	1649.94	1630.5	1641	1659.08	1660.55	1657.7
Ga01g02311	NA	NA	NA	NA	NA	NA	NA	NA	NA	NA	NA	NA	1819.8	NA	NA	NA
Ga01g02316	234.116	234.758	213	231.596	205.667	237.542	223.634	220.8	235.552	220.781	217.222	202.6	232.115	225.792	229	236.237
Ga01g02321	NA	NA	NA	154.433	135.439	NA	98.826	135.093	NA	149.529	147.52	NA	145.941	142.077	141.071	NA
Ga01g02331	NA	210.367	163.95	183.788	189.943	169.865	145.284	173.393	183.393	207.457	184.469	NA	160.316	173.429	NA	178.075
Ga01g02339	NA	247.554	254.881	241.473	255.096	221.179	211.194	249.422	257.919	231.83	272.483	NA	234.714	243.316	261.974	NA
Ga01g02340	NA	308.067	305.434	315.574	308.25	NA	309	NA	NA	304.265	305.343	256.503	305	NA	330.017	317.914
Ga01g02344	262.623	286.2	278.615	286.185	256.62	278.198	280	270.409	282.984	283.248	273.989	284.267	279.527	284.829	284.772	279.074
Ga01g02345	NA	NA	NA	2718.86	NA	3330.29	NA	NA	NA	NA	NA	NA	NA	NA	NA	NA
Ga01g02353	105.341	106.818	98.679	111.143	101.1	NA	91.276	99.25	111.421	97.161	97.4	NA	105.341	84.714	114.6	109.808
Ga01g02354	NA	NA	292.52	275.736	294.316	237.375	218.414	255.556	245.412	286.28	247.308	NA	217.459	NA	246.275	286.83
Ga01g02377	NA	108.406	111.455	117.764	NA	NA	NA	NA	NA	123.813	111.125	NA	NA	NA	95.636	NA
Ga01g02381	NA	NA	NA	NA	NA	NA	136.316	NA	147.514	NA	NA	NA	153.85	NA	NA	NA
Ga01g02390	NA	NA	NA	293.595	283.019	291.727	NA	277.705	NA	284.452	291.429	NA	NA	262.675	NA	NA
Ga01g02391	NA	650.545	633.619	659.462	655.009	666	660.848	658.654	641.208	658.154	647.658	606.66	643.632	646	641.122	640.068
Ga01g02394	NA	264.375	433.25	216.053	485.268	184.744	226.8	947.442	549.321	228.5	356.022	NA	766.895	529.563	673.957	848.091
Ga01g02395	579.016	NA	NA	NA	NA	NA	369.351	NA	258.213	NA	NA	NA	229.423	NA	NA	471.619
Ga01g02409	NA	NA	NA	204.941	180.52	249	222.25	184.237	197.826	NA	200.85	158.644	NA	NA	NA	NA
Ga01g02415	NA	NA	79.371	99.149	100.091	107.595	NA	97.176	72.206	104.285	103.105	NA	83.816	83.079	78	114.989
Ga01g02421	400.051	353.094	407.417	349.339	434.733	97	NA	260.537	275.8	244.039	208.943	NA	290.506	319.067	490.194	476.804
Ga01g02429	207.205	NA	NA	215.355	NA	NA	NA	NA	205.63	NA	198.128	NA	204.54	206.6	204.98	200.268
Ga01g02438	NA	NA	NA	NA	132.778	NA	NA	119.333	NA	NA	116.783	NA	151.6	157.941	NA	NA
Ga01g02440	NA	247.703	245.74	250.384	204.091	NA	219.837	NA	239.471	250.442	234.78	NA	247.818	241.72	246.696	NA
Ga01g02454	NA	139.154	132.525	145.478	NA	NA	NA	136.769	NA	156.5	123.776	NA	NA	123.622	NA	NA
Ga01g02456	418.333	421.442	420.778	403.067	413.619	399.426	402.897	415	407.26	423.598	436.372	441	385.75	415.43	437.123	412.321
Ga01g02458	NA	227.35	NA	229.434	NA	NA	NA	NA	242.531	197	338.906	NA	281.164	262.6	265.24	281.808
Ga01g02459	235.103	236.374	240.88	206.589	224.817	271.717	270.567	216.754	228.458	209.585	214.032	279.977	197.924	237.605	223.185	222.88
Ga01g02463	232.216	231.731	232.459	233.604	240.76	232.336	239.436	237.077	237.935	234.61	232.943	NA	228.252	226.722	232.781	235.949
Ga01g02465	NA	215.765	158.243	234.011	266.148	NA	NA	NA	NA	239.106	262.28	NA	NA	128	266.433	NA
Ga01g02469	NA	187.247	187.822	189.599	185.957	NA	NA	191	NA	187.865	NA	NA	NA	NA	NA	NA
Ga01g02478	NA	330.222	NA	280.188	307	280.439	290.5	292.333	NA	321.438	310.736	NA	330.692	318	NA	NA
Ga01g02480	NA	256.041	234.308	258.88	188.825	247.102	232.217	188.802	243.531	251.862	225.544	NA	238.429	227.881	251.559	NA
Ga01g02482	NA	315.841	173.853	248.295	320.3	NA	NA	245.579	NA	273.528	188.961	NA	344.627	242.651	252.727	NA
Ga01g02484	NA	NA	323.081	292	268.772	299.205	292.568	292.789	258.267	312.621	NA	NA	NA	NA	NA	NA
Ga01g02490	170	172.875	150.73	175.308	118.951	157.222	145.16	142.306	157.183	170	153.571	NA	164.448	169.582	NA	157.615
Ga01g02503	NA	136	170.29	155.736	NA	NA	NA	NA	NA	190.557	772.5	551.109	NA	NA	263.3	NA
Ga01g02507	917.426	933.601	935.692	938.011	931.7	925.729	914.158	937.106	929.225	928.484	931.074	889.405	929.894	924.731	930.07	937.236
Ga01g02525	NA	NA	NA	NA	NA	NA	NA	NA	NA	99.778	NA	NA	100.286	99.787	NA	NA
Ga01g02526	NA	NA	253.3	286	252.089	226.958	223.714	240.897	278.395	275.519	265.128	NA	262.879	252.911	286	NA
Ga01g02535	NA	NA	133.75	149	140.073	115.657	NA	133.143	NA	NA	142.25	NA	128.158	146.5	NA	139.7
Ga01g02536	NA	224.404	217.35	221.767	213.798	214.813	204.958	212.147	212.351	209.324	209.696	NA	223.587	221.731	210.364	217.806
Ga01g02539	NA	231.448	NA	235.557	208.389	238.874	267.088	228.949	249.103	231.579	219.107	NA	230.797	223.341	245.77	235.844
Ga01g02545	NA	106.764	88.529	84.643	108.275	117.318	70.9	NA	NA	107.438	68.66	NA	87.732	95.406	102.556	98.818
Ga01g02546	NA	123.226	142.397	126.492	NA	NA	NA	NA	NA	123.75	147.828	NA	NA	126.231	NA	119.526
Ga01g02552	1400	1411.72	1386.28	1402.58	1399.38	1394.18	NA	1411.2	1405.85	1407.24	1396.2	1399.46	1395.71	1387.91	1410.09	1397.89
Ga02g00007	NA	1547.32	1567.42	1553.5	1535.08	1552.77	1573.27	1534.84	1576.14	1542.25	1553.48	NA	1578	1556.33	1571.5	1556.11
Ga02g00009	NA	199.625	196.125	190.602	172.609	165.316	174.174	167.112	174.932	194.402	169.184	181.6	183.337	197.172	190.854	184.75
Ga02g00018	1090.91	1098.54	1137.84	1126.89	1140.92	1070.62	1097.82	1116.85	1100.16	1126.49	1112.53	1077.41	1110.13	1112.04	1116.13	1131.7
Ga02g00020	247	NA	NA	251.512	245.15	244.04	198.615	241.032	251.625	280.636	264.862	NA	270.125	NA	256.25	255.538
Ga02g00031	NA	NA	254.069	233.6	212.675	224.514	226.038	238.143	202.261	257.071	232.85	252.957	253.447	228.679	257.565	NA
Ga02g00055	657.889	NA	NA	224.167	NA	NA	NA	NA	NA	NA	NA	NA	NA	NA	NA	NA
Ga02g00061	NA	NA	125	142.241	NA	NA	NA	122.414	162.159	118.25	101.622	NA	NA	122.955	NA	150.833
Ga02g00066	NA	153.8	NA	186.504	122.273	115.64	118.688	141.578	181.385	178.088	162.58	NA	170.469	149.751	NA	NA
Ga02g00069	336.402	369.462	377.646	355.019	374.012	334.75	332.683	334.596	327.296	387.955	357.49	286.682	344.145	343.523	353.314	357.116
Ga02g00073	223.641	221.088	214.469	222.389	220.92	218.3	222.523	221.391	225.392	225.06	219.991	215.412	224.769	220.501	223.572	222.62
Ga02g00079	686.778	NA	NA	681.605	683.947	677	677	689.571	685.25	680	680.385	697.308	NA	677	700.419	NA
Ga02g00083	188.919	201.724	201.295	201.802	184.936	159.748	143.069	184.691	194.356	201.467	190.489	138.667	188.054	180.587	206.564	193.238
Ga02g00099	NA	198.438	190.287	188.934	NA	174.8	NA	NA	NA	194.104	130.262	NA	131.043	180.182	175.31	NA
Ga02g00108	NA	250.923	NA	255.025	NA	NA	271.692	NA	NA	256.971	274	NA	NA	269.784	261.1	NA
Ga02g00116	NA	424.93	436.519	409.583	392.2	395.538	357.214	400.678	336.718	407.802	397.252	NA	384.695	398.796	NA	NA
Ga02g00123	NA	291	306.18	290.674	282.642	296.973	302.636	268.15	272.568	294.447	303.383	280.098	304.462	280.114	312.688	316.571
Ga02g00131	875.195	NA	NA	871.382	NA	NA	NA	NA	845.655	NA	NA	NA	NA	NA	NA	863.594
Ga02g00133	NA	300.537	327	302.889	240.2	261.9	213.783	259.655	NA	286.7	308.917	299.875	290.22	284.03	327	NA
Ga02g00138	NA	NA	NA	NA	NA	NA	NA	NA	154.731	NA	NA	NA	NA	NA	NA	372
Ga02g00144	NA	NA	NA	201.261	192.136	NA	NA	NA	NA	NA	189.586	NA	NA	197.505	NA	NA
Ga02g00149	220.091	264.586	285.49	275.659	257.981	260.78	258.855	284.92	270.143	267.265	243.093	NA	253.964	255.351	255.442	259.864
Ga02g00150	270.839	NA	NA	265.743	294.872	289.673	287.402	284.891	246.769	273.133	295.407	NA	259.205	264.357	269.9	291.652
Ga02g00156	NA	NA	NA	430	416	NA	NA	420.828	NA	431.077	427.2	NA	424.878	438.105	NA	NA
Ga02g00158	480.286	477.667	475.189	474.423	475.189	480.6	NA	465.655	486.899	466.616	474	479.261	484.571	476.962	474.077	471.986
Ga02g00163	NA	324	NA	302.625	296.016	299.915	300.25	297.75	305	305.731	313.894	NA	315.556	324	NA	316.692
Ga02g00174	1389.75	NA	NA	1521.11	1658.22	1588.07	NA	1654.32	1503	1645.76	1621.59	NA	1645.76	1674.8	1581.55	1542.65
Ga02g00176	67.172	77	NA	57.404	NA	54.138	75.2	NA	67.814	78.364	66.615	NA	NA	74.692	60.8	67.973
Ga02g00177	245.486	215.323	219.228	211.201	230.882	209.26	206.049	242.276	207.024	201.775	205.484	NA	234.257	200.706	211.932	226.171
Ga02g00184	1098.75	NA	1094.25	1077.64	1101.97	1099.47	NA	1105.92	1092.31	1099.36	1105.62	NA	1090.27	1108.31	1100.9	1091.91
Ga02g00199	NA	NA	326.7	262.174	279.409	NA	NA	NA	NA	234.9	270.964	189	NA	NA	328.091	NA
Ga02g00211	NA	109.492	NA	99.636	NA	NA	NA	NA	NA	104.737	NA	NA	100.96	NA	95.81	NA
Ga02g00218	951.304	964.516	906.319	937.583	989.391	NA	NA	NA	964.276	981.154	1033.59	NA	979.077	934.35	970.942	986.726
Ga02g00219	1397.48	1403.37	1395.26	1399.64	1395.88	1412.23	1408.99	1399.57	1410.63	1398.98	1394.72	1399.53	1404.11	1397.75	1404.2	1402.86
Ga02g00221	1304.5	NA	NA	NA	NA	1308.81	NA	1316.42	NA	1281.5	NA	NA	1303.22	1294.64	NA	1302.93
Ga02g00225	188	213	210.122	196.125	NA	NA	NA	NA	197.107	207.429	188.877	NA	209.475	208.681	198.248	204.54
Ga02g00227	121.415	114.429	NA	116.855	111.913	123.75	NA	110.323	116.014	116.357	118.99	NA	122.203	111.836	115.096	120
Ga02g00229	287.107	191.051	NA	311.537	NA	NA	215.262	NA	221.409	NA	NA	NA	NA	334.364	389.087	306.125
Ga02g00244	270.822	248.644	264.697	259.403	243.548	238.333	262.17	253.103	259.47	262.09	254.022	NA	267.909	272.377	258.23	261.348
Ga02g00249	NA	278.636	NA	274.926	256.971	269.276	284.176	261.516	288.083	265.277	282.978	NA	263.817	272.237	259	267.71
Ga02g00257	NA	890.925	879.222	889.125	886.39	886.889	887.893	885.12	888.806	890.701	887.472	889.7	875.171	891.148	890.203	884.813
Ga02g00258	NA	93.75	NA	NA	NA	NA	NA	NA	NA	NA	76.505	NA	NA	88.6	101.226	109.2
Ga02g00267	NA	NA	389.719	385.841	393.896	390.366	372.355	391.811	389.429	397.167	384.053	NA	400.041	395.419	NA	NA
Ga02g00286	NA	NA	1789.3	2243.15	2542.38	3028	NA	NA	NA	NA	NA	NA	NA	NA	NA	NA
Ga02g00294	291.162	278.147	286.216	275.258	NA	NA	278.538	NA	285.157	293.116	293.286	NA	290.882	286.736	281.944	289.651
Ga02g00302	216.944	226.063	217.4	228.42	199.771	198.627	188.013	217.936	214.292	223.361	217.278	209.746	223.419	218.308	218.056	223.484
Ga02g00307	1895.08	NA	1916	1909.97	1905.45	1911.42	NA	1906.93	1903.35	1904.93	1894.2	NA	NA	1908.56	1899.52	1895.72
Ga02g00312	193	196	180.298	173.385	177.229	187.482	200.186	189.735	189.874	189.25	194.703	190.24	203.468	189.631	205	191.5
Ga02g00319	NA	286	266.267	286	275.909	271.522	270.421	279.34	283.104	269.182	272.545	NA	281.438	281.243	NA	286
Ga02g00332	NA	NA	NA	199.571	169.783	NA	NA	NA	NA	210.692	159.923	187	NA	NA	221.571	NA
Ga02g00335	244.31	235.868	250.882	248.808	241.636	NA	NA	NA	247.5	237.222	241.636	NA	NA	NA	245.391	239.888
Ga02g00336	429.952	410.429	404.607	372.508	431.398	422.727	425.524	409.665	403.232	412.382	418.436	406.063	430.125	416.352	429.676	428.296
Ga02g00337	NA	NA	NA	NA	76.275	NA	NA	NA	NA	NA	NA	NA	NA	NA	NA	NA
Ga02g00342	NA	NA	NA	NA	192.152	225.421	NA	207.61	NA	205.304	NA	NA	240.815	NA	NA	NA
Ga02g00343	NA	280.214	280.101	285.63	288	243.593	NA	NA	NA	285.298	286.361	262.048	278.917	283.045	278.522	NA
Ga02g00348	NA	NA	NA	NA	NA	NA	NA	NA	NA	NA	NA	NA	NA	NA	NA	NA
Ga02g00350	NA	NA	NA	NA	233.226	NA	NA	260	NA	274.143	NA	NA	NA	277.6	NA	NA
Ga02g00351	295.2	NA	281.409	284.436	303.34	292.821	290.862	293	293.872	288.857	287.628	286.875	295.522	288.654	289.188	290.559
Ga02g00361	310	NA	NA	303.942	NA	NA	286.563	NA	305.712	NA	NA	NA	NA	NA	310	306.212
Ga02g00366	NA	NA	NA	66.437	NA	NA	NA	NA	NA	65.077	28.552	NA	37.663	51.73	61.592	NA
Ga02g00372	NA	350	NA	335.121	330.276	316.633	337.958	336.594	348.746	347.14	349.255	NA	339.167	341.966	340.305	350
Ga02g00373	1133.43	1120.59	1106.18	1116.7	1113.74	1125.98	1117.67	1118.64	1124.14	1116.85	1129.3	1075	1135.44	1121.68	1117.26	1123.84
Ga02g00374	378.846	374.525	578.068	415.348	506.554	231.013	469.558	539.346	514.534	346.073	482.606	347.129	241.667	352.543	316.057	702.705
Ga02g00385	NA	NA	NA	NA	NA	88	38.776	NA	65.304	NA	NA	NA	62.435	NA	NA	72
Ga02g00430	NA	201.913	190	212.056	NA	209.321	NA	215.28	209.826	187.854	211.818	181.273	NA	NA	NA	NA
Ga02g00432	375.615	432.765	NA	427.306	425.448	421.598	440.457	408.954	407.308	407.173	422.341	489.167	445.453	422.769	457.452	427.406
Ga02g00433	NA	NA	NA	394.18	385.294	392.807	NA	379.455	354.636	383	364.977	323.2	396	377.8	389.831	390.647
Ga02g00443	NA	NA	NA	193.571	162.286	183.2	NA	160.571	NA	190.087	170	NA	NA	224.267	NA	NA
Ga02g00470	232.8	232.182	245.429	250.438	232.182	125.36	203.171	240.043	237.257	NA	210.569	NA	NA	245.429	221.75	230.577
Ga02g00477	220.483	179.814	183.935	191.425	165.161	171.684	183.593	188.273	208.941	211.169	171.709	141.653	182.274	173.95	224.404	206.009
Ga02g00483	NA	NA	219.115	223.561	213.556	225.024	229.545	214.879	216.318	225.754	217.924	NA	219.742	210.852	NA	229.182
Ga02g00494	1029.45	1038.38	NA	1033.95	1008.6	NA	NA	NA	1043.08	NA	1022.25	NA	NA	1028.45	1045	1037.57
Ga02g00497	385.279	NA	NA	NA	NA	328.094	318.875	242.543	357.4	NA	NA	NA	NA	NA	NA	345.811
Ga02g00498	NA	NA	421.417	NA	475.815	NA	NA	482.429	503.593	NA	498.963	NA	475.516	500.844	513.778	517.707
Ga02g00499	NA	1678.75	1681.1	1689.25	1669.93	1684	NA	1681	1683.23	1684.35	1675.43	NA	NA	1675.69	1673.93	NA
Ga02g00501	273.667	280.053	278.333	279.775	266.2	255	264.956	271.61	275.756	272.746	277.322	273.554	268.067	270.4	276.441	275
Ga02g00504	555.327	NA	542.182	436.5	NA	251.818	NA	NA	NA	389.816	530.793	NA	422.962	NA	409.553	NA
Ga02g00505	275.865	268.767	272.698	259.021	258.438	272.938	276.2	285.222	275.352	270.262	280.964	243.333	268.426	281.843	263.076	275.378
Ga02g00507	NA	1093.56	2109	1847.42	1675.56	1917.96	1825	1859.33	1758.7	1810.03	1920.64	1960.77	2024.61	2021.51	1835.26	NA
Ga02g00509	NA	1078.26	NA	1070.86	1072	1046.67	NA	1057.14	NA	1042.22	1049.23	NA	NA	NA	1065.12	NA
Ga02g00512	NA	NA	NA	1257.77	1216	1238.39	NA	1241.41	1259.55	NA	1241.74	NA	1270	1244.54	NA	NA
Ga02g00516	1143.58	1145	1143.37	1142.71	1143.67	1143.82	1143.63	1143.42	1143.99	1145	1144.5	1137.57	1145	1143.66	1144.35	1145
Ga02g00533	NA	172.278	187.077	179.767	183.977	202.824	NA	155.981	185.631	183.785	222.902	NA	NA	235.72	200.141	229.83
Ga02g00536	NA	935.259	NA	544.833	1530.57	342.963	NA	1254.9	366.167	1278.19	1308.47	NA	1045.76	1413.58	1237.82	NA
Ga02g00542	NA	97.957	NA	NA	95.667	NA	NA	NA	NA	97.957	NA	NA	NA	NA	NA	NA
Ga02g00548	NA	260.444	263.875	262.538	263.267	248.053	251.754	263.727	265.333	258.157	251.439	260.936	259.117	258.458	265.573	264.85
Ga02g00552	NA	NA	NA	NA	286.087	286.4	NA	NA	NA	NA	NA	NA	NA	NA	NA	NA
Ga02g00559	NA	172.091	172.091	185.927	NA	NA	224.86	NA	209.2	194.25	NA	NA	NA	NA	177.454	NA
Ga02g00560	190.333	185.25	196.142	189.663	180.47	169.381	180.524	189.945	201.196	205.596	193.233	153.062	198.85	210.964	207.849	193.727
Ga02g00565	NA	180.035	200.377	181.477	152.548	146.204	158.477	142.436	193.695	198.424	184.835	NA	185.421	189.793	197.44	169.303
Ga02g00582	1268.04	NA	1135.72	941.944	940.825	936.053	NA	549.789	793.364	1075.73	838.574	NA	1222.39	1090	885.586	875.5
Ga02g00584	NA	267.81	NA	251.556	262.72	255.111	228.308	259.378	245.538	265.509	246.968	NA	262.4	253.647	259.294	243.429
Ga02g00588	NA	1656.41	1634.8	1574.88	1604.32	1589.17	1586.68	1585.8	1596.79	1640.49	1635.11	1544.1	1639.95	1648.86	1655.04	1677.74
Ga02g00589	NA	NA	NA	225.333	138.795	136.565	77	189.222	NA	84.647	119.174	131.516	NA	NA	238.429	NA
Ga02g00591	2207.82	2279.74	2321.02	2294.83	2198.1	2191.46	2144.64	2159.3	2209	2224.96	2178.66	2177.31	2222.91	2265.94	2357.9	2258.2
Ga02g00605	NA	NA	NA	162.771	NA	153.9	NA	NA	171.581	151.875	NA	NA	175.5	162.509	182.032	NA
Ga02g00619	NA	418.75	406.214	432.541	417.087	383.372	414.943	414.731	414.431	421.759	417.357	404.307	426.034	422	427.697	NA
Ga02g00620	NA	NA	NA	NA	363.2	369.1	NA	352.621	NA	354.478	341.718	NA	332.091	NA	327.8	343.231
Ga02g00622	170.091	NA	175.13	NA	NA	NA	NA	NA	NA	177	NA	NA	NA	NA	NA	NA
Ga02g00626	NA	188.655	189.029	189.019	187.074	185.719	191	186.591	188.922	189.738	186.369	NA	188.429	189.598	187.82	188.607
Ga02g00627	307.033	359.912	353.529	362.178	300.159	360.508	353.513	360.398	350.057	351.198	320.662	280.526	355.71	308.641	349.503	355.658
Ga02g00638	NA	NA	NA	274.746	NA	NA	NA	NA	262.476	296.071	NA	NA	277.1	NA	NA	NA
Ga02g00650	NA	1832.44	1822.56	1836.75	1812.6	1823.14	1812	1816.46	1831.86	1824.62	1814.95	1812	1818.97	1824.29	1825.39	1818.92
Ga02g00657	NA	298.818	305.541	291.677	277.187	297.508	286.915	289.678	292.228	297.35	302.679	283.347	311.78	299.046	304.353	300.725
Ga02g00659	NA	707.4	624.36	667.857	636.082	NA	NA	659.261	691.542	715.385	713.755	600.455	697.744	691.633	653.982	662.154
Ga02g00660	174.844	165.458	158.86	173.113	144.623	150.507	136.393	164.219	158.042	164.051	165.843	141.538	161.347	155.29	162.953	166.964
Ga02g00664	454.731	1507.16	2114.56	1636.97	1832.9	678.306	387	1631.61	395.21	1472.48	1176.63	1732.41	1766.1	1802.79	1245.52	1376.78
Ga02g00666	NA	941.333	NA	931.778	939.39	961.973	953.619	956.24	NA	NA	938.622	910.69	NA	938.537	NA	952.083
Ga02g00669	1069.19	1065.8	1042.54	1066.82	1062.55	1070.21	1065.51	1062.07	1069.74	1063.46	1061.92	1045.89	1066.65	1051.76	1077	1068.11
Ga02g00674	NA	NA	NA	254.821	NA	NA	NA	NA	210.85	NA	NA	NA	NA	NA	NA	NA
Ga02g00676	NA	308.69	289.92	302.739	312.6	NA	304.5	299.438	294.24	305.727	296.192	304.5	NA	302.571	308.78	NA
Ga02g00678	205.152	NA	203.452	NA	194.586	NA	NA	203.232	NA	NA	209.682	213.106	NA	217.583	NA	NA
Ga02g00684	882.261	622.9	NA	545.429	730.912	747.968	843.542	822.603	827.971	NA	834.941	NA	858.96	753.755	910	743.565
Ga02g00685	497.625	NA	NA	574.692	583.538	484.813	482.333	513.774	555.129	522.513	525.982	NA	552.5	460.64	542.4	506.45
Ga02g00687	339.837	NA	NA	326.638	294.759	317.391	NA	276	333.263	344	334.286	NA	317.957	291.111	323.934	305.143
Ga02g00689	NA	358.263	353.889	319.235	336.83	252.2	NA	323.264	300.243	363.667	346.067	NA	300.243	338	386.4	368.25
Ga02g00703	NA	NA	NA	69.829	69.16	63.862	66.585	58	68.913	64.955	59.385	NA	71.304	NA	NA	NA
Ga02g00704	193.509	199.072	201.147	202.284	202.009	205	155.875	200.118	202.39	205	201.39	179.314	205	204.379	199.998	200.969
Ga02g00708	234.076	NA	NA	NA	NA	NA	NA	NA	NA	232.143	241.485	NA	209.655	231.231	NA	NA
Ga02g00715	NA	NA	NA	94.558	108.443	210.534	191.75	95.882	141.698	126.407	NA	NA	NA	NA	NA	124.667
Ga02g00716	NA	236.231	243.372	263.653	255.962	258.729	228.091	252.224	251.8	270.02	270.407	NA	261.51	244.235	NA	NA
Ga02g00729	NA	NA	794	767.091	NA	NA	NA	NA	NA	799.619	808	795.927	NA	804.828	NA	NA
Ga02g00733	NA	347.857	NA	341.162	NA	NA	267.261	NA	425.371	368.846	389.233	NA	340.2	294.376	375.508	NA
Ga02g00736	NA	281.692	291.455	250.136	243.234	298.15	266.727	237.575	300.211	261.585	264.854	257	272.043	256.429	295.324	NA
Ga02g00739	NA	NA	NA	242.615	NA	NA	NA	NA	NA	NA	NA	134.923	NA	NA	NA	NA
Ga02g00740	NA	NA	NA	299.417	300.782	288.786	283.727	303.923	288.552	305.66	300.174	NA	306.846	309.73	297.481	NA
Ga02g00745	NA	304.492	306.251	306.352	258	223.721	NA	249.774	294.429	306.343	307.157	277.374	309	303.701	300.593	NA
Ga02g00769	NA	392.455	NA	370.2	NA	NA	NA	NA	NA	426.904	399.479	NA	NA	417.711	NA	NA
Ga02g00773	NA	200.155	191.975	200.943	NA	NA	NA	NA	NA	209	NA	NA	NA	NA	NA	NA
Ga02g00775	NA	353.778	374.652	365.7	381.421	365.529	NA	363.18	NA	347.333	373.043	326.964	355.55	357.527	NA	NA
Ga02g00776	NA	128.926	143.946	113.133	NA	NA	120.029	NA	139.68	135.41	120.029	NA	NA	105.969	151.654	NA
Ga02g00791	NA	NA	339.545	331.865	301.311	337.913	NA	320.976	345.3	352.346	320.457	329.606	361.529	381.569	326.435	331.136
Ga02g00797	NA	215.429	NA	229.077	NA	NA	245	NA	235.8	245	231.645	216.889	NA	245	223.769	NA
Ga02g00798	NA	119.481	144	128.511	121.174	138.444	NA	NA	NA	125.818	129.064	NA	127.537	134.025	121.381	118.138
Ga02g00799	NA	NA	NA	776.364	829.684	834	827.071	768.511	NA	755.043	913.2	NA	816.182	NA	812.067	NA
Ga02g00807	NA	NA	NA	NA	NA	NA	NA	NA	NA	NA	NA	44.227	231.095	NA	NA	NA
Ga02g00818	NA	NA	NA	NA	NA	NA	NA	NA	NA	NA	621.148	NA	NA	NA	NA	NA
Ga02g00822	NA	NA	NA	NA	642.913	789	NA	821	NA	NA	NA	NA	931.545	677	NA	NA
Ga02g00832	176.898	186.242	167.846	183.621	160.814	160.657	185.629	164	178.372	188.819	167.846	161.279	170.781	181.986	179.219	169.495
Ga02g00840	NA	1054	1058.2	1063	1054.53	1058.67	NA	NA	1067.44	1064.62	1057.36	NA	1063.95	1069.84	1067.21	1067.65
Ga02g00850	116.88	NA	NA	122.823	NA	130	NA	NA	118.267	NA	NA	NA	NA	NA	120.681	120.51
Ga02g00860	NA	NA	NA	NA	1735.23	1728.87	NA	1731.67	NA	NA	1736	NA	NA	NA	NA	NA
Ga02g00861	438.879	438.783	422.675	436.433	438.602	396.111	413.55	437.184	430.941	429.936	446.806	371.778	390.281	421.541	438.081	436.842
Ga02g00871	183.409	NA	179.069	NA	173.727	158.027	NA	181.054	178.809	NA	NA	NA	NA	NA	NA	185.447
Ga02g00875	519.846	NA	NA	453.355	409.155	508	464	442.71	NA	490.4	489.667	NA	510.444	513.5	NA	NA
Ga02g00878	NA	158.731	152.842	161.25	NA	NA	NA	NA	NA	160	NA	NA	NA	NA	NA	NA
Ga02g00883	NA	NA	162.053	179.313	192.17	157	NA	180	NA	182.75	190	NA	169	171.75	159.419	NA
Ga02g00885	NA	617.238	597.769	641.427	582.413	541.105	631.955	616.796	605.772	635.73	619.042	NA	668.228	611.995	691.865	657.615
Ga02g00886	NA	262.174	269.217	255.6	249.882	NA	252	245.302	254	264	259.457	NA	268.364	270.45	264.316	NA
Ga02g00903	394.526	171.8	385.103	215.724	471.211	193.403	295.679	249.184	191.743	213.036	276.754	554.9	298.506	262.398	429.706	404.931
Ga02g00904	229.381	NA	NA	229.857	NA	NA	NA	NA	NA	NA	NA	NA	NA	NA	NA	NA
Ga02g00909	NA	304.686	281.32	293.1	NA	279.519	NA	NA	310.057	294.591	284.89	NA	305.718	289.907	298.878	277.541
Ga02g00918	210.843	211.147	211.667	211.493	NA	NA	211.377	NA	211.52	211.352	210.476	211.364	210.87	211.587	211.092	210.951
Ga02g00922	930	NA	NA	NA	891.429	NA	NA	930	NA	NA	903	NA	NA	NA	NA	NA
Ga02g00930	165.551	166.422	156.103	166.643	158.858	157.319	161.417	160.77	161.53	166.795	157.052	159.454	161.141	164.913	161.786	157.057
Ga02g00931	761	769.4	760.841	772.325	767.988	758	749.835	759.062	765.582	768.899	760.305	723.258	761.486	767.316	765.881	766.908
Ga02g00934	1471.9	1472.27	1472.23	1470.01	1470	1473.35	1470.53	1472.48	1471.32	1469.79	1470.33	1425.11	1468.61	1473.02	1470.08	1470.82
Ga02g00944	275.619	278.168	275.501	277.494	274.949	274.301	276.452	275.112	274.43	276.599	275.133	NA	270.303	276.155	275.544	278.332
Ga02g00945	NA	NA	NA	522.08	588.87	NA	NA	530.25	522.6	516.217	788.048	NA	NA	676.488	675.478	751.622
Ga02g00947	NA	229.351	223.043	244.714	229.182	217.559	217.813	NA	240.862	220.4	221.167	NA	229.929	212.849	241.727	234.899
Ga02g00949	101.335	115.208	107.984	112.469	102.278	113.467	103.045	103.609	111.52	108.361	102.089	85.125	98.407	108.875	108.446	106.435
Ga02g00963	NA	505.857	478.66	445.12	422.76	449.5	NA	438.49	NA	495.691	504.868	495.226	464.209	443.778	503.807	NA
Ga02g00972	183.933	183.859	183.861	183.896	183.821	183.849	183.94	183.907	183.919	183.941	183.913	183.741	183.984	183.968	183.9	183.932
Ga02g00993	193.544	189.492	633.587	179.143	218.257	151	151	169.945	163.516	251.576	239.411	299.607	349.861	424.79	454.125	303.295
Ga02g00997	NA	NA	NA	NA	NA	NA	NA	NA	NA	776.429	763.598	NA	750.6	752.55	NA	NA
Ga02g01006	455.191	457.728	452.931	457.528	443.695	446.358	445.524	445.228	457.131	457.301	445.297	436.383	453.865	448.854	456.475	452.857
Ga02g01011	NA	NA	NA	NA	726.824	NA	NA	712	NA	NA	NA	NA	NA	NA	NA	NA
Ga02g01012	526	526.667	530.08	519.478	503.2	493.579	473.333	497.399	514.247	513.419	521.975	NA	526.532	520	509.371	512.668
Ga02g01013	1252.49	1242.41	1241.28	1253.17	1249.75	1260.31	1254.92	1251.74	1251.14	1239.54	1243.65	1222.69	1254.06	1257.51	1247.12	1255.43
Ga02g01016	NA	NA	NA	NA	395.333	NA	375.37	NA	NA	NA	368.073	NA	NA	320.958	NA	397.704
Ga02g01017	326	335.133	335.62	329.864	323.605	329.1	332.462	331.829	334.241	336.535	331.319	336	334.835	338.201	330.8	335.026
Ga02g01022	172.73	166.839	177.034	158.371	152.129	182.181	174.632	158.331	179.756	184.542	173.826	123.54	205.464	187.189	173.26	174.049
Ga02g01024	NA	184.182	176.685	187.417	174.767	191.676	171.76	170.194	193.253	180.056	172.434	167.81	185.207	185.362	193.933	184.182
Ga02g01026	193.714	207.624	210.621	208.166	200.411	185.213	176.743	192.874	195.838	205.909	203.82	179.25	198.765	199.824	197.571	198.114
Ga02g01028	NA	242.889	240.918	248.615	268.057	237.108	262	252.125	254.714	253.167	258.612	NA	264.455	264.533	266.097	258.38
Ga02g01044	NA	1374	1360.69	1344.19	1370.62	NA	NA	NA	1356	1363	1358.1	NA	1354.37	1352.48	NA	1370.35
Ga02g01050	NA	NA	NA	212	172.643	195.161	172.125	214.9	NA	193.973	212.935	NA	215.537	214.071	NA	NA
Ga02g01055	98.462	82.722	NA	94.023	NA	NA	NA	NA	NA	81.135	88.428	NA	103.014	92.485	85.351	95.048
Ga02g01065	300.75	311.729	326.914	302.493	265.875	205.081	220.012	250.065	271.861	278.723	323.322	215.548	279.011	270.807	326.41	309.614
Ga02g01070	NA	675.367	NA	776.545	NA	NA	NA	NA	NA	NA	735.917	NA	NA	NA	NA	NA
Ga02g01072	NA	222.315	237.689	238.11	221.273	217.817	NA	241.27	226.909	247.257	228.2	243.884	233.955	244.407	227.714	251.075
Ga02g01074	NA	NA	NA	NA	241.238	223.15	NA	NA	NA	NA	NA	NA	NA	207.429	NA	NA
Ga02g01075	NA	NA	135	159.375	137.64	135.828	NA	147.99	147.3	151.571	131.109	NA	NA	146.438	NA	NA
Ga02g01076	2879.67	2902.24	2903	2912.3	2883.44	2875.84	2905.4	2883.45	2911.4	2914.82	2896.52	2880.13	2913.29	2906.33	2914.57	2889.72
Ga02g01085	NA	153.6	NA	150.308	NA	NA	NA	NA	NA	153.6	120.054	NA	NA	119.36	139.333	NA
Ga02g01091	390.277	394	363.27	394	383.917	394	394	394	394	394	394	290.286	394	394	389.898	394
Ga02g01093	NA	NA	NA	NA	90.71	NA	NA	90.897	NA	NA	NA	NA	NA	NA	NA	NA
Ga02g01094	411.444	344.841	398.989	368.167	381.212	366.862	NA	365.779	390.214	381.724	386.761	312.561	409.167	363.898	386.987	389.522
Ga02g01096	NA	680	NA	683.106	689.897	693.085	702.884	690.082	691.182	680	682.216	690	681.907	680	684.271	NA
Ga02g01135	NA	NA	NA	NA	NA	NA	NA	NA	NA	166	167.724	NA	168.667	163.143	NA	NA
Ga02g01141	98.431	104.585	100.077	110.199	101.889	94.284	101.571	109	109.5	104.793	96.343	NA	92.915	93.8	105.746	108.323
Ga02g01143	NA	282.818	NA	269.627	253.13	258.6	NA	249.182	244.417	276.661	271.968	NA	271.55	NA	277.1	264.879
Ga02g01145	NA	136.971	136.462	136.85	NA	NA	NA	NA	NA	NA	137	NA	137	NA	136.893	NA
Ga02g01147	NA	253.452	254.508	246.778	257.968	NA	NA	251.727	NA	260.854	250.2	253.215	260.831	262.214	256.872	251.444
Ga02g01161	NA	122.182	124.325	141.418	133.104	125.087	139.203	140.526	138.326	142.122	145.973	117.783	126.266	143.486	147.345	NA
Ga02g01167	NA	105.913	99.092	107.571	105.189	87.6	98.387	106.149	88.21	105.14	105.9	80.806	90	100.425	102.615	109.154
Ga02g01170	NA	146.667	141.617	148.672	146.667	128.934	151.483	145.072	151.603	150.398	151.905	NA	152.969	140.067	146.25	NA
Ga02g01175	221.922	224.958	249.489	240.2	228.556	176.909	209.52	219.07	229.228	249.435	244.248	233.084	249.686	244.075	244.491	228.081
Ga02g01178	NA	NA	NA	444.643	450.472	372	NA	440.326	420.865	443.909	417.906	NA	444.194	NA	416.515	436.135
Ga02g01191	NA	NA	395.762	NA	321.85	354.758	354.04	360.524	368.385	366.25	375.93	NA	343.941	388.714	375	354.04
Ga02g01198	NA	964.52	NA	NA	NA	NA	NA	NA	NA	NA	NA	NA	963.304	NA	963.87	NA
Ga02g01206	NA	304.147	337.932	324.145	330.436	408.032	255.585	344.472	280.412	344.652	312.389	296.367	369.705	361.869	369.325	325.955
Ga02g01209	NA	325.308	626.026	413.362	NA	NA	NA	NA	NA	276.102	NA	NA	NA	458.838	465.97	NA
Ga02g01210	284.529	207.813	261.55	244.079	197.721	278.576	279.783	270.716	258.51	234.836	234.875	NA	NA	238.588	211.407	273.347
Ga02g01220	NA	NA	NA	186.68	NA	NA	NA	NA	NA	118.81	NA	NA	NA	NA	NA	NA
Ga02g01221	420.5	394.929	417.286	395.805	388.362	378.13	403.318	389.679	400.887	400.289	388.763	NA	396.359	399.794	404.128	392.896
Ga02g01223	197.436	218.962	216.065	218.717	NA	NA	218	NA	213.048	218.548	NA	NA	NA	210.121	216.634	214.555
Ga02g01231	475.972	476.906	519.058	473.35	496.826	496	406.193	485.514	423.618	482.472	497.888	449.705	489.936	491.692	503.5	503.9
Ga02g01232	NA	1635.29	NA	1625.58	1599.8	NA	NA	1597.1	NA	NA	1625.58	NA	NA	NA	1636.03	NA
Ga02g01233	NA	485	NA	451.595	399.275	452.969	NA	416.889	489.964	499.774	455.109	571.439	500.963	581.361	466.574	534.188
Ga02g01251	NA	251.667	NA	256.136	NA	250.31	NA	274.535	272.062	247.829	259.231	NA	255.6	264.029	265.098	287.022
Ga02g01254	NA	NA	404.171	403.143	388.393	405.053	402.792	402.647	390.5	385.463	414.173	NA	410.167	402.189	408.2	NA
Ga02g01255	NA	NA	254.707	255.949	NA	NA	NA	NA	NA	256.75	NA	NA	NA	NA	256.519	NA
Ga02g01258	NA	206.25	183.278	190.027	NA	NA	NA	NA	NA	205.742	NA	NA	NA	NA	204.303	NA
Ga02g01259	NA	189.861	180.286	188.977	NA	NA	NA	NA	NA	194	NA	NA	NA	NA	186.032	NA
Ga02g01261	553.658	NA	NA	556.358	NA	NA	NA	NA	553.252	NA	NA	NA	NA	NA	NA	NA
Ga02g01268	NA	205.393	186.143	202.44	202.345	201.69	200.482	199.982	201.73	203.568	205.133	NA	203.429	196.849	195.571	NA
Ga02g01277	196.8	224.097	226.337	215.415	217.419	208.24	217.72	218.905	214.137	216.584	233.368	195.455	232.525	222.52	225.646	232.5
Ga02g01280	NA	184.857	NA	196.024	209.564	201.081	197.167	205.863	214.552	210	224.235	NA	228.277	219.284	NA	NA
Ga02g01282	NA	607.806	572.976	550.212	NA	NA	NA	NA	NA	NA	NA	NA	574.413	NA	600.935	NA
Ga02g01285	194.413	215.034	209.28	206.337	198.75	169.791	211.659	215.4	199.967	213.293	210.37	145.125	206.257	196.832	217.144	208.5
Ga02g01286	NA	302.983	NA	272.193	289.957	261.333	217.818	312	269.548	270.748	293.655	284.487	253.6	284	293.935	NA
Ga02g01296	575.225	588.507	601.658	582.169	566.135	572.566	573.471	570.54	567.513	578.69	594.711	NA	587.652	593.911	591.648	568.827
Ga02g01315	NA	NA	932.105	NA	NA	NA	NA	NA	NA	902.745	NA	848.516	917.943	918.76	NA	NA
Ga02g01317	NA	NA	2781.29	2780.9	2779.83	2770.59	2751.88	2777.7	NA	2784.81	NA	2750	NA	2768.28	2776.85	2770.62
Ga02g01322	181.995	NA	NA	184	NA	NA	NA	NA	NA	NA	NA	NA	NA	NA	NA	183.539
Ga02g01325	NA	158.787	210.797	163.339	162.38	162.543	145.681	160.069	164.583	155.165	175.804	159	178.036	173.3	176.583	179.538
Ga02g01328	NA	NA	NA	NA	NA	NA	NA	NA	NA	NA	NA	1600.51	NA	NA	NA	NA
Ga02g01331	982.4	NA	NA	NA	592.414	NA	NA	NA	NA	NA	NA	NA	NA	NA	NA	NA
Ga02g01333	2156.69	2084.75	2160.1	2094.32	2078.29	2054.4	1957.79	2110.77	2091.44	2134.78	2127.48	NA	2150.69	2166.4	2078.52	2148.09
Ga02g01334	959.41	785.141	868.333	984.991	827.325	919.874	721.311	876.849	826.343	1081.42	810	NA	903.167	904.405	822.519	813.507
Ga02g01336	NA	824.169	836.224	825.512	NA	NA	NA	NA	NA	904.231	887.091	NA	NA	824.909	818	NA
Ga02g01340	NA	226.931	184	207	191.378	230.448	NA	NA	NA	187.45	176.579	NA	190	203.6	NA	197.286
Ga02g01343	NA	NA	NA	NA	257.25	230.25	NA	251.806	NA	NA	258.162	207.429	NA	291	271	NA
Ga02g01354	247.582	NA	260.552	254.737	259	NA	NA	NA	252.348	260.615	243.314	NA	268	NA	NA	242.08
Ga02g01357	NA	200.273	173.388	216.182	NA	NA	NA	NA	NA	204.481	225.941	NA	209.719	200.885	NA	NA
Ga02g01366	250.375	265.28	245.871	238.508	214.75	231.605	240.378	215.878	239.492	234.417	216.482	NA	222.625	234.889	249.8	254.791
Ga02g01367	273	268	269.348	299	284.238	250.286	NA	NA	280.4	282.27	269.442	NA	278.727	276.891	283.5	NA
Ga02g01371	NA	170.992	187.671	180.272	180.355	179.463	171.069	176.096	169.421	174.945	174.398	122.211	181.502	176.225	183.364	190
Ga02g01375	376.822	374.649	374.551	378.162	380.653	376.44	376.805	379.87	379.84	374.111	372.866	359.76	371.5	373.781	375.174	381.462
Ga02g01380	167.714	233.852	348.962	204.298	280.651	179.571	275.478	237.138	254.894	288.846	368.08	NA	NA	271.778	253.357	NA
Ga02g01382	194.556	194.919	186.047	192.553	197.667	179.818	184.678	198.933	194.651	194.534	195.69	152.744	190.959	188.675	197.948	198.033
Ga02g01383	189.75	168.584	154.149	191.298	141.25	NA	NA	NA	175.893	180.05	175.461	157.677	173.909	177.502	172.848	176.597
Ga02g01385	NA	NA	NA	537.5	NA	NA	NA	434.727	NA	NA	2	NA	436.808	371.31	432.426	304.222
Ga02g01390	166.615	NA	NA	169.125	NA	141.938	NA	157.855	161.809	NA	NA	NA	NA	NA	NA	162.6
Ga02g01400	NA	NA	NA	187.763	NA	NA	159.679	NA	187.318	187.143	NA	NA	197.508	188.455	182	NA
Ga02g01403	NA	210.561	203.186	215.267	NA	NA	215.476	NA	208.406	164.348	NA	NA	NA	213.2	209.577	226.776
Ga02g01425	NA	201.398	201.37	202.812	205.613	195.782	NA	200.333	206.897	202.323	202.383	183.813	199.059	201.381	205.728	200.488
Ga02g01433	NA	NA	NA	935.304	NA	NA	NA	NA	NA	NA	NA	938.333	947	941.12	NA	941.5
Ga02g01435	182	194.667	NA	168.306	176.412	199.838	NA	164.979	168.364	173.864	181.709	162	165.387	171.333	169.568	170.537
Ga02g01449	NA	NA	NA	NA	NA	NA	NA	NA	NA	NA	186.963	NA	197.04	175.884	NA	NA
Ga02g01460	NA	317.034	322.66	477.64	289.75	NA	347.763	NA	NA	355.667	309.061	566.446	432.64	407.481	NA	NA
Ga02g01462	726.034	707.44	702.643	712.729	697.796	691.35	688.77	693.769	722.125	710.027	705.085	662.682	717.579	697.758	713.463	721.93
Ga02g01468	NA	NA	NA	NA	NA	NA	NA	NA	NA	NA	139.885	NA	NA	NA	NA	NA
Ga02g01469	NA	NA	51.849	52.238	NA	51.476	51.095	NA	50.811	NA	51.286	NA	51.286	NA	50.636	51.134
Ga02g01471	NA	220.734	205.409	221.257	208.923	220.967	NA	220.157	227.652	225.18	215.987	187.853	211.5	225.434	230.037	216.953
Ga02g01475	NA	NA	NA	479.2	436.5	451.2	NA	463.333	NA	464	NA	NA	NA	456.8	NA	NA
Ga02g01478	NA	1548.41	1644.08	1550.15	1531.52	1535.71	1513.62	1532.97	1538.33	1593.76	1541.3	1488.72	1631.93	1544.29	1554.55	1547.26
Ga02g01492	NA	NA	NA	NA	NA	NA	NA	NA	NA	NA	94.119	NA	119.376	89.048	NA	NA
Ga02g01494	NA	2512	NA	2509.47	2512.22	NA	NA	2516.78	NA	2510.22	2518.29	NA	2519	2513.92	2514.09	NA
Ga02g01511	338.581	342	331.243	328.141	321.239	338.42	331.056	330.969	357.231	339.163	321.913	NA	338.806	338.943	359.875	339.667
Ga02g01521	541.5	NA	508.9	NA	519.273	360.783	NA	521.125	391.038	368.912	297	297	370.35	552.13	383.294	415.946
Ga02g01531	NA	648.757	657.297	649.534	651.07	649.689	641.383	654.257	648.61	651.138	654.429	637.156	647.616	650.537	646.408	655.611
Ga02g01550	166.959	NA	NA	155.719	123.838	208.3	167.593	142.5	191.607	175.171	141.671	NA	176.967	201.411	195.684	156.6
Ga02g01559	311.305	317.16	332.796	333.63	337.29	307.778	272.023	334.086	304.384	332.295	332.348	334.877	322.483	324.732	315.029	333.572
Ga02g01560	263.485	289.706	278.158	288.38	282	245.068	259.595	265.754	273.043	283.7	263.404	256.935	273.234	267.857	283.298	277.705
Ga02g01562	295.288	302	251.714	295.961	NA	302	302	300.429	299.836	296.359	285.149	179.429	300.706	299.088	302	296.923
Ga02g01568	NA	NA	NA	NA	NA	NA	NA	NA	NA	205.692	151.667	NA	NA	203.625	NA	NA
Ga02g01578	475.901	NA	NA	486.486	459.607	472.059	455.636	432.175	472.214	454.889	430.706	403.814	490.955	NA	475.612	467.457
Ga02g01586	NA	441.815	452.195	464	NA	NA	288	NA	440.533	458.567	464	449.6	NA	445.635	380	NA
Ga02g01589	NA	NA	4028	4052	4041.88	NA	NA	4038.76	NA	4040.4	4038.76	NA	NA	4007.73	4055.23	4044
Ga02g01590	176.086	177.012	176.419	177.54	176.44	177.569	176.863	175.106	177.417	177.278	177.386	177.14	176.403	177.244	177.028	176.803
Ga02g01596	212.968	180.571	208.109	204.447	205	219.44	224	NA	171.86	187.949	229.497	158.857	201.724	188.4	186.547	203.787
Ga02g01598	272.84	246.946	238.449	240.625	184.76	192.059	227.139	216.816	244.371	261.814	227.666	182.95	264.968	225.783	248.694	219.543
Ga02g01599	922.154	NA	NA	921.488	NA	NA	NA	NA	855.111	NA	NA	NA	NA	NA	916.909	889.161
Ga02g01603	NA	NA	NA	NA	NA	NA	NA	NA	NA	NA	NA	NA	NA	258.136	NA	519.701
Ga02g01611	NA	NA	NA	285.534	233.875	203.759	NA	NA	254.645	258.667	272.345	NA	NA	292.231	248.096	273.091
Ga02g01621	101.811	92	98.618	92.347	93.051	94.346	99.704	95.774	94.737	93.051	101.321	NA	96.906	98.202	92	93.968
Ga02g01623	NA	NA	NA	NA	NA	NA	NA	NA	NA	NA	NA	NA	NA	NA	NA	NA
Ga02g01625	383.043	400.158	395.043	398.504	393.097	396.175	392.263	394.304	398.681	397.824	396.162	377.003	400.751	397.089	400.783	398.75
Ga02g01627	317.563	NA	NA	267.44	271.311	296.05	260.955	275	303.725	284.25	276.412	221.097	299.771	264.16	288.35	316.323
Ga02g01628	445.87	452.783	444.168	452.623	430.931	404.667	391.792	443.627	452.559	452.215	439.633	393.1	456.479	452.63	447.794	438.444
Ga02g01631	189.433	139.64	NA	173.952	NA	129.48	NA	161	174.833	185.481	NA	NA	NA	160.31	168.184	159.649
Ga02g01632	200.931	214.734	162.865	218.083	214.429	183.023	193.706	190.943	197.467	215.361	178.185	NA	168.394	193.574	214.429	197.852
Ga02g01634	939.492	936.83	938.053	942.175	923.855	943.521	939.785	937.843	952.499	944.417	932.484	925.432	955.053	933.564	953.675	940.622
Ga02g01638	434.195	NA	NA	442	457	NA	449.452	NA	447.477	NA	NA	NA	457	445.677	451.8	436.571
Ga03g00004	585.176	586.429	626.092	629.622	575.823	588.527	548.302	564.753	639.371	583.91	550.677	608.384	612.442	618.359	629.609	587.986
Ga03g00013	284.526	287.542	280.667	293.5	283.722	284.595	293.211	297.553	290	287.38	288.898	NA	276.593	293.31	287.043	292.333
Ga03g00033	441.238	443.686	447.416	447.671	444.96	444.602	438.654	446.918	444.809	446.231	445.625	365.053	448	446.431	448	446.541
Ga03g00044	360.25	360.571	366.609	371.846	NA	357.217	NA	NA	371.304	369.647	355.75	NA	346.107	340.9	369.25	NA
Ga03g00048	230.667	NA	NA	NA	NA	NA	NA	NA	NA	NA	NA	NA	NA	NA	NA	NA
Ga03g00050	168.51	177.548	169.884	177.836	176.7	178.702	175.815	180.62	174.969	178.726	177.881	163.143	178.611	175.015	170.8	173.162
Ga03g00058	NA	NA	NA	NA	80.095	35.949	NA	77.625	NA	NA	NA	NA	NA	NA	NA	NA
Ga03g00066	NA	533.478	692.769	538.653	491.083	486.375	NA	450.044	442.814	398.902	628.565	379.005	579.12	788.1	503.647	722.143
Ga03g00075	NA	72.333	61.473	74	NA	NA	NA	NA	NA	61.25	NA	77.667	NA	NA	85.105	NA
Ga03g00080	NA	NA	NA	207.857	184.729	187.963	NA	209.656	211.256	204.826	217	NA	184.059	NA	190.953	196.368
Ga03g00081	NA	298.2	NA	266.85	266.369	258.679	262.817	267.321	248.972	283.513	259.712	NA	246.739	259.667	NA	NA
Ga03g00084	NA	285.421	280.329	291.564	267.504	256.913	251.157	263.536	267.478	287.39	265.321	281.319	272.987	287.303	284	264.8
Ga03g00097	NA	126.125	137.545	125.692	142.189	116.077	NA	143	NA	137.324	148.556	NA	NA	126.846	129.154	NA
Ga03g00110	NA	2394	2366.12	2382.2	2370.38	2369.05	2327.76	2386.71	2372.35	2390.83	2384.8	NA	2382.5	2385.32	2394	2390.17
Ga03g00114	258.098	311.104	289.226	297.098	295.594	285.59	316.528	303.892	281.289	293.225	284.031	264.674	295.862	295.175	294.736	287.052
Ga03g00127	NA	NA	NA	1138.65	NA	NA	NA	NA	NA	NA	1132.84	NA	1120.92	1129.99	1189.41	NA
Ga03g00129	NA	NA	NA	279.846	NA	NA	NA	NA	NA	282.842	271.6	NA	277.429	NA	282.923	282
Ga03g00146	196.81	NA	NA	173.478	189.597	198.784	NA	188.29	194	199.71	224.905	NA	NA	NA	216.944	189.786
Ga03g00149	252.863	NA	NA	NA	NA	NA	281.645	NA	NA	NA	NA	NA	NA	NA	NA	NA
Ga03g00158	147.927	180	130.75	168.121	148.242	163.145	132.905	166.809	150.697	164.648	165.381	NA	160.144	169.182	133.318	168.906
Ga03g00159	307.36	325.12	335.608	325.517	307.022	301.181	262.198	319.328	301.881	331.908	317.617	324.16	319.438	323.957	329.832	320.527
Ga03g00165	NA	NA	NA	NA	251	251.033	NA	250.741	NA	251.333	NA	NA	NA	NA	NA	NA
Ga03g00185	NA	183.308	NA	179.923	211.889	177.143	NA	194.059	187.444	215.8	246.6	NA	NA	193.698	NA	NA
Ga03g00195	NA	972.89	965.833	980.186	963.354	NA	NA	969.956	984.792	NA	961.925	NA	NA	958.74	986.459	967.359
Ga03g00196	NA	106.021	67.966	118.39	72.716	84.615	76.725	105.364	106.431	NA	NA	NA	NA	NA	NA	88.113
Ga03g00199	NA	NA	NA	160.231	NA	NA	NA	NA	NA	177.087	NA	NA	NA	NA	155.286	NA
Ga03g00206	NA	208.727	224	209.787	NA	NA	184.27	219.8	198.643	218.96	214.262	NA	185.111	204.631	205.897	205.024
Ga03g00229	719.672	684.514	697.01	673.076	707.507	684.213	713.093	696.094	674.463	669.646	693.481	705.429	683.805	698.582	680.798	704.412
Ga03g00233	1957.1	1974.69	1454.32	1827.32	1798.46	1753.73	1607.18	1823.92	1735.48	1899.93	1632.7	1911.86	1551.55	1712.04	1890.15	1899.55
Ga03g00237	1807.64	1795.62	1809.04	1813.85	1802.02	1794.74	1791.67	1805.27	1796.73	1801.55	1800.22	1781.09	1830	1802.03	1810.62	1801.45
Ga03g00238	286.581	233.824	234.785	260.704	NA	253.77	235.493	245.48	241.212	244.556	291.921	156.126	271.286	244.46	264.58	277.981
Ga03g00244	NA	NA	NA	NA	NA	NA	NA	NA	NA	NA	NA	NA	NA	NA	493.043	NA
Ga03g00250	NA	NA	NA	NA	NA	NA	NA	NA	NA	NA	NA	NA	NA	NA	761.457	NA
Ga03g00253	NA	NA	NA	NA	NA	197.126	196.395	198.17	196.433	NA	NA	NA	NA	NA	NA	NA
Ga03g00273	460.667	NA	474.118	456	451.655	453.667	NA	440.49	437.188	463.933	454.133	NA	457.4	474.822	442.412	459
Ga03g00285	NA	NA	NA	NA	NA	NA	150.189	183.935	182.474	NA	NA	NA	156.311	150.879	NA	NA
Ga03g00308	1238	NA	1178.44	1224.15	1181	1149.41	1161.38	1187.38	1221.12	1184.56	1167.21	1167.8	1201.18	1154.75	1238	NA
Ga03g00315	302.5	NA	272.8	287.633	248.756	265.64	NA	274.333	NA	285.24	277.491	238.152	292.086	287.8	301.919	271.603
Ga03g00319	156.975	NA	NA	222.182	NA	NA	NA	NA	NA	NA	NA	NA	NA	NA	NA	NA
Ga03g00320	2478.81	NA	2497.34	2499.92	2479.34	2476.13	2448.97	2461.03	2469.08	2501.24	2492.19	2413	2502.22	2517.41	2511.63	2493.04
Ga03g00324	795.421	NA	NA	NA	492.714	401.783	NA	NA	NA	NA	NA	NA	NA	NA	751.722	684.183
Ga03g00330	132.165	131.091	125.967	130.774	93.32	127.95	132.414	125.235	128.255	127.17	106.222	NA	119.217	129.378	127.286	114.04
Ga03g00332	221.8	227.5	NA	237.514	NA	NA	NA	NA	NA	226.36	192.372	NA	231.799	252.647	240.943	NA
Ga03g00343	NA	NA	NA	NA	NA	NA	249.041	NA	249.507	NA	NA	251	NA	NA	NA	NA
Ga03g00357	NA	269.9	NA	268.413	254.588	248.6	NA	247.417	NA	259.556	248.635	NA	268.864	252.644	274.786	NA
Ga03g00362	236.97	164.774	213.143	188.858	207.148	268	180.369	228.949	211.68	189.371	191.848	164.615	205.085	242.612	206.689	209.714
Ga03g00364	NA	NA	NA	184.538	NA	385.353	NA	NA	NA	276.846	253.152	NA	287.576	393.413	88	NA
Ga03g00369	482.195	147.481	NA	344.525	NA	NA	NA	NA	439.58	NA	NA	NA	NA	NA	367.6	393.667
Ga03g00376	NA	NA	NA	NA	NA	NA	NA	NA	NA	NA	NA	199.92	NA	NA	NA	NA
Ga03g00379	249.688	251.079	245.261	244.389	248.119	237.378	245.882	243.927	241.095	253.337	242.397	262.824	236.73	251.699	238.545	250.191
Ga03g00386	142.111	211.638	137.571	271.167	228.706	255.732	309.5	188.518	150.452	255.909	187.508	NA	151.842	406.858	322.103	206.062
Ga03g00389	NA	138.222	NA	135.862	NA	NA	NA	NA	99.277	NA	84.324	NA	84.615	136	98.167	92.143
Ga03g00398	NA	NA	233.333	203.51	219.822	212	197.655	234	210.476	220.421	215	197.882	229.548	215.556	234.468	NA
Ga03g00411	NA	NA	NA	535.8	665.7	NA	NA	669.636	NA	NA	NA	NA	NA	NA	553.12	NA
Ga03g00415	NA	NA	NA	NA	203.125	225	NA	206.739	NA	NA	NA	NA	NA	NA	NA	NA
Ga03g00417	NA	NA	414.086	419.941	406.887	408.742	391.097	404.962	NA	386.281	378.7	NA	408.556	404.016	394.524	NA
Ga03g00427	1176.11	1154.46	1230.29	1245.62	1120.08	1161.82	1163.98	1113.56	1289.35	1148.68	1097.93	NA	1232.38	1135.11	1251.92	1166.28
Ga03g00452	NA	1456.09	1030.32	NA	1399.7	NA	NA	NA	NA	1441.2	1227.2	NA	637.304	1491.93	597.429	1066.19
Ga03g00453	301.476	288.949	334.27	314.124	289.817	299.5	284.679	291.955	304.111	312.659	302.177	293.448	341	316.707	290.549	303.65
Ga03g00457	NA	268.5	281.561	238.129	251.633	307.824	296.031	253.098	252.776	266.724	296.279	497.143	285.617	275.935	266.265	349.481
Ga03g00462	NA	206.754	196.854	197.275	206.433	201.376	204.658	213.176	208.942	202.48	206.876	NA	213.484	191.852	210.921	216.393
Ga03g00463	NA	NA	NA	158.5	161.765	140	157.939	160.182	NA	NA	167.75	NA	NA	146.727	NA	NA
Ga03g00469	NA	NA	NA	NA	155.167	160.071	NA	152.538	NA	NA	NA	NA	NA	NA	NA	NA
Ga03g00473	NA	NA	NA	NA	NA	NA	NA	NA	NA	NA	NA	NA	NA	588.13	NA	NA
Ga03g00479	525.633	405.568	417.861	406.931	436.928	362.908	363.362	401.189	363.196	399.576	378.484	465.254	385.658	411.948	444.098	446.908
Ga03g00482	603.563	562.046	569.613	548.854	577.423	607.277	594.495	555.347	544.811	553.518	554.275	571.916	553.514	554.083	577.263	581.623
Ga03g00484	NA	223.296	209.221	224.275	220.266	215.469	NA	225.439	215.692	226.432	219.379	166.016	216.927	214.532	229.165	225.355
Ga03g00486	227	242	209.391	260.828	NA	NA	NA	NA	237.946	234	223.053	NA	NA	246.688	253.413	257
Ga03g00488	NA	NA	NA	305.231	281.488	NA	NA	294.588	NA	282.909	293.793	NA	NA	286.069	322.323	NA
Ga03g00501	298.523	NA	284.75	291.833	298.273	NA	NA	NA	NA	NA	302.731	249.333	301.75	NA	272	298.067
Ga03g00507	120.5	113.278	88	106.457	95.459	111.993	102.219	96.204	120.5	96.125	93.951	NA	113.698	108.313	97.811	99.607
Ga03g00508	NA	202.25	NA	203.263	210.5	NA	NA	207.2	NA	188.5	NA	NA	NA	216.71	213.735	NA
Ga03g00514	NA	NA	NA	240.86	236.075	233.093	208.591	238.66	226.265	NA	228.364	NA	229.129	227.686	235.833	224.409
Ga03g00515	NA	274.66	NA	271.057	277.78	252.984	215.414	270.985	NA	280.912	272.343	NA	NA	269.4	NA	NA
Ga03g00516	177.25	176.053	165.333	176.6	163.708	170.091	166.157	172.402	177.391	156.969	157.125	140	178.239	164.453	164.152	182.618
Ga03g00519	665.363	NA	NA	663.204	NA	NA	622.12	NA	662.98	NA	NA	NA	NA	680.2	631.275	647.911
Ga03g00532	NA	NA	NA	126.689	NA	NA	NA	NA	NA	NA	153.583	NA	141.421	128.471	NA	NA
Ga03g00535	460.022	436.208	509.289	475.211	472.792	469.714	405.453	479.256	477.667	542.25	464.069	468.547	481	490.699	506.588	462.029
Ga03g00537	NA	NA	NA	387.897	335.333	NA	NA	NA	NA	345.727	397	NA	NA	NA	422.538	356.2
Ga03g00546	233.714	236.385	220.808	242.5	258.604	259.75	237.571	240.657	215.2	234.791	237.441	NA	221.091	NA	237.208	253
Ga03g00557	NA	NA	NA	158	NA	159.111	NA	NA	NA	NA	NA	NA	NA	NA	153.846	149.862
Ga03g00589	NA	NA	NA	1549.57	1560.15	1540.17	1545.42	1546.89	1547.42	1557.45	1565.86	1505.83	1551.4	1531.31	NA	NA
Ga03g00590	229.675	232	232	232	231.064	232	227.571	232	232	232	230.995	193.25	227.068	232	223.247	232
Ga03g00593	NA	152.439	NA	160.496	NA	NA	NA	NA	169.789	151.913	153.8	NA	132.875	145.489	128.088	149.395
Ga03g00599	423.632	424.895	403.941	426.808	407.597	425	404.294	408.099	413.927	426.484	419.629	414.429	414.2	415.364	431.625	420.836
Ga03g00600	319.921	307.994	329.969	326.198	310.278	321.5	324.891	322.984	326.182	321.797	321.364	288.184	330.559	328.727	310.855	340.228
Ga03g00621	309.356	286.193	328.69	325.382	275.788	286.732	296.321	288.736	329.046	306.75	257.957	286.225	306.328	308.532	309.189	303.587
Ga03g00630	217.345	180.864	224.333	182.583	174.264	184.586	187	185.846	214.069	181.357	187.741	NA	203.071	199.891	206.355	200.562
Ga03g00631	NA	1071.35	1074.48	1060.53	1075.44	1070.55	1058.29	1076.58	1070.52	1071.95	1074.17	1036.39	1058.28	1075.34	1072.33	1073.25
Ga03g00633	NA	168.391	160.6	148.913	160.297	165.431	151	157.71	157.897	167.865	168.391	NA	165.957	NA	NA	NA
Ga03g00639	NA	872.045	984.767	517.024	725.817	704.649	316.023	890.045	223.038	473.821	1160.7	NA	NA	637	1100.22	1094.73
Ga03g00640	NA	218.2	234.239	222.733	222.137	223.047	225.944	218.534	223.341	215.578	227.63	201.329	221.6	224.181	223.278	NA
Ga03g00651	NA	190	NA	191.524	NA	NA	NA	NA	NA	NA	NA	NA	NA	NA	NA	NA
Ga03g00653	195.808	193.768	193.458	192.831	188.586	189.853	150.767	181.123	196	194.7	192.366	NA	185.88	186.714	201	187.5
Ga03g00668	996.448	983.361	991.5	996.294	975.583	996.217	963.091	991.385	995.639	994.494	981.883	NA	999.416	999.335	986.921	989.96
Ga03g00670	2546.8	2567.39	2551.32	2566.31	2557.43	2582.69	2549.74	2559.38	2573.89	2571.97	2574.14	NA	2571.17	2570.39	2563.11	2573.83
Ga03g00680	266.364	214.706	245	259.379	NA	NA	259.444	NA	261.794	216.695	217.551	NA	256.2	252.963	277.444	243.684
Ga03g00684	1568.02	1554.6	1581.94	1570.39	1569.12	1556.16	NA	1553.96	1567.29	1556.44	1545.06	1560.64	NA	NA	1561.71	1538
Ga03g00693	NA	247	243.067	242.664	241.167	209.879	202.926	241.247	215.333	245.346	239.143	227	228.042	236.935	244.021	241.643
Ga03g00694	120.429	NA	NA	118.538	NA	NA	NA	NA	NA	NA	NA	NA	NA	NA	106.448	108.114
Ga03g00695	288.652	294.769	278.545	272.731	275.151	268.188	241.521	266.429	271.173	291.707	285.284	273.282	299.215	285.056	296.336	290.796
Ga03g00698	NA	913.381	NA	693	1078.67	NA	NA	NA	NA	NA	NA	NA	NA	NA	1223.29	1145.74
Ga03g00704	313.548	258.636	348.72	298.991	261.787	280.483	223.923	209.833	239.567	291.421	236.464	166.609	282.64	208.702	270.588	213.369
Ga03g00705	3597.74	3578.74	3612.19	3574.21	3583.61	3571.83	3565.76	3591.58	3594.66	3576	3610.46	3565	3581.07	3598.11	3588.47	3627.78
Ga03g00718	222.882	207.581	211.154	213.338	206.143	189	207.462	223.909	203.222	216.224	213.986	NA	217.596	253	206.778	221.604
Ga03g00739	NA	NA	NA	334	NA	NA	NA	NA	404.435	NA	262	NA	NA	NA	NA	NA
Ga03g00746	NA	NA	NA	2	2	2	2	2	2	2	2	2	2	2	NA	2
Ga03g00750	280.832	276.743	263.8	281.452	269.114	280.028	278.935	272.374	283.747	280.354	273.412	245.105	283.717	276.135	287.151	283.938
Ga03g00752	134.779	142.324	143	139.811	140.912	129.852	129.321	138.723	140.56	139.378	140.228	134.808	143	141.457	139.677	142.413
Ga03g00753	NA	62.254	49.889	86.091	NA	NA	NA	NA	63.214	NA	61.923	NA	NA	NA	61.197	NA
Ga03g00757	NA	107.125	124.45	103.423	NA	NA	NA	NA	106.793	NA	87.457	NA	NA	NA	86.72	NA
Ga03g00771	NA	NA	NA	NA	NA	NA	NA	NA	NA	NA	NA	NA	NA	NA	259.889	NA
Ga03g00774	NA	569.111	610.625	582.368	NA	NA	NA	NA	NA	610.625	NA	NA	NA	NA	580	NA
Ga03g00788	1961.64	1983	1981.95	1977.6	1940.09	1981.34	1977.03	1936.89	1990.52	1971.48	1981.15	NA	2000.16	1975.74	1969.16	1959
Ga03g00790	NA	148.574	148.451	158.731	154.958	128.667	123.88	159.778	144	157.531	155.442	146.351	145.576	160.656	154.98	160.667
Ga03g00800	NA	NA	265	278.75	263.75	250.878	256.538	255.833	251.959	272.333	252.059	206.765	280.714	266.122	308	292.5
Ga03g00825	NA	NA	NA	423.5	429.8	473	399.667	473	462	417.56	434.107	357.8	463.1	473	412.739	NA
Ga03g00827	366	376	388	393.091	382.96	NA	366.16	375.806	375.302	411.032	407.6	NA	379.6	385.529	375.867	392.141
Ga03g00828	NA	NA	NA	561.714	610.512	591.636	635.467	592.269	557.29	NA	NA	NA	NA	533.231	NA	NA
Ga03g00829	NA	189.074	NA	197.58	NA	NA	NA	NA	186.476	189.565	NA	NA	NA	NA	205.13	221.968
Ga03g00830	NA	222.646	220.635	220.373	225.403	NA	219.714	211.429	221.126	223.771	218.902	196.583	228	211.814	221.838	220.916
Ga03g00831	NA	NA	NA	128.308	NA	NA	NA	NA	154.679	152.794	156.667	NA	NA	136.185	NA	132.321
Ga03g00865	NA	403.176	397.348	420.391	NA	NA	NA	NA	NA	408.263	417.933	NA	NA	393.2	NA	NA
Ga03g00876	NA	NA	NA	NA	915.429	NA	NA	NA	NA	NA	NA	NA	NA	NA	NA	NA
Ga03g00880	371.833	384.318	NA	373.853	342.755	389	375.267	339.56	NA	358.1	NA	NA	NA	385.321	NA	NA
Ga03g00886	NA	215.389	NA	229.116	178.063	189	NA	235.591	NA	226.121	189.781	NA	NA	NA	247.051	222.333
Ga03g00891	NA	317.762	NA	311.667	311.667	296.429	313.8	329.121	311	NA	317	NA	318.067	NA	NA	NA
Ga03g00904	NA	222.286	214.577	222.397	215.75	217.544	NA	218.8	217.444	222.286	216.413	217.739	225.19	221.24	229.152	227.022
Ga03g00909	NA	394.488	335.558	376.302	281.5	428.387	503.095	333.261	509.556	313.724	409.375	NA	427.604	623.548	NA	772.405
Ga03g00920	NA	450.25	454.085	430.595	442.402	418.41	441.02	438.203	439	443.447	451.486	NA	431.8	440.51	457.857	NA
Ga03g00921	NA	NA	NA	350.75	338.5	NA	NA	NA	NA	353.179	331.659	NA	NA	317.286	346.114	339.12
Ga03g00924	NA	NA	NA	NA	287.9	NA	NA	330.387	NA	NA	NA	NA	NA	NA	NA	NA
Ga03g00926	2837.59	NA	2952.86	2658.28	2721.11	NA	NA	2578.42	2534.14	2950	2819.09	NA	2701.89	2710	2950	2729.36
Ga03g00937	NA	326.604	350	319	339.333	313.609	341.948	341.406	322.72	340.462	340.667	340.462	323.895	331.433	335.829	335.412
Ga03g00947	NA	987.84	993.243	990.385	983.121	983.393	976.875	991.12	982.979	996	989.797	984	986.097	988.714	968.939	NA
Ga03g00961	421.29	489.613	492.381	462.766	475.556	414.588	473.2	476.79	463.158	488.263	489.361	NA	505	478.5	482.985	471.661
Ga03g00969	NA	511.75	514.028	505.378	514.039	505.736	513.8	518.822	518.273	517.527	496.152	466.091	494.667	504.233	516.794	NA
Ga03g00970	NA	NA	NA	307	NA	NA	NA	NA	NA	NA	569.5	NA	NA	NA	NA	NA
Ga03g00979	NA	NA	NA	200.429	NA	NA	NA	NA	NA	NA	220.097	NA	215.545	215.545	231.908	NA
Ga03g00980	NA	185.083	183.289	195.375	189.403	136.733	NA	159.5	NA	137.152	142.9	NA	177.357	174.256	186.022	204.786
Ga03g00984	166.448	171.945	169.525	174.48	135.712	99.032	125.328	151.033	155.184	175.136	143.551	120.75	168.878	158.447	165.715	158.926
Ga03g00988	NA	438.787	505.714	510.571	521.208	497.688	NA	530.4	595.778	557.667	503.864	NA	428.222	525.375	523.714	452.275
Ga03g00993	232.978	244.825	255.753	248.469	241.117	214.802	229.469	219.286	232.612	243.125	248.618	197.947	261.632	268.891	246.806	246.722
Ga03g01003	1487.55	NA	1490.9	1473.31	1511	1511	NA	1477.5	NA	NA	1497.26	1476.54	NA	1489.56	NA	NA
Ga03g01012	340.673	NA	NA	242.35	317	279.961	292.5	324.381	289.44	294.615	306.418	204.045	252.773	245	304.048	315.06
Ga03g01020	258.019	243.512	251.602	250.817	238.06	251.289	242.772	246.172	255.064	251.413	239.96	NA	261.864	252.786	261.53	252.701
Ga03g01022	1030.55	1046.05	1038.16	1046.8	1036.06	1013.33	1031.53	1039.89	1038.74	1032.25	1048.57	993.447	1032.65	1038.58	1045.72	1043.12
Ga03g01029	605.419	NA	NA	602.146	597.318	612.583	NA	605	611.906	611.81	580.857	569.25	NA	NA	NA	586.8
Ga03g01033	NA	NA	NA	NA	NA	NA	NA	NA	NA	NA	NA	186.69	NA	NA	NA	NA
Ga03g01036	NA	NA	NA	NA	567	567	NA	NA	NA	567	567	NA	567	567	512.957	567
Ga03g01038	NA	525.2	534.946	530.273	527.308	520.64	526.631	510.385	526.13	515.059	513.448	521.494	498.814	527.977	524.145	NA
Ga03g01045	185.935	NA	NA	180.204	NA	NA	NA	NA	179.727	NA	NA	NA	NA	NA	192.333	188.396
Ga03g01046	NA	447.048	NA	450.033	412.636	400.138	344.32	447.88	NA	458.37	371.714	375.077	412.429	404.5	NA	NA
Ga03g01048	NA	194.14	196.889	208.88	NA	210.083	NA	NA	NA	204.182	NA	NA	196.931	NA	195.935	NA
Ga03g01049	NA	960.145	925.2	958.727	973.437	949.556	949.556	970.987	946.511	970.126	967.822	NA	974.408	954.313	980	973.476
Ga03g01058	NA	NA	204.595	178.091	191.667	NA	172.462	161.625	NA	170.773	185.775	154.917	NA	NA	172.881	NA
Ga03g01061	357.8	NA	366.241	359.177	365.571	360.714	NA	368	361.462	359.5	358	NA	359	370.073	NA	385
Ga03g01100	1144.4	1149.71	1147.95	1148.78	1129.97	1126.47	1123.77	1140.71	1136.8	1144.52	1141.45	1136.87	1143.03	1147.12	1145.17	1143.73
Ga03g01101	NA	267	271.231	265.158	NA	263.5	NA	NA	NA	271.375	269.273	NA	263.463	271.643	NA	NA
Ga03g01106	NA	NA	NA	NA	NA	NA	2273.04	NA	NA	NA	NA	NA	NA	NA	NA	NA
Ga03g01108	NA	NA	342.655	375.984	315.174	320.886	NA	310.76	NA	387.244	NA	358.225	357.917	376.966	373.488	313.351
Ga03g01136	NA	287.837	271.419	275.925	258.182	279.544	270	276.276	294.681	272.154	267.183	256.5	284.25	288.455	269.308	278.364
Ga03g01146	116.667	118.621	117.89	117.845	118.118	116.554	117.059	118.435	116.417	117	118.064	117.302	116.404	117.226	117.786	118.384
Ga03g01151	915.458	942.221	942.764	956.036	940.175	933.295	923.9	934.165	940.268	944.896	940.627	918.564	932.222	935.684	947.057	937.212
Ga03g01156	NA	NA	143.771	140.25	NA	NA	NA	NA	NA	137.424	138	NA	NA	149.731	NA	NA
Ga03g01167	NA	1666.55	1670.9	1649.73	1652.36	1653.89	1653.45	1657.76	1654.48	1656.8	1656.36	NA	1661.9	1657.56	1664.89	1660.19
Ga03g01172	225.564	227.98	239.226	220.786	206.5	218.455	229.106	200.942	230.166	229.556	218.596	218.615	228.286	219.675	229.938	239.846
Ga03g01176	171.037	208	211.204	211.617	196.958	189.111	NA	224.617	191.205	266.845	238.986	NA	NA	278.771	170.233	165.462
Ga03g01180	NA	225.802	239.955	236.918	228.624	223.094	229.176	230.2	240.772	225.39	232.406	214.934	240.02	232.144	251.701	241.8
Ga03g01190	NA	NA	NA	893.526	915.609	902.565	879.429	904.053	895.069	912.412	873	NA	NA	NA	906.077	NA
Ga03g01198	NA	153	210.273	216.164	193.216	184.273	NA	199.4	223.667	203.667	196.647	199.4	197	NA	213.632	228.52
Ga03g01200	597.9	NA	602	543.128	NA	NA	NA	NA	570.897	NA	580	579.923	587.943	580.914	582.93	573.886
Ga03g01201	NA	NA	NA	1052.72	NA	NA	NA	NA	NA	NA	1103.07	NA	1166	NA	1166	NA
Ga03g01203	NA	256.803	332.593	245.88	NA	NA	NA	NA	270.429	360.722	312.5	NA	204	284.213	273.075	293.192
Ga03g01207	1060.6	1070.25	1078.67	1066.36	1060.21	1066.76	1075.34	1067.38	1075.06	1075.35	1069.51	1008.13	1077.97	1073.37	1070.63	1070.8
Ga03g01208	NA	356.909	366.231	341.197	335.571	351.299	344.975	355.196	346.405	360.371	361.528	354.356	360.492	366.948	365.779	350.814
Ga03g01210	281.213	303.583	310.712	290.105	283.276	284.018	NA	281.229	286.399	298.818	285.859	310.19	280.63	299.329	294.77	294.333
Ga03g01213	1076.53	NA	1099	1055.67	1075.89	1048.13	NA	1049	1086	NA	1055.67	NA	1099	1076.59	1076.71	1078.61
Ga03g01216	NA	NA	NA	141.947	134.946	143.455	NA	138.321	NA	141	NA	NA	NA	134.069	NA	143.535
Ga03g01225	NA	149.456	146.13	148.265	155.826	NA	132.455	NA	NA	145.727	146.012	NA	159	148.747	143.632	NA
Ga03g01227	NA	423.904	378.755	387.163	368.133	NA	NA	NA	NA	389.387	367.277	NA	NA	352.821	NA	NA
Ga03g01230	2291.65	2348.55	2392.43	2341.23	2337.31	2319.43	2283.09	2320.22	2326.42	2360.96	2379.47	2281.33	2343.71	2384.88	2315.03	2347.44
Ga03g01232	750.378	419.013	553.822	597.996	648.278	856.472	423.416	865.73	696.558	681.79	832.35	316.798	1125.84	671.161	783.845	618.59
Ga03g01243	NA	NA	NA	229	240.551	195.833	NA	221.375	242.6	NA	323.191	NA	270.581	254.222	NA	275.952
Ga03g01244	NA	323.635	234.797	305.277	225.632	245.081	173.242	221.224	249.409	282.258	205.636	NA	275.627	263.357	309.154	NA
Ga03g01251	NA	559.838	NA	512	592.455	644.75	600.5	577.86	NA	558.068	591.345	NA	613.143	631.735	644.75	591.935
Ga03g01258	243.25	NA	NA	246.042	252.556	247.918	252.269	235.636	248.833	253.069	241.256	226.5	258.366	252.556	NA	243.25
Ga03g01260	467.741	NA	467.4	493.606	448.387	452.833	NA	469.444	488.655	480.846	473.851	NA	469.051	481.324	483.5	473.533
Ga03g01267	200	206.697	202.237	210.242	NA	NA	NA	NA	212.253	NA	208.783	NA	194.763	204.5	204.459	197.903
Ga03g01285	419.104	NA	NA	415.077	423.695	410.542	NA	419.179	423.645	419.613	428.462	419.25	442.913	406.476	441.529	420.6
Ga03g01286	NA	175.156	191.659	205.343	NA	188.979	176.884	164.4	195.109	199.838	157.179	NA	196.667	188.575	216.222	209.149
Ga03g01287	NA	348.556	275	326.719	284.194	275	320.136	347.406	295.688	351.977	316.375	344.279	385.333	411.966	324.962	345.929
Ga03g01288	218.42	108.406	130.943	117.296	101.557	99.352	83.468	97.698	109.667	114.921	115.683	NA	133	123.375	136.434	171.723
Ga03g01292	1330.2	1368.14	1287.47	1334.61	1304.18	1343.31	1317.45	1323.69	1304.07	1316.64	1306.13	1315.57	1322.37	1293.5	1331.77	1332.33
Ga03g01293	NA	258.243	263.772	260.556	239.565	253	217.308	263	255.943	238.614	224.907	NA	237	232.115	225.976	NA
Ga03g01294	NA	281.113	279.88	279.939	266.57	265.287	279.41	268.236	281.082	290.108	287.323	NA	304	287.979	283.436	NA
Ga03g01308	NA	980.965	937.893	955.732	926.714	921.542	940.074	941.247	939.987	952.038	915.652	927.341	949.963	903.333	970.655	951.485
Ga03g01320	NA	NA	NA	256.308	264.571	NA	NA	NA	NA	284.615	305.538	200.923	284	250.316	290.667	NA
Ga03g01321	NA	870.951	860.702	871.403	852.235	863.301	862.556	862.441	877.182	860.446	855.898	836.642	872.333	869.262	885.667	NA
Ga03g01334	2400.72	2413.98	2408.7	2405.66	2389.64	2403.89	2410.26	2394.64	2399.01	2393.57	2398.11	2388.28	2393.64	2403.93	2425.66	2423.58
Ga03g01339	NA	255.731	209	226.841	395.513	216.48	212.164	254.726	211.813	256.184	238.189	NA	217.587	230.818	255.374	338.6
Ga03g01342	235.103	227.321	219.506	224.71	226.811	235.535	242.754	231.376	249.828	227.677	241.369	202.105	249.48	232.273	244.431	243.588
Ga03g01344	123.95	130.75	129.257	129.776	128.639	127.971	127.645	129.5	128.891	129.643	126.323	127.302	127.548	129.549	129.105	131.661
Ga03g01346	NA	NA	NA	NA	NA	NA	NA	NA	NA	NA	NA	NA	NA	NA	NA	NA
Ga03g01350	737.179	234.918	306.082	267.592	201.996	225.559	186.538	251.226	320.377	241.993	220.105	230.694	351.367	382.201	412	399.337
Ga03g01373	NA	364.077	368	346.205	327.2	342.667	NA	340.8	338.533	357.071	349.169	327.848	345.632	356	344.949	NA
Ga03g01376	NA	NA	NA	2251	NA	NA	NA	NA	NA	2238.57	NA	NA	2258.22	2240.89	NA	NA
Ga03g01382	NA	415.586	415.757	417.31	414.279	417.964	417.689	416.266	417.502	414.919	415.827	NA	416.315	417.303	415.724	420.346
Ga03g01384	NA	NA	NA	234	223.132	226.133	222.2	211.308	216.764	205.905	234	NA	231.013	222.051	NA	223.273
Ga03g01388	290.904	267.062	296.747	277.726	256.894	269.87	285.953	261.091	271.448	282.714	292.731	NA	294.5	287.458	280.405	293.081
Ga03g01394	NA	NA	418.765	396.048	338.308	331.286	NA	356.287	329.946	456.341	431.684	NA	358.55	313.44	419.652	402.889
Ga03g01397	NA	291	303.16	295.078	257.373	281.303	NA	277.4	NA	297.326	264.333	NA	NA	280.76	318.636	NA
Ga03g01401	NA	171.9	173.494	171	169.539	176.182	165.6	172.481	171.093	NA	NA	135.643	NA	NA	NA	NA
Ga03g01402	NA	NA	NA	NA	1031.18	1047.1	NA	1031.83	NA	1040.55	1049.91	983.24	1064.71	NA	1055.73	NA
Ga03g01403	NA	NA	291.909	279.08	278.882	NA	NA	281.444	NA	297	290.913	NA	NA	327.8	NA	274.793
Ga03g01406	NA	1047.67	1049.53	1038.05	1028.45	NA	1029.15	1039.98	1073.09	1053.62	1072.57	1020.25	1078.39	1043.45	1062.34	NA
Ga03g01408	353.6	358.25	363.701	359.071	328.511	375.821	348.81	329.913	368.135	373.711	350.235	322.73	371.414	360	371.162	372.302
Ga03g01411	NA	NA	210.964	NA	NA	NA	NA	NA	NA	208.576	214.892	NA	211.122	205.368	NA	218.491
Ga03g01414	NA	NA	NA	323.662	NA	NA	NA	NA	320.9	332.895	320.247	NA	340.623	330.936	351.117	313.301
Ga03g01421	255.785	260.803	244.555	262.982	275.959	292.695	279.146	267.933	274.471	252.179	245.664	264.946	248.061	245.023	256.472	263.738
Ga03g01423	NA	194.242	NA	200	NA	NA	186.842	NA	197.556	196.966	189.925	NA	159.333	194.264	200.293	NA
Ga03g01424	671.984	545	782.087	558.803	596.902	247.964	508.038	394.814	327.72	345.392	471.463	991.552	668.667	414.193	748.292	527.92
Ga03g01429	2249.64	2259.47	2259.02	2276.18	2234.95	2238.95	NA	2237.92	2272.07	2273.46	2255.16	2182.8	2261.44	2255.91	2265.59	2254.35
Ga03g01443	572.087	653.048	735.447	524.88	706.941	571.129	629.016	681.484	556.849	609.805	700.162	NA	630.267	688.299	651.882	637.909
Ga03g01445	NA	101.041	NA	100.877	90.406	81.826	61.783	88.589	76.039	NA	82.149	NA	72.997	96.676	103.647	78.78
Ga03g01450	NA	NA	NA	NA	NA	NA	NA	NA	NA	NA	NA	NA	NA	NA	NA	NA
Ga03g01454	300.076	244.736	300.386	295.95	248.209	NA	NA	282.759	286.377	300.875	287.688	268.63	318.022	237.5	274.824	278.222
Ga03g01465	299.418	310.16	357.071	299.15	284.439	277.111	308.889	287.497	284.22	298.818	324	367.867	291.304	324.909	294.688	293.652
Ga03g01476	NA	888	NA	872.6	829.822	814.348	841.333	857.2	871.5	888	860	NA	877.83	855.767	861.6	842.37
Ga03g01487	573.952	NA	575	547.822	651.474	869.111	NA	589.943	NA	715.079	609.455	NA	756.088	977	652.86	609.816
Ga03g01490	NA	94.922	87.901	68.434	84.513	157.714	67.911	70.246	86.679	112.534	78.6	63	82.217	63	102.464	NA
Ga03g01500	295.069	NA	NA	305.851	277.8	283.236	291.75	276.372	295.015	NA	NA	NA	NA	NA	292.293	289.912
Ga03g01506	NA	NA	NA	569	NA	549	NA	NA	NA	NA	335.6	NA	NA	461	NA	NA
Ga03g01508	108.878	NA	NA	136.632	130.657	121.267	83.429	122.284	110.545	159	138.667	NA	127.608	147.71	135	131.451
Ga03g01512	1147.17	NA	NA	827.667	844.854	794.111	NA	842.048	921.143	831.138	928.333	NA	1040.18	940.176	928.333	1065.24
Ga03g01513	NA	95.302	131.158	126.244	74.545	118.588	NA	128.444	NA	143.844	142.029	NA	151	103.726	169.913	NA
Ga03g01517	155.891	146.199	153.178	153.8	140.168	151.862	150.855	148.295	154.298	150.577	142.573	151.137	155.303	155.318	152.175	142.358
Ga03g01525	NA	1170.71	1170.45	1170.93	1170.79	1170.59	1170.79	1170.92	1171	1170.96	1170.93	1170.64	1170.7	1170.51	1170.89	1171.19
Ga03g01534	343.327	360.932	396.871	379.869	363.724	325.573	310.083	373.152	343.404	378.098	377.69	292.241	367.657	367.449	359.521	395.238
Ga03g01538	849.722	1259.17	808.778	939.8	1251.94	1013.5	NA	1095.39	1382	991.824	756.245	2119	871.769	833.17	1264.75	1317.91
Ga03g01541	343.102	NA	342.31	350.077	313.45	317.271	313.168	314.453	342.145	367.03	307.614	NA	324.15	327.926	351.935	337.525
Ga03g01553	NA	2662	2673.85	2651.62	2656.84	2660.88	2636.91	2654.86	2650	2669.32	2656.91	2626.78	2668.78	2668	2666.5	2662.82
Ga03g01554	NA	NA	NA	246.143	244.5	243.615	268.048	251.315	271.581	NA	NA	NA	273.133	264.762	NA	NA
Ga03g01555	600.317	575.5	570.788	596.491	598.64	572.533	596.122	588.119	592.279	579.95	589.61	NA	597.233	NA	603.208	592.338
Ga03g01565	NA	NA	251.143	241.917	229.843	221.128	254.577	241.222	NA	241.458	254.646	NA	250.132	245.434	242.485	NA
Ga03g01567	290.947	NA	292.723	274.321	274.321	NA	276.5	279.114	279.042	NA	288.069	NA	293.226	290.514	287.863	274.975
Ga03g01571	NA	NA	NA	NA	NA	85.922	NA	117.767	NA	NA	NA	NA	NA	NA	NA	NA
Ga03g01572	NA	241.51	202	214.538	237.429	194.333	212.429	234.844	181	211.783	258.308	191.714	246.645	235.307	217.807	222.25
Ga03g01584	NA	NA	2797	2781.23	2834.86	2768	NA	2786.61	NA	2835.06	2810.85	NA	2819.19	2830.12	NA	2803
Ga03g01590	508.609	630.75	711.256	635.216	621.029	496.484	NA	640.951	496.976	663.8	673.593	NA	591.691	610.92	757.442	730.902
Ga03g01598	506.074	NA	389.833	475.846	NA	NA	293.091	NA	431.219	NA	362.538	NA	592.164	NA	NA	490.143
Ga03g01599	NA	229.688	238	223.89	212.4	200.969	209.265	195.333	232.234	238	238	238	230.471	238	219.115	238
Ga03g01600	2328.58	2245.06	2220.03	2245.56	2235.91	2224.94	2204.47	2250.74	2239.51	2234.64	2264.41	2219.11	2349.31	2215.32	2255.08	2274.41
Ga03g01611	986.806	667.346	1176.71	382.9	1033.68	1012.14	169.879	829.632	238.458	468.055	686.814	921.45	1136.34	1082.03	904.742	843.617
Ga03g01620	NA	NA	239.245	248	238.564	234.415	239.489	255.579	251.862	247.284	241.532	236.444	241.697	246.979	250.286	249.371
Ga03g01622	NA	809.873	812.767	815.983	822	814.85	821.227	818.222	822	814	815.247	NA	818.523	820.075	820.5	NA
Ga03g01632	NA	NA	NA	532.636	NA	504.783	NA	483.3	NA	NA	529.64	NA	NA	525.913	NA	NA
Ga03g01650	NA	NA	149.364	229	172.846	177.471	209.091	169.811	203.828	204.073	146.641	83	218.185	NA	223.593	191.148
Ga03g01653	NA	286.231	189.7	177.63	186.217	213.063	165.567	168.235	192.203	253.589	188.129	214.917	201.143	170.521	173.269	200.177
Ga03g01654	NA	NA	NA	336	336	355	NA	343.308	NA	347.762	353.914	NA	NA	355	336.905	NA
Ga03g01655	293.372	286.707	287.848	293.946	303	286.574	293.155	NA	284.111	277.155	279.143	263.238	294.302	277.401	300.859	293.176
Ga03g01668	492.96	549.699	486.171	494.472	561.92	506.653	435.311	578.729	496.347	430.015	532.917	1074.96	435.042	675.538	510.244	532.95
Ga03g01670	594.905	548.478	711.233	599.479	559.797	625.75	512.145	573.954	513.491	635.485	441.387	640.704	832.429	750.093	553.082	640.009
Ga03g01673	NA	1745.62	1782.09	1771.81	1772.5	NA	1782.72	1748.5	1786	1780.27	1778.1	NA	1774.61	1765.55	1779.82	1774
Ga03g01674	NA	NA	NA	57	57	NA	NA	62.824	57	57	NA	NA	57	59.357	NA	NA
Ga03g01694	867.483	910.426	897.133	903.964	923.875	865.602	933.857	910.829	984.163	908.833	961.765	743.784	908.306	848.139	981.508	944.886
Ga03g01701	162.659	283.662	269.014	254.844	303.3	NA	109	NA	187.026	468.915	122.5	314.913	NA	331.054	345.556	261.437
Ga03g01709	222.302	226.554	NA	160.633	176.495	136.474	NA	179.133	156.006	NA	231.772	NA	136.028	218.085	NA	217.033
Ga03g01712	402.625	506.897	486.368	462.471	393.739	386.849	459.982	363.186	481.758	414.637	410.379	440.067	410.733	478.875	470.8	418.724
Ga03g01716	NA	NA	NA	234.571	NA	NA	NA	NA	NA	208.692	170.237	NA	152.333	138.293	NA	NA
Ga03g01718	884.318	899	NA	871.939	NA	884.429	NA	NA	892.88	899	884.164	NA	899	889.286	NA	896.243
Ga03g01721	NA	NA	NA	NA	NA	NA	NA	NA	NA	NA	NA	NA	NA	NA	NA	NA
Ga03g01724	NA	NA	NA	NA	186.75	NA	NA	NA	NA	NA	NA	NA	NA	NA	NA	NA
Ga03g01725	309	291.375	285.85	290.521	293.5	NA	NA	NA	291.375	293.062	307.183	268.987	294.046	289.857	290.22	311.067
Ga03g01754	NA	1934.64	1958.67	1823.9	1716.23	1864.18	1847.62	1809.83	1807.77	1831.32	1894.31	1857	1825.52	1871.98	1855.9	1839.57
Ga03g01758	NA	NA	NA	80.701	85.538	115.436	89.553	86.564	73.696	72.833	81.816	NA	94.222	81.2	NA	NA
Ga03g01760	NA	NA	NA	NA	NA	NA	NA	NA	NA	NA	318.8	NA	NA	NA	NA	NA
Ga03g01764	NA	NA	709.639	707.303	709.536	706.333	NA	706.255	707.107	710.667	709.745	NA	707.446	706.071	708.842	712.563
Ga03g01765	NA	446	446	445.488	445.582	440.719	445.337	444.209	443.984	446	444.56	NA	445.529	444.395	NA	NA
Ga03g01769	296.538	291.938	301	296.65	289.4	299.188	297.058	295.116	299.63	301	296.167	296.297	300.28	299.352	NA	NA
Ga03g01787	NA	NA	55.261	100.896	51.708	86.789	NA	46.6	NA	NA	NA	NA	64.806	100.55	NA	NA
Ga03g01800	1575.47	NA	NA	1577.71	1571.48	1577.22	NA	NA	1575.31	NA	NA	1561.4	NA	1539.27	NA	1581.34
Ga03g01803	618.697	NA	NA	NA	NA	NA	624.6	NA	NA	NA	NA	NA	NA	NA	NA	NA
Ga03g01809	NA	636.647	582.727	634.278	700.4	691.634	NA	659.971	654.667	711.571	457.56	NA	590.476	618.37	568.516	666.643
Ga03g01817	NA	159.143	153.493	150	NA	NA	NA	NA	NA	157.435	135.553	161.375	153.923	145	NA	NA
Ga03g01823	NA	1680.84	1655.43	1679.34	1672.85	1668.54	1662.85	1677.96	1674.73	1673.2	1675.11	1614.36	1669.87	1677.77	1674.51	1676.83
Ga03g01826	NA	149.24	NA	179.78	273	143	NA	NA	NA	222.04	NA	NA	NA	NA	NA	NA
Ga03g01827	NA	189.291	186.359	189.088	NA	182.592	203.306	171.749	192.896	179.689	NA	NA	NA	191.353	176.632	NA
Ga03g01829	NA	NA	NA	198.167	193.75	179.586	198.302	NA	199.031	200.827	201.57	NA	196.128	195.518	NA	NA
Ga03g01840	NA	369.823	366.519	318.91	379.57	279.486	264	354.904	307.125	351.101	371.612	246.732	325.081	378.018	361.941	376.857
Ga03g01841	420.636	NA	424.407	427	423.987	441	433.696	429.984	434.6	409.5	428.707	349.741	436.333	433.186	441	428.556
Ga03g01845	NA	214.895	177	207.588	181.348	213.364	177	206.903	220.158	207.649	206.474	97	247.769	211.737	234.534	214.193
Ga03g01846	NA	426.152	NA	466.5	NA	NA	NA	NA	NA	489.294	438.615	NA	NA	406.941	513.155	NA
Ga03g01848	NA	NA	NA	154.423	96	149.9	113.294	115.056	139.12	158.12	140.816	NA	158.694	145.281	NA	134.684
Ga03g01853	NA	226.84	186.783	251.722	NA	179.886	246.364	265.75	NA	214.286	NA	NA	NA	NA	247.478	NA
Ga03g01854	NA	187.385	NA	187.277	NA	NA	NA	NA	NA	186.86	NA	NA	NA	NA	NA	NA
Ga03g01856	259.218	275.745	270.13	228	251.721	NA	NA	227.346	269.225	233.525	262	188.9	NA	257.554	267.763	264.684
Ga03g01867	NA	1868	1857.85	1847.96	1847.69	1796	1780	1828.4	1864.78	1853.15	1854.46	1780	NA	1832.28	1835	1851.66
Ga03g01874	419.707	NA	NA	NA	NA	NA	NA	NA	NA	NA	NA	NA	NA	NA	NA	NA
Ga03g01882	414.535	395.224	371	406.007	388.581	413.261	NA	398.491	401.176	396.579	404.305	397.426	409.16	396.024	395.3	403.17
Ga03g01887	NA	2434.09	2449.3	2452.74	2446.35	2415.6	2404.74	2438.13	2439.47	2450.32	2448.94	2438.24	2453.74	2445.25	2436.36	2459.97
Ga03g01915	NA	236.282	221.194	231.12	219.32	205.087	212	NA	234.149	232.464	224.026	NA	234.963	224.429	227.706	235.339
Ga03g01916	270.843	279.767	271.407	282.207	265.044	271.314	260.111	264.85	277.81	276.642	266.175	255.875	281.43	286.019	277.234	272.336
Ga03g01919	NA	NA	NA	NA	1055.81	NA	NA	NA	NA	NA	NA	NA	NA	NA	1033.79	NA
Ga03g01920	214.914	216.743	215.266	216.055	215.093	218.311	216.303	216.618	216.523	218.014	214.824	210.194	215.504	218.776	219.347	217.098
Ga03g01942	291.069	261.462	244.515	253.993	248.876	225.748	240.752	255.681	255.242	244.654	229.118	225.993	240.304	276.484	285.525	289
Ga03g01949	NA	NA	NA	622.696	722.829	275.206	NA	340.645	NA	NA	NA	NA	548.714	NA	NA	NA
Ga03g01951	2970.59	2966.48	2976.26	2967.53	2966.13	2958.99	NA	2967.05	2976.2	2969.55	2971.68	2952.75	2997.66	2982.28	2987.63	2978.38
Ga03g01954	NA	2105.73	2052.19	2091.4	2048.59	2061.9	2055.43	2050.5	2065.36	2068.9	2049.56	2058	2048.51	2052.04	NA	2058.24
Ga03g01960	NA	208.182	NA	NA	NA	NA	NA	NA	NA	NA	200.5	NA	212.82	NA	194.912	NA
Ga03g01962	NA	232.978	239.727	232.379	241.824	224.455	NA	238.03	227	238.61	241.875	212.576	234.778	232.316	247.222	244.818
Ga03g01966	278.32	212	261.235	228.352	215	214.882	221.404	222.595	238.119	213.661	217.345	239.9	232.987	230.673	258.891	239.702
Ga03g01968	1899.67	1938.91	1900.44	1929.11	1902.05	1916.96	1907.21	1920.25	1939.08	1925.37	1899.58	1871.8	1912.33	1910.62	1939.32	1940.2
Ga03g01969	NA	NA	NA	NA	1173.68	NA	NA	NA	NA	2221.36	NA	2687	1522.91	1684.87	NA	NA
Ga03g01970	NA	230.536	253.25	272.292	231.851	225.688	224.463	241.875	246.833	267.286	242.45	NA	245.967	247.75	239.979	233.034
Ga03g01973	NA	NA	NA	NA	249.673	227.571	NA	253.056	NA	250.348	232.095	NA	231.538	241.636	NA	NA
Ga03g01983	NA	371.111	349.781	317.147	NA	NA	NA	NA	321.864	314.459	NA	284	NA	NA	359.385	NA
Ga03g01984	NA	NA	201.571	209.607	190.328	201.075	182.8	202.875	207.29	209.944	210.413	NA	205.113	209.972	212	204.448
Ga03g01986	NA	600.623	622.071	605.22	626.958	613.827	NA	593.182	NA	609.887	570.517	628.393	587.138	590.139	587.564	NA
Ga03g01992	NA	172.368	171.333	183.133	159.83	172.036	173.121	164.624	180.273	186.28	174.406	NA	170.816	166.417	NA	NA
Ga03g01996	203.234	184.452	182.442	178.625	203.489	204.133	185.591	193.109	176.1	191.208	188.669	181.238	186.932	183.364	169.199	196.112
Ga03g02011	525.589	556.423	488.891	514.966	481.235	444.982	438.833	490.563	522.667	533.98	533.654	NA	518.29	490.107	539.207	505.523
Ga03g02031	NA	607.27	573.111	540.967	534.087	506.091	673.281	560.417	380.765	406.929	540.393	380.575	678.95	538.053	465.703	506.115
Ga03g02046	NA	1058.82	1040.51	1058.38	1042.81	NA	NA	1030.87	1048.86	1060.57	1048.68	NA	1038.56	1025.99	1068.08	NA
Ga03g02062	139.615	137.222	141.441	138.378	140	124	135.455	139.909	139.51	133.736	141.172	122.6	135.667	141.202	140.059	140.263
Ga03g02064	NA	NA	443.388	440.176	462.462	433.677	NA	442.182	447.649	445.429	449	NA	474	441.073	439.278	453.545
Ga03g02068	NA	NA	NA	NA	NA	NA	NA	NA	NA	115.71	128.867	NA	NA	NA	NA	NA
Ga03g02072	NA	NA	NA	194.32	198.576	190.132	194.455	197.025	194.915	198.084	199.21	NA	195.771	194.797	NA	NA
Ga03g02078	491.231	339.303	552.692	427.42	547.028	612.147	316.572	521.6	452.589	520.226	502.976	548.885	557.373	467.448	660.25	539.142
Ga03g02086	NA	99.87	88.6	87.348	NA	NA	NA	103	NA	NA	NA	NA	NA	74.2	NA	NA
Ga03g02097	NA	NA	1758.78	1789.23	1773.52	1767	NA	1781.81	NA	NA	NA	NA	NA	1771.36	NA	NA
Ga03g02109	NA	NA	264.824	335.22	319.565	259.462	340.69	NA	324.386	333.259	NA	NA	357.647	329.78	332.481	328.075
Ga03g02115	NA	326.5	329.375	331.429	306.114	319.6	315.657	310.4	344.571	332.448	315	NA	357.864	334.78	NA	NA
Ga03g02118	NA	202.038	192.207	204.526	NA	206.118	217.909	NA	215.101	200.67	202.354	NA	207.248	196.091	208.385	212.226
Ga03g02127	NA	NA	NA	NA	209.038	NA	NA	NA	NA	NA	NA	NA	NA	NA	NA	NA
Ga03g02139	158.544	158.25	158.905	151.519	170.226	148.685	143.08	168.887	156.918	159.15	152.227	NA	146.293	146.198	161.317	150.372
Ga03g02142	257.278	304.588	307.188	308.011	312.143	273.845	NA	304.826	295.636	301.647	297.75	NA	289.031	305.228	315.593	307.567
Ga03g02151	NA	NA	NA	655.903	659.275	NA	NA	656.947	NA	NA	NA	NA	NA	NA	NA	NA
Ga03g02162	NA	292.408	285.642	285.48	273.703	NA	NA	285.435	NA	279.898	282.043	NA	288.6	282.579	295.286	289.714
Ga03g02183	NA	NA	NA	198	NA	NA	NA	NA	NA	NA	230.333	NA	248.609	221.515	NA	NA
Ga03g02187	NA	173.328	183.393	187.328	160.981	216.191	205.8	185.955	196.92	184.565	147.723	NA	171.412	192.321	197.167	NA
Ga03g02219	204.955	204.432	NA	204.833	NA	NA	NA	NA	NA	NA	NA	NA	NA	NA	204.27	205
Ga03g02224	247.769	231	NA	274.6	239.385	231	235.542	231	265.196	NA	NA	NA	231	NA	303.667	264.03
Ga03g02245	NA	224.5	NA	229.143	171.39	170.333	NA	NA	NA	218.951	NA	NA	219.857	186.583	222.122	NA
Ga03g02255	770.143	NA	NA	695.5	756.759	382	NA	382	825.592	382	567.25	NA	896.027	482.63	806.531	906.333
Ga03g02256	NA	1855.56	1874.07	1859.51	1857.27	1812.01	1828.04	1832.96	1840.3	NA	NA	NA	1835.22	1839.43	1853.28	1852.24
Ga03g02257	NA	456.75	NA	446.929	456.667	439.464	NA	NA	443	444.222	NA	NA	454	433.269	456.343	450.957
Ga03g02262	1532.07	1539.96	1558	1540.08	1528.34	1522.1	1514.93	1526.22	1538.86	1542.62	1542.99	NA	1534.99	1545.59	1556.11	1534.55
Ga03g02263	NA	257.525	296.471	279.401	234.981	245.209	256.04	260.934	279.978	275.191	247.741	196.727	282.704	250.833	316.785	280.968
Ga03g02265	NA	301.928	328.714	311.45	291.722	268.37	266.747	297.399	276.699	326.265	302.367	NA	278.742	331.419	333.077	NA
Ga03g02267	NA	NA	NA	NA	NA	NA	302.647	NA	294.241	NA	NA	NA	NA	325.5	NA	NA
Ga03g02270	201.25	205.429	183.471	196.262	161.414	192.658	177.511	157.448	206.482	208.449	176.274	149.027	237.813	194.455	216.797	183.354
Ga03g02291	NA	NA	NA	NA	236.176	219.571	NA	NA	NA	NA	NA	NA	NA	NA	NA	NA
Ga03g02292	344.909	NA	NA	NA	NA	NA	NA	NA	NA	NA	NA	NA	NA	NA	NA	NA
Ga03g02299	199.268	NA	NA	NA	NA	NA	NA	NA	NA	NA	NA	NA	NA	NA	NA	NA
Ga03g02304	NA	NA	NA	314.71	314.087	NA	NA	324.261	317.9	313.6	318	NA	NA	286.273	NA	NA
Ga03g02308	NA	NA	NA	211.7	NA	NA	NA	NA	NA	215.88	218.214	NA	NA	207.583	NA	NA
Ga03g02323	438	438.814	438.119	433.27	456.483	473	463.361	439.873	473	399.5	438	473	449.48	465.054	419.1	434.443
Ga03g02356	829.22	813.562	815.842	823.075	814.495	819.632	814.55	812.798	825.577	821.907	816.313	816.631	813.085	825.248	820.214	818.411
Ga03g02357	287.428	271.661	272.043	295.586	244.432	241.735	234.8	251.671	270.003	271.402	257.576	230.429	273.063	283.548	289.953	288.413
Ga03g02363	1381.48	556.551	691	839.804	611.245	540.894	320.297	399.259	722.447	910.929	324.476	1277.73	541.767	505.302	1197.53	1040.64
Ga03g02374	NA	NA	221.524	201.789	NA	211.262	196.038	NA	188	219.159	214.632	NA	210.244	211.58	214.358	NA
Ga03g02376	NA	NA	NA	NA	NA	NA	189.571	NA	211.522	NA	196.407	NA	225.549	213.174	NA	NA
Ga03g02377	258.431	258.599	254.837	248.8	257.449	265.173	267.937	258.39	264.894	253.3	255.752	NA	262.288	264.22	260.845	260.937
Ga03g02378	297.273	294.72	318	303.225	333.6	241.8	229.313	319.714	275.122	312	291.097	NA	281.318	283.277	285	329.419
Ga03g02381	NA	202.504	215.421	213.95	192.471	178.667	183	201.2	189.263	215.773	209.96	173.61	187.678	211.512	197.617	206.625
Ga03g02383	NA	189.875	NA	186.571	192.675	169.163	192.138	193.806	194.087	198.147	207.773	NA	204.111	196.125	213.066	196.289
Ga03g02386	221.909	219.529	212.816	225.016	224.658	228.975	230.667	220.349	228.327	219.262	224.742	153.846	218.545	214.938	219.511	221.565
Ga03g02388	NA	195.629	207.289	212.54	201.118	217.598	211.358	208.076	216.653	209.506	208.161	199.169	207.162	219.344	209.933	213.079
Ga03g02423	NA	NA	NA	NA	128.419	NA	NA	NA	NA	157.731	NA	NA	184.607	188.069	NA	NA
Ga03g02424	NA	NA	1321.24	1223.9	1561.27	1282.63	1232.7	1372.11	NA	1271.79	1608.56	NA	1740.92	1548.25	NA	NA
Ga03g02425	NA	221.5	195.782	198.53	NA	NA	NA	NA	189.286	208.81	233.214	NA	NA	237.816	211.25	NA
Ga03g02426	407.368	NA	NA	NA	360.5	NA	632.744	NA	NA	NA	NA	NA	NA	NA	NA	246.333
Ga03g02428	NA	NA	1059	1055.72	1052.04	NA	NA	NA	NA	1057.88	1052.71	NA	1057.5	1058.47	1057.05	1055.51
Ga03g02431	287.5	281.52	297.647	276.667	286.455	262.471	262.2	292.429	272.167	291.333	312.8	NA	308.537	268.069	318	304.963
Ga03g02439	NA	309.475	NA	311.489	319	NA	173.903	256.412	225.619	318.763	326.444	NA	NA	376.844	NA	242.892
Ga03g02441	443.625	NA	NA	399.357	NA	NA	NA	NA	NA	NA	NA	NA	NA	NA	NA	443.261
Ga03g02454	NA	NA	977.125	1055.73	972.541	NA	960.364	962.375	NA	1041.53	NA	932.875	1037.6	1005.74	NA	1031.84
Ga03g02466	172.602	139.7	180	178.121	165.848	163.966	168.727	158.743	176.587	173.512	171.545	122.487	173.586	175.836	173.357	171
Ga03g02468	NA	154.603	142.832	152.716	157.957	157.968	148.172	149.645	169.93	156.396	153.862	127.064	155.471	149.467	167.889	172.895
Ga03g02469	NA	NA	165.269	164.819	155.378	154.941	168.304	163.744	NA	178.119	151.444	NA	148.471	166.673	NA	NA
Ga03g02476	450.614	NA	NA	464.167	NA	NA	NA	NA	439.25	NA	NA	NA	NA	NA	NA	451.639
Ga03g02486	NA	NA	831.857	806.75	783.44	855.846	NA	NA	NA	NA	850.04	NA	NA	NA	NA	812.3
Ga03g02488	NA	NA	NA	312.688	NA	NA	NA	NA	NA	218.5	NA	NA	NA	255.929	NA	NA
Ga03g02494	250.545	271.882	281.74	280.464	271.774	261.824	266.59	274.291	268.06	278.041	273.864	249.25	271.882	276.065	274.188	269.913
Ga03g02505	264.5	283.19	272.292	281.772	269.031	276.636	261.778	275.226	275.817	280.427	280.063	269.376	276.812	280.989	277.494	281.588
Ga03g02507	182.115	189.242	161.404	193.305	165.864	156.569	137.525	174.154	168.184	190.525	175.49	146.876	167.647	175.683	173.721	181.053
Ga03g02514	NA	240.2	276.8	202.096	303.475	167	NA	201.313	225.56	280.586	235.625	443.105	205.125	193.143	289	221.222
Ga03g02519	NA	163.274	167.082	161.858	151.357	237	NA	218.333	NA	208.866	163.008	126.85	NA	316.378	133.542	NA
Ga03g02529	813.091	NA	797.385	752.364	750.839	733.128	783.429	797.655	777.778	754.378	801.451	738.933	800.984	765.902	795.512	752.833
Ga04g00010	893.68	892.033	907.957	957.54	906.496	936.6	939.473	941.83	956.679	954.056	924.944	NA	949.704	943.37	946.598	947.276
Ga04g00011	207.341	226.497	212.183	231.821	212.442	227.433	174.87	215.376	229.529	220.755	213.505	NA	191.938	190.227	234.365	232.509
Ga04g00015	NA	242.848	216.672	225.841	225.674	200.349	NA	230.826	225.781	219.135	222.583	191.219	228.25	210.039	227.438	216.798
Ga04g00023	782	782	782	793.814	789.26	782	792.083	791.878	794	793.635	782	788.753	784.881	782	805.714	821.558
Ga04g00025	1309	1309	1309	1300.47	1295.82	1266.07	1280.93	1302.04	1309	1309	1303.24	1262.42	1300.3	1300.51	1309	1303.51
Ga04g00027	607.75	575.714	503.043	620.286	497.355	507	481	482.696	598	517.636	506.235	604.24	492.791	479.44	644.141	533
Ga04g00035	1660.65	1384.62	1647.38	1055.21	1151.88	663.167	1412.58	1011.51	1134.78	846.118	729.507	NA	1141.92	1102.39	1568.58	1422.42
Ga04g00040	NA	423.364	397	430.077	396.143	378.111	375.518	382.755	389.667	415.522	406.657	NA	390.2	375.174	414.2	NA
Ga04g00041	NA	108.633	NA	107.231	NA	NA	NA	NA	NA	92.351	109.278	NA	NA	90.893	114.357	NA
Ga04g00054	244.765	235.231	236.492	241.287	250.069	228.866	226.778	247.52	236.017	240.744	243.637	207.667	225.127	244.765	253.642	252.566
Ga04g00059	1232.93	NA	1226.64	1241.23	1237.07	1249.66	1253.05	1240.19	1244.86	NA	1250.47	NA	1245.17	1256	1250.9	1252.49
Ga04g00074	164.148	163.174	186.459	172.624	158.268	201.277	NA	179.479	185.303	174.98	163.707	135.148	152.926	158.914	191.075	167.114
Ga04g00098	NA	NA	NA	NA	NA	NA	NA	NA	NA	NA	NA	NA	172.585	NA	NA	NA
Ga04g00100	NA	NA	562.909	521.889	512.116	469.054	NA	499.5	509.609	499.5	502	NA	501.487	504.667	521.028	506.143
Ga04g00110	329.767	NA	NA	330.865	NA	NA	NA	NA	314.375	NA	NA	NA	NA	NA	NA	337.151
Ga04g00111	182.086	NA	NA	177.312	NA	NA	208.27	NA	165.182	161.808	237.415	NA	179.759	NA	185.094	203.046
Ga04g00112	332.75	334.434	332	330.583	332.682	327.944	333.263	329.783	332.389	330.882	332.701	332.75	336	335.449	331.548	332.963
Ga04g00128	NA	191.75	NA	188.584	NA	NA	178.447	NA	175.801	185.783	179.194	NA	NA	181.443	184.153	184.371
Ga04g00169	NA	1242.53	NA	1209.52	1216.1	1251.7	NA	1210.18	NA	1238.71	1201.17	NA	NA	1198	1198	1224.6
Ga04g00170	NA	NA	NA	NA	NA	NA	NA	NA	NA	254.5	NA	NA	231.902	251.409	250.857	NA
Ga04g00191	1488.73	1383.9	NA	1488.73	1527.94	1539.39	1474.03	1573.88	1522.53	1575.56	1491.03	1556.9	1544.75	1446.65	1521.93	1587.89
Ga04g00199	NA	700.839	701.26	701.379	698.733	704.13	704.732	699.52	704.793	702.15	700.847	NA	705.021	702.551	704.009	699.986
Ga04g00206	172	177.818	171.086	174	168.746	175.955	166	173.753	174.077	176.364	173.325	169.358	171.757	170.573	175.169	177
Ga04g00212	NA	NA	NA	NA	441.73	375.093	NA	412.607	NA	NA	NA	NA	NA	NA	NA	NA
Ga04g00219	NA	NA	NA	NA	244.375	NA	219.692	259.407	NA	NA	NA	NA	NA	NA	NA	NA
Ga04g00222	258.154	233.75	209.353	242.245	245.827	237.679	212.395	199.458	243.339	195.134	260.367	NA	283.957	284.101	269.975	239.067
Ga04g00223	509.291	514	505.196	510.166	504.78	498.676	498.571	505	507.557	510.373	510.935	460.771	514	505.745	509.235	510.776
Ga04g00225	NA	NA	291	281.129	260.4	214.5	NA	251.516	269.651	NA	258.789	NA	NA	254.28	241.5	NA
Ga04g00229	74.333	NA	NA	NA	NA	100	100	NA	100	96.678	100	NA	100	100	NA	NA
Ga04g00242	367.067	390.609	NA	408.9	354.043	418	379.677	346.727	286.15	355.72	251.667	406.877	300.4	342.4	NA	259.321
Ga04g00243	316.75	258.09	212	259.977	212	239.208	226.448	218.651	243.037	224.959	233.549	296.932	261.032	265.263	267.867	278.659
Ga04g00274	NA	NA	201	NA	NA	NA	NA	NA	NA	178.667	NA	NA	188.995	191.799	NA	181.458
Ga04g00300	NA	NA	894.769	902.588	912.681	916.923	914.909	916	NA	899.636	912.195	890.286	NA	886.857	904	920
Ga04g00314	NA	NA	NA	325.101	315.32	310.079	354.826	340.691	342.421	344.125	NA	NA	NA	NA	NA	NA
Ga04g00331	NA	587.417	586.714	569.276	586.63	579.55	583.905	581.943	NA	586.894	596.936	NA	588.913	591.35	577.037	NA
Ga04g00356	2063.12	2074	2079.46	2074.5	2063.47	2085.41	2082.34	2075.72	2087.4	2086	2079.62	2047.47	2082.77	2078.93	2082.29	2079.4
Ga04g00357	NA	242.846	253.48	239.523	227.56	218.548	NA	NA	227.286	242.171	248.059	NA	NA	244.429	238	NA
Ga04g00360	1064.58	1051.22	1050.14	1055.8	1006.6	1053.93	1043.63	1045.59	1057.07	1050.04	1037.4	995.623	1061.74	1062.29	1058.73	1052.7
Ga04g00368	208.054	232.889	230.103	234.314	241.569	236.391	237.519	239.315	229.093	234.926	240.944	215.282	232.471	244	235.385	236.857
Ga04g00379	NA	300.681	278.589	322.574	295.932	301.946	276.667	315.724	333.75	318.734	318.482	312.344	344.174	320.939	327.307	328.342
Ga04g00380	206.945	NA	221	216.695	203.763	NA	NA	NA	213.59	221	211.802	NA	192.75	221	211.96	216.374
Ga04g00381	212.073	115.736	203.279	113.861	92.373	114.211	107.794	115.29	151.991	111.705	171.382	164.89	203.839	153.714	238.486	196.681
Ga04g00382	NA	127.769	90.35	126	98.919	116.316	NA	116.355	129.966	NA	116.863	93.269	126.708	113.615	120.25	116.225
Ga04g00388	NA	203.351	191.9	198.494	NA	NA	NA	NA	184.571	206.791	156.75	130.286	173.714	NA	217.941	NA
Ga04g00395	NA	NA	NA	254.405	250.153	241.136	246.05	249.66	233.692	NA	NA	NA	NA	NA	NA	NA
Ga04g00402	1299.67	1313.11	1308.77	1308.37	1301.45	1302.47	1294.84	1305.95	1313.31	1317.21	1308.22	NA	1317.42	1306.74	1305.33	1303.33
Ga04g00419	NA	NA	NA	175.675	NA	NA	NA	NA	188.932	NA	NA	NA	NA	NA	181.03	NA
Ga04g00421	558.838	577.3	588.581	571	594.122	547.329	NA	572.059	NA	607	571	607	573.057	525.286	607	607
Ga04g00426	NA	NA	NA	218.097	NA	NA	NA	NA	223.167	NA	NA	NA	NA	NA	NA	NA
Ga04g00432	NA	240.519	239.787	254.06	221.6	193.088	NA	239.396	221.846	258.465	250.494	NA	230.167	248.988	276.927	271.148
Ga04g00435	NA	439.276	449.12	NA	NA	NA	NA	NA	NA	431.407	427.622	NA	430.278	417.17	436.844	NA
Ga04g00439	NA	NA	181.667	179.211	NA	NA	186.739	NA	NA	156.389	146.951	NA	165.962	169.146	NA	NA
Ga04g00440	NA	174.333	NA	167.25	181.732	168.917	NA	NA	151	NA	NA	131	159.676	NA	159.333	175.318
Ga04g00447	380.231	NA	NA	367	367	367	370.739	371.23	373.543	NA	NA	NA	NA	NA	367	367
Ga04g00449	NA	NA	NA	NA	NA	NA	NA	NA	NA	NA	NA	NA	NA	NA	NA	NA
Ga04g00453	1125.63	1170.44	1169.64	1169.34	1166.46	1154.69	NA	1160.54	1157.82	1162.32	1179.83	1151.61	1172.07	1164.41	1164.03	1162.94
Ga04g00456	NA	531.169	NA	524.343	NA	NA	NA	NA	535.412	544.037	528.19	NA	NA	521	514.202	NA
Ga04g00464	252.375	251.308	249.41	251.308	246.696	247.248	251.45	248.778	246.01	248.707	247.277	220.755	251.127	251.308	249.78	253.476
Ga04g00475	286.932	NA	NA	287.869	NA	NA	307.923	NA	293.18	NA	NA	NA	286	NA	297.538	290.173
Ga04g00478	555.41	523.217	516.225	551.673	530.144	485.086	569.535	551.573	562.647	538.771	528.658	NA	539.629	527.69	541.37	556.05
Ga04g00479	NA	243.692	242.892	232.711	231.737	229.457	251.862	231.455	242.556	242.615	229.873	221.287	229.497	238.042	241.181	241.66
Ga04g00483	NA	NA	NA	NA	423	NA	NA	NA	630.515	NA	NA	NA	NA	627	NA	NA
Ga04g00490	449.143	NA	NA	460.08	452.733	464.842	467.859	454.376	470.217	432.477	452.694	430.5	456.6	435.805	422.444	456.6
Ga04g00495	177.393	147	165.4	160.269	157.289	164.076	159.82	137.333	179.2	151.973	148.551	124	173.115	136.432	184.154	170
Ga04g00496	NA	NA	NA	309.727	328.231	310.696	NA	298.207	NA	304.631	319.057	NA	NA	303.731	NA	300.216
Ga04g00503	211.418	204.371	213.76	203.204	209.69	209.121	212.544	211.998	206.937	210.195	212.627	174.047	214.318	210.476	206.497	208.031
Ga04g00509	1260	1251.24	1260	1232.67	1255.08	1260	1258.09	1256.93	1250.71	1250.93	1250.59	1248.96	1260	1260	1243.29	1255.9
Ga04g00526	NA	NA	189.846	159.2	169.037	NA	NA	NA	NA	190.556	167.5	NA	NA	NA	173.033	NA
Ga04g00538	NA	242.967	257.522	270.152	272.912	236.88	NA	252.415	NA	258.381	244.35	NA	268.718	253.561	NA	NA
Ga04g00548	NA	203.558	202.822	194.385	198.746	195.92	190.763	204.004	205.095	209.753	208.084	184.893	201.902	200.487	203.287	198.782
Ga04g00549	NA	962.034	977.492	957.64	970.51	1016.35	973.299	984.474	1038.81	997.538	950.591	991.094	1054.11	1035.68	1103.53	1249.6
Ga04g00578	316.909	329.632	245.031	286.715	268.985	305.846	327.058	317.491	282.818	341.684	289.843	265.519	285.28	330.34	311.078	335.479
Ga04g00588	287.667	287.96	279.085	286.901	269.658	280.367	269.028	276.446	291.419	285.963	280.84	274.833	300.937	289.653	293.3	280.66
Ga04g00592	NA	345.125	326.9	NA	323.882	345.565	342.714	330.645	343.217	338.522	327.161	325.053	340.4	337.613	NA	NA
Ga04g00593	NA	298.68	NA	292.462	323.81	303.636	NA	320.3	NA	NA	321.453	243.818	289.19	NA	NA	NA
Ga04g00594	NA	NA	NA	NA	466.039	383.676	379.111	488	466.571	NA	453	NA	NA	455.436	NA	494.8
Ga04g00603	NA	242.131	NA	245.114	236.976	256.069	235.56	233.291	NA	248.398	245.5	NA	275.675	261.636	252.6	238.752
Ga04g00604	NA	163.468	101.873	150.744	NA	115.379	117.83	NA	159.696	118.923	NA	NA	159.341	184.071	168.167	NA
Ga04g00609	NA	NA	677.97	NA	744.88	608.826	658.172	764.447	696.257	665.93	550	NA	762.711	867.958	814.528	NA
Ga04g00614	357.356	350.432	344.333	367.096	335.724	334	316.81	327.589	344.918	377.112	362.873	NA	333.556	352.763	373.619	353.863
Ga04g00622	NA	281.175	294	259.969	238.556	239.053	220.739	248.667	251.272	265.603	250.572	NA	230.208	262.02	261.368	243.136
Ga04g00627	259.818	256.643	209	235.032	NA	NA	NA	NA	255.321	221.722	NA	NA	NA	234.12	254	NA
Ga04g00629	205.385	199.919	186.707	198.083	186.77	193.902	190.38	186.526	195.203	201.157	196.836	NA	196.174	202.584	194.148	203.429
Ga04g00631	NA	NA	NA	NA	1892.06	NA	NA	1202.89	NA	NA	NA	NA	NA	NA	NA	NA
Ga04g00643	NA	185.333	178.894	186.949	NA	116.571	NA	NA	188	186.693	168.39	NA	188.857	179.346	191.302	179.778
Ga04g00649	NA	509.071	514	514	490.439	473.935	500.2	474.571	448.632	494.286	514	NA	478.514	504.8	483.707	492.045
Ga04g00655	336.907	342.23	328.684	353.907	327.41	358.803	355.212	342.675	346.887	348.889	345.825	277.81	346.328	348.95	358.571	336.54
Ga04g00658	2307.09	2310.49	2310.12	2309.31	2311	2311	2309.51	2311	2308.79	2309.79	2310.51	NA	2309.96	2311	2309.02	2310.01
Ga04g00659	459.527	461.992	464.425	458.956	460.943	457.824	457.288	458.545	457.852	458.87	461.52	455.863	458.531	459.538	460.499	459.854
Ga04g00662	NA	241	298	257.421	401.034	NA	NA	NA	228	258.483	NA	NA	NA	NA	NA	NA
Ga04g00663	287.355	300.273	NA	309.803	260.444	255.088	338.344	266.957	323.529	266.324	248.804	NA	254.742	257.15	296.713	301.667
Ga04g00676	518.037	490.37	NA	518.16	478.192	489.602	488.205	487.911	489.068	515.617	483.069	518.476	504.162	495.121	NA	485.826
Ga04g00685	298	297.872	297.718	297.88	297.789	298	297.696	297.552	297.826	297.747	297.982	297.755	297.973	297.85	297.917	297.931
Ga04g00708	NA	198	189.711	195.047	168.923	168.124	187.043	174.821	192.75	194.85	185.055	NA	179.024	188.735	198	185.4
Ga04g00724	NA	NA	NA	333.16	NA	NA	NA	NA	NA	NA	NA	NA	NA	381	NA	NA
Ga04g00727	NA	NA	NA	446.316	450.371	430.32	448.077	NA	447.333	442.032	430.351	420.481	NA	449.091	448.3	NA
Ga04g00730	NA	NA	NA	325.886	NA	NA	NA	NA	313.268	NA	NA	NA	NA	NA	NA	NA
Ga04g00731	1321.06	1137.88	1282.87	1050.35	1162.87	1072.24	1211.21	1089.26	1067.83	1047.56	1274.87	1476.29	1319.93	1239.41	1199.56	1184.3
Ga04g00741	NA	248.266	NA	245.647	NA	NA	211.52	NA	NA	239.219	237.456	232	NA	241.294	NA	247.259
Ga04g00746	NA	220.086	220.069	218.736	213.784	199.584	204.164	207.29	197.525	216.634	217.609	204.545	214.061	216.406	218.474	215.061
Ga04g00764	NA	253	618.021	276.393	429.682	849.869	1067.93	470.652	392.056	321.264	583.975	NA	1119.42	445.538	253	519.277
Ga04g00768	201.685	187.937	193.468	197.683	180.68	194.309	185.13	191.517	200.433	195.446	192.944	173.907	201.241	195.66	200.761	196.216
Ga04g00780	NA	804.111	833.411	825.5	830.854	816.207	834.385	831.094	823.361	819.34	842.825	793.417	845.763	846.231	841.353	NA
Ga04g00787	NA	NA	NA	493.838	496.25	NA	NA	NA	NA	492.327	494.237	NA	NA	NA	497.973	NA
Ga04g00789	NA	NA	NA	403.188	NA	NA	NA	NA	407.364	425.756	NA	NA	NA	401	NA	NA
Ga04g00793	NA	NA	NA	1003.38	1029.18	1007.27	NA	1010.35	1025.09	1030.23	1027.38	993.909	1024.44	1034	1034	1026.6
Ga04g00795	1256.57	1261.35	1261.36	1263.7	1255.65	1254.33	1266.38	1254	1259.67	1260.54	1256.06	1246.02	1258	1265.31	1255.65	1265.87
Ga04g00816	444.929	NA	NA	411.293	NA	437.955	NA	NA	411.308	NA	415.389	NA	489.619	NA	413.596	433.547
Ga04g00825	255.819	257.067	260.631	253.474	251.53	247.337	242.711	257.097	257.757	255.826	248.537	247.278	253.745	259.682	253.642	253.802
Ga04g00848	505.5	505.5	561.375	405.31	376.818	492.353	NA	500.745	NA	531.488	518.647	687.681	329.893	401.2	544.941	453.923
Ga04g00850	NA	NA	NA	NA	NA	NA	222.231	NA	225	NA	NA	218.134	NA	NA	NA	NA
Ga04g00851	NA	992.394	1009.89	1033.5	1038.33	982.091	NA	1042.88	985.857	1030.6	1005.82	NA	NA	NA	1013.73	NA
Ga04g00857	NA	240.926	242.25	240.592	229.792	235.652	227.404	239.718	232.5	240.826	228.667	245.179	227.716	230.898	233.185	229.895
Ga04g00860	NA	NA	NA	NA	2538.11	2495.77	NA	2591.44	NA	NA	1947.36	NA	1836.56	2809.9	NA	NA
Ga04g00864	1116.05	NA	NA	NA	1482.4	NA	NA	1509.08	NA	1424.14	1468.65	1595	1471.08	1460.75	1595	NA
Ga04g00869	NA	477.485	NA	705.409	629.689	492.513	309.1	675.338	NA	497.304	NA	NA	NA	387.556	693.379	NA
Ga04g00870	1824.97	1825.61	1825.07	1827.36	1824.53	1825.28	1826.49	1824.92	1826.67	1825.5	1826.18	NA	1829.84	1825.83	1826.31	1826.62
Ga04g00875	NA	264.667	NA	262.054	NA	NA	NA	239.5	294.129	460.8	NA	NA	318.4	405.407	NA	216.409
Ga04g00891	194	218.29	222.41	224.6	199.135	197.793	192.815	205.028	218.907	222.221	208.796	199.468	227.806	223.011	215.712	221.31
Ga04g00892	177.599	NA	NA	195.245	NA	NA	NA	NA	NA	NA	NA	NA	NA	NA	NA	211.773
Ga04g00912	NA	294.18	303	294.164	237.667	288.659	274.548	285.36	278.702	293.611	294.289	NA	291.471	292.111	288.708	293.034
Ga04g00916	NA	248.109	239.929	243.567	249.787	266.733	NA	248.625	270.368	273.382	264.103	NA	264	259.229	252.625	NA
Ga04g00931	NA	NA	NA	390.58	387.4	393.031	NA	377.297	389.167	384.75	373.909	375.475	380.775	394.971	389.756	385.886
Ga04g00940	NA	NA	NA	89.462	63.147	47.439	NA	74.616	NA	NA	75.504	NA	NA	75.151	NA	NA
Ga04g00948	258.419	268.421	251.57	253.363	245.286	249.915	254.417	NA	251.892	252.59	259.74	NA	245.567	261.189	257.442	263.991
Ga04g00961	237.846	205.222	222.118	209.677	185.648	218.915	220.923	214.072	229.277	208.043	164.675	152.175	220.923	215.175	202.044	209.867
Ga04g00962	NA	879.714	876.719	881.319	886	NA	NA	NA	877.081	883.836	879.4	837.111	NA	882.04	872.105	883.306
Ga04g00963	241	243.154	236.925	243.779	233.919	244.964	229.692	245.026	245.571	246.442	242.035	NA	243.711	244.874	247	247
Ga04g00964	NA	219.351	211.111	206.265	188.69	215	NA	196.702	208	202.222	192.174	134.667	NA	171.738	184.179	230.4
Ga04g00967	NA	NA	NA	333.62	330.151	329.042	343	335.872	NA	336.909	335.118	NA	333.596	NA	333.759	NA
Ga04g00972	NA	NA	NA	NA	1126.6	1139.25	NA	NA	NA	NA	NA	NA	NA	NA	NA	NA
Ga04g00979	NA	NA	NA	NA	78.733	83.065	NA	95.366	NA	NA	NA	NA	NA	NA	NA	NA
Ga04g00981	NA	183.7	160.75	168.188	NA	167.125	174	NA	169.048	173.947	174.481	NA	160.467	182	174.444	160.143
Ga04g00986	NA	233.591	324.476	326.097	296.26	318.095	322.906	286.851	256.822	293.055	274.705	248.464	339.453	275.463	249.119	NA
Ga04g00992	804.353	792	829.67	820.412	811.297	804.923	NA	817.2	824.308	811.385	825.776	787.446	824.118	807.366	811.6	831.455
Ga04g01001	246.051	265.066	270.831	269.261	NA	267.043	244.273	259.658	264.979	258.224	239.855	NA	267.83	263.689	260.144	267.101
Ga04g01002	NA	NA	NA	NA	1627.53	NA	NA	1655.54	NA	NA	1340.42	NA	NA	NA	NA	NA
Ga04g01008	NA	1989.25	2011.43	NA	1859.88	1858.35	1868.5	NA	1875.4	1834	NA	NA	1961.38	1946.91	2019.59	NA
Ga04g01011	191.203	192.5	193.667	206.349	185.839	191	183.96	209.462	208.778	199.889	194.51	182.519	209.512	192.095	198.442	211.711
Ga04g01014	544.383	559.069	370.143	399.943	425.584	377.848	394.442	379.455	473.871	422.65	419.774	512.379	412.386	433.518	487.442	479.5
Ga04g01015	1438.89	1435.71	1428.77	1433.47	1412.25	1430.39	1435.78	1422.34	1435.62	1424.18	1416.12	1429.55	1435	1426.45	1439.92	1434.06
Ga04g01018	442.143	NA	469.727	467.938	464	450.219	435.2	459.5	470.949	457.571	459.829	462.784	465.286	463.83	468.215	469.914
Ga04g01020	465.81	408.8	490.688	423.757	279.968	367.5	225.356	340.303	440.231	359.942	321.874	129	395.239	448.722	478.222	469.256
Ga04g01022	NA	NA	NA	448.56	318.235	215.957	NA	292.519	NA	NA	158	NA	171.159	173.93	408.483	400.133
Ga04g01026	NA	NA	NA	279.143	NA	NA	NA	NA	NA	NA	NA	NA	NA	NA	NA	281.946
Ga04g01027	173.813	191.935	185.443	193.311	187.077	184.894	180.71	195.84	200.971	203.128	180.231	160.947	207.05	187.232	209.571	197.374
Ga04g01030	NA	NA	NA	218.333	NA	237.966	190.236	NA	NA	NA	NA	NA	259	240.231	NA	NA
Ga04g01032	654.333	652.595	645.482	657	634.455	660.147	635.623	631.909	643.48	651.7	640.084	642.076	641.558	652.317	650.628	638.538
Ga04g01036	565.342	595	595	595	595	595	NA	595	578.615	595	591.773	584.215	573.7	563.05	588.274	583.67
Ga04g01041	NA	184.471	191.022	186.293	175.636	163.758	180	174.222	177.333	189.333	187.855	NA	192.706	190.329	164.64	175.636
Ga04g01049	309.28	467	267.16	447.039	239.762	472.333	NA	244.984	295.238	341.114	311.583	455.708	287.483	441.763	415.805	354.843
Ga04g01056	1712.14	1661.17	1609.41	1498.57	1659.97	1585.05	NA	1461.79	1613.35	1631.6	1615.96	1561.17	1598.92	1691.1	1509.85	1616.22
Ga04g01060	217.396	223.632	220.424	218.266	216.617	213.641	212.454	217.463	213.449	222.082	216.98	210.367	214.16	220.337	217.886	222.643
Ga04g01067	NA	NA	NA	1723.68	1225.96	NA	NA	1403.89	1644.33	1252.3	NA	NA	NA	NA	1688.32	1509.08
Ga04g01074	236.685	234.443	230.015	234.726	233.538	233.664	232.069	235.512	235.842	234.954	233.744	222.556	231.682	235.632	233.507	236.616
Ga04g01083	NA	261.92	266.397	250.12	NA	NA	NA	NA	262.564	261.304	263.943	NA	260.435	267.259	254.551	NA
Ga04g01088	235.864	226.176	233.091	230.34	233.783	233.974	230.408	233.412	233.926	232.6	234.68	230.458	234.093	230.778	230.671	232.462
Ga04g01089	324.525	401.588	NA	434	314.748	220.588	284.225	286.366	337.247	448.372	367.378	152.257	533	434.645	380.56	453.279
Ga04g01091	NA	92.121	106.596	83.182	93.935	113.475	NA	84.683	NA	89.682	NA	NA	NA	NA	103.65	NA
Ga04g01107	246.706	253.621	NA	243.145	198.242	220.314	240.563	215.04	232.465	NA	NA	NA	219.095	238.326	262.72	NA
Ga04g01109	NA	NA	481.929	313	340.238	354.527	NA	303.212	NA	445.138	414.95	NA	512.384	470.488	478.19	NA
Ga04g01121	3140.9	3187.83	3172.87	3188	3166.22	NA	3147.63	3180.44	3155.16	3171	3167.09	NA	3168.47	3159.4	3162.4	3165.62
Ga04g01123	283.412	276.9	224.057	276.857	272.688	245.727	263.71	248.182	268.404	259.125	253.07	226.5	274.672	236.949	289.44	256.957
Ga04g01124	NA	361.68	340.4	328.208	195.5	325.231	329	274.008	342.399	317.579	310.916	NA	352.491	332	322.042	311.583
Ga04g01128	NA	NA	NA	68.22	42.25	NA	NA	NA	58.618	NA	NA	NA	NA	55.5	58.15	58.68
Ga04g01132	NA	NA	NA	NA	NA	NA	NA	NA	NA	NA	802.11	NA	NA	NA	813	NA
Ga04g01133	861.229	964.75	990.533	963.179	915.025	890.875	935.563	913.412	932.841	987.125	961	890.683	980.742	1000.93	927.667	923.68
Ga04g01143	251	251	231.154	244.984	240.791	230.024	246.793	244.656	249.245	248.85	241.93	214.491	246.872	246.582	240.597	242.4
Ga04g01168	369.625	NA	NA	NA	351.494	340.286	NA	352.464	NA	NA	NA	NA	NA	353.571	NA	NA
Ga04g01175	NA	354.81	313.696	341.221	375.526	NA	364.043	NA	344.404	328.8	351.754	NA	NA	315.29	378.859	355.652
Ga04g01185	NA	NA	NA	NA	319.333	NA	NA	NA	NA	NA	305.5	NA	371.9	NA	NA	NA
Ga04g01193	NA	660.774	655.946	644.634	651.86	636.571	653.822	652.667	665.412	654.706	NA	NA	NA	657.317	664.667	NA
Ga04g01195	NA	737.883	731.344	738.256	746	736.154	NA	NA	737.07	739.16	733.083	NA	746	735.961	745.045	744.359
Ga04g01198	982	984.491	982.932	984.916	981.581	983.833	984.601	981.733	984.696	983.959	981.441	984.8	984.949	984.354	984.601	981.398
Ga04g01203	NA	651.5	677.027	626.746	602.925	643.904	585.136	626.654	658.444	634.922	662.901	626.524	675.603	656.267	637.264	649.119
Ga04g01211	NA	NA	NA	NA	NA	450	NA	446.36	NA	NA	NA	NA	NA	450	NA	NA
Ga04g01241	3412.03	3091.26	2622.59	3019.32	2794	3511.78	NA	3231.34	3280.97	3316.28	2196.51	3477.25	3339.79	3290.38	3406.17	3371.4
Ga04g01243	NA	NA	NA	833.714	822.111	821.875	NA	829.1	NA	NA	824	NA	830.8	831.286	NA	NA
Ga04g01244	1116.97	1111.95	1112.8	1105.26	1110.25	1094.1	1065.46	1118.09	1112.89	1116.39	1117.01	1100.33	1109.65	1107.79	1118.19	1115.3
Ga04g01251	643.429	597.521	615.75	607.317	600.571	612.58	621.609	633.607	630.553	590.966	617.238	564.969	624.679	613.667	639.537	609.121
Ga04g01256	NA	NA	NA	1408.68	1474.47	1348.5	NA	1479.56	1399.05	1517	1418.71	NA	NA	NA	1480.57	1448.22
Ga04g01262	226	220.095	213.44	219.012	214.185	214.69	214.592	215.747	218.388	218.388	217.095	220.637	218.514	213.956	221.005	223.733
Ga04g01263	460.429	477.833	364.6	497.015	318.265	283	347.731	370.333	406.319	339.69	438.314	335.024	NA	413.781	480.426	504.531
Ga04g01265	NA	NA	1168.91	1017.08	1030.03	1111.69	1080.14	NA	1035.24	997	1025.04	NA	1025.64	1132.71	1014.87	1073.88
Ga04g01273	1308.07	1520.57	1588.67	1494.62	1381.17	1565.59	NA	1399.86	1573.58	1709.85	1726.44	1304.67	1755.84	1678.13	1469.41	1641.89
Ga04g01276	194.134	NA	NA	163.873	NA	NA	NA	NA	155.407	NA	NA	NA	NA	NA	NA	178.4
Ga04g01288	334.238	367.747	350.87	375.434	347.875	354.56	356.938	345.878	354.456	360.738	362.722	NA	346.119	355.781	355.455	361.63
Ga04g01310	1512.33	1305.44	1445.37	1371.16	1512.33	1315.18	1389.69	1386.94	1417.78	1394.38	1516.07	1341.26	1427.63	1483.89	1375.05	1505.25
Ga04g01323	183.63	180.333	159.854	177.472	146.676	169.162	160.167	162.912	192.247	188.749	175.757	142.717	175.852	170.952	194.223	168.923
Ga04g01324	NA	79.196	87.253	92.098	56.429	71	NA	74.643	65.769	93.667	65.769	NA	NA	72.097	97.917	83.143
Ga04g01328	NA	259.306	244.27	233.5	NA	NA	NA	NA	NA	264.295	NA	NA	NA	NA	265.057	243.522
Ga04g01349	268.463	242.153	262.56	245.81	242.606	256.034	230.028	249.402	251.8	256.402	248.611	206.57	264.344	265.98	255.529	242.929
Ga04g01350	NA	NA	NA	NA	NA	NA	NA	NA	NA	NA	NA	NA	NA	NA	NA	NA
Ga04g01352	265.875	243.6	NA	251.549	175.982	209.786	244.423	251.421	267.345	NA	217.559	NA	265.191	237.016	271.704	251.536
Ga04g01355	516.111	463.94	513.098	421.59	366.924	1033.65	469.464	422.717	630.673	410.764	387.621	NA	590.855	483.279	648.469	432.956
Ga04g01358	NA	NA	74.44	92.083	78.296	91.202	90.222	77.726	96.426	89.66	81.17	NA	93.2	85.325	NA	NA
Ga04g01362	271.28	518.839	407.243	480.94	989.397	198.884	344	219.556	267.093	290.316	204.268	1903.13	324	494.579	245.633	361.674
Ga04g01386	NA	NA	2277.47	966.135	2401.06	1756.86	1235.61	2276.76	1211.56	1535.5	2817.61	NA	1736.57	1146.97	2427.73	2269.81
Ga04g01387	NA	NA	NA	224.8	201.689	258.187	274.538	206.018	NA	NA	235.4	NA	NA	265.273	NA	NA
Ga04g01397	204.651	193.126	180.041	185.913	153.091	185.992	166.891	167.1	187.2	189.519	158.008	84.873	195.892	172.827	179.433	192.682
Ga04g01402	NA	205.955	119.179	184.5	173.543	156.686	159.155	186.053	167.421	NA	NA	NA	144.464	202.2	NA	NA
Ga04g01407	NA	400.318	373.417	335.103	316.241	245	335.774	304.118	312	362.659	338.616	389.33	324.916	377.969	374.677	NA
Ga04g01425	NA	69.187	NA	66.769	NA	NA	NA	NA	NA	57	75.676	57	63.513	64.056	65.097	NA
Ga04g01428	521.052	492.194	533.725	343.655	566.419	623.618	372.136	758.684	297.434	399.931	501.625	447.967	816.557	701.519	667.46	618.859
Ga04g01439	1932.42	1407.75	1580.03	1274.71	1708.49	1327.6	883.158	1556.87	1454.78	1569	1538.01	1768.76	1493.14	1511.96	2007.06	1902.46
Ga04g01441	NA	NA	NA	144.5	NA	NA	NA	NA	NA	NA	NA	NA	NA	NA	NA	NA
Ga04g01445	NA	353.381	NA	NA	NA	NA	NA	NA	NA	345	NA	NA	NA	NA	NA	NA
Ga04g01451	160.529	136.828	178.818	167.303	141.778	179.553	179.981	140.451	180.258	186.758	138.561	135.986	172.36	172.194	181.467	168.644
Ga04g01461	373.515	NA	NA	343	NA	371.25	378.111	NA	367.894	NA	NA	NA	NA	NA	NA	374.849
Ga04g01473	NA	NA	151.432	143.848	147.592	149.025	134.046	154.985	152.698	158	NA	NA	161.741	153.975	NA	171.3
Ga04g01478	NA	169.603	156.95	160.675	159.4	NA	156.871	NA	168.237	152.867	139.188	115.087	153.059	152.615	164.404	167.605
Ga04g01488	3027.41	3097.4	3090.76	3078.16	3051.81	3045.6	3051.32	3066.63	3068.24	3085.77	3077.93	3023.06	3098.32	3060.76	3093.89	3071.5
Ga04g01489	NA	NA	NA	NA	284.222	302	NA	307.517	NA	306.571	312.667	NA	310	296.435	NA	NA
Ga04g01491	321.5	372.444	372.618	378.935	369.579	338.781	362.286	364.089	377.5	376.038	377.818	NA	384.719	377.55	380.831	381.438
Ga04g01492	NA	NA	NA	NA	197.8	181	190.2	186.297	197.8	193.296	193.174	168.35	209.96	213	NA	NA
Ga04g01499	469.6	406.537	375.407	402.892	413.481	385.787	386.348	378.9	408.516	391.87	430.197	NA	434.348	412.526	405.125	446.825
Ga04g01503	218.364	NA	282	238.75	281.038	283.6	266.615	288.537	289.525	302	287.846	194.667	269.676	302	NA	284.476
Ga04g01507	NA	924.786	946.007	840.594	NA	NA	NA	796.724	NA	832.841	934.938	NA	959.3	949.387	757.483	NA
Ga04g01517	2933.61	2934.67	2927.87	2923.96	2912.34	2932.6	2941.26	2923.31	2922.78	2931.06	2935.38	2928.67	2940.09	2938.99	2927.09	2929.15
Ga04g01522	NA	3349.09	3374.46	3353.42	3358.18	3382	NA	3331.32	NA	3337.67	3362.33	NA	NA	3370.45	3382	NA
Ga04g01523	NA	175.242	163.765	167.638	141.054	121.516	NA	125	159.941	169.308	134.568	NA	185.75	179	178.739	NA
Ga04g01529	NA	NA	NA	NA	179.727	186.556	NA	171	NA	NA	NA	NA	NA	170.667	NA	NA
Ga04g01537	NA	281.333	NA	290.667	294.061	202	200.174	NA	NA	290.667	288	223	NA	NA	NA	NA
Ga04g01544	263.258	257.1	NA	250.679	238.771	257.672	205.917	238.84	241.228	242.476	260.581	212.387	271.29	242.16	244.868	NA
Ga04g01550	NA	542	695.387	615.154	673.172	NA	NA	680.688	NA	542	547.561	NA	NA	NA	557.85	NA
Ga04g01554	NA	NA	NA	509.588	448	816.375	490.673	404.333	494.282	575.378	520.859	415.545	479.085	600.273	NA	NA
Ga04g01555	450.034	468.936	483.741	471.826	458.728	463.4	442.171	440.127	454.213	490.792	474.316	478.121	475.97	484.556	468.73	470.712
Ga04g01557	NA	315.683	319.477	317.092	318.087	316.677	302.962	314.09	318.716	317.116	316.397	286.611	312.151	307.914	319.911	318.488
Ga04g01561	NA	1767.73	1779.93	1768.57	NA	NA	NA	NA	NA	NA	NA	NA	NA	NA	1779.05	NA
Ga04g01562	NA	133.896	126.402	141.734	129.687	NA	150.375	129	136.62	150.363	133.286	NA	132.691	144.996	147.952	146.208
Ga04g01567	NA	NA	NA	51.404	48.933	39.636	NA	NA	52.833	56.3	52.072	NA	39.636	35.5	NA	61.76
Ga04g01582	NA	1115.65	1100.86	1108.93	1109.4	1101.36	1102.47	1094.33	1085.6	1117.96	1112.22	1060.23	1098.87	1107.42	1119.76	1109.4
Ga04g01585	NA	232.25	254.368	241.265	242.5	238.544	206.815	238.563	233.389	239.767	241.927	209.025	248.194	241.07	251.611	252.067
Ga04g01588	262.302	243.301	403.506	269.199	298.934	205.066	220.824	234.403	217.776	261.711	320.409	NA	218.3	208.883	424.74	286.877
Ga04g01589	239.646	247.739	229.566	250.602	207.897	190.244	223.145	217.967	235.702	246.643	215.477	NA	209.264	225.939	256.271	242.494
Ga04g01599	NA	708.513	NA	720	NA	NA	NA	NA	677.333	661.565	689.659	NA	713.507	686.951	705.391	681.872
Ga04g01600	NA	130.458	152.967	165.212	NA	NA	NA	NA	NA	130.125	95.864	NA	NA	118.621	132.48	NA
Ga04g01601	NA	211	NA	199.735	207.262	NA	NA	199	NA	NA	163	NA	212.091	NA	NA	NA
Ga04g01606	NA	NA	408.4	320.2	343.774	369.667	306.721	NA	511	509.2	573.809	NA	473.839	429.4	521.8	406.051
Ga04g01611	NA	199.439	210.538	193	196.545	NA	NA	201.286	NA	183.154	NA	NA	NA	NA	204.647	NA
Ga04g01619	NA	NA	144.238	NA	137.534	NA	NA	151	NA	NA	147.263	98.205	151	141.318	NA	151
Ga04g01622	165.5	130.15	129.311	132.719	167.528	175.293	163.067	178.883	140.66	130.342	130.418	167.087	137.176	131.106	134.02	139.008
Ga04g01632	1531.27	1516.18	1507.69	1514.55	NA	1510	1503.68	1507.28	1512.47	1518.14	1641.32	1490.47	1558.28	1515.09	1513.56	1539.73
Ga04g01650	374.342	381	390.557	372.135	381.837	360.166	333.774	378.669	360.833	379.311	386.825	339.75	358.632	377.787	366.658	375.905
Ga04g01653	NA	NA	121.763	124.85	NA	NA	134.818	NA	NA	NA	129.313	127.579	141.367	130.46	NA	NA
Ga04g01667	NA	3164.85	NA	3178.83	NA	3157.57	NA	NA	NA	3179.89	NA	3131.79	NA	3181.68	3174.88	3172.5
Ga04g01668	NA	114.609	NA	101.92	64.973	54.133	32.387	105.333	109.6	NA	NA	NA	96.8	84	NA	NA
Ga04g01673	268.376	NA	NA	280.35	NA	276.417	NA	NA	NA	NA	NA	NA	NA	NA	NA	NA
Ga04g01675	174.688	NA	NA	152.455	NA	NA	NA	NA	NA	NA	NA	NA	NA	NA	NA	NA
Ga04g01740	NA	825.075	825.145	825.275	825.189	824.738	NA	825.229	824.889	825.206	825.079	824.879	824.956	825.019	825.048	825.091
Ga04g01745	NA	NA	NA	187.529	190.218	183.872	211.909	206.317	NA	176.244	172.288	NA	173.923	189.632	192.448	NA
Ga04g01748	NA	261.158	254.654	284.31	280.947	269.567	272.71	285.6	268.5	287.143	272.1	NA	287.564	283.913	291	286.275
Ga04g01770	434.86	422.25	407.455	406.64	405.692	324.6	387.6	NA	411.6	396.857	415.475	NA	412.8	416.347	NA	428.562
Ga04g01777	197.357	207.423	203.567	205.159	211.023	184.607	198.022	206.133	192.455	201.652	209.621	175.75	185.669	190.889	201.283	206.182
Ga04g01785	1972.12	2512.56	2403.29	2233.22	2883.23	2592.63	1715.61	2579.42	2101.32	1986.15	2385.74	1801.83	2370.99	2183.17	2995.71	2726.07
Ga04g01787	702	711.962	712.219	682.546	699.496	729.75	715.455	697.698	716.478	696.519	712.617	706.111	702	699.259	699.758	711.075
Ga04g01792	199.351	NA	NA	236.758	199.019	198.235	198.262	181.851	188.407	179.903	221.25	325.313	183	215.261	239.54	176.106
Ga04g01800	NA	141.63	NA	168.4	NA	NA	NA	NA	155.484	165.091	NA	NA	NA	NA	166.667	171.5
Ga04g01801	818.7	822.525	834	828.263	801.076	794.86	799.105	808.068	818.417	812.423	821.857	NA	812.143	824.633	830.222	823.8
Ga04g01809	204.017	137.036	140.758	157.977	142.978	89.831	72.824	156.396	123.81	151.444	153.942	NA	153.158	118.459	144.115	171.268
Ga04g01828	NA	123.444	NA	117.432	97.977	110.841	NA	110.182	NA	111	NA	NA	NA	109	NA	NA
Ga04g01829	NA	NA	NA	205.951	193.606	175.302	208.107	216.055	186.217	210.075	215.667	131	193.424	222.179	200.273	NA
Ga04g01830	252.714	252.432	253	253.318	252.894	252.821	252.761	252.757	252.6	252.417	252.922	252.853	252.731	252.786	252.761	NA
Ga04g01831	NA	NA	NA	2160.5	NA	2161.57	NA	2162.76	2161.48	2160.62	NA	NA	2161.3	NA	2161.45	NA
Ga04g01833	NA	352.674	NA	391.6	266.327	296.052	364.154	318.19	282.059	368.243	355.897	NA	359.261	339.5	353	NA
Ga04g01834	NA	NA	NA	NA	NA	NA	1124.08	NA	1120.91	NA	NA	1077.86	NA	NA	NA	NA
Ga04g01843	NA	NA	NA	NA	176.903	197	180.375	195.385	NA	NA	188	NA	NA	NA	NA	NA
Ga04g01848	1172.59	NA	1162.14	NA	NA	NA	NA	NA	NA	NA	NA	NA	NA	NA	NA	NA
Ga04g01850	NA	NA	522.448	NA	512.521	513.976	521.577	523.652	NA	NA	516.226	492.04	523.917	510.533	NA	NA
Ga04g01855	NA	NA	NA	210.444	210.324	212.456	NA	208.946	NA	208.308	190.699	NA	NA	197.852	NA	NA
Ga04g01860	299	296.844	297.519	294.631	290.788	296.519	298.407	294.462	299	299	299	261.092	298.525	294.55	299	299
Ga04g01862	NA	NA	NA	299.872	265.094	281.667	248.326	273.086	279.091	285.871	282.432	259.859	NA	247.44	NA	NA
Ga04g01884	NA	NA	NA	564.649	551.681	560.647	541	546.377	562.75	559.633	554.114	535.585	NA	563.463	559.933	556.095
Ga04g01885	NA	1380.94	1430.82	1387.85	1384.3	1424.2	1378.95	1401.6	1433.03	1411.09	1397.73	1355.2	NA	1423.14	1422.48	NA
Ga04g01891	NA	NA	217.556	239.84	185.918	NA	NA	NA	229.667	214.095	174.211	157	247.135	201.591	225.125	NA
Ga04g01893	NA	NA	NA	203.875	222.85	189.5	NA	220.462	NA	NA	231.667	NA	217	NA	NA	NA
Ga04g01929	NA	NA	674.043	625.692	601.095	NA	NA	596.721	NA	NA	641.828	NA	654.389	594.7	NA	NA
Ga04g01932	322.797	NA	NA	349.983	NA	NA	NA	NA	344.592	NA	NA	NA	NA	NA	NA	331.154
Ga05g00003	445.764	386.777	412.5	411.745	389.172	416.074	363.353	361.298	428.914	420.084	422.672	312.394	451.778	443.885	433.208	441.765
Ga05g00004	801.176	NA	377.5	490.733	336.889	392.857	270	297.87	392.857	NA	395.417	NA	353.611	439.101	571	771.667
Ga05g00012	NA	297.924	313.698	305.752	271.921	275.36	295.316	273.635	303.617	290.278	297.191	283.16	306.528	304.718	296.971	285.136
Ga05g00020	63.401	NA	53	158.5	NA	118.31	93.839	NA	88.167	70.583	NA	NA	53	55.638	NA	NA
Ga05g00022	NA	2125.17	2166.61	1842.55	1899.21	1842.95	2032.44	2138.12	2363.82	2387.56	2318.6	2209.17	2091.34	2223.43	1470.26	NA
Ga05g00034	NA	510	494.85	510	504.684	510	464.091	482.455	496.227	500.381	507.233	489.925	481.944	506.152	494.219	497.375
Ga05g00039	NA	222.96	192.915	198.157	174.679	160.29	159.381	168.044	174.401	NA	151.267	NA	170.72	138.486	209.376	171.418
Ga05g00044	1334	1306.22	1338.58	1331.2	1306.18	1332.09	1318.86	1313.13	1322.96	1334.09	1331.13	1300.7	1344.74	1333.32	1329.22	1315.23
Ga05g00047	NA	316.033	310.25	297.8	300.259	310.25	NA	308.076	NA	316.407	313.017	NA	318.638	331	305.678	325.497
Ga05g00049	NA	81.699	66.231	83.087	NA	79.682	NA	86.132	NA	84.488	NA	NA	NA	NA	NA	86.917
Ga05g00053	NA	162.923	NA	148.717	112.259	NA	NA	NA	NA	145.045	129.272	NA	NA	145.594	NA	138.76
Ga05g00055	446.667	NA	NA	303.75	258.439	209.75	275.048	NA	369.913	NA	NA	NA	NA	368.571	NA	NA
Ga05g00058	2625	396.647	861.608	1551.12	2586.21	2513.06	2392.24	2481.24	2476.88	1507.74	2544.43	NA	1891.8	2014	2110.47	2625
Ga05g00061	242.455	242.889	244.8	229.424	221.688	142.556	164.273	226.167	200.571	242.154	241.194	102.286	195.276	234.746	169.857	231.286
Ga05g00066	175.763	177.803	175.094	175.949	174.942	173	175.016	173	174.394	176.782	177.832	NA	173	180.917	175.522	176.487
Ga05g00067	NA	275.793	302.816	284.561	274.5	280.349	288.667	300	275.793	279.978	284.269	228.964	279.857	280.605	278.129	289.5
Ga05g00069	NA	131.25	131.512	131.792	131.369	129.988	131.233	130.909	130.744	130.789	NA	NA	130.73	130.589	130.268	NA
Ga05g00071	NA	209.603	199.184	227.153	189.875	180.906	184.035	193.193	223.481	221.151	209.562	176.592	217.778	206.714	235.397	234.136
Ga05g00082	NA	NA	NA	143.923	NA	NA	131.646	NA	140.968	148.032	136.629	NA	155.423	141.964	NA	NA
Ga05g00085	NA	NA	NA	784.87	827.385	836	NA	838.24	NA	NA	840.308	NA	NA	892	NA	NA
Ga05g00094	266.4	267.367	292.22	287.931	255.34	273.483	270.974	267.278	288.125	272.145	283.116	259.306	285.741	272.239	292.644	281.288
Ga05g00096	NA	213.872	217.224	212.955	211.893	214.136	208.447	214	210.458	214.415	220.661	NA	208.714	207.901	209.111	NA
Ga05g00098	NA	NA	NA	217.462	205.188	229.846	NA	200	212.457	220.582	221.92	214.429	225.128	244	223.706	204.851
Ga05g00099	NA	1263.03	977.25	1149.06	1133.61	1021.27	NA	983.796	1508.57	1041.27	1301.28	1496.05	1474.65	1375.63	1230.83	1147.92
Ga05g00100	1112	1141	1136.42	1128.35	1124.89	1130.64	1120.92	1113.45	1137.48	1126.5	1129.58	NA	1113.32	1126.5	1126.85	1122.36
Ga05g00121	848.436	NA	NA	842.653	NA	825.16	837.676	NA	850.449	844.035	853.259	847.333	840.381	838.797	NA	837.684
Ga05g00128	NA	NA	NA	195.571	225.828	NA	NA	NA	214.13	NA	232.359	NA	NA	228.475	207.429	220.654
Ga05g00130	288.379	286.789	NA	307.353	280.882	291.182	279.571	287.186	284.2	314.765	298.158	NA	308.333	298.692	302	283
Ga05g00131	NA	NA	189.851	188.541	173.921	183.601	172.821	180.819	180.691	NA	188.693	NA	NA	195.923	NA	NA
Ga05g00152	186.32	NA	NA	200.533	NA	200.533	179	185.548	194.189	204	197.827	192.97	NA	197.012	204	NA
Ga05g00154	621.462	657.871	657.936	636.443	659.243	661.05	669.62	655.154	630.622	659.662	626.863	662.798	635.361	660.427	628.08	621.763
Ga05g00156	NA	NA	NA	207	NA	169.435	NA	199.565	NA	188.206	NA	NA	189.247	182.571	186	NA
Ga05g00164	NA	295.2	589.952	307.113	1221.54	NA	NA	1069.67	NA	304.571	1434.38	NA	298.48	557.073	561.077	NA
Ga05g00167	NA	897	900.125	894.731	904.705	897.21	887.302	901.714	893.067	904	909.799	894.197	909.843	900.984	897.913	897.517
Ga05g00168	NA	352.884	348	354.653	351	321.167	NA	317.571	337.5	349.953	338.586	NA	NA	338.053	356.4	NA
Ga05g00173	NA	NA	109.694	111.735	NA	75	NA	NA	92.241	123.276	105.233	NA	NA	126.351	104.032	100.424
Ga05g00181	357.95	385.67	376.875	393.845	338.479	359	393.738	360.071	389.447	373.13	343.014	317.4	390.987	375.9	385.169	362.529
Ga05g00185	NA	NA	166.805	173.68	171.167	202.583	NA	179.537	187.6	200.857	NA	143.588	176.853	NA	NA	NA
Ga05g00189	2337.69	2354.03	2352.18	2348.94	2344.73	2346.92	2347.95	2339.01	2348.17	2353.84	2351.88	2352.74	2355.07	2353.06	2346.07	2337.69
Ga05g00198	NA	224.188	NA	203.835	199.308	202.652	210.448	203.429	234.586	217.465	220.182	NA	226.048	201.186	226.444	227.732
Ga05g00201	217.958	224.182	214.867	225.61	225.948	225.345	217.478	224.356	225.549	221.913	224.652	NA	227.248	225.558	228.298	225.755
Ga05g00204	NA	NA	NA	228.345	252.839	295.39	94.826	267.11	229.048	286.582	181.377	NA	230.069	229.925	348.07	NA
Ga05g00205	NA	1787.68	1798.47	1782.39	1782.04	1798.33	NA	1788.15	NA	1792.52	1764.12	NA	NA	1788.46	1803.59	NA
Ga05g00217	NA	NA	331.101	326.889	NA	NA	NA	NA	NA	318.474	NA	NA	334.458	326.735	NA	NA
Ga05g00218	NA	NA	405.429	416.5	409.857	379.574	373.875	410.118	380.333	417.581	403.818	NA	391.914	409.95	426.746	NA
Ga05g00220	1120.07	1186.93	1174.98	1203.31	1183.59	1180.01	NA	1191.33	1142.72	1188.5	1173.06	NA	1206.23	1194.26	NA	1184.75
Ga05g00227	617.009	627.218	582.783	624.44	586.125	606.802	621.339	599.352	622.852	611.597	586.252	NA	628.406	616.875	627.426	601.882
Ga05g00229	NA	314.188	314.358	317.608	539.768	310.476	302.426	320.462	329.182	348.635	343.085	299.429	300.182	311.167	715.939	NA
Ga05g00234	NA	NA	NA	948.375	919.667	913.6	936.381	954.588	932.387	NA	951.322	NA	902.919	904.393	898.963	945.239
Ga05g00246	NA	NA	NA	1920.22	1628.93	865.034	NA	1342.46	340.7	NA	747.619	NA	NA	NA	NA	1517.22
Ga05g00251	NA	NA	NA	NA	NA	304.854	288.839	301.711	NA	NA	291.286	NA	287.071	294.217	NA	NA
Ga05g00252	NA	NA	NA	NA	290.308	253.385	NA	NA	NA	307.091	319.043	NA	NA	NA	NA	NA
Ga05g00255	NA	NA	NA	421.7	428.143	NA	NA	NA	NA	444.25	NA	NA	NA	NA	NA	NA
Ga05g00256	NA	702.095	NA	695.229	697.513	697.19	NA	679.366	686.4	655.5	698.043	634.519	707	688.426	700.941	700.133
Ga05g00266	346.036	349.643	351	348.163	NA	317.835	351	NA	348.482	351	NA	NA	NA	347.2	NA	351
Ga05g00267	NA	254.76	241.516	245.62	251.625	253	NA	243.692	NA	251.059	257.349	NA	264	254.692	NA	NA
Ga05g00270	243.474	241.769	240.919	235.92	239.239	224.12	225.915	235	234.43	231.872	233.624	218.667	230.625	224.066	233.461	235.072
Ga05g00274	NA	NA	NA	NA	NA	NA	286.903	NA	250.212	304.2	296.293	NA	NA	277	NA	NA
Ga05g00281	209.2	198.621	205.835	197.342	184.261	176.166	185.6	184.938	193.671	184.968	187.016	186.364	190.64	191.789	200.426	187.259
Ga05g00291	NA	163.625	156.708	163.241	140.8	150.656	NA	151.654	NA	156.912	156.563	NA	166.936	154.137	174	NA
Ga05g00296	NA	198.947	188.588	180.632	NA	NA	199.304	NA	NA	193	203	191.143	NA	190.5	NA	NA
Ga05g00303	253.51	280.292	282.685	275.376	264.738	273.997	255.885	264.878	267.718	285.425	276.897	270.487	279.545	283.58	272.778	284.382
Ga05g00305	NA	432.875	275.8	424.838	258.826	NA	NA	263.6	NA	291.211	265.526	615.593	344.12	464.405	681.345	NA
Ga05g00312	1165.04	1134.59	1199	1185	1171.28	1167.89	1186.5	1176.27	1199	1195.3	1185.36	1175.74	1199	1191.31	1199	1191.77
Ga05g00321	513.356	NA	NA	1221.77	935.016	609.491	755.375	499.5	NA	NA	NA	NA	NA	NA	NA	436.263
Ga05g00322	NA	NA	NA	2118.21	2151.23	2247	NA	NA	NA	2247	2247	NA	NA	NA	2100.53	2062.56
Ga05g00324	431	459	442.333	455.842	470.051	417.783	453.857	464.333	437.933	410.701	464.179	455.533	455.216	443.203	454.631	466.429
Ga05g00328	NA	196.513	183.8	209.406	147.671	174.867	158.175	199.185	213.28	209.111	196.861	NA	210.6	169.182	209.895	NA
Ga05g00332	NA	112.36	111.723	114.264	NA	NA	NA	NA	NA	113.113	110.883	NA	99.172	101.557	NA	NA
Ga05g00339	1200.75	1238.47	1238.03	1225.56	1213.54	1242.5	1216.56	1224.21	1237.88	1245.34	1233.69	1172.64	1237.88	1223.26	1224.86	1237.04
Ga05g00353	NA	206	NA	206	NA	NA	199.053	206	194.593	NA	206	152.623	NA	NA	188	188.939
Ga05g00357	NA	128.902	120.25	117.283	122.463	94.607	NA	103.933	134.885	137.235	NA	NA	NA	NA	NA	NA
Ga05g00365	913.333	886.5	912.822	898	904.877	896.146	875.051	912.023	895.651	898.377	904.888	861.32	884.354	906.154	909.348	902.75
Ga05g00368	NA	477.833	492.933	395.375	620.655	452.364	435.667	761.615	NA	410.714	556.469	NA	420.154	453.762	NA	NA
Ga05g00377	352.155	359.172	359.316	346.944	362.909	335.739	328.005	356.778	345.897	352.481	357.243	352.217	336.796	339.905	358.859	369.924
Ga05g00380	NA	NA	NA	NA	394.389	NA	NA	307.873	NA	NA	NA	NA	NA	NA	NA	NA
Ga05g00384	NA	NA	361.759	398.8	NA	NA	NA	NA	400	NA	356.154	NA	397.628	385.652	384.958	NA
Ga05g00387	NA	NA	NA	232.926	NA	NA	NA	NA	219.813	239.301	244.077	NA	235.338	231.654	NA	NA
Ga05g00388	118.39	NA	124.304	155.451	105.652	119.045	NA	109.609	149.833	NA	120.879	NA	148.75	134.667	NA	136.451
Ga05g00394	NA	NA	NA	NA	642	642.789	NA	642.571	NA	NA	NA	643.556	NA	NA	NA	NA
Ga05g00406	461	457.25	455.706	452.818	458.02	450.286	454.077	456.325	452.964	449.103	441.541	NA	437.667	453.703	436.556	452.563
Ga05g00407	NA	NA	NA	249.125	NA	NA	NA	NA	240.412	NA	NA	NA	NA	266	NA	228.5
Ga05g00408	344.719	NA	NA	NA	NA	NA	NA	NA	NA	NA	NA	NA	NA	NA	NA	NA
Ga05g00414	NA	NA	669.246	613.519	630	NA	643.364	675.3	736.655	786.569	757.319	NA	706.733	837.936	NA	NA
Ga05g00425	NA	258.735	223.769	239.742	239.957	279.207	270.308	261	262.375	243.4	261.431	NA	228	238.773	239.667	258.556
Ga05g00426	508.027	514.188	NA	517.101	527.413	522.152	539.886	536.013	499.179	492.8	530.48	NA	562.231	495.348	535.769	534.406
Ga05g00427	NA	NA	NA	NA	NA	NA	220.357	310.273	267.018	NA	NA	NA	NA	NA	NA	NA
Ga05g00434	455.435	473.867	474.505	469.667	468.741	476.25	467.8	477.971	458	482.5	468.938	NA	478.72	477.574	470.833	462.483
Ga05g00438	216.882	157.56	178.729	136.095	152.346	185.286	195.511	166.358	206.338	127	153.305	193.213	167.404	162.471	147.373	127
Ga05g00443	NA	152.88	141.733	156.432	NA	158.069	158.471	151.043	154.909	153.517	140.429	NA	154.659	151.728	160.178	153.375
Ga05g00452	NA	281.282	278.949	269.097	267.5	227.389	263.16	258.64	242.835	270.091	264.96	NA	273.971	272.631	275.51	275.459
Ga05g00453	NA	331.431	386.831	392.959	381.209	373.8	332.339	NA	339.6	NA	353.75	366	371.621	369.188	376.867	NA
Ga05g00456	2163.05	NA	NA	2048.53	541.111	1429.27	2086.72	824.216	2180.33	2285.75	NA	NA	NA	1790.95	NA	NA
Ga05g00457	306.103	NA	NA	376.588	NA	NA	NA	NA	NA	385	NA	NA	NA	347.696	NA	NA
Ga05g00475	NA	611.105	611.556	611.361	610.714	611	NA	611.262	NA	607.968	610.66	612.593	609.512	611	613.613	NA
Ga05g00481	NA	NA	NA	NA	NA	NA	234.277	NA	273.826	294	275.44	NA	279.409	270.8	NA	NA
Ga05g00485	NA	192	NA	NA	NA	NA	NA	NA	NA	NA	NA	NA	NA	NA	173.276	NA
Ga05g00492	221.273	221.281	220.344	221.766	221.641	221.071	221.026	221.209	221.591	220.308	221.2	220.564	221.223	220.205	220.884	221.771
Ga05g00493	284.119	290.559	277.24	311.782	273.183	262.384	307.724	290.214	299.298	289.549	276.674	276.563	302.649	295.504	300.482	305.837
Ga05g00498	194.7	167.654	180.035	167.95	167	167	167	167	167	169.037	167	NA	NA	NA	169.693	169.524
Ga05g00500	NA	NA	NA	175.255	198.438	191.286	177.863	181.643	150.236	NA	NA	136.964	214	212.125	NA	NA
Ga05g00519	NA	NA	NA	NA	NA	NA	NA	NA	NA	NA	NA	NA	NA	NA	226.818	NA
Ga05g00524	207.048	234.537	201	232.78	NA	201	NA	240.286	211.714	230.762	228.778	201	201	NA	219.382	226
Ga05g00525	110.056	116.636	115.306	116.532	102.719	103.816	102.939	102.455	128.412	121.8	117.572	97.462	114.979	113.952	114.421	116.108
Ga05g00530	226.889	234.522	234.551	236.814	230.667	232.566	231.088	230.603	227.073	237.272	232.525	NA	201.2	232.4	233.857	236.226
Ga05g00549	273.583	256.909	251.1	219	230.568	NA	NA	246.84	236.9	258.2	259.061	179.311	233.857	222.391	261.138	254.758
Ga05g00550	NA	NA	NA	1716.98	1725.62	1859.91	NA	1851.21	NA	1776.62	1699.37	NA	NA	NA	NA	1741.97
Ga05g00553	392.027	394.476	394.841	398.192	391.63	399.172	397.705	387.051	398.486	413.953	417.83	372.714	419.21	419.069	397.525	404.193
Ga05g00555	1974.6	1997.21	1979.69	1981.01	1981.49	1975.06	1980.7	1985.95	1992.69	1987.37	1977.16	1953.67	1990.55	1982.61	2002.32	1992.22
Ga05g00561	NA	161	160.44	162.25	162.176	161.171	NA	162.25	NA	162.378	162.063	NA	161.533	160.613	162.385	NA
Ga05g00569	1805.36	NA	1805.65	1826.12	1813.89	1826.84	1781.16	1816	NA	NA	1815.18	1804.6	1825	1820.81	1810.79	1815.27
Ga05g00582	NA	404.933	393.907	397.815	NA	NA	NA	NA	NA	403.207	452.718	NA	NA	NA	427.551	NA
Ga05g00591	NA	NA	NA	221.245	216.407	NA	NA	NA	NA	225.176	198.28	NA	232.806	222.02	208.208	NA
Ga05g00596	NA	NA	324	301.023	315.915	324	312.644	302.979	318.759	313.867	314.979	NA	320.659	317.261	NA	NA
Ga05g00598	NA	NA	NA	349.7	142.603	153.814	167.903	286.821	160.1	NA	NA	149.5	NA	NA	NA	NA
Ga05g00600	1417.65	1426.17	1427.56	1417.98	1422.51	1425.5	1413.53	1426.9	1421.31	1425.97	1421.69	1380.34	1407.23	1423	1424.01	1427.86
Ga05g00610	259.645	264	266.288	263.14	247.674	281.241	228.957	271.56	276.575	283.385	283.326	NA	282.621	264.154	243.136	272.629
Ga05g00615	NA	355.853	364.293	361.269	NA	NA	NA	NA	NA	352.5	NA	NA	NA	NA	353.556	NA
Ga05g00616	170.059	188.093	179.871	191.172	192.744	200.762	164.8	187.148	179.2	168	189.023	149.465	209.469	194.947	194.378	188.459
Ga05g00623	NA	3363	3363	3349.31	3354.98	3329.55	NA	3350.57	NA	3355.33	3355.33	3334.79	3358	3363	3350.57	3353.42
Ga05g00624	NA	NA	NA	160.087	NA	152.667	NA	136.667	159.231	NA	NA	NA	NA	NA	NA	NA
Ga05g00625	223.79	232.871	237.797	232.903	212.65	203.667	216.25	NA	230.558	221.4	230.624	208.6	232.923	231.118	220.344	232.37
Ga05g00630	NA	NA	NA	163	130.453	134.76	163.73	145.818	123.76	154.587	NA	NA	NA	NA	NA	NA
Ga05g00632	1022.92	1016.52	1040.29	1006.72	1040.89	994.733	1027.46	1042.64	997.567	1034.77	1043.5	NA	1007.82	1008.89	1015.29	1017.53
Ga05g00634	NA	231.185	202.667	206	NA	NA	NA	NA	NA	224.667	NA	NA	NA	NA	216.667	NA
Ga05g00639	327.311	302.303	298.239	300.707	299.02	283.535	283.27	295.982	294.281	310.672	302.185	290.415	304.28	299.828	303.358	304.006
Ga05g00644	232.361	242.593	218.649	228.354	218.278	227.273	223.196	220.482	226.429	221.57	224.859	213.8	224.151	238.906	237.262	229.911
Ga05g00648	NA	856.048	588.221	474.679	552.997	645.492	520.977	669.401	555.043	601.324	536.675	881.111	541.011	589.257	720.378	667.417
Ga05g00652	121	128.644	134.633	131.776	122.341	NA	106.365	123.316	125.906	132.318	123.967	132.771	120.95	145.736	136.403	125.241
Ga05g00656	NA	NA	NA	316.4	303.37	299.709	300.338	303.015	307.593	307.006	302.252	NA	287.722	300.859	NA	298.121
Ga05g00667	160.617	NA	166.02	176.278	155.381	148.108	NA	154.733	181.727	177.148	151.226	NA	180.375	159.082	187.837	NA
Ga05g00675	NA	253.333	262.508	258.182	259.474	246.538	278.222	259.273	265.568	263.091	260.17	206.2	269.455	273.855	273.4	276.2
Ga05g00679	795.769	470.1	480.917	599.944	529.397	429.317	443.5	454.684	455.854	416.433	431.344	516.117	433.206	452.051	571.926	633.467
Ga05g00682	NA	NA	NA	246.857	236.895	218.275	NA	240.8	NA	253.846	NA	235.5	NA	235.5	NA	NA
Ga05g00684	260.667	264.909	256.275	258.121	267.789	246.723	256.269	263.096	251.505	261.672	263.722	257.448	243.982	250.676	265.642	263.903
Ga05g00687	NA	214.32	NA	207.829	216.858	194.643	NA	212.797	NA	NA	199.292	172.667	NA	NA	220	NA
Ga05g00693	3326.28	NA	NA	3325.95	3325.9	3325.9	NA	NA	3326.08	3326.15	NA	3325.36	3326.24	3326	3326.41	3326.35
Ga05g00700	NA	NA	NA	NA	289.524	215.851	NA	253.333	NA	NA	NA	NA	216.75	259.844	NA	NA
Ga05g00705	NA	210.545	183.5	214.558	193.178	217.707	226	212.535	198.955	207.522	180.145	167.475	188.357	201.575	226	202.552
Ga05g00710	265.2	232.319	299.222	215.73	224.355	216.694	223.739	243.099	226.948	247.185	249.2	NA	NA	NA	231.271	251.919
Ga05g00714	945.798	959.636	935.82	955.652	NA	NA	NA	NA	946.78	956.846	925	NA	NA	NA	957	956.2
Ga05g00739	115.901	140	115.649	146.979	120.714	122	142.211	137.244	142.672	131.642	112.254	130.207	123.302	139.606	140.209	131.333
Ga05g00740	NA	244.502	256.471	247.647	252.745	259.816	262.885	253.271	254.028	250.813	254.396	256.618	255.134	255.509	241.218	249.158
Ga05g00746	NA	NA	288.087	289.022	261.529	278.108	273.077	276.877	291.419	274	NA	NA	298.8	279.846	294	NA
Ga05g00752	NA	276.86	282.935	247.903	250.271	245.194	251.24	258.231	268.884	272.172	287.133	247.54	266.277	289.244	269.262	268.511
Ga05g00759	302.335	310.883	304.343	301.152	292.836	NA	NA	277.545	NA	290.099	283.844	NA	292.836	295.434	NA	307.945
Ga05g00772	208.525	NA	NA	191.215	181.542	181.923	74.835	188.772	192.557	289.976	200.2	NA	239.582	230.958	NA	NA
Ga05g00773	256.619	289	282.6	278.474	277.571	245.627	256.619	276.606	263.737	274.882	263.684	253.944	262.913	289	277.571	269
Ga05g00788	197.087	202.488	205.635	199.727	194.405	196.101	193.094	195.23	204.976	196.484	196.108	184.273	211.822	199.105	201.205	208.914
Ga05g00790	NA	NA	NA	399.83	360.118	373.024	366.6	367.791	395.219	389.875	383.041	NA	416	384.333	399.333	NA
Ga05g00799	NA	NA	NA	385.941	NA	344.923	NA	NA	350.438	NA	373.904	NA	NA	347.522	370.81	NA
Ga05g00803	NA	NA	427.5	NA	429.4	377.683	NA	425.528	NA	448.4	NA	NA	415.409	437.521	NA	NA
Ga05g00806	177.594	178.565	176.143	176.389	175.683	172.75	162.636	177.175	179.95	179.714	166.336	139	167.561	161.44	183.74	184.329
Ga05g00811	NA	NA	NA	NA	1671.44	1668.5	NA	1661.78	NA	1658.4	1668.96	NA	1675.31	1667.03	NA	NA
Ga05g00821	NA	195.226	206.927	196.174	199.228	200.857	195.512	198.316	204.72	203.149	209.689	NA	207.378	196.4	199	212
Ga05g00824	NA	159.486	155.233	161.323	NA	NA	166	NA	160.602	161.925	158.882	NA	161.139	154.99	161.717	159.717
Ga05g00825	130.121	NA	NA	127.829	NA	NA	NA	NA	123.385	NA	NA	NA	NA	NA	111.154	120.8
Ga05g00832	126.892	147	97.594	132.814	NA	NA	NA	NA	139.574	133.714	NA	82.207	124.857	NA	NA	NA
Ga05g00835	NA	NA	2512.75	NA	2444.55	2487.14	2389.08	2444.52	NA	2380.82	NA	NA	NA	2566.33	NA	NA
Ga05g00839	120.5	100.426	102.562	105.674	98.306	98.246	98.253	100.781	103.346	100.781	100.809	101.402	102.877	101.217	104.269	105.962
Ga05g00844	148.208	160.899	157.11	156.241	158.216	157.027	156.609	158.962	156.174	156.883	159.102	148.501	154.322	155.898	155.045	155.521
Ga05g00845	226.69	222.583	244.74	232.587	213.318	226.121	223.625	213.514	232.581	247.179	224.829	217.122	248.053	245.914	243.858	221.65
Ga05g00846	149	174.846	172.471	211.192	NA	NA	NA	NA	186.882	197.364	197.364	NA	NA	193.8	209.421	187.5
Ga05g00853	269.524	307.696	261	284.014	265.972	264.255	261	265.42	261	279.359	264.034	NA	261	266.042	292.758	261
Ga05g00854	270.85	NA	NA	NA	254.391	NA	NA	264.258	NA	NA	NA	NA	NA	NA	NA	NA
Ga05g00878	299.58	206.535	164.25	253.837	177.37	267.362	286.246	267.12	263.075	244.96	241.855	96.611	232.109	215.802	256.833	263.016
Ga05g00880	57.333	NA	59.95	59.792	68.778	62.004	66.244	63.32	84.596	69.96	67.894	NA	56.218	65.594	71.5	68.809
Ga05g00890	NA	147.302	143.112	148.649	NA	NA	NA	NA	143.446	152.046	145.876	NA	125	145.302	155.375	NA
Ga05g00907	251	371.374	686.677	285.542	372.13	251	262.663	293.741	271.972	592.061	788.552	NA	NA	NA	291.403	675.369
Ga05g00908	NA	430.725	NA	435.935	445.097	NA	449.593	NA	453.053	445.35	450.96	418.3	NA	NA	441.375	NA
Ga05g00915	376.289	323.558	358	332.361	306.421	346.954	285.846	343.106	359.239	322.512	322.584	NA	363.6	313.407	344	336.588
Ga05g00926	NA	NA	NA	NA	NA	NA	NA	NA	NA	NA	NA	NA	272.783	NA	NA	NA
Ga05g00933	NA	NA	NA	223	211.882	NA	NA	197.8	NA	NA	NA	NA	NA	NA	NA	NA
Ga05g00936	171.315	NA	NA	168.43	NA	NA	160.654	NA	179.464	NA	152.375	NA	NA	176	NA	159.2
Ga05g00938	NA	295.226	315.043	318.32	300.588	320.228	248.579	339.646	324.6	343.923	348.641	NA	298.909	326.095	NA	NA
Ga05g00949	NA	633.595	795.965	403.033	NA	NA	NA	NA	NA	561.464	605.065	NA	711.99	778.336	596.047	703
Ga05g00953	513.453	508.6	509.129	514.077	508.83	517.48	516.595	510.9	513.368	512.65	509.678	NA	513.618	513.56	507.782	513.115
Ga05g00960	288.506	284	295.238	284.202	283.36	287.853	288.493	288.78	288.214	284.167	286.405	273.333	286.988	290.413	292.903	289.444
Ga05g00964	NA	924.073	1001.12	1085.42	1131.75	653.936	NA	981.194	757.5	1077.83	751.442	NA	NA	662.034	958.1	NA
Ga05g00965	307.118	290.685	331.276	281.162	325.25	273.938	253.585	306.875	291.807	281.354	292.182	278.714	267.269	259.847	306.929	297.737
Ga05g00974	1513.72	1502.56	1527.63	1515.18	1495.33	1520.63	1517.67	1506.5	1523.01	1515.43	1508.73	NA	1523.49	1539.21	1511	1511.1
Ga05g00975	1288.15	1302.35	1283.49	1300.31	1273.29	1278.24	1285.29	1284.13	1297.61	1293	1285.38	1226.53	1278.19	1276.72	1295.69	1292.33
Ga05g00976	NA	NA	NA	192.875	213.742	222.471	NA	219.81	NA	246	231.714	NA	217.429	226.952	NA	206
Ga05g00979	446.688	NA	NA	347.017	341.741	334.628	231.25	197.9	NA	390.513	380.777	NA	448.436	424.751	NA	303.778
Ga05g00983	NA	283.379	273.08	285.779	279.814	305	NA	268.357	295.721	286.927	295.806	288.235	301.833	287.188	299.103	291.32
Ga05g00995	158.191	161.571	NA	161.142	160.802	160.878	158.349	160.794	162.524	163.439	163.394	153.706	160.688	159.863	NA	155.634
Ga05g00996	315.767	NA	NA	297.321	NA	318.381	315.74	313.172	315.647	NA	323.69	NA	NA	302.452	NA	NA
Ga05g01002	311.394	315.63	315.777	306.567	300.813	309.558	306.389	298.07	315.127	311.645	310.104	317	315.299	315.543	317	312.441
Ga05g01003	313.303	306.368	309.684	308.921	308.578	303.039	304.787	307.377	312.566	312.325	303.523	309.821	313.47	311.921	305.017	310.865
Ga05g01005	NA	NA	NA	268.811	284.349	238.765	NA	269.909	NA	NA	NA	NA	NA	NA	NA	NA
Ga05g01007	NA	NA	652.273	649.75	651.918	660.407	656.375	650.2	654.76	659.388	655.847	639.75	659.958	658.049	646.083	NA
Ga05g01009	NA	NA	NA	733.143	729.676	686	708.5	741	NA	789.605	733.143	686	962.279	878.5	866	821
Ga05g01010	255.494	NA	NA	308.727	266	285.677	221.455	271.922	NA	294.545	284.571	NA	NA	299.077	NA	NA
Ga05g01017	212.17	213.032	212	212.157	212.727	212.3	212.252	212.19	212.222	213.279	213.506	212	213.035	212.686	212.23	212.568
Ga05g01026	172	171.743	182.164	172.803	178.252	166.016	163.277	173.899	170.82	168.667	177.844	167.875	181.84	175.76	168.391	171.392
Ga05g01033	NA	NA	NA	NA	NA	4.167	NA	6.797	NA	NA	NA	NA	NA	NA	NA	NA
Ga05g01035	399.5	308.569	391.291	317.754	312.69	271.566	348.304	338.958	343.438	357.177	316.359	475.927	429.286	405.93	426.519	393.579
Ga05g01040	264.321	252.841	271.532	248.723	231.944	235.959	255.647	258.647	261.188	250.945	255.09	233.132	249.579	259.296	272.882	253.188
Ga05g01045	406.988	458.828	444.687	427.967	467.513	453.307	419.443	442.87	429.026	446.93	409.07	452.672	382.141	445.959	427.479	435.87
Ga05g01047	NA	368	NA	352.314	355.692	325.073	NA	333.714	NA	365.612	355.126	282.286	341.953	361.239	357.841	NA
Ga05g01048	NA	99.575	123.557	125.344	112.011	117.759	100.563	109.298	121.018	123.989	139.82	NA	136.485	137.535	121.012	114.509
Ga05g01049	257.72	251	246.265	254.294	204.333	241.497	265	240.182	257.058	233.348	238.458	NA	265	249.174	252.638	NA
Ga05g01052	NA	153.069	184.273	198.018	198.67	190.704	204.891	190	181.679	197.5	197.452	NA	183	192.48	197	181
Ga05g01057	171	190.5	150.958	186.306	166.784	164.118	162.875	159.981	188.267	174.865	152.669	NA	178.336	165.899	177.583	161.333
Ga05g01061	NA	244.825	260.676	248.347	NA	216.94	234.24	NA	241.524	252.2	258.726	NA	249.84	264	246.647	260.629
Ga05g01067	1267.97	1268.01	1285	1280.86	1269.04	1235.33	1253.07	1278.38	1263.41	1276.38	1266.08	1285	1270.51	1272.87	1271.66	1263.19
Ga05g01077	NA	568.071	655.914	736.448	677.029	577.037	446.349	680.24	666.313	505.744	803.883	571.917	711.027	583.806	750.5	879.086
Ga05g01083	NA	NA	137	176.085	NA	NA	NA	NA	NA	174.332	167.82	NA	167.991	172.169	NA	NA
Ga05g01087	NA	NA	NA	NA	NA	NA	NA	NA	356.826	NA	NA	NA	NA	NA	NA	NA
Ga05g01091	NA	NA	NA	197	NA	NA	190.829	NA	191.543	193.529	195.295	NA	193.339	194.285	NA	NA
Ga05g01092	NA	461.36	NA	450.829	454.346	450.266	418.033	453.918	456.623	455.132	449.963	NA	437.727	456.489	NA	465.945
Ga05g01093	452.684	459.478	472.732	450.795	463.586	464.291	455.6	464.703	452.057	468.045	470.529	451.051	467.225	469.224	457.589	458.638
Ga05g01098	NA	NA	367	NA	361.783	367	NA	NA	NA	364.209	367	NA	NA	367	NA	NA
Ga05g01101	NA	495.333	532	478.41	NA	488.786	492.968	497.778	NA	NA	487.313	452	NA	NA	488	NA
Ga05g01103	NA	NA	NA	NA	NA	NA	NA	NA	NA	NA	NA	NA	214	454	NA	NA
Ga05g01111	NA	NA	NA	NA	NA	NA	NA	NA	NA	NA	359.586	NA	NA	379.414	NA	NA
Ga05g01118	NA	NA	NA	NA	614.257	600.235	NA	457.55	NA	NA	NA	NA	NA	713.333	NA	NA
Ga05g01119	NA	NA	1192.25	1173	1034.64	1096.18	1196.6	1159.77	1145.08	1280.85	933.763	1136.76	956.657	1179.36	1208.83	1190.71
Ga05g01129	NA	4192.5	4202.73	4215	4198.16	4194.62	4184.48	4207.8	4202.54	4209.77	4192.4	4193.23	4203	4197	4203	4211
Ga05g01130	450.708	NA	449.639	471.741	456.313	447.5	430	458.824	NA	NA	467.667	428.963	459.217	NA	NA	NA
Ga05g01142	NA	NA	NA	224.818	216.941	NA	NA	NA	218.536	NA	NA	NA	NA	NA	NA	261.556
Ga05g01148	NA	NA	NA	NA	NA	NA	198.618	NA	203.88	NA	NA	NA	178.815	197.122	NA	NA
Ga05g01149	156.818	198.889	196.4	210.814	144.158	116.606	129.516	159.788	163.5	170.53	NA	NA	174	191.952	202.7	NA
Ga05g01154	230.408	253.433	284.6	255.645	209.059	159.783	NA	220.215	237.405	202.236	232.75	NA	209.021	231.027	285.806	246.793
Ga05g01165	NA	NA	NA	795.136	800.077	NA	NA	NA	NA	NA	NA	1702.7	NA	NA	1346.73	968.55
Ga05g01170	NA	166.032	156.563	151.75	163.3	163.837	166.947	162.091	147.565	165.78	154.789	130.805	160.5	164.671	136	171
Ga05g01176	177.227	187	169.8	174.527	153.439	159.13	NA	172.289	179.712	172.667	179.659	113.286	181.391	166.152	175.092	173.769
Ga05g01181	NA	216.613	226.143	217.729	216.221	229.706	229	215.688	217.259	225.924	215.533	NA	241.8	221.164	217.818	220
Ga05g01187	222.399	257.325	224.056	241.671	231.226	251.151	240.458	232.707	255.354	256.58	242.201	242.622	262.519	232.564	253.432	225.476
Ga05g01189	276.12	278.758	274.629	256.173	271.584	273.043	286.455	288.174	278.472	281.582	277.902	NA	293.375	292.029	269.46	286.71
Ga05g01192	2525.88	2520.5	2523.49	2525.84	2519.68	2515.45	2511.81	2519.66	2525.4	2521.68	2520.24	2474.69	2519.76	2522.73	2527.74	2525.81
Ga05g01198	NA	252.333	NA	244.021	247.456	248.614	NA	246.148	NA	247.848	250.543	NA	248.565	251.348	248.176	NA
Ga05g01200	630.7	636.67	634.787	630.627	NA	603.14	NA	610.546	633.079	624.526	593.398	NA	NA	608.453	630.469	620.77
Ga05g01204	333.337	321.697	348.61	306.479	337.333	292.88	297.774	319.021	311.677	340.904	349.867	258.706	338.433	339.324	312.442	343.923
Ga05g01223	269.6	281.6	290.716	274.688	284	NA	290.774	NA	282.12	280.506	289.647	NA	286.926	285.314	271.25	278.34
Ga05g01224	1553.21	1536.24	1582.27	1548.05	1556.86	1536.95	1563.83	1555.09	1551.32	1556.86	1562.52	NA	1571.43	1567.36	1552.62	1577
Ga05g01233	1448.54	NA	NA	1457.41	1428.03	1426.09	1437.43	1431.06	1446.43	1470.04	1445.52	1458.25	1450.01	1471.95	1444.69	NA
Ga05g01235	NA	88.189	107.273	113.704	94.095	NA	NA	NA	NA	126.576	NA	NA	NA	52.411	NA	NA
Ga05g01265	NA	1770.28	1790.47	1783.79	1786.73	1783.14	1791.35	1784.77	1790.58	1789.2	1791.34	1784.63	1796	1789.62	1787.92	1795.36
Ga05g01267	NA	NA	1791.04	NA	1873.07	NA	NA	NA	NA	NA	NA	NA	939	819.5	1279.35	999
Ga05g01268	NA	NA	NA	178.788	163.186	163.55	NA	165.887	172.972	167.485	160.992	NA	176.596	173.804	172.089	NA
Ga05g01271	200.818	189.414	177.439	185.295	179.316	146.553	162.814	157.393	198.399	147.253	150.514	145.138	161.214	158.31	184.525	163.344
Ga05g01279	NA	NA	208.909	218	211.182	218	NA	NA	218	211.617	216.684	NA	214.327	218	NA	NA
Ga05g01292	NA	237.057	243.281	239.052	233.603	230.438	245.824	239.973	246.892	236.026	240.609	NA	246.2	224.288	244.586	247.571
Ga05g01295	339.901	338.929	332.847	336.743	NA	344.054	335.417	NA	338.314	338.872	326.254	312.8	331.394	340.644	328.914	338.415
Ga05g01296	NA	506.143	509.782	509.942	502.783	491.618	475.154	500.213	496.313	506.467	505.43	487.615	498.529	500.323	512.595	515.809
Ga05g01305	NA	596.925	601.034	607	NA	NA	NA	NA	NA	602.769	594.844	NA	611.4	611.657	602.378	NA
Ga05g01312	1529.12	1530.2	NA	1531.49	1521	NA	NA	NA	1539.95	1538	1527.15	NA	NA	NA	1523.67	1519.64
Ga05g01314	304	287.256	249.455	276.773	NA	NA	NA	NA	297.143	269.025	276	NA	276.308	256	262.857	282.754
Ga05g01320	NA	NA	NA	374.6	NA	NA	434.241	372.286	425.714	405.143	NA	NA	NA	388.632	NA	NA
Ga05g01329	201.571	NA	NA	212.969	NA	NA	230.65	227.2	215.679	206.5	205.12	NA	NA	NA	232.72	210.273
Ga05g01336	274.226	282.014	285.77	278.225	276.766	280.952	285.22	279.555	283.021	281.671	280.227	273.99	285.26	285.799	283.561	285.02
Ga05g01337	216.94	179.565	226	210.277	196	173.158	183.75	205.333	207.021	228.535	224.246	198.658	206.5	216.386	222.205	214.941
Ga05g01341	NA	157.02	156.675	155.072	154.565	156.273	158.733	155.071	158.733	156.798	155.378	NA	157.278	157.025	158.111	155.814
Ga05g01348	NA	NA	NA	NA	NA	NA	NA	NA	NA	NA	NA	NA	435.48	NA	NA	420.6
Ga05g01350	NA	197.778	207.077	211	203.957	209.455	NA	NA	NA	212.729	215.917	NA	223.865	211.746	NA	208.42
Ga05g01360	NA	376.85	468.909	474.484	NA	NA	NA	NA	NA	468.909	NA	NA	NA	NA	393.531	405.512
Ga05g01361	186.292	228.583	247.111	245.815	193.934	198.638	194.75	204.417	220.831	219.652	180.25	NA	194.192	202.69	NA	218.548
Ga05g01363	2353.57	NA	2387	2335.89	2334.17	2361.09	2352.97	NA	2363.32	NA	2347.19	NA	2351.82	2347.77	NA	2351.28
Ga05g01367	NA	NA	155	152.588	153.638	143.46	152.268	152.225	148.241	149.396	154.073	128.158	148.717	149.769	154.485	152.948
Ga05g01403	NA	NA	NA	380.169	342.235	NA	368.909	346.5	381.714	363.231	342.741	327.167	374.182	372.815	NA	NA
Ga05g01408	185.298	191.692	184.64	190.358	182.462	186.219	194	190.941	187.801	191.26	188.453	NA	179.742	190.961	189.265	193.086
Ga05g01420	NA	306.781	NA	257.1	219.961	184.944	257.816	245.432	324.069	332.096	338.417	241.013	331.633	298.122	413.37	357.917
Ga05g01431	1103.4	179.05	1612.04	850.783	1279.47	817.292	2027.75	621.13	993.774	499.743	252.126	2027.75	1587.58	1307.48	1022.5	731.704
Ga05g01432	NA	246.182	NA	259.769	198.163	230.65	NA	218.538	NA	269.471	286.745	213.923	NA	NA	NA	NA
Ga05g01438	NA	191.658	208.639	196.152	198.535	133.512	153.727	196.404	174.704	205.167	198.631	162	208.915	205.723	198.811	201.2
Ga05g01440	NA	2003.25	1985.4	1986.86	1992.04	1981.48	NA	2004.81	1972.29	1985.62	2001	NA	2005.54	2005.15	NA	2005.07
Ga05g01441	332.739	337.625	305.333	315.31	302.045	307.5	323.786	312.787	328.884	320.074	300.849	NA	325.446	329.945	330.429	323.182
Ga05g01442	2728.29	2750.68	2729.76	2740.24	2718	2700	2721.6	2711.35	2745.53	2731.36	2743.76	2722.34	2750.18	2736.91	2722.18	2738.25
Ga05g01445	NA	NA	NA	308.347	NA	NA	NA	NA	261.429	292.051	238.59	NA	309.2	270.615	NA	293.191
Ga05g01462	NA	NA	NA	226.429	188.058	175.035	NA	187.719	NA	233	186.802	NA	197.726	193.175	180.313	NA
Ga05g01464	NA	484.8	488.195	469.846	NA	NA	NA	NA	NA	488.432	NA	NA	NA	494.4	489.488	NA
Ga05g01465	NA	291.686	309	280.398	231.308	266.721	292.51	274.447	287.357	296.683	282.421	271.419	283.75	280.143	306.27	309
Ga05g01466	NA	139.375	NA	158.731	NA	NA	NA	NA	NA	NA	178.333	NA	169.553	NA	175.709	NA
Ga05g01470	NA	284.926	308.219	277.79	280.539	283.421	292.579	278.279	294.372	291.493	300.231	280.344	323.232	298.661	295.796	NA
Ga05g01476	NA	514.714	1253.78	876.159	634.87	541.213	577.523	600.75	546	1028.51	1020.5	507.913	422.462	784.909	NA	NA
Ga05g01483	NA	135.194	NA	149.574	118.227	NA	99.319	NA	113.742	147.5	186.677	NA	174.45	141.833	140.043	NA
Ga05g01486	NA	NA	NA	205.6	NA	NA	215	NA	214	216.897	213.25	NA	216.135	196.24	NA	220
Ga05g01494	NA	NA	NA	351.5	344.4	NA	NA	NA	NA	358.6	328.909	NA	NA	NA	NA	NA
Ga05g01502	736.078	534.855	711.593	602.357	614.945	671.963	587.793	607.52	610.284	686.209	571.713	623.167	648.075	758.322	620.158	620.8
Ga05g01506	NA	NA	NA	265.35	NA	NA	NA	NA	NA	NA	296.875	NA	304.591	NA	309	NA
Ga05g01507	263.537	264.188	263.933	263.916	264.297	263.397	264.509	264.197	263.571	264	264.329	264.508	263.704	263.894	264.145	264.045
Ga05g01508	NA	111.362	110.4	101.812	NA	91.567	69.72	NA	109.634	117.933	113.766	NA	124.308	95.896	88.686	124.308
Ga05g01511	283.923	292.412	285	281.316	291.907	293.319	285	292.253	288.889	287.059	286.934	282.879	297.4	282.667	293.909	287.053
Ga05g01517	NA	302.875	348	262.5	321.529	280.023	NA	298.065	295.552	276.211	297.816	291.667	294.868	309.197	298.216	279.514
Ga05g01521	NA	152.25	NA	152.048	150.616	141.116	149.109	146.979	133.449	151.203	150.263	NA	152.25	149.712	158.194	143.875
Ga05g01527	NA	NA	NA	350.029	341.92	329.324	NA	NA	NA	336.712	340.865	329.952	324.912	340.83	354.308	NA
Ga05g01531	NA	NA	NA	231.043	221.721	209.258	NA	220.348	NA	NA	NA	NA	NA	NA	NA	NA
Ga05g01532	274.712	288.73	289	289.795	293.612	282.751	285.824	288.18	290.946	284.241	289.894	247.412	289.073	291.477	291.569	294.584
Ga05g01533	298.179	313.169	317.911	323.833	296.656	320.813	NA	304.739	323.25	320	300.5	NA	NA	NA	314.042	318.87
Ga05g01535	NA	NA	NA	125.143	NA	NA	NA	NA	NA	153.676	NA	NA	NA	NA	NA	115.494
Ga05g01539	342.31	319.562	321.714	353.218	329.957	335.282	293.788	330.156	327.71	345.277	345.102	NA	333.116	338.788	349.292	346.32
Ga05g01540	NA	NA	NA	221.152	NA	NA	NA	NA	224.889	NA	NA	NA	NA	NA	206.636	NA
Ga05g01552	NA	NA	NA	487.87	484.957	NA	NA	NA	NA	NA	NA	NA	506.95	517	NA	NA
Ga05g01556	NA	440.933	1089.13	485.017	413.939	NA	NA	512.871	435.68	399.154	735.933	NA	426.269	477.567	1178.77	1137.48
Ga05g01564	NA	429.164	458	450.974	424.244	NA	NA	444.083	NA	430.727	444.8	NA	NA	452.947	439.806	NA
Ga05g01566	NA	885	885	870.361	882.208	881.546	876.879	866.127	884.107	880.347	864.193	803.111	878.909	873.297	883.782	877.071
Ga05g01571	712.529	NA	724.077	716.8	700.474	697	697	719.957	700.143	708.478	717.625	NA	710.134	697	727.462	724.268
Ga05g01587	NA	2051	NA	2021.2	1997.17	NA	1942.43	2019.55	1984.27	2018.76	2038.58	2020.6	2009.98	2000.33	2011.91	2028.02
Ga05g01596	1319.51	1304.19	NA	1183.49	1324.22	1164	1475.34	NA	1298.59	1344.25	1495.27	1489.61	1164	1164	1164	1314.21
Ga05g01615	NA	NA	933.087	844.8	847.013	811.888	890.24	841.73	816.98	863.733	849.485	NA	817.895	895.796	859	988.471
Ga05g01616	NA	NA	NA	152	NA	NA	NA	NA	152	NA	NA	NA	226.435	366	NA	NA
Ga05g01619	1123.82	1104.2	1121.64	1117.48	1078.1	1123.36	1103.95	1118.58	1125.13	1116.36	1100.27	NA	1131.9	1111.43	1101.94	1118.51
Ga05g01625	166.2	NA	NA	161.517	130.651	154	NA	164.125	148.759	NA	143.125	127.897	NA	143.565	179.333	142.16
Ga05g01627	NA	177.758	162.958	182.174	175.798	165.684	167.448	174.04	179.406	182.881	166.75	142.367	185.734	169.589	180.52	NA
Ga05g01644	NA	NA	NA	211.207	193.986	263.579	NA	271.159	NA	215.806	NA	NA	NA	274	NA	NA
Ga05g01656	432.37	NA	NA	419.368	NA	NA	NA	NA	410.911	NA	NA	NA	NA	NA	NA	438.615
Ga05g01658	NA	151.475	196.412	175.721	106.02	191.939	150.296	101.917	130.395	171	172.663	NA	140.071	168.636	179.204	NA
Ga05g01670	643.125	643.819	643.788	643.61	643.969	644	644	643.851	643.53	643.971	644	644	643.954	644	642.273	643.735
Ga05g01692	1869.57	1910.59	1899.41	1869.14	1894.46	1914.82	1892.16	1891.58	1887.3	1886.8	1905.35	1896.37	1913.26	1897.03	1912.11	NA
Ga05g01695	214.243	185.561	163.791	190.902	154.977	185.607	203.951	163.245	184.789	198.979	165.545	NA	174.667	182.777	191.147	192.464
Ga05g01716	233.894	238.542	240.512	232.491	219.788	231.225	218.682	221.6	231.912	238.853	230.62	NA	229.79	238.297	224.761	224.301
Ga05g01718	153.275	135.08	161.429	148.3	164.859	141.461	139.188	161.933	150.592	155.54	159.364	131.757	153.689	142.5	161.244	156.326
Ga05g01726	NA	219.397	219.535	232.096	236.2	242.663	241.081	241.125	239.433	236.228	NA	181.974	239.5	235.484	237.378	237.994
Ga05g01734	NA	NA	NA	NA	1264.1	1282.48	NA	1268	NA	NA	1277.47	1228.57	NA	NA	NA	NA
Ga05g01737	NA	212.778	200.708	181.534	189.8	208.6	185.209	NA	183.966	199.447	NA	87.846	NA	174.837	NA	NA
Ga05g01739	304.179	309.444	321.83	309.11	309.895	283.103	306.845	315.556	304.39	304.8	316.017	NA	316.665	321.629	320.398	322.866
Ga05g01744	NA	239.768	242.908	245.865	239	239	240.757	239	243.897	243.814	240.621	NA	248.245	245.358	243.645	239
Ga05g01757	142.019	143.419	154.333	160.212	124.405	122.401	109.769	122.871	149.042	149.995	125.667	109.541	145.826	145.263	159.833	152.5
Ga05g01774	NA	NA	NA	89.386	89.403	79.937	NA	95.43	NA	NA	NA	NA	NA	NA	NA	NA
Ga05g01779	267.492	247.981	248.704	258.57	232.203	234.183	236.146	238.533	257.072	246.198	243.84	NA	260.667	252.014	253.962	268.717
Ga05g01782	NA	NA	208.178	254.2	218.705	141.312	141.048	232.648	234.476	NA	201.787	NA	NA	225.692	NA	NA
Ga05g01785	290	290	289.956	289.865	289.883	288.934	289.57	289.828	289.385	289.938	289.968	290	289.961	289.928	290	289.749
Ga05g01792	219.759	NA	219.045	216.664	NA	NA	NA	NA	212.309	224.5	214.719	NA	216.756	221.167	213	214.217
Ga05g01798	NA	179.095	183.327	172.897	185.408	165.364	NA	177.516	173.261	178.252	179	NA	NA	161	NA	NA
Ga05g01803	NA	NA	NA	NA	NA	NA	NA	NA	NA	NA	246.629	233.212	245.584	NA	248.97	249.6
Ga05g01805	264.657	NA	NA	244.927	NA	NA	239.093	NA	243.347	NA	NA	NA	NA	NA	NA	NA
Ga05g01809	335.667	NA	353.48	333.903	317.582	330.441	266.39	325.377	341.74	322.839	360.703	314.75	363	357.405	319.75	355.136
Ga05g01810	NA	111.346	123.58	113.167	118.291	106.888	99.806	116.125	112.943	120.186	121.913	NA	105.07	119.823	NA	122.912
Ga05g01812	NA	263.182	258.76	265.179	260.371	255.087	NA	264.139	250.714	255.286	266.44	225.645	269	260.273	269	NA
Ga05g01815	NA	137	NA	128.607	120.488	133.364	NA	124.2	NA	114.474	116.733	91.054	100.355	110.529	NA	NA
Ga05g01817	NA	225.341	228	199.741	194.462	212.791	NA	228	196.857	220.395	221.043	154.402	218.522	224.305	223.521	NA
Ga05g01820	NA	NA	561.913	622.552	NA	NA	NA	NA	NA	NA	NA	544.755	NA	NA	NA	NA
Ga05g01821	252.242	269.546	274.51	267.948	264.8	254.162	246.007	254.353	256.636	269.452	275.642	NA	257.696	264.885	266.847	265.893
Ga05g01823	164.165	168.379	161.754	176.996	147.458	139.778	160.625	138.645	173.973	164.051	151.523	NA	172.217	151.314	177.42	169.63
Ga05g01828	NA	241.19	NA	248.656	248.524	249.852	NA	249.091	251.824	NA	260.061	257.474	240.795	259.709	NA	257.226
Ga05g01833	NA	758.818	NA	567.341	682.149	488.085	435.607	663.647	373.941	559.018	753.979	NA	744.185	557.265	638.549	NA
Ga05g01835	485.696	478.463	484.13	472.71	471.3	498	494.704	485.864	484.815	486.673	490.381	NA	494.983	494.983	475.75	463.437
Ga05g01873	2070.08	2050.95	2001.1	2088.85	2090.77	1879.7	1986.27	2103	2069.71	2059.1	1998.79	1706.7	2052.38	2047.97	2017.08	2099.21
Ga05g01874	139	NA	NA	132.111	136.737	131.043	134	135.968	147.077	143.714	144.625	NA	147.813	138.69	NA	128.56
Ga05g01877	NA	159.25	161.38	133.185	150.427	152.116	NA	154.728	NA	143.328	142.24	115.909	139.558	140.774	NA	NA
Ga05g01880	NA	NA	NA	NA	223.609	NA	NA	267.694	NA	NA	NA	NA	NA	NA	NA	NA
Ga05g01883	NA	211.163	212.436	190.343	197.667	NA	NA	219	NA	209.154	209.154	192.818	NA	NA	NA	NA
Ga05g01888	507.396	513.082	522.06	510.889	509.734	513.685	514.758	517.319	518.355	519.775	516.442	NA	528.274	518.699	519.286	510.515
Ga05g01894	164	219.588	NA	200.207	179.701	165.469	165.123	178.145	168.701	186.909	227.438	164	196.892	197.793	242.358	179.556
Ga05g01898	NA	NA	161.896	139.143	NA	NA	NA	NA	NA	NA	NA	NA	NA	NA	NA	NA
Ga05g01900	NA	NA	1286.44	NA	1290.14	NA	NA	NA	NA	NA	1290.65	NA	1293.36	1291.45	1296.73	NA
Ga05g01912	605.256	418.889	NA	352.22	NA	NA	NA	NA	387.182	249.714	395.714	493.209	208	384.885	297.591	NA
Ga05g01913	NA	NA	NA	149.8	135.273	173.948	147.882	151	168.6	NA	NA	NA	179.516	187.4	NA	NA
Ga05g01917	207.778	212.273	240.25	219.496	NA	NA	190.527	NA	190.189	NA	NA	NA	NA	312.105	204.102	211.296
Ga05g01925	NA	315.545	NA	322.8	285.071	278.72	NA	311.055	334.833	325.84	322.065	322.8	335.964	320.188	315.898	NA
Ga05g01928	NA	279.421	NA	279.144	270.5	291.079	247.118	266.063	270.484	274.912	279.282	NA	287.667	300.2	267.727	275.917
Ga05g01946	NA	352.875	NA	NA	339.105	247.656	306.4	312.763	NA	NA	390.25	NA	NA	NA	345.4	NA
Ga05g01950	NA	1857.54	1856.38	1862.25	1847.16	1834.55	NA	1838.98	NA	1857.23	1828.26	1850.26	1866.46	1838.77	1841.82	NA
Ga05g01958	NA	NA	388	385.545	387.496	384.5	384.034	387.125	385.053	384.063	385.429	384.595	388	386.066	NA	NA
Ga05g01964	443.848	405.45	431.871	404.771	402.198	315.6	265.766	377.729	402.68	315.735	421.028	NA	334.024	326.481	433.986	512.429
Ga05g01965	NA	NA	190.97	212.211	NA	209.958	NA	NA	216.071	NA	173.75	198.864	194.881	190.916	NA	208.053
Ga05g01971	1091.65	1069.05	907.043	675.336	702.473	484.267	633.878	451.87	952.428	556.958	521.466	238.907	NA	1278.1	1194.83	614.311
Ga05g01972	NA	NA	NA	NA	NA	173.9	NA	NA	179.048	NA	NA	NA	NA	NA	NA	177.154
Ga05g01975	NA	100.236	100.472	100.646	NA	NA	NA	NA	NA	98.214	NA	NA	NA	97.456	96.25	NA
Ga05g01977	NA	1930.5	1933.95	1919.46	1901.2	1935.57	NA	1922.41	NA	1921.87	1919.56	NA	1917.53	1911.47	NA	NA
Ga05g01983	857.2	881.244	879.615	876.044	875.419	876.326	875	877.032	856.642	871.128	875.299	887.188	872.552	877.68	864.538	877.958
Ga05g01986	162.333	NA	NA	166.427	157.387	163.013	NA	159.963	163.776	175	167.71	151.397	172.518	173.234	164.857	159.121
Ga05g01988	659.593	646.471	705.857	604.626	637.42	NA	678.786	604.786	700.899	616.881	727.45	540	674.864	578.019	767.04	712
Ga05g01989	292.513	NA	NA	280	289.656	304	288.25	294.022	300.351	NA	301.6	NA	310.981	311.05	NA	NA
Ga05g01995	NA	644.533	NA	481.131	NA	NA	NA	NA	576.842	614.5	667.5	NA	524.659	512.633	1055.98	NA
Ga05g01999	NA	NA	NA	133.618	NA	NA	NA	NA	147.547	NA	NA	NA	NA	NA	177	133.818
Ga05g02003	1194.07	1185.44	1184.72	1174.5	1177.75	1189.54	1189.44	1174.01	1188.86	1191.21	1182.57	1182.51	1200.59	1189.61	1192.54	1193.59
Ga05g02011	NA	243.811	NA	244.77	244.067	NA	229.977	NA	240.686	249.146	NA	210.933	NA	NA	244.795	NA
Ga05g02014	240	263.947	240	241.061	248.953	257.051	229.098	248.273	251.667	252.25	267.317	NA	260.263	262.195	254.189	249.211
Ga05g02015	209.167	196.541	118.162	204.112	164	159.684	179.576	206.286	197.755	234.051	182.885	NA	147.972	168.99	187.813	190.528
Ga05g02019	373.724	390.4	NA	352.96	370.545	373.724	363.1	370.774	NA	378.471	NA	NA	398.2	367	NA	NA
Ga05g02026	223.816	217.941	204.615	217.631	207.943	203.725	225.94	217.077	227.992	233.692	228.5	NA	242	220.324	221.124	229.097
Ga05g02042	794.892	784.844	1492.46	511.381	609.406	NA	NA	1650.4	502.591	1598.6	1455.04	NA	630.463	2791.09	1146.48	584.247
Ga05g02045	NA	NA	NA	267.557	NA	NA	NA	NA	244.299	275.5	244.103	NA	262.655	254.583	277.846	254.76
Ga05g02053	NA	NA	NA	290.717	278.608	NA	296.381	NA	286.72	268.147	NA	NA	NA	NA	NA	294.789
Ga05g02054	NA	406.828	406.739	414.318	NA	NA	NA	NA	410.192	414.815	415.265	NA	417	416.459	NA	NA
Ga05g02061	221.3	NA	215.171	243.667	211.4	216.778	NA	NA	235.239	NA	218.805	NA	NA	NA	NA	231.026
Ga05g02066	NA	NA	NA	NA	NA	NA	216.8	NA	202.605	NA	NA	NA	241.318	NA	NA	NA
Ga05g02073	763.071	NA	NA	1001.87	1046.61	1001.22	958.202	1024.05	1005.15	1059.26	902.889	NA	633.906	1038.88	993.314	1036.69
Ga05g02075	NA	NA	NA	NA	67.598	NA	56.417	69.281	NA	NA	58.679	NA	63.429	NA	NA	66.887
Ga05g02081	NA	NA	NA	1450	1443.64	NA	NA	NA	1466	NA	NA	NA	NA	NA	1454.59	NA
Ga05g02083	160.895	174.627	NA	151.155	151.474	182.429	46.048	NA	137.824	178.942	174.852	NA	NA	158.115	146.552	136.785
Ga05g02087	432.542	431.609	435.858	424.893	433.364	425.714	425.324	422.725	431.25	439	434.194	421.236	439	424.434	432.277	435.152
Ga05g02101	940.45	940	945	939.25	942.209	936.111	939.545	940.5	939.667	937.727	937.34	NA	939.333	944.211	942.245	938.265
Ga05g02102	NA	249.525	230.02	234.047	217	225.328	223.984	224.217	226	250.6	219.951	NA	228.158	243.571	224.164	NA
Ga05g02105	1062.51	1191	1191	1164.42	1152.33	1154.27	NA	1115.6	1182.3	1175.18	1162.93	1141.29	1179	1178.27	1176.7	1133
Ga05g02113	NA	NA	NA	606.242	642.821	NA	563.707	590.483	603.443	602.123	NA	529.525	NA	583.346	612.143	NA
Ga05g02116	277.328	275.767	275.062	277.091	276.091	258.716	275.75	270.099	279.067	276.777	278.865	280.243	275.217	278.595	278.443	277.938
Ga05g02117	NA	932.308	NA	1136.82	720.789	951	1303.74	1023.9	1275	1121.62	770.894	1315.5	1428.62	931.297	978	1238.18
Ga05g02128	NA	226.488	213.889	236.059	220.747	241.016	226.806	231.959	239.8	221.51	222.133	NA	226.346	239.469	223.387	NA
Ga05g02129	NA	NA	2286.16	2274.2	2285.93	NA	NA	NA	2282.95	2286.06	NA	NA	NA	NA	2269.22	2297.83
Ga05g02134	244.9	206.333	201.222	220.379	NA	NA	NA	NA	222.429	201.435	203.571	229.221	178.489	198.286	216.209	214.492
Ga05g02136	NA	NA	NA	NA	NA	255.457	NA	NA	NA	NA	NA	NA	302.333	NA	325.16	324.471
Ga05g02138	NA	NA	2148.98	2139.73	2134.19	2142.85	NA	2134.19	NA	2174.82	NA	NA	2133.27	2157.31	NA	NA
Ga05g02141	609.798	317.007	487.511	339.595	313.554	286.342	223.595	371.556	307.316	253.883	596.718	NA	364.545	326.802	477.537	592.613
Ga05g02146	607.323	628.927	617.686	636.642	589.68	603.513	587.339	605.5	628.995	637.74	619.459	563.868	643.825	627.024	627.387	607.957
Ga05g02147	132	NA	140.918	144.509	115.019	115.732	114.333	121.912	156.533	142.796	127.4	NA	117.762	131.028	NA	129.073
Ga05g02149	NA	NA	NA	180.766	241.854	291.532	NA	248.984	NA	260.97	344	NA	NA	265.714	NA	NA
Ga05g02155	NA	NA	599.5	587.6	606	NA	NA	623.622	602	597	602.741	586	601.649	632.492	601.31	611.787
Ga05g02157	252.706	239.413	234.329	229.627	192.341	232.759	186.669	238.767	223.751	238.728	230.987	213.794	214.127	200.527	208.05	229.731
Ga05g02161	NA	NA	NA	NA	685.769	NA	NA	NA	NA	NA	NA	NA	NA	NA	NA	712.528
Ga05g02168	NA	NA	NA	NA	138.522	109.742	NA	142.839	NA	NA	116.571	NA	NA	NA	NA	NA
Ga05g02182	NA	NA	593	581.529	598.772	580.598	613.486	573.018	565.919	591.866	616.104	NA	591.492	606.634	596.625	594.5
Ga05g02183	NA	NA	NA	NA	170.096	NA	172.75	NA	169.3	NA	156.778	NA	158.5	139.4	NA	NA
Ga05g02186	NA	NA	NA	231.16	NA	NA	223.415	NA	200.996	NA	NA	NA	NA	NA	NA	NA
Ga05g02192	NA	127.304	105.485	137.967	NA	NA	NA	NA	NA	124.889	134.4	NA	NA	125.2	155.913	NA
Ga05g02203	891.756	NA	NA	824.5	310.794	249.724	306.724	NA	904.077	NA	472.208	NA	NA	NA	NA	718.101
Ga05g02204	NA	210.182	203.462	205.791	196.926	197.667	200.6	201.929	205.485	208.867	200.6	193.273	209.457	211.652	208.694	208.04
Ga05g02214	NA	NA	344	376.778	449.357	NA	NA	NA	NA	NA	NA	NA	NA	NA	NA	NA
Ga05g02217	NA	173.351	NA	153.964	NA	NA	NA	NA	167.538	NA	163.8	145.44	169.586	169.66	177.072	162.818
Ga05g02224	NA	321.674	335.902	312.067	320.643	329.785	341.61	332.5	338.408	333.969	338.176	NA	344.378	332.563	320.239	339.544
Ga05g02227	NA	NA	NA	253.667	258.916	276.359	259.833	257.629	NA	NA	264.87	NA	NA	227.091	NA	NA
Ga05g02230	NA	NA	NA	171.75	NA	NA	NA	NA	NA	174.773	161.638	NA	166.92	172.473	NA	NA
Ga05g02247	NA	NA	354.913	274.2	NA	NA	229.387	NA	175.5	NA	316.366	264.273	308.684	309.529	NA	NA
Ga05g02248	1182	1180.02	1182.75	1179.05	1179.62	1180.69	1177.48	1179.27	1178.56	1182.51	1179.93	NA	1180.56	1180.84	1182.52	1185.05
Ga05g02252	171.348	NA	NA	192.34	NA	NA	NA	NA	191.249	183.294	NA	NA	189.056	188.838	186.841	173.636
Ga05g02254	139.583	161.87	164.176	164.327	161.333	153.6	157.551	157.708	158.422	162.436	161.263	152.821	162.486	164.83	160.744	158.571
Ga05g02255	189.065	NA	197.618	197.618	189.205	110.355	NA	192.636	169.613	170.394	108.6	NA	NA	148.667	183.136	180.49
Ga05g02256	1178.92	1191.93	1198	1178.4	1185.64	1193.55	1192.7	1179.37	1194.97	1185.55	1179.19	NA	1196.46	1196.09	1183.35	1193.74
Ga05g02262	NA	NA	NA	NA	251.769	NA	NA	NA	NA	NA	NA	NA	264.14	NA	NA	259.6
Ga05g02267	154	NA	NA	145.297	NA	NA	NA	NA	170.113	NA	NA	NA	NA	NA	NA	NA
Ga05g02279	NA	NA	NA	1823.46	1799.82	1820.94	1808.85	1811.73	NA	1820.5	1812.22	NA	1818.73	1806.4	NA	NA
Ga05g02280	NA	NA	NA	250.778	259.667	240.907	NA	258.789	NA	249	255.353	NA	NA	270.209	264.818	NA
Ga05g02286	679.014	655.841	643.279	669.663	634.348	NA	676.567	NA	674.351	639.575	698.733	507.9	676.612	642.491	664.178	650.18
Ga05g02288	NA	139	146.389	142.05	136.429	124.6	137.773	157.585	143.92	149.171	145.968	138.794	136.624	133.483	147.374	150.667
Ga05g02289	NA	NA	NA	169.756	169.825	167.962	169.329	168.866	169.348	NA	NA	NA	169.533	NA	NA	169.429
Ga05g02292	NA	NA	NA	1362.7	1347.75	NA	NA	1328.3	NA	1358.32	NA	NA	NA	1365	NA	NA
Ga05g02296	NA	NA	274	177.273	255.614	224.242	233.355	242.643	199.333	178.24	214	NA	127.677	202.6	NA	NA
Ga05g02298	NA	1039	1115.09	1102.78	1089.18	1078.22	1108.14	1074.65	1096.88	1069.46	1112.2	NA	1121	1121	1095.49	1074.65
Ga05g02300	281.905	286.7	NA	252.677	NA	NA	283.167	NA	268.618	NA	NA	NA	NA	NA	266.825	275.078
Ga05g02303	769.212	794.216	803.636	784.622	783.686	NA	762.143	776.696	766.2	795.516	807.509	NA	783.063	777.165	777.818	794.388
Ga05g02312	NA	NA	NA	210.625	NA	NA	232.826	NA	212.5	NA	NA	NA	NA	NA	NA	NA
Ga05g02320	174.2	166.2	136.043	207.065	123.317	176.542	101.769	138.472	191.75	179.271	132.478	NA	188.333	151.2	196.823	171.912
Ga05g02328	NA	282.115	NA	267	NA	NA	NA	NA	266.182	NA	NA	NA	NA	NA	282.053	264.145
Ga05g02338	NA	NA	NA	389.406	390.794	NA	413	380.787	NA	402.586	380.283	NA	NA	NA	NA	403.098
Ga05g02343	1434.61	1434.34	1428.97	1444.31	1444.74	1431.04	NA	1431.01	1440.62	1426.44	1433.76	NA	1417.94	1435.86	1435.3	1439.82
Ga05g02347	NA	NA	NA	NA	358.069	NA	NA	339.636	NA	206	269	206	NA	NA	NA	NA
Ga05g02348	NA	NA	NA	NA	NA	1722.31	NA	1720.67	NA	NA	NA	NA	1723.71	1742	1729.2	NA
Ga05g02392	NA	336.171	NA	336.692	NA	NA	NA	NA	NA	NA	337.429	331.391	NA	NA	NA	NA
Ga05g02393	NA	177.4	182.727	210.986	213.275	NA	NA	211.947	205.595	178.431	168.084	NA	220.723	175.375	174.727	227.05
Ga05g02394	NA	NA	NA	NA	114.657	NA	NA	NA	153.727	144.667	118	NA	NA	149.385	NA	134.909
Ga05g02401	216.105	199.128	209.614	185.971	189.727	209.429	197.095	196.554	206.257	203.364	206.545	161.124	214.308	205.2	216.346	206.718
Ga05g02403	959.909	964.985	966	958.796	963.564	950.235	NA	963.767	960.417	962.012	963.977	922.45	962.345	956.429	955.55	964.113
Ga05g02414	235.858	263.72	250.596	253.974	254.426	249.719	254.484	262.05	256.352	251.441	254.075	220.889	238.987	265.111	250.417	257.79
Ga05g02422	NA	NA	229.444	231.322	206.36	192.59	NA	NA	NA	241.294	243.891	194.6	226.333	218.12	236.25	NA
Ga05g02426	200.706	NA	NA	201.63	NA	NA	205.255	NA	208	NA	NA	NA	NA	205.566	202.391	NA
Ga05g02436	1067.08	1062.58	1072.68	1062.74	1076	NA	1062.35	NA	1071.18	1065.38	1072.68	1010.96	1073	1072.63	1067.78	1076
Ga05g02449	237.174	240.714	222.5	243.962	242.246	223.235	NA	239.673	239.808	233.214	244.926	242.5	248.281	239.762	236.136	227.5
Ga05g02459	NA	172.818	159.163	171	159.75	158	NA	168.5	168.241	188.6	174.333	NA	164.333	166.077	166.455	155.706
Ga05g02476	497.111	549.636	539.684	561.785	546.597	509.148	509.404	543.101	514.97	549.389	535.176	535.013	544.744	555.365	525.464	538.871
Ga05g02484	NA	171.714	176.308	170.188	161.149	168.872	174.182	173.343	176.6	152.742	163.097	NA	162.35	159.062	164.323	NA
Ga05g02487	NA	296.043	317.974	248.69	246.62	179.167	286.121	254.467	263.387	284.946	284.375	225.92	359.3	295.088	310.229	251.333
Ga05g02489	NA	175.738	173.754	180.281	NA	NA	NA	181.355	NA	NA	NA	NA	NA	NA	NA	NA
Ga05g02497	NA	156.344	143.889	160.877	NA	NA	129.258	NA	154	159.323	NA	NA	158.093	158.372	155.026	NA
Ga05g02500	232	232	232	222.986	232	205.333	NA	223.467	224.381	229.838	232	125.333	229.419	205.333	226.839	232
Ga05g02502	158.315	157.825	187.392	132.967	155.44	270.847	173.819	175.019	192.882	173.352	165.358	123.674	179.77	220.877	164.217	188.023
Ga05g02504	283.571	278.611	281.247	277.912	277.118	269.178	271.69	279.701	265.278	275.738	288.189	257.462	275.358	280.688	287.73	279.916
Ga05g02508	NA	NA	NA	1245.39	1253.65	1229.06	NA	1202.9	1248.43	1228.93	1237.31	NA	NA	1235.83	1243.24	1243.5
Ga05g02519	NA	NA	NA	NA	NA	NA	NA	NA	357.931	NA	140.887	NA	291.84	NA	NA	NA
Ga05g02523	NA	108.5	NA	150.688	NA	NA	NA	NA	NA	118.625	108.5	NA	NA	125.6	NA	NA
Ga05g02524	NA	177.014	157.02	174.909	NA	NA	NA	NA	NA	180.171	NA	NA	NA	190	NA	NA
Ga05g02539	NA	NA	NA	1968.27	2018.16	NA	NA	NA	NA	NA	NA	NA	NA	NA	NA	NA
Ga05g02542	NA	207.449	213	212.16	213	210.901	183.857	209.991	211.692	212.227	211.419	187.34	213	211.534	210.682	211.764
Ga05g02543	355.889	352	357.615	354.822	339.981	369.222	351.831	355.238	356.304	365.545	353.667	344.465	369.15	362.329	366.043	358.761
Ga05g02546	1267.09	1299.5	1314.67	1275.3	1264.27	1282	1282.38	1249.22	1287.4	1303.54	1292.73	1292.45	NA	1299.17	1274.47	1280.44
Ga05g02553	272.75	274.129	282.476	271.8	278.918	284.299	283.168	279.305	278.885	275.54	283.403	NA	278.888	274.985	277.4	279.875
Ga05g02555	423.5	358.182	402.917	369.556	352.244	336.345	423.412	345.167	369.167	381.586	434.8	301	417.353	394.609	388.107	407.103
Ga05g02558	265.457	271.987	267.58	252.723	235.811	197.009	234.328	256.016	263.973	266.182	257.562	257.388	262.359	254.469	257.223	263.577
Ga05g02571	NA	NA	NA	257.576	NA	NA	NA	NA	263.741	NA	NA	NA	NA	NA	NA	NA
Ga05g02580	272.491	258.465	246.598	269.474	206.039	222.149	228.059	210.445	240.126	255.579	238.013	242.682	262.901	265.788	283.566	238.203
Ga05g02584	NA	NA	NA	NA	NA	NA	NA	NA	NA	NA	NA	NA	NA	NA	NA	120.54
Ga05g02585	NA	288.389	515.15	315.303	379.2	217.667	NA	362.023	370.348	384.95	510.5	282.762	NA	454.717	475.174	479.707
Ga05g02593	NA	NA	342	NA	306.828	NA	NA	293.429	NA	NA	316.028	NA	NA	331.375	NA	NA
Ga05g02595	NA	197.667	NA	217.37	180.14	NA	NA	NA	NA	196.281	218.87	187.815	187.591	228.7	133.182	NA
Ga05g02606	NA	NA	NA	736.367	734.479	745.409	742.318	747.899	738.738	NA	NA	NA	NA	NA	NA	741.285
Ga05g02626	290.976	295	NA	287.281	278.902	274.833	NA	289	291.857	289.5	291.633	203.891	NA	295	284.239	291.796
Ga05g02629	2347.69	2586.36	2383.33	2392.54	2581.43	2504.94	2524.05	2468.29	2419.67	2239.85	2564.64	NA	2425.58	2596.71	2600.11	2561.04
Ga05g02633	NA	172.81	NA	200.163	NA	NA	217.182	NA	203.762	206.009	173.138	NA	NA	182.333	201.525	NA
Ga05g02639	1517.2	1543.93	1539.41	1539.89	1532.52	1490.75	1489.62	1532.28	1529.53	1536.27	1533.78	1491.76	1526.63	1540.05	1543.69	1539.25
Ga05g02645	NA	207.804	201.206	212.154	205.778	206.078	205.306	202.198	210.719	210.434	204.63	NA	211.07	209.258	221.5	NA
Ga05g02649	369.69	381.629	361.923	368.636	378.731	358.488	367.48	356	366.567	366.498	367.053	NA	362.009	368.2	372.593	358.818
Ga05g02657	291.409	295.551	304.739	295.529	300.786	303.952	308.581	305.4	310.841	308.759	301.874	289.01	304.204	304.493	303.806	306.804
Ga05g02660	NA	NA	NA	2102.77	2094.37	2097.09	2048.12	2119.8	2080.39	2116.22	2109.26	NA	2120.86	2104.59	NA	NA
Ga05g02689	252.016	268.484	NA	256.244	258.167	253.273	238.28	262.975	250.325	262.159	263.769	NA	242.951	255	248.871	255.543
Ga05g02692	NA	1981.76	1943.04	1970.5	1970.5	1973.63	1956.33	1950.67	1986.73	1961.64	1978.13	NA	1994.3	1956.33	2009	2024.83
Ga05g02694	NA	NA	NA	NA	NA	NA	NA	NA	NA	152.789	NA	NA	147.2	134.158	NA	NA
Ga05g02701	NA	259.563	NA	191.944	NA	149.2	218.909	NA	221.448	235.717	235.073	NA	NA	227.091	235.414	213.481
Ga05g02705	NA	1122.04	1145.15	1132.23	1127.39	1136.31	NA	1121.87	NA	1121.87	1128.89	1099.11	1133.6	1134.67	1108.84	NA
Ga05g02713	NA	285.245	477.765	267.551	345	341.732	NA	215.68	467	487.333	447.532	NA	NA	NA	NA	NA
Ga05g02724	NA	645.519	639.2	648.242	NA	643.467	NA	624.174	638.068	643.652	625.143	652	627.674	624.655	643.963	623.713
Ga05g02726	NA	NA	NA	671.45	571.096	NA	NA	698.522	NA	724.304	617.382	NA	NA	811.614	879	NA
Ga05g02727	138.265	NA	NA	NA	NA	NA	NA	NA	NA	NA	NA	NA	NA	NA	NA	135.923
Ga05g02730	571.857	NA	NA	NA	404.566	381.37	NA	395.897	NA	NA	429.308	NA	NA	NA	NA	NA
Ga05g02742	NA	157.235	167.475	180.387	149.468	162.898	182.925	153.188	171.812	180.127	155.005	NA	174.476	174.949	183	170.4
Ga05g02743	222.455	202	199.558	219.112	213.915	223.75	211.4	219.864	228.347	218.321	216.554	198.61	228.5	203.8	219.76	222.304
Ga05g02751	214.8	226.645	228.027	225.791	222.424	213.505	205.571	203.278	224.622	226.193	224.335	213.754	224.156	218.573	219.333	225.962
Ga05g02752	712.531	NA	801	672.347	719.162	657.964	630.34	679.361	635.703	714.433	757.585	NA	666.607	779.8	668	715.172
Ga05g02766	NA	NA	NA	NA	327.744	298.75	NA	360.213	NA	303.579	344.037	NA	299.6	343.2	NA	347.156
Ga05g02767	402.2	413.162	412.27	410.684	406.657	NA	NA	397	410.245	404.754	399.209	NA	406.043	412.922	406.084	409.316
Ga05g02785	NA	NA	1065.45	1069.66	1042.36	1037.12	1027.22	1030.51	1070.11	NA	1075.96	1023.35	1089.93	1064.13	1057.4	1069.12
Ga05g02792	NA	238.636	NA	231.667	NA	NA	NA	NA	NA	NA	NA	NA	NA	NA	NA	NA
Ga05g02795	NA	191.868	NA	220.602	227.817	176.036	173.182	214.969	193.585	215.753	224.863	NA	213.374	219.638	235.714	232.275
Ga05g02803	320.714	303.441	391.462	355.649	399.732	344.95	379.435	378.804	390.625	382.704	411.735	281.875	395.286	416.784	341.688	402.903
Ga05g02804	355.257	354.182	NA	353.067	340.143	361.811	336.344	337.455	356.765	362.853	NA	NA	354.182	345.027	NA	362.65
Ga05g02805	1436.5	1444.37	1447.48	1462.84	1414.52	1495	1451.53	NA	1472.65	1466.31	1436.38	1417.96	1445.6	1443.61	1454.84	1460.55
Ga05g02806	213.966	205.047	NA	207.961	215.556	204.706	210.483	216.743	203.649	221.424	223.732	NA	204.95	218.828	200.319	209.855
Ga05g02807	NA	NA	NA	NA	2206.55	2214.77	NA	NA	NA	NA	NA	NA	NA	NA	NA	NA
Ga05g02813	217.625	216.396	198.276	213.572	198.91	207.593	195.921	204.223	212.413	207.769	204.396	191.633	211.286	210.35	210.861	212.691
Ga05g02816	NA	NA	180.423	176	169.59	152.292	NA	164.973	169.429	181.75	165.918	160.759	176.261	176	169.429	NA
Ga05g02828	429.291	426.658	420.36	422.375	406.016	418.337	430.944	416.17	431.224	430.14	421.723	408.218	427.586	426.981	430.271	412.159
Ga05g02839	1764.99	1758.93	1717.94	1762.66	1753.67	1724.18	1756.6	1735.65	1774.82	1758.79	1771.24	NA	1771.86	1746.85	1780.33	1759.04
Ga05g02848	2071.95	2112.35	NA	2115.16	NA	NA	NA	2111.14	NA	2114.22	2080.91	2052.72	NA	NA	NA	2097.29
Ga05g02851	NA	167.778	NA	NA	168.294	167.857	NA	168.1	NA	NA	168.226	NA	NA	NA	167.5	NA
Ga05g02857	148.653	NA	NA	160	NA	NA	NA	NA	NA	NA	NA	NA	NA	NA	NA	149.495
Ga05g02860	561.577	553.129	565	543.82	473.786	556.956	515.382	549.667	551.739	550.569	544.76	565	565	560.746	565	551.805
Ga05g02873	NA	NA	NA	NA	2278.8	NA	NA	NA	NA	NA	1806	2443.91	NA	NA	NA	NA
Ga05g02876	NA	227.929	222.743	234.175	224	242.857	NA	228.939	244.167	240.28	229.225	213.478	256.686	266.862	230.05	247.692
Ga05g02889	NA	207.057	NA	186.293	156.725	158.013	194.722	148.932	210.024	153.871	159.022	NA	182.6	184.929	198.61	187.977
Ga05g02894	564.005	563.521	562.033	565.401	559.736	566.842	560.866	564.497	563.135	568.355	558.363	543.054	571.382	567.17	563.863	559.82
Ga05g02908	NA	274.478	277.137	276.903	284	281.567	NA	274.875	NA	282.027	278.593	NA	NA	282.027	258.731	NA
Ga05g02913	NA	198.238	182.179	194.857	172.508	195.318	191.476	186.478	202.269	181.333	184.387	NA	193.408	186.743	184.292	NA
Ga05g02922	120.762	107.856	NA	136.361	NA	NA	NA	NA	97.304	123.647	NA	NA	82.75	92.459	112.914	NA
Ga05g02925	835.532	830	NA	830	NA	NA	831.711	NA	830	846.774	836.61	NA	NA	NA	832.955	832.281
Ga05g02927	NA	1989.95	NA	2008.14	1992.31	2004.59	2002.2	2004.5	2006.27	NA	1986.5	1977.5	NA	2012	2011.05	NA
Ga05g02932	138.322	NA	NA	145	127.476	NA	NA	131.5	NA	NA	NA	NA	NA	NA	NA	139.746
Ga05g02942	NA	238.537	236.605	238.938	224.423	244.241	239.074	217.978	240.226	240.9	237	241.629	232.778	236.866	NA	NA
Ga05g02950	NA	NA	NA	NA	312.024	307.783	309.923	335.667	NA	NA	NA	NA	295.154	325.211	NA	NA
Ga05g02954	NA	1924.63	1933.13	1914.27	1869.67	1873.42	1862.17	1877.74	1870	1913.23	1902.46	1881.93	1915.65	1924.09	1910.41	NA
Ga05g02955	NA	NA	NA	140.231	135.227	140.75	147.5	128.83	NA	144.385	152	130.143	156.68	139.143	147.909	NA
Ga05g02956	NA	NA	NA	757.292	754.896	746.732	NA	755.796	NA	763.789	760.745	NA	760.167	752.792	NA	763.897
Ga05g02964	NA	38.633	55.971	83.462	NA	61.029	NA	50.071	NA	66.694	55.029	NA	52.087	53.646	NA	NA
Ga05g02965	NA	NA	NA	NA	210.652	181.579	NA	203.793	NA	NA	212.727	NA	NA	NA	NA	NA
Ga05g02968	66	98.37	101.778	99.895	106.588	92.578	88.465	78.031	89.377	90.438	91.556	NA	87.135	109.86	98.2	106.588
Ga05g02972	NA	197.168	NA	192.667	NA	NA	NA	NA	NA	NA	NA	NA	176.667	NA	NA	NA
Ga05g02973	479.686	376.778	433	463.348	454.17	424.538	420.297	422.671	452.158	393.615	431.189	446.303	422.45	404.773	471.379	457.621
Ga05g02984	NA	332.25	318.5	330.217	343.105	NA	NA	336.913	NA	318.923	335	NA	NA	NA	337.683	NA
Ga05g02986	NA	254.615	260.5	249.434	247.059	229.767	NA	241.25	236.552	263.333	242.979	NA	230	257.2	246.809	222.727
Ga05g02989	221.114	215.585	228.251	228.883	216.002	220.965	209.465	221.807	219.714	231.392	224.408	217.523	244.225	233.48	222.693	222.383
Ga05g03001	253.5	262	262	257.41	249.25	252.129	258.674	249.595	261.292	259.658	226.851	160	255.324	251.702	262	259.086
Ga05g03003	NA	NA	NA	140.571	132.117	139.364	NA	134.946	138.8	NA	NA	NA	NA	NA	NA	NA
Ga05g03006	2007.43	1987.3	2007.38	2010.2	1961	2036	2031.31	1971.71	2024.63	2004.47	1996.72	NA	2002.67	2020.32	2019.54	2014.27
Ga05g03024	NA	NA	723.565	636.727	673.737	749	NA	692.553	NA	630.607	NA	NA	NA	NA	NA	NA
Ga05g03032	436.89	497.023	490.882	511.974	478.181	458.256	450.672	485.116	483.78	515.522	506.299	441.522	492.429	498.016	484.616	495.367
Ga05g03037	NA	NA	NA	73.606	NA	NA	NA	NA	NA	NA	NA	NA	NA	NA	148.609	NA
Ga05g03040	164.619	NA	NA	136.891	NA	163.415	NA	129.414	117.4	NA	NA	NA	NA	NA	NA	NA
Ga05g03052	230.484	224.677	244.455	232.567	225.839	215	NA	230.652	241.824	243.174	237.588	228.714	257.857	228.714	236.257	232.748
Ga05g03054	163.963	182.922	172.349	184.817	187.327	175.838	180.778	176.453	178.796	182.561	182.421	164.915	188.908	176.301	180.813	178.846
Ga05g03069	509.929	NA	253.684	409.28	404.849	373.108	351.93	407.481	234.313	271.714	298.898	302.929	441.63	249.646	430.55	519.063
Ga05g03079	208.364	220.294	214.746	188.186	195.136	160.113	NA	187.2	189.625	207.591	189.625	NA	204.85	200.332	201.471	NA
Ga05g03084	NA	NA	NA	355.581	NA	NA	NA	NA	343.8	NA	NA	NA	NA	NA	NA	NA
Ga05g03106	NA	204.478	NA	203.266	201.786	193.391	200.571	199.909	195.323	190.297	204.7	NA	194.5	177	212.302	NA
Ga05g03109	537.444	530.774	515.182	503.471	503.482	571.522	498.643	520.769	493.426	514.408	508.896	544.846	519.701	532.547	518.254	553.375
Ga05g03111	NA	407.091	407.641	406.601	388.641	384.089	396.471	392.357	403.029	403.2	393.725	NA	395.25	403.374	403.879	NA
Ga05g03125	NA	203.596	197.098	207.644	198.89	198.091	182.689	200.466	203.444	204.982	199.476	185	206.875	201.526	208.18	203
Ga05g03127	403.619	320.892	583.893	601.011	432.629	465.746	NA	504.791	430.145	521.35	695.328	491.971	362.225	565.606	529.737	458.316
Ga05g03136	821.786	815.156	843	834.942	841.096	832.468	843	840.395	825.675	838.567	840.724	783.6	843	828.082	832.172	841.731
Ga05g03137	NA	NA	2386.5	2393.39	2388.76	NA	NA	NA	NA	2377.4	2380.55	NA	2344.82	2399.6	NA	NA
Ga05g03165	NA	NA	314.6	344	326.818	NA	NA	301.125	NA	277.85	NA	NA	306.2	335.833	NA	NA
Ga05g03172	NA	282.814	289.557	284.961	283.542	275.914	264.6	281.222	285.054	284.86	273.648	228.667	280	267.755	269.218	283.598
Ga05g03174	NA	217.279	224.333	225.938	219.053	207.02	174.931	223.12	199.775	229.075	231.872	230.037	227.218	219.696	210.909	209.892
Ga05g03185	261.849	109.714	77.843	131.274	NA	67.667	NA	107.548	129.103	NA	143.364	NA	118.718	NA	119.8	NA
Ga05g03200	203.063	211.03	204.353	191.571	183.214	NA	NA	189	186	211.145	220.88	NA	225	212.084	225	218.314
Ga05g03204	183.45	186.892	177.16	188.262	189.6	188.885	185.388	183.123	188.327	187.023	184.934	183.516	184.394	185.12	186.6	185.782
Ga05g03211	NA	NA	308	306.53	270.87	280.785	NA	263.423	302.19	297.275	NA	NA	NA	299.682	NA	NA
Ga05g03218	243.6	245.692	245.565	246.445	243.464	245.579	242.946	243.264	245.839	245.665	243.986	242.721	245.527	246.435	244.344	244.071
Ga05g03219	NA	NA	NA	NA	483.174	NA	NA	NA	209	191.478	NA	1118.63	NA	NA	664.381	NA
Ga05g03220	NA	NA	NA	NA	NA	NA	976.24	NA	975.748	NA	NA	NA	NA	NA	NA	NA
Ga05g03221	NA	320.122	314.321	322.44	271.545	238.988	314.633	273.5	320.558	302.308	303.924	NA	333.222	319.353	314.621	311.962
Ga05g03222	NA	123	125.105	113.182	104.12	118.892	109.087	116.725	115.899	117.452	116.263	NA	100.075	119.211	108.6	115
Ga05g03227	244	240.255	170.877	186.885	191.944	234.286	225.161	182.706	209.928	222.613	199.074	317.619	224.28	228.103	250.952	273.667
Ga05g03228	NA	NA	309.329	291.083	296.706	NA	NA	NA	NA	303.516	314.429	307.381	NA	301.704	312.13	310.83
Ga05g03229	NA	175.541	187.076	170.764	160.232	181.133	NA	142.333	181.324	169.358	176.055	121.412	180.545	195.36	165.429	NA
Ga05g03230	249.591	224.2	281.833	259.427	232.75	223.604	249.138	248.819	243.845	265.812	243.935	267.056	264.299	261.553	259.667	242.909
Ga05g03239	1102.33	339	339	339	339	339	NA	NA	339	NA	339	NA	339	339	339	339
Ga05g03268	256.658	277.216	264.611	274.032	269.481	280	NA	269.077	248.122	273.395	268.863	258.851	269.426	266.562	276.879	262.031
Ga05g03272	408.481	419	415.359	401.612	387.444	378.703	NA	404.8	408.857	405.258	412.545	NA	405.194	419	397.7	NA
Ga05g03275	NA	437.4	436.091	435.8	428.6	436.818	NA	434.52	NA	427.235	432.143	NA	NA	425.526	429.588	NA
Ga05g03280	215.137	207.683	205.625	212.276	183.313	200.5	217.939	204.429	216.067	210.377	195.087	216.043	214.25	207.82	209.918	210.462
Ga05g03284	NA	NA	236.538	261	209.178	205.696	NA	239.8	242.294	236.267	241.125	NA	NA	NA	261	NA
Ga05g03286	NA	NA	NA	122.273	91.143	130	NA	97.962	91.75	NA	78.696	62	101.464	NA	126.222	103.596
Ga05g03299	NA	1303.3	1310.21	1303.55	1275.7	1287.74	1296.64	1288.67	1304.35	1303.06	1275.18	NA	1298.84	1286.37	1303.81	1297.61
Ga05g03310	411.073	209.492	203.745	285.931	256.273	420.588	346.755	307.179	331.59	315.4	243.448	387.2	334.576	326.349	298.75	381.311
Ga05g03324	149.681	154.241	178.667	163.515	145.772	161.254	177.441	142.952	154.857	171.091	124.335	208.429	126.286	167.093	181.811	151.231
Ga05g03327	NA	NA	NA	NA	NA	NA	NA	NA	NA	NA	NA	NA	1933.5	NA	NA	NA
Ga05g03330	123	160.355	NA	149.505	NA	119.571	125.318	150.379	131.67	NA	NA	NA	NA	NA	147.667	140.98
Ga05g03352	NA	964.151	922.727	952.903	946.769	969.091	970.943	959.07	974.375	940.93	947.568	NA	952.632	959.802	966.415	NA
Ga05g03364	NA	175.143	139.071	56.107	NA	60.645	NA	NA	NA	155.984	NA	NA	NA	177.815	NA	NA
Ga05g03374	434.5	446.542	440.506	447.888	430.32	440.167	448.74	433.811	448.124	441.901	432.793	NA	429.582	439.441	442.069	443.548
Ga05g03402	NA	306	326.222	312.859	327.667	NA	NA	NA	NA	306	355.167	NA	342.892	311.688	306	NA
Ga05g03411	193.441	167.429	203.379	204.946	204.421	199.471	NA	189.556	211.422	197.724	182.071	192.235	189.241	218.065	NA	218.87
Ga05g03414	594.2	697.345	726.731	719.015	NA	533.192	589.576	505.414	650.073	611.231	710.75	NA	739.721	630.5	542.5	675.372
Ga05g03418	NA	221.26	259.646	264.859	NA	215.161	NA	NA	252.276	NA	259.9	NA	251.576	280	268.833	280
Ga05g03423	150.569	128.385	NA	117.317	143.967	NA	NA	NA	150.833	138.184	152.237	NA	142.659	96.212	124.74	137.481
Ga05g03425	113.545	100.396	91.612	105.533	96.2	110.217	112.508	98.812	109.071	109.918	96.324	94.469	101.16	110.333	109.565	103.136
Ga05g03429	NA	NA	1682.59	NA	1369.65	NA	NA	NA	NA	NA	1115.67	NA	NA	NA	NA	NA
Ga05g03434	298	336	318.551	307.25	325.143	331.87	282.081	318.869	299.676	330.063	322.744	298.679	311.119	292.818	300.758	320.753
Ga05g03451	325.519	NA	NA	326.179	318.784	306.185	NA	335.952	319.261	329.348	318.829	NA	NA	NA	NA	327.227
Ga05g03461	NA	1341.58	NA	1322.33	1326.52	1334	NA	1327	1341.68	1328.52	1335.92	NA	NA	1346.87	1334	NA
Ga05g03477	265.571	291	246.5	270.814	287.931	291	286.55	268.75	283.402	283.756	270.462	232.447	276.947	261.797	272.033	284.154
Ga05g03484	849.326	873	875.719	873.679	871.241	853.286	832.605	865.469	866.09	870.486	867.71	811.059	854.182	873.273	866.727	872.368
Ga05g03489	164.396	163.701	166	164.042	161	163.081	166	163.735	162.87	163.8	164.952	141.5	159.583	156.882	157.933	164.859
Ga05g03492	NA	192.929	229	213.219	221.026	NA	NA	208.8	217.673	200.143	NA	166.846	229	208.8	212.533	NA
Ga05g03507	289.156	292.345	295	284.952	292.283	290.135	293.993	294.162	290.588	292.443	289.016	237.308	281.232	292.604	290.263	293.346
Ga05g03508	NA	NA	936.652	927.667	883.171	870.901	NA	910.75	NA	975.391	971.214	NA	998.833	969.438	NA	940.519
Ga05g03513	436.034	NA	431.853	407.6	428.932	NA	389	439.872	414.833	443.25	433.778	396.75	349.426	432.4	438.235	431.853
Ga05g03525	609.973	353.896	821.226	364.406	559.561	524.395	492.688	675.717	588.787	546.968	751.815	1204.24	689.065	685.02	666.759	772
Ga05g03529	412.064	NA	NA	389.548	NA	NA	NA	NA	327.679	NA	NA	NA	NA	NA	385.273	410.125
Ga05g03548	NA	NA	NA	NA	172.39	NA	NA	NA	174.2	NA	NA	138.545	NA	NA	183.286	NA
Ga05g03553	NA	NA	NA	343.871	344.6	NA	NA	342.483	NA	343.231	NA	NA	NA	NA	345.143	342.542
Ga05g03567	393	NA	393	401.077	393	393	NA	393	395.571	393	393	NA	393	393	397.295	396.203
Ga05g03583	NA	162.252	157.5	163.97	162.102	149.959	158.5	160.614	158.842	161.024	155.503	165.295	160.4	164.985	159.818	NA
Ga05g03586	NA	NA	822.857	820	NA	NA	NA	NA	NA	NA	832.875	NA	NA	NA	812.826	NA
Ga05g03610	NA	1638.27	NA	1657.77	1647.26	NA	NA	1636.09	NA	1646.44	1630.17	NA	1643.03	1643.41	1651.84	NA
Ga05g03611	NA	622.163	606.344	597.195	NA	NA	NA	NA	NA	606.345	634.75	NA	NA	625.042	593.956	NA
Ga05g03622	249.7	247.553	253.316	247.154	243.524	235.651	232.426	244.54	237.036	247.35	244.738	242.034	242.369	249.683	242.256	249.434
Ga05g03623	NA	381.358	422.224	413.892	417.539	421.325	450.853	420.495	415.706	433.088	399.989	NA	289.178	379.75	420.78	450.333
Ga05g03626	3295.76	2713.46	NA	2787.88	2725.88	3087.95	3273.61	2747.35	2870.7	2848.49	2705.44	3876.56	3130.93	3611.5	2782.74	2596.71
Ga05g03642	206.2	205.149	218	205.54	214.289	203.458	200.237	209	209.49	207.304	212.018	218	210.387	208.684	208.805	209.366
Ga05g03645	NA	522.571	503.556	NA	492.646	495.5	514.13	494.656	513	515.542	489.584	467.95	502.872	471.509	547.818	504.75
Ga05g03657	NA	231.094	198.811	228.695	206.786	NA	NA	NA	NA	220.56	204.492	115.565	233.434	233.265	243.918	226.769
Ga05g03659	109	184.663	109	123.907	115.444	109	130.582	109	113.725	132.431	143.995	109	113.304	117.659	115.514	145.819
Ga05g03664	NA	NA	NA	481.615	481.889	521	NA	478.873	NA	459.783	469.8	NA	478.333	461.384	521	NA
Ga05g03674	NA	1081.75	1062.04	1025.36	1030.63	1093.18	NA	1023.48	NA	1087.64	1055.37	NA	NA	1126.75	1033.71	NA
Ga05g03707	203.954	204.612	198.984	205.866	NA	178.425	206.382	NA	207.002	204.179	202.149	NA	204.593	205.103	205.685	202.313
Ga05g03713	NA	196.364	153	178.902	129.68	138.545	100	126.5	155.944	174.032	138.078	103.029	121.931	155.239	168.311	NA
Ga05g03723	110.783	130.051	NA	123.675	112.8	NA	NA	NA	125.057	NA	122.818	NA	NA	NA	117.684	108.706
Ga05g03729	NA	204.064	212.829	191.477	195.738	188.143	195.522	194.213	186.6	203.667	206.097	186.658	199.364	199.105	196.725	216.84
Ga05g03731	NA	106.182	NA	89.661	99.631	87.042	80.488	105.114	101.793	90.239	113.98	NA	104.038	89.02	NA	108.588
Ga05g03737	132.149	140.056	118.659	151.945	NA	NA	136.627	NA	146.778	NA	NA	NA	NA	NA	168.333	134.503
Ga05g03741	71.845	105.561	NA	119.574	66.247	NA	NA	64.276	107	NA	55.973	NA	NA	NA	NA	74.474
Ga05g03743	407.955	NA	NA	385.867	NA	NA	379.692	NA	393.91	NA	NA	NA	NA	NA	NA	427.585
Ga05g03744	189.07	NA	NA	191.053	NA	NA	168.991	NA	181.762	NA	192.175	NA	NA	NA	183.774	189.833
Ga05g03750	NA	NA	NA	343.983	352.167	360.643	324.28	353.65	357.111	NA	350.471	314.203	348.121	359.974	NA	NA
Ga05g03775	170.615	NA	NA	160.127	NA	NA	161.929	NA	166.012	NA	NA	NA	163.313	152.69	NA	NA
Ga05g03776	NA	136.551	NA	139.229	NA	NA	NA	NA	NA	145.32	NA	NA	139.275	149.231	142.473	NA
Ga05g03786	NA	NA	NA	236.229	194.643	227.536	NA	231.451	240.609	247.091	207.333	NA	NA	NA	234.667	NA
Ga05g03787	NA	288	NA	462.033	472.613	329.053	288	NA	NA	477.391	NA	NA	516.731	NA	308.743	NA
Ga05g03798	NA	NA	295.605	NA	NA	NA	NA	NA	NA	295.5	278.404	NA	303.596	293.33	NA	NA
Ga05g03806	NA	NA	89	NA	NA	88.171	NA	NA	NA	NA	49.259	NA	NA	31	NA	NA
Ga05g03837	NA	NA	NA	213.742	NA	229.575	NA	NA	NA	229.333	229.635	NA	220.5	229.664	NA	NA
Ga05g03861	140.302	NA	NA	161.647	NA	NA	NA	NA	NA	NA	NA	NA	NA	NA	NA	148.207
Ga05g03875	NA	NA	285	252.543	224.143	285	NA	235.175	NA	NA	188.024	NA	271.476	279.431	285	NA
Ga05g03877	NA	NA	1042.33	1051.02	1017.6	1027.74	NA	969.143	NA	1045.55	1010.73	NA	1008.51	1028.59	1043.79	NA
Ga05g03880	NA	NA	166.545	148.362	135.25	147.409	123.043	163.267	162.362	146.222	146.325	NA	164.386	150.712	169.083	138.782
Ga05g03883	1042.81	1062.48	1051.36	1056	1045.43	1063.23	1071.24	1048.32	1060	1070.06	1063.47	1009.33	1069.35	1068.14	1060	1062.28
Ga05g03900	3306.03	3305.78	3306.7	3297.69	3303.09	3300.35	3305.89	3306.89	3308.42	3303.18	3305.5	3298.45	3306.52	3307.49	3310.91	3303.61
Ga05g03902	542.333	NA	553	549.541	545.889	538.6	NA	535.049	NA	547.047	545.32	NA	553	550.754	553	548.733
Ga05g03903	NA	177.958	173.913	174.113	143.4	149.577	NA	166	165.865	165.4	154.384	166.824	152.636	152.229	182.45	151.303
[truncated: 3,462 more rows]
