# Supplementary material for: Multi-strategic RNA-seq analysis reveals a high-resolution transcriptional landscape in cotton
Source: Nat Commun. 2019 Oct 17;10:4714. doi: 10.1038/s41467-019-12575-x (PMC6797763; doi:10.1038/s41467-019-12575-x)
Supplement: Supplementary file 5 — Supplementary Dataset 1-39 [file 41467_2019_12575_MOESM5_ESM.zip › SupplementaryDataset/SuppData34.xlsx]

## Sheet: Pfam in cotton hotspots
Pfam domains of cotton hotspot genes
Name	Pfam
Ga11g02807.C1	Family:DUF3522(PF12036.7)
Ga11g02807.F10	Family:DUF3522(PF12036.7)
Ga11g02807.F12	Family:DUF3522(PF12036.7)
Ga11g02807.F15	Family:DUF3522(PF12036.7)
Ga11g02807.F17	Family:DUF3522(PF12036.7)
Ga11g02807.F20	Family:DUF3522(PF12036.7)
Ga11g02807.F21	Family:DUF3522(PF12036.7)
Ga11g02807.F24	Family:DUF3522(PF12036.7)
Ga11g02807.F2	Family:DUF3522(PF12036.7)
Ga11g02807.F6	Family:DUF3522(PF12036.7)
Ga11g02807.F9	Family:DUF3522(PF12036.7)
Ga11g03777.F11	Family:HCO3
Ga11g03777.F12	Family:HCO3
Ga11g03777.F1	Family:HCO3
Ga11g03777.F2	Family:HCO3
Ga11g03777.F3	Family:HCO3
Ga11g03777.F4	Family:HCO3
Ga11g03777.F6	Family:HCO3
Ga11g03777.F7	Family:HCO3
Ga11g03777.F8	Family:HCO3
Ga11g03777.F9	Family:HCO3
Ga12g00833.C1	Domain:ELFV
Ga12g00833.F1	Domain:ELFV
Ga12g00833.F2	Domain:ELFV
Ga12g00833.F3	Domain:ELFV
Ga12g00833.F4	Domain:ELFV
Ga12g00833.F5	Domain:ELFV
Ga12g01088.F10	Family:PTR2(PF00854.20)
Ga12g01088.F11	Family:PTR2(PF00854.20)
Ga12g01088.F12	Family:PTR2(PF00854.20)
Ga12g01088.F13	Family:PTR2(PF00854.20)
Ga12g01088.F1	Family:PTR2(PF00854.20)
Ga12g01088.F2	Family:PTR2(PF00854.20)
Ga12g01088.F3	Family:PTR2(PF00854.20)
Ga12g01088.F4	Family:PTR2(PF00854.20)
Ga12g01088.F5	Family:PTR2(PF00854.20)
Ga12g01088.F6	Family:PTR2(PF00854.20)
Ga12g01088.F7	Family:PTR2(PF00854.20)
Ga12g01088.F8	Family:PTR2(PF00854.20)
Ga12g01088.F9	Family:PTR2(PF00854.20)
Ga12g01690.F10	Domain:Myb
Ga12g01690.F11	Domain:Myb
Ga12g01690.F12	Domain:Myb
Ga12g01690.F15	Domain:Myb
Ga12g01690.F16	Domain:Myb
Ga12g01690.F1	Domain:Myb
Ga12g01690.F21	Domain:Myb
Ga12g01690.F23	Domain:Myb
Ga12g01690.F26	Domain:Myb
Ga12g01690.F27	Domain:Myb
Ga12g01690.F31	Domain:Myb
Ga12g01690.F3	Domain:Myb
Ga12g01690.F4	Domain:Myb
Ga12g01690.F7	Domain:Myb
Ga12g01899.F10	Family:DUF4782(PF16016.4)
Ga12g01899.F3	Family:DUF4782(PF16016.4)
Ga01g01522.F10	Family:LUC7(PF03194.14)
Ga01g01522.F11	Family:LUC7(PF03194.14)
Ga01g01522.F12	Family:LUC7(PF03194.14)
Ga01g01522.F13	Family:LUC7(PF03194.14)
Ga01g01522.F3	Family:LUC7(PF03194.14)
Ga01g01522.F5	Family:LUC7(PF03194.14)
Ga01g01522.F6	Family:LUC7(PF03194.14)
Ga01g01522.F8	Family:LUC7(PF03194.14)
Ga12g02521.F32	Family:Glyco
Ga12g02521.F3	Family:Glyco
Ga12g02521.F5	Family:Glyco
Ga12g02737.F10	Domain:Pkinase(PF00069.24)
Ga12g02737.F11	Domain:Pkinase(PF00069.24)
Ga12g02737.F16	Domain:Pkinase(PF00069.24)
Ga12g02737.F6	Domain:Pkinase(PF00069.24)
Ga12g02737.F8	Domain:Pkinase(PF00069.24)
Ga13g01302.F10	Domain:KH
Ga13g01302.F1	Domain:KH
Ga13g01302.F2	Domain:KH
Ga13g01302.F3	Domain:KH
Ga13g01302.F4	Domain:KH
Ga13g01302.F5	Domain:KH
Ga13g01302.F6	Domain:KH
Ga13g01302.F7	Domain:KH
Ga13g01302.F8	Domain:KH
Ga13g01302.F9	Domain:KH
Ga13g01481.F11	Family:SIR2(PF02146.16)
Ga13g01481.F12	Family:SIR2(PF02146.16)
Ga13g01481.F13	Family:SIR2(PF02146.16)
Ga13g01481.F14	Family:SIR2(PF02146.16)
Ga13g01481.F16	Family:SIR2(PF02146.16)
Ga13g01481.F17	Family:SIR2(PF02146.16)
Ga13g01481.F1	Family:SIR2(PF02146.16)
Ga13g01481.F2	Family:SIR2(PF02146.16)
Ga13g01481.F6	Family:SIR2(PF02146.16)
Ga13g01481.F7	Family:SIR2(PF02146.16)
Ga13g01481.R1	Family:SIR2(PF02146.16)
Ga13g01726.C10	Family:V-ATPase
Ga13g01726.C11	Family:V-ATPase
Ga13g01726.C12	Family:V-ATPase
Ga13g01726.C13	Family:V-ATPase
Ga13g01726.C3	Family:V-ATPase
Ga13g01726.C4	Family:V-ATPase
Ga13g01726.C5	Family:V-ATPase
Ga13g01726.C6	Family:V-ATPase
Ga13g01726.C7	Family:V-ATPase
Ga13g01726.C8	Family:V-ATPase
Ga13g01726.C9	Family:V-ATPase
Ga13g01726.F10	Family:V-ATPase
Ga13g01726.F11	Domain:BTB(PF00651.30)
Ga13g01726.F12	Family:V-ATPase
Ga13g01726.F13	Family:V-ATPase
Ga13g01726.F14	Family:V-ATPase
Ga13g01726.F17	Domain:BTB(PF00651.30)
Ga13g01726.F1	Domain:BTB(PF00651.30)
Ga13g01726.F2	Family:V-ATPase
Ga13g01726.F3	Family:V-ATPase
Ga13g01726.F4	Family:V-ATPase
Ga13g01726.F6	Family:V-ATPase
Ga13g01726.F7	Family:V-ATPase
Ga01g02253.F18	Family:Rab3-GTPase
Ga01g02253.F3	Family:Rab3-GTPase
Ga01g02253.F6	Family:Rab3-GTPase
Ga01g02253.F9	Family:Rab3-GTPase
Ga01g02253.M5	Family:Rab3-GTPase
Ga14g00154.F10	Family:ARGLU(PF15346.5)
Ga14g00154.F15	Family:ARGLU(PF15346.5)
Ga14g00154.F5	Family:ARGLU(PF15346.5)
Ga14g00154.F8	Family:ARGLU(PF15346.5)
Ga14g00634.F19	Domain:Pkinase
Ga14g00634.F1	Family:EDR1(PF14381.5)
Ga14g00634.F23	Domain:Pkinase
Ga14g00634.F2	Family:EDR1(PF14381.5)
Ga14g00960.F11	Domain:Metallophos(PF00149.27)
Ga14g00960.F12	Domain:Metallophos(PF00149.27)
Ga14g00960.F13	Domain:Metallophos(PF00149.27)
Ga14g00960.F14	Domain:Metallophos(PF00149.27)
Ga14g00960.F1	Domain:Metallophos(PF00149.27)
Ga14g00960.F4	Domain:Metallophos(PF00149.27)
Ga14g00960.F8	Domain:Metallophos(PF00149.27)
Ga14g01206.F10	Family:zf-CCCH(PF00642.23)
Ga14g01206.F11	Family:zf-CCCH(PF00642.23)
Ga14g01206.F12	Family:zf-CCCH(PF00642.23)
Ga14g01206.F13	Family:zf-CCCH(PF00642.23)
Ga14g01206.F14	Family:zf-CCCH(PF00642.23)
Ga14g01206.F15	Family:zf-CCCH(PF00642.23)
Ga14g01206.F16	Family:zf-CCCH(PF00642.23)
Ga14g01206.F17	Family:zf-CCCH(PF00642.23)
Ga14g01206.F18	Family:zf-CCCH(PF00642.23)
Ga14g01206.F19	Family:zf-CCCH(PF00642.23)
Ga14g01206.F1	Family:zf-CCCH(PF00642.23)
Ga14g01206.F20	Family:zf-CCCH(PF00642.23)
Ga14g01206.F2	Family:zf-CCCH(PF00642.23)
Ga14g01206.F3	Family:zf-CCCH(PF00642.23)
Ga14g01206.F4	Family:zf-CCCH(PF00642.23)
Ga14g01206.F5	Family:zf-CCCH(PF00642.23)
Ga14g01206.F6	Family:zf-CCCH(PF00642.23)
Ga14g01206.F7	Family:zf-CCCH(PF00642.23)
Ga14g01206.F8	Family:zf-CCCH(PF00642.23)
Ga14g01206.F9	Family:zf-CCCH(PF00642.23)
Ga14g01206.R1	Family:zf-CCCH(PF00642.23)
Ga14g01206.R2	Family:zf-CCCH(PF00642.23)
Ga14g01206.R3	Family:zf-CCCH(PF00642.23)
Ga14g01206.R4	Family:zf-CCCH(PF00642.23)
Ga14g01206.R5	Family:zf-CCCH(PF00642.23)
Ga02g00412.F17	Family:Phosphodiest(PF01663.21)
Ga02g00412.F33	Family:Phosphodiest(PF01663.21)
Ga02g00672.F1	Domain:gag
Ga02g00672.F2	Domain:gag
Ga02g00672.F3	Domain:gag
Ga02g00788.F1	Family:DUF789(PF05623.11)
Ga02g00788.F2	Family:DUF789(PF05623.11)
Ga02g00788.F3	Family:DUF789(PF05623.11)
Ga01g00400.C1	Family:UCH(PF00443.28)
Ga01g00400.F10	Family:UCH(PF00443.28)
Ga01g00400.F11	Family:UCH(PF00443.28)
Ga01g00400.F12	Family:UCH(PF00443.28)
Ga01g00400.F13	Family:UCH(PF00443.28)
Ga01g00400.F14	Family:UCH(PF00443.28)
Ga01g00400.F15	Family:UCH(PF00443.28)
Ga01g00400.F16	Family:UCH(PF00443.28)
Ga01g00400.F17	Family:UCH(PF00443.28)
Ga01g00400.F18	Family:UCH(PF00443.28)
Ga01g00400.F19	Family:UCH(PF00443.28)
Ga01g00400.F1	Family:UCH(PF00443.28)
Ga01g00400.F20	Family:UCH(PF00443.28)
Ga01g00400.F21	Family:UCH(PF00443.28)
Ga01g00400.F22	Family:UCH(PF00443.28)
Ga01g00400.F23	Family:UCH(PF00443.28)
Ga01g00400.F24	Family:UCH(PF00443.28)
Ga01g00400.F25	Family:UCH(PF00443.28)
Ga01g00400.F26	Family:UCH(PF00443.28)
Ga01g00400.F27	Family:UCH(PF00443.28)
Ga01g00400.F28	Family:UCH(PF00443.28)
Ga01g00400.F29	Family:UCH(PF00443.28)
Ga01g00400.F2	Family:UCH(PF00443.28)
Ga01g00400.F30	Family:UCH(PF00443.28)
Ga01g00400.F31	Family:UCH(PF00443.28)
Ga01g00400.F32	Family:UCH(PF00443.28)
Ga01g00400.F33	Family:UCH(PF00443.28)
Ga01g00400.F3	Family:UCH(PF00443.28)
Ga01g00400.F4	Family:UCH(PF00443.28)
Ga01g00400.F5	Family:UCH(PF00443.28)
Ga01g00400.F6	Family:UCH(PF00443.28)
Ga01g00400.F7	Family:UCH(PF00443.28)
Ga01g00400.F8	Family:UCH(PF00443.28)
Ga01g00400.F9	Family:UCH(PF00443.28)
Ga01g00400.M1	Family:UCH(PF00443.28)
Ga01g00400.M2	Family:UCH(PF00443.28)
Ga01g00400.M3	Family:UCH(PF00443.28)
Ga01g00400.M4	Family:UCH(PF00443.28)
Ga01g00400.M5	Family:UCH(PF00443.28)
Ga01g00400.M6	Family:UCH(PF00443.28)
Ga04g00437.C1	Family:PfkB(PF00294.23)
Ga04g00437.C2	Family:PfkB(PF00294.23)
Ga04g00437.F11	Family:PfkB(PF00294.23)
Ga04g00437.F14	Family:PfkB(PF00294.23)
Ga04g00437.F15	Family:PfkB(PF00294.23)
Ga04g00437.F18	Family:PfkB(PF00294.23)
Ga04g00437.F1	Family:PfkB(PF00294.23)
Ga04g00437.F2	Family:PfkB(PF00294.23)
Ga04g00437.F6	Family:PfkB(PF00294.23)
Ga04g00437.F8	Family:PfkB(PF00294.23)
Ga04g00437.R1	Family:PfkB(PF00294.23)
Ga04g00437.R2	Family:PfkB(PF00294.23)
Ga04g01313.C7	Domain:HHH
Ga04g01313.C7	Family:Sec63(PF02889.15)
Ga04g01313.F10	Domain:HHH
Ga04g01313.F10	Family:Sec63(PF02889.15)
Ga04g01313.F12	Family:Sec63(PF02889.15)
Ga04g01313.F13	Domain:HHH
Ga04g01313.F13	Family:Sec63(PF02889.15)
Ga04g01313.F14	Domain:HHH
Ga04g01313.F14	Family:Sec63(PF02889.15)
Ga04g01313.F1	Family:Sec63(PF02889.15)
Ga04g01313.F2	Domain:HHH
Ga04g01313.F2	Family:Sec63(PF02889.15)
Ga04g01313.F4	Family:Sec63(PF02889.15)
Ga04g01313.F5	Family:Sec63(PF02889.15)
Ga04g01313.F6	Family:Sec63(PF02889.15)
Ga04g01313.F7	Domain:HHH
Ga04g01313.F7	Family:Sec63(PF02889.15)
Ga04g01313.R2	Family:Sec63(PF02889.15)
Ga04g01318.F10	Family:Helicase
Ga04g01318.F6	Family:Helicase
Ga04g01815.F10	Family:K
Ga04g01815.F11	Family:K
Ga04g01815.F15	Family:K
Ga04g01815.F17	Family:K
Ga04g01815.F1	Family:K
Ga04g01815.F3	Family:K
Ga04g01815.F4	Family:K
Ga04g01815.F5	Family:K
Ga04g01815.F6	Family:K
Ga04g01815.F7	Family:K
Ga04g01815.F8	Family:K
Ga04g01815.F9	Family:K
Ga04g01815.M1	Family:K
Ga04g01859.F10	Family:AUX
Ga04g01859.F11	Family:AUX
Ga04g01859.F12	Family:AUX
Ga04g01859.F13	Family:AUX
Ga04g01859.F14	Family:AUX
Ga04g01859.F15	Family:AUX
Ga04g01859.F17	Family:AUX
Ga04g01859.F18	Family:AUX
Ga04g01859.F19	Family:AUX
Ga04g01859.F1	Family:AUX
Ga04g01859.F20	Family:AUX
Ga04g01859.F22	Family:AUX
Ga04g01859.F23	Family:AUX
Ga04g01859.F24	Family:AUX
Ga04g01859.F25	Family:AUX
Ga04g01859.F26	Family:AUX
Ga04g01859.F27	Family:AUX
Ga04g01859.F28	Family:AUX
Ga04g01859.F29	Family:AUX
Ga04g01859.F30	Family:AUX
Ga04g01859.F3	Family:AUX
Ga04g01859.F4	Family:AUX
Ga04g01859.F5	Family:AUX
Ga04g01859.F6	Family:AUX
Ga04g01859.F7	Family:AUX
Ga04g01859.F8	Family:AUX
Ga04g01859.F9	Family:AUX
Ga05g00055.F10	Domain:PB1(PF00564.23)
Ga05g00055.F12	Domain:PB1(PF00564.23)
Ga05g00055.F13	Domain:PB1(PF00564.23)
Ga05g00055.F14	Domain:PB1(PF00564.23)
Ga05g00055.F16	Domain:PB1(PF00564.23)
Ga05g00055.F18	Domain:PB1(PF00564.23)
Ga05g00055.F1	Domain:PB1(PF00564.23)
Ga05g00055.F2	Domain:PB1(PF00564.23)
Ga05g00055.F3	Domain:PB1(PF00564.23)
Ga05g00055.F4	Domain:PB1(PF00564.23)
Ga05g00055.F5	Domain:PB1(PF00564.23)
Ga05g00055.F6	Domain:PB1(PF00564.23)
Ga05g00055.F7	Domain:PB1(PF00564.23)
Ga05g00055.F9	Domain:PB1(PF00564.23)
Ga05g00861.F10	Domain:Pkinase(PF00069.24)
Ga05g00861.F11	Domain:Pkinase(PF00069.24)
Ga05g00861.F12	Domain:Pkinase(PF00069.24)
Ga05g00861.F13	Domain:Pkinase(PF00069.24)
Ga05g00861.F14	Domain:Pkinase(PF00069.24)
Ga05g00861.F15	Domain:Pkinase(PF00069.24)
Ga05g00861.F16	Domain:Pkinase(PF00069.24)
Ga05g00861.F17	Domain:Pkinase(PF00069.24)
Ga05g00861.F18	Domain:Pkinase(PF00069.24)
Ga05g00861.F19	Domain:Pkinase(PF00069.24)
Ga05g00861.F1	Domain:Pkinase(PF00069.24)
Ga05g00861.F2	Domain:Pkinase(PF00069.24)
Ga05g00861.F3	Domain:Pkinase(PF00069.24)
Ga05g00861.F4	Domain:Pkinase(PF00069.24)
Ga05g00861.F5	Domain:Pkinase(PF00069.24)
Ga05g00861.F6	Domain:Pkinase(PF00069.24)
Ga05g00861.F7	Domain:Pkinase(PF00069.24)
Ga05g00861.F8	Domain:Pkinase(PF00069.24)
Ga05g00861.F9	Domain:Pkinase(PF00069.24)
Ga05g00906.F1	Domain:zf-C3HC4
Ga05g00906.F2	Domain:zf-C3HC4
Ga05g00906.F3	Domain:zf-C3HC4
Ga05g00906.F4	Domain:zf-C3HC4
Ga05g00906.F5	Domain:zf-C3HC4
Ga05g00906.F6	Domain:zf-C3HC4
Ga05g00906.F7	Domain:zf-C3HC4
Ga05g00906.M1	Domain:zf-C3HC4
Ga05g00906.M3	Domain:zf-C3HC4
Ga05g00906.R1	Domain:zf-C3HC4
Ga05g01142.F10	Domain:MULE(PF10551.8)
Ga05g01142.F10	Domain:PB1(PF00564.23)
Ga05g01142.F10	Domain:SWIM(PF04434.16)
Ga05g01142.F10	Family:DBD
Ga05g01142.F11	Domain:MULE(PF10551.8)
Ga05g01142.F11	Domain:PB1(PF00564.23)
Ga05g01142.F11	Domain:SWIM(PF04434.16)
Ga05g01142.F11	Family:DBD
Ga05g01142.F12	Domain:MULE(PF10551.8)
Ga05g01142.F12	Domain:PB1(PF00564.23)
Ga05g01142.F12	Domain:SWIM(PF04434.16)
Ga05g01142.F12	Family:DBD
Ga05g01142.F13	Domain:MULE(PF10551.8)
Ga05g01142.F13	Domain:SWIM(PF04434.16)
Ga05g01142.F13	Family:DBD
Ga05g01142.F14	Domain:MULE(PF10551.8)
Ga05g01142.F14	Domain:SWIM(PF04434.16)
Ga05g01142.F14	Family:DBD
Ga05g01142.F15	Domain:MULE(PF10551.8)
Ga05g01142.F15	Domain:PB1(PF00564.23)
Ga05g01142.F15	Domain:SWIM(PF04434.16)
Ga05g01142.F15	Family:DBD
Ga05g01142.F16	Domain:MULE(PF10551.8)
Ga05g01142.F16	Domain:PB1(PF00564.23)
Ga05g01142.F16	Domain:SWIM(PF04434.16)
Ga05g01142.F16	Family:DBD
Ga05g01142.F17	Domain:MULE(PF10551.8)
Ga05g01142.F17	Domain:PB1(PF00564.23)
Ga05g01142.F17	Domain:SWIM(PF04434.16)
Ga05g01142.F17	Family:DBD
Ga05g01142.F18	Domain:MULE(PF10551.8)
Ga05g01142.F18	Domain:SWIM(PF04434.16)
Ga05g01142.F18	Family:DBD
Ga05g01142.F19	Domain:MULE(PF10551.8)
Ga05g01142.F19	Domain:PB1(PF00564.23)
Ga05g01142.F19	Domain:SWIM(PF04434.16)
Ga05g01142.F19	Family:DBD
Ga05g01142.F1	Domain:MULE(PF10551.8)
Ga05g01142.F1	Domain:PB1(PF00564.23)
Ga05g01142.F1	Domain:SWIM(PF04434.16)
Ga05g01142.F1	Family:DBD
Ga05g01142.F20	Domain:MULE(PF10551.8)
Ga05g01142.F20	Domain:PB1(PF00564.23)
Ga05g01142.F20	Domain:SWIM(PF04434.16)
Ga05g01142.F20	Family:DBD
Ga05g01142.F21	Domain:MULE(PF10551.8)
Ga05g01142.F21	Domain:PB1(PF00564.23)
Ga05g01142.F21	Domain:SWIM(PF04434.16)
Ga05g01142.F21	Family:DBD
Ga05g01142.F22	Domain:MULE(PF10551.8)
Ga05g01142.F22	Domain:PB1(PF00564.23)
Ga05g01142.F22	Domain:SWIM(PF04434.16)
Ga05g01142.F22	Family:DBD
Ga05g01142.F23	Domain:MULE(PF10551.8)
Ga05g01142.F23	Domain:PB1(PF00564.23)
Ga05g01142.F23	Domain:SWIM(PF04434.16)
Ga05g01142.F23	Family:DBD
Ga05g01142.F24	Domain:MULE(PF10551.8)
Ga05g01142.F24	Domain:PB1(PF00564.23)
Ga05g01142.F24	Domain:SWIM(PF04434.16)
Ga05g01142.F24	Family:DBD
Ga05g01142.F25	Domain:MULE(PF10551.8)
Ga05g01142.F25	Domain:PB1(PF00564.23)
Ga05g01142.F25	Domain:SWIM(PF04434.16)
Ga05g01142.F25	Family:DBD
Ga05g01142.F2	Domain:MULE(PF10551.8)
Ga05g01142.F2	Domain:PB1(PF00564.23)
Ga05g01142.F2	Domain:SWIM(PF04434.16)
Ga05g01142.F2	Family:DBD
Ga05g01142.F3	Domain:MULE(PF10551.8)
Ga05g01142.F3	Domain:SWIM(PF04434.16)
Ga05g01142.F3	Family:DBD
Ga05g01142.F4	Domain:MULE(PF10551.8)
Ga05g01142.F4	Domain:PB1(PF00564.23)
Ga05g01142.F4	Domain:SWIM(PF04434.16)
Ga05g01142.F4	Family:DBD
Ga05g01142.F5	Domain:MULE(PF10551.8)
Ga05g01142.F5	Domain:SWIM(PF04434.16)
Ga05g01142.F5	Family:DBD
Ga05g01142.F6	Domain:MULE(PF10551.8)
Ga05g01142.F6	Domain:PB1(PF00564.23)
Ga05g01142.F6	Domain:SWIM(PF04434.16)
Ga05g01142.F6	Family:DBD
Ga05g01142.F7	Domain:MULE(PF10551.8)
Ga05g01142.F7	Domain:PB1(PF00564.23)
Ga05g01142.F7	Domain:SWIM(PF04434.16)
Ga05g01142.F7	Family:DBD
Ga05g01142.F8	Domain:MULE(PF10551.8)
Ga05g01142.F8	Domain:PB1(PF00564.23)
Ga05g01142.F8	Domain:SWIM(PF04434.16)
Ga05g01142.F8	Family:DBD
Ga05g01142.F9	Domain:MULE(PF10551.8)
Ga05g01142.F9	Domain:SWIM(PF04434.16)
Ga05g01142.F9	Family:DBD
Ga05g01310.F10	Domain:YqaJ(PF09588.9)
Ga05g01310.F11	Domain:YqaJ(PF09588.9)
Ga05g01310.F1	Domain:YqaJ(PF09588.9)
Ga05g01310.F2	Domain:YqaJ(PF09588.9)
Ga05g01310.F3	Domain:YqaJ(PF09588.9)
Ga05g01310.F4	Domain:YqaJ(PF09588.9)
Ga05g01310.F5	Domain:YqaJ(PF09588.9)
Ga05g01310.F6	Domain:YqaJ(PF09588.9)
Ga05g01310.F7	Domain:YqaJ(PF09588.9)
Ga05g01310.F8	Domain:YqaJ(PF09588.9)
Ga05g01310.F9	Domain:YqaJ(PF09588.9)
Ga05g01415.F10	Family:Cation
Ga05g01415.F11	Family:Cation
Ga05g01415.F12	Family:Cation
Ga05g01415.F13	Family:Cation
Ga05g01415.F14	Family:Cation
Ga05g01415.F15	Family:Cation
Ga05g01415.F16	Family:Cation
Ga05g01415.F18	Family:Cation
Ga05g01415.F19	Family:Cation
Ga05g01415.F2	Family:Cation
Ga05g01415.F3	Family:Cation
Ga05g01415.F4	Family:Cation
Ga05g01415.F5	Family:Cation
Ga05g01415.F7	Family:Cation
Ga05g01415.F8	Family:Cation
Ga05g01415.F9	Family:Cation
Ga05g02367.F17	Repeat:WD40(PF00400.31)
Ga05g02367.F18	Repeat:WD40(PF00400.31)
Ga05g02367.F19	Repeat:WD40(PF00400.31)
Ga05g02367.F2	Repeat:WD40(PF00400.31)
Ga05g02367.F34	Repeat:WD40(PF00400.31)
Ga05g02493.C1	Domain:FYVE(PF01363.20)
Ga05g02493.C1	Domain:PH
Ga05g02493.C1	Repeat:RCC1(PF00415.17)
Ga05g02493.C2	Domain:FYVE(PF01363.20)
Ga05g02493.C2	Domain:PH
Ga05g02493.C2	Repeat:RCC1(PF00415.17)
Ga05g02493.C3	Domain:FYVE(PF01363.20)
Ga05g02493.C3	Domain:PH
Ga05g02493.C3	Repeat:RCC1(PF00415.17)
Ga05g02493.C4	Domain:FYVE(PF01363.20)
Ga05g02493.C4	Domain:PH
Ga05g02493.C4	Repeat:RCC1(PF00415.17)
Ga05g02493.C5	Domain:FYVE(PF01363.20)
Ga05g02493.C5	Domain:PH
Ga05g02493.C5	Repeat:RCC1(PF00415.17)
Ga05g02493.C6	Domain:BRX
Ga05g02493.C6	Domain:FYVE(PF01363.20)
Ga05g02493.C6	Domain:PH
Ga05g02493.C6	Repeat:RCC1(PF00415.17)
Ga05g02493.F10	Domain:BRX
Ga05g02493.F10	Domain:FYVE(PF01363.20)
Ga05g02493.F10	Domain:PH
Ga05g02493.F10	Repeat:RCC1(PF00415.17)
Ga05g02493.F11	Domain:FYVE(PF01363.20)
Ga05g02493.F11	Domain:PH
Ga05g02493.F11	Repeat:RCC1(PF00415.17)
Ga05g02493.F12	Domain:BRX
Ga05g02493.F12	Domain:FYVE(PF01363.20)
Ga05g02493.F12	Domain:PH
Ga05g02493.F12	Repeat:RCC1(PF00415.17)
Ga05g02493.F13	Domain:BRX
Ga05g02493.F13	Domain:FYVE(PF01363.20)
Ga05g02493.F13	Domain:PH
Ga05g02493.F13	Repeat:RCC1(PF00415.17)
Ga05g02493.F14	Domain:FYVE(PF01363.20)
Ga05g02493.F14	Domain:PH
Ga05g02493.F14	Repeat:RCC1(PF00415.17)
Ga05g02493.F15	Domain:FYVE(PF01363.20)
Ga05g02493.F15	Domain:PH
Ga05g02493.F15	Repeat:RCC1(PF00415.17)
Ga05g02493.F16	Domain:BRX
Ga05g02493.F16	Domain:FYVE(PF01363.20)
Ga05g02493.F16	Domain:PH
Ga05g02493.F16	Repeat:RCC1(PF00415.17)
Ga05g02493.F17	Domain:FYVE(PF01363.20)
Ga05g02493.F17	Domain:PH
Ga05g02493.F17	Repeat:RCC1(PF00415.17)
Ga05g02493.F18	Domain:BRX
Ga05g02493.F18	Domain:FYVE(PF01363.20)
Ga05g02493.F18	Domain:PH
Ga05g02493.F18	Repeat:RCC1(PF00415.17)
Ga05g02493.F19	Domain:BRX
Ga05g02493.F19	Domain:FYVE(PF01363.20)
Ga05g02493.F19	Domain:PH
Ga05g02493.F19	Repeat:RCC1(PF00415.17)
Ga05g02493.F1	Domain:BRX
Ga05g02493.F1	Domain:BRX(PF08381.10)
Ga05g02493.F1	Domain:FYVE(PF01363.20)
Ga05g02493.F20	Domain:BRX
Ga05g02493.F20	Domain:FYVE(PF01363.20)
Ga05g02493.F20	Domain:PH
Ga05g02493.F20	Repeat:RCC1(PF00415.17)
Ga05g02493.F21	Domain:FYVE(PF01363.20)
Ga05g02493.F21	Domain:PH
Ga05g02493.F21	Repeat:RCC1(PF00415.17)
Ga05g02493.F22	Domain:FYVE(PF01363.20)
Ga05g02493.F22	Domain:PH
Ga05g02493.F22	Repeat:RCC1(PF00415.17)
Ga05g02493.F23	Domain:BRX
Ga05g02493.F23	Domain:FYVE(PF01363.20)
Ga05g02493.F23	Domain:PH
Ga05g02493.F23	Repeat:RCC1(PF00415.17)
Ga05g02493.F24	Domain:FYVE(PF01363.20)
Ga05g02493.F24	Domain:PH
Ga05g02493.F24	Repeat:RCC1(PF00415.17)
Ga05g02493.F25	Domain:BRX
Ga05g02493.F25	Domain:FYVE(PF01363.20)
Ga05g02493.F25	Domain:PH
Ga05g02493.F25	Repeat:RCC1(PF00415.17)
Ga05g02493.F26	Domain:FYVE(PF01363.20)
Ga05g02493.F26	Domain:PH
Ga05g02493.F26	Repeat:RCC1(PF00415.17)
Ga05g02493.F27	Domain:FYVE(PF01363.20)
Ga05g02493.F27	Domain:PH
Ga05g02493.F27	Repeat:RCC1(PF00415.17)
Ga05g02493.F28	Domain:BRX
Ga05g02493.F28	Domain:FYVE(PF01363.20)
Ga05g02493.F28	Domain:PH
Ga05g02493.F28	Repeat:RCC1(PF00415.17)
Ga05g02493.F2	Domain:BRX
Ga05g02493.F2	Domain:BRX(PF08381.10)
Ga05g02493.F2	Domain:FYVE(PF01363.20)
Ga05g02493.F2	Repeat:RCC1(PF00415.17)
Ga05g02493.F3	Domain:BRX
Ga05g02493.F3	Domain:BRX(PF08381.10)
Ga05g02493.F3	Domain:FYVE(PF01363.20)
Ga05g02493.F3	Repeat:RCC1(PF00415.17)
Ga05g02493.F4	Domain:FYVE(PF01363.20)
Ga05g02493.F4	Repeat:RCC1(PF00415.17)
Ga05g02493.F5	Domain:FYVE(PF01363.20)
Ga05g02493.F5	Repeat:RCC1(PF00415.17)
Ga05g02493.F6	Domain:FYVE(PF01363.20)
Ga05g02493.F6	Repeat:RCC1(PF00415.17)
Ga05g02493.F7	Domain:FYVE(PF01363.20)
Ga05g02493.F7	Domain:PH
Ga05g02493.F7	Repeat:RCC1(PF00415.17)
Ga05g02493.F8	Domain:BRX
Ga05g02493.F8	Domain:FYVE(PF01363.20)
Ga05g02493.F8	Domain:PH
Ga05g02493.F8	Repeat:RCC1(PF00415.17)
Ga05g02493.F9	Domain:BRX
Ga05g02493.F9	Domain:FYVE(PF01363.20)
Ga05g02493.F9	Domain:PH
Ga05g02493.F9	Repeat:RCC1(PF00415.17)
Ga05g02493.M1	Domain:FYVE(PF01363.20)
Ga05g02493.M1	Domain:PH
Ga05g02493.M1	Repeat:RCC1(PF00415.17)
Ga05g02493.M2	Domain:FYVE(PF01363.20)
Ga05g02493.M2	Domain:PH
Ga05g02493.M2	Repeat:RCC1(PF00415.17)
Ga05g02496.C1	Domain:Pkinase
Ga05g02496.C2	Domain:Pkinase
Ga05g02496.F11	Domain:Pkinase
Ga05g02496.F9	Domain:Pkinase
Ga05g03188.F10	Family:Aa
Ga05g03188.F11	Family:Aa
Ga05g03188.F12	Family:Aa
Ga05g03188.F13	Family:Aa
Ga05g03188.F14	Family:Aa
Ga05g03188.F15	Family:Aa
Ga05g03188.F16	Family:Aa
Ga05g03188.F1	Family:Aa
Ga05g03188.F2	Family:Aa
Ga05g03188.F3	Family:Aa
Ga05g03188.F4	Family:Aa
Ga05g03188.F5	Family:Aa
Ga05g03188.F6	Family:Aa
Ga05g03188.F7	Family:Aa
Ga05g03188.F8	Family:Aa
Ga05g03188.F9	Family:Aa
Ga01g00494.F10	Domain:Pkinase(PF00069.24)
Ga01g00494.F10	Repeat:LRR
Ga01g00494.F10	Repeat:LRR
Ga01g00494.F11	Domain:Pkinase(PF00069.24)
Ga01g00494.F11	Repeat:LRR
Ga01g00494.F11	Repeat:LRR
Ga01g00494.F12	Domain:Pkinase(PF00069.24)
Ga01g00494.F12	Repeat:LRR
Ga01g00494.F12	Repeat:LRR
Ga01g00494.F13	Domain:Pkinase(PF00069.24)
Ga01g00494.F13	Repeat:LRR
Ga01g00494.F13	Repeat:LRR
Ga01g00494.F14	Domain:Pkinase(PF00069.24)
Ga01g00494.F14	Repeat:LRR
Ga01g00494.F15	Domain:Pkinase(PF00069.24)
Ga01g00494.F15	Repeat:LRR
Ga01g00494.F15	Repeat:LRR
Ga01g00494.F16	Domain:Pkinase(PF00069.24)
Ga01g00494.F16	Repeat:LRR
Ga01g00494.F16	Repeat:LRR
Ga01g00494.F17	Domain:Pkinase(PF00069.24)
Ga01g00494.F17	Repeat:LRR
Ga01g00494.F17	Repeat:LRR
Ga01g00494.F1	Domain:Pkinase(PF00069.24)
Ga01g00494.F1	Repeat:LRR
Ga01g00494.F1	Repeat:LRR
Ga01g00494.F2	Domain:Pkinase(PF00069.24)
Ga01g00494.F2	Repeat:LRR
Ga01g00494.F2	Repeat:LRR
Ga01g00494.F3	Domain:Pkinase(PF00069.24)
Ga01g00494.F3	Repeat:LRR
Ga01g00494.F3	Repeat:LRR
Ga01g00494.F4	Domain:Pkinase(PF00069.24)
Ga01g00494.F4	Repeat:LRR
Ga01g00494.F4	Repeat:LRR
Ga01g00494.F5	Domain:Pkinase(PF00069.24)
Ga01g00494.F5	Repeat:LRR
Ga01g00494.F5	Repeat:LRR
Ga01g00494.F6	Domain:Pkinase(PF00069.24)
Ga01g00494.F6	Repeat:LRR
Ga01g00494.F6	Repeat:LRR
Ga01g00494.F8	Domain:Pkinase(PF00069.24)
Ga01g00494.F8	Repeat:LRR
Ga01g00494.F8	Repeat:LRR
Ga01g00494.F9	Domain:Pkinase(PF00069.24)
Ga01g00494.F9	Repeat:LRR
Ga05g03699.F10	Domain:NB-ARC(PF00931.21)
Ga05g03699.F10	Repeat:LRR
Ga05g03699.F11	Domain:NB-ARC(PF00931.21)
Ga05g03699.F11	Repeat:LRR
Ga05g03699.F12	Domain:NB-ARC(PF00931.21)
Ga05g03699.F12	Repeat:LRR
Ga05g03699.F2	Domain:NB-ARC(PF00931.21)
Ga05g03699.F2	Repeat:LRR
Ga05g03699.F3	Domain:NB-ARC(PF00931.21)
Ga05g03699.F3	Repeat:LRR
Ga05g03699.F4	Domain:NB-ARC(PF00931.21)
Ga05g03699.F4	Repeat:LRR
Ga05g03699.F5	Domain:NB-ARC(PF00931.21)
Ga05g03699.F5	Repeat:LRR
Ga05g03699.F6	Domain:NB-ARC(PF00931.21)
Ga05g03699.F6	Repeat:LRR
Ga05g03699.F7	Domain:NB-ARC(PF00931.21)
Ga05g03699.F7	Repeat:LRR
Ga05g03699.F8	Domain:NB-ARC(PF00931.21)
Ga05g03699.F8	Repeat:LRR
Ga05g03699.F9	Domain:NB-ARC(PF00931.21)
Ga05g03699.F9	Repeat:LRR
Ga05g03918.F10	Family:Topoisom
Ga05g03918.F11	Family:Topoisom
Ga05g03918.F12	Family:Topoisom
Ga05g03918.F13	Family:Topoisom
Ga05g03918.F14	Family:Topoisom
Ga05g03918.F15	Family:Topoisom
Ga05g03918.F16	Family:Topoisom
Ga05g03918.F17	Family:Topoisom
Ga05g03918.F18	Family:Topoisom
Ga05g03918.F19	Family:Topoisom
Ga05g03918.F1	Family:Topoisom
Ga05g03918.F20	Family:Topoisom
Ga05g03918.F2	Family:Topoisom
Ga05g03918.F3	Family:Topoisom
Ga05g03918.F4	Family:Topoisom
Ga05g03918.F5	Family:Topoisom
Ga05g03918.F6	Family:Topoisom
Ga05g03918.F7	Family:Topoisom
Ga05g03918.F8	Family:Topoisom
Ga05g03918.F9	Family:Topoisom
Ga05g03947.F10	Family:Surp(PF01805.19)
Ga05g03947.F11	Family:Surp(PF01805.19)
Ga05g03947.F12	Family:Surp(PF01805.19)
Ga05g03947.F13	Family:Surp(PF01805.19)
Ga05g03947.F14	Family:Surp(PF01805.19)
Ga05g03947.F15	Family:Surp(PF01805.19)
Ga05g03947.F17	Family:Surp(PF01805.19)
Ga05g03947.F18	Family:Surp(PF01805.19)
Ga05g03947.F19	Family:Surp(PF01805.19)
Ga05g03947.F1	Family:Surp(PF01805.19)
Ga05g03947.F20	Family:Surp(PF01805.19)
Ga05g03947.F21	Family:Surp(PF01805.19)
Ga05g03947.F22	Family:Surp(PF01805.19)
Ga05g03947.F23	Family:Surp(PF01805.19)
Ga05g03947.F24	Family:Surp(PF01805.19)
Ga05g03947.F25	Domain:DRY
Ga05g03947.F25	Family:Surp(PF01805.19)
Ga05g03947.F2	Family:Surp(PF01805.19)
Ga05g03947.F3	Family:Surp(PF01805.19)
Ga05g03947.F4	Family:Surp(PF01805.19)
Ga05g03947.F5	Family:Surp(PF01805.19)
Ga05g03947.F6	Family:Surp(PF01805.19)
Ga05g03947.F7	Family:Surp(PF01805.19)
Ga05g03947.F8	Family:Surp(PF01805.19)
Ga05g03947.F9	Family:Surp(PF01805.19)
Ga05g03947.R1	Family:Surp(PF01805.19)
Ga06g01036.F12	Family:TRAPPC9-Trs120(PF08626.10)
Ga06g01036.F16	Family:TRAPPC9-Trs120(PF08626.10)
Ga06g01036.F7	Family:TRAPPC9-Trs120(PF08626.10)
Ga06g01036.F8	Family:TRAPPC9-Trs120(PF08626.10)
Ga06g01036.M1	Family:TRAPPC9-Trs120(PF08626.10)
Ga06g01862.C1	Domain:PHD(PF00628.28)
Ga06g01862.C1	Family:ELM2(PF01448.23)
Ga06g01862.C2	Domain:PHD(PF00628.28)
Ga06g01862.C2	Family:ELM2(PF01448.23)
Ga06g01862.C3	Domain:PHD(PF00628.28)
Ga06g01862.C3	Family:ELM2(PF01448.23)
Ga06g01862.F10	Domain:PHD(PF00628.28)
Ga06g01862.F10	Family:ELM2(PF01448.23)
Ga06g01862.F11	Domain:PHD(PF00628.28)
Ga06g01862.F11	Family:ELM2(PF01448.23)
Ga06g01862.F12	Domain:PHD(PF00628.28)
Ga06g01862.F12	Family:ELM2(PF01448.23)
Ga06g01862.F13	Domain:PHD(PF00628.28)
Ga06g01862.F13	Family:ELM2(PF01448.23)
Ga06g01862.F14	Domain:PHD(PF00628.28)
Ga06g01862.F14	Family:ELM2(PF01448.23)
Ga06g01862.F15	Domain:PHD(PF00628.28)
Ga06g01862.F15	Family:ELM2(PF01448.23)
Ga06g01862.F16	Domain:PHD(PF00628.28)
Ga06g01862.F16	Family:ELM2(PF01448.23)
Ga06g01862.F17	Domain:PHD(PF00628.28)
Ga06g01862.F17	Family:ELM2(PF01448.23)
Ga06g01862.F18	Domain:PHD(PF00628.28)
Ga06g01862.F18	Family:ELM2(PF01448.23)
Ga06g01862.F19	Domain:PHD(PF00628.28)
Ga06g01862.F19	Family:ELM2(PF01448.23)
Ga06g01862.F1	Domain:PHD(PF00628.28)
Ga06g01862.F1	Family:ELM2(PF01448.23)
Ga06g01862.F20	Domain:PHD(PF00628.28)
Ga06g01862.F20	Family:ELM2(PF01448.23)
Ga06g01862.F21	Domain:PHD(PF00628.28)
Ga06g01862.F21	Family:ELM2(PF01448.23)
Ga06g01862.F22	Domain:PHD(PF00628.28)
Ga06g01862.F22	Family:ELM2(PF01448.23)
Ga06g01862.F23	Domain:PHD(PF00628.28)
Ga06g01862.F23	Family:ELM2(PF01448.23)
Ga06g01862.F24	Domain:PHD(PF00628.28)
Ga06g01862.F24	Family:ELM2(PF01448.23)
Ga06g01862.F25	Domain:PHD(PF00628.28)
Ga06g01862.F25	Family:ELM2(PF01448.23)
Ga06g01862.F26	Domain:PHD(PF00628.28)
Ga06g01862.F26	Family:ELM2(PF01448.23)
Ga06g01862.F27	Domain:PHD(PF00628.28)
Ga06g01862.F27	Family:ELM2(PF01448.23)
Ga06g01862.F28	Domain:PHD(PF00628.28)
Ga06g01862.F28	Family:ELM2(PF01448.23)
Ga06g01862.F29	Domain:PHD(PF00628.28)
Ga06g01862.F29	Family:ELM2(PF01448.23)
Ga06g01862.F2	Domain:PHD(PF00628.28)
Ga06g01862.F2	Family:ELM2(PF01448.23)
Ga06g01862.F3	Domain:PHD(PF00628.28)
Ga06g01862.F3	Family:ELM2(PF01448.23)
Ga06g01862.F4	Domain:PHD(PF00628.28)
Ga06g01862.F4	Family:ELM2(PF01448.23)
Ga06g01862.F5	Domain:PHD(PF00628.28)
Ga06g01862.F5	Family:ELM2(PF01448.23)
Ga06g01862.F6	Domain:PHD(PF00628.28)
Ga06g01862.F6	Family:ELM2(PF01448.23)
Ga06g01862.F7	Domain:PHD(PF00628.28)
Ga06g01862.F7	Family:ELM2(PF01448.23)
Ga06g01862.F8	Domain:PHD(PF00628.28)
Ga06g01862.F8	Family:ELM2(PF01448.23)
Ga06g01862.F9	Domain:PHD(PF00628.28)
Ga06g01862.F9	Family:ELM2(PF01448.23)
Ga06g01862.M10	Domain:PHD(PF00628.28)
Ga06g01862.M10	Family:ELM2(PF01448.23)
Ga06g01862.M11	Domain:PHD(PF00628.28)
Ga06g01862.M11	Family:ELM2(PF01448.23)
Ga06g01862.M12	Domain:PHD(PF00628.28)
Ga06g01862.M12	Family:ELM2(PF01448.23)
Ga06g01862.M13	Domain:PHD(PF00628.28)
Ga06g01862.M13	Family:ELM2(PF01448.23)
Ga06g01862.M14	Domain:PHD(PF00628.28)
Ga06g01862.M14	Family:ELM2(PF01448.23)
Ga06g01862.M15	Domain:PHD(PF00628.28)
Ga06g01862.M15	Family:ELM2(PF01448.23)
Ga06g01862.M16	Domain:PHD(PF00628.28)
Ga06g01862.M16	Family:ELM2(PF01448.23)
Ga06g01862.M17	Domain:PHD(PF00628.28)
Ga06g01862.M17	Family:ELM2(PF01448.23)
Ga06g01862.M18	Domain:PHD(PF00628.28)
Ga06g01862.M18	Family:ELM2(PF01448.23)
Ga06g01862.M19	Domain:PHD(PF00628.28)
Ga06g01862.M19	Family:ELM2(PF01448.23)
Ga06g01862.M1	Domain:PHD(PF00628.28)
Ga06g01862.M1	Family:ELM2(PF01448.23)
Ga06g01862.M20	Domain:PHD(PF00628.28)
Ga06g01862.M20	Family:ELM2(PF01448.23)
Ga06g01862.M21	Domain:PHD(PF00628.28)
Ga06g01862.M21	Family:ELM2(PF01448.23)
Ga06g01862.M22	Domain:PHD(PF00628.28)
Ga06g01862.M22	Family:ELM2(PF01448.23)
Ga06g01862.M23	Domain:PHD(PF00628.28)
Ga06g01862.M23	Family:ELM2(PF01448.23)
Ga06g01862.M2	Domain:PHD(PF00628.28)
Ga06g01862.M2	Family:ELM2(PF01448.23)
Ga06g01862.M3	Domain:PHD(PF00628.28)
Ga06g01862.M3	Family:ELM2(PF01448.23)
Ga06g01862.M4	Domain:PHD(PF00628.28)
Ga06g01862.M4	Family:ELM2(PF01448.23)
Ga06g01862.M5	Domain:PHD(PF00628.28)
Ga06g01862.M5	Family:ELM2(PF01448.23)
Ga06g01862.M6	Domain:PHD(PF00628.28)
Ga06g01862.M6	Family:ELM2(PF01448.23)
Ga06g01862.M7	Domain:PHD(PF00628.28)
Ga06g01862.M7	Family:ELM2(PF01448.23)
Ga06g01862.M8	Domain:PHD(PF00628.28)
Ga06g01862.M8	Family:ELM2(PF01448.23)
Ga06g01862.M9	Domain:PHD(PF00628.28)
Ga06g01862.M9	Family:ELM2(PF01448.23)
Ga07g00635.F15	Domain:Pkinase(PF00069.24)
Ga07g00635.F16	Domain:Pkinase(PF00069.24)
Ga07g00635.F3	Domain:Pkinase(PF00069.24)
Ga07g00635.F5	Domain:Pkinase(PF00069.24)
Ga01g00761.F10	Family:BCAS3(PF12490.7)
Ga01g00761.F14	Family:BCAS3(PF12490.7)
Ga01g00761.F16	Family:BCAS3(PF12490.7)
Ga01g00761.F16	Repeat:WD40(PF00400.31)
Ga01g00761.F18	Family:BCAS3(PF12490.7)
Ga01g00761.F1	Family:BCAS3(PF12490.7)
Ga01g00761.F1	Repeat:WD40(PF00400.31)
Ga01g00761.F20	Family:BCAS3(PF12490.7)
Ga01g00761.F20	Repeat:WD40(PF00400.31)
Ga01g00761.F24	Family:BCAS3(PF12490.7)
Ga01g00761.F2	Family:BCAS3(PF12490.7)
Ga01g00761.F6	Family:BCAS3(PF12490.7)
Ga01g00761.F7	Family:BCAS3(PF12490.7)
Ga01g00761.F7	Repeat:WD40(PF00400.31)
Ga01g00761.F9	Family:BCAS3(PF12490.7)
Ga07g00970.F10	Domain:Cation
Ga07g00970.F10	Family:Cation
Ga07g00970.F10	Family:E1-E2
Ga07g00970.F11	Domain:Cation
Ga07g00970.F11	Family:E1-E2
Ga07g00970.F12	Domain:Cation
Ga07g00970.F12	Family:Cation
Ga07g00970.F12	Family:E1-E2
Ga07g00970.F13	Domain:Hydrolase(PF00702.25)
Ga07g00970.F13	Family:Cation
Ga07g00970.F13	Family:Cation
Ga07g00970.F13	Family:E1-E2
Ga07g00970.F14	Family:Cation
Ga07g00970.F15	Domain:Cation
Ga07g00970.F15	Family:Cation
Ga07g00970.F15	Family:E1-E2
Ga07g00970.F16	Domain:Cation
Ga07g00970.F16	Domain:Hydrolase(PF00702.25)
Ga07g00970.F16	Family:Cation
Ga07g00970.F16	Family:E1-E2
Ga07g00970.F17	Family:Cation
Ga07g00970.F18	Domain:Cation
Ga07g00970.F18	Family:Cation
Ga07g00970.F18	Family:E1-E2
Ga07g00970.F19	Domain:Cation
Ga07g00970.F19	Family:E1-E2
Ga07g00970.F1	Domain:Cation
Ga07g00970.F1	Family:Cation
Ga07g00970.F1	Family:E1-E2
Ga07g00970.F20	Domain:Cation
Ga07g00970.F20	Family:Cation
Ga07g00970.F20	Family:E1-E2
Ga07g00970.F21	Domain:Cation
Ga07g00970.F21	Family:Cation
Ga07g00970.F21	Family:E1-E2
Ga07g00970.F22	Domain:Hydrolase(PF00702.25)
Ga07g00970.F22	Family:Cation
Ga07g00970.F22	Family:Cation
Ga07g00970.F22	Family:E1-E2
Ga07g00970.F23	Family:Cation
Ga07g00970.F24	Domain:Cation
Ga07g00970.F24	Domain:Hydrolase(PF00702.25)
Ga07g00970.F24	Family:Cation
Ga07g00970.F24	Family:E1-E2
Ga07g00970.F25	Domain:Cation
Ga07g00970.F25	Family:Cation
Ga07g00970.F25	Family:E1-E2
Ga07g00970.F26	Domain:Cation
Ga07g00970.F26	Domain:Hydrolase(PF00702.25)
Ga07g00970.F26	Family:Cation
Ga07g00970.F26	Family:E1-E2
Ga07g00970.F2	Domain:Hydrolase(PF00702.25)
Ga07g00970.F2	Family:Cation
Ga07g00970.F2	Family:Cation
Ga07g00970.F2	Family:E1-E2
Ga07g00970.F3	Domain:Cation
Ga07g00970.F3	Family:Cation
Ga07g00970.F3	Family:E1-E2
Ga07g00970.F4	Domain:Hydrolase(PF00702.25)
Ga07g00970.F4	Family:Cation
Ga07g00970.F4	Family:Cation
Ga07g00970.F4	Family:E1-E2
Ga07g00970.F5	Domain:Cation
Ga07g00970.F5	Domain:Hydrolase(PF00702.25)
Ga07g00970.F5	Family:Cation
Ga07g00970.F5	Family:E1-E2
Ga07g00970.F6	Domain:Hydrolase(PF00702.25)
Ga07g00970.F6	Family:Cation
Ga07g00970.F6	Family:Cation
Ga07g00970.F6	Family:E1-E2
Ga07g00970.F7	Domain:Cation
Ga07g00970.F7	Family:E1-E2
Ga07g00970.F8	Domain:Cation
Ga07g00970.F8	Domain:Hydrolase(PF00702.25)
Ga07g00970.F8	Family:Cation
Ga07g00970.F8	Family:E1-E2
Ga07g00970.F9	Domain:Cation
Ga07g00970.F9	Family:Cation
Ga07g00970.F9	Family:E1-E2
Ga07g01592.F10	Family:CLASP
Ga07g01592.F11	Family:CLASP
Ga07g01592.F12	Family:CLASP
Ga07g01592.F13	Family:CLASP
Ga07g01592.F14	Family:CLASP
Ga07g01592.F15	Family:CLASP
Ga07g01592.F16	Family:CLASP
Ga07g01592.F17	Family:CLASP
Ga07g01592.F18	Family:CLASP
Ga07g01592.F19	Family:CLASP
Ga07g01592.F1	Family:CLASP
Ga07g01592.F2	Family:CLASP
Ga07g01592.F3	Family:CLASP
Ga07g01592.F4	Family:CLASP
Ga07g01592.F5	Family:CLASP
Ga07g01592.F6	Family:CLASP
Ga07g01592.F7	Family:CLASP
Ga07g01592.F8	Family:CLASP
Ga07g01592.F9	Family:CLASP
Ga07g01592.M1	Family:CLASP
Ga07g01592.M2	Family:CLASP
Ga07g01592.M3	Family:CLASP
Ga07g01592.R1	Family:CLASP
Ga08g00241.F10	Domain:Inhibitor
Ga08g00241.F11	Domain:Inhibitor
Ga08g00241.F12	Domain:Inhibitor
Ga08g00241.F2	Domain:Inhibitor
Ga08g00241.F3	Domain:Inhibitor
Ga08g00241.F7	Domain:Inhibitor
Ga08g00241.F8	Domain:Inhibitor
Ga08g00241.F9	Domain:Inhibitor
Ga08g00533.F11	Family:Glyco
Ga08g00533.F12	Family:UDPGT(PF00201.17)
Ga08g00533.F14	Family:Glyco
Ga08g00533.F14	Family:UDPGT(PF00201.17)
Ga08g00533.F15	Family:Glyco
Ga08g00533.F1	Family:UDPGT(PF00201.17)
Ga08g00533.F2	Family:Glyco
Ga08g00533.F2	Family:UDPGT(PF00201.17)
Ga08g00533.M1	Family:Glyco
Ga08g00715.F1	Domain:tify(PF06200.13)
Ga08g00881.F10	Family:PAP
Ga08g00881.F11	Family:PAP
Ga08g00881.F15	Family:PAP
Ga08g00881.F16	Family:PAP
Ga08g00881.F1	Family:PAP
Ga08g00881.F4	Family:PAP
Ga01g01000.F10	Domain:PB1(PF00564.23)
Ga01g01000.F11	Domain:PB1(PF00564.23)
Ga01g01000.F12	Domain:PB1(PF00564.23)
Ga01g01000.F13	Domain:PB1(PF00564.23)
Ga01g01000.F14	Domain:PB1(PF00564.23)
Ga01g01000.F1	Domain:PB1(PF00564.23)
Ga01g01000.F2	Domain:PB1(PF00564.23)
Ga01g01000.F3	Domain:PB1(PF00564.23)
Ga01g01000.F4	Domain:PB1(PF00564.23)
Ga01g01000.F5	Domain:PB1(PF00564.23)
Ga01g01000.F6	Domain:PB1(PF00564.23)
Ga01g01000.F7	Domain:PB1(PF00564.23)
Ga01g01000.F8	Domain:PB1(PF00564.23)
Ga01g01000.F9	Domain:PB1(PF00564.23)
Ga01g01000.M1	Domain:PB1(PF00564.23)
Ga01g01000.M2	Domain:PB1(PF00564.23)
Ga01g01000.R1	Domain:PB1(PF00564.23)
Ga08g00964.F2	Family:DXP
Ga08g00964.F5	Domain:Transketolase
Ga08g00964.F6	Domain:Transketolase
Ga08g00964.F6	Domain:Transket
Ga08g00964.F6	Family:DXP
Ga08g00964.F9	Domain:Transketolase
Ga08g01208.F1	Domain:UQ
Ga08g01208.F2	Domain:UQ
Ga08g01208.F3	Domain:UQ
Ga08g01208.F9	Domain:UQ
Ga08g01664.F22	Domain:RST(PF12174.7)
Ga08g01664.F24	Domain:RST(PF12174.7)
Ga08g01664.F25	Domain:RST(PF12174.7)
Ga08g01664.F2	Domain:RST(PF12174.7)
Ga08g01664.F3	Domain:RST(PF12174.7)
Ga08g01664.F5	Domain:RST(PF12174.7)
Ga08g02446.F1	Family:PPR(PF01535.19)
Ga08g02446.F1	Repeat:PPR
Ga08g02446.F1	Repeat:PPR
Ga08g02446.F2	Family:PPR(PF01535.19)
Ga08g02446.F2	Repeat:PPR
Ga08g02446.F2	Repeat:PPR
Ga08g02446.F3	Family:PPR(PF01535.19)
Ga08g02446.F3	Repeat:PPR
Ga08g02446.F3	Repeat:PPR
Ga08g02446.F4	Family:PPR(PF01535.19)
Ga08g02446.F4	Repeat:PPR
Ga08g02446.F4	Repeat:PPR
Ga08g02446.F5	Family:PPR(PF01535.19)
Ga08g02446.F5	Repeat:PPR
Ga08g02446.F5	Repeat:PPR
Ga08g02446.F6	Family:PPR(PF01535.19)
Ga08g02446.F6	Repeat:PPR
Ga08g02446.F6	Repeat:PPR
Ga08g02446.F7	Family:PPR(PF01535.19)
Ga08g02446.F7	Repeat:PPR
Ga08g02446.F7	Repeat:PPR
Ga08g02446.F8	Family:PPR(PF01535.19)
Ga08g02446.F8	Repeat:PPR
Ga08g02446.F8	Repeat:PPR
Ga08g02446.R1	Family:PPR(PF01535.19)
Ga08g02446.R1	Repeat:PPR
Ga08g02446.R1	Repeat:PPR
Ga09g00273.F1	Domain:CRS1
Ga09g00273.F5	Domain:CRS1
Ga09g00273.F8	Domain:CRS1
Ga09g00662.F12	Domain:Ge1
Ga09g00662.F18	Domain:Ge1
Ga09g00662.F20	Domain:Ge1
Ga09g00662.F21	Domain:Ge1
Ga09g00662.M1	Domain:Ge1
Ga09g00662.R1	Domain:Ge1
Ga09g00662.R3	Domain:Ge1
Ga01g01025.F16	Domain:RRM
Ga01g01025.F1	Domain:RRM
Ga01g01025.F2	Domain:RRM
Ga01g01025.F3	Domain:RRM
Ga01g01025.F6	Domain:RRM
Ga01g01025.F7	Domain:RRM
Ga09g01375.F10	Domain:Pkinase
Ga09g01375.F10	Family:LRRNT
Ga09g01375.F10	Repeat:LRR
Ga09g01375.F11	Domain:Pkinase(PF00069.24)
Ga09g01375.F11	Family:LRRNT
Ga09g01375.F11	Repeat:LRR
Ga09g01375.F12	Domain:Pkinase(PF00069.24)
Ga09g01375.F12	Family:LRRNT
Ga09g01375.F12	Repeat:LRR
Ga09g01375.F13	Domain:Pkinase
Ga09g01375.F13	Family:LRRNT
Ga09g01375.F13	Repeat:LRR
Ga09g01375.F14	Domain:Pkinase
Ga09g01375.F14	Family:LRRNT
Ga09g01375.F14	Repeat:LRR
Ga09g01375.F15	Domain:Pkinase
Ga09g01375.F16	Domain:Pkinase(PF00069.24)
Ga09g01375.F16	Family:LRRNT
Ga09g01375.F16	Repeat:LRR
Ga09g01375.F17	Domain:Pkinase
Ga09g01375.F17	Family:LRRNT
Ga09g01375.F17	Repeat:LRR
Ga09g01375.F18	Domain:Pkinase
Ga09g01375.F18	Family:LRRNT
Ga09g01375.F18	Repeat:LRR
Ga09g01375.F19	Domain:Pkinase
Ga09g01375.F1	Domain:Pkinase(PF00069.24)
Ga09g01375.F1	Family:LRRNT
Ga09g01375.F1	Repeat:LRR
Ga09g01375.F20	Domain:Pkinase
Ga09g01375.F20	Family:LRRNT
Ga09g01375.F20	Repeat:LRR
Ga09g01375.F21	Domain:Pkinase
Ga09g01375.F21	Family:LRRNT
Ga09g01375.F21	Repeat:LRR
Ga09g01375.F2	Domain:Pkinase(PF00069.24)
Ga09g01375.F2	Family:LRRNT
Ga09g01375.F2	Repeat:LRR
Ga09g01375.F3	Domain:Pkinase(PF00069.24)
Ga09g01375.F3	Family:LRRNT
Ga09g01375.F3	Repeat:LRR
Ga09g01375.F4	Domain:Pkinase(PF00069.24)
Ga09g01375.F4	Family:LRRNT
Ga09g01375.F4	Repeat:LRR
Ga09g01375.F5	Domain:Pkinase
Ga09g01375.F5	Family:LRRNT
Ga09g01375.F5	Repeat:LRR
Ga09g01375.F6	Domain:Pkinase
Ga09g01375.F6	Family:LRRNT
Ga09g01375.F6	Repeat:LRR
Ga09g01375.F7	Domain:Pkinase(PF00069.24)
Ga09g01375.F7	Family:LRRNT
Ga09g01375.F7	Repeat:LRR
Ga09g01375.F8	Domain:Pkinase(PF00069.24)
Ga09g01375.F8	Family:LRRNT
Ga09g01375.F8	Repeat:LRR
Ga09g01375.F9	Domain:Pkinase(PF00069.24)
Ga09g01375.F9	Family:LRRNT
Ga09g01375.F9	Repeat:LRR
Ga09g01695.F11	Domain:ArgoN(PF16486.4)
Ga09g01695.F11	Domain:Gly-rich
Ga09g01695.F12	Domain:ArgoN(PF16486.4)
Ga09g01695.F12	Domain:Gly-rich
Ga09g01695.F14	Domain:ArgoN(PF16486.4)
Ga09g01695.F14	Domain:Gly-rich
Ga09g01695.F15	Domain:ArgoN(PF16486.4)
Ga09g01695.F15	Domain:Gly-rich
Ga09g01695.F16	Domain:ArgoN(PF16486.4)
Ga09g01695.F16	Domain:Gly-rich
Ga09g01695.F17	Domain:ArgoN(PF16486.4)
Ga09g01695.F17	Domain:Gly-rich
Ga09g01695.F18	Domain:ArgoN(PF16486.4)
Ga09g01695.F18	Domain:Gly-rich
Ga09g01695.F1	Domain:ArgoN(PF16486.4)
Ga09g01695.F1	Domain:Gly-rich
Ga09g01695.F22	Domain:ArgoN(PF16486.4)
Ga09g01695.F22	Domain:Gly-rich
Ga09g01695.F25	Domain:ArgoN(PF16486.4)
Ga09g01695.F25	Domain:Gly-rich
Ga09g01695.F26	Domain:ArgoN(PF16486.4)
Ga09g01695.F26	Domain:Gly-rich
Ga09g01695.F2	Domain:ArgoN(PF16486.4)
Ga09g01695.F2	Domain:Gly-rich
Ga09g01695.F4	Domain:ArgoN(PF16486.4)
Ga09g01695.F4	Domain:Gly-rich
Ga09g01695.F7	Domain:ArgoN(PF16486.4)
Ga09g01695.F7	Domain:Gly-rich
Ga09g01695.F8	Domain:ArgoN(PF16486.4)
Ga09g01695.F8	Domain:Gly-rich
Ga09g01918.F10	Domain:RRM
Ga09g01918.F11	Domain:RRM
Ga09g01918.F12	Domain:RRM
Ga09g01918.F13	Domain:RRM
Ga09g01918.F14	Domain:RRM
Ga09g01918.F15	Domain:RRM
Ga09g01918.F16	Domain:RRM
Ga09g01918.F1	Domain:RRM
Ga09g01918.F2	Domain:RRM
Ga09g01918.F3	Domain:RRM
Ga09g01918.F4	Domain:RRM
Ga09g01918.F5	Domain:RRM
Ga09g01918.F6	Domain:RRM
Ga09g01918.F7	Domain:RRM
Ga09g01918.F8	Domain:RRM
Ga09g01918.F9	Domain:RRM
Ga09g01918.P1	Domain:RRM
Ga09g01918.R1	Domain:RRM
Ga09g02456.F11	Family:SMK-1(PF04802.14)
Ga09g02456.F12	Family:SMK-1(PF04802.14)
Ga09g02456.F16	Family:SMK-1(PF04802.14)
Ga09g02456.F17	Family:SMK-1(PF04802.14)
Ga09g02456.F23	Family:SMK-1(PF04802.14)
Ga09g02456.F24	Family:SMK-1(PF04802.14)
Ga09g02456.F3	Family:SMK-1(PF04802.14)
Ga09g02456.F9	Family:SMK-1(PF04802.14)
Ga09g02589.F10	Domain:DSPc(PF00782.19)
Ga09g02589.F11	Domain:DSPc(PF00782.19)
Ga09g02589.F12	Domain:DSPc(PF00782.19)
Ga09g02589.F13	Domain:DSPc(PF00782.19)
Ga09g02589.F14	Domain:DSPc(PF00782.19)
Ga09g02589.F15	Domain:DSPc(PF00782.19)
Ga09g02589.F16	Domain:DSPc(PF00782.19)
Ga09g02589.F17	Domain:DSPc(PF00782.19)
Ga09g02589.F18	Domain:DSPc(PF00782.19)
Ga09g02589.F19	Domain:DSPc(PF00782.19)
Ga09g02589.F1	Domain:DSPc(PF00782.19)
Ga09g02589.F20	Domain:DSPc(PF00782.19)
Ga09g02589.F21	Domain:Act-Frag
Ga09g02589.F21	Domain:DSPc(PF00782.19)
Ga09g02589.F22	Domain:DSPc(PF00782.19)
Ga09g02589.F23	Domain:DSPc(PF00782.19)
Ga09g02589.F24	Domain:DSPc(PF00782.19)
Ga09g02589.F25	Domain:DSPc(PF00782.19)
Ga09g02589.F26	Domain:DSPc(PF00782.19)
Ga09g02589.F27	Domain:Act-Frag
Ga09g02589.F27	Domain:DSPc(PF00782.19)
Ga09g02589.F28	Domain:DSPc(PF00782.19)
Ga09g02589.F29	Domain:Act-Frag
Ga09g02589.F29	Domain:DSPc(PF00782.19)
Ga09g02589.F2	Domain:DSPc(PF00782.19)
Ga09g02589.F30	Domain:DSPc(PF00782.19)
Ga09g02589.F31	Domain:DSPc(PF00782.19)
Ga09g02589.F32	Domain:DSPc(PF00782.19)
Ga09g02589.F33	Domain:DSPc(PF00782.19)
Ga09g02589.F34	Domain:DSPc(PF00782.19)
Ga09g02589.F35	Domain:DSPc(PF00782.19)
Ga09g02589.F36	Domain:DSPc(PF00782.19)
Ga09g02589.F37	Domain:DSPc(PF00782.19)
Ga09g02589.F3	Domain:DSPc(PF00782.19)
Ga09g02589.F4	Domain:DSPc(PF00782.19)
Ga09g02589.F5	Domain:Act-Frag
Ga09g02589.F5	Domain:DSPc(PF00782.19)
Ga09g02589.F6	Domain:DSPc(PF00782.19)
Ga09g02589.F7	Domain:DSPc(PF00782.19)
Ga09g02589.F8	Domain:DSPc(PF00782.19)
Ga09g02589.F9	Domain:DSPc(PF00782.19)
Ga09g02589.R1	Domain:DSPc(PF00782.19)
Ga09g02589.R2	Domain:DSPc(PF00782.19)
Ga10g00121.C2	Family:GCD14(PF08704.9)
Ga10g00121.C3	Family:GCD14(PF08704.9)
Ga10g00121.F10	Family:GCD14(PF08704.9)
Ga10g00121.F11	Family:GCD14(PF08704.9)
Ga10g00121.F4	Family:GCD14(PF08704.9)
Ga10g00121.F7	Family:GCD14(PF08704.9)
Ga10g00121.F8	Family:GCD14(PF08704.9)
Ga10g00121.M10	Family:GCD14(PF08704.9)
Ga10g00121.M12	Family:GCD14(PF08704.9)
Ga10g00121.M15	Family:GCD14(PF08704.9)
Ga10g00121.M19	Family:GCD14(PF08704.9)
Ga10g00121.M1	Family:GCD14(PF08704.9)
Ga10g00121.M23	Family:GCD14(PF08704.9)
Ga10g00121.M24	Family:GCD14(PF08704.9)
Ga10g00121.M25	Family:GCD14(PF08704.9)
Ga10g00121.M27	Family:GCD14(PF08704.9)
Ga10g00121.M31	Family:GCD14(PF08704.9)
Ga10g00121.M33	Family:GCD14(PF08704.9)
Ga10g00121.M34	Family:GCD14(PF08704.9)
Ga10g00121.M38	Family:GCD14(PF08704.9)
Ga10g00121.M42	Family:GCD14(PF08704.9)
Ga10g00121.M48	Family:GCD14(PF08704.9)
Ga10g00121.M4	Family:GCD14(PF08704.9)
Ga10g00121.M50	Family:GCD14(PF08704.9)
Ga10g00121.M51	Family:GCD14(PF08704.9)
Ga10g00121.M52	Family:GCD14(PF08704.9)
Ga10g00121.P1	Family:GCD14(PF08704.9)
Ga10g00121.P2	Family:GCD14(PF08704.9)
Ga10g00148.F10	Domain:NB-ARC(PF00931.21)
Ga10g00148.F1	Domain:NB-ARC(PF00931.21)
Ga10g00148.F2	Domain:NB-ARC(PF00931.21)
Ga10g00148.F3	Domain:NB-ARC(PF00931.21)
Ga10g00148.F4	Domain:NB-ARC(PF00931.21)
Ga10g00148.F5	Domain:NB-ARC(PF00931.21)
Ga10g00148.F6	Domain:NB-ARC(PF00931.21)
Ga10g00148.F7	Domain:NB-ARC(PF00931.21)
Ga10g00148.F8	Domain:NB-ARC(PF00931.21)
Ga10g00148.F9	Domain:NB-ARC(PF00931.21)
Ga10g00148.R1	Domain:NB-ARC(PF00931.21)
Ga10g00148.R2	Domain:NB-ARC(PF00931.21)
Ga10g00148.R3	Domain:NB-ARC(PF00931.21)
Ga10g00148.R4	Domain:NB-ARC(PF00931.21)
Ga10g00148.R5	Domain:NB-ARC(PF00931.21)
Ga01g01071.F10	Repeat:PPR
Ga01g01071.F11	Repeat:PPR
Ga01g01071.F12	Repeat:PPR
Ga01g01071.F13	Repeat:PPR
Ga01g01071.F14	Repeat:PPR
Ga01g01071.F15	Repeat:PPR
Ga01g01071.F16	Repeat:PPR
Ga01g01071.F17	Repeat:PPR
Ga01g01071.F18	Repeat:PPR
Ga01g01071.F1	Repeat:PPR
Ga01g01071.F2	Repeat:PPR
Ga01g01071.F3	Repeat:PPR
Ga01g01071.F4	Repeat:PPR
Ga01g01071.F5	Repeat:PPR
Ga01g01071.F5	Repeat:PPR
Ga01g01071.F6	Repeat:PPR
Ga01g01071.F7	Repeat:PPR
Ga01g01071.F8	Repeat:PPR
Ga01g01071.F9	Repeat:PPR
Ga01g01071.F9	Repeat:PPR
Ga10g00920.F23	Domain:PAS(PF00989.24)
Ga10g00920.F25	Domain:PAS(PF00989.24)
Ga10g00920.F30	Domain:PAS(PF00989.24)
Ga10g00920.F32	Domain:PAS(PF00989.24)
Ga10g00920.F33	Domain:PAS(PF00989.24)
Ga10g00920.F36	Domain:PAS(PF00989.24)
Ga10g00920.F46	Domain:PAS(PF00989.24)
Ga10g01334.F10	Family:LRRNT
Ga10g01334.F10	Repeat:LRR
Ga10g01334.F10	Repeat:LRR
Ga10g01334.F10	Repeat:LRR
Ga10g01334.F11	Family:LRRNT
Ga10g01334.F11	Repeat:LRR
Ga10g01334.F11	Repeat:LRR
Ga10g01334.F11	Repeat:LRR
Ga10g01334.F12	Family:LRRNT
Ga10g01334.F12	Repeat:LRR
Ga10g01334.F12	Repeat:LRR
Ga10g01334.F12	Repeat:LRR
Ga10g01334.F13	Family:LRRNT
Ga10g01334.F13	Repeat:LRR
Ga10g01334.F13	Repeat:LRR
Ga10g01334.F13	Repeat:LRR
Ga10g01334.F14	Family:LRRNT
Ga10g01334.F14	Repeat:LRR
Ga10g01334.F14	Repeat:LRR
Ga10g01334.F14	Repeat:LRR
Ga10g01334.F15	Family:LRRNT
Ga10g01334.F15	Repeat:LRR
Ga10g01334.F15	Repeat:LRR
Ga10g01334.F15	Repeat:LRR
Ga10g01334.F1	Family:LRRNT
Ga10g01334.F1	Repeat:LRR
Ga10g01334.F1	Repeat:LRR
Ga10g01334.F1	Repeat:LRR
Ga10g01334.F2	Family:LRRNT
Ga10g01334.F2	Repeat:LRR
Ga10g01334.F2	Repeat:LRR
Ga10g01334.F2	Repeat:LRR
Ga10g01334.F3	Family:LRRNT
Ga10g01334.F3	Repeat:LRR
Ga10g01334.F3	Repeat:LRR
Ga10g01334.F3	Repeat:LRR
Ga10g01334.F4	Family:LRRNT
Ga10g01334.F4	Repeat:LRR
Ga10g01334.F4	Repeat:LRR
Ga10g01334.F4	Repeat:LRR
Ga10g01334.F5	Family:LRRNT
Ga10g01334.F5	Repeat:LRR
Ga10g01334.F5	Repeat:LRR
Ga10g01334.F5	Repeat:LRR
Ga10g01334.F6	Family:LRRNT
Ga10g01334.F6	Repeat:LRR
Ga10g01334.F6	Repeat:LRR
Ga10g01334.F6	Repeat:LRR
Ga10g01334.F7	Family:LRRNT
Ga10g01334.F7	Repeat:LRR
Ga10g01334.F7	Repeat:LRR
Ga10g01334.F7	Repeat:LRR
Ga10g01334.F8	Family:LRRNT
Ga10g01334.F8	Repeat:LRR
Ga10g01334.F8	Repeat:LRR
Ga10g01334.F8	Repeat:LRR
Ga10g01334.F9	Family:LRRNT
Ga10g01334.F9	Repeat:LRR
Ga10g01334.F9	Repeat:LRR
Ga10g01334.F9	Repeat:LRR
Ga10g01334.M1	Family:LRRNT
Ga10g01334.M1	Repeat:LRR
Ga10g01334.M1	Repeat:LRR
Ga10g01334.M1	Repeat:LRR
Ga10g01412.F11	Family:Sugar
Ga10g01412.F13	Family:Sugar
Ga10g01412.F14	Family:Sugar
Ga10g01412.F16	Family:Sugar
Ga10g01412.F20	Family:Sugar
Ga10g01412.F23	Family:Sugar
Ga10g01412.F26	Family:Sugar
Ga10g01412.F29	Family:Sugar
Ga10g01412.F30	Family:Sugar
Ga10g01412.F5	Family:Sugar
Ga10g01412.M1	Family:Sugar
Ga10g01742.F10	Family:Syja
Ga10g01742.F13	Family:Syja
Ga10g01742.F19	Family:Syja
Ga10g01742.F20	Family:Syja
Ga10g01742.F22	Family:Syja
Ga10g01742.F23	Family:Syja
Ga10g01742.F24	Family:Syja
Ga10g01742.F25	Family:Syja
Ga10g01742.F26	Family:Syja
Ga10g01742.F27	Family:Syja
Ga10g01742.F28	Family:Syja
Ga10g01742.F29	Family:Syja
Ga10g01742.F2	Family:Syja
Ga10g01742.F30	Family:Syja
Ga10g01742.F5	Family:Syja
Ga10g01742.F7	Family:Syja
Ga10g01742.F8	Family:Syja
Ga10g01742.F9	Family:Syja
Ga10g01742.M1	Family:Syja
Ga10g02303.F2	Family:K
Ga10g02303.F8	Family:K
Ga11g00167.F11	Domain:NB-ARC(PF00931.21)
Ga11g00167.F12	Domain:NB-ARC(PF00931.21)
Ga11g00167.F13	Domain:NB-ARC(PF00931.21)
Ga11g00167.F15	Domain:NB-ARC(PF00931.21)
Ga11g00167.F1	Domain:NB-ARC(PF00931.21)
Ga11g00167.F2	Domain:NB-ARC(PF00931.21)
Ga11g00167.F3	Domain:NB-ARC(PF00931.21)
Ga11g00167.F4	Domain:NB-ARC(PF00931.21)
Ga11g00167.F5	Domain:NB-ARC(PF00931.21)
Ga11g00167.F6	Domain:NB-ARC(PF00931.21)
Ga11g00167.F7	Domain:NB-ARC(PF00931.21)
Ga11g00167.F8	Domain:NB-ARC(PF00931.21)
Ga11g00167.F9	Domain:NB-ARC(PF00931.21)
Ga11g00167.M1	Domain:NB-ARC(PF00931.21)
Ga11g00167.M2	Domain:NB-ARC(PF00931.21)
Ga11g00182.F10	Domain:NB-ARC(PF00931.21)
Ga11g00182.F11	Domain:NB-ARC(PF00931.21)
Ga11g00182.F12	Domain:NB-ARC(PF00931.21)
Ga11g00182.F13	Domain:NB-ARC(PF00931.21)
Ga11g00182.F1	Domain:NB-ARC(PF00931.21)
Ga11g00182.F2	Domain:NB-ARC(PF00931.21)
Ga11g00182.F3	Domain:NB-ARC(PF00931.21)
Ga11g00182.F4	Domain:NB-ARC(PF00931.21)
Ga11g00182.F5	Domain:NB-ARC(PF00931.21)
Ga11g00182.F7	Domain:NB-ARC(PF00931.21)
Ga11g00182.F8	Domain:NB-ARC(PF00931.21)
Ga11g00182.F9	Domain:NB-ARC(PF00931.21)
Ga01g01277.F10	Family:DUF676(PF05057.13)
Ga01g01277.F11	Family:DUF676(PF05057.13)
Ga01g01277.F16	Family:DUF676(PF05057.13)
Ga01g01277.F17	Family:DUF676(PF05057.13)
Ga01g01277.F19	Family:DUF676(PF05057.13)
Ga01g01277.F21	Family:DUF676(PF05057.13)
Ga01g01277.F3	Family:DUF676(PF05057.13)
Ga01g01277.F4	Family:DUF676(PF05057.13)
Ga01g01277.F8	Family:DUF676(PF05057.13)
Ga11g00438.C1	Repeat:LRR
Ga11g00438.C2	Repeat:LRR
Ga11g00438.C5	Repeat:LRR
Ga11g00438.F10	Repeat:LRR
Ga11g00438.F11	Repeat:LRR
Ga11g00438.F12	Repeat:LRR
Ga11g00438.F14	Repeat:LRR
Ga11g00438.F15	Repeat:LRR
Ga11g00438.F18	Repeat:LRR
Ga11g00438.F19	Repeat:LRR
Ga11g00438.F20	Repeat:LRR
Ga11g00438.F2	Repeat:LRR
Ga11g00438.F4	Repeat:LRR
Ga11g00438.F5	Repeat:LRR
Ga11g00438.F6	Repeat:LRR
Ga11g00438.F8	Repeat:LRR
Ga11g00438.F9	Repeat:LRR
Ga11g00438.M1	Repeat:LRR
Ga11g00801.F21	Domain:PCI(PF01399.26)
Ga11g00801.R1	Domain:PCI(PF01399.26)
Ga11g00868.F10	Domain:Glyco
Ga11g00868.F1	Domain:Glyco
Ga11g00868.F3	Domain:Glyco
Ga11g00868.F4	Domain:Glyco
Ga11g00868.F5	Domain:Glyco
Ga11g00868.F6	Domain:Glyco
Ga11g00868.F9	Domain:Glyco
Ga11g01511.F10	Family:LMBR1(PF04791.15)
Ga11g01511.F11	Family:LMBR1(PF04791.15)
Ga11g01511.F12	Family:LMBR1(PF04791.15)
Ga11g01511.F13	Family:LMBR1(PF04791.15)
Ga11g01511.F1	Family:LMBR1(PF04791.15)
Ga11g01511.F2	Family:LMBR1(PF04791.15)
Ga11g01511.F3	Family:LMBR1(PF04791.15)
Ga11g01511.F4	Family:LMBR1(PF04791.15)
Ga11g01511.F5	Family:LMBR1(PF04791.15)
Ga11g01511.F6	Family:LMBR1(PF04791.15)
Ga11g01511.F7	Family:LMBR1(PF04791.15)
Ga11g01511.F8	Family:LMBR1(PF04791.15)
Ga11g01511.F9	Family:LMBR1(PF04791.15)
Ga11g02330.F10	Family:DENN(PF02141.20)
Ga11g02330.F11	Domain:uDENN(PF03456.17)
Ga11g02330.F11	Family:DENN(PF02141.20)
Ga11g02330.F12	Domain:uDENN(PF03456.17)
Ga11g02330.F13	Domain:uDENN(PF03456.17)
Ga11g02330.F14	Domain:uDENN(PF03456.17)
Ga11g02330.F15	Domain:uDENN(PF03456.17)
Ga11g02330.F16	Domain:uDENN(PF03456.17)
Ga11g02330.F17	Domain:uDENN(PF03456.17)
Ga11g02330.F18	Domain:uDENN(PF03456.17)
Ga11g02330.F19	Domain:uDENN(PF03456.17)
Ga11g02330.F1	Family:DENN(PF02141.20)
Ga11g02330.F20	Domain:uDENN(PF03456.17)
Ga11g02330.F21	Domain:uDENN(PF03456.17)
Ga11g02330.F21	Family:DENN(PF02141.20)
Ga11g02330.F2	Domain:uDENN(PF03456.17)
Ga11g02330.F3	Domain:uDENN(PF03456.17)
Ga11g02330.F4	Domain:uDENN(PF03456.17)
Ga11g02330.F4	Family:DENN(PF02141.20)
Ga11g02330.F5	Domain:uDENN(PF03456.17)
Ga11g02330.F6	Domain:uDENN(PF03456.17)
Ga11g02330.F7	Domain:uDENN(PF03456.17)
Ga11g02330.F8	Domain:uDENN(PF03456.17)
Ga11g02330.F8	Family:DENN(PF02141.20)
Ga11g02330.F9	Domain:uDENN(PF03456.17)
Ga11g02330.F9	Family:DENN(PF02141.20)
Ga01g01315.C2	Domain:RST(PF12174.7)
Ga01g01315.F10	Domain:RST(PF12174.7)
Ga01g01315.F17	Domain:RST(PF12174.7)
Ga01g01315.F1	Domain:RST(PF12174.7)
Ga01g01315.F20	Domain:RST(PF12174.7)
Ga01g01315.F21	Domain:RST(PF12174.7)
