# Supplementary material for: Multi-strategic RNA-seq analysis reveals a high-resolution transcriptional landscape in cotton
Source: Nat Commun. 2019 Oct 17;10:4714. doi: 10.1038/s41467-019-12575-x (PMC6797763; doi:10.1038/s41467-019-12575-x)
Supplement: Supplementary file 5 — Supplementary Dataset 1-39 [file 41467_2019_12575_MOESM5_ESM.zip › SupplementaryDataset/SuppData7.xlsx]

## Sheet: IGIA vs. Cottongen
PCR validation for splicing junctions (IGIA vs. Cottongen)
ID	Junction code	IGIA validation	Cottongen validation	CGP validation	Expression range
Cotton_A_08419	GC-AG	√	X	√	0%~25%
Cotton_A_10108	GT-AG	√	X	√	0%~25%
Cotton_A_11068	GT-AG	√	X	√	0%~25%
Cotton_A_13072	GT-AG	√	X	√	0%~25%
Cotton_A_13159	GT-AG	√	X	√	0%~25%
Cotton_A_20849	GT-AG	√	√	X	0%~25%
Cotton_A_25125	GT-AG	√	X	√	0%~25%
Cotton_A_26398	GT-AG	√	X	√	0%~25%
Cotton_A_29505	GT-AG	√	X	√	0%~25%
Cotton_A_29606	GC-AG	√	X	√	0%~25%
Cotton_A_29786	GT-AG	√	X	√	0%~25%
Cotton_A_30979	GT-AG	X	X	√	0%~25%
Cotton_A_34065	GC-AG	√	X	X	0%~25%
Cotton_A_34405	GT-AG	√	X	√	0%~25%
Cotton_A_36287	GT-AG	√	X	√	0%~25%
Cotton_A_39375	GT-AG	√	X	√	0%~25%
Cotton_A_02326	GT-AG	√	√	X	25%~50%
Cotton_A_03916	GT-AG	√	√	X	25%~50%
Cotton_A_07197	GT-AG	√	√	X	25%~50%
Cotton_A_09540	GT-AG	√	X	√	25%~50%
Cotton_A_11145	GT-AG	√	X	√	25%~50%
Cotton_A_13740	GT-AG	X	X	√	25%~50%
Cotton_A_17089	GT-AG	√	X	√	25%~50%
Cotton_A_23248	GT-AG	√	X	√	25%~50%
Cotton_A_26336	GT-AG	√	X	√	25%~50%
Cotton_A_27022	GT-AG	√	√	X	25%~50%
Cotton_A_30011	GC-AG	√	X	√	25%~50%
Cotton_A_31963	GT-AG	√	X	√	25%~50%
Cotton_A_32903	GT-AG	√	X	√	25%~50%
Cotton_A_34349	GT-AG	√	√	X	25%~50%
Cotton_A_00179	GT-AG	√	√	X	50%~75%
Cotton_A_01536	GT-AG	√	X	√	50%~75%
Cotton_A_01805	GT-AG	√	X	√	50%~75%
Cotton_A_03204	GT-AG	√	X	√	50%~75%
Cotton_A_06852	GT-AG	√	X	√	50%~75%
Cotton_A_08964	GC-AG	√	X	√	50%~75%
Cotton_A_12452	GT-AG	√	√	X	50%~75%
Cotton_A_15071	GC-AG	√	X	√	50%~75%
Cotton_A_20437	GT-AG	√	X	√	50%~75%
Cotton_A_21682	GT-AG	√	X	√	50%~75%
Cotton_A_21682	GT-AG	√	X	√	50%~75%
Cotton_A_22158	GC-AG	√	√	X	50%~75%
Cotton_A_26178	GT-AG	√	√	X	50%~75%
Cotton_A_29265	GT-AG	√	X	√	50%~75%
Cotton_A_29265	GT-AG	√	√	X	50%~75%
Cotton_A_30827	GC-AG	√	√	X	50%~75%
Cotton_A_30837	GC-AG	√	X	√	50%~75%
Cotton_A_35682	GT-AG	√	X	√	50%~75%
Cotton_A_37085	GT-AG	√	X	√	50%~75%
Cotton_A_00043	GT-AG	√	X	√	75%~100%
Cotton_A_00447	GC-AG	√	X	√	75%~100%
Cotton_A_03408	GC-AG	√	X	√	75%~100%
Cotton_A_04893	GT-AG	√	X	√	75%~100%
Cotton_A_05805	GT-AG	√	X	√	75%~100%
Cotton_A_06590	GC-AG	√	X	√	75%~100%
Cotton_A_06818	GT-AG	√	X	√	75%~100%
Cotton_A_06917	GC-AG	√	X	√	75%~100%
Cotton_A_08887	GC-AG	√	X	√	75%~100%
Cotton_A_11335	GT-AG	√	X	√	75%~100%
Cotton_A_12367	GT-AG	√	X	√	75%~100%
Cotton_A_12666	GC-AG	√	X	√	75%~100%
Cotton_A_13019	GC-AG	√	X	√	75%~100%
Cotton_A_13835	GT-AG	√	X	√	75%~100%
Cotton_A_15354	GC-AG	√	X	√	75%~100%
Cotton_A_15591	GC-AG	√	X	√	75%~100%
Cotton_A_15632	GT-AG	√	X	√	75%~100%
Cotton_A_15887	GT-AG	√	X	√	75%~100%
Cotton_A_17971	GT-AG	√	X	√	75%~100%
Cotton_A_18321	GT-AG	√	X	√	75%~100%
Cotton_A_20367	GC-AG	√	X	√	75%~100%
Cotton_A_21412	GC-AG	√	X	√	75%~100%
Cotton_A_24164	GC-AG	√	X	√	75%~100%
Cotton_A_24263	GT-AG	√	X	√	75%~100%
Cotton_A_25020	GT-AG	√	X	√	75%~100%
Cotton_A_26190	GT-AG	√	X	√	75%~100%
Cotton_A_27485	GC-AG	√	X	√	75%~100%
Cotton_A_27856	GC-AG	√	X	√	75%~100%
Cotton_A_28410	GT-AG	√	X	√	75%~100%
Cotton_A_29240	GT-AG	√	X	√	75%~100%
Cotton_A_30824	GC-AG	√	X	√	75%~100%
Cotton_A_30826	GC-AG	√	X	√	75%~100%
Cotton_A_31293	GT-AG	√	X	√	75%~100%
Cotton_A_31525	GC-AG	√	X	√	75%~100%
Cotton_A_31541	GC-AG	√	X	√	75%~100%
Cotton_A_34580	GT-AG	√	X	√	75%~100%
Cotton_A_34826	AT-AC	√	X	X	75%~100%
Cotton_A_35108	GT-AG	√	X	√	75%~100%
Cotton_A_37763	GC-AG	√	X	√	75%~100%
Cotton_A_39585	GT-AG	√	X	√	75%~100%
Cotton_A_40509	GC-AG	√	X	X	75%~100%
