# Supplementary material for: Multi-strategic RNA-seq analysis reveals a high-resolution transcriptional landscape in cotton
Source: Nat Commun. 2019 Oct 17;10:4714. doi: 10.1038/s41467-019-12575-x (PMC6797763; doi:10.1038/s41467-019-12575-x)
Supplement: Supplementary file 5 — Supplementary Dataset 1-39 [file 41467_2019_12575_MOESM5_ESM.zip › SupplementaryDataset/SuppData18.xlsx]

## Sheet: PolyA reads counts in clusters
The counts of PolyA-seq reads in TES clusters across 16 tissues
Name	Cid	Anther	Bract	Cotyledon	Flower	Ovule-0DPA	Ovule-10DPA	Ovule-20DPA	Ovule-5DPA	Petal	Leaf	Phloem	Seed	Seedling root	Seedling stem	Sepal	Stigma
Ga01g00004	cluster_22310	15	19	18	63	67	29	21	33	31	77	55	0	44	35	34	11
Ga01g00005	cluster_22313	3	0	22	21	15	4	3	16	35	16	4	0	29	20	17	10
Ga01g00005	cluster_22315	5	0	0	18	28	32	1	19	9	11	32	0	9	20	11	5
Ga01g00006	cluster_22317	0	67	62	108	41	101	34	104	39	134	232	0	78	166	52	31
Ga01g00009	cluster_63073	0	43	13	21	25	11	8	12	8	6	20	0	7	11	10	6
Ga01g00009	cluster_63075	3	22	11	17	14	23	11	10	23	23	18	5	21	8	15	13
Ga01g00010	cluster_63076	6	53	39	75	87	38	51	50	18	37	48	146	17	51	56	19
Ga01g00010	cluster_63077	13	127	138	181	251	73	46	187	47	148	207	148	100	206	163	114
Ga01g00011	cluster_22318	1535	27	57	446	30	45	63	38	223	129	438	1	330	439	90	269
Ga01g00011	cluster_22319	506	13	14	355	14	31	24	44	105	111	122	4	161	182	56	98
Ga01g00011	cluster_22320	73	6	0	15	9	11	0	12	7	4	30	9	10	14	11	15
Ga01g00012	cluster_63079	234	78	111	223	129	295	77	283	212	184	195	61	186	180	145	157
Ga01g00013	cluster_22321	0	7	16	1	3	6	0	6	0	3	9	0	15	6	11	2
Ga01g00013	cluster_22322	1	14	10	19	4	0	1	6	1	3	9	1	9	11	23	3
Ga01g00014	cluster_22323	0	8	2	5	0	0	0	0	1	0	2	0	0	0	21	0
Ga01g00016	cluster_63081	47	0	0	24	0	8	2	2	20	4	5	10	10	48	14	33
Ga01g00017	cluster_22324	4	34	103	72	46	24	4	19	16	47	139	30	68	99	89	33
Ga01g00017	cluster_22327	1	10	11	13	23	6	8	14	3	16	26	23	2	11	24	11
Ga01g00018	cluster_63083	25	38	24	58	46	66	12	69	43	66	67	66	81	32	37	48
Ga01g00019	cluster_22328	4	14	21	32	33	46	34	31	38	15	65	3	37	18	25	10
Ga01g00020	cluster_22329	9	158	224	956	387	5425	458	2660	464	1332	1029	17	1091	2682	80	24
Ga01g00022	cluster_63086	13	83	38	224	294	122	136	221	95	171	252	161	75	112	91	47
Ga01g00023	cluster_22333	33	4	3	15	23	9	4	5	11	19	9	5	11	15	61	6
Ga01g00023	cluster_22336	16	9	7	20	24	25	11	21	35	17	28	0	7	22	21	10
Ga01g00024	cluster_22338	16	15	16	25	73	18	14	18	28	20	34	39	11	21	36	33
Ga01g00027	cluster_22341	12	71	45	175	147	153	31	125	61	166	82	41	36	93	79	37
Ga01g00030	cluster_22347	13	0	7	8	8	6	19	5	24	2	7	11	4	4	2	4
Ga01g00032	cluster_22348	77	0	0	6	2	14	4	9	0	0	0	0	0	0	0	26
Ga01g00033	cluster_22350	9	100	161	172	100	173	10	167	112	205	203	9	120	153	177	24
Ga01g00034	cluster_63087	0	0	0	0	11	7	0	2	0	0	0	3	0	0	0	0
Ga01g00035	cluster_63090	6	2	3	15	13	4	2	9	8	1	24	9	7	0	16	12
Ga01g00035	cluster_63091	2	0	1	10	1	13	1	0	3	7	5	0	10	6	12	4
Ga01g00035	cluster_63092	2	5	15	17	12	4	0	6	6	7	16	2	10	3	18	15
Ga01g00036	cluster_22351	254	115	91	312	68	282	94	131	182	134	89	2	113	286	18	76
Ga01g00040	cluster_63095	1	0	4	0	3	51	7	53	2	9	1	0	2	1	0	0
Ga01g00042	cluster_22352	215	131	97	163	184	47	4	73	24	155	403	44	164	257	207	311
Ga01g00045	cluster_63106	1	12	22	72	52	100	94	160	37	26	103	65	40	61	38	11
Ga01g00046	cluster_63111	2	0	9	11	26	9	0	14	13	14	19	0	4	2	17	4
Ga01g00047	cluster_22354	0	42	47	56	103	74	0	133	10	16	6	0	8	5	63	19
Ga01g00049	cluster_22355	0	331	57	176	2	0	0	0	0	17	1	0	17	0	277	6
Ga01g00050	cluster_22357	52	0	0	354	3	0	0	0	0	0	0	0	1	1	32	23
Ga01g00050	cluster_22358	14	0	0	435	1	0	0	0	0	0	0	0	0	0	48	14
Ga01g00052	cluster_63114	6	0	10	4	12	4	2	3	1	9	8	73	0	7	4	5
Ga01g00052	cluster_63115	77	11	34	88	47	18	8	22	41	44	53	28	25	27	85	93
Ga01g00054	cluster_63116	13	1	0	6	24	11	7	25	7	13	10	0	4	3	0	6
Ga01g00054	cluster_63118	75	0	2	12	9	57	16	47	21	23	17	0	31	29	10	17
Ga01g00056	cluster_22362	11	43	107	54	81	126	38	77	39	33	36	14	94	185	62	59
Ga01g00056	cluster_22363	33	25	27	44	85	135	75	73	45	19	24	4	51	11	51	42
Ga01g00059	cluster_63121	1	0	8	33	31	7	11	32	31	14	67	0	22	11	8	14
Ga01g00060	cluster_22366	41	11	0	28	3	18	30	9	43	7	12	29	21	25	13	16
Ga01g00061	cluster_63125	1	0	8	12	13	14	2	11	5	7	3	7	11	1	10	7
Ga01g00062	cluster_22368	29	23	26	49	74	221	58	118	21	59	84	10	44	41	12	22
Ga01g00062	cluster_22370	25	70	29	86	86	86	44	80	84	91	95	25	14	56	47	28
Ga01g00063	cluster_22370	25	70	29	86	86	86	44	80	84	91	95	25	14	56	47	28
Ga01g00064	cluster_63126	3	15	23	16	115	6	1	35	12	17	57	4	32	29	62	16
Ga01g00066	cluster_63130	0	0	7	0	13	8	0	7	6	0	0	0	0	0	0	0
Ga01g00067	cluster_63131	11	49	59	81	44	45	25	22	22	65	59	52	37	39	47	21
Ga01g00067	cluster_63132	22	123	217	142	123	35	26	38	35	219	320	88	85	206	124	27
Ga01g00069	cluster_22372	93	56	58	131	24	52	33	45	160	115	301	2	238	175	726	139
Ga01g00074	cluster_63136	1	45	58	188	44	174	32	56	33	114	64	14	59	126	69	23
Ga01g00075	cluster_63137	20	0	11	10	0	13	14	8	4	4	11	33	4	20	18	3
Ga01g00075	cluster_63138	9	82	10	98	24	32	21	22	46	40	78	22	26	41	32	16
Ga01g00078	cluster_22385	8	9	51	220	210	630	119	721	117	110	193	37	219	222	86	49
Ga01g00079	cluster_22386	0	35	15	57	0	4	1	0	0	45	6	0	5	36	3	0
Ga01g00079	cluster_22388	0	160	73	387	6	0	5	3	4	64	15	0	3	38	33	0
Ga01g00080	cluster_63140	41	61	124	104	93	57	12	71	41	111	175	5	87	101	137	104
Ga01g00081	cluster_63142	117	13	14	24	57	53	19	35	39	29	107	26	29	33	23	142
Ga01g00082	cluster_22389	1	55	29	182	72	58	24	68	43	117	96	12	50	71	64	60
Ga01g00084	cluster_63148	0	12	5	43	0	10	0	3	7	34	40	0	18	11	31	0
Ga01g00084	cluster_63149	0	30	0	19	0	3	0	7	1	40	21	0	10	55	11	0
Ga01g00086	cluster_22393	3	40	29	26	7	9	2	9	13	13	8	0	2	25	1	0
Ga01g00086	cluster_22395	1	10	67	23	44	16	6	40	4	8	46	0	1	11	7	2
Ga01g00087	cluster_63152	0	0	3	0	0	0	0	1	0	1	2	0	0	12	0	3
Ga01g00090	cluster_22402	7	19	0	21	1	0	0	4	13	8	7	0	4	2	60	9
Ga01g00091	cluster_63156	32	18	41	29	56	32	24	61	30	22	27	15	11	33	23	10
Ga01g00092	cluster_63157	4	7	6	19	17	17	1	12	10	22	56	0	7	27	6	23
Ga01g00093	cluster_22406	18	22	17	51	51	4	10	28	27	22	32	19	18	26	25	31
Ga01g00095	cluster_63162	51	76	94	228	97	107	35	129	78	181	125	21	72	143	115	155
Ga01g00096	cluster_22407	158	209	193	479	307	346	199	319	262	384	377	212	162	298	310	370
Ga01g00098	cluster_22408	2	4	2	25	21	35	13	36	25	17	51	16	20	15	10	3
Ga01g00099	cluster_22412	5452	0	0	59	3	0	2	0	12	0	0	6	0	0	0	198
Ga01g00100	cluster_22414	4164	3	0	114	9	5	0	0	10	0	0	4	0	0	4	171
Ga01g00101	cluster_22417	2075	0	0	67	4	0	0	0	7	0	0	0	0	1	0	92
Ga01g00102	cluster_22418	1687	0	0	129	4	0	0	0	6	0	0	7	0	2	0	113
Ga01g00102	cluster_22419	1134	0	0	28	0	0	2	0	0	2	0	9	0	0	0	52
Ga01g00103	cluster_22421	10673	0	0	133	4	0	5	0	42	1	0	1	0	3	0	368
Ga01g00104	cluster_22422	23	0	0	0	0	0	0	0	0	0	0	0	0	0	0	0
Ga01g00105	cluster_22423	767	0	0	13	1	0	2	0	0	0	0	0	0	0	0	20
Ga01g00107	cluster_22424	25	31	48	59	30	2	6	21	37	17	36	5	21	35	58	48
Ga01g00107	cluster_22428	31	18	27	32	34	19	16	35	17	28	27	26	28	7	40	41
Ga01g00107	cluster_22430	8	0	12	10	15	18	15	20	10	14	14	28	15	22	9	12
Ga01g00114	cluster_63166	1	22	0	27	0	0	1	0	21	11	9	0	0	0	59	12
Ga01g00115	cluster_63168	0	128	116	65	0	0	0	0	0	68	3	0	0	8	225	0
Ga01g00117	cluster_22436	38	355	185	214	0	0	23	0	478	70	137	14	8	31	565	645
Ga01g00118	cluster_63171	145	105	93	205	289	342	195	214	199	174	359	29	113	166	127	151
Ga01g00118	cluster_63172	61	37	114	77	149	97	71	122	84	83	169	1	127	131	96	168
Ga01g00119	cluster_63173	20	12	20	33	54	64	21	42	43	29	31	6	82	45	24	27
Ga01g00120	cluster_63174	3	1	5	47	11	3	1	5	3	12	7	0	2	11	53	12
Ga01g00121	cluster_22439	59	75	56	238	158	164	101	145	190	102	76	135	34	71	125	123
Ga01g00121	cluster_22440	9	4	3	37	32	6	6	29	33	20	19	30	7	10	7	18
Ga01g00122	cluster_63176	24	16	26	46	29	21	11	27	77	34	39	7	23	12	31	34
Ga01g00123	cluster_22442	17	22	12	29	79	57	33	69	39	61	44	12	28	29	26	12
Ga01g00124	cluster_22443	646	249	289	909	220	250	122	329	709	379	452	39	397	416	301	808
Ga01g00127	cluster_63178	5	44	44	116	0	0	2	0	58	51	60	0	88	52	35	0
Ga01g00133	cluster_22445	31	50	63	65	113	419	188	132	199	118	312	2	109	127	38	55
Ga01g00134	cluster_63181	356	0	0	9	0	0	0	0	0	0	0	0	0	0	0	18
Ga01g00135	cluster_22446	4	0	0	3	6	17	0	14	0	0	0	0	0	7	0	144
Ga01g00135	cluster_22448	0	0	0	4	2	37	0	18	0	0	0	0	7	0	0	47
Ga01g00139	cluster_63182	528	0	0	29	0	0	0	0	17	0	0	0	0	0	0	36
Ga01g00141	cluster_63183	277	0	0	14	3	0	0	0	4	0	0	0	0	1	0	50
Ga01g00142	cluster_63184	411	0	0	26	3	0	0	0	3	0	0	0	0	0	3	35
Ga01g00143	cluster_63186	1582	0	0	71	0	0	0	0	15	0	0	3	0	0	0	81
Ga01g00146	cluster_63187	211	0	0	29	0	0	0	0	6	0	0	0	0	0	0	18
Ga01g00148	cluster_63188	639	0	0	57	1	0	0	0	9	0	0	0	0	0	0	39
Ga01g00150	cluster_63191	104	0	0	10	0	0	0	0	2	0	0	0	0	0	0	12
Ga01g00151	cluster_22450	0	23	7	114	33	38	9	20	46	173	153	0	56	200	73	57
Ga01g00151	cluster_22451	0	9	3	21	10	27	15	4	24	27	39	0	17	28	14	16
Ga01g00152	cluster_22453	0	157	193	170	23	5	11	6	51	144	54	15	17	117	79	10
Ga01g00153	cluster_63193	3	56	20	98	28	24	65	32	28	66	55	16	15	34	11	4
Ga01g00153	cluster_63194	1	15	9	28	11	3	2	10	20	24	21	5	2	3	12	11
Ga01g00154	cluster_63197	17	23	18	96	60	30	1	73	22	61	27	40	7	26	3	17
Ga01g00154	cluster_63198	56	63	72	243	247	169	73	230	122	226	150	6	90	119	55	127
Ga01g00155	cluster_63199	30	27	16	102	64	37	12	57	40	71	59	51	54	42	38	23
Ga01g00156	cluster_22456	0	2	11	9	14	18	2	10	4	9	7	0	13	5	5	5
Ga01g00157	cluster_63203	11	9	3	28	16	18	11	6	12	11	11	17	8	5	14	1
Ga01g00157	cluster_63205	25	29	34	84	51	24	11	37	40	42	38	4	23	17	33	27
Ga01g00158	cluster_63207	0	33	23	110	287	304	45	292	42	75	157	29	54	87	44	1
Ga01g00159	cluster_63208	4	11	11	18	4	4	0	18	8	15	26	26	26	30	18	14
Ga01g00160	cluster_22457	0	3	0	14	12	0	2	16	3	5	8	15	12	10	1	1
Ga01g00160	cluster_22458	8	6	18	11	9	6	2	8	4	9	16	2	9	0	7	15
Ga01g00160	cluster_22459	23	42	21	111	144	180	180	189	136	89	176	43	81	52	80	68
Ga01g00161	cluster_22458	8	6	18	11	9	6	2	8	4	9	16	2	9	0	7	15
Ga01g00161	cluster_22459	23	42	21	111	144	180	180	189	136	89	176	43	81	52	80	68
Ga01g00162	cluster_63214	10	41	37	147	40	102	9	62	59	176	77	28	54	118	24	22
Ga01g00162	cluster_63215	11	45	40	96	16	28	10	40	34	113	79	4	25	78	38	31
Ga01g00163	cluster_63216	0	56	9	88	0	0	4	0	69	15	2	0	0	4	58	18
Ga01g00163	cluster_63217	4	51	12	183	0	0	3	0	186	27	0	0	5	9	124	28
Ga01g00167	cluster_22462	2	65	42	188	147	83	35	166	113	110	288	368	171	107	59	6
Ga01g00170	cluster_63219	5	11	18	25	41	5	10	26	13	33	59	18	34	22	16	9
Ga01g00170	cluster_63221	2	5	10	12	17	12	12	11	6	7	37	10	6	19	14	5
Ga01g00170	cluster_63222	11	19	26	41	55	14	8	28	11	22	71	11	11	34	26	39
Ga01g00171	cluster_22464	34	56	44	87	108	45	49	100	78	75	255	80	92	85	110	74
Ga01g00172	cluster_22465	0	12	15	39	50	38	5	30	9	18	13	0	4	10	15	11
Ga01g00172	cluster_22467	1	3	0	18	8	18	11	27	13	12	11	2	11	20	6	5
Ga01g00173	cluster_22468	2	8	60	33	64	35	4	56	19	14	57	8	20	42	34	26
Ga01g00174	cluster_22469	3	13	0	10	11	9	0	5	6	15	15	0	14	17	9	13
Ga01g00175	cluster_22472	0	0	0	0	1	0	18	5	20	3	2	0	67	4	0	0
Ga01g00176	cluster_63223	0	5	0	3	2	0	2	0	0	14	0	0	7	7	6	2
Ga01g00177	cluster_22476	105	1	0	86	9	6	36	10	262	10	4	0	11	5	40	253
Ga01g00179	cluster_22477	0	1	0	36	0	0	1	1	14	0	6	0	1	0	56	88
Ga01g00179	cluster_22479	2	0	0	21	2	0	1	1	10	0	9	0	2	0	33	15
Ga01g00180	cluster_63224	11	787	757	703	375	186	133	145	431	547	379	23	518	737	1414	122
Ga01g00181	cluster_22481	9	11	15	77	82	171	89	109	64	83	138	7	53	102	56	26
Ga01g00181	cluster_22482	1	4	0	7	24	19	10	6	9	9	17	0	0	8	2	3
Ga01g00182	cluster_22487	0	9	5	11	15	1	8	10	19	17	8	0	9	25	0	5
Ga01g00186	cluster_63226	0	1020	1196	662	5	0	0	0	10	617	331	0	44	255	60	14
Ga01g00187	cluster_63227	61	299	151	409	252	107	156	155	168	360	431	326	244	318	574	403
Ga01g00189	cluster_63229	30	2	1	16	2	0	0	1	8	12	56	0	1	8	20	4
Ga01g00190	cluster_22491	2	5	27	13	6	25	36	10	42	30	60	17	297	31	31	3
Ga01g00191	cluster_22492	5	9	0	24	36	68	13	83	32	30	54	0	45	16	18	18
Ga01g00192	cluster_22495	13	3	3	12	3	0	5	2	39	9	20	0	0	3	1	5
Ga01g00193	cluster_63230	4	0	0	0	22	0	0	11	6	0	0	0	6	9	10	2
Ga01g00198	cluster_63232	0	11	18	16	22	10	1	4	0	23	76	0	12	14	101	4
Ga01g00199	cluster_63236	0	10	2	13	4	0	0	1	0	9	33	0	6	5	28	0
Ga01g00203	cluster_63240	3	12	13	25	15	15	9	0	16	35	390	0	136	156	8	2
Ga01g00204	cluster_22498	2	32	9	60	94	41	18	52	24	38	18	119	10	14	14	17
Ga01g00205	cluster_22500	0	0	0	16	0	0	43	0	46	45	0	0	49	174	0	0
Ga01g00207	cluster_63241	5	0	0	3	0	0	150	0	58	5	0	995	2	9	5	0
Ga01g00207	cluster_63245	2	10	0	0	0	0	130	0	138	8	8	137	11	7	4	2
Ga01g00208	cluster_63246	0	0	0	5	0	0	85	0	128	0	0	414	0	0	0	0
Ga01g00209	cluster_22503	21	21	10	51	48	21	24	46	21	23	47	15	16	50	32	7
Ga01g00209	cluster_22504	19	5	11	7	20	18	5	18	8	25	13	9	15	14	3	0
Ga01g00211	cluster_22512	0	47	118	13	0	0	14	0	3	4	9	16	8	0	13	2
Ga01g00213	cluster_63255	0	0	0	10	1	7	0	1	0	1	27	0	6	10	0	0
Ga01g00214	cluster_22513	71	329	196	810	44	92	83	22	812	317	192	169	268	85	530	175
Ga01g00221	cluster_63258	14	24	25	113	55	121	16	86	61	80	96	24	38	63	67	54
Ga01g00223	cluster_63263	20	6	5	23	9	7	0	13	20	8	9	0	14	6	19	27
Ga01g00224	cluster_22515	206	150	184	762	222	660	106	626	554	387	463	126	194	440	243	332
Ga01g00226	cluster_22516	29	592	287	536	150	74	23	99	101	228	383	29	50	147	196	100
Ga01g00227	cluster_22517	31	35	22	161	11	34	24	4	147	86	52	38	50	128	52	25
Ga01g00228	cluster_63264	1	18	30	26	10	12	2	5	8	8	10	7	9	42	29	11
Ga01g00229	cluster_63267	5	55	9	159	84	190	121	44	60	160	92	11	99	181	135	54
Ga01g00230	cluster_63269	21	0	1	15	8	0	2	1	16	4	65	6	18	3	5	69
Ga01g00232	cluster_22519	6	5	13	29	11	12	12	6	6	115	72	0	141	235	1	23
Ga01g00234	cluster_63275	6	8	1	26	37	32	40	15	14	32	261	22	50	41	45	22
Ga01g00234	cluster_63277	7	11	11	38	50	20	56	25	57	41	340	2	40	50	31	31
Ga01g00236	cluster_22523	52	26	29	61	49	64	58	39	93	48	65	9	43	37	85	117
Ga01g00236	cluster_22527	12	4	0	9	6	0	6	10	3	10	3	44	0	6	7	1
Ga01g00237	cluster_63282	6	0	0	42	0	0	24	0	168	4	4	0	0	0	4	6
Ga01g00238	cluster_22531	16	0	0	12	1	0	9	12	7	3	10	0	7	4	7	19
Ga01g00239	cluster_22532	4	0	6	6	5	0	5	8	6	12	3	0	5	5	16	31
Ga01g00240	cluster_63283	0	6	1	24	17	0	1	7	3	15	11	0	10	27	19	3
Ga01g00241	cluster_63285	36	370	195	585	132	525	184	176	201	333	219	295	134	149	288	59
Ga01g00242	cluster_22539	19	13	41	21	6	0	8	8	18	14	62	0	28	48	15	17
Ga01g00243	cluster_22541	8	112	56	139	321	205	92	208	105	111	190	44	132	110	75	71
Ga01g00244	cluster_63286	9	0	0	11	0	0	4	0	38	0	19	0	0	11	7	13
Ga01g00245	cluster_22542	99	1266	929	1495	30	36	32	51	859	576	461	0	89	238	903	370
Ga01g00245	cluster_22544	1	9	0	13	0	0	2	0	5	6	8	6	0	2	4	1
Ga01g00246	cluster_22545	0	8	34	13	4	1	2	1	1	6	3	0	4	1	21	9
Ga01g00246	cluster_22547	1	25	22	21	17	13	2	13	7	4	6	0	1	8	37	13
Ga01g00246	cluster_22550	1	27	46	33	62	0	2	38	18	14	34	1	5	6	59	41
Ga01g00248	cluster_63294	331	90	102	259	176	151	122	169	382	152	216	198	172	147	299	411
Ga01g00251	cluster_63296	2	12	4	20	8	0	0	6	8	6	14	3	20	8	9	4
Ga01g00251	cluster_63298	1	19	3	22	11	22	6	32	5	32	29	13	42	41	15	12
Ga01g00251	cluster_63299	2	19	36	22	12	25	0	17	4	26	31	16	43	27	19	6
Ga01g00253	cluster_63303	12	12	2	29	5	14	1	6	11	4	8	8	5	16	10	11
Ga01g00253	cluster_63304	18	4	0	16	12	13	16	12	14	15	14	0	3	2	13	20
Ga01g00253	cluster_63305	7	0	9	13	0	9	0	0	2	5	7	0	1	0	5	5
Ga01g00253	cluster_63307	24	9	29	103	14	26	42	34	47	42	106	3	69	39	79	65
Ga01g00254	cluster_22552	3	3	26	8	17	8	1	13	5	10	44	42	16	5	9	3
Ga01g00255	cluster_22553	629	160	183	646	61	133	172	83	1300	186	217	67	137	147	303	523
Ga01g00255	cluster_22555	96	37	88	276	77	121	121	54	169	44	108	100	72	64	82	135
Ga01g00256	cluster_22557	147	0	0	6	0	0	1	0	4	0	0	0	0	0	0	4
Ga01g00257	cluster_63311	0	0	4	4	3	1	1	1	0	2	4	0	1	13	0	0
Ga01g00257	cluster_63314	7	45	14	40	82	73	98	60	45	57	79	29	47	49	46	20
Ga01g00257	cluster_63317	9	8	6	19	15	41	60	26	54	55	50	23	44	15	39	13
Ga01g00259	cluster_63320	8	17	15	59	37	27	16	107	42	46	76	0	45	59	13	58
Ga01g00260	cluster_63325	56	15	11	274	25	69	22	30	143	57	24	51	229	119	92	166
Ga01g00263	cluster_63327	5	8	12	29	42	29	9	42	9	10	26	14	0	8	5	2
Ga01g00263	cluster_63329	1	10	12	35	49	33	6	48	8	28	20	0	18	19	2	6
Ga01g00264	cluster_22559	0	2	3	9	0	0	3	0	9	16	13	0	72	4	15	0
Ga01g00265	cluster_22561	199	532	678	2023	373	1064	205	944	1724	707	1147	51	404	689	919	860
Ga01g00267	cluster_63331	0	0	18	3	0	1	0	1	0	6	2	5	7	2	0	0
Ga01g00267	cluster_63332	0	14	33	11	7	4	0	3	0	16	8	9	2	1	3	0
Ga01g00267	cluster_63333	0	8	17	19	5	6	0	2	0	13	1	21	3	9	2	0
Ga01g00268	cluster_63335	2	0	11	6	0	0	0	5	3	8	0	1	3	3	2	20
Ga01g00269	cluster_22564	18	177	169	426	435	546	89	499	193	388	918	617	396	433	239	60
Ga01g00270	cluster_22564	18	177	169	426	435	546	89	499	193	388	918	617	396	433	239	60
Ga01g00270	cluster_22565	2	48	4171	192	17	48	1	45	9	1500	393	0	1546	1770	15	0
Ga01g00271	cluster_63336	67	0	0	0	0	0	0	0	0	0	0	0	0	0	0	0
Ga01g00272	cluster_22567	979	0	0	44	0	0	0	0	2	2	0	0	0	0	0	22
Ga01g00274	cluster_22569	2	5	2	25	2	10	3	16	14	5	6	0	10	4	6	7
Ga01g00274	cluster_22571	0	3	6	9	1	4	3	5	8	8	2	0	11	0	8	1
Ga01g00277	cluster_63343	4	3	3	7	0	0	0	0	4	12	3	0	0	9	3	2
Ga01g00278	cluster_63345	60	59	44	125	61	96	70	32	148	140	222	15	53	164	137	72
Ga01g00280	cluster_22577	25	19	7	41	4	4	33	20	47	19	38	2	8	8	22	30
Ga01g00281	cluster_22582	31	19	15	35	44	16	21	33	20	27	36	3	12	13	16	27
Ga01g00282	cluster_22583	0	15	13	22	52	11	7	52	11	3	29	4	27	16	12	3
Ga01g00282	cluster_22584	0	8	8	43	41	103	21	27	18	8	18	19	14	13	22	3
Ga01g00283	cluster_22586	0	4	10	28	65	57	9	18	4	11	16	29	4	16	4	3
Ga01g00285	cluster_22587	0	12	9	23	20	7	2	16	9	12	6	1	4	9	14	5
Ga01g00287	cluster_22589	0	10	11	12	16	4	4	8	2	13	13	13	11	15	11	3
Ga01g00288	cluster_22592	0	0	4	11	15	18	0	21	7	4	3	0	8	7	9	2
Ga01g00290	cluster_22595	1	5	11	20	30	33	20	19	12	12	3	10	9	8	10	7
Ga01g00291	cluster_22597	6	22	21	72	52	73	26	79	36	92	54	16	75	52	57	34
Ga01g00292	cluster_63349	0	10	13	19	23	30	22	19	9	24	41	0	15	24	7	0
Ga01g00292	cluster_63353	0	17	0	11	14	14	1	27	7	11	19	13	10	20	25	2
Ga01g00294	cluster_22599	6	14	17	16	21	7	10	21	6	20	18	2	13	9	21	13
Ga01g00294	cluster_22600	4	5	3	14	18	5	13	8	13	10	18	26	11	17	6	1
Ga01g00296	cluster_63360	2	12	37	27	41	6	2	31	4	22	32	5	13	14	12	13
Ga01g00297	cluster_63361	2	19	9	66	114	129	92	195	56	55	92	23	44	41	28	4
Ga01g00299	cluster_63366	1	29	27	28	12	14	4	5	9	15	19	13	70	14	27	38
Ga01g00300	cluster_63370	8	8	7	13	14	10	7	11	8	10	35	15	5	10	29	22
Ga01g00300	cluster_63372	13	6	28	18	25	0	3	16	7	13	48	5	13	24	8	20
Ga01g00300	cluster_63373	14	20	37	22	8	0	11	3	16	15	25	7	8	37	31	15
Ga01g00301	cluster_63374	3	8	0	8	8	0	0	6	3	10	9	2	0	0	24	10
Ga01g00301	cluster_63376	0	0	5	1	10	8	0	4	1	3	7	0	4	18	1	3
Ga01g00302	cluster_22601	79	11	42	30	66	55	59	43	84	19	51	9	62	73	34	101
Ga01g00303	cluster_63380	15	0	6	0	0	8	0	0	2	0	0	0	7	0	0	3
Ga01g00304	cluster_63381	14	17	56	80	71	28	7	62	41	103	269	2	103	148	85	57
Ga01g00310	cluster_22605	1	28	22	43	19	7	6	11	42	41	23	18	16	32	42	32
Ga01g00310	cluster_22611	4	12	27	14	37	58	7	23	14	32	33	0	21	21	10	13
Ga01g00313	cluster_63395	1	14	13	12	3	10	1	2	3	23	16	5	2	4	23	7
Ga01g00314	cluster_63397	2	12	8	79	81	513	6	316	19	46	584	0	80	128	1	7
Ga01g00314	cluster_63398	12	6	36	70	52	400	20	192	8	54	354	0	125	126	8	16
Ga01g00315	cluster_22612	10	13	15	52	51	67	28	49	34	41	31	17	28	24	59	23
Ga01g00316	cluster_22615	1126	0	0	46	1	0	0	0	14	0	0	0	1	0	0	25
Ga01g00318	cluster_22619	0	38	10	75	52	4	3	45	4	8	13	0	22	5	371	3
Ga01g00318	cluster_22620	0	2	0	0	7	0	0	1	0	0	3	10	0	13	1	2
Ga01g00319	cluster_63402	4	118	160	219	222	153	53	199	72	178	322	148	137	373	158	50
Ga01g00320	cluster_63403	3	68	68	230	28	7	12	17	66	98	37	37	72	60	98	4
Ga01g00321	cluster_63404	2	51	60	65	40	108	8	23	17	306	63	116	59	83	10	14
Ga01g00322	cluster_22622	0	1	0	0	15	12	41	18	26	34	56	0	18	59	0	0
Ga01g00322	cluster_22623	0	0	3	10	1	0	5	0	13	1	2	0	0	2	0	2
Ga01g00324	cluster_63409	177	496	660	633	1112	437	563	683	553	911	1372	606	535	909	475	940
Ga01g00327	cluster_22625	0	0	0	8	39	0	1	17	4	6	0	3	0	0	0	0
Ga01g00328	cluster_63414	5	13	10	27	41	32	23	15	4	9	0	8	42	2	0	2
Ga01g00330	cluster_22629	40	22	38	65	26	53	5	31	40	21	28	28	13	31	42	22
Ga01g00330	cluster_22633	1	2	2	23	15	8	1	17	13	9	9	7	5	5	13	13
Ga01g00331	cluster_22637	98	16	35	128	93	207	71	52	545	62	16	24	48	83	19	65
Ga01g00332	cluster_63416	81	52	74	106	87	129	111	85	185	94	123	6	115	112	44	95
Ga01g00333	cluster_63419	42	57	188	282	59	79	51	49	256	66	47	5	89	93	256	175
Ga01g00335	cluster_63421	2	0	0	0	0	8	6	2	0	3	0	2	6	6	0	1
Ga01g00336	cluster_63422	0	31	9	33	27	18	21	22	24	22	17	8	13	9	13	1
Ga01g00337	cluster_63426	0	2	0	15	49	14	4	36	13	17	6	0	7	10	0	0
Ga01g00338	cluster_22638	0	0	0	0	0	0	0	0	0	15	28	0	30	48	3	7
Ga01g00339	cluster_22640	4	9	5	6	16	4	1	1	11	12	26	0	3	18	5	6
Ga01g00339	cluster_22642	13	36	42	82	85	50	134	72	37	61	80	2	51	133	50	27
Ga01g00340	cluster_22643	145	131	130	207	102	91	44	57	122	165	214	82	140	199	181	158
Ga01g00342	cluster_22646	0	25	11	29	13	11	5	16	7	25	5	26	11	41	5	5
Ga01g00343	cluster_22648	0	5	23	20	0	0	1	4	28	0	4	4	0	33	8	5
Ga01g00345	cluster_22652	1	2	5	6	32	33	7	23	5	9	4	28	4	12	12	0
Ga01g00359	cluster_63443	0	0	3	27	1	5	0	2	7	4	6	0	2	7	1	1
Ga01g00359	cluster_63444	1	9	0	11	0	0	0	0	1	7	8	0	0	2	10	0
Ga01g00360	cluster_22655	6	16	38	16	13	0	6	13	17	8	18	25	27	13	40	18
Ga01g00360	cluster_22657	7	3	9	11	13	8	3	5	4	1	10	0	12	14	4	5
Ga01g00361	cluster_63446	66	6	51	37	18	32	3	13	42	18	62	67	18	56	30	18
Ga01g00361	cluster_63448	98	125	122	147	47	16	14	21	138	44	98	73	37	71	154	70
Ga01g00367	cluster_63454	25	38	60	153	229	447	329	204	230	128	137	88	207	147	138	70
Ga01g00368	cluster_63456	2	36	33	107	59	160	52	49	63	46	77	61	39	61	49	27
Ga01g00369	cluster_63457	6	2	25	7	19	5	3	9	4	0	14	17	27	25	12	10
Ga01g00370	cluster_63460	8	29	217	60	117	21	97	30	22	81	68	4	47	175	31	9
Ga01g00371	cluster_22661	13	345	291	1220	282	857	891	429	690	708	594	596	1104	682	696	97
Ga01g00374	cluster_22665	1	2	17	13	15	0	0	7	3	5	13	5	9	17	15	4
Ga01g00374	cluster_22666	0	8	8	7	6	0	3	1	4	0	7	7	1	17	12	4
Ga01g00375	cluster_22667	4	0	0	0	0	0	0	0	0	1	0	0	56	0	0	0
Ga01g00378	cluster_63464	0	3	1	7	51	13	13	31	9	14	31	8	4	6	0	0
Ga01g00380	cluster_22674	0	14	2	24	0	5	0	0	1	30	9	0	0	5	9	0
Ga01g00382	cluster_22681	3	95	69	78	143	1235	135	402	104	52	36	13	5	39	44	75
Ga01g00383	cluster_22685	15	1290	4648	1033	76	525	78	184	247	507	601	32	136	632	145	146
Ga01g00385	cluster_22687	117	446	297	711	626	542	329	486	599	868	1158	381	464	723	423	257
Ga01g00386	cluster_63467	0	1722	2854	1634	0	0	0	0	0	785	460	0	26	199	195	0
Ga01g00387	cluster_63467	0	1722	2854	1634	0	0	0	0	0	785	460	0	26	199	195	0
Ga01g00387	cluster_63468	0	350	629	257	7	0	0	15	0	237	112	0	4	30	42	0
Ga01g00388	cluster_22688	29	2	3	21	0	1	4	0	4	14	0	0	8	9	16	60
Ga01g00388	cluster_22690	6	4	0	36	5	0	0	0	3	5	0	0	0	5	28	44
Ga01g00389	cluster_63472	0	0	0	4	6	4	0	9	2	5	1	7	4	1	1	10
Ga01g00390	cluster_22691	90	46	56	128	73	136	44	98	162	62	72	46	120	96	163	283
Ga01g00390	cluster_22692	2	6	12	19	11	25	6	14	10	9	32	2	42	14	10	26
Ga01g00391	cluster_63473	24	40	18	114	70	166	55	96	59	65	64	0	45	57	57	93
Ga01g00395	cluster_63479	1	49	60	48	103	113	56	71	34	28	26	0	32	38	9	12
Ga01g00396	cluster_63484	34	14	31	41	140	54	4	182	22	24	8	0	14	32	10	93
Ga01g00397	cluster_22694	0	1	1	25	1	0	0	3	2	14	41	0	88	58	2	27
Ga01g00399	cluster_63485	0	74	48	66	257	574	0	106	4	71	5	0	11	43	0	3
Ga01g00400	cluster_63485	0	74	48	66	257	574	0	106	4	71	5	0	11	43	0	3
Ga01g00400	cluster_63487	0	108	4	135	105	124	1	57	4	81	1	0	9	59	0	0
Ga01g00400	cluster_63488	1	5	0	21	206	112	42	97	9	16	32	0	11	15	6	13
Ga01g00401	cluster_22698	0	425	232	436	2	18	50	10	35	211	605	26	8	56	43	7
Ga01g00413	cluster_22707	100	137	62	380	393	330	300	372	259	224	141	326	116	176	306	57
Ga01g00414	cluster_22710	0	3	2	24	0	6	0	0	4	44	33	0	20	62	80	0
Ga01g00414	cluster_22711	0	0	10	3	0	0	2	0	0	8	28	0	27	5	52	0
Ga01g00422	cluster_22718	0	13	22	13	0	0	0	0	3	13	23	0	1	4	91	0
Ga01g00428	cluster_63506	61	150	67	157	25	25	45	20	104	169	658	198	28	118	85	166
Ga01g00429	cluster_63510	1	13	1	12	6	30	1	12	12	2	4	3	9	3	19	10
Ga01g00429	cluster_63511	3	9	16	17	44	16	5	19	4	14	27	0	9	18	7	9
Ga01g00430	cluster_63513	23	256	186	363	180	345	194	219	103	150	340	114	218	321	125	78
Ga01g00431	cluster_63514	2	940	563	550	11	9	3	7	4	75	107	12	6	41	264	7
Ga01g00433	cluster_63516	0	15	33	2	0	0	1	0	0	77	98	2	157	601	2	3
Ga01g00435	cluster_63517	0	47	41	32	0	0	98	0	18	126	129	5	62	254	13	8
Ga01g00440	cluster_22726	1	11	5	10	22	9	1	14	4	11	6	0	31	24	17	3
Ga01g00440	cluster_22727	1	5	0	10	21	5	6	26	7	15	11	14	9	9	6	3
Ga01g00440	cluster_22729	3	1	18	4	14	0	0	3	0	0	6	14	0	0	0	4
Ga01g00448	cluster_22733	6	0	0	16	80	100	6	103	20	27	2	0	32	34	0	4
Ga01g00452	cluster_63530	1	53	47	89	36	32	7	30	9	40	14	0	25	62	97	24
Ga01g00455	cluster_63533	34	85	357	117	170	60	24	108	29	208	476	92	114	272	19	117
Ga01g00456	cluster_63535	2	25	20	51	10	38	8	16	16	12	6	11	18	12	8	2
Ga01g00457	cluster_22736	0	0	3	12	8	0	0	1	14	1	1	0	5	20	9	15
Ga01g00458	cluster_22737	0	0	0	0	0	0	0	0	0	0	0	0	47	0	4	5
Ga01g00459	cluster_22740	6	2	7	8	22	5	1	10	7	3	19	5	9	9	18	10
Ga01g00459	cluster_22741	20	8	12	41	26	28	16	31	47	7	25	14	22	3	19	9
Ga01g00461	cluster_63537	2	2	9	15	5	30	11	3	13	12	20	0	6	14	11	2
Ga01g00461	cluster_63539	18	10	10	120	35	12	15	24	69	49	70	0	26	20	39	39
Ga01g00462	cluster_22745	22	41	45	118	103	53	26	90	91	49	98	18	59	51	75	70
Ga01g00463	cluster_22746	6	0	13	18	14	10	0	9	2	3	23	2	8	21	4	2
Ga01g00463	cluster_22748	1	10	0	15	13	15	14	5	10	5	19	9	6	7	12	6
Ga01g00467	cluster_22750	30	0	0	2	0	0	1	0	5	0	0	0	1	0	0	0
Ga01g00471	cluster_22757	0	8	11	20	48	10	3	5	3	42	32	0	9	15	30	0
Ga01g00472	cluster_22757	0	8	11	20	48	10	3	5	3	42	32	0	9	15	30	0
Ga01g00473	cluster_22763	4	12	21	24	8	0	3	9	1	9	3	2	5	1	6	3
Ga01g00477	cluster_63543	1	10	0	9	8	0	8	5	7	10	6	31	8	13	3	9
Ga01g00477	cluster_63545	0	5	0	11	9	0	0	2	2	11	4	8	0	4	7	0
Ga01g00477	cluster_63546	0	0	4	3	2	0	1	1	1	8	3	6	0	2	18	5
Ga01g00477	cluster_63547	3	0	4	0	7	0	0	2	1	1	22	1	2	23	11	36
Ga01g00481	cluster_22766	37	33	23	100	138	37	26	85	20	48	76	8	8	44	101	43
Ga01g00481	cluster_22767	12	4	0	26	38	6	8	16	3	14	12	18	2	3	10	6
Ga01g00481	cluster_22768	73	51	26	47	95	270	161	114	75	72	194	101	17	58	49	39
Ga01g00482	cluster_63549	0	68	105	105	23	35	13	20	15	86	33	20	23	58	20	1
Ga01g00483	cluster_22769	0	0	0	2	0	10	1	77	0	0	0	0	15	0	0	14
Ga01g00488	cluster_22778	0	156	70	162	0	0	0	0	7	179	207	0	0	98	460	0
Ga01g00488	cluster_22779	0	30	11	19	0	0	0	0	0	15	22	0	0	2	68	0
Ga01g00488	cluster_22780	0	20	9	33	0	0	0	0	3	31	14	0	0	5	103	0
Ga01g00489	cluster_22782	0	4	7	8	0	0	0	0	0	14	22	0	0	0	58	0
Ga01g00490	cluster_22782	0	4	7	8	0	0	0	0	0	14	22	0	0	0	58	0
Ga01g00492	cluster_22784	0	2	11	32	3	0	3	0	14	46	44	0	37	22	31	29
Ga01g00493	cluster_63551	10	106	55	290	109	30	58	19	216	72	1070	0	236	131	305	846
Ga01g00494	cluster_63552	0	20	0	1	0	0	0	0	0	0	0	0	0	0	22	0
Ga01g00495	cluster_63556	1100	0	0	71	0	0	1	0	17	0	0	0	0	0	0	250
Ga01g00504	cluster_22786	0	11	16	13	141	25	56	41	17	9	75	0	19	17	0	0
Ga01g00504	cluster_22792	0	6	11	25	141	42	31	58	12	12	77	0	9	39	0	0
Ga01g00504	cluster_22793	0	1	7	3	11	12	6	6	3	4	3	0	0	1	0	0
Ga01g00506	cluster_22795	10	12	71	47	6	2	7	11	67	39	51	0	47	24	81	43
Ga01g00506	cluster_22798	13	68	87	86	37	77	41	68	45	90	79	24	67	53	91	63
Ga01g00506	cluster_22799	6	9	32	30	17	19	8	49	34	20	21	6	46	15	8	5
Ga01g00506	cluster_22801	25	97	315	243	118	222	127	153	121	162	229	72	199	311	100	72
Ga01g00507	cluster_63560	0	0	0	0	0	0	0	0	0	0	0	0	183	0	0	0
Ga01g00508	cluster_22806	0	0	0	3	0	0	0	0	0	4	2	0	60	11	3	0
Ga01g00510	cluster_63563	0	4	0	12	10	8	4	1	5	8	0	0	15	9	6	4
Ga01g00511	cluster_22807	5	0	0	10	7	7	2	5	2	6	3	0	9	6	0	1
Ga01g00512	cluster_22808	82	194	153	373	125	150	167	106	458	220	241	0	334	282	193	143
Ga01g00512	cluster_22809	63	85	45	104	99	249	86	94	78	63	133	12	83	83	74	71
Ga01g00515	cluster_22812	13	5	27	60	128	42	59	77	72	47	67	20	61	75	47	26
Ga01g00520	cluster_22821	0	5	4	2	0	0	0	0	0	5	18	0	4	38	80	0
Ga01g00521	cluster_63573	8	21	8	61	165	110	64	136	28	60	117	43	45	54	25	14
Ga01g00522	cluster_63574	0	19	13	31	15	4	4	0	1	16	40	0	19	30	23	0
Ga01g00524	cluster_63575	3	33	4	28	22	4	19	9	6	13	22	4	6	10	18	5
Ga01g00524	cluster_63576	11	23	8	47	31	0	4	4	12	18	14	14	31	44	36	8
Ga01g00526	cluster_22825	20	11	22	37	61	36	10	47	29	20	42	0	11	63	15	31
Ga01g00528	cluster_22827	7	3	18	15	17	4	1	10	1	2	12	4	3	23	20	7
Ga01g00528	cluster_22829	11	8	0	26	3	2	4	1	28	5	5	0	4	13	21	7
Ga01g00528	cluster_22830	6	4	1	37	16	21	7	20	35	4	31	1	20	9	18	13
Ga01g00528	cluster_22832	2	1	8	5	10	30	6	12	10	2	21	0	4	2	4	11
Ga01g00529	cluster_63579	2	6	2	17	9	0	4	2	1	1	2	31	1	0	11	6
Ga01g00529	cluster_63582	4	2	6	11	11	5	4	8	0	1	13	8	11	16	2	14
Ga01g00530	cluster_63585	0	12	11	14	4	7	0	6	1	8	11	0	8	10	4	0
Ga01g00532	cluster_63589	31	15	5	20	13	19	8	11	14	17	14	8	12	7	14	7
Ga01g00533	cluster_63591	0	4	0	8	8	5	3	8	2	6	10	0	1	6	8	3
Ga01g00534	cluster_22834	0	9	0	23	5	9	1	10	33	34	4	0	2	0	28	6
Ga01g00534	cluster_22835	0	16	0	9	10	16	1	11	20	22	5	0	0	0	16	0
Ga01g00535	cluster_22837	0	5	0	3	56	11	0	25	0	2	0	0	0	0	0	14
Ga01g00536	cluster_22838	68	31	98	79	114	47	41	81	146	87	190	26	102	89	98	133
Ga01g00539	cluster_63594	4	34	13	11	25	18	5	15	10	24	20	19	17	19	6	2
Ga01g00540	cluster_22840	2243	2041	1784	4822	2767	2199	2855	2169	2694	2115	5350	1273	1166	2302	1757	3486
Ga01g00541	cluster_22844	8	14	30	42	90	50	91	41	65	41	44	9	21	63	34	8
Ga01g00542	cluster_63596	7	17	20	75	294	74	53	97	61	35	86	49	43	37	10	4
Ga01g00543	cluster_63598	31	34	24	76	79	57	16	94	36	44	36	0	43	50	32	66
Ga01g00546	cluster_63600	0	3	0	3	0	3	0	0	1	35	3	0	3	0	43	0
Ga01g00550	cluster_22846	180	0	0	17	0	0	1	0	17	0	0	0	0	0	4	2
Ga01g00550	cluster_22847	162	0	0	2	0	0	1	0	17	0	0	0	0	0	3	2
Ga01g00550	cluster_22849	3	0	0	4	0	0	1	0	1	0	0	0	0	0	0	0
Ga01g00550	cluster_22851	23	0	0	10	0	0	1	0	10	0	2	0	0	0	7	9
Ga01g00550	cluster_22852	27	0	0	3	0	0	0	0	2	0	0	91	0	0	6	3
Ga01g00561	cluster_63614	0	5	7	5	0	0	5	0	2	1	4	0	0	0	45	0
Ga01g00566	cluster_63617	0	1	0	61	49	41	12	56	46	4	20	3	11	21	12	0
Ga01g00568	cluster_22855	0	0	6	6	1	28	4	15	17	30	615	0	101	119	0	1
Ga01g00569	cluster_22856	0	16	1758	176	0	0	7	5	258	499	28	0	259	265	98	81
Ga01g00571	cluster_63621	29	25	95	79	20	27	11	34	117	88	48	10	65	104	52	70
Ga01g00574	cluster_63628	13	24	27	32	36	44	20	48	23	21	50	7	12	31	3	39
Ga01g00574	cluster_63629	34	131	82	178	83	121	36	111	117	136	280	8	74	142	62	130
Ga01g00575	cluster_22857	1	30	57	56	182	54	47	73	33	60	84	11	33	126	12	25
Ga01g00579	cluster_63633	14	43	19	62	100	128	114	79	57	86	326	420	45	74	30	5
Ga01g00579	cluster_63634	11	31	46	117	56	164	74	77	180	56	209	174	89	85	79	17
Ga01g00581	cluster_63636	0	0	1	2	0	8	2	2	2	0	1	14	2	9	0	0
Ga01g00582	cluster_22859	0	79	552	94	0	0	0	0	0	168	0	0	25	91	21	0
Ga01g00582	cluster_22860	0	32	119	34	0	0	0	0	0	71	0	0	32	15	17	0
Ga01g00584	cluster_63637	9	43	57	105	106	109	81	90	58	97	153	157	53	91	79	36
Ga01g00585	cluster_63638	1	77	78	61	19	0	0	0	0	26	55	28	121	20	165	1
Ga01g00586	cluster_63639	0	5	40	21	0	4	0	2	1	13	7	0	45	11	6	0
Ga01g00586	cluster_63640	0	3	33	7	0	0	0	0	0	1	3	0	45	5	9	0
Ga01g00587	cluster_22862	5	12	22	9	11	19	4	5	8	10	16	10	14	19	20	20
Ga01g00588	cluster_22865	1	1	8	0	0	0	0	0	0	14	0	0	32	7	6	1
Ga01g00591	cluster_22871	7	63	59	96	57	358	93	194	127	179	102	6	124	157	42	22
Ga01g00592	cluster_22873	8	15	15	7	30	32	12	13	16	12	27	10	14	22	24	16
Ga01g00592	cluster_22875	40	104	88	225	303	352	204	206	164	200	300	448	158	195	142	102
Ga01g00593	cluster_22876	2	2	10	2	20	10	2	25	11	23	11	24	19	3	24	2
Ga01g00596	cluster_22879	325	0	0	26	0	0	0	0	2	0	0	2	0	0	0	22
Ga01g00597	cluster_22883	30	22	6	39	75	55	82	40	26	64	30	132	3	29	39	15
Ga01g00599	cluster_63641	0	73	181	135	46	111	234	52	72	23	38	38	35	90	45	15
Ga01g00600	cluster_22888	2	7	54	27	8	38	315	5	312	68	58	0	134	231	3	9
Ga01g00601	cluster_63643	17	4	42	17	23	4	1	37	7	0	0	0	4	1	4	69
Ga01g00601	cluster_63644	0	0	8	1	3	5	0	10	0	0	0	0	4	0	0	14
Ga01g00602	cluster_22890	1	121	326	53	29	25	3	6	6	52	33	0	4	76	4	3
Ga01g00603	cluster_63647	2	14	56	55	40	16	2	6	5	67	31	0	31	40	31	7
Ga01g00604	cluster_22891	0	0	7	0	14	30	0	21	0	3	1	0	3	0	0	3
Ga01g00605	cluster_22893	180	80	147	381	53	113	186	61	1538	39	34	32	146	54	616	131
Ga01g00606	cluster_63648	12	11	6	23	3	7	16	8	36	10	22	2	15	6	23	13
Ga01g00606	cluster_63651	24	18	6	27	5	22	10	18	42	30	16	1	34	25	50	30
Ga01g00607	cluster_22895	2	27	12	40	44	49	62	20	35	40	43	8	28	45	11	3
Ga01g00607	cluster_22896	2	5	16	7	19	3	26	11	8	5	9	0	0	13	4	1
Ga01g00608	cluster_22898	34	39	17	64	54	23	15	19	34	65	38	23	41	27	38	48
Ga01g00609	cluster_22900	0	11	3	3	0	0	0	1	0	6	13	0	6	12	0	2
Ga01g00609	cluster_22902	1	0	5	6	6	0	2	7	0	7	27	0	20	12	1	0
Ga01g00611	cluster_63654	5	6	21	24	75	11	10	28	16	19	6	6	28	28	13	9
Ga01g00612	cluster_63655	3	31	52	96	39	35	53	34	42	65	58	38	45	50	52	30
Ga01g00613	cluster_63657	0	11	4	46	102	41	71	37	56	48	4	0	28	6	17	0
Ga01g00614	cluster_22907	1	99	30	208	111	183	179	79	133	102	90	99	77	86	94	10
Ga01g00615	cluster_22909	0	41	55	53	33	11	2	15	3	45	45	4	7	3	13	12
Ga01g00617	cluster_22914	17	6	4	26	6	21	13	7	41	5	15	13	19	17	11	15
Ga01g00618	cluster_22917	13	12	34	38	45	40	11	27	12	25	22	12	20	15	21	58
Ga01g00619	cluster_22918	2	6	6	16	10	0	6	14	2	11	15	0	10	11	0	5
Ga01g00619	cluster_22921	4	18	24	12	41	20	31	29	24	29	73	3	22	27	47	6
Ga01g00620	cluster_22923	6	58	24	63	113	82	89	100	43	48	162	21	36	48	20	6
Ga01g00624	cluster_63662	227	70	26	200	205	135	82	125	194	79	179	53	106	75	91	120
Ga01g00625	cluster_22928	6	3	3	22	11	17	4	24	5	24	32	0	45	19	25	16
Ga01g00625	cluster_22929	1	0	6	11	19	19	1	5	4	12	13	0	18	28	2	17
Ga01g00626	cluster_63664	4	2	0	26	35	11	20	23	3	10	21	58	6	46	6	0
Ga01g00626	cluster_63665	0	5	2	22	24	34	62	15	16	2	38	44	14	9	3	3
Ga01g00628	cluster_63669	0	0	0	0	0	0	20	0	11	0	0	171	0	0	0	0
Ga01g00628	cluster_63671	0	0	4	3	0	6	200	0	143	0	0	403	0	1	0	0
Ga01g00631	cluster_22932	8	15	21	64	75	28	36	41	29	84	32	1	88	83	10	18
Ga01g00632	cluster_63674	20	31	16	80	9	20	3	17	79	44	39	44	41	43	63	22
Ga01g00633	cluster_63678	57	712	1206	3405	190	1049	146	314	1792	1054	1039	6	1540	3128	883	167
Ga01g00635	cluster_63683	45	0	0	12	0	0	0	0	1	0	0	0	0	0	0	3
Ga01g00636	cluster_22933	38	52	83	218	260	174	115	273	86	147	136	36	123	178	141	124
Ga01g00636	cluster_22934	4	0	0	28	26	16	28	15	12	16	8	69	1	6	10	10
Ga01g00636	cluster_22936	19	3	0	16	17	52	20	36	31	18	10	103	10	3	15	14
Ga01g00639	cluster_63686	32	28	32	138	31	8	18	14	64	53	201	9	39	57	84	32
Ga01g00640	cluster_22938	1	13	87	157	117	106	87	74	53	74	132	0	113	143	141	66
Ga01g00642	cluster_22942	62	0	0	12	1	0	7	3	7	0	0	0	0	4	0	7
Ga01g00644	cluster_63691	73	0	0	6	2	2	0	11	1	2	1	0	0	0	0	8
Ga01g00647	cluster_22944	15	18	6	19	8	0	27	8	13	12	8	3	6	23	17	1
Ga01g00647	cluster_22945	15	10	11	8	7	18	22	4	12	0	16	0	4	13	16	0
Ga01g00649	cluster_63698	3	9	3	32	23	20	8	19	18	15	33	40	19	53	23	12
Ga01g00649	cluster_63699	2	9	9	28	29	30	4	26	11	13	46	8	22	15	17	7
Ga01g00649	cluster_63700	9	6	14	61	33	23	16	38	33	34	61	25	37	37	123	26
Ga01g00654	cluster_63706	3	2	5	4	1	2	1	6	3	3	1	0	8	3	12	8
Ga01g00657	cluster_63707	0	7	15	10	12	13	1	3	5	11	18	0	13	29	16	9
Ga01g00657	cluster_63710	0	23	21	30	7	4	0	9	3	23	27	0	5	59	19	10
Ga01g00659	cluster_63712	0	3	0	9	6	4	6	5	4	12	124	0	25	67	3	0
Ga01g00662	cluster_63714	0	6	4	2	9	1	1	8	9	3	72	0	17	6	7	4
Ga01g00662	cluster_63715	0	0	0	4	16	5	3	6	4	9	21	0	3	1	8	3
Ga01g00662	cluster_63718	0	3	2	17	36	0	0	11	5	22	52	0	10	35	18	0
Ga01g00663	cluster_63721	20	15	2	5	15	0	2	2	5	2	5	7	25	0	18	0
Ga01g00665	cluster_63722	1	13	12	25	50	16	24	35	8	11	15	3	1	7	11	4
Ga01g00667	cluster_22952	927	13	2	1679	0	0	107	0	4719	5	4	11	5	12	269	532
Ga01g00668	cluster_22953	28	79	31	552	234	37	25	238	757	31	50	0	34	67	149	737
Ga01g00668	cluster_22954	6	52	29	324	27	14	13	38	352	6	3	0	7	47	46	112
Ga01g00669	cluster_63725	0	0	0	14	6	1	3	1	1	8	23	24	9	17	0	3
Ga01g00669	cluster_63726	1	8	15	27	7	0	3	7	5	23	28	2	3	9	30	12
Ga01g00670	cluster_22959	0	0	0	3	9	19	3	78	10	0	0	0	4	9	0	3
Ga01g00672	cluster_22962	29	282	134	266	153	111	964	69	392	225	272	170	133	62	634	185
Ga01g00673	cluster_63731	2	296	82	710	21	139	61	39	627	480	549	850	254	371	1251	82
Ga01g00674	cluster_63735	76	34	34	105	97	154	62	132	136	80	77	35	73	86	118	102
Ga01g00678	cluster_63739	4	40	21	59	161	21	32	54	34	28	93	51	3	21	50	31
Ga01g00679	cluster_22965	25	7	4	12	76	19	18	57	25	13	38	4	13	30	5	63
Ga01g00680	cluster_22967	0	23	17	100	3	90	220	87	371	282	70	0	274	521	19	0
Ga01g00681	cluster_22969	0	25	24	67	5	173	89	115	104	272	88	0	140	421	15	10
Ga01g00681	cluster_22970	0	27	30	47	15	240	230	91	93	203	90	0	90	429	21	7
Ga01g00684	cluster_63742	0	13	3	19	0	0	0	0	3	19	37	0	21	14	1	5
Ga01g00685	cluster_63744	117	54	14	144	1	2	30	2	350	10	20	57	6	13	104	157
Ga01g00685	cluster_63746	205	71	43	397	10	5	45	0	1033	31	119	42	35	19	320	446
Ga01g00686	cluster_63748	4	12	4	7	0	14	0	1	29	0	0	0	0	5	0	15
Ga01g00686	cluster_63749	109	24	7	137	5	41	17	19	298	12	3	3	1	16	33	128
Ga01g00686	cluster_63751	149	8	8	105	16	23	25	17	293	4	7	0	5	21	15	332
Ga01g00686	cluster_63752	129	8	8	111	8	20	11	23	208	6	3	0	6	12	6	279
Ga01g00687	cluster_63759	7	34	43	127	83	135	95	104	130	92	112	13	118	124	50	76
Ga01g00689	cluster_63761	4	1	18	0	9	7	0	4	6	2	22	5	5	11	8	5
Ga01g00689	cluster_63762	2	18	34	40	42	15	1	20	8	19	19	21	10	24	22	21
Ga01g00690	cluster_22971	2	72	27	114	16	55	3	18	28	101	92	0	16	57	55	22
Ga01g00690	cluster_22972	0	21	5	26	8	15	10	13	9	14	67	0	4	25	23	1
Ga01g00693	cluster_63764	0	15	30	36	13	11	4	14	3	36	27	0	18	33	7	17
Ga01g00696	cluster_63767	0	14	14	30	20	6	6	10	8	10	9	0	20	15	43	3
Ga01g00696	cluster_63768	0	15	17	28	28	8	9	21	8	27	29	0	12	12	33	0
Ga01g00697	cluster_63770	0	75	44	17	9	3	5	11	5	31	31	8	16	7	68	6
Ga01g00698	cluster_63775	5	26	8	22	2	0	0	2	17	23	3	11	0	7	18	2
Ga01g00698	cluster_63777	20	10	16	9	5	2	2	0	7	18	9	0	7	5	10	24
Ga01g00699	cluster_22989	0	0	0	0	5	41	63	22	30	0	10	0	21	0	6	2
Ga01g00699	cluster_22990	22	233	222	361	481	357	310	411	187	265	708	102	255	351	346	139
Ga01g00700	cluster_22990	22	233	222	361	481	357	310	411	187	265	708	102	255	351	346	139
Ga01g00701	cluster_63780	122	49	58	124	289	161	89	179	114	68	133	25	46	137	108	167
Ga01g00702	cluster_22992	0	0	3	2	18	5	7	5	4	0	11	4	7	18	2	1
Ga01g00702	cluster_22993	0	4	0	9	11	7	1	13	6	6	2	6	1	2	3	2
Ga01g00703	cluster_63782	130	40	28	73	121	91	57	72	58	39	42	9	40	44	44	92
Ga01g00706	cluster_23001	47	51	88	109	166	58	14	147	20	72	70	0	105	112	112	79
Ga01g00706	cluster_23010	20	5	14	34	38	34	12	36	24	11	11	2	19	17	17	18
Ga01g00706	cluster_23012	15	12	12	16	51	27	14	46	13	14	14	0	28	20	9	15
Ga01g00707	cluster_63787	76	368	379	1058	451	651	567	521	523	747	134	755	524	827	667	205
Ga01g00708	cluster_23013	6	0	0	1	2	0	0	5	2	0	287	0	4	8	0	2
Ga01g00711	cluster_23016	5	21	4	25	2	0	0	3	3	6	16	0	14	0	75	9
Ga01g00712	cluster_63790	0	0	0	36	0	0	0	0	0	0	22	0	22	5	1	137
Ga01g00714	cluster_63791	6	170	518	116	316	116	74	167	37	134	405	103	134	271	138	69
Ga01g00715	cluster_63792	1	11	39	18	29	39	22	5	18	10	64	9	44	33	20	13
Ga01g00715	cluster_63793	0	5	1	11	2	20	17	6	14	14	22	6	15	24	2	3
Ga01g00715	cluster_63794	26	76	69	288	139	206	79	147	174	241	223	58	118	231	300	98
Ga01g00716	cluster_23019	8	0	8	14	8	6	0	2	3	3	33	3	2	6	8	12
Ga01g00719	cluster_63796	3	151	165	86	100	121	10	133	15	174	23	0	8	70	38	1
Ga01g00723	cluster_63800	15	177	77	88	284	31	16	20	34	27	760	4	105	172	340	31
Ga01g00725	cluster_63806	0	23	9	0	0	0	0	0	0	1	5	0	0	0	5	0
Ga01g00726	cluster_63807	0	0	0	3	0	0	0	0	0	16	0	0	1	0	1	0
Ga01g00727	cluster_63811	0	7	8	7	0	0	0	0	0	14	17	0	7	15	59	0
Ga01g00728	cluster_63814	0	13	17	9	10	11	6	13	3	5	2	5	9	6	25	10
Ga01g00729	cluster_63815	1066	80	94	854	84	403	95	481	1423	198	155	20	218	219	164	294
Ga01g00730	cluster_23026	184	3	5	18	9	12	13	12	34	61	1	0	23	14	18	14
Ga01g00731	cluster_63817	18	13	25	43	79	54	34	50	22	28	38	21	4	31	26	26
Ga01g00732	cluster_63819	0	8	4	8	1	0	13	7	11	22	1	0	43	31	5	2
Ga01g00733	cluster_63820	4	1	0	19	121	32	25	35	57	9	1	0	9	0	12	1
Ga01g00733	cluster_63821	4	0	0	52	125	0	7	47	30	2	0	0	5	0	4	1
Ga01g00733	cluster_63824	3	2	0	76	207	21	65	44	133	5	11	0	34	3	22	5
Ga01g00735	cluster_63825	0	0	0	0	0	0	0	2	0	6	1	0	13	84	0	0
Ga01g00737	cluster_23028	1	2	11	11	6	14	14	9	11	29	25	0	1	19	22	8
Ga01g00738	cluster_63826	0	236	105	328	11	14	6	13	136	180	119	0	62	80	330	147
Ga01g00740	cluster_23033	85	356	626	384	618	652	799	522	504	271	655	177	554	654	399	317
Ga01g00744	cluster_23036	1	12	7	191	23	135	17	27	22	414	157	0	26	644	26	80
Ga01g00745	cluster_23038	115	26	4	7	13	3	13	3	19	11	126	89	14	12	20	48
Ga01g00745	cluster_23040	11	2	0	2	0	12	6	0	7	0	29	9	0	0	0	8
Ga01g00746	cluster_63829	10	89	194	194	407	208	44	193	103	167	384	22	207	346	93	167
Ga01g00747	cluster_63831	12	213	429	326	76	115	26	82	94	201	192	30	74	183	156	28
Ga01g00750	cluster_23042	22	50	69	171	210	268	118	304	84	75	232	100	115	130	75	76
Ga01g00753	cluster_23047	0	15	37	12	15	9	43	23	9	1	3	0	1	9	2	1
Ga01g00755	cluster_63845	0	2	0	12	6	22	6	5	6	45	15	1	44	186	2	0
Ga01g00756	cluster_23052	12	3	16	53	72	113	22	61	55	25	22	25	41	37	29	19
Ga01g00757	cluster_63846	0	0	7	26	0	0	2	0	0	1	1	0	73	106	0	1
Ga01g00758	cluster_63847	52	69	63	191	98	106	43	76	97	106	132	45	113	122	79	119
Ga01g00759	cluster_63848	0	30	27	24	3	0	31	2	10	13	15	0	0	14	0	1
Ga01g00759	cluster_63849	0	47	34	37	2	0	16	2	3	13	6	0	0	11	0	0
Ga01g00759	cluster_63850	0	0	7	9	0	0	1	0	0	3	0	0	1	22	0	1
Ga01g00760	cluster_23054	0	3	0	12	0	4	82	0	86	52	9	0	53	113	0	0
Ga01g00761	cluster_23056	9	20	61	34	49	23	5	15	11	25	41	6	18	25	77	61
Ga01g00761	cluster_23057	10	6	24	13	28	0	13	4	7	11	49	31	18	0	15	21
Ga01g00762	cluster_63855	10	12	21	29	49	15	5	29	8	15	49	12	20	24	6	46
Ga01g00762	cluster_63856	14	12	28	36	59	18	20	31	26	24	54	0	32	30	27	42
Ga01g00763	cluster_63855	10	12	21	29	49	15	5	29	8	15	49	12	20	24	6	46
Ga01g00763	cluster_63856	14	12	28	36	59	18	20	31	26	24	54	0	32	30	27	42
Ga01g00765	cluster_23060	0	24	24	8	68	24	4	38	6	7	20	14	25	28	10	2
Ga01g00765	cluster_23061	0	2	8	16	23	18	4	19	2	9	17	7	9	10	7	0
Ga01g00768	cluster_63862	59	3	6	4	15	3	5	0	50	3	34	35	2	9	34	34
Ga01g00768	cluster_63863	230	178	26	424	58	21	14	55	450	47	437	17	60	66	363	544
Ga01g00768	cluster_63865	57	211	4	17	7	0	2	0	21	0	304	0	1	9	36	208
Ga01g00769	cluster_63866	274	500	231	873	328	457	243	418	549	849	1398	280	553	585	347	777
Ga01g00770	cluster_23063	8	0	24	112	13	1	92968	7	38806	30	2	154	0	3	10	21
Ga01g00771	cluster_63867	23	158	68	431	90	176	107	51	235	261	90	29	99	216	139	56
Ga01g00772	cluster_63870	11	17	12	43	65	49	59	43	18	36	47	36	19	50	43	30
Ga01g00772	cluster_63872	78	102	25	145	88	73	130	69	83	73	137	72	36	45	89	75
Ga01g00773	cluster_63878	35	157	106	309	252	87	48	121	104	322	534	6	179	214	328	289
Ga01g00775	cluster_63880	89	0	0	0	0	0	0	0	0	0	0	0	0	0	0	3
Ga01g00775	cluster_63881	443	0	0	2	0	0	0	0	1	0	0	0	0	0	0	23
Ga01g00776	cluster_23064	1	0	0	1	6	0	1	12	2	5	11	0	1	0	0	12
Ga01g00778	cluster_63883	22	24	21	122	69	161	45	63	128	28	62	22	71	87	88	78
Ga01g00779	cluster_23068	12	0	0	226	19	0	15	0	168	0	0	0	18	0	19	279
Ga01g00782	cluster_23069	4	60	66	149	127	50	35	64	34	108	102	26	69	68	54	54
Ga01g00785	cluster_23071	17	7	16	54	14	18	45	6	39	22	45	0	26	44	79	584
Ga01g00785	cluster_23072	7	10	14	20	18	16	26	7	11	16	12	0	11	7	33	172
Ga01g00787	cluster_23073	58	52	63	126	69	112	21	93	113	54	67	2	62	42	102	53
Ga01g00787	cluster_23075	1	6	0	10	6	6	0	3	4	5	3	2	3	7	0	3
Ga01g00789	cluster_23076	5	123	131	97	23	3	3	15	16	50	64	3	13	40	39	13
Ga01g00789	cluster_23077	1	82	41	117	16	23	5	13	3	18	33	3	3	9	23	4
Ga01g00789	cluster_23083	0	121	106	64	29	13	6	8	0	51	54	0	13	59	13	0
Ga01g00793	cluster_63901	0	20	4	13	3	9	0	3	0	2	0	5	0	0	0	0
Ga01g00794	cluster_63903	0	7	34	11	59	34	55	51	8	16	22	0	31	9	0	0
Ga01g00794	cluster_63904	0	2	2	4	9	14	8	12	4	8	7	0	20	4	0	0
Ga01g00795	cluster_23088	0	10	29	36	35	44	18	23	12	33	21	20	12	27	17	1
Ga01g00797	cluster_63906	9	0	9	56	5	0	0	0	18	18	69	0	86	23	3	1
Ga01g00799	cluster_23091	31	78	94	171	229	112	42	167	84	80	122	66	73	130	193	53
Ga01g00803	cluster_63914	3	8	0	15	20	22	20	16	10	9	12	41	3	7	8	12
Ga01g00803	cluster_63916	12	14	0	68	24	6	3	4	19	19	22	0	17	29	52	37
Ga01g00803	cluster_63917	14	35	45	68	21	19	8	18	26	14	39	5	16	65	23	42
Ga01g00805	cluster_23094	24	9	6	57	50	93	23	45	33	38	61	3	52	46	50	41
Ga01g00806	cluster_63927	20	18	50	57	30	122	163	59	120	64	81	48	145	80	64	41
Ga01g00810	cluster_23096	77	104	116	246	119	106	122	139	179	196	237	63	121	242	82	169
Ga01g00811	cluster_23100	183	0	0	351	85	14	27	59	750	0	4	0	0	0	0	40
Ga01g00812	cluster_63934	68	25	18	63	43	28	17	33	34	38	52	6	37	29	26	66
Ga01g00813	cluster_23101	545	652	188	1409	86	147	94	31	1507	432	2170	33	249	326	1132	1470
Ga01g00814	cluster_63937	38	47	78	112	82	48	37	50	108	33	80	63	63	65	64	104
Ga01g00815	cluster_23103	2	129	129	181	34	353	57	53	52	389	196	14	124	330	88	74
Ga01g00815	cluster_23104	0	28	26	72	30	18	2	34	3	74	108	0	61	73	14	13
Ga01g00816	cluster_23106	0	5	0	2	2	0	2	1	0	4	2	0	0	6	5	0
Ga01g00816	cluster_23108	0	0	5	7	7	32	4	16	4	1	16	13	5	2	7	3
Ga01g00819	cluster_63943	0	16	11	59	6	0	2	2	7	18	16	4	42	83	32	18
Ga01g00820	cluster_23111	18	17	0	143	10	5	31	3	573	13	18	0	4	18	13	82
Ga01g00821	cluster_63946	0	47	70	45	83	4	136	72	83	204	111	35	78	131	53	57
Ga01g00824	cluster_63951	1	0	8	0	0	0	0	0	0	0	0	0	1	1	0	0
Ga01g00824	cluster_63952	4	23	0	6	0	0	1	0	0	2	13	0	16	6	4	1
Ga01g00825	cluster_63954	0	14	13	9	24	29	22	11	6	6	18	0	0	6	3	0
Ga01g00826	cluster_63959	12	0	5	41	0	13	15	4	71	7	0	1	0	0	3	0
Ga01g00826	cluster_63960	20	11	37	299	0	15	62	3	602	12	4	0	9	25	29	14
Ga01g00829	cluster_23114	2	63	60	75	21	2	16	19	20	18	8	4	6	28	4	9
Ga01g00831	cluster_63970	0	0	0	0	0	0	0	0	0	4	9	0	8	5	5	0
Ga01g00834	cluster_23115	187	405	314	890	443	1597	303	641	718	605	904	83	631	610	582	727
Ga01g00836	cluster_23117	4	11	20	21	11	34	13	16	26	29	27	1	37	32	35	17
Ga01g00836	cluster_23119	9	13	22	18	14	23	12	31	9	13	22	7	18	30	8	17
Ga01g00836	cluster_23120	10	6	19	15	26	20	25	21	18	21	14	38	14	32	14	26
Ga01g00838	cluster_23122	1	33	38	133	179	40	22	144	38	80	101	7	39	53	75	14
Ga01g00838	cluster_23123	0	9	2	11	24	52	58	20	28	20	11	25	19	15	8	2
Ga01g00839	cluster_23124	49	0	0	0	0	0	0	0	1	0	0	0	0	0	0	2
Ga01g00841	cluster_63980	77	15	16	179	43	58	21	75	222	14	54	74	64	98	199	1324
Ga01g00841	cluster_63981	226	507	149	544	97	301	701	89	1102	318	826	40	283	255	454	1005
Ga01g00841	cluster_63982	1625	5432	6926	8833	5085	2173	3395	2449	5045	5807	15298	498	3611	4428	6617	19052
Ga01g00844	cluster_63990	7	8	18	221	13	0	5	1	48	9	4	4	0	6	12	3162
Ga01g00845	cluster_63999	65	79	74	270	174	128	66	109	172	126	270	97	80	169	133	293
Ga01g00846	cluster_64002	0	0	0	7	8	169	0	52	0	0	19	0	10	0	0	159
Ga01g00846	cluster_64003	1	0	0	56	79	859	5	964	6	5	91	0	3	17	7	973
Ga01g00847	cluster_64004	31	67	47	173	141	191	44	157	129	135	312	27	146	116	149	172
Ga01g00850	cluster_23131	2	148	24	128	95	50	49	79	26	111	161	151	7	66	98	25
Ga01g00851	cluster_64006	0	97	65	72	19	6	0	7	7	55	30	0	0	7	21	7
Ga01g00851	cluster_64008	0	92	166	208	44	10	0	35	12	101	58	0	1	62	44	21
Ga01g00852	cluster_23132	0	0	0	4	26	13	30	15	7	7	6	69	0	6	0	0
Ga01g00853	cluster_64009	5	82	101	186	402	527	792	334	324	225	197	8	74	133	88	7
Ga01g00854	cluster_64010	15	23	14	82	21	42	14	17	62	48	25	24	23	17	40	39
Ga01g00855	cluster_23133	0	0	0	1	2	0	2	5	8	0	0	0	9	12	0	0
Ga01g00857	cluster_64012	0	9	2	12	3	19	6	5	4	2	1	0	3	2	0	0
Ga01g00858	cluster_23135	7	27	36	123	25	24	13	26	56	49	33	8	23	69	68	50
Ga01g00858	cluster_23139	8	4	9	19	4	0	8	8	22	9	16	14	13	11	25	13
Ga01g00860	cluster_23142	8	3	11	17	10	17	5	22	28	25	25	14	21	17	25	14
Ga01g00860	cluster_23143	1	9	3	6	13	3	3	13	5	22	22	22	7	14	8	9
Ga01g00860	cluster_23144	4	0	0	3	12	11	6	0	2	6	5	2	5	0	0	3
Ga01g00864	cluster_64017	18	413	164	1143	1397	2623	414	1921	317	693	807	4	224	416	120	80
Ga01g00865	cluster_64018	14	1	0	9	10	2	0	0	0	10	33	0	3	11	0	7
Ga01g00865	cluster_64019	34	2	0	18	2	3	0	1	5	3	42	0	20	20	7	17
Ga01g00865	cluster_64020	44	5	0	32	11	0	0	0	7	7	116	0	8	26	16	31
Ga01g00866	cluster_64023	62	6	10	70	6	11	16	5	54	20	24	1	23	23	46	13
Ga01g00868	cluster_23158	25	212	342	696	534	438	164	817	164	433	637	1098	263	622	416	113
Ga01g00869	cluster_64025	3	6	3	26	25	31	10	23	14	29	9	0	17	24	9	11
Ga01g00871	cluster_23163	20	60	60	87	125	149	95	125	74	93	189	39	48	106	44	30
Ga01g00872	cluster_64027	26	296	148	1585	1588	1171	276	804	487	819	1480	150	400	954	567	264
Ga01g00873	cluster_23164	0	0	0	7	34	7	0	19	5	13	9	0	2	26	0	0
Ga01g00874	cluster_23167	73	25	43	34	32	98	33	194	60	54	78	47	52	86	20	52
Ga01g00875	cluster_23169	18	53	52	87	16	526	42	756	60	131	45	11	374	209	266	163
Ga01g00876	cluster_64029	0	49	15	43	9	10	22	6	17	57	65	9	57	79	55	11
Ga01g00877	cluster_23170	19	36	36	29	30	16	30	14	19	30	495	15	40	15	64	6
Ga01g00877	cluster_23171	9	24	8	21	23	16	23	14	16	6	80	26	18	19	44	4
Ga01g00877	cluster_23172	2	13	18	4	15	6	43	7	20	1	119	28	7	4	17	2
Ga01g00878	cluster_23173	0	5	6	0	4	116	169	0	59	0	8	0	1	3	0	3
Ga01g00880	cluster_23174	1	61	78	28	40	9	5	30	12	47	52	0	29	29	21	14
Ga01g00880	cluster_23175	0	66	67	38	29	10	11	37	9	50	54	0	25	78	31	15
Ga01g00883	cluster_23177	3	0	0	3	0	0	0	0	11	3	2	0	2	0	13	1
Ga01g00884	cluster_23178	3	11	1	22	18	4	6	16	4	5	17	0	2	8	26	22
Ga01g00884	cluster_23179	3	17	14	72	24	40	14	17	19	41	42	0	17	12	31	14
Ga01g00885	cluster_23182	0	1	0	75	20	6	0	40	0	73	0	0	0	0	14	0
Ga01g00886	cluster_23184	2	1	0	4	4	94	11	18	4	0	3	0	3	1	4	17
Ga01g00886	cluster_23185	0	0	0	10	1	73	13	8	5	0	0	0	6	5	0	35
Ga01g00888	cluster_64034	2	1	0	14	14	3	6	8	1	6	9	20	3	12	2	1
Ga01g00888	cluster_64037	0	0	4	3	14	8	2	8	4	4	15	14	0	4	1	0
Ga01g00888	cluster_64039	0	19	45	36	91	49	12	57	11	34	37	7	22	44	76	9
Ga01g00892	cluster_23191	0	0	0	0	0	0	0	0	2	4	0	7	0	16	0	0
Ga01g00894	cluster_23192	14	5	6	7	4	0	1	0	2	2	6	15	4	1	14	2
Ga01g00894	cluster_23193	346	1286	3134	2327	96	119	215	139	1573	984	2691	79	753	2535	651	445
Ga01g00895	cluster_23194	1	57	36	76	24	23	3	6	13	40	31	26	4	11	11	3
Ga01g00896	cluster_23195	56	121	233	244	583	433	163	274	231	185	412	45	293	338	166	262
Ga01g00896	cluster_23196	2	25	5	30	34	25	59	24	16	20	25	34	8	29	10	12
Ga01g00898	cluster_64041	15	42	23	81	92	64	20	103	24	48	67	5	29	29	45	49
Ga01g00898	cluster_64042	4	9	11	29	6	0	0	9	10	30	10	0	18	2	12	4
Ga01g00898	cluster_64043	2	7	3	18	8	0	0	3	0	6	0	0	2	2	3	7
Ga01g00899	cluster_23202	0	56	163	91	155	166	176	115	94	92	114	0	60	73	189	3
Ga01g00900	cluster_23205	0	10	8	17	40	11	9	32	9	14	19	3	13	18	13	11
Ga01g00905	cluster_23207	0	3	6	14	18	14	1	22	2	17	57	0	0	19	2	0
Ga01g00905	cluster_23208	0	1	0	0	6	23	4	8	4	8	50	0	9	5	5	0
Ga01g00905	cluster_23210	0	17	15	55	75	48	29	47	14	9	17	0	11	40	18	0
Ga01g00907	cluster_64051	5	4	36	13	1	80	32	3	25	25	65	0	0	28	22	29
Ga01g00907	cluster_64052	5	2	19	20	3	43	9	9	6	29	96	0	4	52	14	30
Ga01g00908	cluster_64054	16	41	207	255	664	272	140	307	277	322	258	0	337	757	6	165
Ga01g00911	cluster_64055	4	214	427	1485	2935	4709	670	4990	477	1966	1612	2	434	1505	42	22
Ga01g00912	cluster_23214	3	0	0	0	0	3	4	3	0	4	0	0	15	0	0	0
Ga01g00914	cluster_64056	2	0	0	3	47	5	2	10	2	2	4	0	2	16	0	0
Ga01g00916	cluster_23215	9	2	6	40	25	32	7	17	20	22	12	12	18	17	38	15
Ga01g00916	cluster_23216	5	2	6	16	8	0	4	0	4	21	29	40	12	13	8	7
Ga01g00917	cluster_23219	5	16	6	23	49	5	7	42	4	15	19	23	10	3	13	0
Ga01g00919	cluster_64060	63	45	28	112	112	135	74	117	80	66	138	91	52	71	171	72
Ga01g00921	cluster_64062	0	10	11	13	31	5	4	5	2	11	10	0	0	8	6	2
Ga01g00924	cluster_23221	138	106	47	376	132	196	78	206	440	154	166	14	117	100	233	516
Ga01g00924	cluster_23223	42	24	19	48	42	109	79	87	129	40	37	75	68	50	40	133
Ga01g00925	cluster_23224	0	0	29	0	19	5	3	1	1	12	23	19	66	13	0	0
Ga01g00927	cluster_64067	23	76	119	109	357	152	176	111	52	74	171	54	80	179	89	108
Ga01g00928	cluster_64069	3	25	85	51	30	46	58	35	12	31	59	29	80	122	33	4
Ga01g00929	cluster_23229	31	39	46	121	126	92	48	121	45	110	143	2	98	86	51	20
Ga01g00929	cluster_23230	7	9	20	59	21	36	17	28	23	26	25	0	30	17	20	1
Ga01g00930	cluster_23232	11	48	26	99	8	16	14	18	30	25	39	0	14	42	57	46
Ga01g00930	cluster_23234	4	18	16	32	22	29	2	15	10	27	26	9	22	39	44	16
Ga01g00932	cluster_23235	2	54	29	109	105	91	18	106	34	89	162	102	50	77	57	20
Ga01g00933	cluster_23238	0	10	0	57	18	14	0	14	12	20	23	13	17	17	38	0
Ga01g00933	cluster_23241	0	0	13	9	6	13	19	9	4	9	17	79	5	4	9	13
Ga01g00934	cluster_64072	0	9	13	19	27	10	16	16	9	15	21	2	16	1	9	2
Ga01g00937	cluster_23244	11	0	0	4	9	4	1	7	2	2	5	6	20	2	15	2
Ga01g00938	cluster_64080	8	2	10	7	11	0	4	0	27	51	57	22	90	140	22	0
Ga01g00939	cluster_64082	11	39	26	69	65	60	53	36	49	39	40	25	34	28	118	46
Ga01g00940	cluster_64085	50	112	91	243	68	101	90	65	227	217	110	80	136	213	152	133
Ga01g00941	cluster_23248	70	128	20	599	582	540	238	372	366	205	523	98	103	95	248	130
Ga01g00943	cluster_64088	32	21	23	52	25	110	91	43	78	48	30	16	49	64	70	42
Ga01g00944	cluster_64090	0	10	5	6	21	26	5	21	6	4	4	0	28	0	0	5
Ga01g00945	cluster_23250	0	0	0	2	0	0	19	7	1	0	5	0	1	0	0	0
Ga01g00946	cluster_23251	0	7	25	14	21	19	1	19	1	39	182	0	320	561	2	3
Ga01g00947	cluster_64092	6	4	9	4	12	5	10	13	8	0	31	20	14	20	3	0
Ga01g00947	cluster_64094	8	17	40	31	39	28	8	29	22	25	37	16	46	47	57	16
Ga01g00948	cluster_64095	68	12	23	51	10	6	15	5	96	23	27	0	13	55	27	30
Ga01g00948	cluster_64096	247	26	57	306	26	29	69	9	500	81	53	1	101	113	110	66
Ga01g00949	cluster_23254	9	30	26	74	22	9	1	18	30	60	41	2	41	24	56	44
Ga01g00949	cluster_23255	1	29	34	28	31	26	1	12	13	23	31	5	18	25	43	11
Ga01g00952	cluster_64102	25	219	284	264	257	106	149	199	232	367	583	140	196	526	218	117
Ga01g00956	cluster_23261	0	3	9	0	0	4	0	0	0	26	9	0	0	11	2	0
Ga01g00957	cluster_23262	8	15	35	50	70	39	6	46	21	42	64	34	73	80	58	45
Ga01g00958	cluster_23266	28	83	371	90	75	57	32	58	48	169	166	43	26	143	46	42
Ga01g00959	cluster_64104	4	7	0	3	0	0	0	0	2	7	14	0	12	0	15	2
Ga01g00961	cluster_64105	0	0	3	0	0	0	0	0	0	9	79	0	52	25	0	0
Ga01g00962	cluster_23268	6	2	0	147	0	0	9	0	275	0	0	0	0	17	13	14
Ga01g00965	cluster_23272	8	31	9	24	56	29	11	17	15	23	62	18	14	33	51	51
Ga01g00965	cluster_23274	2	9	3	3	13	9	3	7	3	5	17	2	5	14	14	11
Ga01g00968	cluster_64109	0	0	0	6	0	4	14	1	10	13	4	0	244	29	0	0
Ga01g00969	cluster_64113	1	4	2	76	298	83	25	193	16	39	29	0	71	113	0	0
Ga01g00971	cluster_23277	1	3	0	6	2	9	8	10	4	5	6	0	2	3	19	5
Ga01g00977	cluster_23285	10	15	20	18	52	67	39	22	34	21	40	107	39	91	6	18
Ga01g00979	cluster_23286	497	544	489	1524	546	1991	1484	1065	2619	1082	1117	80	937	679	900	542
Ga01g00979	cluster_23287	129	169	189	337	359	810	522	495	621	344	728	93	267	314	157	139
Ga01g00980	cluster_23288	9	199	464	130	7	16	11	6	105	143	60	10	20	28	21	8
Ga01g00980	cluster_23289	1	47	122	64	13	4	6	15	14	26	37	3	6	31	19	2
Ga01g00980	cluster_23290	2	76	102	60	0	6	2	9	17	44	39	0	4	5	21	3
Ga01g00980	cluster_23293	15	1031	1625	870	39	59	20	65	178	582	324	53	97	209	147	11
Ga01g00985	cluster_64116	0	146	0	109	0	0	10	0	39	10	9	0	34	1	219	0
Ga01g00986	cluster_64119	0	22	8	22	0	0	0	0	0	14	53	0	5	19	4	0
Ga01g00991	cluster_23300	7	5	0	2	3	8	2	6	13	7	0	0	4	11	0	6
Ga01g00995	cluster_64130	0	0	4	4	8	8	1	4	0	1	5	2	1	6	9	0
Ga01g00997	cluster_23307	70	9	2	14	39	18	14	18	22	1	36	0	13	7	9	14
Ga01g00998	cluster_64133	0	10	13	15	32	25	6	17	4	20	25	8	39	10	16	3
Ga01g01000	cluster_64138	72	27	22	77	31	56	12	27	78	38	33	8	83	29	71	41
Ga01g01002	cluster_64140	0	0	0	0	0	0	0	0	0	0	0	40	0	0	0	0
Ga01g01002	cluster_64141	38	27	37	55	104	67	31	67	55	51	78	71	24	42	71	42
Ga01g01004	cluster_23309	40	123	150	222	349	880	2167	410	1069	200	780	301	345	358	146	149
Ga01g01005	cluster_64144	0	0	5	11	37	17	8	34	3	12	68	0	25	23	4	0
Ga01g01006	cluster_64149	0	26	12	7	10	7	2	3	6	8	14	2	5	4	7	2
Ga01g01006	cluster_64150	1	5	2	3	11	14	2	15	7	5	14	4	6	1	9	4
Ga01g01007	cluster_64149	0	26	12	7	10	7	2	3	6	8	14	2	5	4	7	2
Ga01g01007	cluster_64150	1	5	2	3	11	14	2	15	7	5	14	4	6	1	9	4
Ga01g01008	cluster_23310	7	13	7	119	3	10	7	2	119	51	34	0	40	39	92	23
Ga01g01009	cluster_23313	15	7	35	49	68	38	12	76	14	24	83	38	84	68	29	146
Ga01g01010	cluster_23317	25	62	42	113	93	171	67	64	40	90	183	154	70	191	77	49
Ga01g01011	cluster_64151	12	1	0	5	20	0	3	18	6	5	11	0	11	4	6	6
Ga01g01013	cluster_64157	39	86	100	197	153	207	82	148	161	176	279	89	198	177	180	86
Ga01g01014	cluster_64161	0	9	16	22	33	16	10	39	13	30	33	0	17	23	20	5
Ga01g01015	cluster_23319	83	754	707	725	237	100	78	193	153	622	700	84	134	421	252	207
Ga01g01017	cluster_23320	0	4	2	9	0	0	3	0	1	18	13	0	6	8	7	6
Ga01g01018	cluster_23326	3	25	17	11	0	0	4	0	33	13	32	0	14	20	15	24
Ga01g01018	cluster_23327	0	82	27	40	0	2	5	2	18	24	66	0	23	42	17	38
Ga01g01021	cluster_23328	213	115	161	327	275	156	83	123	189	145	590	96	178	129	282	368
Ga01g01021	cluster_23329	43	39	28	119	56	36	39	42	37	30	147	172	27	23	78	71
Ga01g01022	cluster_64168	19	1	12	167	613	118	126	312	67	125	61	0	166	253	0	0
Ga01g01023	cluster_64169	0	4	5	12	0	0	3	2	1	12	1	45	0	0	0	0
Ga01g01023	cluster_64171	4	16	3	28	47	3	14	28	6	15	22	145	5	18	1	2
Ga01g01023	cluster_64173	78	66	74	277	484	166	97	334	186	118	318	159	74	115	91	174
Ga01g01024	cluster_64176	67	246	606	281	399	43	106	346	193	380	519	81	303	443	358	187
Ga01g01025	cluster_64176	67	246	606	281	399	43	106	346	193	380	519	81	303	443	358	187
Ga01g01026	cluster_64179	23	54	26	161	353	388	597	240	138	142	239	12	144	117	73	36
Ga01g01027	cluster_23335	1	13	13	44	59	62	20	63	15	29	60	7	37	37	20	17
Ga01g01028	cluster_64182	8	5	1	9	19	16	22	11	5	2	6	16	3	33	2	9
Ga01g01028	cluster_64183	27	26	22	91	110	234	207	85	89	69	88	412	47	111	49	45
Ga01g01030	cluster_23337	38	19	20	41	9	14	19	33	29	17	43	4	29	17	52	55
Ga01g01030	cluster_23338	125	48	51	170	47	112	104	89	169	50	95	6	56	53	79	112
Ga01g01032	cluster_64188	9	81	109	79	81	84	5	217	13	71	57	0	6	65	38	9
Ga01g01034	cluster_23342	3	23	17	45	9	10	5	2	45	36	13	2	3	30	19	13
Ga01g01036	cluster_64190	4	0	0	10	64	46	11	116	9	10	23	0	21	33	2	2
Ga01g01039	cluster_64192	33	71	62	140	385	416	264	283	198	70	180	5	98	85	51	20
Ga01g01039	cluster_64193	54	126	117	306	645	480	251	529	173	190	432	3	120	171	212	72
Ga01g01039	cluster_64194	99	212	346	277	449	210	135	409	159	362	471	26	263	308	251	102
Ga01g01040	cluster_64195	2	2826	1947	893	0	0	1	0	0	424	129	3	0	0	6	0
Ga01g01041	cluster_64196	2	13	11	39	9	1	5	14	17	8	21	2	34	25	18	16
Ga01g01042	cluster_64197	11	7	0	200	986	613	5	640	7	264	227	0	481	343	3	1
Ga01g01043	cluster_64198	17	3	9	18	28	9	6	5	1	10	14	11	24	31	6	8
Ga01g01043	cluster_64202	21	2	22	33	35	2	2	19	29	12	50	0	28	34	42	16
Ga01g01044	cluster_23350	8	18	2	42	44	26	12	79	20	16	39	6	2	14	7	14
Ga01g01045	cluster_64204	11	18	16	10	9	18	8	14	22	11	33	0	15	28	20	7
Ga01g01046	cluster_23354	7	14	24	47	7	12	8	16	50	28	26	0	43	36	56	17
Ga01g01047	cluster_64205	37	129	227	138	187	67	44	128	38	136	252	41	98	179	121	32
Ga01g01048	cluster_23361	21	12	13	40	43	77	31	42	60	43	68	1	60	32	32	44
Ga01g01048	cluster_23364	19	22	7	15	35	55	26	25	35	42	66	34	20	37	10	31
Ga01g01050	cluster_23365	0	0	3	0	0	2	0	2	0	7	1	0	8	11	3	0
Ga01g01050	cluster_23367	1	1	13	1	5	14	11	7	3	6	7	0	4	9	0	0
Ga01g01053	cluster_64206	1392	11428	6908	17465	14568	15479	7841	9147	9990	21133	22184	3111	9683	15257	6280	7503
Ga01g01054	cluster_23371	0	41	47	58	0	5	0	1	8	111	38	0	18	108	20	0
Ga01g01056	cluster_23373	0	0	0	0	0	0	5	0	9	0	0	14	1	0	0	0
Ga01g01058	cluster_64210	27	104	123	101	386	126	101	201	64	138	518	13	97	152	35	21
Ga01g01059	cluster_64211	9	7	12	21	10	0	10	5	5	11	5	5	3	9	11	0
Ga01g01059	cluster_64213	27	12	20	46	20	0	8	21	14	31	31	12	15	24	25	7
Ga01g01060	cluster_23374	0	15	16	18	24	0	0	5	0	4	12	15	16	9	5	1
Ga01g01060	cluster_23375	3	3	14	14	2	9	0	8	0	0	12	0	7	0	10	0
Ga01g01060	cluster_23378	2	15	8	10	13	7	2	7	4	3	9	11	21	9	2	0
Ga01g01061	cluster_23381	2674	1712	1002	2367	305	877	1986	517	4420	1030	1110	1124	718	655	1561	2538
Ga01g01062	cluster_23384	38	0	0	0	0	2	0	0	0	0	0	0	0	0	0	2
Ga01g01063	cluster_64216	2	0	0	18	27	5	3	6	2	3	0	0	0	12	0	0
Ga01g01064	cluster_23385	26	391	520	766	1253	545	388	1064	261	559	1057	224	511	660	365	244
Ga01g01065	cluster_64218	3	10	8	11	9	37	10	13	15	10	9	3	10	18	9	3
Ga01g01066	cluster_64223	3	13	6	20	13	14	4	23	8	12	14	10	15	17	34	11
Ga01g01066	cluster_64225	4	23	43	32	36	50	8	62	18	32	86	7	35	51	43	12
Ga01g01068	cluster_64227	2	26	45	52	52	50	5	34	14	52	58	104	40	65	19	9
Ga01g01068	cluster_64228	1	18	33	29	27	26	4	36	8	26	48	14	28	29	42	12
Ga01g01069	cluster_64230	3	4	11	17	19	9	9	18	6	13	19	29	17	19	7	0
Ga01g01069	cluster_64231	5	4	14	12	27	6	2	27	4	19	13	11	24	11	30	1
Ga01g01071	cluster_64233	7	16	34	40	184	106	47	91	12	28	66	16	45	37	43	11
Ga01g01072	cluster_23389	3	66	101	94	40	40	8	38	23	54	139	37	16	69	38	15
Ga01g01073	cluster_64236	17	7	27	14	61	68	35	50	23	31	61	37	23	60	19	17
Ga01g01074	cluster_23395	2	0	2	1	28	11	1	13	4	2	17	0	2	3	0	24
Ga01g01075	cluster_64238	8	0	0	7	0	2	4	0	10	8	13	0	26	11	0	5
Ga01g01078	cluster_64242	0	0	0	11	5	52	3	17	6	3	5	0	19	25	0	0
Ga01g01078	cluster_64244	0	0	0	9	31	17	10	23	6	5	6	0	14	23	4	0
Ga01g01079	cluster_23402	32	251	245	114	27	41	15	15	109	125	159	11	18	49	86	75
Ga01g01080	cluster_23404	1	7	32	0	59	7	6	29	1	17	39	14	27	7	2	5
Ga01g01080	cluster_23405	2	4	5	20	49	14	9	22	10	8	20	26	5	5	6	2
Ga01g01083	cluster_23407	385	109	148	370	165	950	185	420	844	261	220	17	479	391	205	265
Ga01g01083	cluster_23408	125	212	236	650	196	329	172	309	273	251	228	79	249	364	218	138
Ga01g01084	cluster_64245	2	27	5	118	2	0	8	1	103	20	36	4	19	19	58	15
Ga01g01084	cluster_64246	0	0	0	2	0	0	2	0	14	7	15	0	5	5	17	3
Ga01g01084	cluster_64247	2	4	0	17	0	0	0	0	56	3	22	0	11	0	34	6
Ga01g01084	cluster_64248	1	2	0	43	0	0	4	0	60	0	8	0	15	3	63	6
Ga01g01084	cluster_64249	2	13	5	73	0	0	10	0	93	4	5	0	18	0	38	2
Ga01g01084	cluster_64251	5	9	5	146	0	0	6	4	196	11	22	0	84	3	101	13
Ga01g01085	cluster_64254	2465	1808	534	14166	34	47	3124	83	20273	2355	3959	209	735	1960	3824	3926
Ga01g01088	cluster_23411	17	302	321	937	311	954	201	236	522	274	532	296	116	560	135	235
Ga01g01089	cluster_64258	5	36	29	61	101	163	82	118	60	60	128	19	48	149	11	25
Ga01g01089	cluster_64259	7	46	22	113	71	20	5	73	31	103	117	21	47	90	74	34
Ga01g01091	cluster_23412	16	12	11	55	11	27	2	19	55	26	21	3	28	5	76	24
Ga01g01091	cluster_23413	13	7	30	58	21	46	3	32	30	31	12	0	14	26	62	44
Ga01g01091	cluster_23414	1	10	20	22	13	10	16	3	6	22	12	9	26	26	14	6
Ga01g01092	cluster_23420	0	1	8	5	0	0	0	0	0	0	4	0	0	0	6	0
Ga01g01093	cluster_23421	7	30	28	154	59	230	140	69	309	144	69	0	185	113	86	46
Ga01g01093	cluster_23423	14	71	57	91	105	582	281	99	198	261	122	35	310	254	119	22
Ga01g01093	cluster_23426	6	73	96	109	220	215	244	137	80	226	207	104	248	337	62	30
Ga01g01095	cluster_64267	44	35	45	29	23	22	27	8	61	26	98	28	6	40	16	18
Ga01g01095	cluster_64269	360	291	366	361	227	175	140	153	394	208	497	151	130	295	199	245
Ga01g01096	cluster_23430	49	0	0	3	9	0	12	1	6	2	8	10	4	8	0	2
Ga01g01097	cluster_23432	22	9	15	241	72	30	76	44	190	147	84	0	60	566	38	61
Ga01g01098	cluster_23439	81	52	64	200	45	14	14	41	69	31	41	7	30	28	75	132
Ga01g01099	cluster_23440	12	111	17	215	63	6	7	19	61	231	188	0	19	28	292	103
Ga01g01100	cluster_64270	219	2591	2426	8687	4049	19186	17023	7594	10888	8576	8036	4662	6254	8395	2765	1384
Ga01g01102	cluster_64272	0	8	3	5	10	4	5	5	0	2	3	13	3	0	8	0
Ga01g01103	cluster_23442	0	0	0	18	0	0	0	0	14	0	0	0	4	6	0	8
Ga01g01104	cluster_64276	19	8	4	46	31	21	24	28	44	14	18	27	8	12	23	63
Ga01g01104	cluster_64280	15	8	8	31	15	20	1	22	13	10	24	1	10	13	20	41
Ga01g01106	cluster_64281	20	6	8	26	9	16	9	8	11	6	4	4	19	11	11	6
Ga01g01107	cluster_23445	39	0	1	10	3	26	14	10	8	0	0	0	0	0	0	3
Ga01g01108	cluster_64282	107	85	28	92	24	3	31	32	116	62	85	46	31	27	106	51
Ga01g01113	cluster_64287	14	41	347	131	173	126	24	98	36	104	216	99	149	430	157	57
Ga01g01114	cluster_64288	27	6	12	12	21	67	1	39	10	9	8	0	2	8	0	5
Ga01g01116	cluster_23459	1	43	7	167	4	0	11	8	61	39	15	5	11	38	160	32
Ga01g01118	cluster_23460	1	30	8	21	30	11	3	22	3	12	18	0	4	12	19	2
Ga01g01120	cluster_23461	13	961	582	225	58	0	14	13	96	121	1170	29	109	452	280	18
Ga01g01121	cluster_64291	60	102	66	204	323	418	222	272	229	177	257	19	205	167	148	67
Ga01g01122	cluster_64292	24	6	49	116	178	1015	360	231	158	400	78	0	59	485	4	9
Ga01g01124	cluster_23467	0	15	3	8	30	58	20	22	28	9	1	4	2	19	5	0
Ga01g01131	cluster_23473	115	10	19	8	17	1	1	6	4	12	2	0	23	0	0	11
Ga01g01132	cluster_23479	1	9	6	66	70	50	36	41	41	28	7	105	18	11	54	22
Ga01g01134	cluster_64296	18	0	1	51	140	21	18	54	11	12	45	0	70	58	11	31
Ga01g01136	cluster_64298	32	93	158	126	207	140	53	146	49	100	166	201	81	156	40	81
Ga01g01137	cluster_23487	16	13	0	23	7	1	7	8	10	5	33	3	6	6	13	14
Ga01g01137	cluster_23492	12	4	7	1	10	6	10	5	12	5	24	35	11	2	2	8
Ga01g01139	cluster_23495	0	14	30	38	18	1	28	26	10	46	23	0	16	36	9	13
Ga01g01139	cluster_23496	2	59	102	170	105	137	91	68	72	354	99	2	61	314	53	37
Ga01g01140	cluster_23501	2	0	14	3	2	10	2	3	0	0	7	0	3	1	1	4
Ga01g01142	cluster_23505	1	0	6	6	0	442	6	412	13	2	0	0	0	0	0	2
Ga01g01143	cluster_64303	22	27	19	62	22	18	17	37	78	35	8	0	8	13	12	10
Ga01g01144	cluster_23506	21	25	18	100	81	116	51	68	51	42	53	63	42	48	85	28
Ga01g01145	cluster_23508	0	0	0	0	3	11	0	6	0	0	0	0	0	0	0	28
Ga01g01147	cluster_64307	236	29	43	117	125	89	67	111	132	132	178	3	83	128	28	216
Ga01g01148	cluster_64308	378	378	496	618	574	212	339	436	478	283	628	651	187	297	586	661
Ga01g01149	cluster_64309	30	0	13	881	63	501	138	207	791	84	464	0	617	591	0	1679
Ga01g01150	cluster_23509	3	24	48	17	14	9	6	9	18	22	29	4	7	30	21	10
Ga01g01151	cluster_23511	1	10	6	14	15	10	6	12	3	14	8	0	7	33	0	3
Ga01g01152	cluster_64311	81	965	510	1851	247	486	302	185	880	2120	2957	206	972	1953	768	94
Ga01g01154	cluster_23513	64	25	19	140	92	96	9	94	104	59	71	27	40	89	35	61
Ga01g01155	cluster_23515	99	0	2	9	1	199	1	51	6	0	1	0	0	0	0	0
Ga01g01155	cluster_23516	64	0	3	5	1	153	22	53	10	0	3	0	0	0	0	0
Ga01g01156	cluster_64313	4	1	6	0	5	7	3	3	2	1	22	6	6	7	0	11
Ga01g01158	cluster_64318	4	27	25	96	155	452	111	169	108	66	106	38	27	72	51	25
Ga01g01159	cluster_23520	109	77	81	153	60	59	49	60	111	86	146	47	95	72	113	125
Ga01g01159	cluster_23526	18	33	43	124	67	85	48	91	63	78	80	13	56	37	64	38
Ga01g01159	cluster_23530	14	21	49	94	63	168	17	132	62	83	88	67	68	85	41	20
Ga01g01160	cluster_23531	147	858	239	3056	269	1502	8610	343	6234	5338	2614	6	2137	8598	724	395
Ga01g01161	cluster_23532	6	1438	336	2214	96	616	909	134	875	4611	4980	1691	831	3958	3318	81
Ga01g01163	cluster_64323	2582	3	0	325	6	0	0	0	43	2	0	0	0	0	2	327
Ga01g01164	cluster_23535	0	6	0	32	22	0	26	6	1	45	0	11	0	10	16	0
Ga01g01165	cluster_23537	33	69	72	127	284	203	230	203	49	135	54	104	59	110	88	24
Ga01g01168	cluster_23541	6	73	53	109	38	48	37	36	36	77	52	11	38	65	44	33
Ga01g01168	cluster_23542	0	3	13	28	6	6	12	8	7	8	4	8	7	14	6	4
Ga01g01172	cluster_23548	22	22	24	54	18	1	21	11	35	44	18	1	14	25	34	20
Ga01g01172	cluster_23551	10	18	13	15	10	4	9	13	9	7	8	5	5	15	8	4
Ga01g01172	cluster_23552	2	0	0	20	6	12	0	8	9	13	4	0	13	18	3	2
Ga01g01174	cluster_23554	0	56	17	74	80	72	6	59	10	49	86	0	21	26	21	9
Ga01g01177	cluster_64329	84	50	25	159	95	110	61	62	180	70	142	100	110	100	148	114
Ga01g01178	cluster_64331	35	92	184	103	101	35	122	65	46	119	172	309	55	108	104	59
Ga01g01179	cluster_23558	151	76	67	315	138	243	111	243	328	146	253	24	261	151	224	155
Ga01g01179	cluster_23559	53	66	51	190	253	166	32	367	94	72	197	79	37	84	102	104
Ga01g01180	cluster_23563	0	18	16	59	42	40	9	52	16	17	48	2	15	21	24	4
Ga01g01182	cluster_64338	8	3	6	7	9	25	3	13	17	26	25	7	16	12	13	17
Ga01g01183	cluster_23564	55	111	93	395	122	435	60	155	215	83	75	20	77	220	77	30
Ga01g01184	cluster_23568	110	52	52	174	262	31	76	164	106	76	127	112	50	97	107	78
Ga01g01185	cluster_64345	8	20	18	29	34	29	16	12	8	15	69	11	7	29	8	43
Ga01g01185	cluster_64346	34	8	24	33	25	19	37	21	19	40	111	4	12	49	29	42
Ga01g01185	cluster_64348	82	44	87	53	133	116	80	100	112	69	225	25	68	167	63	106
Ga01g01187	cluster_64351	224	8	23	23	58	40	30	48	45	15	13	37	34	27	31	78
Ga01g01188	cluster_23569	2	28	37	43	83	98	50	45	28	52	111	5	44	59	51	68
Ga01g01189	cluster_64358	18	26	44	54	86	29	8	66	51	54	124	31	41	60	85	190
Ga01g01189	cluster_64359	15	57	12	123	66	62	18	46	161	61	82	10	56	72	167	162
Ga01g01191	cluster_64360	0	12	0	9	14	30	9	1	7	22	7	35	4	20	0	0
Ga01g01191	cluster_64361	1	79	58	108	163	145	82	133	64	183	211	79	69	108	102	13
Ga01g01192	cluster_64365	4	0	1	20	0	17	0	14	9	8	6	0	1	12	5	2
Ga01g01195	cluster_23572	23	495	549	1131	1266	2459	2838	1906	1307	907	2709	1415	1123	1413	518	142
Ga01g01196	cluster_23580	14	2	16	12	35	17	13	10	23	15	18	42	24	26	17	2
Ga01g01198	cluster_23585	48	17	14	53	26	80	20	40	58	12	39	0	33	35	24	20
Ga01g01200	cluster_64373	49	28	42	153	84	64	33	110	44	95	104	27	45	88	94	77
Ga01g01201	cluster_23586	1	12	4	43	17	67	1	72	17	61	18	0	17	13	7	0
Ga01g01201	cluster_23587	0	13	11	17	11	33	13	19	8	33	5	8	2	37	0	1
Ga01g01202	cluster_64377	0	6	14	55	172	143	135	79	48	32	115	0	23	56	16	1
Ga01g01204	cluster_23589	0	5	20	0	21	8	0	3	1	1	17	0	9	10	12	0
Ga01g01204	cluster_23591	0	2	0	8	23	18	2	6	0	0	4	0	3	10	2	1
Ga01g01206	cluster_64380	17	3	57	39	32	47	11	29	29	26	48	0	38	36	26	30
Ga01g01207	cluster_64382	2	2	0	11	31	10	1	13	11	8	7	0	3	8	31	5
Ga01g01207	cluster_64384	2	19	52	12	17	7	14	6	4	27	41	30	13	42	38	3
Ga01g01207	cluster_64385	1	16	58	23	23	24	9	18	11	35	50	8	45	47	103	4
Ga01g01208	cluster_64386	20	0	2	6	0	4	2	2	10	0	17	0	0	4	2	1
Ga01g01208	cluster_64387	11	42	47	41	26	42	26	13	12	56	33	58	21	40	37	4
Ga01g01208	cluster_64390	22	25	31	56	12	31	5	12	32	45	24	15	15	21	39	11
Ga01g01209	cluster_23593	0	7	13	7	5	0	2	4	2	3	0	0	9	10	7	0
Ga01g01210	cluster_64394	116	0	0	3	1	13	0	1	2	1	0	0	3	0	0	2
Ga01g01214	cluster_23598	0	10	7	12	1	0	0	1	0	14	7	0	2	8	0	0
Ga01g01217	cluster_64397	21	8	54	3	7	6	5	0	12	5	70	29	114	70	23	54
Ga01g01217	cluster_64398	10	9	46	9	9	0	3	0	3	10	49	0	59	113	17	29
Ga01g01217	cluster_64399	6322	326	762	1680	630	86	183	236	1947	454	2025	222	606	770	1962	4604
Ga01g01219	cluster_23604	1638	113	90	435	385	507	175	270	253	297	179	202	107	220	183	176
Ga01g01220	cluster_23610	0	4	2	4	0	0	0	0	0	111	73	0	0	6	0	0
Ga01g01220	cluster_23611	0	0	5	0	0	0	0	0	0	71	74	0	0	4	0	0
Ga01g01220	cluster_23612	0	16	34	6	0	0	0	0	0	33	8	0	2	19	0	0
Ga01g01222	cluster_23615	44	6	24	55	10	17	7	7	52	31	46	4	51	60	33	53
Ga01g01222	cluster_23616	38	17	28	45	16	13	0	18	21	17	28	0	26	27	33	37
Ga01g01222	cluster_23619	60	11	15	31	54	26	26	29	16	8	34	30	10	40	13	36
Ga01g01222	cluster_23620	30	16	0	30	0	1	3	1	9	7	6	0	0	4	7	4
Ga01g01224	cluster_64404	6	5	24	10	30	25	5	16	4	3	3	0	19	11	4	1
Ga01g01226	cluster_23623	11	6	3	34	29	26	4	30	18	19	70	0	27	60	10	14
Ga01g01227	cluster_64409	10	62	29	412	433	255	32	647	105	323	1714	31	114	420	81	14
Ga01g01227	cluster_64410	30	208	70	1206	806	1074	128	1564	489	954	3622	18	264	948	218	33
Ga01g01228	cluster_23625	1	131	103	174	35	20	15	29	23	78	64	10	15	10	39	2
Ga01g01232	cluster_64416	55	30	22	125	111	107	65	97	103	83	124	19	56	55	58	67
Ga01g01233	cluster_64417	0	0	0	4	26	0	0	6	1	4	0	0	0	1	0	0
Ga01g01234	cluster_64419	97	9	19	6	86	34	9	35	8	14	7	0	15	15	4	37
Ga01g01235	cluster_64421	61	131	146	185	332	401	265	236	180	197	358	67	198	258	104	124
Ga01g01237	cluster_64422	0	11	33	9	113	39	38	28	14	12	34	0	65	52	7	7
Ga01g01242	cluster_23631	43	71	186	63	124	40	54	57	48	66	164	232	78	84	56	86
Ga01g01243	cluster_64427	0	0	6	13	10	0	5	2	1	2	0	0	0	10	0	1
Ga01g01243	cluster_64428	9	27	21	34	33	6	9	25	31	22	33	11	14	14	43	19
Ga01g01244	cluster_64427	0	0	6	13	10	0	5	2	1	2	0	0	0	10	0	1
Ga01g01244	cluster_64428	9	27	21	34	33	6	9	25	31	22	33	11	14	14	43	19
Ga01g01244	cluster_64429	2	14	6	31	11	7	2	8	17	7	6	0	1	21	14	6
Ga01g01245	cluster_64432	0	30	38	93	177	91	59	147	71	107	88	6	77	86	20	4
Ga01g01246	cluster_64435	1	17	14	33	71	26	10	48	14	47	31	17	20	41	19	10
Ga01g01247	cluster_23633	20	14	8	48	14	48	37	14	74	27	18	0	18	23	28	17
Ga01g01247	cluster_23634	16	13	17	47	34	13	5	32	20	20	17	1	0	4	19	25
Ga01g01247	cluster_23635	24	11	9	18	25	13	16	20	22	12	39	3	29	13	9	25
Ga01g01247	cluster_23636	0	0	3	0	19	8	1	14	2	3	4	21	0	0	4	8
Ga01g01248	cluster_23638	19	20	10	24	84	50	23	51	16	47	44	14	22	39	34	25
Ga01g01249	cluster_23641	8	42	11	144	303	245	123	291	105	110	337	45	75	91	67	206
Ga01g01254	cluster_23643	0	0	0	0	4	11	1	8	1	1	4	0	5	1	7	0
Ga01g01255	cluster_64437	120	25	63	32	10	1	31	5	119	40	106	16	27	86	22	16
Ga01g01256	cluster_23645	6	5	3	29	13	4	0	17	17	14	29	15	25	4	11	16
Ga01g01256	cluster_23646	4	19	23	55	68	23	29	43	14	60	166	87	53	83	18	39
Ga01g01257	cluster_23647	8	36	3	123	87	122	155	30	43	23	0	10	12	17	15	2
Ga01g01258	cluster_23648	422	46	114	1181	0	0	103	0	2643	17	12	2	0	26	193	399
Ga01g01259	cluster_23649	20	0	0	0	0	0	0	0	0	0	0	0	0	0	0	0
Ga01g01260	cluster_64439	59	0	6	12	2	0	12	0	44	4	0	0	4	3	10	7
Ga01g01260	cluster_64441	112	28	20	53	23	27	40	18	74	20	24	7	13	34	75	38
Ga01g01266	cluster_23650	0	0	0	3	17	36	0	46	0	1	1	0	7	24	0	103
Ga01g01266	cluster_23651	0	0	0	1	10	30	0	23	0	0	9	0	14	18	0	29
Ga01g01266	cluster_23652	0	0	0	3	26	27	0	29	0	0	0	0	3	10	0	49
Ga01g01267	cluster_64448	2	2	1	7	9	25	8	23	10	1	16	0	6	10	10	34
Ga01g01268	cluster_23654	48	5	8	24	3	8	11	14	20	10	14	8	7	8	28	25
Ga01g01270	cluster_23656	54	91	248	95	68	19	20	37	77	44	58	169	53	29	21	134
Ga01g01270	cluster_23657	21	82	77	118	26	46	20	19	65	31	9	283	10	10	28	51
Ga01g01270	cluster_23660	5	12	0	0	7	8	1	1	10	2	11	51	2	0	5	9
Ga01g01271	cluster_64450	2	12	6	28	19	14	6	8	8	9	2	13	0	7	13	3
Ga01g01271	cluster_64452	5	2	31	3	20	6	3	8	6	10	16	0	8	28	12	16
Ga01g01273	cluster_64456	2	0	4	15	2	0	0	2	7	0	0	0	1	3	3	113
Ga01g01274	cluster_23663	12	13	4	15	7	3	8	16	18	9	14	3	18	12	18	35
Ga01g01275	cluster_64460	8	9	3	27	21	0	2	18	29	22	12	0	8	17	22	23
Ga01g01275	cluster_64461	3	18	6	3	25	11	8	9	6	3	17	17	24	16	2	5
Ga01g01275	cluster_64462	0	0	3	14	20	14	23	15	9	1	17	16	32	22	15	7
Ga01g01277	cluster_23665	75	54	100	109	198	147	117	164	108	149	291	8	127	252	147	454
Ga01g01277	cluster_23666	17	27	14	39	56	67	50	42	22	30	49	22	15	46	14	59
Ga01g01278	cluster_64465	5	39	119	94	0	0	9	1	4	80	116	0	63	705	3	25
Ga01g01280	cluster_64467	2	10	7	27	2	12	1	5	8	18	5	2	5	7	11	7
Ga01g01280	cluster_64468	1	12	5	26	16	9	0	11	7	20	8	5	9	16	14	5
Ga01g01281	cluster_64470	1	4	28	29	40	47	37	25	36	10	28	2	44	25	30	20
Ga01g01281	cluster_64473	7	3	1	47	51	15	15	31	28	34	11	0	13	13	18	33
Ga01g01281	cluster_64474	0	1	3	17	2	0	0	4	3	6	6	4	11	5	57	3
Ga01g01282	cluster_64477	0	25	7	16	46	0	4	9	6	13	21	10	0	17	9	2
Ga01g01282	cluster_64479	0	29	10	68	16	1	2	11	7	16	8	7	13	9	1	2
Ga01g01283	cluster_23670	42	6	4	16	6	6	5	4	22	9	6	3	10	6	14	4
Ga01g01283	cluster_23671	6	0	3	5	1	14	10	8	6	2	13	2	0	0	1	0
Ga01g01284	cluster_64482	1	0	3	0	5	20	3	4	3	1	0	0	0	9	0	0
Ga01g01286	cluster_23679	7	107	82	269	126	266	116	122	195	186	250	70	195	149	106	12
Ga01g01288	cluster_64483	0	2	4	60	77	177	10	180	36	70	30	3	47	72	20	44
Ga01g01290	cluster_23682	13	22	37	81	97	45	23	102	35	51	65	20	31	43	29	51
Ga01g01292	cluster_23683	0	4	0	17	0	0	0	0	2	0	0	0	0	0	3	0
Ga01g01294	cluster_23685	0	11	11	69	8	0	1	4	17	16	7	0	11	19	10	4
Ga01g01295	cluster_23686	0	11	20	35	10	20	0	3	10	29	26	1	10	9	33	9
Ga01g01295	cluster_23691	2	0	0	2	16	18	7	13	15	21	8	0	28	15	6	4
Ga01g01296	cluster_64491	0	2	599	14	6	31	9	8	28	24	15	0	253	92	25	5
Ga01g01297	cluster_23693	155	63	56	334	174	265	79	157	152	150	208	209	121	201	112	156
Ga01g01298	cluster_23697	0	0	0	2	0	0	1	0	0	6	41	0	89	78	0	0
Ga01g01298	cluster_23698	0	0	3	4	0	3	1	0	0	18	13	0	18	52	0	0
Ga01g01302	cluster_23701	0	0	0	49	210	12	29	29	24	19	3	0	11	21	0	0
Ga01g01304	cluster_23703	4	15	111	247	3	19	3	19	191	1813	534	0	161	747	4	10
Ga01g01304	cluster_23704	5	22	50	113	2	15	7	15	61	617	446	0	111	550	5	7
Ga01g01305	cluster_64497	2002	972	573	5173	77	89	287	70	10053	581	263	0	544	407	2627	1327
Ga01g01307	cluster_23706	51	7	33	69	42	11	34	43	53	39	72	0	34	54	34	34
Ga01g01307	cluster_23707	20	30	27	86	55	74	38	42	41	71	32	2	32	58	21	29
Ga01g01308	cluster_64498	0	0	0	9	55	106	5	131	3	4	1	0	0	0	3	0
Ga01g01310	cluster_23708	28	94	51	245	265	446	125	304	128	182	340	8	111	136	96	94
Ga01g01313	cluster_64503	218	97	168	363	94	205	217	117	784	184	448	50	295	209	411	310
Ga01g01313	cluster_64504	15	4	6	5	22	0	1	5	14	6	10	12	20	15	10	4
Ga01g01314	cluster_64506	24	0	6	31	11	12	31	10	47	2	4	0	14	18	0	12
Ga01g01315	cluster_23711	2	0	0	0	28	1	1	13	0	2	0	0	12	0	0	4
Ga01g01316	cluster_23712	0	101	5	14	2	0	0	0	4	0	98	0	15	25	4	15
Ga01g01317	cluster_64509	5	3	0	73	26	0	3	11	60	21	49	0	0	8	61	28
Ga01g01320	cluster_64514	11	30	26	47	7	8	16	5	14	24	5	3	11	1	165	8
Ga01g01322	cluster_23717	419	0	0	14	0	0	40	0	5	6	0	0	0	0	0	20
Ga01g01322	cluster_23719	197	0	0	14	0	0	17	0	1	4	0	0	2	0	0	7
Ga01g01323	cluster_23721	9	55	61	61	60	82	17	69	26	69	108	22	47	48	92	31
Ga01g01323	cluster_23722	7	40	66	62	77	48	28	53	31	31	73	48	24	35	66	20
Ga01g01324	cluster_64519	4	21	0	13	0	0	1	0	9	29	0	0	3	11	27	1
Ga01g01327	cluster_23725	0	3	27	16	23	0	2	8	22	10	4	0	7	22	2	0
Ga01g01327	cluster_23726	2	0	6	0	14	4	6	15	4	4	6	0	1	11	4	0
Ga01g01328	cluster_23728	19	109	48	109	77	87	202	54	393	74	114	87	36	84	166	109
Ga01g01329	cluster_64523	0	14	38	8	8	14	1	10	1	14	13	1	3	10	7	0
Ga01g01330	cluster_64524	1	12	10	40	19	21	2	32	11	28	40	0	13	33	15	9
Ga01g01331	cluster_23732	54	48	36	67	8	70	31	21	46	53	49	71	38	171	42	5
Ga01g01331	cluster_23733	31	23	6	34	4	30	5	26	1	50	47	23	0	15	51	7
Ga01g01332	cluster_64527	22	3	0	13	9	8	2	9	4	2	18	37	6	1	17	21
Ga01g01334	cluster_64531	0	248	228	216	16	181	124	62	125	97	10	0	5	41	118	116
Ga01g01334	cluster_64533	0	17	19	9	0	5	2	1	0	9	0	0	0	25	3	12
Ga01g01335	cluster_64534	4	9	21	19	30	37	11	42	32	13	75	4	32	53	33	18
Ga01g01336	cluster_23739	3	9	0	15	15	55	18	40	36	8	39	2	9	19	12	19
Ga01g01339	cluster_23740	0	0	0	0	0	0	0	0	0	0	0	91	0	0	0	0
Ga01g01340	cluster_23743	0	15	16	22	8	4	0	0	4	16	25	7	8	13	4	1
Ga01g01341	cluster_64542	19	1	0	7	2	2	2	7	1	2	10	8	18	9	3	2
Ga01g01341	cluster_64544	16	7	0	3	2	4	6	5	1	12	3	16	1	9	11	3
Ga01g01341	cluster_64545	314	10	14	29	11	8	14	10	15	17	24	3	19	48	10	17
Ga01g01342	cluster_23748	6	107	90	112	21	115	266	49	101	48	11	0	0	30	5	47
Ga01g01342	cluster_23750	0	89	9	47	6	64	138	25	52	12	0	0	0	2	13	29
Ga01g01343	cluster_23751	4	13	11	7	6	1	7	4	3	19	33	0	7	4	2	4
Ga01g01343	cluster_23756	73	167	177	221	51	56	74	57	156	126	184	8	61	69	142	109
Ga01g01345	cluster_64547	0	6	8	11	13	0	0	7	7	2	14	0	0	8	15	12
Ga01g01346	cluster_23759	501	1	24	60	59	151	59	59	54	47	76	12	63	126	19	29
Ga01g01347	cluster_23760	3	44	45	65	1	12	2	1	13	11	2	0	0	4	57	3
Ga01g01348	cluster_23762	69	44	51	111	76	33	26	53	33	106	123	39	73	60	96	59
Ga01g01352	cluster_23767	60	19	23	26	44	82	23	35	82	35	63	58	54	48	58	50
Ga01g01353	cluster_23768	13	19	27	97	34	81	22	58	45	82	65	9	51	47	84	13
Ga01g01355	cluster_23770	1	3	2	22	79	14	4	65	2	36	11	0	28	30	0	0
Ga01g01356	cluster_64550	415	0	0	52	0	0	2	0	3	0	0	0	0	0	2	56
Ga01g01357	cluster_23771	38	219	160	487	395	206	62	223	89	364	337	125	118	335	249	213
Ga01g01358	cluster_23775	8	31	16	63	50	76	64	37	36	60	41	31	35	29	37	15
Ga01g01358	cluster_23776	1	6	3	12	21	33	16	11	3	10	14	11	6	8	0	3
Ga01g01359	cluster_23779	70	65	66	169	105	401	193	159	265	79	236	26	100	119	74	88
Ga01g01359	cluster_23780	23	16	10	98	69	386	147	65	61	28	43	35	21	50	28	18
Ga01g01361	cluster_23784	0	54	33	79	90	33	11	75	17	69	130	74	10	64	26	16
Ga01g01362	cluster_23785	3	38	37	36	10	21	7	8	4	29	17	9	9	21	16	2
Ga01g01363	cluster_64555	5	17	14	50	18	20	13	7	20	12	12	2	27	12	14	6
Ga01g01363	cluster_64557	11	11	40	18	18	13	11	16	16	15	29	5	16	14	11	6
Ga01g01364	cluster_23788	0	10	1	4	0	0	0	0	0	17	1	0	0	2	5	0
Ga01g01365	cluster_64560	744	925	837	1733	1096	1220	1716	815	2136	981	1357	732	1130	1374	2300	644
Ga01g01367	cluster_23792	12	3	0	6	21	4	1	6	10	3	13	19	8	3	17	30
Ga01g01367	cluster_23793	11	0	0	1	0	0	0	0	0	2	0	54	5	0	0	3
Ga01g01367	cluster_23795	7	17	12	49	20	20	8	26	40	56	25	0	30	29	23	15
Ga01g01367	cluster_23797	13	7	48	31	39	22	6	32	24	54	79	12	41	60	43	32
Ga01g01368	cluster_23800	22	275	164	536	645	608	413	693	354	399	842	374	244	343	391	114
Ga01g01369	cluster_23804	346	1062	1573	2261	3503	9918	6537	6369	3952	1621	4218	1609	3042	3182	2037	634
Ga01g01374	cluster_64561	3075	0	0	98	2	0	1	2	10	0	0	0	0	0	0	114
Ga01g01375	cluster_23830	7	29	34	99	61	27	1	36	47	53	41	45	27	35	93	73
Ga01g01375	cluster_23831	16	18	2	22	84	31	3	53	32	40	47	2	12	14	30	43
Ga01g01375	cluster_23832	3	10	1	29	36	34	47	18	45	6	5	4	6	4	10	25
Ga01g01376	cluster_64563	1	1	1	6	0	0	7	0	2	4	9	0	51	5	2	3
Ga01g01377	cluster_64565	11	72	84	123	58	49	11	87	41	19	28	38	45	50	0	19
Ga01g01379	cluster_23835	5	2	34	21	44	22	19	25	18	16	41	4	6	59	28	44
Ga01g01380	cluster_23837	46	3	0	142	1	0	10	0	98	0	0	0	23	15	150	21
Ga01g01380	cluster_23838	26	4	0	74	0	0	4	0	60	0	2	0	7	1	56	8
Ga01g01380	cluster_23839	31	5	2	10	1	0	0	1	13	0	0	0	4	0	50	16
Ga01g01381	cluster_64566	43	1	0	4	0	0	2	0	2	0	1	0	0	0	0	12
Ga01g01381	cluster_64567	19	0	0	5	0	0	0	0	1	0	1	0	0	0	13	19
Ga01g01383	cluster_64570	5	32	8	38	5	29	5	20	23	49	62	0	24	35	21	20
Ga01g01385	cluster_64571	0	19	41	8	0	0	19	0	30	2	3	15	0	0	0	0
Ga01g01387	cluster_23846	0	11	10	27	11	9	1	4	12	4	3	3	3	20	17	4
Ga01g01388	cluster_23847	13	30	7	43	99	9	23	35	10	10	36	8	6	5	25	30
Ga01g01390	cluster_23849	49	0	0	17	49	0	3	16	6	3	5	0	4	2	0	0
Ga01g01390	cluster_23850	60	0	0	0	15	3	10	2	2	0	0	0	0	0	0	7
Ga01g01391	cluster_64576	4	1	6	9	4	12	8	8	8	8	23	1	13	9	3	10
Ga01g01391	cluster_64577	4	0	3	19	5	23	6	9	13	8	15	0	21	8	3	8
Ga01g01392	cluster_23853	2	8	12	25	13	24	18	9	10	13	15	4	10	12	10	5
Ga01g01393	cluster_23855	45	48	26	238	52	71	17	70	100	59	66	7	76	56	90	116
Ga01g01394	cluster_23858	0	11	4	41	3	0	3	0	3	58	28	5	8	13	14	19
Ga01g01396	cluster_23862	0	43	18	86	15	19	20	14	19	16	25	0	13	16	58	0
Ga01g01397	cluster_64589	1	16	6	16	4	23	21	8	5	3	8	9	5	15	1	1
Ga01g01398	cluster_23866	0	4	0	7	0	0	0	0	4	69	124	0	20	8	0	0
Ga01g01399	cluster_64593	4	6	4	72	18	8	38	28	25	65	71	3	7	24	8	0
Ga01g01401	cluster_23870	6	30	27	127	84	80	65	159	64	60	146	52	115	91	64	13
Ga01g01401	cluster_23872	3	20	12	61	53	62	12	56	29	18	73	93	53	52	28	10
Ga01g01402	cluster_64595	14	17	12	102	34	45	28	38	51	43	52	14	28	64	25	26
Ga01g01406	cluster_23873	0	0	0	1	2	7	13	5	3	2	4	0	2	3	4	0
Ga01g01406	cluster_23874	0	6	11	12	25	26	24	21	18	17	5	6	6	8	22	0
Ga01g01407	cluster_64598	2	1	0	1	17	1	1	11	4	9	14	0	9	1	0	2
Ga01g01408	cluster_64601	0	5	11	13	80	176	2	92	1	29	1	0	0	2	0	0
Ga01g01409	cluster_64602	3	100	162	257	113	62	104	95	57	221	77	111	64	113	123	27
Ga01g01414	cluster_64603	11	53	82	189	613	347	80	573	108	170	561	17	255	167	130	46
Ga01g01415	cluster_23878	5	41	6	57	31	13	4	37	12	20	10	4	9	20	35	23
Ga01g01416	cluster_23879	4	6	3	26	16	46	5	25	33	16	27	0	22	11	18	13
Ga01g01416	cluster_23880	35	69	63	100	236	312	101	246	173	67	219	23	73	94	79	159
Ga01g01417	cluster_64604	45	37	31	158	9	57	53	29	131	48	39	42	36	84	55	68
Ga01g01419	cluster_23886	3	11	11	37	41	53	15	39	29	36	20	0	14	11	30	9
Ga01g01419	cluster_23889	2	8	0	26	34	27	4	38	3	6	15	4	4	13	4	0
Ga01g01420	cluster_23890	4	5	31	21	30	18	17	19	9	8	24	12	26	32	26	8
Ga01g01420	cluster_23892	0	1	2	11	3	11	14	3	6	6	0	4	0	3	12	0
Ga01g01421	cluster_64607	5	38	22	37	42	28	32	45	49	76	72	12	29	40	19	29
Ga01g01421	cluster_64609	15	46	24	70	33	67	65	53	74	39	129	4	24	48	74	49
Ga01g01422	cluster_23894	0	0	38	3	0	0	3	1	3	0	0	0	0	4	141	2
Ga01g01423	cluster_23895	1	161	142	189	121	47	42	62	15	168	220	2	28	75	164	5
Ga01g01424	cluster_23898	3	5	28	1	7	2	0	3	2	4	9	0	21	4	3	3
Ga01g01424	cluster_23899	2	0	2	0	3	0	5	0	2	6	4	0	9	8	23	5
Ga01g01424	cluster_23900	9	44	33	63	36	30	47	24	38	43	14	3	35	31	60	46
Ga01g01424	cluster_23902	11	24	45	32	50	43	21	86	25	46	30	6	31	21	58	38
Ga01g01425	cluster_64610	0	6	0	59	102	26	16	33	18	36	56	0	27	48	44	10
Ga01g01427	cluster_64612	1	20	0	8	8	11	2	4	5	11	45	0	6	2	5	0
Ga01g01429	cluster_64616	5	1	0	8	9	10	10	0	3	3	7	45	8	0	0	0
Ga01g01429	cluster_64617	70	204	153	747	187	528	136	214	326	424	237	210	305	434	333	93
Ga01g01430	cluster_64623	4	17	29	25	49	47	14	30	11	46	51	0	13	33	6	2
Ga01g01431	cluster_64626	17	0	3	19	0	0	0	11	16	15	8	0	0	8	0	1
Ga01g01432	cluster_23903	13	34	39	81	110	72	44	72	22	85	108	278	46	34	93	42
Ga01g01433	cluster_64627	13	31	28	62	143	81	33	105	27	53	110	11	24	37	35	48
Ga01g01434	cluster_23905	2	0	0	8	64	40	1	45	1	12	14	0	22	18	0	0
Ga01g01436	cluster_23908	309	25	135	416	13	0	3	12	440	42	17	4	48	27	40	72
Ga01g01436	cluster_23912	51	1	27	76	2	2	0	2	60	6	11	0	6	2	7	11
Ga01g01436	cluster_23913	80	9	25	157	0	0	7	0	118	13	7	0	28	15	5	5
Ga01g01437	cluster_23917	2	153	126	154	1	107	0	11	9	137	28	0	3	131	65	30
Ga01g01437	cluster_23918	0	45	72	16	10	66	1	17	1	31	8	0	1	4	6	0
Ga01g01438	cluster_64628	4	0	6	25	57	49	82	56	31	23	41	10	36	30	19	0
Ga01g01438	cluster_64629	5	49	53	200	346	94	106	191	50	103	144	59	44	93	101	14
Ga01g01439	cluster_23921	6	20	11	30	26	12	10	30	31	23	20	0	11	25	20	12
Ga01g01447	cluster_64631	63	44	6	305	14	61	19	36	691	91	23	0	31	25	70	82
Ga01g01447	cluster_64632	64	54	7	394	18	29	31	39	707	83	10	0	20	28	72	129
Ga01g01448	cluster_64633	60	7	5	15	49	119	37	67	41	14	37	6	48	35	7	8
Ga01g01449	cluster_64635	74	36	34	140	219	141	142	139	130	82	74	9	63	117	42	80
Ga01g01450	cluster_64637	2	7	2	3	4	0	47	3	44	58	40	0	68	204	0	3
Ga01g01451	cluster_23926	0	0	3	3	5	2	0	1	0	0	14	0	4	8	2	0
Ga01g01453	cluster_64640	37	46	96	77	207	105	38	141	26	92	297	87	98	124	127	101
Ga01g01453	cluster_64641	5	9	75	12	57	24	8	68	9	28	28	5	25	59	37	37
Ga01g01453	cluster_64644	0	8	31	12	13	10	0	6	2	1	17	1	23	14	22	24
Ga01g01453	cluster_64645	0	1	3	0	7	0	0	0	0	4	7	0	0	12	1	1
Ga01g01455	cluster_64646	0	2	0	20	3	23	8	7	5	4	6	0	4	26	0	2
Ga01g01455	cluster_64647	0	9	0	61	5	11	11	3	6	4	11	0	0	19	9	5
Ga01g01456	cluster_23930	0	7	12	13	39	42	31	23	6	8	27	0	18	8	0	0
Ga01g01457	cluster_23933	2	20	9	26	25	16	27	26	5	36	32	18	6	45	10	1
Ga01g01457	cluster_23934	2	3	6	11	19	0	6	8	6	8	14	3	1	3	6	2
Ga01g01457	cluster_23936	0	13	6	22	31	22	5	11	5	10	14	2	2	22	11	2
Ga01g01457	cluster_23937	0	6	3	15	25	7	18	26	5	11	24	4	2	12	1	2
Ga01g01458	cluster_64649	0	13	2	19	23	9	3	13	0	11	22	0	1	3	4	0
Ga01g01459	cluster_23938	26	8	30	42	29	24	6	14	29	34	45	0	39	22	33	43
Ga01g01459	cluster_23939	3	2	7	10	7	8	3	12	3	5	5	17	7	3	6	10
Ga01g01461	cluster_23952	25	37	58	43	40	69	75	72	71	92	146	1	64	125	46	76
Ga01g01462	cluster_64650	1	9	4	23	11	7	1	2	5	5	14	6	3	9	13	5
Ga01g01462	cluster_64651	3	7	12	12	8	3	3	1	4	8	8	0	8	7	18	0
Ga01g01462	cluster_64652	7	16	18	18	11	7	9	13	8	18	10	4	0	12	13	2
Ga01g01463	cluster_23956	0	11	10	12	42	32	32	39	15	9	46	0	2	10	0	7
Ga01g01464	cluster_23957	34	39	13	75	7	14	8	10	120	24	3	4	16	12	31	26
Ga01g01464	cluster_23958	4	49	30	44	11	3	12	10	14	15	12	22	11	20	4	13
Ga01g01465	cluster_23961	53	42	67	97	30	63	26	22	44	45	43	2	37	25	74	24
Ga01g01465	cluster_23963	13	7	3	9	5	0	1	8	1	0	3	7	1	8	8	0
Ga01g01467	cluster_64654	51	53	67	129	165	235	45	167	178	72	272	38	28	80	56	219
Ga01g01467	cluster_64655	83	241	56	604	110	223	99	147	397	254	339	131	98	182	302	242
Ga01g01469	cluster_23964	13	52	103	54	89	61	213	62	100	84	70	49	50	50	42	35
Ga01g01474	cluster_64659	1	1	2	11	12	0	0	4	8	9	6	0	10	5	9	2
Ga01g01476	cluster_64664	34	53	22	111	42	16	21	56	122	54	116	2	56	55	70	70
Ga01g01478	cluster_64665	0	9	18	25	39	26	0	17	5	10	16	9	29	37	14	2
Ga01g01480	cluster_64671	0	35	3	27	2	0	0	0	6	9	555	0	0	14	9	3
Ga01g01480	cluster_64672	0	19	0	11	0	0	0	0	1	1	120	0	0	9	0	0
Ga01g01480	cluster_64673	8	101	8	136	2	0	0	4	12	63	1113	0	0	44	36	5
Ga01g01481	cluster_64675	0	11	1	22	0	0	20	1	5	6	7	10	0	19	3	3
Ga01g01481	cluster_64676	3	0	7	0	0	0	0	2	9	2	1	0	1	9	1	3
Ga01g01481	cluster_64678	27	44	61	109	30	72	4	56	33	67	121	28	48	84	26	54
Ga01g01484	cluster_64681	4	18	0	35	43	16	157	30	72	23	30	116	3	17	25	22
Ga01g01486	cluster_23966	1004	193	119	802	48	362	231	106	1834	102	67	0	21	30	558	2029
Ga01g01489	cluster_23969	6	6	7	14	30	24	18	20	24	17	13	0	15	11	12	17
Ga01g01492	cluster_23974	0	1	0	7	29	3	70	3	33	4	1	25	3	0	5	3
Ga01g01492	cluster_23977	0	0	0	7	7	3	100	0	16	0	0	50	0	6	0	4
Ga01g01493	cluster_23980	26	291	241	426	341	264	33	397	57	237	232	40	135	189	78	35
Ga01g01495	cluster_23982	0	4	10	5	0	0	2	0	1	10	21	0	2	18	0	0
Ga01g01496	cluster_64690	21	14	43	55	29	8	14	17	71	11	84	16	37	58	35	14
Ga01g01497	cluster_23983	0	4	0	15	45	28	12	39	9	23	21	3	28	25	0	4
Ga01g01498	cluster_23986	7	0	0	46	103	5	22	18	25	0	5	0	27	0	6	0
Ga01g01499	cluster_23988	1	0	0	0	2	0	0	0	0	2	0	18	3	14	0	3
Ga01g01499	cluster_23991	16	26	10	50	26	6	19	15	67	37	50	0	22	12	36	62
Ga01g01499	cluster_23992	24	37	41	77	35	36	24	24	61	42	56	16	63	39	70	75
Ga01g01500	cluster_64696	20	14	14	128	0	4	4	1	64	36	52	0	31	20	7	314
Ga01g01501	cluster_64698	0	12	18	35	11	6	17	12	15	1463	5	0	36	144	20	41
Ga01g01502	cluster_23994	76	38	94	58	67	36	27	53	72	51	105	8	107	130	96	53
Ga01g01503	cluster_64701	0	5	8	8	13	17	4	1	11	12	8	13	18	2	18	3
Ga01g01504	cluster_24000	14	43	60	42	18	0	1	6	27	6	36	5	5	12	29	20
Ga01g01505	cluster_64702	57	35	34	156	83	73	78	69	113	51	102	12	49	56	89	191
Ga01g01506	cluster_24003	0	0	0	5	34	11	4	18	2	1	5	7	16	4	0	0
Ga01g01507	cluster_24006	10	43	43	72	73	51	54	55	33	67	56	117	28	41	26	21
Ga01g01508	cluster_24010	45	144	166	369	711	340	694	550	159	354	512	48	123	459	46	57
Ga01g01511	cluster_64704	2	11	21	14	55	16	20	53	8	22	25	24	6	23	19	6
Ga01g01512	cluster_64709	7	5	15	4	34	9	0	18	7	6	11	5	5	10	7	7
Ga01g01512	cluster_64711	19	4	16	28	48	64	10	49	14	14	33	0	16	42	20	20
Ga01g01512	cluster_64712	58	29	18	34	100	67	18	66	15	14	44	0	16	37	14	56
Ga01g01512	cluster_64713	13	1	5	14	11	7	1	6	3	6	7	14	8	9	26	26
Ga01g01519	cluster_24016	0	0	0	5	0	2	0	3	0	12	63	0	10	27	8	0
Ga01g01519	cluster_24019	0	0	0	4	4	0	0	1	0	10	43	0	9	20	0	0
Ga01g01520	cluster_64718	3	113	288	102	23	33	2	27	7	46	102	2	23	70	25	0
Ga01g01522	cluster_24020	188	224	184	493	617	1114	1506	581	814	501	863	593	453	627	399	349
Ga01g01523	cluster_64722	15	142	125	486	146	316	271	248	289	239	275	312	217	223	267	50
Ga01g01525	cluster_24023	33	365	376	585	40	118	52	83	263	276	190	2	215	273	250	95
Ga01g01526	cluster_24025	10	16	33	53	64	42	57	49	27	43	53	22	28	35	50	30
Ga01g01527	cluster_64724	6	11	18	24	39	38	18	44	14	22	42	87	5	4	7	2
Ga01g01527	cluster_64726	0	35	9	55	76	20	13	70	5	43	66	27	9	23	44	4
Ga01g01527	cluster_64727	11	25	14	62	76	91	149	67	61	54	127	59	62	92	65	17
Ga01g01530	cluster_24026	83	244	239	725	681	402	268	528	338	367	588	105	159	380	351	360
Ga01g01531	cluster_24027	3	12	24	177	0	0	13	0	304	10	2	0	9	0	190	55
Ga01g01533	cluster_64738	0	0	0	1	4	34	17	12	9	0	8	0	0	0	1	1
Ga01g01533	cluster_64741	2	1	0	14	1	77	14	27	26	0	10	0	0	0	0	1
Ga01g01533	cluster_64742	5	1	0	4	0	74	14	46	18	0	6	0	0	0	0	5
Ga01g01536	cluster_24028	0	0	0	8	113	0	21	11	6	0	0	0	4	9	0	1
Ga01g01537	cluster_64743	1	110	201	143	43	122	177	34	49	141	198	39	101	218	35	8
Ga01g01538	cluster_64745	11	26	24	48	113	107	44	64	42	46	39	10	32	62	47	60
Ga01g01539	cluster_64747	36	90	53	240	128	347	143	132	121	196	221	153	128	188	71	65
Ga01g01539	cluster_64748	170	515	482	990	550	910	220	925	469	914	1375	27	444	732	434	583
Ga01g01540	cluster_24031	5	0	3	0	4	4	12	2	0	0	7	320	7	3	0	1
Ga01g01541	cluster_24033	4	7	8	24	11	2	1	10	14	11	25	0	12	20	17	16
Ga01g01542	cluster_24034	0	5	1	7	0	14	1	0	0	4	0	0	2	1	10	0
Ga01g01543	cluster_24035	2	21	37	37	36	34	12	45	13	22	77	32	94	32	47	26
Ga01g01546	cluster_24037	127	89	129	161	276	252	403	150	269	141	314	163	136	165	157	173
Ga01g01547	cluster_24040	1	6	0	33	0	0	12	0	91	48	7	0	82	76	0	7
Ga01g01549	cluster_24043	21	18	14	65	35	20	43	27	48	22	29	58	18	64	12	32
Ga01g01549	cluster_24044	0	0	0	7	14	7	5	7	4	2	3	15	1	3	0	2
Ga01g01553	cluster_24050	0	104	18	80	7	0	6	7	73	113	16	0	89	10	90	20
Ga01g01554	cluster_64751	421	1152	801	3525	457	1558	1247	330	1735	2439	1031	372	1153	2411	864	305
Ga01g01555	cluster_24051	74	4994	2522	1929	25	48	113	31	87	1818	3946	11	99	467	2422	131
Ga01g01556	cluster_24053	766	19	120	57	43	49	35	64	29	43	293	8	92	71	123	51
Ga01g01556	cluster_24054	11	0	0	5	6	3	1	4	1	0	0	9	9	0	0	0
Ga01g01559	cluster_64756	0	5	3	8	30	4	20	9	11	1	0	0	0	16	18	0
Ga01g01561	cluster_24058	23	12	26	49	97	75	38	72	29	28	41	15	14	13	28	36
Ga01g01564	cluster_64757	33	132	56	261	138	92	48	163	159	123	99	49	61	96	105	44
Ga01g01566	cluster_64759	2	4	9	13	12	50	9	26	14	13	6	0	8	10	9	0
Ga01g01566	cluster_64761	1	2	30	19	17	78	3	109	3	57	38	0	24	36	21	1
Ga01g01567	cluster_64764	1	11	17	37	14	6	1	0	8	13	2	1	47	2	24	14
Ga01g01569	cluster_64770	4	27	40	45	54	23	2	30	27	43	25	11	44	48	86	33
Ga01g01570	cluster_64771	227	5	12	114	33	167	23	612	10	113	50	0	34	63	3	323
Ga01g01572	cluster_64775	3	11	3	15	16	3	13	6	10	12	4	3	0	2	7	17
Ga01g01572	cluster_64776	30	59	30	123	159	64	29	104	62	83	91	55	32	89	145	265
Ga01g01573	cluster_24060	1185	245	170	923	121	171	153	145	1216	238	334	32	355	232	396	767
Ga01g01574	cluster_24062	1	2	6	47	76	40	6	56	13	15	18	11	19	3	12	3
Ga01g01576	cluster_64779	0	7	18	22	35	0	29	6	17	7	18	16	2	38	6	3
Ga01g01576	cluster_64780	0	7	7	17	34	8	48	5	16	15	31	5	9	20	11	6
Ga01g01578	cluster_24063	0	23	0	19	0	7	8	2	22	8	0	5	31	7	18	0
Ga01g01580	cluster_24065	2	49	69	84	128	54	80	69	57	88	120	45	28	97	35	18
Ga01g01580	cluster_24068	0	38	26	72	86	19	35	17	27	21	19	22	5	19	46	24
Ga01g01582	cluster_24070	0	27	32	28	78	53	44	42	26	64	56	0	90	86	20	3
Ga01g01582	cluster_24072	2	17	30	58	48	70	45	27	19	35	16	0	20	66	16	3
Ga01g01586	cluster_64793	4	70	77	106	162	109	67	144	52	92	140	217	87	68	47	7
Ga01g01587	cluster_24073	0	1	3	17	64	29	131	39	72	6	12	0	23	8	1	18
Ga01g01588	cluster_64797	13	49	29	99	241	44	356	121	78	93	371	58	136	181	67	12
Ga01g01590	cluster_64799	0	0	0	0	0	0	0	0	3	9	5	0	5	17	0	4
Ga01g01591	cluster_24075	0	0	0	4	9	3	3	14	3	7	9	0	5	7	0	1
Ga01g01591	cluster_24076	2	0	0	17	81	42	24	29	13	9	13	0	29	33	1	4
Ga01g01592	cluster_24077	156	8	0	38	3	0	0	9	6	30	0	0	4	7	19	62
Ga01g01592	cluster_24078	55	7	0	29	0	0	0	3	5	16	3	0	1	3	7	42
Ga01g01595	cluster_24081	0	0	0	88	91	0	11	22	10	0	2	0	6	3	1	86
Ga01g01598	cluster_24085	58	1	18	38	82	21	17	56	13	13	79	8	65	20	0	123
Ga01g01599	cluster_64804	0	0	0	8	0	0	42	0	67	36	24	3	0	3	0	0
Ga01g01600	cluster_24087	34	4	2	24	11	21	4	25	33	18	30	0	27	29	12	30
Ga01g01601	cluster_64805	8	4	21	60	141	95	51	149	36	54	77	15	61	51	36	15
Ga01g01602	cluster_24088	0	7	13	15	0	0	0	0	8	22	15	0	0	14	9	0
Ga01g01602	cluster_24089	0	11	51	44	0	0	0	0	22	72	34	0	3	45	12	1
Ga01g01605	cluster_64810	5	98	83	134	255	258	130	179	83	129	261	6	35	157	50	52
Ga01g01607	cluster_24093	18	11	7	61	59	74	6	40	16	34	33	47	27	41	27	57
Ga01g01608	cluster_24098	41	37	49	118	68	52	19	81	51	72	37	74	26	69	32	63
Ga01g01609	cluster_64815	7	8	13	7	57	14	7	9	14	4	15	44	9	12	14	6
Ga01g01609	cluster_64817	37	49	46	40	123	69	34	86	57	49	81	4	118	75	54	83
Ga01g01610	cluster_64815	7	8	13	7	57	14	7	9	14	4	15	44	9	12	14	6
Ga01g01610	cluster_64817	37	49	46	40	123	69	34	86	57	49	81	4	118	75	54	83
Ga01g01612	cluster_24100	3	1	0	4	1	0	4	3	6	1	3	0	8	5	1	0
Ga01g01615	cluster_24102	189	139	209	297	488	504	483	618	373	489	311	139	322	444	207	229
Ga01g01616	cluster_24105	16	22	10	103	1	6	1	1	34	33	36	0	47	18	25	82
Ga01g01618	cluster_64820	0	0	0	4	13	0	0	4	0	0	0	0	0	0	6	0
Ga01g01619	cluster_24109	6	17	47	42	61	96	17	68	22	28	74	0	145	61	54	46
Ga01g01623	cluster_64830	4	80	70	116	60	80	27	106	24	134	59	45	84	108	144	17
Ga01g01626	cluster_64832	0	15	1	27	0	3	0	0	0	2	4	0	75	0	162	0
Ga01g01629	cluster_64834	0	7	8	4	13	25	3	15	7	10	31	0	5	22	2	5
Ga01g01630	cluster_24110	46	12	58	144	0	2	22	0	93	19	23	16	15	34	45	32
Ga01g01630	cluster_24111	206	243	100	1424	669	847	400	1271	1411	685	955	9	214	390	479	400
Ga01g01630	cluster_24112	159	194	110	1686	820	834	590	1005	2073	316	702	31	139	249	589	405
Ga01g01631	cluster_24110	46	12	58	144	0	2	22	0	93	19	23	16	15	34	45	32
Ga01g01632	cluster_64838	23	50	48	115	84	34	28	49	58	86	76	26	24	36	100	0
Ga01g01633	cluster_64839	13	4	0	585	6	298	32	39	441	122	63	0	13	4	161	252
Ga01g01634	cluster_24114	3	27	111	48	118	52	12	44	9	36	28	0	96	49	32	33
Ga01g01635	cluster_24114	3	27	111	48	118	52	12	44	9	36	28	0	96	49	32	33
Ga01g01637	cluster_64841	0	1	18	4	0	6	1	0	2	10	0	0	12	19	5	0
Ga01g01637	cluster_64842	0	1	38	2	0	6	0	2	3	16	11	0	1	50	2	1
Ga01g01638	cluster_64846	18	61	34	80	52	22	4	34	21	45	25	0	6	61	57	32
Ga01g01639	cluster_64849	10	10	27	19	3	0	5	11	23	4	4	0	9	0	11	13
Ga01g01641	cluster_24120	2	29	51	28	60	59	9	32	28	64	79	0	65	58	23	10
Ga01g01641	cluster_24122	6	9	20	23	38	42	24	18	19	22	39	4	31	51	37	3
Ga01g01641	cluster_24127	2	15	19	19	51	56	24	37	20	21	23	0	13	23	14	5
Ga01g01642	cluster_24131	2	14	18	16	41	17	24	27	21	18	41	13	27	36	16	8
Ga01g01645	cluster_64859	5	92	154	587	680	1321	313	1284	315	283	793	117	379	440	297	31
Ga01g01646	cluster_64863	0	39	5	83	25	16	17	9	13	47	20	10	75	106	20	1
Ga01g01647	cluster_64864	4	5	5	8	17	27	5	20	6	17	6	0	10	10	0	5
Ga01g01648	cluster_24132	6	8	10	18	0	0	1	0	24	21	7	0	4	10	15	29
Ga01g01648	cluster_24133	18	7	22	9	3	10	7	4	23	22	13	6	13	71	23	60
Ga01g01648	cluster_24137	37	18	1	34	2	1	4	3	57	7	4	0	5	39	18	32
Ga01g01648	cluster_24138	6	11	9	25	2	0	4	0	7	13	3	6	9	5	8	16
Ga01g01655	cluster_64875	0	2	4	5	35	0	0	20	2	3	2	0	6	10	0	2
Ga01g01656	cluster_64876	0	1	5	7	8	1	5	12	4	3	17	12	2	5	2	2
Ga01g01656	cluster_64877	16	23	53	32	62	24	22	38	20	26	93	31	45	44	33	42
Ga01g01661	cluster_64884	19	27	18	97	214	81	22	128	44	23	68	67	13	65	80	43
Ga01g01662	cluster_24145	0	401	639	395	252	54	11	93	27	127	244	529	82	266	50	13
Ga01g01664	cluster_24149	2	32	15	68	0	4	2	5	5	23	34	7	10	11	122	44
Ga01g01664	cluster_24152	0	6	4	2	5	0	0	2	3	2	8	0	5	0	2	26
Ga01g01665	cluster_24152	0	6	4	2	5	0	0	2	3	2	8	0	5	0	2	26
Ga01g01666	cluster_64892	0	1	27	15	41	9	13	8	4	6	57	3	5	18	4	14
Ga01g01667	cluster_64893	303	102	189	262	539	169	55	289	188	151	248	210	240	354	263	430
Ga01g01668	cluster_64895	9	10	5	19	26	28	9	34	11	12	10	0	6	2	1	0
Ga01g01669	cluster_64897	17	44	34	145	22	7	25	27	67	9	3	0	0	7	61	25
Ga01g01672	cluster_64904	2	18	29	54	50	8	2	36	18	36	41	0	16	47	42	32
Ga01g01674	cluster_24161	0	33	17	80	97	28	31	56	32	74	149	30	61	84	40	17
Ga01g01674	cluster_24162	1	20	13	110	85	44	14	60	37	79	117	34	44	35	69	16
Ga01g01675	cluster_64906	17	3	8	19	9	40	2	15	5	68	18	0	7	48	9	28
Ga01g01675	cluster_64909	0	5	8	7	3	3	1	4	4	27	11	0	13	56	1	11
Ga01g01676	cluster_24164	3	2	5	6	7	10	8	9	12	22	7	9	8	7	33	3
Ga01g01678	cluster_24168	0	14	11	28	32	25	2	18	7	32	19	0	26	17	16	5
Ga01g01679	cluster_24170	74	48	60	132	66	44	33	39	125	62	70	2	46	57	107	171
Ga01g01679	cluster_24171	7	1	4	17	13	12	1	16	5	14	7	13	6	4	25	14
Ga01g01681	cluster_24175	2	0	0	4	12	20	9	14	7	2	12	2	10	0	0	3
Ga01g01684	cluster_64915	0	7	14	21	12	4	3	11	7	12	5	17	6	31	20	4
Ga01g01684	cluster_64916	1	27	55	36	34	3	3	47	10	21	21	0	32	59	66	5
Ga01g01686	cluster_64920	284	22	24	363	240	1619	360	409	350	107	622	22	150	177	128	515
Ga01g01689	cluster_64924	2	16	29	44	106	59	21	99	18	21	130	39	31	54	61	9
Ga01g01691	cluster_64928	0	0	0	8	15	9	0	4	1	0	0	0	0	0	2	1
Ga01g01694	cluster_64930	192	153	432	332	299	424	300	455	502	395	428	83	234	480	130	138
Ga01g01695	cluster_24182	1	10	0	8	5	21	1	6	8	3	2	5	2	1	3	2
Ga01g01696	cluster_24185	43	153	108	223	220	218	80	142	162	244	435	28	129	207	97	110
Ga01g01696	cluster_24186	31	64	58	54	81	137	94	52	94	91	178	41	69	86	49	48
Ga01g01697	cluster_24188	0	3	4	20	128	16	23	43	11	36	35	0	10	22	3	1
Ga01g01699	cluster_24190	2	10	0	24	33	25	11	22	14	9	23	15	4	16	4	6
Ga01g01700	cluster_24190	2	10	0	24	33	25	11	22	14	9	23	15	4	16	4	6
Ga01g01700	cluster_24192	14	164	89	102	181	7	40	50	50	105	401	6	26	99	93	40
Ga01g01701	cluster_64936	0	1	0	0	1	15	1	8	0	4	6	0	4	10	0	0
Ga01g01701	cluster_64937	0	3	6	0	6	47	0	15	0	13	31	0	2	26	4	0
Ga01g01702	cluster_24194	0	0	5	20	1	5	0	1	2	98	122	0	0	1	0	0
Ga01g01703	cluster_24199	23	0	26	6	11	25	3	4	12	7	1	13	6	16	1	6
Ga01g01704	cluster_64940	1	35	18	37	76	20	1	50	12	45	69	0	30	46	42	27
Ga01g01705	cluster_64942	0	0	0	5	0	0	1	0	1	52	28	0	77	245	0	0
Ga01g01707	cluster_64943	2	3	0	8	27	32	7	28	5	15	44	0	19	19	2	8
Ga01g01707	cluster_64945	0	2	3	24	16	9	0	5	8	9	8	0	0	20	9	7
Ga01g01708	cluster_64956	5	49	41	58	52	40	43	59	25	80	128	14	36	66	43	24
Ga01g01709	cluster_24200	277	175	298	757	325	358	104	524	408	546	679	200	570	580	279	436
Ga01g01709	cluster_24201	11	3	3	42	48	24	10	35	14	15	31	25	12	18	29	30
Ga01g01711	cluster_24203	0	0	9	145	426	79	19	277	12	91	22	0	26	40	0	0
Ga01g01715	cluster_64962	4	17	0	53	51	66	11	42	31	16	37	2	45	42	48	8
Ga01g01716	cluster_24212	27	9	25	55	39	16	16	24	35	27	29	0	19	30	26	24
Ga01g01716	cluster_24214	3	6	12	35	29	41	27	47	11	15	23	7	10	7	8	12
Ga01g01716	cluster_24216	31	10	33	9	23	0	1	43	6	0	6	5	5	4	11	39
Ga01g01717	cluster_24217	0	0	42	0	0	18	12	8	6	7	8	0	6	22	0	0
Ga01g01717	cluster_24218	1	0	0	1	0	16	5	5	5	0	2	6	7	11	0	0
Ga01g01717	cluster_24221	30	39	15	64	201	90	25	122	48	75	101	10	29	40	33	22
Ga01g01718	cluster_24222	0	125	39	596	960	929	350	753	169	584	236	75	215	631	0	42
Ga01g01719	cluster_24224	14	3	15	0	88	54	19	30	8	3	97	69	7	25	0	14
Ga01g01721	cluster_64967	3	1	15	7	3	0	1	4	2	0	6	20	0	3	0	4
Ga01g01723	cluster_64976	28	4	0	1	15	3	1	1	4	0	14	19	5	5	1	1
Ga01g01723	cluster_64977	10	4	0	16	16	7	11	9	9	2	6	0	11	5	12	11
Ga01g01723	cluster_64978	37	0	7	16	6	9	4	3	6	1	0	19	3	9	10	11
Ga01g01725	cluster_24225	0	3	23	20	0	0	2	0	4	21	11	0	15	21	16	0
Ga01g01725	cluster_24226	0	14	23	12	0	0	5	2	2	17	9	3	5	47	6	0
Ga01g01726	cluster_64986	1	0	5	9	19	10	0	5	1	15	14	0	3	25	0	0
Ga01g01726	cluster_64987	4	9	4	9	5	6	4	1	0	13	7	0	6	3	1	2
Ga01g01727	cluster_24229	0	11	4	28	7	5	4	3	32	13	15	5	4	3	22	9
Ga01g01727	cluster_24230	5	26	24	23	2	17	6	7	27	5	45	0	12	17	30	11
Ga01g01727	cluster_24231	3	20	30	24	6	6	4	10	34	15	62	3	19	24	22	9
Ga01g01730	cluster_64989	0	0	30	9	20	31	3	12	1	4	4	0	3	0	8	3
Ga01g01731	cluster_24234	52	0	0	0	0	0	0	0	0	2	0	0	0	0	0	7
Ga01g01732	cluster_64990	20	16	5	14	89	5	40	24	4	27	46	9	5	25	30	2
Ga01g01732	cluster_64991	11	32	35	86	226	55	107	115	46	77	128	27	16	48	65	17
Ga01g01733	cluster_24236	1	21	15	36	26	28	15	26	19	25	40	0	11	9	11	12
Ga01g01734	cluster_24238	22	661	570	1845	1023	2021	3029	1273	1974	1133	1481	3020	1135	1164	696	115
Ga01g01737	cluster_64998	0	0	3	3	8	14	5	3	0	19	7	0	3	19	9	0
Ga01g01737	cluster_64999	0	4	10	21	16	15	7	15	0	51	22	0	26	18	7	3
Ga01g01738	cluster_65001	89	1680	1221	2687	1511	2343	514	1947	861	3409	4660	856	1568	3131	1192	712
Ga01g01739	cluster_65002	0	5	16	9	6	0	8	0	4	42	32	0	58	42	0	14
Ga01g01740	cluster_65006	22	36	13	93	15	97	18	32	54	70	171	2	19	16	25	26
Ga01g01741	cluster_24239	24	36	58	130	97	55	32	83	46	88	97	68	71	179	114	59
Ga01g01743	cluster_24243	5	41	42	107	101	75	37	98	62	75	124	8	78	71	88	41
Ga01g01745	cluster_65010	0	523	1000	422	36	29	1	27	5	329	273	4	28	197	54	12
Ga01g01747	cluster_24245	8	120	87	288	390	216	163	219	152	264	128	32	142	199	204	65
Ga01g01747	cluster_24246	23	71	48	151	409	417	421	308	168	175	98	84	108	128	152	73
Ga01g01749	cluster_65014	35	1460	823	713	106	38	77	64	367	294	220	3	16	115	262	142
Ga01g01750	cluster_65014	35	1460	823	713	106	38	77	64	367	294	220	3	16	115	262	142
Ga01g01751	cluster_65017	8	83	37	269	177	237	78	350	120	122	316	22	120	107	53	23
Ga01g01754	cluster_65018	679	63	98	203	55	149	143	146	347	101	186	233	196	158	186	162
Ga01g01755	cluster_65020	5	35	17	102	68	38	12	50	48	41	35	4	10	29	30	49
Ga01g01759	cluster_65025	0	3	1	2	18	2	6	8	2	0	9	0	0	0	5	0
Ga01g01760	cluster_65027	14	22	18	101	79	166	31	74	73	62	67	5	37	74	52	19
Ga01g01761	cluster_24256	71	4	2	25	62	105	126	41	44	33	26	9	29	29	0	4
Ga01g01763	cluster_24260	5	17	33	62	55	92	23	61	28	36	45	45	40	22	47	1
Ga01g01764	cluster_65035	21	28	12	41	70	163	27	68	30	16	89	15	21	42	9	14
Ga01g01764	cluster_65037	36	83	84	217	262	271	110	299	158	179	323	6	126	149	56	74
Ga01g01765	cluster_24263	1	11	11	14	29	15	4	11	6	8	19	5	14	13	40	4
Ga01g01768	cluster_24265	0	3	15	5	9	2	0	8	5	2	13	6	5	18	11	3
Ga01g01770	cluster_65040	0	34	141	19	16	30	45	11	8	69	88	27	136	135	10	5
Ga01g01773	cluster_24274	5	37	46	57	48	71	28	28	27	29	74	2	17	34	19	28
Ga01g01774	cluster_24276	1	16	0	42	13	68	10	62	19	29	24	9	0	17	14	0
Ga01g01777	cluster_24280	4	4	11	8	21	0	1	4	0	10	15	0	4	0	7	3
Ga01g01777	cluster_24281	4	6	14	15	24	13	4	14	6	4	17	5	5	4	14	13
Ga01g01777	cluster_24282	2	7	28	56	16	16	11	18	13	22	14	3	9	25	35	11
Ga01g01777	cluster_24283	0	1	10	3	4	2	0	3	4	2	4	0	4	12	3	5
Ga01g01777	cluster_24284	1	4	0	7	19	7	2	12	8	4	5	11	0	9	5	0
Ga01g01778	cluster_65046	4	15	26	40	0	0	2	0	4	312	8	0	24	51	77	0
Ga01g01780	cluster_24285	170	0	1	3459	489	1706	684	978	5393	96	13	0	275	60	55	9
Ga01g01781	cluster_65049	0	40	21	71	11	38	1	71	15	30	27	0	30	222	2	1695
Ga01g01782	cluster_24290	8	18	13	40	96	39	29	42	43	18	45	20	42	34	27	44
Ga01g01782	cluster_24291	7	33	19	53	56	66	23	46	15	33	69	30	9	32	11	30
Ga01g01783	cluster_24292	0	5	4	31	78	56	9	47	11	3	14	22	26	30	8	0
Ga01g01784	cluster_65053	11	21	13	44	5	6	10	7	22	13	29	37	12	37	22	5
Ga01g01784	cluster_65054	23	32	45	76	54	41	9	30	20	39	92	20	52	48	44	57
Ga01g01786	cluster_65056	28	48	27	85	95	28	10	31	58	52	50	19	8	17	37	50
Ga01g01787	cluster_24293	0	9	9	5	16	16	4	14	10	20	20	5	5	13	10	2
Ga01g01787	cluster_24294	1	0	3	8	6	0	0	7	4	1	3	0	2	11	14	1
Ga01g01787	cluster_24295	0	4	0	7	21	35	15	5	11	9	4	1	4	18	10	4
Ga01g01790	cluster_24301	71	34	62	146	211	105	11	189	66	125	232	57	82	94	68	154
Ga01g01791	cluster_24302	0	5	7	12	11	4	2	2	2	17	12	4	34	10	17	8
Ga01g01792	cluster_24305	0	0	0	5	32	60	15	26	11	0	0	0	9	0	0	0
Ga01g01793	cluster_65062	7	4	3	11	8	36	19	5	14	6	17	0	18	14	11	9
Ga01g01793	cluster_65064	60	67	51	101	138	31	92	103	71	80	203	58	94	114	62	128
Ga01g01795	cluster_24309	77	20	3	20	0	0	34	3	9	84	18	13	0	9	29	95
Ga01g01795	cluster_24310	61	15	0	17	2	0	25	0	4	97	31	175	1	27	11	80
Ga01g01796	cluster_65070	7	7	38	11	28	16	11	15	9	16	26	26	8	16	6	10
Ga01g01796	cluster_65071	24	9	53	16	36	28	4	23	1	27	28	0	32	25	19	18
Ga01g01797	cluster_24313	1	8	3	29	52	39	19	12	7	14	40	0	18	36	9	0
Ga01g01798	cluster_24315	492	13	4	50	47	123	36	44	44	166	349	4	228	314	24	11
Ga01g01798	cluster_24316	156	0	8	19	1	19	2	6	10	36	77	0	22	140	2	2
Ga01g01799	cluster_24320	39	14	9	25	90	40	18	45	16	8	34	21	12	19	23	16
Ga01g01800	cluster_65080	1	24	32	68	54	71	29	60	24	41	42	51	35	52	56	4
Ga01g01802	cluster_24322	66	0	0	6	2	0	0	0	0	0	0	0	0	0	0	11
Ga01g01803	cluster_65082	29	47	29	78	108	77	46	93	46	52	110	20	49	66	38	40
Ga01g01804	cluster_65083	42	6	5	85	3	7	1	7	113	8	2	5	20	4	18	11
Ga01g01809	cluster_65089	0	12	16	10	8	5	2	3	6	0	17	3	4	4	0	0
Ga01g01809	cluster_65090	1	1	2	10	6	12	3	12	9	2	2	0	0	14	0	0
Ga01g01809	cluster_65091	10	50	11	105	6	14	3	4	121	26	17	4	78	13	243	229
Ga01g01812	cluster_24327	39	24	15	44	47	46	20	23	22	59	71	4	30	27	65	62
Ga01g01812	cluster_24328	4	5	0	1	12	1	0	0	0	0	1	17	1	0	4	2
Ga01g01813	cluster_24327	39	24	15	44	47	46	20	23	22	59	71	4	30	27	65	62
Ga01g01813	cluster_24328	4	5	0	1	12	1	0	0	0	0	1	17	1	0	4	2
Ga01g01814	cluster_24332	1	3	1	4	6	0	0	7	1	7	6	0	2	8	8	2
Ga01g01815	cluster_65092	80	469	115	574	102	54	52	87	189	173	380	54	42	106	458	67
Ga01g01816	cluster_24333	0	34	85	26	11	8	2	12	25	19	20	3	7	48	33	17
Ga01g01817	cluster_65093	4	3	55	26	100	24	90	23	26	11	14	1	13	68	18	18
Ga01g01817	cluster_65096	1	5	41	9	68	15	44	18	19	8	22	0	8	38	11	12
Ga01g01820	cluster_65098	11	12	20	37	27	45	7	30	27	17	31	4	32	30	31	13
Ga01g01822	cluster_65100	1	347	55	59	390	7	9	2	22	92	635	0	199	348	260	20
Ga01g01823	cluster_24335	66	52	26	163	89	33	48	88	101	33	62	31	68	52	65	88
Ga01g01824	cluster_24336	0	8	8	5	10	10	1	10	1	6	6	0	15	31	0	0
Ga01g01824	cluster_24337	0	3	12	0	4	0	0	5	0	2	12	0	5	8	6	1
Ga01g01824	cluster_24338	0	13	3	11	20	16	1	19	1	19	5	0	4	6	12	0
Ga01g01825	cluster_65101	1	9	1	8	15	1	0	11	0	1	1	6	6	1	1	7
Ga01g01826	cluster_24342	1	41	16	84	24	29	7	47	41	60	46	0	65	80	137	13
Ga01g01827	cluster_65102	5	7	4	16	63	19	9	51	5	16	41	7	4	9	3	4
Ga01g01827	cluster_65103	3	6	8	13	82	44	4	72	13	26	25	1	18	18	0	6
Ga01g01828	cluster_24344	2	20	14	33	71	20	40	45	33	21	70	7	54	36	21	8
Ga01g01830	cluster_65110	2	25	26	73	61	80	32	55	21	60	56	6	18	36	23	12
Ga01g01831	cluster_65112	31	6	21	50	21	130	45	55	75	59	41	30	87	41	30	29
Ga01g01832	cluster_65114	0	0	0	13	57	31	11	37	4	19	8	8	13	8	0	0
Ga01g01832	cluster_65115	1	0	4	21	125	27	14	87	9	20	19	3	27	31	1	0
Ga01g01834	cluster_65118	4	8	25	24	0	0	0	0	0	24	11	0	5	7	91	2
Ga01g01835	cluster_24350	20	5	2	16	8	14	12	8	14	7	9	8	16	4	24	26
Ga01g01837	cluster_65119	83	138	191	1188	2255	1371	779	1047	452	867	2280	89	761	1348	63	413
Ga01g01839	cluster_65120	5	9	113	34	17	117	1	207	28	6	1	2	16	29	3	31
Ga01g01844	cluster_24352	3	7082	10088	2870	2	8	8	0	126	3066	2119	0	643	2578	1055	23
Ga01g01844	cluster_24353	1	3677	9442	2015	5	0	22	0	215	2006	4818	0	765	2273	780	21
Ga01g01847	cluster_65127	29	128	55	635	719	404	53	294	137	464	5108	23	935	814	107	269
Ga01g01848	cluster_65130	0	47	51	18	0	0	0	0	1	35	3	0	1	10	14	0
Ga01g01849	cluster_65131	3	384	511	556	85	55	50	92	88	186	355	58	50	156	84	29
Ga01g01850	cluster_24355	0	9	7	41	192	83	8	84	1	25	25	7	43	45	2	5
Ga01g01851	cluster_24357	10	104	86	257	336	166	99	242	81	201	158	17	123	253	169	97
Ga01g01851	cluster_24358	39	34	21	91	70	70	239	57	80	73	46	67	37	56	77	30
Ga01g01851	cluster_24359	50	47	40	69	103	168	219	83	102	57	70	102	52	70	63	69
Ga01g01852	cluster_65136	0	11	10	26	6	15	0	4	6	11	0	0	0	0	0	0
Ga01g01852	cluster_65137	0	20	17	21	3	0	0	2	3	17	5	0	0	1	1	0
Ga01g01852	cluster_65138	0	55	9	36	0	0	0	5	0	12	11	0	2	6	2	1
Ga01g01852	cluster_65140	0	13	27	17	1	0	0	4	0	10	6	0	0	5	0	1
Ga01g01853	cluster_24362	0	78	41	103	19	14	3	18	20	291	403	4	24	124	151	11
Ga01g01854	cluster_24362	0	78	41	103	19	14	3	18	20	291	403	4	24	124	151	11
Ga01g01855	cluster_65142	46	140	98	290	86	153	43	97	262	235	248	18	107	119	288	140
Ga01g01857	cluster_65144	18	25	13	69	70	66	33	45	51	16	19	43	24	20	44	33
Ga01g01857	cluster_65145	18	4	4	19	38	15	36	39	26	7	10	5	54	25	28	12
Ga01g01857	cluster_65149	16	24	5	44	41	34	74	42	21	20	20	3	37	29	27	6
Ga01g01857	cluster_65152	6	9	17	10	13	5	11	8	4	5	17	10	33	29	12	14
Ga01g01858	cluster_24365	145	146	135	280	102	218	257	99	302	147	199	200	87	174	96	122
Ga01g01860	cluster_65154	21	10	17	40	28	18	31	18	39	12	14	0	30	30	35	15
Ga01g01862	cluster_24369	0	15	34	51	8	30	47	12	26	38	37	3	32	83	25	0
Ga01g01863	cluster_65155	0	8	4	12	15	33	5	16	9	7	11	6	7	7	12	14
Ga01g01863	cluster_65157	14	29	16	45	24	48	28	44	23	26	46	3	26	44	45	33
Ga01g01864	cluster_65159	5	2	6	12	50	8	6	21	6	9	63	2	14	17	7	14
Ga01g01864	cluster_65161	6	4	0	3	0	3	0	2	0	4	0	17	0	8	0	1
Ga01g01864	cluster_65162	15	20	29	21	59	9	7	38	15	15	102	2	16	45	21	27
Ga01g01865	cluster_65165	5	0	0	46	34	45	27	39	24	25	30	13	7	18	17	104
Ga01g01865	cluster_65167	22	4	0	61	68	86	21	76	39	37	33	18	1	28	24	180
Ga01g01866	cluster_24374	3	92	72	97	52	43	8	30	28	71	51	38	57	83	83	53
Ga01g01866	cluster_24375	18	23	8	27	52	38	11	30	14	43	63	15	12	8	29	20
Ga01g01866	cluster_24377	2	13	28	23	32	27	5	23	8	16	68	37	33	46	49	28
Ga01g01867	cluster_65169	0	24	8	43	7	0	0	4	1	62	15	0	30	23	33	0
Ga01g01868	cluster_24380	0	5	0	21	0	0	0	0	16	19	119	0	14	74	0	0
Ga01g01870	cluster_24385	0	4	0	25	0	2	32	0	25	39	34	655	4	27	4	10
Ga01g01870	cluster_24386	0	0	0	11	0	0	53	0	43	13	18	476	6	9	11	0
Ga01g01871	cluster_24388	47	41	61	113	84	40	42	88	89	61	142	31	81	89	88	91
Ga01g01871	cluster_24389	28	10	11	35	40	45	23	56	39	35	81	14	25	52	17	32
Ga01g01872	cluster_65173	90	0	0	3	0	0	2	0	1	0	0	0	0	0	2	3
Ga01g01873	cluster_24391	1	26	9	26	19	13	5	16	12	19	16	7	11	0	21	7
Ga01g01873	cluster_24393	4	9	6	22	33	39	3	20	11	16	18	19	6	10	10	7
Ga01g01874	cluster_24397	0	1	10	16	8	1	2	6	4	7	15	0	17	5	4	2
Ga01g01874	cluster_24398	0	1	10	2	6	0	4	3	0	0	4	3	11	0	1	2
Ga01g01875	cluster_24399	1	0	9	37	12	10	2	4	4	11	10	0	0	39	0	7
Ga01g01875	cluster_24401	8	29	33	63	78	112	21	44	26	77	69	19	27	72	48	24
Ga01g01875	cluster_24402	18	45	17	139	189	92	85	149	41	92	91	31	8	39	49	71
Ga01g01876	cluster_24403	295	124	42	420	72	87	142	74	657	70	77	14	40	102	103	73
Ga01g01877	cluster_65175	27	13	0	4	3	72	235	0	89	0	2	0	0	0	0	4
Ga01g01878	cluster_65176	85	51	13	166	182	87	11	153	34	58	26	8	0	42	75	35
Ga01g01878	cluster_65177	3	28	26	148	204	123	27	146	11	36	36	29	40	125	99	25
Ga01g01878	cluster_65179	87	137	148	302	198	101	59	152	99	169	188	124	77	410	166	115
Ga01g01879	cluster_24407	575	60	47	100	144	74	29	88	49	84	162	155	42	52	90	139
Ga01g01881	cluster_24408	4	4	2	20	19	62	6	23	19	16	8	5	18	37	36	11
Ga01g01882	cluster_24409	0	0	0	4	42	305	172	119	103	0	0	3	3	0	2	0
Ga01g01883	cluster_24410	1	19	13	26	7	6	4	5	7	6	5	0	0	10	0	0
Ga01g01886	cluster_24412	0	30	40	23	78	18	3	37	8	14	31	5	14	13	3	3
Ga01g01888	cluster_65184	2	1	68	14	15	4	2	1	4	1	2	0	0	17	0	0
Ga01g01889	cluster_65185	4134	0	4	35	22	596	741	141	616	0	7	0	5	0	0	6
Ga01g01890	cluster_24415	1	19	5	17	17	0	1	12	2	2	1	0	0	0	2	1
Ga01g01890	cluster_24417	0	3	4	8	4	0	1	4	0	9	4	22	0	5	3	0
Ga01g01890	cluster_24418	1	0	4	8	15	10	2	9	5	6	18	13	3	10	9	18
Ga01g01892	cluster_65188	28	20	25	24	46	113	56	52	58	26	47	78	24	25	34	48
Ga01g01892	cluster_65189	71	62	99	170	73	49	81	66	170	68	179	18	120	129	104	167
Ga01g01893	cluster_24420	0	13	8	16	19	38	9	20	13	12	13	6	22	23	7	7
Ga01g01894	cluster_24421	6	1	0	30	0	8	518	10	405	45	69	0	208	44	1	1
Ga01g01896	cluster_65190	3	159	172	416	512	568	201	444	170	301	559	213	291	415	184	78
Ga01g01897	cluster_24422	0	0	0	8	0	0	6815	0	2558	0	1	2109	0	0	1	0
Ga01g01899	cluster_24423	1	53	110	42	0	30	9	8	20	97	49	4	35	89	9	0
Ga01g01900	cluster_24424	7	130	73	331	388	257	81	327	71	179	222	32	113	148	153	40
Ga01g01901	cluster_24425	5	0	2	3	21	12	4	17	3	2	4	0	5	19	3	0
Ga01g01903	cluster_65198	10	9	56	14	6	4	2	5	7	11	5	18	16	10	11	14
Ga01g01905	cluster_24426	0	17	6	15	14	5	4	9	2	9	16	11	8	14	5	2
Ga01g01906	cluster_24428	1	4	14	2	15	10	0	6	1	6	4	13	0	6	5	1
Ga01g01906	cluster_24429	22	28	37	93	110	53	46	84	51	52	75	208	23	60	56	75
Ga01g01907	cluster_65199	2	36	34	70	7	11	2	3	35	67	15	15	29	19	71	11
Ga01g01908	cluster_65202	23	0	0	20	104	105	369	56	228	16	21	1	36	52	6	3
Ga01g01909	cluster_24430	0	7	0	11	1	0	110	2	73	42	4	21	490	14	51	0
Ga01g01911	cluster_24432	1	6	19	40	2	7	4	1	1	46	21	0	33	22	35	1
Ga01g01911	cluster_24433	0	31	42	96	0	0	1	1	0	82	31	0	21	46	26	3
Ga01g01911	cluster_24437	0	12	3	25	2	0	3	0	1	16	18	0	3	14	0	1
Ga01g01911	cluster_24438	0	17	10	12	0	0	3	1	1	36	21	0	10	8	7	0
Ga01g01914	cluster_24439	26	22	26	84	24	9	16	25	92	55	76	0	15	50	40	61
Ga01g01914	cluster_24440	2	2	2	15	9	7	1	3	15	3	4	1	3	21	7	6
Ga01g01916	cluster_65205	0	0	0	26	42	16	2	39	2	9	5	0	12	0	0	0
Ga01g01917	cluster_65206	22	14	0	10	61	20	14	24	12	15	28	10	24	48	27	2
Ga01g01917	cluster_65207	48	8	4	8	4	9	1	2	1	10	22	0	12	58	0	2
Ga01g01918	cluster_24451	0	15	12	32	1	1	4	3	2	15	0	0	0	16	15	0
Ga01g01922	cluster_24453	0	17	26	70	42	27	36	17	20	71	52	224	5	79	12	0
Ga01g01926	cluster_24456	0	23	33	16	24	11	11	10	11	34	25	0	10	35	4	0
Ga01g01928	cluster_65214	4	5	7	21	23	14	4	14	12	7	16	10	3	12	21	7
Ga01g01929	cluster_65217	7	11	3	30	16	12	6	38	14	16	18	8	43	17	30	8
Ga01g01932	cluster_65220	0	0	2	16	16	4	4	16	0	9	7	0	0	12	5	1
Ga01g01932	cluster_65222	1	41	10	43	50	48	29	43	19	58	84	5	15	52	21	14
Ga01g01932	cluster_65224	0	2	0	3	25	4	6	6	3	12	7	3	4	11	12	5
Ga01g01934	cluster_24459	7	40	14	126	111	148	55	149	68	80	147	17	194	79	104	58
Ga01g01936	cluster_24463	0	1	27	286	546	348	35	535	181	134	106	0	478	367	7	2
Ga01g01941	cluster_24464	0	0	0	0	0	0	0	0	0	0	0	10	0	0	0	0
Ga01g01941	cluster_24465	8	18	38	92	80	45	15	76	47	68	144	21	19	73	15	25
Ga01g01941	cluster_24466	0	25	19	18	23	19	7	11	12	10	43	0	15	29	2	10
Ga01g01943	cluster_24467	2	4	12	9	12	20	13	17	13	6	9	6	22	13	30	2
Ga01g01943	cluster_24470	6	17	7	48	83	61	15	98	35	23	39	3	19	11	17	2
Ga01g01947	cluster_65234	25	91	22	181	98	220	37	194	88	139	277	34	83	162	118	71
Ga01g01948	cluster_24473	6	10	17	98	347	190	82	328	52	119	138	9	183	149	25	17
Ga01g01950	cluster_65235	26	242	50	1041	49	21	36	84	762	524	83	0	76	123	1537	164
Ga01g01950	cluster_65236	102	1353	367	7255	297	152	398	504	6138	2570	398	4	299	1402	6296	864
Ga01g01951	cluster_24477	11	14	11	29	73	9	5	21	15	23	44	44	23	13	20	20
Ga01g01952	cluster_65239	520	91	67	327	231	175	178	207	527	106	333	87	111	64	291	211
Ga01g01953	cluster_24478	5	119	103	204	83	40	34	60	52	125	87	18	34	107	109	27
Ga01g01953	cluster_24479	1	26	11	24	38	36	17	36	24	9	52	25	2	3	16	8
Ga01g01954	cluster_65242	2	10	18	97	3	10	6	9	50	37	50	4	23	32	111	78
Ga01g01955	cluster_24480	36	38	50	209	10	11	25	18	96	38	27	0	29	59	97	73
Ga01g01960	cluster_65243	0	6	0	23	1	0	2	0	47	70	0	0	114	116	6	1
Ga01g01961	cluster_24481	54	4	0	20	1	0	1	3	6	2	6	0	6	14	0	5
Ga01g01962	cluster_65246	14	28	13	39	11	17	6	9	17	29	14	9	17	5	37	23
Ga01g01962	cluster_65247	13	56	71	39	20	13	6	20	25	54	45	2	12	25	29	57
Ga01g01963	cluster_65248	8	572	50	2611	174	345	60	160	133	814	337	3	6	1041	481	12
Ga01g01963	cluster_65249	4	54	5	237	55	38	2	46	23	86	49	0	17	109	246	15
Ga01g01964	cluster_65251	2	38	8	31	21	3	16	20	16	19	104	0	5	15	34	56
Ga01g01969	cluster_24487	13	286	205	211	7	2	4	4	25	116	15	0	10	18	81	63
Ga01g01970	cluster_24488	0	7	6	10	21	0	22	7	25	11	4	7	2	6	0	1
Ga01g01970	cluster_24491	0	0	0	2	3	13	4	3	8	0	0	0	5	24	1	3
Ga01g01971	cluster_24491	0	0	0	2	3	13	4	3	8	0	0	0	5	24	1	3
Ga01g01974	cluster_24492	69	953	860	898	189	264	121	135	122	180	414	33	87	204	407	391
Ga01g01976	cluster_24496	16	11	3	82	3	17	15	7	94	32	218	0	5	24	60	12
Ga01g01977	cluster_65259	7	0	0	3	0	0	1	0	11	0	42	0	3	9	0	0
Ga01g01978	cluster_24499	16	45	39	130	24	22	50	16	134	26	45	1	23	25	85	27
Ga01g01979	cluster_24501	2	3	12	2	27	0	0	3	4	3	7	2	15	9	13	5
Ga01g01979	cluster_24502	1	7	26	6	19	3	1	7	7	23	14	0	10	10	4	2
Ga01g01980	cluster_65261	27	4	23	14	7	2	2	3	3	2	7	1	32	6	0	11
Ga01g01981	cluster_65264	0	0	0	7	6	0	3	2	8	3	0	90	0	0	2	0
Ga01g01982	cluster_24508	0	18	7	61	55	345	116	100	107	42	74	4	50	56	0	0
Ga01g01983	cluster_24511	9	42	29	148	70	43	55	60	56	47	87	292	40	33	73	20
Ga01g01985	cluster_65266	16	35	43	134	74	61	46	64	48	95	53	20	28	92	27	39
Ga01g01986	cluster_24513	0	45	11	61	4	10	0	3	19	52	30	19	8	19	74	5
Ga01g01987	cluster_65268	0	5	0	6	5	3	0	2	2	10	11	0	2	6	3	0
Ga01g01987	cluster_65269	0	4	10	20	6	8	1	4	4	17	2	0	7	4	16	2
Ga01g01988	cluster_24515	0	0	12	0	0	7	0	9	3	1	0	0	0	0	8	6
Ga01g01990	cluster_24516	0	2	0	0	8	7	1	8	2	1	7	0	1	1	3	0
Ga01g01991	cluster_65273	112	12	4	20	14	27	16	12	73	14	7	8	11	0	17	46
Ga01g01992	cluster_24518	10	76	29	30	54	35	31	32	46	36	44	23	9	21	52	149
Ga01g01992	cluster_24520	0	10	4	2	4	0	16	2	12	6	0	16	2	7	5	15
Ga01g01994	cluster_65279	6	0	4	7	1	8	1	0	1	2	4	0	7	1	5	12
Ga01g01997	cluster_24523	50	327	219	491	80	92	150	49	343	413	579	124	289	281	312	59
Ga01g01998	cluster_24524	49	195	238	712	149	1124	99	286	655	294	641	8	273	416	348	116
Ga01g01999	cluster_65282	24	28	31	198	110	9	43	82	182	135	301	52	23	126	47	285
Ga01g02003	cluster_24525	1	11	35	88	1	0	1	4	1	17	3	0	26	8	6	0
Ga01g02004	cluster_24526	1	697	520	1497	506	1059	339	353	669	747	964	14	58	445	629	44
Ga01g02009	cluster_24532	3	4	4	0	0	0	0	0	0	20	0	0	15	19	0	0
Ga01g02010	cluster_24533	4	102	96	118	82	17	61	36	53	92	100	19	15	73	64	43
Ga01g02010	cluster_24534	2	86	36	90	13	4	124	7	22	60	22	94	20	25	50	20
Ga01g02011	cluster_24535	9	183	38	44	36	38	10	19	18	113	311	0	51	119	66	73
Ga01g02011	cluster_24538	4	142	47	67	19	7	4	5	6	31	252	10	43	74	54	40
Ga01g02012	cluster_24539	58	129	130	292	379	407	192	333	176	282	507	289	278	274	458	303
Ga01g02012	cluster_24540	17	1	8	27	80	61	15	31	19	17	23	91	6	35	13	20
Ga01g02013	cluster_24542	3	5	8	9	11	8	4	9	5	4	2	0	3	10	3	2
Ga01g02014	cluster_65287	1	0	0	60	13	9	2	7	53	24	15	0	11	23	21	2
Ga01g02017	cluster_24544	0	12	11	15	5	0	0	4	2	5	4	0	5	5	17	0
Ga01g02017	cluster_24546	0	25	11	3	4	3	1	0	1	25	7	0	2	4	6	3
Ga01g02017	cluster_24547	2	28	59	37	21	5	5	3	12	41	44	1	8	47	46	0
Ga01g02019	cluster_65290	90	139	161	448	265	205	80	411	213	287	334	203	210	182	194	106
Ga01g02021	cluster_24549	4	20	13	18	51	18	9	30	15	18	52	14	11	16	25	26
Ga01g02022	cluster_65291	72	22	21	82	11	29	22	21	106	24	46	7	9	36	53	68
Ga01g02023	cluster_24553	7	12	22	54	14	11	12	10	23	34	6	18	32	74	21	11
Ga01g02024	cluster_65294	14	7	3	7	30	5	9	20	4	12	22	17	0	10	6	17
Ga01g02024	cluster_65296	8	2	6	6	4	3	17	6	11	11	0	4	2	21	14	10
Ga01g02025	cluster_65301	32	68	40	127	166	117	519	94	251	293	217	6	131	230	41	19
Ga01g02027	cluster_24558	10	39	54	159	421	183	51	391	98	94	175	21	157	187	103	26
Ga01g02027	cluster_24559	8	35	67	82	231	168	133	189	111	57	76	69	102	114	135	19
Ga01g02028	cluster_24560	0	0	0	34	0	0	6	2	82	15	0	0	16	20	0	0
Ga01g02030	cluster_24563	1	57	42	99	55	62	56	36	46	78	123	25	83	52	87	35
Ga01g02031	cluster_24564	34	31	55	86	33	15	66	46	36	86	97	33	104	116	71	44
Ga01g02031	cluster_24565	2	0	6	0	4	0	0	0	1	1	1	18	0	0	0	0
Ga01g02032	cluster_65309	0	0	0	0	0	14	80	0	56	0	0	0	0	0	0	0
Ga01g02033	cluster_24567	1	34	17	62	60	38	44	75	53	93	93	44	47	39	81	15
Ga01g02034	cluster_65313	12	25	34	109	102	104	19	126	49	57	103	36	92	51	47	54
Ga01g02035	cluster_65316	18	65	41	78	50	207	21	348	65	116	193	1	88	78	51	80
Ga01g02036	cluster_65316	18	65	41	78	50	207	21	348	65	116	193	1	88	78	51	80
Ga01g02039	cluster_24575	1	46	19	128	127	99	36	76	95	71	105	2	73	63	338	38
Ga01g02041	cluster_24577	23	252	63	625	840	487	179	733	210	545	900	30	246	359	296	149
Ga01g02042	cluster_65318	2	23	8	25	10	23	4	12	8	2	11	4	0	10	11	3
Ga01g02042	cluster_65319	0	0	0	0	0	0	0	3	0	0	0	5	0	3	0	0
Ga01g02042	cluster_65320	1	44	7	62	37	5	9	26	6	13	39	0	5	13	27	9
Ga01g02043	cluster_24578	11	10	22	38	39	38	37	30	32	19	32	20	29	32	23	25
Ga01g02043	cluster_24579	0	0	0	2	1	3	6	1	3	0	0	6	2	8	0	0
Ga01g02044	cluster_24581	7	90	43	178	153	917	32	873	87	182	126	0	96	137	110	146
Ga01g02044	cluster_24583	4	10	24	36	14	314	20	74	11	27	6	3	31	22	6	15
Ga01g02046	cluster_24588	0	3	6	13	12	0	0	12	2	7	15	0	12	9	13	3
Ga01g02047	cluster_24584	0	0	8	0	2	4	12	19	5	4	9	3	5	12	0	0
Ga01g02047	cluster_24588	0	3	6	13	12	0	0	12	2	7	15	0	12	9	13	3
Ga01g02048	cluster_24589	1	2	4	4	51	25	0	20	0	7	27	0	1	15	7	42
Ga01g02048	cluster_24590	0	0	0	4	27	13	1	16	0	11	16	0	0	2	3	12
Ga01g02049	cluster_24592	3	46	102	85	171	570	48	169	11	177	47	0	93	160	39	120
Ga01g02049	cluster_24593	0	3	0	28	30	12	19	37	7	9	14	0	15	23	3	15
Ga01g02055	cluster_65325	3	21	0	20	15	7	16	8	10	51	13	0	12	44	9	5
Ga01g02056	cluster_65328	1	9	22	56	56	29	22	31	8	28	223	0	35	98	33	9
Ga01g02057	cluster_65329	3	4	8	19	16	0	5	8	2	11	41	21	17	14	9	0
Ga01g02057	cluster_65331	0	9	0	10	22	0	1	2	4	0	73	9	20	19	10	0
Ga01g02058	cluster_24596	0	8	5	20	29	3	0	7	1	5	2	7	1	0	14	4
Ga01g02058	cluster_24597	7	27	53	54	76	15	12	43	11	43	49	12	28	3	43	20
Ga01g02060	cluster_24597	7	27	53	54	76	15	12	43	11	43	49	12	28	3	43	20
Ga01g02062	cluster_24599	0	9	11	2	21	0	1	5	6	6	31	0	4	4	11	2
Ga01g02063	cluster_24603	1	37	11	24	21	26	0	12	9	43	94	0	23	53	38	58
Ga01g02067	cluster_24604	343	0	17	43	4	0	1	0	4	68	2	95	1	5	10	82
Ga01g02068	cluster_65336	0	5	4	23	9	44	16	6	12	38	31	1	19	94	27	1
Ga01g02069	cluster_24605	226	37	22	149	49	789	159	307	284	210	679	271	153	276	59	24
Ga01g02071	cluster_24607	0	0	12	7	5	6	2	2	1	5	38	0	0	6	3	0
Ga01g02073	cluster_65339	0	7	0	22	41	13	15	15	8	22	23	0	12	32	33	2
Ga01g02077	cluster_24612	1	10	25	44	48	113	2	49	8	14	17	0	5	15	4	7
Ga01g02085	cluster_24616	2386	81	9	1470	156	694	107	210	2733	342	99	0	177	107	382	1451
Ga01g02086	cluster_24618	16	6	11	48	76	52	26	63	25	44	28	7	27	61	36	18
Ga01g02088	cluster_65351	5	116	119	513	377	512	176	514	205	262	326	416	257	344	212	57
Ga01g02088	cluster_65352	14	97	136	521	457	543	176	659	292	308	486	171	475	475	395	95
Ga01g02089	cluster_24619	0	1	3	4	0	0	0	1	0	4	25	0	1	8	5	4
Ga01g02090	cluster_65354	63	0	21	10	0	22	1	44	4	5	3	0	86	57	0	0
Ga01g02091	cluster_24621	1	46	68	71	62	23	13	56	23	76	72	0	12	28	24	11
Ga01g02091	cluster_24622	1	12	31	66	36	38	14	32	18	24	31	0	5	33	20	10
Ga01g02092	cluster_24626	0	12	32	4	6	0	0	5	0	29	5	3	66	39	0	0
Ga01g02093	cluster_65356	6	16	14	27	65	30	22	39	7	14	4	0	2	23	25	10
Ga01g02096	cluster_24629	0	24	22	177	283	359	171	472	73	119	134	38	137	130	86	7
Ga01g02096	cluster_24630	0	0	2	24	35	62	92	71	29	8	14	17	18	19	6	0
Ga01g02097	cluster_65358	545	2656	1461	8567	12124	6754	2457	8753	4548	6092	7742	167	2086	4061	2503	3363
Ga01g02099	cluster_65360	1	25	25	72	84	373	89	136	78	134	142	0	156	133	44	9
Ga01g02100	cluster_24632	0	0	3	5	22	7	1	13	3	4	8	0	5	4	24	0
Ga01g02101	cluster_65361	0	11	0	12	21	6	8	10	6	9	17	0	8	6	2	5
Ga01g02103	cluster_65363	21	28	12	136	345	102	77	284	60	64	46	25	76	50	31	45
Ga01g02103	cluster_65364	7	6	3	32	20	9	6	21	19	22	7	3	16	12	47	13
Ga01g02103	cluster_65366	9	3	12	3	21	0	1	7	0	4	0	49	4	11	4	9
Ga01g02103	cluster_65367	1	10	17	10	44	5	1	19	1	6	4	7	0	7	9	6
Ga01g02103	cluster_65369	62	70	83	162	287	64	20	135	93	55	66	311	121	63	247	69
Ga01g02104	cluster_65369	62	70	83	162	287	64	20	135	93	55	66	311	121	63	247	69
Ga01g02106	cluster_65372	12	53	16	66	163	41	93	76	74	85	120	242	12	67	30	23
Ga01g02106	cluster_65374	5	32	4	60	37	12	19	23	17	20	43	27	3	19	34	7
Ga01g02106	cluster_65377	29	59	30	78	83	39	27	72	33	59	174	45	30	41	36	59
Ga01g02107	cluster_24634	55	17	11	30	22	73	103	25	62	30	66	42	42	24	32	34
Ga01g02107	cluster_24636	3	18	18	53	8	15	3	3	5	54	58	8	10	28	32	6
Ga01g02107	cluster_24638	56	26	27	18	25	47	18	24	10	27	197	30	2	18	22	8
Ga01g02108	cluster_24639	7	69	28	2736	4747	1407	209	3123	247	1139	494	4	1361	1161	17	304
Ga01g02109	cluster_65379	101	114	227	245	291	415	163	584	179	192	269	103	405	376	170	194
Ga01g02110	cluster_24640	71	71	108	249	337	624	498	244	380	880	582	23	411	932	102	169
Ga01g02111	cluster_24641	146	114	68	360	193	204	97	188	268	154	220	7	43	178	212	1574
Ga01g02112	cluster_24642	30	19	7	35	3	59	13	22	22	19	19	23	13	33	41	29
Ga01g02112	cluster_24643	37	35	19	99	20	75	41	49	57	78	52	27	83	130	49	44
Ga01g02112	cluster_24645	14	31	7	51	26	195	77	135	54	45	50	11	111	65	60	41
Ga01g02112	cluster_24646	38	109	104	257	253	333	224	252	120	184	306	323	225	178	93	103
Ga01g02113	cluster_24647	90	0	13	31	4	28	91	12	58	49	153	57	58	16	5	1
Ga01g02113	cluster_24648	56	0	0	7	18	44	86	17	39	35	197	99	56	13	1	9
Ga01g02115	cluster_65384	11	13	25	45	25	24	14	14	30	35	21	36	26	16	42	18
Ga01g02116	cluster_24651	0	17	10	15	14	24	7	5	4	4	0	0	5	11	5	1
Ga01g02118	cluster_24653	1	18	22	46	90	11	0	54	8	38	106	22	103	87	103	187
Ga01g02118	cluster_24654	0	3	0	7	1	0	12	1	4	4	2	0	3	6	1	10
Ga01g02119	cluster_24656	0	3	10	3	36	6	3	7	1	6	14	3	7	2	5	12
Ga01g02120	cluster_24658	8	29	12	84	99	97	52	91	30	46	82	37	26	48	22	32
Ga01g02121	cluster_24659	0	0	0	4	0	23	0	7	0	0	0	0	0	0	0	0
Ga01g02122	cluster_24661	5	3	9	13	18	5	1	8	5	16	27	0	2	6	8	10
Ga01g02122	cluster_24663	5	2	5	4	5	7	2	14	4	1	6	3	0	0	0	2
Ga01g02123	cluster_24664	8	44	300	69	62	47	6	24	97	34	458	0	191	193	64	44
Ga01g02124	cluster_65388	19	491	450	1006	947	1519	1205	1153	911	756	1522	981	869	861	927	204
Ga01g02125	cluster_65390	1	161	154	73	17	11	8	7	5	249	767	16	310	413	156	12
Ga01g02127	cluster_24665	5	48	46	133	68	188	90	87	107	107	112	17	103	86	141	103
Ga01g02127	cluster_24666	12	42	56	130	121	217	83	140	92	65	125	15	78	89	104	54
Ga01g02128	cluster_65395	2	214	115	386	477	525	373	662	175	356	342	101	148	358	196	93
Ga01g02129	cluster_65398	0	0	3	24	10	32	6	28	7	15	5	0	7	10	11	33
Ga01g02130	cluster_24667	0	20	38	18	0	0	0	0	1	68	103	2	49	102	54	3
Ga01g02130	cluster_24670	1	5	9	5	0	10	0	2	2	14	23	0	18	33	12	0
Ga01g02130	cluster_24671	0	1	10	0	0	5	0	0	0	7	28	1	27	25	1	0
Ga01g02131	cluster_24672	0	8	4	32	43	47	23	19	19	12	24	0	25	17	21	3
Ga01g02132	cluster_65401	2	0	7	0	8	3	0	8	8	6	11	8	5	14	2	16
Ga01g02132	cluster_65402	1	0	5	6	11	3	9	19	1	5	0	15	0	0	4	4
Ga01g02132	cluster_65403	9	3	3	7	8	0	3	4	4	7	0	4	0	0	15	5
Ga01g02134	cluster_65407	619	301	171	703	278	495	136	309	787	431	587	46	340	360	502	431
Ga01g02135	cluster_65408	142	361	398	621	235	298	269	193	461	706	1062	160	495	620	744	322
Ga01g02136	cluster_65412	1	9	26	16	0	35	7	1	12	2	3	0	0	0	11	0
Ga01g02137	cluster_65413	59	410	52	236	236	69	14	46	124	92	2481	3	97	257	83	255
Ga01g02141	cluster_24673	39	216	629	433	376	355	152	848	153	460	860	224	433	668	427	195
Ga01g02141	cluster_24674	26	53	50	135	118	110	96	251	119	100	207	256	79	77	232	31
Ga01g02142	cluster_24676	0	10	17	10	4	5	4	9	4	6	11	5	7	17	6	11
Ga01g02142	cluster_24677	2	10	5	28	36	45	24	19	18	32	23	7	22	32	26	9
Ga01g02142	cluster_24679	5	4	6	21	36	13	7	15	20	15	24	11	21	11	2	3
Ga01g02143	cluster_65415	2	19	15	31	40	73	23	43	23	26	49	2	35	26	12	2
Ga01g02144	cluster_24683	27	13	22	20	3	12	3	4	6	10	930	0	72	106	49	7
Ga01g02145	cluster_24684	10	3	94	3	1	0	0	0	2	15	43	2	134	97	0	39
Ga01g02145	cluster_24685	4	6	97	0	8	0	0	3	7	8	70	0	35	83	0	42
Ga01g02145	cluster_24687	4	22	475	14	69	0	7	4	6	36	134	17	123	93	2	64
Ga01g02147	cluster_24693	1	5	10	7	34	15	1	6	5	17	13	0	10	10	0	0
Ga01g02150	cluster_65423	444	328	400	577	30	171	90	35	157	411	275	7	49	351	667	550
Ga01g02152	cluster_24696	6	27	21	66	91	21	13	73	29	58	85	7	35	25	42	10
Ga01g02153	cluster_65428	10	81	73	134	189	170	84	130	66	76	141	40	80	89	108	22
Ga01g02155	cluster_65430	0	111	187	124	191	209	254	194	154	146	116	72	76	285	84	21
Ga01g02156	cluster_65433	1	12	2	11	4	0	1	1	2	19	1	0	17	6	6	3
Ga01g02157	cluster_65435	0	13	11	29	7	4	0	0	0	0	2	0	0	0	47	1
Ga01g02158	cluster_65437	0	0	0	4	12	8	0	9	0	0	11	0	0	1	0	78
Ga01g02160	cluster_65439	0	0	0	0	2	0	5	0	8	31	4	0	33	84	0	0
Ga01g02162	cluster_65441	204	11	16	75	49	25	15	45	36	25	43	23	10	27	43	74
Ga01g02162	cluster_65442	44	4	11	11	11	4	0	5	6	9	2	6	12	19	0	19
Ga01g02163	cluster_65443	20	20	18	82	84	433	125	73	94	158	41	8	59	181	17	81
Ga01g02164	cluster_65445	152	27	26	123	369	120	203	106	78	130	90	17	51	76	65	600
Ga01g02165	cluster_24698	8	45	58	60	78	4	18	46	19	66	64	8	36	57	74	33
Ga01g02165	cluster_24699	22	31	51	76	47	66	4	40	43	72	119	27	26	49	50	34
Ga01g02166	cluster_65448	16	10	21	61	77	55	8	52	37	31	40	10	32	31	44	27
Ga01g02167	cluster_65450	10	18	28	59	148	124	42	103	32	51	34	3	37	19	12	3
Ga01g02171	cluster_24707	0	3	0	8	7	1	0	4	4	22	55	19	23	98	9	1
Ga01g02171	cluster_24708	0	0	0	4	16	5	13	12	0	16	8	0	13	18	4	2
Ga01g02171	cluster_24710	0	14	4	30	22	65	27	16	7	48	16	17	16	60	17	3
Ga01g02174	cluster_24715	10	33	45	50	93	49	49	72	29	31	66	5	18	24	29	27
Ga01g02175	cluster_24717	16	8	27	101	114	267	150	112	87	88	65	82	33	42	31	16
Ga01g02175	cluster_24719	12	5	30	32	83	92	88	82	65	45	81	86	11	42	7	11
Ga01g02176	cluster_24723	0	5	9	15	29	3	22	15	15	31	15	0	383	44	5	4
Ga01g02177	cluster_65458	1333	73	64	373	22	30	24	43	1070	87	38	1	89	12	261	652
Ga01g02177	cluster_65459	414	62	16	191	0	4	33	14	469	42	15	0	10	8	118	267
Ga01g02180	cluster_65460	0	37	18	152	463	474	719	255	183	138	936	0	54	176	32	2
Ga01g02181	cluster_24726	18	24	46	126	46	16	8	41	59	83	71	27	24	54	57	64
Ga01g02182	cluster_65462	119	70	109	245	120	209	89	182	241	145	159	177	105	176	171	70
Ga01g02184	cluster_24727	44	68	94	156	106	16	46	51	69	90	85	62	39	82	86	76
Ga01g02184	cluster_24728	152	15	32	26	47	77	19	43	42	27	30	19	28	19	53	94
Ga01g02185	cluster_65472	5	2	9	1	14	0	4	14	10	3	9	0	12	0	0	0
Ga01g02186	cluster_24730	6	20	15	28	67	19	4	51	8	20	25	12	15	14	27	12
Ga01g02186	cluster_24731	0	7	4	6	60	7	13	19	4	13	10	0	0	3	3	3
Ga01g02187	cluster_65478	15	7	9	67	67	31	6	45	16	31	41	0	34	31	30	8
Ga01g02187	cluster_65482	3	5	8	7	21	3	1	12	4	0	6	0	5	5	20	8
Ga01g02188	cluster_24733	0	26	19	56	6	6	2	2	0	23	18	0	9	130	110	1
Ga01g02188	cluster_24734	0	13	0	17	1	1	0	0	1	1	3	0	3	13	39	0
Ga01g02189	cluster_24735	29	28	6	78	53	25	20	33	39	32	15	56	67	9	45	212
Ga01g02190	cluster_24736	611	2	0	564	2	0	1	2	65	2	13	0	219	534	3	10783
Ga01g02191	cluster_65483	252	307	338	986	438	2022	572	768	1187	917	932	147	970	809	666	580
Ga01g02192	cluster_65484	30	101	106	167	142	65	66	78	132	168	187	9	69	127	126	134
Ga01g02193	cluster_65485	0	5	0	15	0	22	0	7	2	23	3	0	31	30	8	4
Ga01g02194	cluster_24739	0	0	0	52	0	0	85	0	54	41	4	5	600	21	0	6
Ga01g02195	cluster_24740	2	4	16	83	0	7	96	1	71	154	65	9	2608	138	93	31
Ga01g02195	cluster_24742	0	7	27	100	0	0	221	0	78	117	43	53	873	228	25	11
Ga01g02196	cluster_65486	5	9	23	88	112	168	33	99	37	65	44	0	44	72	23	17
Ga01g02198	cluster_65488	0	6	49	34	85	80	148	61	90	47	1227	19	228	384	14	1
Ga01g02199	cluster_65491	0	13	20	34	25	29	0	43	9	14	56	0	46	18	25	5
Ga01g02200	cluster_65493	0	138	198	177	17	86	27	44	20	145	167	12	17	170	24	6
Ga01g02201	cluster_65493	0	138	198	177	17	86	27	44	20	145	167	12	17	170	24	6
Ga01g02201	cluster_65495	0	97	25	121	0	30	40	12	15	36	21	0	11	21	32	1
Ga01g02201	cluster_65496	28	131	140	354	276	137	46	185	151	178	281	147	133	163	392	142
Ga01g02202	cluster_65497	53	43	341	93	281	99	51	170	65	106	280	90	129	179	127	123
Ga01g02203	cluster_65498	0	36	36	55	110	121	60	104	34	104	35	0	41	82	7	17
Ga01g02204	cluster_24746	0	5	0	2	4	6	1	3	3	1	2	5	5	7	22	1
Ga01g02204	cluster_24748	4	27	29	5	7	0	10	10	6	12	41	0	25	26	43	2
Ga01g02206	cluster_24751	9	5	0	12	21	68	67	42	16	9	5	0	3	0	3	5
Ga01g02207	cluster_65500	0	5	0	9	6	15	8	2	1	1	1	0	0	5	0	0
Ga01g02209	cluster_65501	22	103	271	363	279	180	63	273	81	223	272	89	204	318	221	41
Ga01g02210	cluster_65502	0	0	37	10	20	15	24	5	8	6	36	0	3	19	0	0
Ga01g02210	cluster_65503	0	5	53	8	22	33	29	8	10	30	92	0	26	57	5	0
Ga01g02211	cluster_65504	43	4	6	0	4	10	1	0	6	1	126	0	0	0	3	18
Ga01g02211	cluster_65505	966	105	65	192	47	148	58	69	456	134	639	28	166	195	119	361
Ga01g02213	cluster_65504	43	4	6	0	4	10	1	0	6	1	126	0	0	0	3	18
Ga01g02213	cluster_65505	966	105	65	192	47	148	58	69	456	134	639	28	166	195	119	361
Ga01g02214	cluster_65506	1	1	0	6	77	49	15	65	18	18	42	30	12	33	0	0
Ga01g02215	cluster_65509	1	0	5	8	8	2	12	18	6	19	9	0	14	7	1	0
Ga01g02215	cluster_65511	1	0	4	31	9	21	5	14	13	13	19	5	17	13	11	8
Ga01g02217	cluster_24753	108	31	69	72	22	21	13	13	49	38	22	21	42	64	16	48
Ga01g02218	cluster_65517	0	0	0	20	11	0	6	23	6	2	1	0	0	0	0	609
Ga01g02219	cluster_24756	3	72	44	430	932	171	66	646	139	318	273	1	150	249	169	73
Ga01g02219	cluster_24757	0	2	0	42	38	40	34	41	38	54	17	17	17	34	35	7
Ga01g02221	cluster_65519	82	243	29	22512	28	182	1179	217	25884	1349	301	6	1117	2792	3019	11961
Ga01g02222	cluster_65521	0	103	37	71	1	6	0	3	3	837	140	0	409	1009	2	3
Ga01g02223	cluster_65522	9	14	14	34	11	5	10	15	16	10	11	8	7	24	22	46
Ga01g02224	cluster_24759	0	88	89	147	229	248	217	210	115	137	280	159	78	167	51	19
Ga01g02225	cluster_65524	0	2	0	8	7	2	3	6	0	4	3	8	3	0	10	1
Ga01g02227	cluster_65528	0	14	15	7	0	9	0	0	0	271	0	0	36	89	5	2
Ga01g02228	cluster_65531	5	7	11	10	13	11	19	19	20	14	18	0	10	5	24	14
Ga01g02228	cluster_65532	6	1	1	0	10	4	1	8	3	11	0	2	2	6	11	5
Ga01g02228	cluster_65533	4	1	9	0	4	7	8	5	6	8	0	4	15	0	0	2
Ga01g02229	cluster_65540	25	7	19	11	40	23	28	23	24	7	53	72	26	18	12	18
Ga01g02229	cluster_65541	18	7	11	25	21	9	5	17	5	12	13	30	1	7	14	22
Ga01g02229	cluster_65546	39	3	5	21	21	12	12	9	24	12	27	5	20	13	39	39
Ga01g02230	cluster_65547	10	108	55	233	267	152	135	283	110	255	348	227	127	115	111	121
Ga01g02231	cluster_65547	10	108	55	233	267	152	135	283	110	255	348	227	127	115	111	121
Ga01g02231	cluster_65548	8	0	14	13	10	14	18	7	22	3	9	56	1	7	1	24
Ga01g02231	cluster_65549	4	0	42	1	4	23	7	7	7	0	3	0	24	5	0	36
Ga01g02232	cluster_65550	12	2	11	8	1	0	1	0	14	10	32	0	14	11	17	19
Ga01g02232	cluster_65551	118	227	98	159	14	8	8	5	119	66	1464	17	217	93	357	252
Ga01g02236	cluster_24762	13	57	30	164	70	101	26	46	210	142	424	1	71	91	132	116
Ga01g02236	cluster_24763	24	30	22	181	70	174	79	69	159	50	94	20	28	71	36	52
Ga01g02237	cluster_24768	134	49	80	144	253	580	481	211	337	107	253	76	199	220	144	194
Ga01g02240	cluster_24769	23	73	59	142	222	234	200	230	160	103	331	139	109	101	97	48
Ga01g02241	cluster_24771	0	0	0	0	0	0	2	0	1	27	39	0	93	41	0	0
Ga01g02241	cluster_24772	0	0	0	0	0	0	0	0	1	20	12	0	35	8	0	0
Ga01g02242	cluster_65555	2	74	52	110	209	223	151	167	80	92	193	3	80	93	15	12
Ga01g02243	cluster_24773	59	22	8	56	74	80	26	61	45	45	30	15	30	29	35	31
Ga01g02244	cluster_24776	6	6	11	32	6	11	7	10	11	15	7	3	24	8	26	21
Ga01g02244	cluster_24777	1	12	11	4	18	5	0	10	0	10	5	5	1	0	17	28
Ga01g02247	cluster_24779	10	0	5	1	30	4	1	12	2	3	11	2	5	14	5	17
Ga01g02247	cluster_24783	152	34	26	89	71	70	71	81	142	118	126	87	99	58	128	112
Ga01g02247	cluster_24786	14	83	22	100	107	54	59	91	33	97	89	115	36	48	31	23
Ga01g02250	cluster_24793	20	3	6	44	48	31	34	40	22	48	75	35	28	21	37	38
Ga01g02250	cluster_24794	2	11	0	0	9	0	4	7	2	7	17	8	0	2	3	9
Ga01g02251	cluster_65559	41	136	80	113	40	95	167	45	189	154	156	61	50	93	71	59
Ga01g02252	cluster_24797	0	19	0	31	8	201	24	4	6	14	0	4	27	1	80	0
Ga01g02253	cluster_24798	6	18	7	14	30	14	10	22	15	18	20	6	10	9	25	15
Ga01g02254	cluster_65561	30	42	23	153	63	218	51	65	97	78	90	36	75	141	98	45
Ga01g02255	cluster_65562	22	30	10	95	60	66	13	29	72	42	78	30	76	52	45	42
Ga01g02255	cluster_65563	45	28	15	108	21	63	85	34	147	55	40	16	32	72	63	47
Ga01g02256	cluster_24802	27	13	24	55	73	73	44	60	61	55	118	31	45	69	76	52
Ga01g02257	cluster_65566	4	8	9	19	48	18	14	20	7	39	7	0	0	1	4	1
Ga01g02258	cluster_24805	239	186	839	192	89	59	102	40	138	335	234	29	185	451	191	56
Ga01g02259	cluster_65567	0	9	23	8	0	0	2	2	4	3	0	19	15	0	4	6
Ga01g02259	cluster_65568	13	43	45	67	31	19	8	13	113	19	25	3	87	10	32	61
Ga01g02263	cluster_65569	0	104	44	86	2	0	2	0	62	46	0	0	10	0	5	71
Ga01g02265	cluster_65571	0	0	0	0	0	22	1	35	2	0	0	0	0	0	4	0
Ga01g02265	cluster_65572	0	0	0	0	0	65	1	69	0	0	0	0	0	0	0	0
Ga01g02265	cluster_65574	0	0	1	0	0	80	6	67	4	0	0	0	0	0	0	0
Ga01g02266	cluster_24809	0	0	0	27	53	137	2	29	5	1	0	0	1	1	2	195
Ga01g02266	cluster_24810	0	6	0	14	17	152	1	18	0	0	0	0	1	2	0	36
Ga01g02267	cluster_24811	23	47	115	129	37	24	6	44	59	83	83	60	42	102	142	63
Ga01g02268	cluster_24813	0	11	3	7	0	0	5	8	0	7	3	0	4	18	0	0
Ga01g02269	cluster_24815	4	1	0	7	2	6	1	0	3	0	0	0	0	0	10	2
Ga01g02270	cluster_24816	579	41	6	289	7	0	18	2	390	36	114	5	32	63	35	111
Ga01g02271	cluster_24817	11	77	0	13	1	0	0	0	3	14	41	0	4	12	41	6
Ga01g02271	cluster_24820	0	0	0	7	6	0	1	0	4	2	72	0	0	10	6	0
Ga01g02273	cluster_65575	3	25	29	77	10	57	28	14	32	163	108	7	80	154	88	0
Ga01g02274	cluster_65576	95	2	0	0	0	4	1	4	1	0	1	0	10	7	3	0
Ga01g02274	cluster_65578	78	0	0	2	5	0	4	1	0	3	1	0	20	6	5	1
Ga01g02274	cluster_65579	29	0	0	3	3	0	0	3	4	2	0	0	18	2	4	0
Ga01g02279	cluster_65581	0	5	11	5	0	0	1	0	1	8	4	207	25	7	0	0
Ga01g02279	cluster_65583	2	11	38	12	0	0	0	0	0	21	12	83	96	93	0	1
Ga01g02280	cluster_65584	1	19	76	92	143	121	218	70	70	85	45	5	46	75	22	27
Ga01g02281	cluster_24824	106	27	8	249	17	4	16	31	187	39	508	7	64	104	35	34
Ga01g02282	cluster_24830	1	4	0	25	39	15	5	11	4	6	0	0	1	0	0	0
Ga01g02282	cluster_24831	2	0	1	5	18	19	1	9	1	0	2	2	3	1	0	0
Ga01g02283	cluster_65585	122	149	95	305	198	113	178	184	256	241	182	331	171	185	331	167
Ga01g02284	cluster_65588	5	25	31	33	39	5	4	32	4	20	62	12	29	29	34	53
Ga01g02285	cluster_24833	0	10	38	0	0	0	1	4	8	6	4	0	26	33	0	0
Ga01g02286	cluster_24834	1	34	4	41	0	9	0	0	3	8	2	0	23	5	392	2
Ga01g02287	cluster_24836	6	20	30	29	53	26	34	27	15	38	143	17	22	12	20	81
Ga01g02287	cluster_24838	1	1	0	3	18	5	6	9	6	3	14	7	1	1	5	14
Ga01g02287	cluster_24839	0	4	4	12	9	13	16	14	2	10	10	45	10	18	8	17
Ga01g02289	cluster_65589	262	128	10	1151	2	0	22	0	657	14	9	81	3	0	1246	146
Ga01g02289	cluster_65590	906	367	3	3130	9	0	77	0	1369	20	25	161	7	2	3565	486
Ga01g02290	cluster_24840	28	25	23	88	64	91	50	55	70	40	56	14	33	31	44	55
Ga01g02290	cluster_24841	10	0	2	9	19	6	22	15	18	11	14	6	0	27	13	16
Ga01g02293	cluster_24848	8992	5	0	407	10	0	1	0	32	9	0	20	8	0	3	491
Ga01g02294	cluster_65592	0	0	0	15	9	67	36	29	14	4	9	0	16	8	0	3
Ga01g02296	cluster_24851	1373	0	0	152	1	5	4	0	9	3	0	0	7	8	0	145
Ga01g02297	cluster_65599	0	591	397	598	532	1116	15	523	18	936	228	0	96	216	49	12
Ga01g02298	cluster_65600	2	345	80	595	564	670	144	442	110	1111	346	0	114	340	158	73
Ga01g02300	cluster_24858	34	78	366	969	60	200	1565	131	2483	647	507	0	324	1982	59	116
Ga01g02301	cluster_24860	85	13	38	124	19	3	20	4	196	4	20	0	17	40	37	63
Ga01g02301	cluster_24861	7	19	12	62	4	4	0	1	49	6	7	6	5	7	9	10
Ga01g02302	cluster_65604	0	6	0	30	114	50	34	49	20	22	4	0	11	53	6	2
Ga01g02305	cluster_24865	48	10	16	73	154	214	83	109	82	72	74	4	39	96	22	27
Ga01g02306	cluster_65605	18	10	12	46	23	56	17	27	45	29	16	3	23	24	18	15
Ga01g02307	cluster_24871	2	9	10	86	72	35	0	47	8	12	18	9	23	18	25	5
Ga01g02307	cluster_24872	4	12	6	16	46	7	8	26	6	4	42	23	5	12	4	9
Ga01g02308	cluster_65608	0	9	0	26	22	25	47	19	9	21	69	0	8	22	0	1
Ga01g02308	cluster_65609	0	11	0	8	21	19	20	19	5	14	19	0	5	19	3	0
Ga01g02308	cluster_65611	0	9	5	6	16	20	18	17	5	37	76	1	11	28	4	0
Ga01g02309	cluster_65615	53	20	6	29	27	22	53	30	21	17	34	24	15	27	17	30
Ga01g02309	cluster_65618	68	31	27	95	48	61	40	34	67	17	38	8	10	52	36	53
Ga01g02310	cluster_65621	4	6	22	238	60	285	26	166	32	90	212	14	59	177	5	579
Ga01g02312	cluster_65625	0	0	0	0	0	0	0	0	0	3	7	0	40	10	10	0
Ga01g02314	cluster_24873	8	1	0	38	4	5	0	5	7	15	21	0	21	19	30	9
Ga01g02315	cluster_65627	11	79	127	179	149	223	165	118	60	193	415	11	187	315	171	25
Ga01g02316	cluster_24874	80	31	22	93	22	47	32	37	193	54	31	12	55	43	36	73
Ga01g02316	cluster_24875	6	2	13	11	20	1	9	13	10	19	14	13	6	10	6	3
Ga01g02317	cluster_24876	44	5	4	88	61	75	5	53	70	19	54	22	30	18	57	158
Ga01g02318	cluster_24877	226	209	247	478	231	235	146	247	364	245	415	46	256	259	325	334
Ga01g02319	cluster_24881	12	13	48	124	9	52	22	8	154	16	22	3	44	76	34	29
Ga01g02320	cluster_24884	1	3	5	5	8	5	5	2	10	0	5	3	6	0	8	5
Ga01g02321	cluster_24887	2	8	5	43	23	5	6	24	3	23	33	3	22	24	17	9
Ga01g02321	cluster_24889	0	8	6	17	18	0	17	19	4	11	17	8	12	15	11	6
Ga01g02322	cluster_24890	6	5	2	6	7	0	2	6	3	3	7	3	21	17	1	15
[truncated: 29,543 more rows]
