# Supplementary material for: Multi-strategic RNA-seq analysis reveals a high-resolution transcriptional landscape in cotton
Source: Nat Commun. 2019 Oct 17;10:4714. doi: 10.1038/s41467-019-12575-x (PMC6797763; doi:10.1038/s41467-019-12575-x)
Supplement: Supplementary file 5 — Supplementary Dataset 1-39 [file 41467_2019_12575_MOESM5_ESM.zip › SupplementaryDataset/SuppData38.xlsx]

## Sheet: GWAS
The GWAS sites in G. arboreum genome integrated from different studies
OriGWAS	Chrom	Position	Strand	Name	Location	Effect	OriginalAminoAcid	MutatedAminoAcid	Trait	Paper
C/T_A10_99133511	Chr01	2389787	+	Ga01g00310	TES downstream 10kb	NA	NA	NA	A10_99133511	Resequencing a core collection of upland cotton identifies genomic variation and loci influencing fiber quality and yield
T/G_A10_99133533	Chr01	2389809	+	Ga01g00310	TES downstream 10kb	NA	NA	NA	A10_99133533	Resequencing a core collection of upland cotton identifies genomic variation and loci influencing fiber quality and yield
C/T_A10_99133658	Chr01	2389934	+	Ga01g00310	TES downstream 10kb	NA	NA	NA	A10_99133658	Resequencing a core collection of upland cotton identifies genomic variation and loci influencing fiber quality and yield
T/C_A01_2771681	Chr01	3157501	+	NA	Intergenic	NA	NA	NA	TM119	Single-Locus and Multi-Locus Genome-Wide Association Studies in the Genetic Dissection of Fiber Quality Traits in Upland Cotton (Gossypium hirsutum L.)
C/T_A01_10977813	Chr01	12749434	+	Ga01g00800	TSS upstream 10kb	NA	NA	NA	A01_10977813	Resequencing a core collection of upland cotton identifies genomic variation and loci influencing fiber quality and yield
C/T_A01_10977813	Chr01	12749434	+	Ga01g00799	TSS upstream 10kb	NA	NA	NA	A01_10977813	Resequencing a core collection of upland cotton identifies genomic variation and loci influencing fiber quality and yield
G/A_A13_75188752	Chr01	35596530	+	NA	Intergenic	NA	NA	NA	Fiber Quality	Genomic analyses in cotton identify signatures of selection and loci associated with fiber quality and yield traits
C/A_Chr01_48763376	Chr01	48763376	.	Ga01g01369	UTR3-Exonic	NA	NA	NA	C14_0	Resequencing of 243 diploid cotton accessions
A/G_A01_43738677	Chr01	48822347	-	NA	Intergenic	NA	NA	NA	Fiber length	Asymmetric subgenome selection and cis-regulatory divergence during cotton domestication
T/C_A03_9807848	Chr01	101913979	+	NA	Intergenic	NA	NA	NA	A03_9807848	Resequencing a core collection of upland cotton identifies genomic variation and loci influencing fiber quality and yield
T/C_A02_79241198	Chr02	4043153	-	NA	Intergenic	NA	NA	NA	LINT YIELD	Genomic analyses in cotton identify signatures of selection and loci associated with fiber quality and yield traits
A/C_A02_79234737	Chr02	4049623	-	NA	Intergenic	NA	NA	NA	LINT YIELD	Genomic analyses in cotton identify signatures of selection and loci associated with fiber quality and yield traits
G/A_A02_79231550	Chr02	4052815	-	NA	Intergenic	NA	NA	NA	LINT YIELD	Genomic analyses in cotton identify signatures of selection and loci associated with fiber quality and yield traits
C/G_A02_79222108	Chr02	4062331	-	Ga02g00326	TSS upstream 10kb	NA	NA	NA	LINT YIELD	Genomic analyses in cotton identify signatures of selection and loci associated with fiber quality and yield traits
C/T_A02_79220715	Chr02	4063728	-	Ga02g00326	CDS-Exonic	NonSynonymousMutation	M	I	LINT YIELD	Genomic analyses in cotton identify signatures of selection and loci associated with fiber quality and yield traits
C/T_A02_79220705	Chr02	4063738	-	Ga02g00326	CDS-Exonic	NonSynonymousMutation	L	M	LINT YIELD	Genomic analyses in cotton identify signatures of selection and loci associated with fiber quality and yield traits
T/C_A02_79219884	Chr02	4064560	-	Ga02g00326	TES downstream 10kb	NA	NA	NA	LINT YIELD	Genomic analyses in cotton identify signatures of selection and loci associated with fiber quality and yield traits
C/T_A02_79166530	Chr02	4088236	-	Ga02g00327	Intronic	NA	NA	NA	LINT YIELD	Genomic analyses in cotton identify signatures of selection and loci associated with fiber quality and yield traits
A/C_A02_79166506	Chr02	4088260	-	Ga02g00327	Intronic	NA	NA	NA	LINT YIELD	Genomic analyses in cotton identify signatures of selection and loci associated with fiber quality and yield traits
C/T_A02_79165840	Chr02	4088926	-	Ga02g00327	CDS-Exonic	NonSynonymousMutation	P	T	LINT YIELD	Genomic analyses in cotton identify signatures of selection and loci associated with fiber quality and yield traits
A/C_A02_79165376	Chr02	4089390	-	Ga02g00328	TSS upstream 10kb	NA	NA	NA	LINT YIELD	Genomic analyses in cotton identify signatures of selection and loci associated with fiber quality and yield traits
A/C_A02_79165376	Chr02	4089390	-	Ga02g00327	TES downstream 10kb	NA	NA	NA	LINT YIELD	Genomic analyses in cotton identify signatures of selection and loci associated with fiber quality and yield traits
G/A_A02_79157053	Chr02	4097734	-	Ga02g00327	TES downstream 10kb	NA	NA	NA	LINT YIELD	Genomic analyses in cotton identify signatures of selection and loci associated with fiber quality and yield traits
G/A_A02_79157053	Chr02	4097734	-	Ga02g00328	TES downstream 10kb	NA	NA	NA	LINT YIELD	Genomic analyses in cotton identify signatures of selection and loci associated with fiber quality and yield traits
A/T_A02_79156195	Chr02	4098592	-	Ga02g00327	TES downstream 10kb	NA	NA	NA	LINT YIELD	Genomic analyses in cotton identify signatures of selection and loci associated with fiber quality and yield traits
A/T_A02_79156195	Chr02	4098592	-	Ga02g00328	TES downstream 10kb	NA	NA	NA	LINT YIELD	Genomic analyses in cotton identify signatures of selection and loci associated with fiber quality and yield traits
A/C_A02_79156176	Chr02	4098611	-	Ga02g00327	TES downstream 10kb	NA	NA	NA	LINT YIELD	Genomic analyses in cotton identify signatures of selection and loci associated with fiber quality and yield traits
A/C_A02_79156176	Chr02	4098611	-	Ga02g00328	TES downstream 10kb	NA	NA	NA	LINT YIELD	Genomic analyses in cotton identify signatures of selection and loci associated with fiber quality and yield traits
G/A_A02_79155236	Chr02	4099551	-	Ga02g00328	TES downstream 10kb	NA	NA	NA	LINT YIELD	Genomic analyses in cotton identify signatures of selection and loci associated with fiber quality and yield traits
T/C_A02_79154195	Chr02	4100592	-	Ga02g00328	TES downstream 10kb	NA	NA	NA	LINT YIELD	Genomic analyses in cotton identify signatures of selection and loci associated with fiber quality and yield traits
T/A_A02_79153396	Chr02	4101390	-	Ga02g00328	TES downstream 10kb	NA	NA	NA	LINT YIELD	Genomic analyses in cotton identify signatures of selection and loci associated with fiber quality and yield traits
C/T_A02_79152919	Chr02	4101867	-	Ga02g00328	TES downstream 10kb	NA	NA	NA	LINT YIELD	Genomic analyses in cotton identify signatures of selection and loci associated with fiber quality and yield traits
A/C_A02_79152846	Chr02	4101940	-	Ga02g00328	TES downstream 10kb	NA	NA	NA	LINT YIELD	Genomic analyses in cotton identify signatures of selection and loci associated with fiber quality and yield traits
C/T_A02_79136970	Chr02	4119379	-	Ga02g00330	CDS-Exonic	NonSynonymousMutation	P	H	LINT YIELD	Genomic analyses in cotton identify signatures of selection and loci associated with fiber quality and yield traits
A/G_A02_79136902	Chr02	4119447	-	Ga02g00330	Intronic	NA	NA	NA	LINT YIELD	Genomic analyses in cotton identify signatures of selection and loci associated with fiber quality and yield traits
C/A_A02_79136730	Chr02	4119619	-	Ga02g00330	Intronic	NA	NA	NA	LINT YIELD	Genomic analyses in cotton identify signatures of selection and loci associated with fiber quality and yield traits
C/T_A02_79136568	Chr02	4119781	-	Ga02g00330	CDS-Exonic	NA	NA	NA	LINT YIELD	Genomic analyses in cotton identify signatures of selection and loci associated with fiber quality and yield traits
G/A_A02_79135146	Chr02	4121203	-	Ga02g00330	CDS-Exonic	NonSynonymousMutation	N	I	LINT YIELD	Genomic analyses in cotton identify signatures of selection and loci associated with fiber quality and yield traits
A/C_A02_79132859	Chr02	4123513	-	Ga02g00331	UTR3-Exonic	NA	NA	NA	LINT YIELD	Genomic analyses in cotton identify signatures of selection and loci associated with fiber quality and yield traits
A/G_A02_79132136	Chr02	4124236	-	Ga02g00331	TSS upstream 10kb	NA	NA	NA	LINT YIELD	Genomic analyses in cotton identify signatures of selection and loci associated with fiber quality and yield traits
A/G_A02_79132136	Chr02	4124236	-	Ga02g00332	TSS upstream 10kb	NA	NA	NA	LINT YIELD	Genomic analyses in cotton identify signatures of selection and loci associated with fiber quality and yield traits
A/G_A02_79132136	Chr02	4124236	-	Ga02g00330	TES downstream 10kb	NA	NA	NA	LINT YIELD	Genomic analyses in cotton identify signatures of selection and loci associated with fiber quality and yield traits
A/G_A02_79132121	Chr02	4124251	-	Ga02g00331	TSS upstream 10kb	NA	NA	NA	LINT YIELD	Genomic analyses in cotton identify signatures of selection and loci associated with fiber quality and yield traits
A/G_A02_79132121	Chr02	4124251	-	Ga02g00332	TSS upstream 10kb	NA	NA	NA	LINT YIELD	Genomic analyses in cotton identify signatures of selection and loci associated with fiber quality and yield traits
A/G_A02_79132121	Chr02	4124251	-	Ga02g00330	TES downstream 10kb	NA	NA	NA	LINT YIELD	Genomic analyses in cotton identify signatures of selection and loci associated with fiber quality and yield traits
A/G_Chr02_4717063	Chr02	4717063	.	NA	Intergenic	NA	NA	NA	SBN	Resequencing of 243 diploid cotton accessions
T/C_Chr02_9388393	Chr02	9388393	.	Ga02g00496	Intronic	NA	NA	NA	C14_0	Resequencing of 243 diploid cotton accessions
C/T_Chr02_9391129	Chr02	9391129	.	Ga02g00495	TES downstream 10kb	NA	NA	NA	C14_0	Resequencing of 243 diploid cotton accessions
C/T_Chr02_9391129	Chr02	9391129	.	Ga02g00496	TES downstream 10kb	NA	NA	NA	C14_0	Resequencing of 243 diploid cotton accessions
A/C_A01_96310264	Chr02	95599062	+	Ga02g01386	CDS-Exonic	NonSynonymousMutation	V	L	i65738Gm	Genome‐wide association study discovered genetic variation and candidate genes of fibre quality traits in Gossypium hirsutum L.
T/C_Chr03_300396	Chr03	300396	.	Ga03g00048	TSS upstream 10kb	NA	NA	NA	Boll	Resequencing of 243 diploid cotton accessions
T/C_Chr03_300396	Chr03	300396	.	Ga03g00047	TSS upstream 10kb	NA	NA	NA	Boll	Resequencing of 243 diploid cotton accessions
T/G_A02_2566855	Chr03	3027481	+	Ga03g00285	TES downstream 10kb	NA	NA	NA	A02_2566855	Resequencing a core collection of upland cotton identifies genomic variation and loci influencing fiber quality and yield
G/A_A10_99240983	Chr03	3095219	-	NA	Intergenic	NA	NA	NA	A10_99240983	Genome‐wide association study discovered candidate genes of Verticillium wilt resistance in upland cotton (Gossypium hirsutum L.)
C/T_A13_75221634	Chr03	3096344	-	NA	Intergenic	NA	NA	NA	Fiber Quality	Genomic analyses in cotton identify signatures of selection and loci associated with fiber quality and yield traits
G/A_A13_75216088	Chr03	3096642	-	NA	Intergenic	NA	NA	NA	Fiber Quality	Genomic analyses in cotton identify signatures of selection and loci associated with fiber quality and yield traits
C/T_A13_75215969	Chr03	3096761	-	NA	Intergenic	NA	NA	NA	Fiber Quality	Genomic analyses in cotton identify signatures of selection and loci associated with fiber quality and yield traits
T/G_A02_2784240	Chr03	3228233	+	Ga03g00301	TES downstream 10kb	NA	NA	NA	TM3874	Single-Locus and Multi-Locus Genome-Wide Association Studies in the Genetic Dissection of Fiber Quality Traits in Upland Cotton (Gossypium hirsutum L.)
T/G_A02_2784240	Chr03	3228233	+	Ga03g00300	TES downstream 10kb	NA	NA	NA	TM3874	Single-Locus and Multi-Locus Genome-Wide Association Studies in the Genetic Dissection of Fiber Quality Traits in Upland Cotton (Gossypium hirsutum L.)
T/C_A02_3420685	Chr03	3903017	+	Ga03g00357	Intronic	NA	NA	NA	TM3930	Single-Locus and Multi-Locus Genome-Wide Association Studies in the Genetic Dissection of Fiber Quality Traits in Upland Cotton (Gossypium hirsutum L.)
A/G_A02_13758183	Chr03	15267467	+	NA	Intergenic	NA	NA	NA	TM4397	Single-Locus and Multi-Locus Genome-Wide Association Studies in the Genetic Dissection of Fiber Quality Traits in Upland Cotton (Gossypium hirsutum L.)
G/A_A13_75191296	Chr03	28143532	-	NA	Intergenic	NA	NA	NA	Fiber Quality	Genomic analyses in cotton identify signatures of selection and loci associated with fiber quality and yield traits
A/T_A03_45369489	Chr03	80070347	+	Ga03g01216	TES downstream 10kb	NA	NA	NA	A03_45369489	Resequencing a core collection of upland cotton identifies genomic variation and loci influencing fiber quality and yield
A/G_A03_88832044	Chr03	123005634	+	Ga03g01710	TSS upstream 10kb	NA	NA	NA	TM7795	Single-Locus and Multi-Locus Genome-Wide Association Studies in the Genetic Dissection of Fiber Quality Traits in Upland Cotton (Gossypium hirsutum L.)
G/A_Chr03_133798238	Chr03	133798238	.	Ga03g02270	Intronic	NA	NA	NA	Boll	Resequencing of 243 diploid cotton accessions
G/A_Chr04_75252664	Chr04	75252664	.	NA	Intergenic	NA	NA	NA	C14_0	Resequencing of 243 diploid cotton accessions
C/T_Chr04_93089226	Chr04	93089226	.	Ga04g01607	TSS upstream 10kb	NA	NA	NA	SBN	Resequencing of 243 diploid cotton accessions
A/G_A05_90563561	Chr04	96889080	+	Ga04g01816	TSS upstream 10kb	NA	NA	NA	TM13456	Single-Locus and Multi-Locus Genome-Wide Association Studies in the Genetic Dissection of Fiber Quality Traits in Upland Cotton (Gossypium hirsutum L.)
A/G_A05_90563561	Chr04	96889080	+	Ga04g01815	TES downstream 10kb	NA	NA	NA	TM13456	Single-Locus and Multi-Locus Genome-Wide Association Studies in the Genetic Dissection of Fiber Quality Traits in Upland Cotton (Gossypium hirsutum L.)
A/G_A05_90563561	Chr04	96889080	+	Ga04g01817	TES downstream 10kb	NA	NA	NA	TM13456	Single-Locus and Multi-Locus Genome-Wide Association Studies in the Genetic Dissection of Fiber Quality Traits in Upland Cotton (Gossypium hirsutum L.)
T/G_A05_3462099	Chr05	3825369	+	Ga05g00405	CDS-Exonic	SynonymousMutation	G	G	TM10103	Single-Locus and Multi-Locus Genome-Wide Association Studies in the Genetic Dissection of Fiber Quality Traits in Upland Cotton (Gossypium hirsutum L.)
A/G_A05_3488471	Chr05	3851801	+	Ga05g00408	Intronic	NA	NA	NA	TM10107	Single-Locus and Multi-Locus Genome-Wide Association Studies in the Genetic Dissection of Fiber Quality Traits in Upland Cotton (Gossypium hirsutum L.)
A/C_A05_5874999	Chr05	6201081	+	Ga05g00685	TSS upstream 10kb	NA	NA	NA	TM10319	Single-Locus and Multi-Locus Genome-Wide Association Studies in the Genetic Dissection of Fiber Quality Traits in Upland Cotton (Gossypium hirsutum L.)
A/C_A05_5874999	Chr05	6201081	+	Ga05g00684	TSS upstream 10kb	NA	NA	NA	TM10319	Single-Locus and Multi-Locus Genome-Wide Association Studies in the Genetic Dissection of Fiber Quality Traits in Upland Cotton (Gossypium hirsutum L.)
A/G_A05_8801892	Chr05	9405412	+	Ga05g01064	CDS-Exonic	NonSynonymousMutation	D	G	TM10453	Single-Locus and Multi-Locus Genome-Wide Association Studies in the Genetic Dissection of Fiber Quality Traits in Upland Cotton (Gossypium hirsutum L.)
T/C_A05_8829389	Chr05	9434738	+	Ga05g01065	Intronic	NA	NA	NA	TM10454	Single-Locus and Multi-Locus Genome-Wide Association Studies in the Genetic Dissection of Fiber Quality Traits in Upland Cotton (Gossypium hirsutum L.)
A/G_Chr05_16113663	Chr05	16113663	.	Ga05g01737	TES downstream 10kb	NA	NA	NA	LP	Resequencing of 243 diploid cotton accessions
A/G_A05_15474110	Chr05	16994595	+	Ga05g01842	TES downstream 10kb	NA	NA	NA	TM10764	Single-Locus and Multi-Locus Genome-Wide Association Studies in the Genetic Dissection of Fiber Quality Traits in Upland Cotton (Gossypium hirsutum L.)
A/G_A05_15474110	Chr05	16994595	+	Ga05g01843	TES downstream 10kb	NA	NA	NA	TM10764	Single-Locus and Multi-Locus Genome-Wide Association Studies in the Genetic Dissection of Fiber Quality Traits in Upland Cotton (Gossypium hirsutum L.)
A/G_A05_21365948	Chr05	23662183	+	Ga05g02403	Intronic	NA	NA	NA	TM10976	Single-Locus and Multi-Locus Genome-Wide Association Studies in the Genetic Dissection of Fiber Quality Traits in Upland Cotton (Gossypium hirsutum L.)
C/A_A06_707816	Chr06	892437	+	Ga06g00103	CDS-Exonic	NonSynonymousMutation	Y	*	A06_707816	Resequencing a core collection of upland cotton identifies genomic variation and loci influencing fiber quality and yield
A/G_A06_707907	Chr06	892528	+	Ga06g00103	CDS-Exonic	NonSynonymousMutation	R	G	A06_707907	Resequencing a core collection of upland cotton identifies genomic variation and loci influencing fiber quality and yield
A/G_A06_901095	Chr06	1041290	+	Ga06g00123	CDS-Exonic	SynonymousMutation	G	G	A06_901095	Resequencing a core collection of upland cotton identifies genomic variation and loci influencing fiber quality and yield
C/T_Chr06_2398472	Chr06	2398472	.	Ga06g00256	CDS-Exonic	NonSynonymousMutation	K	*	C14_0	Resequencing of 243 diploid cotton accessions
G/A_A06_75968621	Chr06	84351891	-	NA	Intergenic	NA	NA	NA	Fiber length	Asymmetric subgenome selection and cis-regulatory divergence during cotton domestication
C/A_A06_91942101	Chr06	116448833	+	Ga06g01507	TES downstream 10kb	NA	NA	NA	Fiber length	Asymmetric subgenome selection and cis-regulatory divergence during cotton domestication
C/T_A06_92235377	Chr06	116798852	+	NA	Intergenic	NA	NA	NA	A06_92235377	Resequencing a core collection of upland cotton identifies genomic variation and loci influencing fiber quality and yield
G/A_A06_92235391	Chr06	116798866	+	NA	Intergenic	NA	NA	NA	A06_92235391	Resequencing a core collection of upland cotton identifies genomic variation and loci influencing fiber quality and yield
T/C_A06_99455219	Chr06	126427944	+	Ga06g01843	TSS upstream 10kb	NA	NA	NA	TM18271	Single-Locus and Multi-Locus Genome-Wide Association Studies in the Genetic Dissection of Fiber Quality Traits in Upland Cotton (Gossypium hirsutum L.)
T/G_A07_1136492	Chr07	1252053	+	Ga07g00107	TES downstream 10kb	NA	NA	NA	A07_1136492	Resequencing a core collection of upland cotton identifies genomic variation and loci influencing fiber quality and yield
G/T_A07_5069413	Chr07	5853702	+	Ga07g00534	CDS-Exonic	NonSynonymousMutation	N	Y	A07_5069413	Resequencing a core collection of upland cotton identifies genomic variation and loci influencing fiber quality and yield
T/C_A07_15151785	Chr07	14511914	+	NA	Intergenic	NA	NA	NA	TM19269	Single-Locus and Multi-Locus Genome-Wide Association Studies in the Genetic Dissection of Fiber Quality Traits in Upland Cotton (Gossypium hirsutum L.)
G/T_A03_26538688	Chr07	31663646	-	NA	Intergenic	NA	NA	NA	rs26538688	Identification of favorable SNP alleles and candidate genes for traits related to early maturity via GWAS in upland cotton
A/G_A03_26538646	Chr07	31663688	-	NA	Intergenic	NA	NA	NA	rs26538646	Identification of favorable SNP alleles and candidate genes for traits related to early maturity via GWAS in upland cotton
G/A_A13_75191114	Chr07	48668133	-	NA	Intergenic	NA	NA	NA	Fiber Quality	Genomic analyses in cotton identify signatures of selection and loci associated with fiber quality and yield traits
T/C_Chr07_48704432	Chr07	48704432	.	NA	Intergenic	NA	NA	NA	Boll	Resequencing of 243 diploid cotton accessions
A/T_Chr07_50122343	Chr07	50122343	.	NA	Intergenic	NA	NA	NA	Boll	Resequencing of 243 diploid cotton accessions
C/T_Chr07_52553089	Chr07	52553089	.	Ga07g01667	TES downstream 10kb	NA	NA	NA	Boll	Resequencing of 243 diploid cotton accessions
C/T_Chr07_54032655	Chr07	54032655	.	NA	Intergenic	NA	NA	NA	Boll	Resequencing of 243 diploid cotton accessions
C/A_Chr07_54073588	Chr07	54073588	.	NA	Intergenic	NA	NA	NA	Boll	Resequencing of 243 diploid cotton accessions
A/C_Chr07_57137687	Chr07	57137687	.	NA	Intergenic	NA	NA	NA	Boll	Resequencing of 243 diploid cotton accessions
C/T_Chr07_60567940	Chr07	60567940	.	NA	Intergenic	NA	NA	NA	Boll	Resequencing of 243 diploid cotton accessions
A/G_A07_63333711	Chr07	79140746	-	Ga07g01821	TES downstream 10kb	NA	NA	NA	TM20660	Single-Locus and Multi-Locus Genome-Wide Association Studies in the Genetic Dissection of Fiber Quality Traits in Upland Cotton (Gossypium hirsutum L.)
C/G_Chr07_80449650	Chr07	80449650	.	NA	Intergenic	NA	NA	NA	Boll	Resequencing of 243 diploid cotton accessions
C/T_Chr07_83760992	Chr07	83760992	.	NA	Intergenic	NA	NA	NA	Boll	Resequencing of 243 diploid cotton accessions
C/A_Chr07_84573976	Chr07	84573976	.	NA	Intergenic	NA	NA	NA	SBN	Resequencing of 243 diploid cotton accessions
C/T_Chr07_84632967	Chr07	84632967	.	NA	Intergenic	NA	NA	NA	SBN	Resequencing of 243 diploid cotton accessions
C/T_Chr07_84998593	Chr07	84998593	.	NA	Intergenic	NA	NA	NA	Boll	Resequencing of 243 diploid cotton accessions
A/G_Chr07_87824412	Chr07	87824412	.	NA	Intergenic	NA	NA	NA	Boll	Resequencing of 243 diploid cotton accessions
G/A_Chr07_88474358	Chr07	88474358	.	NA	Intergenic	NA	NA	NA	Boll	Resequencing of 243 diploid cotton accessions
G/T_A07_70340302	Chr07	89069012	+	Ga07g01985	TSS upstream 10kb	NA	NA	NA	A07_70340302	Resequencing a core collection of upland cotton identifies genomic variation and loci influencing fiber quality and yield
G/A_A07_70365245	Chr07	89093478	+	Ga07g01986	TES downstream 10kb	NA	NA	NA	A07_70365245	Resequencing a core collection of upland cotton identifies genomic variation and loci influencing fiber quality and yield
C/T_A07_70410014	Chr07	89163258	+	Ga07g01991	TSS upstream 10kb	NA	NA	NA	A07_70410014	Resequencing a core collection of upland cotton identifies genomic variation and loci influencing fiber quality and yield
C/T_A07_70410014	Chr07	89163258	+	Ga07g01992	TES downstream 10kb	NA	NA	NA	A07_70410014	Resequencing a core collection of upland cotton identifies genomic variation and loci influencing fiber quality and yield
T/G_A07_70488946	Chr07	89243159	+	NA	Intergenic	NA	NA	NA	A07_70488946	Resequencing a core collection of upland cotton identifies genomic variation and loci influencing fiber quality and yield
G/A_A07_70573898	Chr07	89366515	+	NA	Intergenic	NA	NA	NA	A07_70573898	Resequencing a core collection of upland cotton identifies genomic variation and loci influencing fiber quality and yield
G/A_A07_70631671	Chr07	89455036	+	NA	Intergenic	NA	NA	NA	A07_70631671	Resequencing a core collection of upland cotton identifies genomic variation and loci influencing fiber quality and yield
A/G_A07_70638117	Chr07	89461418	+	NA	Intergenic	NA	NA	NA	A07_70638117	Resequencing a core collection of upland cotton identifies genomic variation and loci influencing fiber quality and yield
A/G_A07_70650051	Chr07	89473325	+	NA	Intergenic	NA	NA	NA	A07_70650051	Resequencing a core collection of upland cotton identifies genomic variation and loci influencing fiber quality and yield
T/C_A07_70659424	Chr07	89483205	+	NA	Intergenic	NA	NA	NA	A07_70659424	Resequencing a core collection of upland cotton identifies genomic variation and loci influencing fiber quality and yield
G/A_A07_70676317	Chr07	89499764	+	NA	Intergenic	NA	NA	NA	A07_70676317	Resequencing a core collection of upland cotton identifies genomic variation and loci influencing fiber quality and yield
C/T_A07_70679600	Chr07	89503039	+	NA	Intergenic	NA	NA	NA	A07_70679600	Resequencing a core collection of upland cotton identifies genomic variation and loci influencing fiber quality and yield
A/G_A07_70697187	Chr07	89536570	+	Ga07g01998	TES downstream 10kb	NA	NA	NA	A07_70697187	Resequencing a core collection of upland cotton identifies genomic variation and loci influencing fiber quality and yield
A/C_A07_70697246	Chr07	89536629	+	Ga07g01998	TES downstream 10kb	NA	NA	NA	A07_70697246	Resequencing a core collection of upland cotton identifies genomic variation and loci influencing fiber quality and yield
C/T_A07_70697452	Chr07	89536835	+	Ga07g01998	TES downstream 10kb	NA	NA	NA	A07_70697452	Resequencing a core collection of upland cotton identifies genomic variation and loci influencing fiber quality and yield
C/T_A07_70700463	Chr07	89539848	+	Ga07g01998	TES downstream 10kb	NA	NA	NA	A07_70700463	Resequencing a core collection of upland cotton identifies genomic variation and loci influencing fiber quality and yield
A/G_A07_70700673	Chr07	89540058	+	Ga07g01998	TES downstream 10kb	NA	NA	NA	A07_70700673	Resequencing a core collection of upland cotton identifies genomic variation and loci influencing fiber quality and yield
A/G_A07_71734494	Chr07	90727305	+	NA	Intergenic	NA	NA	NA	A07_71734494	Resequencing a core collection of upland cotton identifies genomic variation and loci influencing fiber quality and yield
G/T_A07_72193182	Chr07	91049565	+	Ga07g02038	UTR3-Exonic	NA	NA	NA	i02033Gh	Genome‐wide association study discovered genetic variation and candidate genes of fibre quality traits in Gossypium hirsutum L.
A/G_A07_72198802	Chr07	91055200	+	Ga07g02039	Lnc-Exonic	NA	NA	NA	i02034Gh	Genome‐wide association study discovered genetic variation and candidate genes of fibre quality traits in Gossypium hirsutum L.
A/G_A07_72198802	Chr07	91055200	+	NA	Lnc-Exonic	NA	NA	NA	i02034Gh	Genome‐wide association study discovered genetic variation and candidate genes of fibre quality traits in Gossypium hirsutum L.
C/T_A07_72200974	Chr07	91057365	+	Ga07g02040	UTR3-Exonic	NA	NA	NA	i02035Gh	Genome‐wide association study discovered genetic variation and candidate genes of fibre quality traits in Gossypium hirsutum L.
C/T_A07_72204773	Chr07	91061168	+	Ga07g02040	CDS-Exonic	SynonymousMutation	F	F	i02037Gh	Genome‐wide association study discovered genetic variation and candidate genes of fibre quality traits in Gossypium hirsutum L.
A/T_Chr08_645277	Chr08	645277	.	Ga08g00082	TES downstream 10kb	NA	NA	NA	SF	Resequencing of 243 diploid cotton accessions
A/T_Chr08_645277	Chr08	645277	.	Ga08g00083	TES downstream 10kb	NA	NA	NA	SF	Resequencing of 243 diploid cotton accessions
A/T_Chr08_645277	Chr08	645277	.	Ga08g00086	TES downstream 10kb	NA	NA	NA	SF	Resequencing of 243 diploid cotton accessions
A/T_Chr08_645277	Chr08	645277	.	Ga08g00087	TES downstream 10kb	NA	NA	NA	SF	Resequencing of 243 diploid cotton accessions
A/T_Chr08_645277	Chr08	645277	.	Ga08g00085	TES downstream 10kb	NA	NA	NA	SF	Resequencing of 243 diploid cotton accessions
G/A_Chr08_684157	Chr08	684157	.	NA	Intergenic	NA	NA	NA	SF	Resequencing of 243 diploid cotton accessions
C/G_Chr08_794988	Chr08	794988	.	Ga08g00104	CDS-Exonic	NonSynonymousMutation	K	R	SF	Resequencing of 243 diploid cotton accessions
C/T_Chr08_806389	Chr08	806389	.	Ga08g00106	TSS upstream 10kb	NA	NA	NA	SF	Resequencing of 243 diploid cotton accessions
C/T_Chr08_806389	Chr08	806389	.	Ga08g00107	TSS upstream 10kb	NA	NA	NA	SF	Resequencing of 243 diploid cotton accessions
C/T_Chr08_806389	Chr08	806389	.	Ga08g00105	TSS upstream 10kb	NA	NA	NA	SF	Resequencing of 243 diploid cotton accessions
A/T_Chr08_817527	Chr08	817527	.	Ga08g00107	TES downstream 10kb	NA	NA	NA	SF	Resequencing of 243 diploid cotton accessions
C/T_Chr08_827057	Chr08	827057	.	NA	Intergenic	NA	NA	NA	SF	Resequencing of 243 diploid cotton accessions
G/A_Chr08_850004	Chr08	850004	.	NA	Intergenic	NA	NA	NA	SF	Resequencing of 243 diploid cotton accessions
C/T_Chr08_862509	Chr08	862509	.	Ga08g00113	TSS upstream 10kb	NA	NA	NA	SF	Resequencing of 243 diploid cotton accessions
T/A_Chr08_882903	Chr08	882903	.	Ga08g00114	TES downstream 10kb	NA	NA	NA	SF	Resequencing of 243 diploid cotton accessions
T/A_Chr08_882903	Chr08	882903	.	Ga08g00113	TES downstream 10kb	NA	NA	NA	SF	Resequencing of 243 diploid cotton accessions
A/C_Chr08_965394	Chr08	965394	.	Ga08g00123	UTR3-Exonic	NA	NA	NA	SF	Resequencing of 243 diploid cotton accessions
T/G_Chr08_965722	Chr08	965722	.	Ga08g00123	CDS-Exonic	NonSynonymousMutation	T	R	SF	Resequencing of 243 diploid cotton accessions
C/A_Chr08_966392	Chr08	966392	.	Ga08g00123	Intronic	NA	NA	NA	SF	Resequencing of 243 diploid cotton accessions
A/G_Chr08_966464	Chr08	966464	.	Ga08g00123	Intronic	NA	NA	NA	SF	Resequencing of 243 diploid cotton accessions
A/C_Chr08_998887	Chr08	998887	.	Ga08g00129	Intronic	NA	NA	NA	SF	Resequencing of 243 diploid cotton accessions
G/A_Chr08_1000655	Chr08	1000655	.	Ga08g00130	CDS-Exonic	NA	NA	NA	SF	Resequencing of 243 diploid cotton accessions
G/A_Chr08_1000655	Chr08	1000655	.	Ga08g00129	CDS-Exonic	NonSynonymousMutation	L	I	SF	Resequencing of 243 diploid cotton accessions
G/A_Chr08_1150253	Chr08	1150253	.	Ga08g00151	Intronic	NA	NA	NA	SF	Resequencing of 243 diploid cotton accessions
G/A_Chr08_1313577	Chr08	1313577	.	Ga08g00163	Intronic	NA	NA	NA	SF	Resequencing of 243 diploid cotton accessions
G/T_Chr08_5026977	Chr08	5026977	.	NA	Intergenic	NA	NA	NA	C16_0	Resequencing of 243 diploid cotton accessions
C/T_Chr08_5136170	Chr08	5136170	.	Ga08g00441	TES downstream 10kb	NA	NA	NA	S-F	Resequencing of 243 diploid cotton accessions
C/T_Chr08_5136170	Chr08	5136170	.	Ga08g00440	TES downstream 10kb	NA	NA	NA	S-F	Resequencing of 243 diploid cotton accessions
G/A_A11_90368800	Chr08	5798768	+	NA	Intergenic	NA	NA	NA	A11_90368800	Resequencing a core collection of upland cotton identifies genomic variation and loci influencing fiber quality and yield
G/T_A11_23096236	Chr08	7018556	+	Ga08g00542	TSS upstream 10kb	NA	NA	NA	A11_23096236	Resequencing a core collection of upland cotton identifies genomic variation and loci influencing fiber quality and yield
G/A_Chr08_46753815	Chr08	46753815	.	NA	Intergenic	NA	NA	NA	C14_0	Resequencing of 243 diploid cotton accessions
A/C_Chr08_48077364	Chr08	48077364	.	NA	Intergenic	NA	NA	NA	C14_0	Resequencing of 243 diploid cotton accessions
G/A_Chr08_48959645	Chr08	48959645	.	NA	Intergenic	NA	NA	NA	C14_0	Resequencing of 243 diploid cotton accessions
A/G_A08_60265814	Chr08	78107223	+	NA	Intergenic	NA	NA	NA	TM27227	Single-Locus and Multi-Locus Genome-Wide Association Studies in the Genetic Dissection of Fiber Quality Traits in Upland Cotton (Gossypium hirsutum L.)
C/T_Chr08_79842892	Chr08	79842892	.	NA	Intergenic	NA	NA	NA	C14_0	Resequencing of 243 diploid cotton accessions
T/A_Chr08_80009481	Chr08	80009481	.	NA	Intergenic	NA	NA	NA	C14_0	Resequencing of 243 diploid cotton accessions
A/G_Chr08_80325037	Chr08	80325037	.	NA	Intergenic	NA	NA	NA	C14_0	Resequencing of 243 diploid cotton accessions
C/T_Chr08_81358532	Chr08	81358532	.	NA	Intergenic	NA	NA	NA	C14_0	Resequencing of 243 diploid cotton accessions
G/A_Chr08_81856084	Chr08	81856084	.	NA	Intergenic	NA	NA	NA	C14_0	Resequencing of 243 diploid cotton accessions
C/T_Chr08_82453801	Chr08	82453801	.	Ga08g01173	TES downstream 10kb	NA	NA	NA	C14_0	Resequencing of 243 diploid cotton accessions
G/A_Chr08_82576521	Chr08	82576521	.	NA	Intergenic	NA	NA	NA	C14_0	Resequencing of 243 diploid cotton accessions
G/C_Chr08_82639675	Chr08	82639675	.	NA	Intergenic	NA	NA	NA	C14_0	Resequencing of 243 diploid cotton accessions
G/T_Chr08_83251363	Chr08	83251363	.	NA	Intergenic	NA	NA	NA	C14_0	Resequencing of 243 diploid cotton accessions
C/T_Chr08_83661558	Chr08	83661558	.	NA	Intergenic	NA	NA	NA	C14_0	Resequencing of 243 diploid cotton accessions
G/A_Chr08_83713237	Chr08	83713237	.	NA	Intergenic	NA	NA	NA	C14_0	Resequencing of 243 diploid cotton accessions
A/C_Chr08_83912264	Chr08	83912264	.	NA	Intergenic	NA	NA	NA	C14_0	Resequencing of 243 diploid cotton accessions
G/A_Chr08_84259944	Chr08	84259944	.	NA	Intergenic	NA	NA	NA	C14_0	Resequencing of 243 diploid cotton accessions
G/T_Chr08_84504897	Chr08	84504897	.	NA	Intergenic	NA	NA	NA	C14_0	Resequencing of 243 diploid cotton accessions
A/G_A08_77587957	Chr08	100406011	+	NA	Intergenic	NA	NA	NA	TM28899	Single-Locus and Multi-Locus Genome-Wide Association Studies in the Genetic Dissection of Fiber Quality Traits in Upland Cotton (Gossypium hirsutum L.)
G/C_A08_88365843	Chr08	111690996	+	Ga08g01648	TES downstream 10kb	NA	NA	NA	A08_88365843	Resequencing a core collection of upland cotton identifies genomic variation and loci influencing fiber quality and yield
A/C_A08_88509581	Chr08	111853561	+	NA	Intergenic	NA	NA	NA	A08_88509581	Resequencing a core collection of upland cotton identifies genomic variation and loci influencing fiber quality and yield
G/A_A08_88940929	Chr08	112384866	+	NA	Intergenic	NA	NA	NA	A08_88940929	Resequencing a core collection of upland cotton identifies genomic variation and loci influencing fiber quality and yield
A/G_A08_88946344	Chr08	112390250	+	Ga08g01665	TES downstream 10kb	NA	NA	NA	A08_88946344	Resequencing a core collection of upland cotton identifies genomic variation and loci influencing fiber quality and yield
G/A_Chr08_117950057	Chr08	117950057	.	Ga08g01884	CDS-Exonic	NonSynonymousMutation	Q	K	Boll	Resequencing of 243 diploid cotton accessions
G/A_A08_97378358	Chr08	122104697	+	Ga08g02131	CDS-Exonic	NonSynonymousMutation	P	T	i04566Gh	Genome‐wide association study discovered genetic variation and candidate genes of fibre quality traits in Gossypium hirsutum L.
T/C_A08_97451057	Chr08	122178757	+	Ga08g02139	CDS-Exonic	NonSynonymousMutation	G	R	i15200Gh	Genome‐wide association study discovered genetic variation and candidate genes of fibre quality traits in Gossypium hirsutum L.
G/A_A08_97452659	Chr08	122180359	+	Ga08g02139	CDS-Exonic	NonSynonymousMutation	V	I	i04572Gh	Genome‐wide association study discovered genetic variation and candidate genes of fibre quality traits in Gossypium hirsutum L.
G/A_A08_97482110	Chr08	122210033	+	Ga08g02142	CDS-Exonic	NonSynonymousMutation	D	N	i54149 Gb	Genome‐wide association study discovered genetic variation and candidate genes of fibre quality traits in Gossypium hirsutum L.
A/T_Chr08_124297780	Chr08	124297780	.	Ga08g02286	TSS upstream 10kb	NA	NA	NA	C16_0	Resequencing of 243 diploid cotton accessions
A/C_Chr08_126343571	Chr08	126343571	.	Ga08g02446	TSS upstream 10kb	NA	NA	NA	SF	Resequencing of 243 diploid cotton accessions
A/C_Chr08_126343571	Chr08	126343571	.	Ga08g02445	TES downstream 10kb	NA	NA	NA	SF	Resequencing of 243 diploid cotton accessions
A/G_Chr08_127060603	Chr08	127060603	.	Ga08g02509	TES downstream 10kb	NA	NA	NA	SBN	Resequencing of 243 diploid cotton accessions
A/G_Chr08_127060603	Chr08	127060603	.	Ga08g02510	TES downstream 10kb	NA	NA	NA	SBN	Resequencing of 243 diploid cotton accessions
C/T_A07_72130515	Chr09	3915645	+	NA	Intergenic	NA	NA	NA	A07_72130515	Resequencing a core collection of upland cotton identifies genomic variation and loci influencing fiber quality and yield
G/A_A07_72135445	Chr09	3925389	+	NA	Intergenic	NA	NA	NA	A07_72135445	Resequencing a core collection of upland cotton identifies genomic variation and loci influencing fiber quality and yield
A/G_A07_72164568	Chr09	3960942	+	NA	Intergenic	NA	NA	NA	A07_72164568	Resequencing a core collection of upland cotton identifies genomic variation and loci influencing fiber quality and yield
A/T_A07_72177728	Chr09	3974151	+	NA	Intergenic	NA	NA	NA	A07_72177728	Resequencing a core collection of upland cotton identifies genomic variation and loci influencing fiber quality and yield
A/G_A07_23562859	Chr09	6317418	+	NA	Intergenic	NA	NA	NA	TM19651	Single-Locus and Multi-Locus Genome-Wide Association Studies in the Genetic Dissection of Fiber Quality Traits in Upland Cotton (Gossypium hirsutum L.)
T/A_A09_46977916	Chr09	54630490	+	NA	Intergenic	NA	NA	NA	TM32223	Single-Locus and Multi-Locus Genome-Wide Association Studies in the Genetic Dissection of Fiber Quality Traits in Upland Cotton (Gossypium hirsutum L.)
G/A_A05_23119434	Chr09	59078155	+	NA	Intergenic	NA	NA	NA	Short fiber rate	Asymmetric subgenome selection and cis-regulatory divergence during cotton domestication
G/A_A10_99587456	Chr10	50001	+	NA	Intergenic	NA	NA	NA	A10_99587456	Resequencing a core collection of upland cotton identifies genomic variation and loci influencing fiber quality and yield
C/T_A10_99590354	Chr10	52901	+	NA	Intergenic	NA	NA	NA	A10_99590354	Resequencing a core collection of upland cotton identifies genomic variation and loci influencing fiber quality and yield
T/A_A10_99617939	Chr10	78433	+	Ga10g00002	TES downstream 10kb	NA	NA	NA	A10_99617939	Resequencing a core collection of upland cotton identifies genomic variation and loci influencing fiber quality and yield
C/T_A10_99620954	Chr10	81473	+	Ga10g00002	TES downstream 10kb	NA	NA	NA	A10_99620954	Resequencing a core collection of upland cotton identifies genomic variation and loci influencing fiber quality and yield
A/C_A10_99670479	Chr10	121705	+	Ga10g00007	TES downstream 10kb	NA	NA	NA	A10_99670479	Resequencing a core collection of upland cotton identifies genomic variation and loci influencing fiber quality and yield
A/C_A10_99670479	Chr10	121705	+	Ga10g00009	TES downstream 10kb	NA	NA	NA	A10_99670479	Resequencing a core collection of upland cotton identifies genomic variation and loci influencing fiber quality and yield
A/C_A10_99670479	Chr10	121705	+	Ga10g00006	TES downstream 10kb	NA	NA	NA	A10_99670479	Resequencing a core collection of upland cotton identifies genomic variation and loci influencing fiber quality and yield
C/G_A10_99674193	Chr10	125418	+	Ga10g00009	TES downstream 10kb	NA	NA	NA	A10_99674193	Resequencing a core collection of upland cotton identifies genomic variation and loci influencing fiber quality and yield
C/A_A10_99683042	Chr10	138089	+	Ga10g00011	TES downstream 10kb	NA	NA	NA	A10_99683042	Resequencing a core collection of upland cotton identifies genomic variation and loci influencing fiber quality and yield
C/T_A10_99711505	Chr10	170243	+	Ga10g00012	TSS upstream 10kb	NA	NA	NA	A10_99711505	Resequencing a core collection of upland cotton identifies genomic variation and loci influencing fiber quality and yield
C/T_A10_99711505	Chr10	170243	+	Ga10g00013	TES downstream 10kb	NA	NA	NA	A10_99711505	Resequencing a core collection of upland cotton identifies genomic variation and loci influencing fiber quality and yield
C/T_A10_99744667	Chr10	190891	+	Ga10g00014	Intronic	NA	NA	NA	A10_99744667	Resequencing a core collection of upland cotton identifies genomic variation and loci influencing fiber quality and yield
T/A_A10_99745482	Chr10	191720	+	Ga10g00014	TES downstream 10kb	NA	NA	NA	A10_99745482	Resequencing a core collection of upland cotton identifies genomic variation and loci influencing fiber quality and yield
A/T_A10_99748636	Chr10	194889	+	Ga10g00014	TES downstream 10kb	NA	NA	NA	A10_99748636	Resequencing a core collection of upland cotton identifies genomic variation and loci influencing fiber quality and yield
G/A_A10_99748644	Chr10	194897	+	Ga10g00014	TES downstream 10kb	NA	NA	NA	A10_99748644	Resequencing a core collection of upland cotton identifies genomic variation and loci influencing fiber quality and yield
T/C_A10_99748685	Chr10	194938	+	Ga10g00014	TES downstream 10kb	NA	NA	NA	A10_99748685	Resequencing a core collection of upland cotton identifies genomic variation and loci influencing fiber quality and yield
T/G_A10_99748771	Chr10	195024	+	Ga10g00014	TES downstream 10kb	NA	NA	NA	A10_99748771	Resequencing a core collection of upland cotton identifies genomic variation and loci influencing fiber quality and yield
G/A_A10_99748778	Chr10	195031	+	Ga10g00014	TES downstream 10kb	NA	NA	NA	A10_99748778	Resequencing a core collection of upland cotton identifies genomic variation and loci influencing fiber quality and yield
A/G_A10_99749176	Chr10	195429	+	Ga10g00014	TES downstream 10kb	NA	NA	NA	A10_99749176	Resequencing a core collection of upland cotton identifies genomic variation and loci influencing fiber quality and yield
G/A_A10_99749458	Chr10	195711	+	Ga10g00014	TES downstream 10kb	NA	NA	NA	A10_99749458	Resequencing a core collection of upland cotton identifies genomic variation and loci influencing fiber quality and yield
G/A_A10_99750144	Chr10	196399	+	Ga10g00014	TES downstream 10kb	NA	NA	NA	A10_99750144	Resequencing a core collection of upland cotton identifies genomic variation and loci influencing fiber quality and yield
T/G_A10_99750209	Chr10	196464	+	Ga10g00014	TES downstream 10kb	NA	NA	NA	A10_99750209	Resequencing a core collection of upland cotton identifies genomic variation and loci influencing fiber quality and yield
T/C_A10_99750659	Chr10	207232	+	Ga10g00015	TSS upstream 10kb	NA	NA	NA	A10_99750659	Resequencing a core collection of upland cotton identifies genomic variation and loci influencing fiber quality and yield
C/T_A10_99750687	Chr10	207260	+	Ga10g00015	TSS upstream 10kb	NA	NA	NA	A10_99750687	Resequencing a core collection of upland cotton identifies genomic variation and loci influencing fiber quality and yield
A/G_A10_99750701	Chr10	207274	+	Ga10g00015	TSS upstream 10kb	NA	NA	NA	A10_99750701	Resequencing a core collection of upland cotton identifies genomic variation and loci influencing fiber quality and yield
C/T_A10_99750719	Chr10	207292	+	Ga10g00015	TSS upstream 10kb	NA	NA	NA	A10_99750719	Resequencing a core collection of upland cotton identifies genomic variation and loci influencing fiber quality and yield
T/C_A10_99750736	Chr10	207309	+	Ga10g00015	TSS upstream 10kb	NA	NA	NA	A10_99750736	Resequencing a core collection of upland cotton identifies genomic variation and loci influencing fiber quality and yield
A/T_A10_99750782	Chr10	207355	+	Ga10g00015	TSS upstream 10kb	NA	NA	NA	A10_99750782	Resequencing a core collection of upland cotton identifies genomic variation and loci influencing fiber quality and yield
G/A_A10_99750800	Chr10	207373	+	Ga10g00015	TSS upstream 10kb	NA	NA	NA	A10_99750800	Resequencing a core collection of upland cotton identifies genomic variation and loci influencing fiber quality and yield
T/C_A10_99750828	Chr10	207401	+	Ga10g00015	TSS upstream 10kb	NA	NA	NA	A10_99750828	Resequencing a core collection of upland cotton identifies genomic variation and loci influencing fiber quality and yield
C/T_A10_99750839	Chr10	207412	+	Ga10g00015	TSS upstream 10kb	NA	NA	NA	A10_99750839	Resequencing a core collection of upland cotton identifies genomic variation and loci influencing fiber quality and yield
A/G_A10_99750847	Chr10	207420	+	Ga10g00015	TSS upstream 10kb	NA	NA	NA	A10_99750847	Resequencing a core collection of upland cotton identifies genomic variation and loci influencing fiber quality and yield
A/G_A10_99750852	Chr10	207425	+	Ga10g00015	TSS upstream 10kb	NA	NA	NA	A10_99750852	Resequencing a core collection of upland cotton identifies genomic variation and loci influencing fiber quality and yield
T/G_A10_99750897	Chr10	207470	+	Ga10g00015	TSS upstream 10kb	NA	NA	NA	A10_99750897	Resequencing a core collection of upland cotton identifies genomic variation and loci influencing fiber quality and yield
T/C_A10_99751060	Chr10	207633	+	Ga10g00015	TSS upstream 10kb	NA	NA	NA	A10_99751060	Resequencing a core collection of upland cotton identifies genomic variation and loci influencing fiber quality and yield
A/G_A10_99751066	Chr10	207639	+	Ga10g00015	TSS upstream 10kb	NA	NA	NA	A10_99751066	Resequencing a core collection of upland cotton identifies genomic variation and loci influencing fiber quality and yield
A/T_A10_99751074	Chr10	207647	+	Ga10g00015	TSS upstream 10kb	NA	NA	NA	A10_99751074	Resequencing a core collection of upland cotton identifies genomic variation and loci influencing fiber quality and yield
A/G_A10_99751144	Chr10	207717	+	Ga10g00015	TSS upstream 10kb	NA	NA	NA	A10_99751144	Resequencing a core collection of upland cotton identifies genomic variation and loci influencing fiber quality and yield
C/A_A10_99751146	Chr10	207719	+	Ga10g00015	TSS upstream 10kb	NA	NA	NA	A10_99751146	Resequencing a core collection of upland cotton identifies genomic variation and loci influencing fiber quality and yield
C/T_A10_99751147	Chr10	207720	+	Ga10g00015	TSS upstream 10kb	NA	NA	NA	A10_99751147	Resequencing a core collection of upland cotton identifies genomic variation and loci influencing fiber quality and yield
C/T_A10_99751283	Chr10	207856	+	Ga10g00015	TSS upstream 10kb	NA	NA	NA	A10_99751283	Resequencing a core collection of upland cotton identifies genomic variation and loci influencing fiber quality and yield
C/G_A10_99751294	Chr10	207867	+	Ga10g00015	TSS upstream 10kb	NA	NA	NA	A10_99751294	Resequencing a core collection of upland cotton identifies genomic variation and loci influencing fiber quality and yield
A/G_A10_99751306	Chr10	207879	+	Ga10g00015	TSS upstream 10kb	NA	NA	NA	A10_99751306	Resequencing a core collection of upland cotton identifies genomic variation and loci influencing fiber quality and yield
A/G_A10_99751325	Chr10	207898	+	Ga10g00015	TSS upstream 10kb	NA	NA	NA	A10_99751325	Resequencing a core collection of upland cotton identifies genomic variation and loci influencing fiber quality and yield
C/T_A10_99751375	Chr10	207948	+	Ga10g00015	TSS upstream 10kb	NA	NA	NA	A10_99751375	Resequencing a core collection of upland cotton identifies genomic variation and loci influencing fiber quality and yield
A/G_A10_99751451	Chr10	208024	+	Ga10g00015	TSS upstream 10kb	NA	NA	NA	A10_99751451	Resequencing a core collection of upland cotton identifies genomic variation and loci influencing fiber quality and yield
T/C_A10_99751491	Chr10	208064	+	Ga10g00015	TSS upstream 10kb	NA	NA	NA	A10_99751491	Resequencing a core collection of upland cotton identifies genomic variation and loci influencing fiber quality and yield
A/G_A10_99751541	Chr10	208114	+	Ga10g00015	TSS upstream 10kb	NA	NA	NA	A10_99751541	Resequencing a core collection of upland cotton identifies genomic variation and loci influencing fiber quality and yield
A/C_A10_99751597	Chr10	208170	+	Ga10g00015	TSS upstream 10kb	NA	NA	NA	A10_99751597	Resequencing a core collection of upland cotton identifies genomic variation and loci influencing fiber quality and yield
G/A_A10_99751831	Chr10	208404	+	Ga10g00015	TSS upstream 10kb	NA	NA	NA	A10_99751831	Resequencing a core collection of upland cotton identifies genomic variation and loci influencing fiber quality and yield
T/C_A10_99751863	Chr10	208436	+	Ga10g00015	TSS upstream 10kb	NA	NA	NA	A10_99751863	Resequencing a core collection of upland cotton identifies genomic variation and loci influencing fiber quality and yield
A/G_A10_99751898	Chr10	208471	+	Ga10g00015	TSS upstream 10kb	NA	NA	NA	A10_99751898	Resequencing a core collection of upland cotton identifies genomic variation and loci influencing fiber quality and yield
G/A_A10_99751905	Chr10	208478	+	Ga10g00015	TSS upstream 10kb	NA	NA	NA	A10_99751905	Resequencing a core collection of upland cotton identifies genomic variation and loci influencing fiber quality and yield
T/C_A10_99751918	Chr10	208491	+	Ga10g00015	TSS upstream 10kb	NA	NA	NA	A10_99751918	Resequencing a core collection of upland cotton identifies genomic variation and loci influencing fiber quality and yield
C/T_A10_99751950	Chr10	208523	+	Ga10g00015	TSS upstream 10kb	NA	NA	NA	A10_99751950	Resequencing a core collection of upland cotton identifies genomic variation and loci influencing fiber quality and yield
C/T_A10_99752071	Chr10	208644	+	Ga10g00015	TSS upstream 10kb	NA	NA	NA	A10_99752071	Resequencing a core collection of upland cotton identifies genomic variation and loci influencing fiber quality and yield
C/G_A10_99752131	Chr10	208704	+	Ga10g00015	TSS upstream 10kb	NA	NA	NA	A10_99752131	Resequencing a core collection of upland cotton identifies genomic variation and loci influencing fiber quality and yield
C/G_A10_99752131	Chr10	208704	+	Ga10g00016	TES downstream 10kb	NA	NA	NA	A10_99752131	Resequencing a core collection of upland cotton identifies genomic variation and loci influencing fiber quality and yield
G/A_A10_99752236	Chr10	208809	+	Ga10g00015	TSS upstream 10kb	NA	NA	NA	A10_99752236	Resequencing a core collection of upland cotton identifies genomic variation and loci influencing fiber quality and yield
G/A_A10_99752236	Chr10	208809	+	Ga10g00016	TES downstream 10kb	NA	NA	NA	A10_99752236	Resequencing a core collection of upland cotton identifies genomic variation and loci influencing fiber quality and yield
G/A_A10_99752248	Chr10	208821	+	Ga10g00015	TSS upstream 10kb	NA	NA	NA	A10_99752248	Resequencing a core collection of upland cotton identifies genomic variation and loci influencing fiber quality and yield
G/A_A10_99752248	Chr10	208821	+	Ga10g00016	TES downstream 10kb	NA	NA	NA	A10_99752248	Resequencing a core collection of upland cotton identifies genomic variation and loci influencing fiber quality and yield
G/T_A10_99752529	Chr10	209102	+	Ga10g00015	TSS upstream 10kb	NA	NA	NA	A10_99752529	Resequencing a core collection of upland cotton identifies genomic variation and loci influencing fiber quality and yield
G/T_A10_99752529	Chr10	209102	+	Ga10g00016	TES downstream 10kb	NA	NA	NA	A10_99752529	Resequencing a core collection of upland cotton identifies genomic variation and loci influencing fiber quality and yield
T/G_A10_99752539	Chr10	209112	+	Ga10g00015	TSS upstream 10kb	NA	NA	NA	A10_99752539	Resequencing a core collection of upland cotton identifies genomic variation and loci influencing fiber quality and yield
T/G_A10_99752539	Chr10	209112	+	Ga10g00016	TES downstream 10kb	NA	NA	NA	A10_99752539	Resequencing a core collection of upland cotton identifies genomic variation and loci influencing fiber quality and yield
G/A_A10_99752549	Chr10	209122	+	Ga10g00015	TSS upstream 10kb	NA	NA	NA	A10_99752549	Resequencing a core collection of upland cotton identifies genomic variation and loci influencing fiber quality and yield
G/A_A10_99752549	Chr10	209122	+	Ga10g00016	TES downstream 10kb	NA	NA	NA	A10_99752549	Resequencing a core collection of upland cotton identifies genomic variation and loci influencing fiber quality and yield
T/G_A10_99753084	Chr10	209659	+	Ga10g00015	TSS upstream 10kb	NA	NA	NA	A10_99753084	Resequencing a core collection of upland cotton identifies genomic variation and loci influencing fiber quality and yield
T/G_A10_99753084	Chr10	209659	+	Ga10g00016	TES downstream 10kb	NA	NA	NA	A10_99753084	Resequencing a core collection of upland cotton identifies genomic variation and loci influencing fiber quality and yield
G/T_A10_99753146	Chr10	209721	+	Ga10g00015	TSS upstream 10kb	NA	NA	NA	A10_99753146	Resequencing a core collection of upland cotton identifies genomic variation and loci influencing fiber quality and yield
G/T_A10_99753146	Chr10	209721	+	Ga10g00016	TES downstream 10kb	NA	NA	NA	A10_99753146	Resequencing a core collection of upland cotton identifies genomic variation and loci influencing fiber quality and yield
T/G_A10_99753169	Chr10	209744	+	Ga10g00015	TSS upstream 10kb	NA	NA	NA	A10_99753169	Resequencing a core collection of upland cotton identifies genomic variation and loci influencing fiber quality and yield
T/G_A10_99753169	Chr10	209744	+	Ga10g00016	TES downstream 10kb	NA	NA	NA	A10_99753169	Resequencing a core collection of upland cotton identifies genomic variation and loci influencing fiber quality and yield
C/A_A10_99753184	Chr10	209759	+	Ga10g00015	TSS upstream 10kb	NA	NA	NA	A10_99753184	Resequencing a core collection of upland cotton identifies genomic variation and loci influencing fiber quality and yield
C/A_A10_99753184	Chr10	209759	+	Ga10g00016	TES downstream 10kb	NA	NA	NA	A10_99753184	Resequencing a core collection of upland cotton identifies genomic variation and loci influencing fiber quality and yield
T/C_A10_99753191	Chr10	209766	+	Ga10g00015	TSS upstream 10kb	NA	NA	NA	A10_99753191	Resequencing a core collection of upland cotton identifies genomic variation and loci influencing fiber quality and yield
T/C_A10_99753191	Chr10	209766	+	Ga10g00016	TES downstream 10kb	NA	NA	NA	A10_99753191	Resequencing a core collection of upland cotton identifies genomic variation and loci influencing fiber quality and yield
T/A_A10_99753251	Chr10	209826	+	Ga10g00015	TSS upstream 10kb	NA	NA	NA	A10_99753251	Resequencing a core collection of upland cotton identifies genomic variation and loci influencing fiber quality and yield
T/A_A10_99753251	Chr10	209826	+	Ga10g00016	TES downstream 10kb	NA	NA	NA	A10_99753251	Resequencing a core collection of upland cotton identifies genomic variation and loci influencing fiber quality and yield
G/A_A10_99753256	Chr10	209831	+	Ga10g00015	TSS upstream 10kb	NA	NA	NA	A10_99753256	Resequencing a core collection of upland cotton identifies genomic variation and loci influencing fiber quality and yield
G/A_A10_99753256	Chr10	209831	+	Ga10g00016	TES downstream 10kb	NA	NA	NA	A10_99753256	Resequencing a core collection of upland cotton identifies genomic variation and loci influencing fiber quality and yield
G/A_A10_99753267	Chr10	209842	+	Ga10g00015	TSS upstream 10kb	NA	NA	NA	A10_99753267	Resequencing a core collection of upland cotton identifies genomic variation and loci influencing fiber quality and yield
G/A_A10_99753267	Chr10	209842	+	Ga10g00016	TES downstream 10kb	NA	NA	NA	A10_99753267	Resequencing a core collection of upland cotton identifies genomic variation and loci influencing fiber quality and yield
T/C_A10_99753269	Chr10	209844	+	Ga10g00015	TSS upstream 10kb	NA	NA	NA	A10_99753269	Resequencing a core collection of upland cotton identifies genomic variation and loci influencing fiber quality and yield
T/C_A10_99753269	Chr10	209844	+	Ga10g00016	TES downstream 10kb	NA	NA	NA	A10_99753269	Resequencing a core collection of upland cotton identifies genomic variation and loci influencing fiber quality and yield
T/C_A10_99753323	Chr10	209898	+	Ga10g00015	TSS upstream 10kb	NA	NA	NA	A10_99753323	Resequencing a core collection of upland cotton identifies genomic variation and loci influencing fiber quality and yield
T/C_A10_99753323	Chr10	209898	+	Ga10g00016	TES downstream 10kb	NA	NA	NA	A10_99753323	Resequencing a core collection of upland cotton identifies genomic variation and loci influencing fiber quality and yield
G/A_A10_99753498	Chr10	210073	+	Ga10g00015	TSS upstream 10kb	NA	NA	NA	A10_99753498	Resequencing a core collection of upland cotton identifies genomic variation and loci influencing fiber quality and yield
G/A_A10_99753498	Chr10	210073	+	Ga10g00016	TES downstream 10kb	NA	NA	NA	A10_99753498	Resequencing a core collection of upland cotton identifies genomic variation and loci influencing fiber quality and yield
C/A_A10_99753521	Chr10	210096	+	Ga10g00015	TSS upstream 10kb	NA	NA	NA	A10_99753521	Resequencing a core collection of upland cotton identifies genomic variation and loci influencing fiber quality and yield
C/A_A10_99753521	Chr10	210096	+	Ga10g00016	TES downstream 10kb	NA	NA	NA	A10_99753521	Resequencing a core collection of upland cotton identifies genomic variation and loci influencing fiber quality and yield
C/T_A10_99753592	Chr10	210167	+	Ga10g00015	TSS upstream 10kb	NA	NA	NA	A10_99753592	Resequencing a core collection of upland cotton identifies genomic variation and loci influencing fiber quality and yield
C/T_A10_99753592	Chr10	210167	+	Ga10g00016	TES downstream 10kb	NA	NA	NA	A10_99753592	Resequencing a core collection of upland cotton identifies genomic variation and loci influencing fiber quality and yield
A/C_A10_99753904	Chr10	210479	+	Ga10g00015	TSS upstream 10kb	NA	NA	NA	A10_99753904	Resequencing a core collection of upland cotton identifies genomic variation and loci influencing fiber quality and yield
A/C_A10_99753904	Chr10	210479	+	Ga10g00016	TES downstream 10kb	NA	NA	NA	A10_99753904	Resequencing a core collection of upland cotton identifies genomic variation and loci influencing fiber quality and yield
C/A_A10_99754052	Chr10	210627	+	Ga10g00015	TSS upstream 10kb	NA	NA	NA	A10_99754052	Resequencing a core collection of upland cotton identifies genomic variation and loci influencing fiber quality and yield
C/A_A10_99754052	Chr10	210627	+	Ga10g00016	TES downstream 10kb	NA	NA	NA	A10_99754052	Resequencing a core collection of upland cotton identifies genomic variation and loci influencing fiber quality and yield
A/T_A10_99755004	Chr10	211579	+	Ga10g00015	TSS upstream 10kb	NA	NA	NA	A10_99755004	Resequencing a core collection of upland cotton identifies genomic variation and loci influencing fiber quality and yield
A/T_A10_99755004	Chr10	211579	+	Ga10g00016	TES downstream 10kb	NA	NA	NA	A10_99755004	Resequencing a core collection of upland cotton identifies genomic variation and loci influencing fiber quality and yield
T/G_A10_99755026	Chr10	211601	+	Ga10g00015	TSS upstream 10kb	NA	NA	NA	A10_99755026	Resequencing a core collection of upland cotton identifies genomic variation and loci influencing fiber quality and yield
T/G_A10_99755026	Chr10	211601	+	Ga10g00016	TES downstream 10kb	NA	NA	NA	A10_99755026	Resequencing a core collection of upland cotton identifies genomic variation and loci influencing fiber quality and yield
T/G_A10_99755092	Chr10	211667	+	Ga10g00015	TSS upstream 10kb	NA	NA	NA	A10_99755092	Resequencing a core collection of upland cotton identifies genomic variation and loci influencing fiber quality and yield
T/G_A10_99755092	Chr10	211667	+	Ga10g00016	TES downstream 10kb	NA	NA	NA	A10_99755092	Resequencing a core collection of upland cotton identifies genomic variation and loci influencing fiber quality and yield
G/A_A10_99755190	Chr10	211765	+	Ga10g00015	TSS upstream 10kb	NA	NA	NA	A10_99755190	Resequencing a core collection of upland cotton identifies genomic variation and loci influencing fiber quality and yield
G/A_A10_99755190	Chr10	211765	+	Ga10g00016	TES downstream 10kb	NA	NA	NA	A10_99755190	Resequencing a core collection of upland cotton identifies genomic variation and loci influencing fiber quality and yield
A/G_A10_99755230	Chr10	211805	+	Ga10g00015	TSS upstream 10kb	NA	NA	NA	A10_99755230	Resequencing a core collection of upland cotton identifies genomic variation and loci influencing fiber quality and yield
A/G_A10_99755230	Chr10	211805	+	Ga10g00016	TES downstream 10kb	NA	NA	NA	A10_99755230	Resequencing a core collection of upland cotton identifies genomic variation and loci influencing fiber quality and yield
T/G_A10_99755269	Chr10	211844	+	Ga10g00015	TSS upstream 10kb	NA	NA	NA	A10_99755269	Resequencing a core collection of upland cotton identifies genomic variation and loci influencing fiber quality and yield
T/G_A10_99755269	Chr10	211844	+	Ga10g00016	TES downstream 10kb	NA	NA	NA	A10_99755269	Resequencing a core collection of upland cotton identifies genomic variation and loci influencing fiber quality and yield
G/C_A10_99755353	Chr10	211928	+	Ga10g00015	TSS upstream 10kb	NA	NA	NA	A10_99755353	Resequencing a core collection of upland cotton identifies genomic variation and loci influencing fiber quality and yield
G/C_A10_99755353	Chr10	211928	+	Ga10g00016	TES downstream 10kb	NA	NA	NA	A10_99755353	Resequencing a core collection of upland cotton identifies genomic variation and loci influencing fiber quality and yield
A/G_A10_99755356	Chr10	211931	+	Ga10g00015	TSS upstream 10kb	NA	NA	NA	A10_99755356	Resequencing a core collection of upland cotton identifies genomic variation and loci influencing fiber quality and yield
A/G_A10_99755356	Chr10	211931	+	Ga10g00016	TES downstream 10kb	NA	NA	NA	A10_99755356	Resequencing a core collection of upland cotton identifies genomic variation and loci influencing fiber quality and yield
C/T_A10_99755450	Chr10	212025	+	Ga10g00015	TSS upstream 10kb	NA	NA	NA	A10_99755450	Resequencing a core collection of upland cotton identifies genomic variation and loci influencing fiber quality and yield
C/T_A10_99755450	Chr10	212025	+	Ga10g00016	TES downstream 10kb	NA	NA	NA	A10_99755450	Resequencing a core collection of upland cotton identifies genomic variation and loci influencing fiber quality and yield
T/C_A10_99755471	Chr10	212046	+	Ga10g00015	TSS upstream 10kb	NA	NA	NA	A10_99755471	Resequencing a core collection of upland cotton identifies genomic variation and loci influencing fiber quality and yield
T/C_A10_99755471	Chr10	212046	+	Ga10g00016	TES downstream 10kb	NA	NA	NA	A10_99755471	Resequencing a core collection of upland cotton identifies genomic variation and loci influencing fiber quality and yield
G/T_A10_99755518	Chr10	212093	+	Ga10g00015	TSS upstream 10kb	NA	NA	NA	A10_99755518	Resequencing a core collection of upland cotton identifies genomic variation and loci influencing fiber quality and yield
G/T_A10_99755518	Chr10	212093	+	Ga10g00016	TES downstream 10kb	NA	NA	NA	A10_99755518	Resequencing a core collection of upland cotton identifies genomic variation and loci influencing fiber quality and yield
G/A_A10_99755591	Chr10	212166	+	Ga10g00015	TSS upstream 10kb	NA	NA	NA	A10_99755591	Resequencing a core collection of upland cotton identifies genomic variation and loci influencing fiber quality and yield
G/A_A10_99755591	Chr10	212166	+	Ga10g00016	TES downstream 10kb	NA	NA	NA	A10_99755591	Resequencing a core collection of upland cotton identifies genomic variation and loci influencing fiber quality and yield
C/T_A10_99755627	Chr10	212202	+	Ga10g00015	TSS upstream 10kb	NA	NA	NA	A10_99755627	Resequencing a core collection of upland cotton identifies genomic variation and loci influencing fiber quality and yield
C/T_A10_99755627	Chr10	212202	+	Ga10g00016	TES downstream 10kb	NA	NA	NA	A10_99755627	Resequencing a core collection of upland cotton identifies genomic variation and loci influencing fiber quality and yield
G/A_A10_99756158	Chr10	212733	+	Ga10g00015	TSS upstream 10kb	NA	NA	NA	A10_99756158	Resequencing a core collection of upland cotton identifies genomic variation and loci influencing fiber quality and yield
G/A_A10_99756158	Chr10	212733	+	Ga10g00016	TES downstream 10kb	NA	NA	NA	A10_99756158	Resequencing a core collection of upland cotton identifies genomic variation and loci influencing fiber quality and yield
G/T_A10_99756189	Chr10	212764	+	Ga10g00015	TSS upstream 10kb	NA	NA	NA	A10_99756189	Resequencing a core collection of upland cotton identifies genomic variation and loci influencing fiber quality and yield
G/T_A10_99756189	Chr10	212764	+	Ga10g00016	TES downstream 10kb	NA	NA	NA	A10_99756189	Resequencing a core collection of upland cotton identifies genomic variation and loci influencing fiber quality and yield
T/C_A10_99756208	Chr10	212783	+	Ga10g00015	TSS upstream 10kb	NA	NA	NA	A10_99756208	Resequencing a core collection of upland cotton identifies genomic variation and loci influencing fiber quality and yield
T/C_A10_99756208	Chr10	212783	+	Ga10g00016	TES downstream 10kb	NA	NA	NA	A10_99756208	Resequencing a core collection of upland cotton identifies genomic variation and loci influencing fiber quality and yield
C/T_A10_99756211	Chr10	212786	+	Ga10g00015	TSS upstream 10kb	NA	NA	NA	A10_99756211	Resequencing a core collection of upland cotton identifies genomic variation and loci influencing fiber quality and yield
C/T_A10_99756211	Chr10	212786	+	Ga10g00016	TES downstream 10kb	NA	NA	NA	A10_99756211	Resequencing a core collection of upland cotton identifies genomic variation and loci influencing fiber quality and yield
G/A_A10_99756217	Chr10	212792	+	Ga10g00015	TSS upstream 10kb	NA	NA	NA	A10_99756217	Resequencing a core collection of upland cotton identifies genomic variation and loci influencing fiber quality and yield
G/A_A10_99756217	Chr10	212792	+	Ga10g00016	TES downstream 10kb	NA	NA	NA	A10_99756217	Resequencing a core collection of upland cotton identifies genomic variation and loci influencing fiber quality and yield
T/G_A10_99756219	Chr10	212794	+	Ga10g00015	TSS upstream 10kb	NA	NA	NA	A10_99756219	Resequencing a core collection of upland cotton identifies genomic variation and loci influencing fiber quality and yield
T/G_A10_99756219	Chr10	212794	+	Ga10g00016	TES downstream 10kb	NA	NA	NA	A10_99756219	Resequencing a core collection of upland cotton identifies genomic variation and loci influencing fiber quality and yield
A/T_A10_99756301	Chr10	212876	+	Ga10g00015	TSS upstream 10kb	NA	NA	NA	A10_99756301	Resequencing a core collection of upland cotton identifies genomic variation and loci influencing fiber quality and yield
A/T_A10_99756301	Chr10	212876	+	Ga10g00016	TES downstream 10kb	NA	NA	NA	A10_99756301	Resequencing a core collection of upland cotton identifies genomic variation and loci influencing fiber quality and yield
C/T_A10_99756314	Chr10	212889	+	Ga10g00015	TSS upstream 10kb	NA	NA	NA	A10_99756314	Resequencing a core collection of upland cotton identifies genomic variation and loci influencing fiber quality and yield
C/T_A10_99756314	Chr10	212889	+	Ga10g00016	TES downstream 10kb	NA	NA	NA	A10_99756314	Resequencing a core collection of upland cotton identifies genomic variation and loci influencing fiber quality and yield
T/C_A10_99756403	Chr10	212978	+	Ga10g00015	TSS upstream 10kb	NA	NA	NA	A10_99756403	Resequencing a core collection of upland cotton identifies genomic variation and loci influencing fiber quality and yield
T/C_A10_99756403	Chr10	212978	+	Ga10g00016	TES downstream 10kb	NA	NA	NA	A10_99756403	Resequencing a core collection of upland cotton identifies genomic variation and loci influencing fiber quality and yield
T/C_A10_99756611	Chr10	213186	+	Ga10g00015	TSS upstream 10kb	NA	NA	NA	A10_99756611	Resequencing a core collection of upland cotton identifies genomic variation and loci influencing fiber quality and yield
T/C_A10_99756611	Chr10	213186	+	Ga10g00016	TES downstream 10kb	NA	NA	NA	A10_99756611	Resequencing a core collection of upland cotton identifies genomic variation and loci influencing fiber quality and yield
C/T_A10_99756638	Chr10	213213	+	Ga10g00015	TSS upstream 10kb	NA	NA	NA	A10_99756638	Resequencing a core collection of upland cotton identifies genomic variation and loci influencing fiber quality and yield
C/T_A10_99756638	Chr10	213213	+	Ga10g00016	TES downstream 10kb	NA	NA	NA	A10_99756638	Resequencing a core collection of upland cotton identifies genomic variation and loci influencing fiber quality and yield
C/T_A10_99760638	Chr10	217648	+	Ga10g00015	Intronic	NA	NA	NA	A10_99760638	Resequencing a core collection of upland cotton identifies genomic variation and loci influencing fiber quality and yield
T/A_A10_99760828	Chr10	217838	+	Ga10g00015	Intronic	NA	NA	NA	A10_99760828	Resequencing a core collection of upland cotton identifies genomic variation and loci influencing fiber quality and yield
A/T_A10_99761235	Chr10	218245	+	Ga10g00015	Intronic	NA	NA	NA	A10_99761235	Resequencing a core collection of upland cotton identifies genomic variation and loci influencing fiber quality and yield
C/T_A10_99761579	Chr10	218589	+	Ga10g00015	UTR3-Exonic	NA	NA	NA	A10_99761579	Resequencing a core collection of upland cotton identifies genomic variation and loci influencing fiber quality and yield
A/T_A10_99761793	Chr10	218803	+	Ga10g00016	UTR3-Exonic	NA	NA	NA	A10_99761793	Resequencing a core collection of upland cotton identifies genomic variation and loci influencing fiber quality and yield
C/G_A10_99761972	Chr10	218982	+	Ga10g00016	CDS-Exonic	NonSynonymousMutation	S	A	A10_99761972	Resequencing a core collection of upland cotton identifies genomic variation and loci influencing fiber quality and yield
A/G_A10_99762323	Chr10	219333	+	Ga10g00016	Intronic	NA	NA	NA	A10_99762323	Resequencing a core collection of upland cotton identifies genomic variation and loci influencing fiber quality and yield
A/G_A10_99763501	Chr10	220511	+	Ga10g00016	CDS-Exonic	SynonymousMutation	L	L	A10_99763501	Resequencing a core collection of upland cotton identifies genomic variation and loci influencing fiber quality and yield
G/A_A10_99763520	Chr10	220530	+	Ga10g00016	CDS-Exonic	SynonymousMutation	N	N	A10_99763520	Resequencing a core collection of upland cotton identifies genomic variation and loci influencing fiber quality and yield
G/C_A10_99764029	Chr10	221039	+	Ga10g00016	CDS-Exonic	SynonymousMutation	I	I	A10_99764029	Resequencing a core collection of upland cotton identifies genomic variation and loci influencing fiber quality and yield
T/C_A10_99764270	Chr10	221280	+	Ga10g00016	CDS-Exonic	NonSynonymousMutation	G	A	A10_99764270	Resequencing a core collection of upland cotton identifies genomic variation and loci influencing fiber quality and yield
T/C_A10_99764312	Chr10	221322	+	Ga10g00016	CDS-Exonic	SynonymousMutation	T	T	A10_99764312	Resequencing a core collection of upland cotton identifies genomic variation and loci influencing fiber quality and yield
C/G_A10_99764453	Chr10	221463	+	Ga10g00016	CDS-Exonic	NonSynonymousMutation	A	G	A10_99764453	Resequencing a core collection of upland cotton identifies genomic variation and loci influencing fiber quality and yield
A/C_A10_99765041	Chr10	222051	+	Ga10g00016	UTR5-Exonic	NA	NA	NA	A10_99765041	Resequencing a core collection of upland cotton identifies genomic variation and loci influencing fiber quality and yield
T/A_A10_99765667	Chr10	222676	+	Ga10g00016	TSS upstream 10kb	NA	NA	NA	A10_99765667	Resequencing a core collection of upland cotton identifies genomic variation and loci influencing fiber quality and yield
T/A_A10_99765667	Chr10	222676	+	Ga10g00018	TES downstream 10kb	NA	NA	NA	A10_99765667	Resequencing a core collection of upland cotton identifies genomic variation and loci influencing fiber quality and yield
T/A_A10_99765667	Chr10	222676	+	Ga10g00015	TES downstream 10kb	NA	NA	NA	A10_99765667	Resequencing a core collection of upland cotton identifies genomic variation and loci influencing fiber quality and yield
C/T_A10_99766796	Chr10	223810	+	Ga10g00016	TSS upstream 10kb	NA	NA	NA	A10_99766796	Resequencing a core collection of upland cotton identifies genomic variation and loci influencing fiber quality and yield
C/T_A10_99766796	Chr10	223810	+	Ga10g00018	TES downstream 10kb	NA	NA	NA	A10_99766796	Resequencing a core collection of upland cotton identifies genomic variation and loci influencing fiber quality and yield
C/T_A10_99766796	Chr10	223810	+	Ga10g00015	TES downstream 10kb	NA	NA	NA	A10_99766796	Resequencing a core collection of upland cotton identifies genomic variation and loci influencing fiber quality and yield
C/T_A10_99767157	Chr10	224171	+	Ga10g00016	TSS upstream 10kb	NA	NA	NA	A10_99767157	Resequencing a core collection of upland cotton identifies genomic variation and loci influencing fiber quality and yield
C/T_A10_99767157	Chr10	224171	+	Ga10g00018	TES downstream 10kb	NA	NA	NA	A10_99767157	Resequencing a core collection of upland cotton identifies genomic variation and loci influencing fiber quality and yield
C/T_A10_99767157	Chr10	224171	+	Ga10g00015	TES downstream 10kb	NA	NA	NA	A10_99767157	Resequencing a core collection of upland cotton identifies genomic variation and loci influencing fiber quality and yield
A/T_A10_99769488	Chr10	226501	+	Ga10g00016	TSS upstream 10kb	NA	NA	NA	A10_99769488	Resequencing a core collection of upland cotton identifies genomic variation and loci influencing fiber quality and yield
A/T_A10_99769488	Chr10	226501	+	Ga10g00018	TES downstream 10kb	NA	NA	NA	A10_99769488	Resequencing a core collection of upland cotton identifies genomic variation and loci influencing fiber quality and yield
A/T_A10_99769488	Chr10	226501	+	Ga10g00015	TES downstream 10kb	NA	NA	NA	A10_99769488	Resequencing a core collection of upland cotton identifies genomic variation and loci influencing fiber quality and yield
A/T_A10_99769596	Chr10	226609	+	Ga10g00016	TSS upstream 10kb	NA	NA	NA	A10_99769596	Resequencing a core collection of upland cotton identifies genomic variation and loci influencing fiber quality and yield
A/T_A10_99769596	Chr10	226609	+	Ga10g00018	TES downstream 10kb	NA	NA	NA	A10_99769596	Resequencing a core collection of upland cotton identifies genomic variation and loci influencing fiber quality and yield
A/T_A10_99769596	Chr10	226609	+	Ga10g00015	TES downstream 10kb	NA	NA	NA	A10_99769596	Resequencing a core collection of upland cotton identifies genomic variation and loci influencing fiber quality and yield
T/C_A10_99769747	Chr10	226760	+	Ga10g00016	TSS upstream 10kb	NA	NA	NA	A10_99769747	Resequencing a core collection of upland cotton identifies genomic variation and loci influencing fiber quality and yield
T/C_A10_99769747	Chr10	226760	+	Ga10g00018	TES downstream 10kb	NA	NA	NA	A10_99769747	Resequencing a core collection of upland cotton identifies genomic variation and loci influencing fiber quality and yield
T/C_A10_99769747	Chr10	226760	+	Ga10g00015	TES downstream 10kb	NA	NA	NA	A10_99769747	Resequencing a core collection of upland cotton identifies genomic variation and loci influencing fiber quality and yield
G/A_A10_99769805	Chr10	226818	+	Ga10g00016	TSS upstream 10kb	NA	NA	NA	A10_99769805	Resequencing a core collection of upland cotton identifies genomic variation and loci influencing fiber quality and yield
G/A_A10_99769805	Chr10	226818	+	Ga10g00018	TES downstream 10kb	NA	NA	NA	A10_99769805	Resequencing a core collection of upland cotton identifies genomic variation and loci influencing fiber quality and yield
G/A_A10_99769805	Chr10	226818	+	Ga10g00015	TES downstream 10kb	NA	NA	NA	A10_99769805	Resequencing a core collection of upland cotton identifies genomic variation and loci influencing fiber quality and yield
A/G_A10_99769934	Chr10	226947	+	Ga10g00016	TSS upstream 10kb	NA	NA	NA	A10_99769934	Resequencing a core collection of upland cotton identifies genomic variation and loci influencing fiber quality and yield
A/G_A10_99769934	Chr10	226947	+	Ga10g00018	TES downstream 10kb	NA	NA	NA	A10_99769934	Resequencing a core collection of upland cotton identifies genomic variation and loci influencing fiber quality and yield
A/G_A10_99769934	Chr10	226947	+	Ga10g00015	TES downstream 10kb	NA	NA	NA	A10_99769934	Resequencing a core collection of upland cotton identifies genomic variation and loci influencing fiber quality and yield
A/G_A10_99772908	Chr10	229897	+	Ga10g00018	UTR3-Exonic	NA	NA	NA	A10_99772908	Resequencing a core collection of upland cotton identifies genomic variation and loci influencing fiber quality and yield
A/G_A10_99772991	Chr10	229980	+	Ga10g00018	Intronic	NA	NA	NA	A10_99772991	Resequencing a core collection of upland cotton identifies genomic variation and loci influencing fiber quality and yield
C/T_A10_99773062	Chr10	230051	+	Ga10g00018	Intronic	NA	NA	NA	A10_99773062	Resequencing a core collection of upland cotton identifies genomic variation and loci influencing fiber quality and yield
T/A_A10_99773115	Chr10	230104	+	Ga10g00018	CDS-Exonic	SynonymousMutation	D	D	A10_99773115	Resequencing a core collection of upland cotton identifies genomic variation and loci influencing fiber quality and yield
T/G_A10_99773129	Chr10	230118	+	Ga10g00018	CDS-Exonic	SynonymousMutation	T	T	A10_99773129	Resequencing a core collection of upland cotton identifies genomic variation and loci influencing fiber quality and yield
T/A_A10_99773322	Chr10	230311	+	Ga10g00018	CDS-Exonic	NonSynonymousMutation	P	H	A10_99773322	Resequencing a core collection of upland cotton identifies genomic variation and loci influencing fiber quality and yield
G/A_A10_99773448	Chr10	230437	+	Ga10g00018	CDS-Exonic	SynonymousMutation	Y	Y	A10_99773448	Resequencing a core collection of upland cotton identifies genomic variation and loci influencing fiber quality and yield
A/G_A10_99774221	Chr10	231210	+	Ga10g00018	CDS-Exonic	NonSynonymousMutation	S	C	A10_99774221	Resequencing a core collection of upland cotton identifies genomic variation and loci influencing fiber quality and yield
A/G_A10_99774396	Chr10	231385	+	Ga10g00018	CDS-Exonic	NonSynonymousMutation	P	A	A10_99774396	Resequencing a core collection of upland cotton identifies genomic variation and loci influencing fiber quality and yield
C/G_A10_99774405	Chr10	231394	+	Ga10g00018	CDS-Exonic	SynonymousMutation	A	A	A10_99774405	Resequencing a core collection of upland cotton identifies genomic variation and loci influencing fiber quality and yield
C/G_A10_99774441	Chr10	231430	+	Ga10g00018	CDS-Exonic	NonSynonymousMutation	T	A	A10_99774441	Resequencing a core collection of upland cotton identifies genomic variation and loci influencing fiber quality and yield
T/C_A10_99774741	Chr10	231730	+	Ga10g00018	CDS-Exonic	NonSynonymousMutation	S	R	A10_99774741	Resequencing a core collection of upland cotton identifies genomic variation and loci influencing fiber quality and yield
C/T_A10_99774833	Chr10	231822	+	Ga10g00018	CDS-Exonic	SynonymousMutation	I	I	A10_99774833	Resequencing a core collection of upland cotton identifies genomic variation and loci influencing fiber quality and yield
T/C_A10_99775924	Chr10	232913	+	Ga10g00018	CDS-Exonic	NonSynonymousMutation	E	D	A10_99775924	Resequencing a core collection of upland cotton identifies genomic variation and loci influencing fiber quality and yield
C/T_A10_99776178	Chr10	233167	+	Ga10g00018	CDS-Exonic	NonSynonymousMutation	D	Y	A10_99776178	Resequencing a core collection of upland cotton identifies genomic variation and loci influencing fiber quality and yield
C/T_A10_99776303	Chr10	233292	+	Ga10g00018	UTR5-Exonic	NA	NA	NA	A10_99776303	Resequencing a core collection of upland cotton identifies genomic variation and loci influencing fiber quality and yield
G/C_A10_99776330	Chr10	233319	+	Ga10g00018	UTR5-Exonic	NA	NA	NA	A10_99776330	Resequencing a core collection of upland cotton identifies genomic variation and loci influencing fiber quality and yield
A/G_A10_99776357	Chr10	233346	+	Ga10g00018	TSS upstream 10kb	NA	NA	NA	A10_99776357	Resequencing a core collection of upland cotton identifies genomic variation and loci influencing fiber quality and yield
G/C_A10_99776408	Chr10	233397	+	Ga10g00018	TSS upstream 10kb	NA	NA	NA	A10_99776408	Resequencing a core collection of upland cotton identifies genomic variation and loci influencing fiber quality and yield
C/A_A10_99776438	Chr10	233427	+	Ga10g00018	TSS upstream 10kb	NA	NA	NA	A10_99776438	Resequencing a core collection of upland cotton identifies genomic variation and loci influencing fiber quality and yield
G/A_A10_99780499	Chr10	237505	+	Ga10g00018	TSS upstream 10kb	NA	NA	NA	A10_99780499	Resequencing a core collection of upland cotton identifies genomic variation and loci influencing fiber quality and yield
G/A_A10_99780499	Chr10	237505	+	Ga10g00019	TES downstream 10kb	NA	NA	NA	A10_99780499	Resequencing a core collection of upland cotton identifies genomic variation and loci influencing fiber quality and yield
T/C_A10_99780688	Chr10	237694	+	Ga10g00018	TSS upstream 10kb	NA	NA	NA	A10_99780688	Resequencing a core collection of upland cotton identifies genomic variation and loci influencing fiber quality and yield
T/C_A10_99780688	Chr10	237694	+	Ga10g00019	TES downstream 10kb	NA	NA	NA	A10_99780688	Resequencing a core collection of upland cotton identifies genomic variation and loci influencing fiber quality and yield
G/A_A10_99780696	Chr10	237702	+	Ga10g00018	TSS upstream 10kb	NA	NA	NA	A10_99780696	Resequencing a core collection of upland cotton identifies genomic variation and loci influencing fiber quality and yield
G/A_A10_99780696	Chr10	237702	+	Ga10g00019	TES downstream 10kb	NA	NA	NA	A10_99780696	Resequencing a core collection of upland cotton identifies genomic variation and loci influencing fiber quality and yield
A/T_A10_99780924	Chr10	237930	+	Ga10g00018	TSS upstream 10kb	NA	NA	NA	A10_99780924	Resequencing a core collection of upland cotton identifies genomic variation and loci influencing fiber quality and yield
A/T_A10_99780924	Chr10	237930	+	Ga10g00019	TES downstream 10kb	NA	NA	NA	A10_99780924	Resequencing a core collection of upland cotton identifies genomic variation and loci influencing fiber quality and yield
A/T_A10_99781301	Chr10	238307	+	Ga10g00018	TSS upstream 10kb	NA	NA	NA	A10_99781301	Resequencing a core collection of upland cotton identifies genomic variation and loci influencing fiber quality and yield
A/T_A10_99781301	Chr10	238307	+	Ga10g00019	TES downstream 10kb	NA	NA	NA	A10_99781301	Resequencing a core collection of upland cotton identifies genomic variation and loci influencing fiber quality and yield
C/T_A10_99781405	Chr10	238411	+	Ga10g00018	TSS upstream 10kb	NA	NA	NA	A10_99781405	Resequencing a core collection of upland cotton identifies genomic variation and loci influencing fiber quality and yield
C/T_A10_99781405	Chr10	238411	+	Ga10g00019	TES downstream 10kb	NA	NA	NA	A10_99781405	Resequencing a core collection of upland cotton identifies genomic variation and loci influencing fiber quality and yield
C/T_A10_99782481	Chr10	239493	+	Ga10g00018	TSS upstream 10kb	NA	NA	NA	A10_99782481	Resequencing a core collection of upland cotton identifies genomic variation and loci influencing fiber quality and yield
C/T_A10_99782481	Chr10	239493	+	Ga10g00019	TES downstream 10kb	NA	NA	NA	A10_99782481	Resequencing a core collection of upland cotton identifies genomic variation and loci influencing fiber quality and yield
C/T_A10_99782549	Chr10	239561	+	Ga10g00018	TSS upstream 10kb	NA	NA	NA	A10_99782549	Resequencing a core collection of upland cotton identifies genomic variation and loci influencing fiber quality and yield
C/T_A10_99782549	Chr10	239561	+	Ga10g00019	TES downstream 10kb	NA	NA	NA	A10_99782549	Resequencing a core collection of upland cotton identifies genomic variation and loci influencing fiber quality and yield
T/C_A10_99783153	Chr10	240166	+	Ga10g00018	TSS upstream 10kb	NA	NA	NA	A10_99783153	Resequencing a core collection of upland cotton identifies genomic variation and loci influencing fiber quality and yield
T/C_A10_99783153	Chr10	240166	+	Ga10g00019	TES downstream 10kb	NA	NA	NA	A10_99783153	Resequencing a core collection of upland cotton identifies genomic variation and loci influencing fiber quality and yield
G/A_A10_99783155	Chr10	240168	+	Ga10g00018	TSS upstream 10kb	NA	NA	NA	A10_99783155	Resequencing a core collection of upland cotton identifies genomic variation and loci influencing fiber quality and yield
G/A_A10_99783155	Chr10	240168	+	Ga10g00019	TES downstream 10kb	NA	NA	NA	A10_99783155	Resequencing a core collection of upland cotton identifies genomic variation and loci influencing fiber quality and yield
C/T_A10_99783232	Chr10	240245	+	Ga10g00018	TSS upstream 10kb	NA	NA	NA	A10_99783232	Resequencing a core collection of upland cotton identifies genomic variation and loci influencing fiber quality and yield
C/T_A10_99783232	Chr10	240245	+	Ga10g00019	TES downstream 10kb	NA	NA	NA	A10_99783232	Resequencing a core collection of upland cotton identifies genomic variation and loci influencing fiber quality and yield
T/A_A10_99783255	Chr10	240268	+	Ga10g00018	TSS upstream 10kb	NA	NA	NA	A10_99783255	Resequencing a core collection of upland cotton identifies genomic variation and loci influencing fiber quality and yield
T/A_A10_99783255	Chr10	240268	+	Ga10g00019	TES downstream 10kb	NA	NA	NA	A10_99783255	Resequencing a core collection of upland cotton identifies genomic variation and loci influencing fiber quality and yield
C/T_A10_99783374	Chr10	240387	+	Ga10g00018	TSS upstream 10kb	NA	NA	NA	A10_99783374	Resequencing a core collection of upland cotton identifies genomic variation and loci influencing fiber quality and yield
C/T_A10_99783374	Chr10	240387	+	Ga10g00019	TES downstream 10kb	NA	NA	NA	A10_99783374	Resequencing a core collection of upland cotton identifies genomic variation and loci influencing fiber quality and yield
G/A_A10_99783391	Chr10	240404	+	Ga10g00018	TSS upstream 10kb	NA	NA	NA	A10_99783391	Resequencing a core collection of upland cotton identifies genomic variation and loci influencing fiber quality and yield
G/A_A10_99783391	Chr10	240404	+	Ga10g00019	TES downstream 10kb	NA	NA	NA	A10_99783391	Resequencing a core collection of upland cotton identifies genomic variation and loci influencing fiber quality and yield
T/C_A10_99783440	Chr10	240453	+	Ga10g00018	TSS upstream 10kb	NA	NA	NA	A10_99783440	Resequencing a core collection of upland cotton identifies genomic variation and loci influencing fiber quality and yield
T/C_A10_99783440	Chr10	240453	+	Ga10g00019	TES downstream 10kb	NA	NA	NA	A10_99783440	Resequencing a core collection of upland cotton identifies genomic variation and loci influencing fiber quality and yield
T/A_A10_99783451	Chr10	240464	+	Ga10g00018	TSS upstream 10kb	NA	NA	NA	A10_99783451	Resequencing a core collection of upland cotton identifies genomic variation and loci influencing fiber quality and yield
T/A_A10_99783451	Chr10	240464	+	Ga10g00019	TES downstream 10kb	NA	NA	NA	A10_99783451	Resequencing a core collection of upland cotton identifies genomic variation and loci influencing fiber quality and yield
A/G_A10_99783495	Chr10	240508	+	Ga10g00018	TSS upstream 10kb	NA	NA	NA	A10_99783495	Resequencing a core collection of upland cotton identifies genomic variation and loci influencing fiber quality and yield
A/G_A10_99783495	Chr10	240508	+	Ga10g00019	TES downstream 10kb	NA	NA	NA	A10_99783495	Resequencing a core collection of upland cotton identifies genomic variation and loci influencing fiber quality and yield
C/A_A10_99783497	Chr10	240510	+	Ga10g00018	TSS upstream 10kb	NA	NA	NA	A10_99783497	Resequencing a core collection of upland cotton identifies genomic variation and loci influencing fiber quality and yield
C/A_A10_99783497	Chr10	240510	+	Ga10g00019	TES downstream 10kb	NA	NA	NA	A10_99783497	Resequencing a core collection of upland cotton identifies genomic variation and loci influencing fiber quality and yield
A/G_A10_99783513	Chr10	240526	+	Ga10g00018	TSS upstream 10kb	NA	NA	NA	A10_99783513	Resequencing a core collection of upland cotton identifies genomic variation and loci influencing fiber quality and yield
A/G_A10_99783513	Chr10	240526	+	Ga10g00019	TES downstream 10kb	NA	NA	NA	A10_99783513	Resequencing a core collection of upland cotton identifies genomic variation and loci influencing fiber quality and yield
G/A_A10_99783546	Chr10	240559	+	Ga10g00018	TSS upstream 10kb	NA	NA	NA	A10_99783546	Resequencing a core collection of upland cotton identifies genomic variation and loci influencing fiber quality and yield
G/A_A10_99783546	Chr10	240559	+	Ga10g00019	TES downstream 10kb	NA	NA	NA	A10_99783546	Resequencing a core collection of upland cotton identifies genomic variation and loci influencing fiber quality and yield
T/C_A10_99786482	Chr10	241088	+	Ga10g00018	TSS upstream 10kb	NA	NA	NA	A10_99786482	Resequencing a core collection of upland cotton identifies genomic variation and loci influencing fiber quality and yield
T/C_A10_99786482	Chr10	241088	+	Ga10g00019	TES downstream 10kb	NA	NA	NA	A10_99786482	Resequencing a core collection of upland cotton identifies genomic variation and loci influencing fiber quality and yield
T/A_A10_99786576	Chr10	241182	+	Ga10g00018	TSS upstream 10kb	NA	NA	NA	A10_99786576	Resequencing a core collection of upland cotton identifies genomic variation and loci influencing fiber quality and yield
T/A_A10_99786576	Chr10	241182	+	Ga10g00019	TES downstream 10kb	NA	NA	NA	A10_99786576	Resequencing a core collection of upland cotton identifies genomic variation and loci influencing fiber quality and yield
A/G_A10_99786601	Chr10	241207	+	Ga10g00018	TSS upstream 10kb	NA	NA	NA	A10_99786601	Resequencing a core collection of upland cotton identifies genomic variation and loci influencing fiber quality and yield
A/G_A10_99786601	Chr10	241207	+	Ga10g00019	TES downstream 10kb	NA	NA	NA	A10_99786601	Resequencing a core collection of upland cotton identifies genomic variation and loci influencing fiber quality and yield
A/G_A10_99786675	Chr10	241281	+	Ga10g00018	TSS upstream 10kb	NA	NA	NA	A10_99786675	Resequencing a core collection of upland cotton identifies genomic variation and loci influencing fiber quality and yield
A/G_A10_99786675	Chr10	241281	+	Ga10g00019	TES downstream 10kb	NA	NA	NA	A10_99786675	Resequencing a core collection of upland cotton identifies genomic variation and loci influencing fiber quality and yield
A/T_A10_99786741	Chr10	241347	+	Ga10g00018	TSS upstream 10kb	NA	NA	NA	A10_99786741	Resequencing a core collection of upland cotton identifies genomic variation and loci influencing fiber quality and yield
A/T_A10_99786741	Chr10	241347	+	Ga10g00019	TES downstream 10kb	NA	NA	NA	A10_99786741	Resequencing a core collection of upland cotton identifies genomic variation and loci influencing fiber quality and yield
G/T_A10_99786754	Chr10	241360	+	Ga10g00018	TSS upstream 10kb	NA	NA	NA	A10_99786754	Resequencing a core collection of upland cotton identifies genomic variation and loci influencing fiber quality and yield
G/T_A10_99786754	Chr10	241360	+	Ga10g00019	TES downstream 10kb	NA	NA	NA	A10_99786754	Resequencing a core collection of upland cotton identifies genomic variation and loci influencing fiber quality and yield
A/G_A10_99786863	Chr10	241469	+	Ga10g00018	TSS upstream 10kb	NA	NA	NA	A10_99786863	Resequencing a core collection of upland cotton identifies genomic variation and loci influencing fiber quality and yield
A/G_A10_99786863	Chr10	241469	+	Ga10g00019	TES downstream 10kb	NA	NA	NA	A10_99786863	Resequencing a core collection of upland cotton identifies genomic variation and loci influencing fiber quality and yield
A/G_A10_99787307	Chr10	241913	+	Ga10g00018	TSS upstream 10kb	NA	NA	NA	A10_99787307	Resequencing a core collection of upland cotton identifies genomic variation and loci influencing fiber quality and yield
A/G_A10_99787307	Chr10	241913	+	Ga10g00019	TES downstream 10kb	NA	NA	NA	A10_99787307	Resequencing a core collection of upland cotton identifies genomic variation and loci influencing fiber quality and yield
C/A_A10_99788320	Chr10	242983	+	Ga10g00018	TSS upstream 10kb	NA	NA	NA	A10_99788320	Resequencing a core collection of upland cotton identifies genomic variation and loci influencing fiber quality and yield
C/A_A10_99788320	Chr10	242983	+	Ga10g00019	TES downstream 10kb	NA	NA	NA	A10_99788320	Resequencing a core collection of upland cotton identifies genomic variation and loci influencing fiber quality and yield
C/T_A10_99788486	Chr10	243149	+	Ga10g00018	TSS upstream 10kb	NA	NA	NA	A10_99788486	Resequencing a core collection of upland cotton identifies genomic variation and loci influencing fiber quality and yield
C/T_A10_99788486	Chr10	243149	+	Ga10g00019	TES downstream 10kb	NA	NA	NA	A10_99788486	Resequencing a core collection of upland cotton identifies genomic variation and loci influencing fiber quality and yield
C/T_A10_99788543	Chr10	243206	+	Ga10g00018	TSS upstream 10kb	NA	NA	NA	A10_99788543	Resequencing a core collection of upland cotton identifies genomic variation and loci influencing fiber quality and yield
C/T_A10_99788543	Chr10	243206	+	Ga10g00019	TES downstream 10kb	NA	NA	NA	A10_99788543	Resequencing a core collection of upland cotton identifies genomic variation and loci influencing fiber quality and yield
A/G_A10_99788579	Chr10	243242	+	Ga10g00018	TSS upstream 10kb	NA	NA	NA	A10_99788579	Resequencing a core collection of upland cotton identifies genomic variation and loci influencing fiber quality and yield
A/G_A10_99788579	Chr10	243242	+	Ga10g00019	TES downstream 10kb	NA	NA	NA	A10_99788579	Resequencing a core collection of upland cotton identifies genomic variation and loci influencing fiber quality and yield
C/A_A10_99788582	Chr10	243245	+	Ga10g00018	TSS upstream 10kb	NA	NA	NA	A10_99788582	Resequencing a core collection of upland cotton identifies genomic variation and loci influencing fiber quality and yield
C/A_A10_99788582	Chr10	243245	+	Ga10g00019	TES downstream 10kb	NA	NA	NA	A10_99788582	Resequencing a core collection of upland cotton identifies genomic variation and loci influencing fiber quality and yield
T/A_A10_99788642	Chr10	243305	+	Ga10g00018	TSS upstream 10kb	NA	NA	NA	A10_99788642	Resequencing a core collection of upland cotton identifies genomic variation and loci influencing fiber quality and yield
T/A_A10_99788642	Chr10	243305	+	Ga10g00019	TES downstream 10kb	NA	NA	NA	A10_99788642	Resequencing a core collection of upland cotton identifies genomic variation and loci influencing fiber quality and yield
A/G_A10_99788681	Chr10	243344	+	Ga10g00019	TES downstream 10kb	NA	NA	NA	A10_99788681	Resequencing a core collection of upland cotton identifies genomic variation and loci influencing fiber quality and yield
C/T_A10_99788688	Chr10	243351	+	Ga10g00019	TES downstream 10kb	NA	NA	NA	A10_99788688	Resequencing a core collection of upland cotton identifies genomic variation and loci influencing fiber quality and yield
G/A_A10_99789428	Chr10	244050	+	Ga10g00019	TES downstream 10kb	NA	NA	NA	A10_99789428	Resequencing a core collection of upland cotton identifies genomic variation and loci influencing fiber quality and yield
C/G_A10_99789446	Chr10	244068	+	Ga10g00019	TES downstream 10kb	NA	NA	NA	A10_99789446	Resequencing a core collection of upland cotton identifies genomic variation and loci influencing fiber quality and yield
G/T_A10_99789459	Chr10	244081	+	Ga10g00019	TES downstream 10kb	NA	NA	NA	A10_99789459	Resequencing a core collection of upland cotton identifies genomic variation and loci influencing fiber quality and yield
A/C_A10_99789508	Chr10	244130	+	Ga10g00019	TES downstream 10kb	NA	NA	NA	A10_99789508	Resequencing a core collection of upland cotton identifies genomic variation and loci influencing fiber quality and yield
A/G_A10_99789523	Chr10	244145	+	Ga10g00019	TES downstream 10kb	NA	NA	NA	A10_99789523	Resequencing a core collection of upland cotton identifies genomic variation and loci influencing fiber quality and yield
G/A_A10_99789781	Chr10	244403	+	Ga10g00019	TES downstream 10kb	NA	NA	NA	A10_99789781	Resequencing a core collection of upland cotton identifies genomic variation and loci influencing fiber quality and yield
G/A_A10_99789872	Chr10	244494	+	Ga10g00019	TES downstream 10kb	NA	NA	NA	A10_99789872	Resequencing a core collection of upland cotton identifies genomic variation and loci influencing fiber quality and yield
A/G_A10_99789944	Chr10	244566	+	Ga10g00019	TES downstream 10kb	NA	NA	NA	A10_99789944	Resequencing a core collection of upland cotton identifies genomic variation and loci influencing fiber quality and yield
A/G_A10_99789972	Chr10	244594	+	Ga10g00019	TES downstream 10kb	NA	NA	NA	A10_99789972	Resequencing a core collection of upland cotton identifies genomic variation and loci influencing fiber quality and yield
G/A_A10_99790004	Chr10	244626	+	Ga10g00019	TES downstream 10kb	NA	NA	NA	A10_99790004	Resequencing a core collection of upland cotton identifies genomic variation and loci influencing fiber quality and yield
T/A_A10_99790009	Chr10	244631	+	Ga10g00019	TES downstream 10kb	NA	NA	NA	A10_99790009	Resequencing a core collection of upland cotton identifies genomic variation and loci influencing fiber quality and yield
C/T_A10_99793251	Chr10	247915	+	Ga10g00019	TSS upstream 10kb	NA	NA	NA	A10_99793251	Resequencing a core collection of upland cotton identifies genomic variation and loci influencing fiber quality and yield
G/A_A10_99793364	Chr10	248028	+	Ga10g00019	TSS upstream 10kb	NA	NA	NA	A10_99793364	Resequencing a core collection of upland cotton identifies genomic variation and loci influencing fiber quality and yield
T/C_A10_99793368	Chr10	248032	+	Ga10g00019	TSS upstream 10kb	NA	NA	NA	A10_99793368	Resequencing a core collection of upland cotton identifies genomic variation and loci influencing fiber quality and yield
G/A_A10_99793410	Chr10	248074	+	Ga10g00019	TSS upstream 10kb	NA	NA	NA	A10_99793410	Resequencing a core collection of upland cotton identifies genomic variation and loci influencing fiber quality and yield
T/C_A10_99822191	Chr10	316568	+	NA	Intergenic	NA	NA	NA	A10_99822191	Resequencing a core collection of upland cotton identifies genomic variation and loci influencing fiber quality and yield
G/A_A10_99822569	Chr10	316946	+	NA	Intergenic	NA	NA	NA	A10_99822569	Resequencing a core collection of upland cotton identifies genomic variation and loci influencing fiber quality and yield
T/C_A10_99838908	Chr10	320698	+	NA	Intergenic	NA	NA	NA	A10_99838908	Resequencing a core collection of upland cotton identifies genomic variation and loci influencing fiber quality and yield
C/T_A10_99839007	Chr10	320797	+	NA	Intergenic	NA	NA	NA	A10_99839007	Resequencing a core collection of upland cotton identifies genomic variation and loci influencing fiber quality and yield
G/C_A10_99852204	Chr10	333873	+	NA	Intergenic	NA	NA	NA	A10_99852204	Resequencing a core collection of upland cotton identifies genomic variation and loci influencing fiber quality and yield
C/T_A10_99852372	Chr10	334041	+	NA	Intergenic	NA	NA	NA	A10_99852372	Resequencing a core collection of upland cotton identifies genomic variation and loci influencing fiber quality and yield
G/T_A10_99852385	Chr10	334054	+	NA	Intergenic	NA	NA	NA	A10_99852385	Resequencing a core collection of upland cotton identifies genomic variation and loci influencing fiber quality and yield
T/C_A10_99852443	Chr10	334112	+	NA	Intergenic	NA	NA	NA	A10_99852443	Resequencing a core collection of upland cotton identifies genomic variation and loci influencing fiber quality and yield
G/A_A10_99852484	Chr10	334153	+	NA	Intergenic	NA	NA	NA	A10_99852484	Resequencing a core collection of upland cotton identifies genomic variation and loci influencing fiber quality and yield
C/T_A10_99852716	Chr10	334385	+	NA	Intergenic	NA	NA	NA	A10_99852716	Resequencing a core collection of upland cotton identifies genomic variation and loci influencing fiber quality and yield
G/A_A10_99852794	Chr10	334463	+	NA	Intergenic	NA	NA	NA	A10_99852794	Resequencing a core collection of upland cotton identifies genomic variation and loci influencing fiber quality and yield
A/G_A10_99852871	Chr10	334540	+	NA	Intergenic	NA	NA	NA	A10_99852871	Resequencing a core collection of upland cotton identifies genomic variation and loci influencing fiber quality and yield
T/G_A10_99853616	Chr10	335330	+	NA	Intergenic	NA	NA	NA	A10_99853616	Resequencing a core collection of upland cotton identifies genomic variation and loci influencing fiber quality and yield
A/T_A10_99854248	Chr10	335961	+	NA	Intergenic	NA	NA	NA	A10_99854248	Resequencing a core collection of upland cotton identifies genomic variation and loci influencing fiber quality and yield
G/A_A10_99854526	Chr10	336239	+	NA	Intergenic	NA	NA	NA	A10_99854526	Resequencing a core collection of upland cotton identifies genomic variation and loci influencing fiber quality and yield
A/G_A10_99859438	Chr10	341147	+	NA	Intergenic	NA	NA	NA	A10_99859438	Resequencing a core collection of upland cotton identifies genomic variation and loci influencing fiber quality and yield
G/A_A10_99859672	Chr10	341381	+	NA	Intergenic	NA	NA	NA	A10_99859672	Resequencing a core collection of upland cotton identifies genomic variation and loci influencing fiber quality and yield
A/G_A10_99860075	Chr10	341784	+	NA	Intergenic	NA	NA	NA	A10_99860075	Resequencing a core collection of upland cotton identifies genomic variation and loci influencing fiber quality and yield
G/A_A10_99862347	Chr10	344015	+	NA	Intergenic	NA	NA	NA	A10_99862347	Resequencing a core collection of upland cotton identifies genomic variation and loci influencing fiber quality and yield
G/A_A10_99862529	Chr10	344197	+	NA	Intergenic	NA	NA	NA	A10_99862529	Resequencing a core collection of upland cotton identifies genomic variation and loci influencing fiber quality and yield
G/A_A10_99862533	Chr10	344201	+	NA	Intergenic	NA	NA	NA	A10_99862533	Resequencing a core collection of upland cotton identifies genomic variation and loci influencing fiber quality and yield
G/A_A10_99862591	Chr10	344259	+	NA	Intergenic	NA	NA	NA	A10_99862591	Resequencing a core collection of upland cotton identifies genomic variation and loci influencing fiber quality and yield
T/G_A10_99862670	Chr10	344338	+	NA	Intergenic	NA	NA	NA	A10_99862670	Resequencing a core collection of upland cotton identifies genomic variation and loci influencing fiber quality and yield
C/T_A10_99862676	Chr10	344344	+	NA	Intergenic	NA	NA	NA	A10_99862676	Resequencing a core collection of upland cotton identifies genomic variation and loci influencing fiber quality and yield
G/A_A10_99862764	Chr10	344432	+	NA	Intergenic	NA	NA	NA	A10_99862764	Resequencing a core collection of upland cotton identifies genomic variation and loci influencing fiber quality and yield
T/G_A10_99863079	Chr10	344747	+	NA	Intergenic	NA	NA	NA	A10_99863079	Resequencing a core collection of upland cotton identifies genomic variation and loci influencing fiber quality and yield
G/A_A10_99869980	Chr10	351521	+	Ga10g00024	TSS upstream 10kb	NA	NA	NA	A10_99869980	Resequencing a core collection of upland cotton identifies genomic variation and loci influencing fiber quality and yield
C/A_A10_99870128	Chr10	351669	+	Ga10g00024	TSS upstream 10kb	NA	NA	NA	A10_99870128	Resequencing a core collection of upland cotton identifies genomic variation and loci influencing fiber quality and yield
A/G_A10_99871200	Chr10	352740	+	Ga10g00024	TSS upstream 10kb	NA	NA	NA	A10_99871200	Resequencing a core collection of upland cotton identifies genomic variation and loci influencing fiber quality and yield
G/A_A10_99872684	Chr10	354225	+	Ga10g00024	TSS upstream 10kb	NA	NA	NA	A10_99872684	Resequencing a core collection of upland cotton identifies genomic variation and loci influencing fiber quality and yield
G/A_A10_99872715	Chr10	354256	+	Ga10g00024	TSS upstream 10kb	NA	NA	NA	A10_99872715	Resequencing a core collection of upland cotton identifies genomic variation and loci influencing fiber quality and yield
G/A_A10_99873295	Chr10	354823	+	Ga10g00024	TSS upstream 10kb	NA	NA	NA	A10_99873295	Resequencing a core collection of upland cotton identifies genomic variation and loci influencing fiber quality and yield
T/A_A10_99873925	Chr10	355453	+	Ga10g00024	TSS upstream 10kb	NA	NA	NA	A10_99873925	Resequencing a core collection of upland cotton identifies genomic variation and loci influencing fiber quality and yield
T/A_A10_99873925	Chr10	355453	+	Ga10g00025	TES downstream 10kb	NA	NA	NA	A10_99873925	Resequencing a core collection of upland cotton identifies genomic variation and loci influencing fiber quality and yield
A/G_A10_99873984	Chr10	355512	+	Ga10g00024	TSS upstream 10kb	NA	NA	NA	A10_99873984	Resequencing a core collection of upland cotton identifies genomic variation and loci influencing fiber quality and yield
A/G_A10_99873984	Chr10	355512	+	Ga10g00025	TES downstream 10kb	NA	NA	NA	A10_99873984	Resequencing a core collection of upland cotton identifies genomic variation and loci influencing fiber quality and yield
C/A_A10_99874054	Chr10	355582	+	Ga10g00024	TSS upstream 10kb	NA	NA	NA	A10_99874054	Resequencing a core collection of upland cotton identifies genomic variation and loci influencing fiber quality and yield
C/A_A10_99874054	Chr10	355582	+	Ga10g00025	TES downstream 10kb	NA	NA	NA	A10_99874054	Resequencing a core collection of upland cotton identifies genomic variation and loci influencing fiber quality and yield
T/C_A10_99877603	Chr10	359127	+	Ga10g00024	UTR5-Exonic	NA	NA	NA	A10_99877603	Resequencing a core collection of upland cotton identifies genomic variation and loci influencing fiber quality and yield
C/A_A10_99877654	Chr10	359178	+	Ga10g00024	UTR5-Exonic	NA	NA	NA	A10_99877654	Resequencing a core collection of upland cotton identifies genomic variation and loci influencing fiber quality and yield
A/G_A10_99879809	Chr10	361333	+	Ga10g00024	CDS-Exonic	NonSynonymousMutation	S	A	A10_99879809	Resequencing a core collection of upland cotton identifies genomic variation and loci influencing fiber quality and yield
A/G_A10_99879881	Chr10	361405	+	Ga10g00024	CDS-Exonic	NonSynonymousMutation	S	A	A10_99879881	Resequencing a core collection of upland cotton identifies genomic variation and loci influencing fiber quality and yield
C/T_A10_99880268	Chr10	361792	+	Ga10g00024	CDS-Exonic	NonSynonymousMutation	G	W	A10_99880268	Resequencing a core collection of upland cotton identifies genomic variation and loci influencing fiber quality and yield
A/T_A10_99884149	Chr10	365666	+	Ga10g00025	UTR3-Exonic	NA	NA	NA	A10_99884149	Resequencing a core collection of upland cotton identifies genomic variation and loci influencing fiber quality and yield
T/C_A10_99885318	Chr10	366841	+	Ga10g00025	CDS-Exonic	NonSynonymousMutation	R	T	A10_99885318	Resequencing a core collection of upland cotton identifies genomic variation and loci influencing fiber quality and yield
G/A_A10_99885532	Chr10	367055	+	Ga10g00025	CDS-Exonic	NonSynonymousMutation	V	M	A10_99885532	Resequencing a core collection of upland cotton identifies genomic variation and loci influencing fiber quality and yield
G/A_A10_99885582	Chr10	367105	+	Ga10g00025	CDS-Exonic	NonSynonymousMutation	S	Y	A10_99885582	Resequencing a core collection of upland cotton identifies genomic variation and loci influencing fiber quality and yield
G/A_A10_99885625	Chr10	367148	+	Ga10g00025	CDS-Exonic	NonSynonymousMutation	V	I	A10_99885625	Resequencing a core collection of upland cotton identifies genomic variation and loci influencing fiber quality and yield
G/T_A10_99885860	Chr10	367383	+	Ga10g00025	CDS-Exonic	SynonymousMutation	S	S	A10_99885860	Resequencing a core collection of upland cotton identifies genomic variation and loci influencing fiber quality and yield
A/G_A10_99887096	Chr10	368649	+	Ga10g00025	Intronic	NA	NA	NA	A10_99887096	Resequencing a core collection of upland cotton identifies genomic variation and loci influencing fiber quality and yield
A/T_A10_99888158	Chr10	369711	+	Ga10g00025	CDS-Exonic	NonSynonymousMutation	K	*	A10_99888158	Resequencing a core collection of upland cotton identifies genomic variation and loci influencing fiber quality and yield
A/C_A10_99888170	Chr10	369723	+	Ga10g00025	Intronic	NA	NA	NA	A10_99888170	Resequencing a core collection of upland cotton identifies genomic variation and loci influencing fiber quality and yield
G/A_A10_99891298	Chr10	372836	+	Ga10g00026	Intronic	NA	NA	NA	A10_99891298	Resequencing a core collection of upland cotton identifies genomic variation and loci influencing fiber quality and yield
G/T_A10_99891324	Chr10	372862	+	Ga10g00026	Intronic	NA	NA	NA	A10_99891324	Resequencing a core collection of upland cotton identifies genomic variation and loci influencing fiber quality and yield
G/A_A10_99891969	Chr10	373507	+	Ga10g00026	CDS-Exonic	SynonymousMutation	E	E	A10_99891969	Resequencing a core collection of upland cotton identifies genomic variation and loci influencing fiber quality and yield
G/C_A10_99892674	Chr10	374212	+	Ga10g00026	Intronic	NA	NA	NA	A10_99892674	Resequencing a core collection of upland cotton identifies genomic variation and loci influencing fiber quality and yield
T/C_A10_99892732	Chr10	374270	+	Ga10g00026	Intronic	NA	NA	NA	A10_99892732	Resequencing a core collection of upland cotton identifies genomic variation and loci influencing fiber quality and yield
G/A_A10_99893585	Chr10	375123	+	Ga10g00026	Intronic	NA	NA	NA	A10_99893585	Resequencing a core collection of upland cotton identifies genomic variation and loci influencing fiber quality and yield
C/T_A10_99894308	Chr10	375879	+	Ga10g00026	UTR3-Exonic	NA	NA	NA	A10_99894308	Resequencing a core collection of upland cotton identifies genomic variation and loci influencing fiber quality and yield
A/G_A10_99895165	Chr10	376739	+	Ga10g00025	TSS upstream 10kb	NA	NA	NA	A10_99895165	Resequencing a core collection of upland cotton identifies genomic variation and loci influencing fiber quality and yield
A/G_A10_99895165	Chr10	376739	+	Ga10g00027	TES downstream 10kb	NA	NA	NA	A10_99895165	Resequencing a core collection of upland cotton identifies genomic variation and loci influencing fiber quality and yield
A/G_A10_99895165	Chr10	376739	+	Ga10g00026	TES downstream 10kb	NA	NA	NA	A10_99895165	Resequencing a core collection of upland cotton identifies genomic variation and loci influencing fiber quality and yield
T/C_A10_99897806	Chr10	379463	+	Ga10g00027	Intronic	NA	NA	NA	A10_99897806	Resequencing a core collection of upland cotton identifies genomic variation and loci influencing fiber quality and yield
G/A_A10_99897874	Chr10	379531	+	Ga10g00027	Intronic	NA	NA	NA	A10_99897874	Resequencing a core collection of upland cotton identifies genomic variation and loci influencing fiber quality and yield
T/C_A10_99897893	Chr10	379550	+	Ga10g00027	Intronic	NA	NA	NA	A10_99897893	Resequencing a core collection of upland cotton identifies genomic variation and loci influencing fiber quality and yield
T/C_A10_99897895	Chr10	379552	+	Ga10g00027	Intronic	NA	NA	NA	A10_99897895	Resequencing a core collection of upland cotton identifies genomic variation and loci influencing fiber quality and yield
C/G_A10_99900585	Chr10	382253	+	Ga10g00027	CDS-Exonic	SynonymousMutation	P	P	A10_99900585	Resequencing a core collection of upland cotton identifies genomic variation and loci influencing fiber quality and yield
G/C_A10_99902643	Chr10	384312	+	Ga10g00027	TSS upstream 10kb	NA	NA	NA	A10_99902643	Resequencing a core collection of upland cotton identifies genomic variation and loci influencing fiber quality and yield
G/C_A10_99902643	Chr10	384312	+	Ga10g00026	TES downstream 10kb	NA	NA	NA	A10_99902643	Resequencing a core collection of upland cotton identifies genomic variation and loci influencing fiber quality and yield
G/A_A10_99902698	Chr10	384367	+	Ga10g00027	TSS upstream 10kb	NA	NA	NA	A10_99902698	Resequencing a core collection of upland cotton identifies genomic variation and loci influencing fiber quality and yield
G/A_A10_99902698	Chr10	384367	+	Ga10g00026	TES downstream 10kb	NA	NA	NA	A10_99902698	Resequencing a core collection of upland cotton identifies genomic variation and loci influencing fiber quality and yield
T/C_A10_99921321	Chr10	400287	+	NA	Intergenic	NA	NA	NA	A10_99921321	Resequencing a core collection of upland cotton identifies genomic variation and loci influencing fiber quality and yield
C/T_A10_99932130	Chr10	411085	+	Ga10g00030	TES downstream 10kb	NA	NA	NA	A10_99932130	Resequencing a core collection of upland cotton identifies genomic variation and loci influencing fiber quality and yield
C/T_A10_99932130	Chr10	411085	+	Ga10g00029	TES downstream 10kb	NA	NA	NA	A10_99932130	Resequencing a core collection of upland cotton identifies genomic variation and loci influencing fiber quality and yield
A/T_A10_99933740	Chr10	412739	+	Ga10g00029	UTR3-Exonic	NA	NA	NA	A10_99933740	Resequencing a core collection of upland cotton identifies genomic variation and loci influencing fiber quality and yield
A/G_A10_99933788	Chr10	412787	+	Ga10g00029	UTR3-Exonic	NA	NA	NA	A10_99933788	Resequencing a core collection of upland cotton identifies genomic variation and loci influencing fiber quality and yield
T/C_A10_99934313	Chr10	413312	+	Ga10g00029	CDS-Exonic	NonSynonymousMutation	E	A	A10_99934313	Resequencing a core collection of upland cotton identifies genomic variation and loci influencing fiber quality and yield
G/A_A10_99935490	Chr10	414486	+	Ga10g00029	CDS-Exonic	NonSynonymousMutation	P	H	A10_99935490	Resequencing a core collection of upland cotton identifies genomic variation and loci influencing fiber quality and yield
A/C_A10_99935790	Chr10	414786	+	Ga10g00029	CDS-Exonic	SynonymousMutation	T	T	A10_99935790	Resequencing a core collection of upland cotton identifies genomic variation and loci influencing fiber quality and yield
C/G_A10_99938317	Chr10	417309	+	Ga10g00029	Intronic	NA	NA	NA	A10_99938317	Resequencing a core collection of upland cotton identifies genomic variation and loci influencing fiber quality and yield
A/T_A10_99949241	Chr10	428331	+	Ga10g00030	TSS upstream 10kb	NA	NA	NA	A10_99949241	Resequencing a core collection of upland cotton identifies genomic variation and loci influencing fiber quality and yield
A/T_A10_99949241	Chr10	428331	+	Ga10g00032	TSS upstream 10kb	NA	NA	NA	A10_99949241	Resequencing a core collection of upland cotton identifies genomic variation and loci influencing fiber quality and yield
C/T_A10_99949274	Chr10	428364	+	Ga10g00030	TSS upstream 10kb	NA	NA	NA	A10_99949274	Resequencing a core collection of upland cotton identifies genomic variation and loci influencing fiber quality and yield
C/T_A10_99949274	Chr10	428364	+	Ga10g00032	TSS upstream 10kb	NA	NA	NA	A10_99949274	Resequencing a core collection of upland cotton identifies genomic variation and loci influencing fiber quality and yield
G/A_A10_99950202	Chr10	429293	+	Ga10g00030	TSS upstream 10kb	NA	NA	NA	A10_99950202	Resequencing a core collection of upland cotton identifies genomic variation and loci influencing fiber quality and yield
G/A_A10_99950202	Chr10	429293	+	Ga10g00032	TSS upstream 10kb	NA	NA	NA	A10_99950202	Resequencing a core collection of upland cotton identifies genomic variation and loci influencing fiber quality and yield
C/T_A10_99952779	Chr10	431856	+	Ga10g00030	TSS upstream 10kb	NA	NA	NA	A10_99952779	Resequencing a core collection of upland cotton identifies genomic variation and loci influencing fiber quality and yield
C/T_A10_99952779	Chr10	431856	+	Ga10g00032	TSS upstream 10kb	NA	NA	NA	A10_99952779	Resequencing a core collection of upland cotton identifies genomic variation and loci influencing fiber quality and yield
A/G_A10_99952833	Chr10	431910	+	Ga10g00030	TSS upstream 10kb	NA	NA	NA	A10_99952833	Resequencing a core collection of upland cotton identifies genomic variation and loci influencing fiber quality and yield
A/G_A10_99952833	Chr10	431910	+	Ga10g00032	TSS upstream 10kb	NA	NA	NA	A10_99952833	Resequencing a core collection of upland cotton identifies genomic variation and loci influencing fiber quality and yield
A/G_A10_99952853	Chr10	431930	+	Ga10g00030	TSS upstream 10kb	NA	NA	NA	A10_99952853	Resequencing a core collection of upland cotton identifies genomic variation and loci influencing fiber quality and yield
A/G_A10_99952853	Chr10	431930	+	Ga10g00032	TSS upstream 10kb	NA	NA	NA	A10_99952853	Resequencing a core collection of upland cotton identifies genomic variation and loci influencing fiber quality and yield
C/T_A10_99952965	Chr10	432042	+	Ga10g00030	TSS upstream 10kb	NA	NA	NA	A10_99952965	Resequencing a core collection of upland cotton identifies genomic variation and loci influencing fiber quality and yield
C/T_A10_99952965	Chr10	432042	+	Ga10g00032	TSS upstream 10kb	NA	NA	NA	A10_99952965	Resequencing a core collection of upland cotton identifies genomic variation and loci influencing fiber quality and yield
G/A_A10_99953102	Chr10	432179	+	Ga10g00030	TSS upstream 10kb	NA	NA	NA	A10_99953102	Resequencing a core collection of upland cotton identifies genomic variation and loci influencing fiber quality and yield
G/A_A10_99953102	Chr10	432179	+	Ga10g00032	TSS upstream 10kb	NA	NA	NA	A10_99953102	Resequencing a core collection of upland cotton identifies genomic variation and loci influencing fiber quality and yield
T/C_A10_99953105	Chr10	432182	+	Ga10g00030	TSS upstream 10kb	NA	NA	NA	A10_99953105	Resequencing a core collection of upland cotton identifies genomic variation and loci influencing fiber quality and yield
T/C_A10_99953105	Chr10	432182	+	Ga10g00032	TSS upstream 10kb	NA	NA	NA	A10_99953105	Resequencing a core collection of upland cotton identifies genomic variation and loci influencing fiber quality and yield
C/T_A10_99953140	Chr10	432217	+	Ga10g00030	TSS upstream 10kb	NA	NA	NA	A10_99953140	Resequencing a core collection of upland cotton identifies genomic variation and loci influencing fiber quality and yield
C/T_A10_99953140	Chr10	432217	+	Ga10g00032	TSS upstream 10kb	NA	NA	NA	A10_99953140	Resequencing a core collection of upland cotton identifies genomic variation and loci influencing fiber quality and yield
G/A_A10_99953160	Chr10	432237	+	Ga10g00030	TSS upstream 10kb	NA	NA	NA	A10_99953160	Resequencing a core collection of upland cotton identifies genomic variation and loci influencing fiber quality and yield
G/A_A10_99953160	Chr10	432237	+	Ga10g00032	TSS upstream 10kb	NA	NA	NA	A10_99953160	Resequencing a core collection of upland cotton identifies genomic variation and loci influencing fiber quality and yield
A/G_A10_99954726	Chr10	433806	+	Ga10g00032	TSS upstream 10kb	NA	NA	NA	A10_99954726	Resequencing a core collection of upland cotton identifies genomic variation and loci influencing fiber quality and yield
C/T_A10_99954779	Chr10	433859	+	Ga10g00032	TSS upstream 10kb	NA	NA	NA	A10_99954779	Resequencing a core collection of upland cotton identifies genomic variation and loci influencing fiber quality and yield
C/A_A10_99955885	Chr10	434988	+	Ga10g00032	TSS upstream 10kb	NA	NA	NA	A10_99955885	Resequencing a core collection of upland cotton identifies genomic variation and loci influencing fiber quality and yield
T/C_A10_99955897	Chr10	435000	+	Ga10g00032	TSS upstream 10kb	NA	NA	NA	A10_99955897	Resequencing a core collection of upland cotton identifies genomic variation and loci influencing fiber quality and yield
G/A_A10_99955917	Chr10	435020	+	Ga10g00032	TSS upstream 10kb	NA	NA	NA	A10_99955917	Resequencing a core collection of upland cotton identifies genomic variation and loci influencing fiber quality and yield
C/T_A10_99955968	Chr10	435071	+	Ga10g00032	TSS upstream 10kb	NA	NA	NA	A10_99955968	Resequencing a core collection of upland cotton identifies genomic variation and loci influencing fiber quality and yield
C/T_A10_99955969	Chr10	435072	+	Ga10g00032	TSS upstream 10kb	NA	NA	NA	A10_99955969	Resequencing a core collection of upland cotton identifies genomic variation and loci influencing fiber quality and yield
A/G_A10_99955980	Chr10	435083	+	Ga10g00032	TSS upstream 10kb	NA	NA	NA	A10_99955980	Resequencing a core collection of upland cotton identifies genomic variation and loci influencing fiber quality and yield
C/T_A10_99956170	Chr10	435273	+	Ga10g00032	TSS upstream 10kb	NA	NA	NA	A10_99956170	Resequencing a core collection of upland cotton identifies genomic variation and loci influencing fiber quality and yield
T/C_A10_99960417	Chr10	439484	+	Ga10g00032	CDS-Exonic	SynonymousMutation	P	P	A10_99960417	Resequencing a core collection of upland cotton identifies genomic variation and loci influencing fiber quality and yield
G/T_A10_99960511	Chr10	439578	+	Ga10g00032	CDS-Exonic	NonSynonymousMutation	C	F	A10_99960511	Resequencing a core collection of upland cotton identifies genomic variation and loci influencing fiber quality and yield
T/G_A10_99960517	Chr10	439584	+	Ga10g00032	CDS-Exonic	NonSynonymousMutation	E	G	A10_99960517	Resequencing a core collection of upland cotton identifies genomic variation and loci influencing fiber quality and yield
C/A_A10_99961970	Chr10	441046	+	Ga10g00032	TES downstream 10kb	NA	NA	NA	A10_99961970	Resequencing a core collection of upland cotton identifies genomic variation and loci influencing fiber quality and yield
G/A_A10_99963605	Chr10	457043	+	NA	Intergenic	NA	NA	NA	A10_99963605	Resequencing a core collection of upland cotton identifies genomic variation and loci influencing fiber quality and yield
T/C_A10_99986178	Chr10	473278	+	Ga10g00033	CDS-Exonic	NonSynonymousMutation	T	P	A10_99986178	Resequencing a core collection of upland cotton identifies genomic variation and loci influencing fiber quality and yield
T/A_A10_99986823	Chr10	473923	+	Ga10g00033	TES downstream 10kb	NA	NA	NA	A10_99986823	Resequencing a core collection of upland cotton identifies genomic variation and loci influencing fiber quality and yield
C/T_A10_99990534	Chr10	477611	+	Ga10g00033	TES downstream 10kb	NA	NA	NA	A10_99990534	Resequencing a core collection of upland cotton identifies genomic variation and loci influencing fiber quality and yield
T/G_A10_99990685	Chr10	477762	+	Ga10g00033	TES downstream 10kb	NA	NA	NA	A10_99990685	Resequencing a core collection of upland cotton identifies genomic variation and loci influencing fiber quality and yield
G/T_A10_99991087	Chr10	478164	+	Ga10g00033	TES downstream 10kb	NA	NA	NA	A10_99991087	Resequencing a core collection of upland cotton identifies genomic variation and loci influencing fiber quality and yield
T/G_A10_99992521	Chr10	479616	+	Ga10g00033	TES downstream 10kb	NA	NA	NA	A10_99992521	Resequencing a core collection of upland cotton identifies genomic variation and loci influencing fiber quality and yield
A/T_A10_100037696	Chr10	525105	+	Ga10g00034	TSS upstream 10kb	NA	NA	NA	A10_100037696	Resequencing a core collection of upland cotton identifies genomic variation and loci influencing fiber quality and yield
A/T_A10_100037696	Chr10	525105	+	Ga10g00036	TES downstream 10kb	NA	NA	NA	A10_100037696	Resequencing a core collection of upland cotton identifies genomic variation and loci influencing fiber quality and yield
A/T_A10_100044193	Chr10	531682	+	Ga10g00036	Intronic	NA	NA	NA	A10_100044193	Resequencing a core collection of upland cotton identifies genomic variation and loci influencing fiber quality and yield
T/G_A10_100045197	Chr10	532687	+	Ga10g00036	Intronic	NA	NA	NA	A10_100045197	Resequencing a core collection of upland cotton identifies genomic variation and loci influencing fiber quality and yield
G/A_A10_100050995	Chr10	538500	+	Ga10g00037	Intronic	NA	NA	NA	A10_100050995	Resequencing a core collection of upland cotton identifies genomic variation and loci influencing fiber quality and yield
A/T_A10_100051351	Chr10	538856	+	Ga10g00037	Intronic	NA	NA	NA	A10_100051351	Resequencing a core collection of upland cotton identifies genomic variation and loci influencing fiber quality and yield
C/A_A10_100051392	Chr10	538897	+	Ga10g00037	CDS-Exonic	NonSynonymousMutation	Y	N	A10_100051392	Resequencing a core collection of upland cotton identifies genomic variation and loci influencing fiber quality and yield
T/C_A10_100051801	Chr10	539306	+	Ga10g00037	CDS-Exonic	NonSynonymousMutation	V	L	A10_100051801	Resequencing a core collection of upland cotton identifies genomic variation and loci influencing fiber quality and yield
T/G_A10_100051860	Chr10	539365	+	Ga10g00037	UTR3-Exonic	NA	NA	NA	A10_100051860	Resequencing a core collection of upland cotton identifies genomic variation and loci influencing fiber quality and yield
T/A_A10_100058113	Chr10	546038	+	Ga10g00038	CDS-Exonic	NonSynonymousMutation	F	L	A10_100058113	Resequencing a core collection of upland cotton identifies genomic variation and loci influencing fiber quality and yield
A/C_A10_100058193	Chr10	546118	+	Ga10g00038	CDS-Exonic	NonSynonymousMutation	C	R	A10_100058193	Resequencing a core collection of upland cotton identifies genomic variation and loci influencing fiber quality and yield
G/T_A10_100058525	Chr10	546450	+	Ga10g00038	CDS-Exonic	SynonymousMutation	L	L	A10_100058525	Resequencing a core collection of upland cotton identifies genomic variation and loci influencing fiber quality and yield
C/T_A10_98934846	Chr10	1403842	+	Ga10g00124	TSS upstream 10kb	NA	NA	NA	A10_98934846	Resequencing a core collection of upland cotton identifies genomic variation and loci influencing fiber quality and yield
C/T_A10_98934846	Chr10	1403842	+	Ga10g00125	TSS upstream 10kb	NA	NA	NA	A10_98934846	Resequencing a core collection of upland cotton identifies genomic variation and loci influencing fiber quality and yield
A/T_A10_98936110	Chr10	1405106	+	Ga10g00124	TSS upstream 10kb	NA	NA	NA	A10_98936110	Resequencing a core collection of upland cotton identifies genomic variation and loci influencing fiber quality and yield
A/T_A10_98936110	Chr10	1405106	+	Ga10g00125	TSS upstream 10kb	NA	NA	NA	A10_98936110	Resequencing a core collection of upland cotton identifies genomic variation and loci influencing fiber quality and yield
G/A_A10_98940079	Chr10	1408549	+	Ga10g00124	CDS-Exonic	SynonymousMutation	K	K	A10_98940079	Resequencing a core collection of upland cotton identifies genomic variation and loci influencing fiber quality and yield
G/A_A10_98940079	Chr10	1408549	+	Ga10g00125	CDS-Exonic	NA	NA	NA	A10_98940079	Resequencing a core collection of upland cotton identifies genomic variation and loci influencing fiber quality and yield
T/G_A10_98950339	Chr10	1419617	+	Ga10g00124	TES downstream 10kb	NA	NA	NA	A10_98950339	Resequencing a core collection of upland cotton identifies genomic variation and loci influencing fiber quality and yield
T/G_A10_98950339	Chr10	1419617	+	Ga10g00125	TES downstream 10kb	NA	NA	NA	A10_98950339	Resequencing a core collection of upland cotton identifies genomic variation and loci influencing fiber quality and yield
C/T_A10_98950386	Chr10	1419664	+	Ga10g00124	TES downstream 10kb	NA	NA	NA	A10_98950386	Resequencing a core collection of upland cotton identifies genomic variation and loci influencing fiber quality and yield
C/T_A10_98950386	Chr10	1419664	+	Ga10g00125	TES downstream 10kb	NA	NA	NA	A10_98950386	Resequencing a core collection of upland cotton identifies genomic variation and loci influencing fiber quality and yield
T/C_A10_99056139	Chr10	1458910	+	Ga10g00126	TES downstream 10kb	NA	NA	NA	A10_99056139	Resequencing a core collection of upland cotton identifies genomic variation and loci influencing fiber quality and yield
C/T_A10_99119503	Chr10	1527015	+	NA	Intergenic	NA	NA	NA	A10_99119503	Resequencing a core collection of upland cotton identifies genomic variation and loci influencing fiber quality and yield
G/A_A10_99197939	Chr10	1533183	+	NA	Intergenic	NA	NA	NA	A10_99197939	Resequencing a core collection of upland cotton identifies genomic variation and loci influencing fiber quality and yield
A/G_A10_99256948	Chr10	1560149	+	Ga10g00131	UTR3-Exonic	NA	NA	NA	A10_99256948	Resequencing a core collection of upland cotton identifies genomic variation and loci influencing fiber quality and yield
C/T_A10_99256998	Chr10	1560199	+	Ga10g00131	UTR3-Exonic	NA	NA	NA	A10_99256998	Resequencing a core collection of upland cotton identifies genomic variation and loci influencing fiber quality and yield
C/A_A10_99257002	Chr10	1560203	+	Ga10g00131	TES downstream 10kb	NA	NA	NA	A10_99257002	Resequencing a core collection of upland cotton identifies genomic variation and loci influencing fiber quality and yield
A/C_A10_99257031	Chr10	1560232	+	Ga10g00131	TES downstream 10kb	NA	NA	NA	A10_99257031	Resequencing a core collection of upland cotton identifies genomic variation and loci influencing fiber quality and yield
G/T_A10_99265180	Chr10	1568351	+	Ga10g00131	TES downstream 10kb	NA	NA	NA	A10_99265180	Resequencing a core collection of upland cotton identifies genomic variation and loci influencing fiber quality and yield
G/A_A10_99268722	Chr10	1571892	+	NA	Intergenic	NA	NA	NA	A10_99268722	Resequencing a core collection of upland cotton identifies genomic variation and loci influencing fiber quality and yield
G/A_A10_99277049	Chr10	1580077	+	NA	Intergenic	NA	NA	NA	A10_99277049	Resequencing a core collection of upland cotton identifies genomic variation and loci influencing fiber quality and yield
G/T_A10_99296239	Chr10	1606198	+	Ga10g00133	TSS upstream 10kb	NA	NA	NA	A10_99296239	Resequencing a core collection of upland cotton identifies genomic variation and loci influencing fiber quality and yield
T/C_A10_99296349	Chr10	1606308	+	Ga10g00133	TSS upstream 10kb	NA	NA	NA	A10_99296349	Resequencing a core collection of upland cotton identifies genomic variation and loci influencing fiber quality and yield
T/A_A10_99297361	Chr10	1607318	+	Ga10g00133	TSS upstream 10kb	NA	NA	NA	A10_99297361	Resequencing a core collection of upland cotton identifies genomic variation and loci influencing fiber quality and yield
C/G_A10_99297403	Chr10	1607360	+	Ga10g00133	TSS upstream 10kb	NA	NA	NA	A10_99297403	Resequencing a core collection of upland cotton identifies genomic variation and loci influencing fiber quality and yield
G/C_A10_99297416	Chr10	1607373	+	Ga10g00133	TSS upstream 10kb	NA	NA	NA	A10_99297416	Resequencing a core collection of upland cotton identifies genomic variation and loci influencing fiber quality and yield
A/T_A10_99299242	Chr10	1609199	+	Ga10g00133	TSS upstream 10kb	NA	NA	NA	A10_99299242	Resequencing a core collection of upland cotton identifies genomic variation and loci influencing fiber quality and yield
T/A_A10_99299244	Chr10	1609201	+	Ga10g00133	TSS upstream 10kb	NA	NA	NA	A10_99299244	Resequencing a core collection of upland cotton identifies genomic variation and loci influencing fiber quality and yield
G/A_A10_99299306	Chr10	1609263	+	Ga10g00133	TSS upstream 10kb	NA	NA	NA	A10_99299306	Resequencing a core collection of upland cotton identifies genomic variation and loci influencing fiber quality and yield
A/T_A10_99305782	Chr10	1615677	+	Ga10g00133	CDS-Exonic	SynonymousMutation	S	S	A10_99305782	Resequencing a core collection of upland cotton identifies genomic variation and loci influencing fiber quality and yield
T/A_A10_99305838	Chr10	1615733	+	Ga10g00133	CDS-Exonic	NonSynonymousMutation	F	L	A10_99305838	Resequencing a core collection of upland cotton identifies genomic variation and loci influencing fiber quality and yield
C/T_A10_99052673	Chr10	1616754	+	Ga10g00133	CDS-Exonic	NonSynonymousMutation	E	*	A10_99052673	Resequencing a core collection of upland cotton identifies genomic variation and loci influencing fiber quality and yield
T/C_A10_99345987	Chr10	1738001	+	NA	Intergenic	NA	NA	NA	A10_99345987	Resequencing a core collection of upland cotton identifies genomic variation and loci influencing fiber quality and yield
A/G_A10_99368494	Chr10	1760354	+	NA	Intergenic	NA	NA	NA	A10_99368494	Resequencing a core collection of upland cotton identifies genomic variation and loci influencing fiber quality and yield
A/T_A10_99370434	Chr10	1762311	+	NA	Intergenic	NA	NA	NA	A10_99370434	Resequencing a core collection of upland cotton identifies genomic variation and loci influencing fiber quality and yield
C/T_A10_99370436	Chr10	1762313	+	NA	Intergenic	NA	NA	NA	A10_99370436	Resequencing a core collection of upland cotton identifies genomic variation and loci influencing fiber quality and yield
C/T_A10_99374009	Chr10	1765887	+	NA	Intergenic	NA	NA	NA	A10_99374009	Resequencing a core collection of upland cotton identifies genomic variation and loci influencing fiber quality and yield
C/T_A10_99374057	Chr10	1765935	+	NA	Intergenic	NA	NA	NA	A10_99374057	Resequencing a core collection of upland cotton identifies genomic variation and loci influencing fiber quality and yield
G/T_A10_99408071	Chr10	1797858	+	Ga10g00139	TSS upstream 10kb	NA	NA	NA	A10_99408071	Resequencing a core collection of upland cotton identifies genomic variation and loci influencing fiber quality and yield
G/A_A10_99438476	Chr10	1829087	+	NA	Intergenic	NA	NA	NA	A10_99438476	Resequencing a core collection of upland cotton identifies genomic variation and loci influencing fiber quality and yield
C/A_A10_99438502	Chr10	1829113	+	NA	Intergenic	NA	NA	NA	A10_99438502	Resequencing a core collection of upland cotton identifies genomic variation and loci influencing fiber quality and yield
A/G_A10_99450695	Chr10	1836140	+	NA	Intergenic	NA	NA	NA	A10_99450695	Resequencing a core collection of upland cotton identifies genomic variation and loci influencing fiber quality and yield
A/T_A10_99461887	Chr10	1847311	+	NA	Intergenic	NA	NA	NA	A10_99461887	Resequencing a core collection of upland cotton identifies genomic variation and loci influencing fiber quality and yield
A/G_A10_99461978	Chr10	1847402	+	NA	Intergenic	NA	NA	NA	A10_99461978	Resequencing a core collection of upland cotton identifies genomic variation and loci influencing fiber quality and yield
A/G_A10_99463774	Chr10	1849198	+	Ga10g00143	TSS upstream 10kb	NA	NA	NA	A10_99463774	Resequencing a core collection of upland cotton identifies genomic variation and loci influencing fiber quality and yield
C/A_A10_99463846	Chr10	1849270	+	Ga10g00143	TSS upstream 10kb	NA	NA	NA	A10_99463846	Resequencing a core collection of upland cotton identifies genomic variation and loci influencing fiber quality and yield
T/G_A10_99473572	Chr10	1858912	+	Ga10g00143	CDS-Exonic	NonSynonymousMutation	A	G	A10_99473572	Resequencing a core collection of upland cotton identifies genomic variation and loci influencing fiber quality and yield
G/A_A10_99477765	Chr10	1863102	+	Ga10g00143	CDS-Exonic	NonSynonymousMutation	F	I	A10_99477765	Resequencing a core collection of upland cotton identifies genomic variation and loci influencing fiber quality and yield
T/C_A10_99851801	Chr10	1897924	+	NA	Intergenic	NA	NA	NA	A10_99851801	Resequencing a core collection of upland cotton identifies genomic variation and loci influencing fiber quality and yield
T/G_A10_99851806	Chr10	1897929	+	NA	Intergenic	NA	NA	NA	A10_99851806	Resequencing a core collection of upland cotton identifies genomic variation and loci influencing fiber quality and yield
T/C_A10_99851853	Chr10	1897976	+	NA	Intergenic	NA	NA	NA	A10_99851853	Resequencing a core collection of upland cotton identifies genomic variation and loci influencing fiber quality and yield
G/A_A10_99851959	Chr10	1898082	+	NA	Intergenic	NA	NA	NA	A10_99851959	Resequencing a core collection of upland cotton identifies genomic variation and loci influencing fiber quality and yield
A/G_A10_99851989	Chr10	1898112	+	NA	Intergenic	NA	NA	NA	A10_99851989	Resequencing a core collection of upland cotton identifies genomic variation and loci influencing fiber quality and yield
A/C_A10_99529405	Chr10	1996924	+	Ga10g00146	TES downstream 10kb	NA	NA	NA	A10_99529405	Resequencing a core collection of upland cotton identifies genomic variation and loci influencing fiber quality and yield
G/A_A10_98870421	Chr10	2119708	-	NA	Intergenic	NA	NA	NA	A10_98870421	Resequencing a core collection of upland cotton identifies genomic variation and loci influencing fiber quality and yield
T/C_A10_98861063	Chr10	2141958	-	Ga10g00153	TES downstream 10kb	NA	NA	NA	A10_98861063	Resequencing a core collection of upland cotton identifies genomic variation and loci influencing fiber quality and yield
A/T_A10_98860595	Chr10	2142426	-	Ga10g00153	TES downstream 10kb	NA	NA	NA	A10_98860595	Resequencing a core collection of upland cotton identifies genomic variation and loci influencing fiber quality and yield
A/T_A10_98860595	Chr10	2142426	-	Ga10g00154	TES downstream 10kb	NA	NA	NA	A10_98860595	Resequencing a core collection of upland cotton identifies genomic variation and loci influencing fiber quality and yield
C/T_A10_98859553	Chr10	2143470	-	Ga10g00153	UTR3-Exonic	NA	NA	NA	A10_98859553	Resequencing a core collection of upland cotton identifies genomic variation and loci influencing fiber quality and yield
G/A_A10_98859056	Chr10	2143967	-	Ga10g00153	Intronic	NA	NA	NA	A10_98859056	Genome‐wide association study discovered candidate genes of Verticillium wilt resistance in upland cotton (Gossypium hirsutum L.)
A/G_A10_98858674	Chr10	2144349	-	Ga10g00153	Intronic	NA	NA	NA	A10_98858674	Resequencing a core collection of upland cotton identifies genomic variation and loci influencing fiber quality and yield
T/C_A10_98796386	Chr10	2152390	-	Ga10g00154	UTR3-Exonic	NA	NA	NA	A10_98796386	Resequencing a core collection of upland cotton identifies genomic variation and loci influencing fiber quality and yield
T/C_A10_98781343	Chr10	2230045	-	Ga10g00158	TSS upstream 10kb	NA	NA	NA	A10_98781343	Resequencing a core collection of upland cotton identifies genomic variation and loci influencing fiber quality and yield
T/A_A10_98775292	Chr10	2236060	-	NA	Intergenic	NA	NA	NA	A10_98775292	Resequencing a core collection of upland cotton identifies genomic variation and loci influencing fiber quality and yield
G/A_A10_98771612	Chr10	2242830	-	Ga10g00159	TSS upstream 10kb	NA	NA	NA	A10_98771612	Resequencing a core collection of upland cotton identifies genomic variation and loci influencing fiber quality and yield
T/A_A10_98771606	Chr10	2242836	-	Ga10g00159	TSS upstream 10kb	NA	NA	NA	A10_98771606	Resequencing a core collection of upland cotton identifies genomic variation and loci influencing fiber quality and yield
A/C_A10_98729116	Chr10	2292175	-	Ga10g00163	CDS-Exonic	NA	NA	NA	A10_98729116	Resequencing a core collection of upland cotton identifies genomic variation and loci influencing fiber quality and yield
G/C_A10_98715124	Chr10	2306167	-	Ga10g00164	TES downstream 10kb	NA	NA	NA	A10_98715124	Resequencing a core collection of upland cotton identifies genomic variation and loci influencing fiber quality and yield
C/G_A10_98695123	Chr10	2324537	-	NA	Intergenic	NA	NA	NA	A10_98695123	Resequencing a core collection of upland cotton identifies genomic variation and loci influencing fiber quality and yield
G/A_Chr10_7596540	Chr10	7596540	.	NA	Intergenic	NA	NA	NA	Boll	Resequencing of 243 diploid cotton accessions
A/G_A10_24138388	Chr10	38198307	+	NA	Intergenic	NA	NA	NA	TM34584	Single-Locus and Multi-Locus Genome-Wide Association Studies in the Genetic Dissection of Fiber Quality Traits in Upland Cotton (Gossypium hirsutum L.)
G/A_Chr10_82714397	Chr10	82714397	.	NA	Intergenic	NA	NA	NA	C14_0	Resequencing of 243 diploid cotton accessions
C/T_Chr10_85988620	Chr10	85988620	.	NA	Intergenic	NA	NA	NA	Boll	Resequencing of 243 diploid cotton accessions
A/G_A10_61431742	Chr10	87285006	+	NA	Intergenic	NA	NA	NA	TM35245	Single-Locus and Multi-Locus Genome-Wide Association Studies in the Genetic Dissection of Fiber Quality Traits in Upland Cotton (Gossypium hirsutum L.)
G/A_A10_65501972	Chr10	91872442	+	Ga10g01467	CDS-Exonic	NA	NA	NA	A10_65501972	Resequencing a core collection of upland cotton identifies genomic variation and loci influencing fiber quality and yield
A/G_A10_65503590	Chr10	91874062	+	Ga10g01467	TES downstream 10kb	NA	NA	NA	A10_65503590	Resequencing a core collection of upland cotton identifies genomic variation and loci influencing fiber quality and yield
A/G_A10_65503590	Chr10	91874062	+	Ga10g01466	TES downstream 10kb	NA	NA	NA	A10_65503590	Resequencing a core collection of upland cotton identifies genomic variation and loci influencing fiber quality and yield
T/C_A10_65503591	Chr10	91874063	+	Ga10g01467	TES downstream 10kb	NA	NA	NA	A10_65503591	Resequencing a core collection of upland cotton identifies genomic variation and loci influencing fiber quality and yield
T/C_A10_65503591	Chr10	91874063	+	Ga10g01466	TES downstream 10kb	NA	NA	NA	A10_65503591	Resequencing a core collection of upland cotton identifies genomic variation and loci influencing fiber quality and yield
G/A_A10_65514473	Chr10	91885049	+	NA	Intergenic	NA	NA	NA	A10_65514473	Resequencing a core collection of upland cotton identifies genomic variation and loci influencing fiber quality and yield
T/C_A10_65543798	Chr10	91916832	+	NA	Intergenic	NA	NA	NA	A10_65543798	Resequencing a core collection of upland cotton identifies genomic variation and loci influencing fiber quality and yield
A/G_A10_65656783	Chr10	92038895	+	NA	Intergenic	NA	NA	NA	A10_65656783	Resequencing a core collection of upland cotton identifies genomic variation and loci influencing fiber quality and yield
C/T_A10_65694094	Chr10	92076298	+	Ga10g01477	CDS-Exonic	SynonymousMutation	G	G	A10_65694094	Resequencing a core collection of upland cotton identifies genomic variation and loci influencing fiber quality and yield
G/T_A10_65695768	Chr10	92077972	+	Ga10g01477	Intronic	NA	NA	NA	A10_65695768	Resequencing a core collection of upland cotton identifies genomic variation and loci influencing fiber quality and yield
T/C_A10_65696540	Chr10	92078744	+	Ga10g01477	CDS-Exonic	NonSynonymousMutation	I	T	A10_65696540	Resequencing a core collection of upland cotton identifies genomic variation and loci influencing fiber quality and yield
T/C_A10_65701810	Chr10	92084026	+	Ga10g01477	TSS upstream 10kb	NA	NA	NA	A10_65701810	Resequencing a core collection of upland cotton identifies genomic variation and loci influencing fiber quality and yield
T/G_A10_65702885	Chr10	92084980	+	Ga10g01477	TSS upstream 10kb	NA	NA	NA	A10_65702885	Resequencing a core collection of upland cotton identifies genomic variation and loci influencing fiber quality and yield
A/G_A10_1954843	Chr10	127389624	-	Ga10g02550	CDS-Exonic	SynonymousMutation	L	L	TM33839	Single-Locus and Multi-Locus Genome-Wide Association Studies in the Genetic Dissection of Fiber Quality Traits in Upland Cotton (Gossypium hirsutum L.)
T/G_Chr11_18889510	Chr11	18889510	.	NA	Intergenic	NA	NA	NA	FWDI	Resequencing of 243 diploid cotton accessions
G/A_Chr11_103170826	Chr11	103170826	.	Ga11g02086	TSS upstream 10kb	NA	NA	NA	FWDI	Resequencing of 243 diploid cotton accessions
G/A_Chr11_103170826	Chr11	103170826	.	Ga11g02085	TSS upstream 10kb	NA	NA	NA	FWDI	Resequencing of 243 diploid cotton accessions
G/A_Chr11_103170826	Chr11	103170826	.	Ga11g02087	TES downstream 10kb	NA	NA	NA	FWDI	Resequencing of 243 diploid cotton accessions
C/T_Chr11_103173131	Chr11	103173131	.	Ga11g02087	TSS upstream 10kb	NA	NA	NA	FWDI	Resequencing of 243 diploid cotton accessions
C/T_Chr11_103173131	Chr11	103173131	.	Ga11g02086	TSS upstream 10kb	NA	NA	NA	FWDI	Resequencing of 243 diploid cotton accessions
T/C_Chr11_103191949	Chr11	103191949	.	Ga11g02088	TSS upstream 10kb	NA	NA	NA	FWDI	Resequencing of 243 diploid cotton accessions
A/G_A11_14257142	Chr11	109501557	-	Ga11g02401	UTR3-Exonic	NA	NA	NA	TM37384	Single-Locus and Multi-Locus Genome-Wide Association Studies in the Genetic Dissection of Fiber Quality Traits in Upland Cotton (Gossypium hirsutum L.)
A/G_A11_13595750	Chr11	110163485	-	Ga11g02426	TSS upstream 10kb	NA	NA	NA	TM37371	Single-Locus and Multi-Locus Genome-Wide Association Studies in the Genetic Dissection of Fiber Quality Traits in Upland Cotton (Gossypium hirsutum L.)
C/G_Chr11_122078408	Chr11	122078408	.	Ga11g03509	TSS upstream 10kb	NA	NA	NA	C16_0	Resequencing of 243 diploid cotton accessions
C/G_Chr11_122078408	Chr11	122078408	.	Ga11g03511	TES downstream 10kb	NA	NA	NA	C16_0	Resequencing of 243 diploid cotton accessions
G/A_Chr11_122126936	Chr11	122126936	.	Ga11g03518	TES downstream 10kb	NA	NA	NA	C16_1	Resequencing of 243 diploid cotton accessions
G/A_Chr11_122126936	Chr11	122126936	.	Ga11g03516	TES downstream 10kb	NA	NA	NA	C16_1	Resequencing of 243 diploid cotton accessions
G/A_Chr11_122132301	Chr11	122132301	.	Ga11g03518	TES downstream 10kb	NA	NA	NA	C16_0	Resequencing of 243 diploid cotton accessions
T/C_Chr11_122140080	Chr11	122140080	.	Ga11g03519	TSS upstream 10kb	NA	NA	NA	C16_1	Resequencing of 243 diploid cotton accessions
T/C_Chr11_122140080	Chr11	122140080	.	Ga11g03518	TSS upstream 10kb	NA	NA	NA	C16_1	Resequencing of 243 diploid cotton accessions
G/T_Chr11_122151813	Chr11	122151813	.	Ga11g03520	Intronic	NA	NA	NA	C16_1	Resequencing of 243 diploid cotton accessions
T/C_Chr11_122156027	Chr11	122156027	.	Ga11g03520	CDS-Exonic	NA	NA	NA	C16_0	Resequencing of 243 diploid cotton accessions
T/C_Chr11_122156027	Chr11	122156027	.	Ga11g03521	CDS-Exonic	SynonymousMutation	T	T	C16_0	Resequencing of 243 diploid cotton accessions
A/C_A01_96195441	Chr12	5280095	+	NA	Intergenic	NA	NA	NA	A01_96195441	Resequencing a core collection of upland cotton identifies genomic variation and loci influencing fiber quality and yield
T/A_A12_81101484	Chr12	7199225	-	NA	Intergenic	NA	NA	NA	TM42899	Single-Locus and Multi-Locus Genome-Wide Association Studies in the Genetic Dissection of Fiber Quality Traits in Upland Cotton (Gossypium hirsutum L.)
A/G_A12_78617984	Chr12	9934870	-	Ga12g00942	TSS upstream 10kb	NA	NA	NA	TM42806	Single-Locus and Multi-Locus Genome-Wide Association Studies in the Genetic Dissection of Fiber Quality Traits in Upland Cotton (Gossypium hirsutum L.)
A/G_A12_78617984	Chr12	9934870	-	Ga12g00944	TSS upstream 10kb	NA	NA	NA	TM42806	Single-Locus and Multi-Locus Genome-Wide Association Studies in the Genetic Dissection of Fiber Quality Traits in Upland Cotton (Gossypium hirsutum L.)
A/G_A12_78617984	Chr12	9934870	-	Ga12g00945	TSS upstream 10kb	NA	NA	NA	TM42806	Single-Locus and Multi-Locus Genome-Wide Association Studies in the Genetic Dissection of Fiber Quality Traits in Upland Cotton (Gossypium hirsutum L.)
G/A_Chr12_92582752	Chr12	92582752	.	NA	Intergenic	NA	NA	NA	C18_2	Resequencing of 243 diploid cotton accessions
C/T_Chr12_96256905	Chr12	96256905	.	Ga12g02425	TES downstream 10kb	NA	NA	NA	C17_0	Resequencing of 243 diploid cotton accessions
C/T_Chr12_96256905	Chr12	96256905	.	Ga12g02426	TES downstream 10kb	NA	NA	NA	C17_0	Resequencing of 243 diploid cotton accessions
G/A_Chr12_96305717	Chr12	96305717	.	NA	Intergenic	NA	NA	NA	C17_0	Resequencing of 243 diploid cotton accessions
C/T_Chr12_98090590	Chr12	98090590	.	Ga12g02484	TSS upstream 10kb	NA	NA	NA	C17_0	Resequencing of 243 diploid cotton accessions
C/T_Chr12_98090590	Chr12	98090590	.	Ga12g02485	TES downstream 10kb	NA	NA	NA	C17_0	Resequencing of 243 diploid cotton accessions
G/A_A12_6593191	Chr12	99777471	+	NA	Intergenic	NA	NA	NA	Fiber strength	Asymmetric subgenome selection and cis-regulatory divergence during cotton domestication
T/A_A12_254837	Chr12	102745368	-	Ga12g02748	Intronic	NA	NA	NA	TM39972	Single-Locus and Multi-Locus Genome-Wide Association Studies in the Genetic Dissection of Fiber Quality Traits in Upland Cotton (Gossypium hirsutum L.)
C/T_Chr13_2309774	Chr13	2309774	.	Ga13g00215	TSS upstream 10kb	NA	NA	NA	Boll	Resequencing of 243 diploid cotton accessions
C/T_Chr13_2309774	Chr13	2309774	.	Ga13g00216	TES downstream 10kb	NA	NA	NA	Boll	Resequencing of 243 diploid cotton accessions
T/C_Chr13_4972998	Chr13	4972998	.	Ga13g00397	TSS upstream 10kb	NA	NA	NA	LP	Resequencing of 243 diploid cotton accessions
C/T_Chr13_65297481	Chr13	65297481	.	NA	Intergenic	NA	NA	NA	C14_0	Resequencing of 243 diploid cotton accessions
T/G_Chr13_117960868	Chr13	117960868	.	Ga13g02053	TSS upstream 10kb	NA	NA	NA	S-F	Resequencing of 243 diploid cotton accessions
G/A_A13_75489926	Chr13	118184481	+	Ga13g02074	TSS upstream 10kb	NA	NA	NA	Fiber Quality	Genomic analyses in cotton identify signatures of selection and loci associated with fiber quality and yield traits
T/A_A13_75111303	Chr13	118369726	+	Ga13g02091	Intronic	NA	NA	NA	Fiber Quality	Genomic analyses in cotton identify signatures of selection and loci associated with fiber quality and yield traits
G/A_A13_75113470	Chr13	118371892	+	Ga13g02091	Intronic	NA	NA	NA	Fiber Quality	Genomic analyses in cotton identify signatures of selection and loci associated with fiber quality and yield traits
C/A_A13_75115581	Chr13	118374004	+	Ga13g02091	CDS-Exonic	SynonymousMutation	N	N	Fiber Quality	Genomic analyses in cotton identify signatures of selection and loci associated with fiber quality and yield traits
G/A_A13_75116067	Chr13	118374490	+	Ga13g02091	CDS-Exonic	SynonymousMutation	D	D	Fiber Quality	Genomic analyses in cotton identify signatures of selection and loci associated with fiber quality and yield traits
G/A_A13_75116386	Chr13	118374809	+	Ga13g02091	CDS-Exonic	SynonymousMutation	Q	Q	Fiber Quality	Genomic analyses in cotton identify signatures of selection and loci associated with fiber quality and yield traits
C/T_A13_75116816	Chr13	118375239	+	Ga13g02091	CDS-Exonic	NonSynonymousMutation	G	C	Fiber Quality	Genomic analyses in cotton identify signatures of selection and loci associated with fiber quality and yield traits
A/G_A13_75118254	Chr13	118376674	+	Ga13g02091	UTR3-Exonic	NA	NA	NA	Fiber Quality	Genomic analyses in cotton identify signatures of selection and loci associated with fiber quality and yield traits
A/G_A13_75118334	Chr13	118376754	+	Ga13g02091	UTR3-Exonic	NA	NA	NA	Fiber Quality	Genomic analyses in cotton identify signatures of selection and loci associated with fiber quality and yield traits
G/A_A13_75177003	Chr13	118397642	+	NA	Intergenic	NA	NA	NA	Fiber Quality	Genomic analyses in cotton identify signatures of selection and loci associated with fiber quality and yield traits
T/C_A13_75209121	Chr13	118397932	+	NA	Intergenic	NA	NA	NA	Fiber Quality	Genomic analyses in cotton identify signatures of selection and loci associated with fiber quality and yield traits
A/G_A13_75210379	Chr13	118399122	+	NA	Intergenic	NA	NA	NA	Fiber Quality	Genomic analyses in cotton identify signatures of selection and loci associated with fiber quality and yield traits
T/C_A13_75210475	Chr13	118399218	+	NA	Intergenic	NA	NA	NA	Fiber Quality	Genomic analyses in cotton identify signatures of selection and loci associated with fiber quality and yield traits
G/A_A13_75180267	Chr13	118400924	+	NA	Intergenic	NA	NA	NA	Fiber Quality	Genomic analyses in cotton identify signatures of selection and loci associated with fiber quality and yield traits
A/T_A13_75180355	Chr13	118401012	+	NA	Intergenic	NA	NA	NA	Fiber Quality	Genomic analyses in cotton identify signatures of selection and loci associated with fiber quality and yield traits
T/G_A13_75182611	Chr13	118403297	+	NA	Intergenic	NA	NA	NA	Fiber Quality	Genomic analyses in cotton identify signatures of selection and loci associated with fiber quality and yield traits
G/A_A13_75182919	Chr13	118403605	+	NA	Intergenic	NA	NA	NA	Fiber Quality	Genomic analyses in cotton identify signatures of selection and loci associated with fiber quality and yield traits
G/A_A13_75183153	Chr13	118403839	+	NA	Intergenic	NA	NA	NA	Fiber Quality	Genomic analyses in cotton identify signatures of selection and loci associated with fiber quality and yield traits
C/G_A13_75183200	Chr13	118403886	+	NA	Intergenic	NA	NA	NA	Fiber Quality	Genomic analyses in cotton identify signatures of selection and loci associated with fiber quality and yield traits
T/C_A13_75183213	Chr13	118403899	+	NA	Intergenic	NA	NA	NA	Fiber Quality	Genomic analyses in cotton identify signatures of selection and loci associated with fiber quality and yield traits
T/A_A13_75183225	Chr13	118403911	+	NA	Intergenic	NA	NA	NA	Fiber Quality	Genomic analyses in cotton identify signatures of selection and loci associated with fiber quality and yield traits
G/A_A13_75183250	Chr13	118403936	+	NA	Intergenic	NA	NA	NA	Fiber Quality	Genomic analyses in cotton identify signatures of selection and loci associated with fiber quality and yield traits
G/A_A13_75183396	Chr13	118404082	+	NA	Intergenic	NA	NA	NA	Fiber Quality	Genomic analyses in cotton identify signatures of selection and loci associated with fiber quality and yield traits
T/C_A13_75183416	Chr13	118404102	+	NA	Intergenic	NA	NA	NA	Fiber Quality	Genomic analyses in cotton identify signatures of selection and loci associated with fiber quality and yield traits
T/C_A13_75183579	Chr13	118404265	+	NA	Intergenic	NA	NA	NA	Fiber Quality	Genomic analyses in cotton identify signatures of selection and loci associated with fiber quality and yield traits
C/T_A13_75183706	Chr13	118404392	+	NA	Intergenic	NA	NA	NA	Fiber Quality	Genomic analyses in cotton identify signatures of selection and loci associated with fiber quality and yield traits
A/G_A13_75183824	Chr13	118404510	+	NA	Intergenic	NA	NA	NA	Fiber Quality	Genomic analyses in cotton identify signatures of selection and loci associated with fiber quality and yield traits
A/T_A13_75183825	Chr13	118404511	+	NA	Intergenic	NA	NA	NA	Fiber Quality	Genomic analyses in cotton identify signatures of selection and loci associated with fiber quality and yield traits
T/C_A13_75184533	Chr13	118405286	+	NA	Intergenic	NA	NA	NA	Fiber Quality	Genomic analyses in cotton identify signatures of selection and loci associated with fiber quality and yield traits
A/T_A13_75184563	Chr13	118405316	+	NA	Intergenic	NA	NA	NA	Fiber Quality	Genomic analyses in cotton identify signatures of selection and loci associated with fiber quality and yield traits
T/C_A13_75184602	Chr13	118405355	+	NA	Intergenic	NA	NA	NA	Fiber Quality	Genomic analyses in cotton identify signatures of selection and loci associated with fiber quality and yield traits
G/T_A13_75184688	Chr13	118405441	+	NA	Intergenic	NA	NA	NA	Fiber Quality	Genomic analyses in cotton identify signatures of selection and loci associated with fiber quality and yield traits
C/T_A13_75184754	Chr13	118405507	+	NA	Intergenic	NA	NA	NA	Fiber Quality	Genomic analyses in cotton identify signatures of selection and loci associated with fiber quality and yield traits
C/T_A13_75184762	Chr13	118405515	+	NA	Intergenic	NA	NA	NA	Fiber Quality	Genomic analyses in cotton identify signatures of selection and loci associated with fiber quality and yield traits
A/G_A13_75185026	Chr13	118405779	+	NA	Intergenic	NA	NA	NA	Fiber Quality	Genomic analyses in cotton identify signatures of selection and loci associated with fiber quality and yield traits
G/A_A13_75185113	Chr13	118405866	+	NA	Intergenic	NA	NA	NA	Fiber Quality	Genomic analyses in cotton identify signatures of selection and loci associated with fiber quality and yield traits
G/A_A13_75196906	Chr13	118406260	+	NA	Intergenic	NA	NA	NA	Fiber Quality	Genomic analyses in cotton identify signatures of selection and loci associated with fiber quality and yield traits
A/G_A13_75197062	Chr13	118406416	+	NA	Intergenic	NA	NA	NA	Fiber Quality	Genomic analyses in cotton identify signatures of selection and loci associated with fiber quality and yield traits
C/T_A13_75200687	Chr13	118407137	+	NA	Intergenic	NA	NA	NA	Fiber Quality	Genomic analyses in cotton identify signatures of selection and loci associated with fiber quality and yield traits
T/C_A13_75201164	Chr13	118407614	+	NA	Intergenic	NA	NA	NA	Fiber Quality	Genomic analyses in cotton identify signatures of selection and loci associated with fiber quality and yield traits
C/T_A13_75176862	Chr13	118410359	+	NA	Intergenic	NA	NA	NA	Fiber Quality	Genomic analyses in cotton identify signatures of selection and loci associated with fiber quality and yield traits
T/C_A13_75176868	Chr13	118410365	+	NA	Intergenic	NA	NA	NA	Fiber Quality	Genomic analyses in cotton identify signatures of selection and loci associated with fiber quality and yield traits
T/G_A13_75176870	Chr13	118410367	+	NA	Intergenic	NA	NA	NA	Fiber Quality	Genomic analyses in cotton identify signatures of selection and loci associated with fiber quality and yield traits
T/C_A13_75176873	Chr13	118410370	+	NA	Intergenic	NA	NA	NA	Fiber Quality	Genomic analyses in cotton identify signatures of selection and loci associated with fiber quality and yield traits
G/T_A13_75210161	Chr13	118411811	+	NA	Intergenic	NA	NA	NA	Fiber Quality	Genomic analyses in cotton identify signatures of selection and loci associated with fiber quality and yield traits
A/C_A13_75211329	Chr13	118412964	+	NA	Intergenic	NA	NA	NA	Fiber Quality	Genomic analyses in cotton identify signatures of selection and loci associated with fiber quality and yield traits
C/T_A13_75211337	Chr13	118412972	+	NA	Intergenic	NA	NA	NA	Fiber Quality	Genomic analyses in cotton identify signatures of selection and loci associated with fiber quality and yield traits
G/A_A13_75181103	Chr13	118417013	+	NA	Intergenic	NA	NA	NA	Fiber Quality	Genomic analyses in cotton identify signatures of selection and loci associated with fiber quality and yield traits
G/T_A13_75224752	Chr13	118429572	+	Ga13g02094	TSS upstream 10kb	NA	NA	NA	Fiber Quality	Genomic analyses in cotton identify signatures of selection and loci associated with fiber quality and yield traits
A/G_A13_75225288	Chr13	118430108	+	Ga13g02094	TSS upstream 10kb	NA	NA	NA	Fiber Quality	Genomic analyses in cotton identify signatures of selection and loci associated with fiber quality and yield traits
A/G_A13_75225402	Chr13	118430222	+	Ga13g02094	TSS upstream 10kb	NA	NA	NA	Fiber Quality	Genomic analyses in cotton identify signatures of selection and loci associated with fiber quality and yield traits
A/T_A13_75227937	Chr13	118432745	+	Ga13g02094	TSS upstream 10kb	NA	NA	NA	Fiber Quality	Genomic analyses in cotton identify signatures of selection and loci associated with fiber quality and yield traits
C/T_A13_75228076	Chr13	118432884	+	Ga13g02094	TSS upstream 10kb	NA	NA	NA	Fiber Quality	Genomic analyses in cotton identify signatures of selection and loci associated with fiber quality and yield traits
A/G_A13_75228503	Chr13	118433311	+	Ga13g02094	CDS-Exonic	SynonymousMutation	R	R	Fiber Quality	Genomic analyses in cotton identify signatures of selection and loci associated with fiber quality and yield traits
A/G_A13_75228624	Chr13	118433432	+	Ga13g02094	CDS-Exonic	SynonymousMutation	D	D	Fiber Quality	Genomic analyses in cotton identify signatures of selection and loci associated with fiber quality and yield traits
C/T_A13_75228627	Chr13	118433435	+	Ga13g02094	CDS-Exonic	NonSynonymousMutation	E	*	Fiber Quality	Genomic analyses in cotton identify signatures of selection and loci associated with fiber quality and yield traits
A/G_A13_75233871	Chr13	118434246	+	Ga13g02094	Intronic	NA	NA	NA	Fiber Quality	Genomic analyses in cotton identify signatures of selection and loci associated with fiber quality and yield traits
A/G_A13_75234035	Chr13	118434410	+	Ga13g02094	CDS-Exonic	NonSynonymousMutation	K	E	Fiber Quality	Genomic analyses in cotton identify signatures of selection and loci associated with fiber quality and yield traits
T/C_A13_75234317	Chr13	118434692	+	Ga13g02094	CDS-Exonic	NonSynonymousMutation	F	S	Fiber Quality	Genomic analyses in cotton identify signatures of selection and loci associated with fiber quality and yield traits
T/C_A13_75234439	Chr13	118434814	+	Ga13g02094	Intronic	NA	NA	NA	Fiber Quality	Genomic analyses in cotton identify signatures of selection and loci associated with fiber quality and yield traits
A/C_A13_75246526	Chr13	118455685	+	Ga13g02096	TSS upstream 10kb	NA	NA	NA	Fiber Quality	Genomic analyses in cotton identify signatures of selection and loci associated with fiber quality and yield traits
A/C_A13_75246526	Chr13	118455685	+	Ga13g02097	TES downstream 10kb	NA	NA	NA	Fiber Quality	Genomic analyses in cotton identify signatures of selection and loci associated with fiber quality and yield traits
T/C_A13_75248304	Chr13	118457470	+	Ga13g02096	CDS-Exonic	NonSynonymousMutation	M	I	Fiber Quality	Genomic analyses in cotton identify signatures of selection and loci associated with fiber quality and yield traits
A/G_A13_75260553	Chr13	118469737	+	Ga13g02097	TSS upstream 10kb	NA	NA	NA	Fiber Quality	Genomic analyses in cotton identify signatures of selection and loci associated with fiber quality and yield traits
A/G_A13_75260553	Chr13	118469737	+	Ga13g02096	TES downstream 10kb	NA	NA	NA	Fiber Quality	Genomic analyses in cotton identify signatures of selection and loci associated with fiber quality and yield traits
G/A_A13_75261229	Chr13	118470413	+	Ga13g02097	TSS upstream 10kb	NA	NA	NA	Fiber Quality	Genomic analyses in cotton identify signatures of selection and loci associated with fiber quality and yield traits
T/A_A13_75261673	Chr13	118470857	+	Ga13g02097	TSS upstream 10kb	NA	NA	NA	Fiber Quality	Genomic analyses in cotton identify signatures of selection and loci associated with fiber quality and yield traits
T/A_A13_75261818	Chr13	118471002	+	Ga13g02097	TSS upstream 10kb	NA	NA	NA	Fiber Quality	Genomic analyses in cotton identify signatures of selection and loci associated with fiber quality and yield traits
T/A_A13_75262843	Chr13	118472027	+	Ga13g02097	TSS upstream 10kb	NA	NA	NA	Fiber Quality	Genomic analyses in cotton identify signatures of selection and loci associated with fiber quality and yield traits
C/T_A13_75263384	Chr13	118472568	+	Ga13g02097	TSS upstream 10kb	NA	NA	NA	Fiber Quality	Genomic analyses in cotton identify signatures of selection and loci associated with fiber quality and yield traits
C/T_A13_75263554	Chr13	118472738	+	Ga13g02097	TSS upstream 10kb	NA	NA	NA	Fiber Quality	Genomic analyses in cotton identify signatures of selection and loci associated with fiber quality and yield traits
G/C_A13_75263692	Chr13	118472876	+	Ga13g02097	TSS upstream 10kb	NA	NA	NA	Fiber Quality	Genomic analyses in cotton identify signatures of selection and loci associated with fiber quality and yield traits
A/C_A13_75268282	Chr13	118477432	+	Ga13g02097	TSS upstream 10kb	NA	NA	NA	Fiber Quality	Genomic analyses in cotton identify signatures of selection and loci associated with fiber quality and yield traits
T/A_A13_75270910	Chr13	118480079	+	NA	Intergenic	NA	NA	NA	Fiber Quality	Genomic analyses in cotton identify signatures of selection and loci associated with fiber quality and yield traits
T/C_A13_75270936	Chr13	118480105	+	NA	Intergenic	NA	NA	NA	Fiber Quality	Genomic analyses in cotton identify signatures of selection and loci associated with fiber quality and yield traits
T/A_A13_75275783	Chr13	118506941	+	Ga13g02099	TES downstream 10kb	NA	NA	NA	Fiber Quality	Genomic analyses in cotton identify signatures of selection and loci associated with fiber quality and yield traits
T/C_A13_75276412	Chr13	118507569	+	Ga13g02099	TES downstream 10kb	NA	NA	NA	Fiber Quality	Genomic analyses in cotton identify signatures of selection and loci associated with fiber quality and yield traits
A/G_A13_75276469	Chr13	118507626	+	Ga13g02099	TES downstream 10kb	NA	NA	NA	Fiber Quality	Genomic analyses in cotton identify signatures of selection and loci associated with fiber quality and yield traits
G/T_A13_75276963	Chr13	118508120	+	Ga13g02099	TES downstream 10kb	NA	NA	NA	Fiber Quality	Genomic analyses in cotton identify signatures of selection and loci associated with fiber quality and yield traits
T/C_A13_75277232	Chr13	118508389	+	Ga13g02099	TES downstream 10kb	NA	NA	NA	Fiber Quality	Genomic analyses in cotton identify signatures of selection and loci associated with fiber quality and yield traits
A/G_A13_75277268	Chr13	118508425	+	Ga13g02099	TES downstream 10kb	NA	NA	NA	Fiber Quality	Genomic analyses in cotton identify signatures of selection and loci associated with fiber quality and yield traits
A/C_A13_75277352	Chr13	118508509	+	Ga13g02099	TES downstream 10kb	NA	NA	NA	Fiber Quality	Genomic analyses in cotton identify signatures of selection and loci associated with fiber quality and yield traits
C/T_A13_75277450	Chr13	118508607	+	Ga13g02099	TES downstream 10kb	NA	NA	NA	Fiber Quality	Genomic analyses in cotton identify signatures of selection and loci associated with fiber quality and yield traits
G/T_A13_75277495	Chr13	118508652	+	Ga13g02099	TES downstream 10kb	NA	NA	NA	Fiber Quality	Genomic analyses in cotton identify signatures of selection and loci associated with fiber quality and yield traits
C/G_A13_75280046	Chr13	118511304	+	Ga13g02099	TES downstream 10kb	NA	NA	NA	Fiber Quality	Genomic analyses in cotton identify signatures of selection and loci associated with fiber quality and yield traits
C/A_A13_75280821	Chr13	118512078	+	Ga13g02099	TES downstream 10kb	NA	NA	NA	Fiber Quality	Genomic analyses in cotton identify signatures of selection and loci associated with fiber quality and yield traits
T/C_A13_75280957	Chr13	118512214	+	Ga13g02099	TES downstream 10kb	NA	NA	NA	Fiber Quality	Genomic analyses in cotton identify signatures of selection and loci associated with fiber quality and yield traits
A/G_A13_75282066	Chr13	118513322	+	Ga13g02099	TES downstream 10kb	NA	NA	NA	Fiber Quality	Genomic analyses in cotton identify signatures of selection and loci associated with fiber quality and yield traits
T/G_A13_75286440	Chr13	118517681	+	Ga13g02101	TES downstream 10kb	NA	NA	NA	Fiber Quality	Genomic analyses in cotton identify signatures of selection and loci associated with fiber quality and yield traits
C/T_A13_75286757	Chr13	118517998	+	Ga13g02101	TES downstream 10kb	NA	NA	NA	Fiber Quality	Genomic analyses in cotton identify signatures of selection and loci associated with fiber quality and yield traits
C/G_A13_75287771	Chr13	118519012	+	Ga13g02101	TES downstream 10kb	NA	NA	NA	Fiber Quality	Genomic analyses in cotton identify signatures of selection and loci associated with fiber quality and yield traits
T/G_A13_75287908	Chr13	118519149	+	Ga13g02101	TES downstream 10kb	NA	NA	NA	Fiber Quality	Genomic analyses in cotton identify signatures of selection and loci associated with fiber quality and yield traits
G/A_A13_75289339	Chr13	118520580	+	Ga13g02101	TES downstream 10kb	NA	NA	NA	Fiber Quality	Genomic analyses in cotton identify signatures of selection and loci associated with fiber quality and yield traits
A/G_A13_75290294	Chr13	118521535	+	Ga13g02101	TES downstream 10kb	NA	NA	NA	Fiber Quality	Genomic analyses in cotton identify signatures of selection and loci associated with fiber quality and yield traits
T/G_A13_75290732	Chr13	118521973	+	Ga13g02101	TES downstream 10kb	NA	NA	NA	Fiber Quality	Genomic analyses in cotton identify signatures of selection and loci associated with fiber quality and yield traits
G/T_A13_75291079	Chr13	118522320	+	Ga13g02101	TES downstream 10kb	NA	NA	NA	Fiber Quality	Genomic analyses in cotton identify signatures of selection and loci associated with fiber quality and yield traits
T/G_A13_75291158	Chr13	118522399	+	Ga13g02101	TES downstream 10kb	NA	NA	NA	Fiber Quality	Genomic analyses in cotton identify signatures of selection and loci associated with fiber quality and yield traits
C/G_A13_75293470	Chr13	118524761	+	Ga13g02101	TES downstream 10kb	NA	NA	NA	Fiber Quality	Genomic analyses in cotton identify signatures of selection and loci associated with fiber quality and yield traits
T/C_A13_75298763	Chr13	118530073	+	Ga13g02101	CDS-Exonic	SynonymousMutation	A	A	Fiber Quality	Genomic analyses in cotton identify signatures of selection and loci associated with fiber quality and yield traits
C/G_A13_75298849	Chr13	118530159	+	Ga13g02101	Intronic	NA	NA	NA	Fiber Quality	Genomic analyses in cotton identify signatures of selection and loci associated with fiber quality and yield traits
C/G_A13_75300180	Chr13	118531490	+	Ga13g02101	Intronic	NA	NA	NA	Fiber Quality	Genomic analyses in cotton identify signatures of selection and loci associated with fiber quality and yield traits
A/G_A13_75301252	Chr13	118532568	+	Ga13g02101	CDS-Exonic	NonSynonymousMutation	L	R	Fiber Quality	Genomic analyses in cotton identify signatures of selection and loci associated with fiber quality and yield traits
C/T_A13_75301701	Chr13	118533017	+	Ga13g02101	CDS-Exonic	SynonymousMutation	V	V	Fiber Quality	Genomic analyses in cotton identify signatures of selection and loci associated with fiber quality and yield traits
C/G_A13_75303129	Chr13	118534583	+	Ga13g02101	Intronic	NA	NA	NA	Fiber Quality	Genomic analyses in cotton identify signatures of selection and loci associated with fiber quality and yield traits
C/G_A13_75303394	Chr13	118534848	+	Ga13g02101	CDS-Exonic	SynonymousMutation	L	L	Fiber Quality	Genomic analyses in cotton identify signatures of selection and loci associated with fiber quality and yield traits
A/G_A13_75305881	Chr13	118537349	+	Ga13g02101	TSS upstream 10kb	NA	NA	NA	Fiber Quality	Genomic analyses in cotton identify signatures of selection and loci associated with fiber quality and yield traits
A/G_A13_75305881	Chr13	118537349	+	Ga13g02104	TES downstream 10kb	NA	NA	NA	Fiber Quality	Genomic analyses in cotton identify signatures of selection and loci associated with fiber quality and yield traits
G/A_A13_75306367	Chr13	118537837	+	Ga13g02101	TSS upstream 10kb	NA	NA	NA	Fiber Quality	Genomic analyses in cotton identify signatures of selection and loci associated with fiber quality and yield traits
G/A_A13_75306367	Chr13	118537837	+	Ga13g02104	TES downstream 10kb	NA	NA	NA	Fiber Quality	Genomic analyses in cotton identify signatures of selection and loci associated with fiber quality and yield traits
G/A_A13_75306531	Chr13	118538001	+	Ga13g02101	TSS upstream 10kb	NA	NA	NA	Fiber Quality	Genomic analyses in cotton identify signatures of selection and loci associated with fiber quality and yield traits
G/A_A13_75306531	Chr13	118538001	+	Ga13g02104	TES downstream 10kb	NA	NA	NA	Fiber Quality	Genomic analyses in cotton identify signatures of selection and loci associated with fiber quality and yield traits
G/A_A13_75306816	Chr13	118538286	+	Ga13g02101	TSS upstream 10kb	NA	NA	NA	Fiber Quality	Genomic analyses in cotton identify signatures of selection and loci associated with fiber quality and yield traits
G/A_A13_75306816	Chr13	118538286	+	Ga13g02104	TES downstream 10kb	NA	NA	NA	Fiber Quality	Genomic analyses in cotton identify signatures of selection and loci associated with fiber quality and yield traits
G/T_A13_75306986	Chr13	118538456	+	Ga13g02101	TSS upstream 10kb	NA	NA	NA	Fiber Quality	Genomic analyses in cotton identify signatures of selection and loci associated with fiber quality and yield traits
G/T_A13_75306986	Chr13	118538456	+	Ga13g02104	TES downstream 10kb	NA	NA	NA	Fiber Quality	Genomic analyses in cotton identify signatures of selection and loci associated with fiber quality and yield traits
A/G_A13_75307423	Chr13	118538893	+	Ga13g02101	TSS upstream 10kb	NA	NA	NA	Fiber Quality	Genomic analyses in cotton identify signatures of selection and loci associated with fiber quality and yield traits
A/G_A13_75307423	Chr13	118538893	+	Ga13g02104	TES downstream 10kb	NA	NA	NA	Fiber Quality	Genomic analyses in cotton identify signatures of selection and loci associated with fiber quality and yield traits
G/T_A13_75323924	Chr13	118556284	+	Ga13g02105	TSS upstream 10kb	NA	NA	NA	Fiber Quality	Genomic analyses in cotton identify signatures of selection and loci associated with fiber quality and yield traits
G/T_A13_75325385	Chr13	118557745	+	Ga13g02105	CDS-Exonic	NonSynonymousMutation	A	V	Fiber Quality	Genomic analyses in cotton identify signatures of selection and loci associated with fiber quality and yield traits
C/A_A13_75325700	Chr13	118558060	+	Ga13g02105	CDS-Exonic	NonSynonymousMutation	T	K	Fiber Quality	Genomic analyses in cotton identify signatures of selection and loci associated with fiber quality and yield traits
C/A_A13_75352731	Chr13	118587292	+	Ga13g02106	UTR5-Exonic	NA	NA	NA	Fiber Quality	Genomic analyses in cotton identify signatures of selection and loci associated with fiber quality and yield traits
T/A_A13_75353035	Chr13	118587596	+	Ga13g02106	UTR5-Exonic	NA	NA	NA	Fiber Quality	Genomic analyses in cotton identify signatures of selection and loci associated with fiber quality and yield traits
A/G_A13_75353819	Chr13	118588380	+	Ga13g02106	CDS-Exonic	NA	NA	NA	Fiber Quality	Genomic analyses in cotton identify signatures of selection and loci associated with fiber quality and yield traits
T/A_A13_75353853	Chr13	118588414	+	Ga13g02106	CDS-Exonic	NA	NA	NA	Fiber Quality	Genomic analyses in cotton identify signatures of selection and loci associated with fiber quality and yield traits
C/G_A13_75353915	Chr13	118588476	+	Ga13g02106	CDS-Exonic	NA	NA	NA	Fiber Quality	Genomic analyses in cotton identify signatures of selection and loci associated with fiber quality and yield traits
A/T_A13_75354164	Chr13	118588725	+	Ga13g02106	CDS-Exonic	SynonymousMutation	I	I	Fiber Quality	Genomic analyses in cotton identify signatures of selection and loci associated with fiber quality and yield traits
C/A_A13_75354171	Chr13	118588732	+	Ga13g02106	CDS-Exonic	SynonymousMutation	T	T	Fiber Quality	Genomic analyses in cotton identify signatures of selection and loci associated with fiber quality and yield traits
G/A_A13_75355839	Chr13	118590385	+	Ga13g02106	CDS-Exonic	SynonymousMutation	R	R	Fiber Quality	Genomic analyses in cotton identify signatures of selection and loci associated with fiber quality and yield traits
A/G_A13_75357633	Chr13	118592176	+	Ga13g02106	Intronic	NA	NA	NA	Fiber Quality	Genomic analyses in cotton identify signatures of selection and loci associated with fiber quality and yield traits
T/C_A13_75387173	Chr13	118606909	+	Ga13g02109	Intronic	NA	NA	NA	Fiber Quality	Genomic analyses in cotton identify signatures of selection and loci associated with fiber quality and yield traits
C/T_A13_75387251	Chr13	118606987	+	Ga13g02109	CDS-Exonic	SynonymousMutation	P	P	Fiber Quality	Genomic analyses in cotton identify signatures of selection and loci associated with fiber quality and yield traits
T/C_A13_75390855	Chr13	118610588	+	Ga13g02109	UTR3-Exonic	NA	NA	NA	Fiber Quality	Genomic analyses in cotton identify signatures of selection and loci associated with fiber quality and yield traits
C/T_A13_75391392	Chr13	118611125	+	Ga13g02110	UTR3-Exonic	NA	NA	NA	Fiber Quality	Genomic analyses in cotton identify signatures of selection and loci associated with fiber quality and yield traits
C/T_A13_75391392	Chr13	118611125	+	Ga13g02109	UTR3-Exonic	NA	NA	NA	Fiber Quality	Genomic analyses in cotton identify signatures of selection and loci associated with fiber quality and yield traits
G/T_A13_75391432	Chr13	118611165	+	Ga13g02110	UTR3-Exonic	NA	NA	NA	Fiber Quality	Genomic analyses in cotton identify signatures of selection and loci associated with fiber quality and yield traits
G/T_A13_75391432	Chr13	118611165	+	Ga13g02109	UTR3-Exonic	NA	NA	NA	Fiber Quality	Genomic analyses in cotton identify signatures of selection and loci associated with fiber quality and yield traits
G/A_A13_75391495	Chr13	118611228	+	Ga13g02110	UTR3-Exonic	NA	NA	NA	Fiber Quality	Genomic analyses in cotton identify signatures of selection and loci associated with fiber quality and yield traits
G/A_A13_75391495	Chr13	118611228	+	Ga13g02109	UTR3-Exonic	NA	NA	NA	Fiber Quality	Genomic analyses in cotton identify signatures of selection and loci associated with fiber quality and yield traits
A/C_A13_75391670	Chr13	118611403	+	Ga13g02110	UTR3-Exonic	NA	NA	NA	Fiber Quality	Genomic analyses in cotton identify signatures of selection and loci associated with fiber quality and yield traits
A/C_A13_75391670	Chr13	118611403	+	Ga13g02109	UTR3-Exonic	NA	NA	NA	Fiber Quality	Genomic analyses in cotton identify signatures of selection and loci associated with fiber quality and yield traits
C/T_A13_75392460	Chr13	118612198	+	Ga13g02110	Intronic	NA	NA	NA	Fiber Quality	Genomic analyses in cotton identify signatures of selection and loci associated with fiber quality and yield traits
A/G_A13_75398624	Chr13	118620270	+	Ga13g02111	CDS-Exonic	NonSynonymousMutation	M	V	Fiber Quality	Genomic analyses in cotton identify signatures of selection and loci associated with fiber quality and yield traits
C/A_A13_75416555	Chr13	118638130	+	Ga13g02113	Lnc-Exonic	NA	NA	NA	Fiber Quality	Genomic analyses in cotton identify signatures of selection and loci associated with fiber quality and yield traits
C/A_A13_75416555	Chr13	118638130	+	NA	Lnc-Exonic	NA	NA	NA	Fiber Quality	Genomic analyses in cotton identify signatures of selection and loci associated with fiber quality and yield traits
G/T_A13_75417195	Chr13	118638718	+	Ga13g02113	Intronic	NA	NA	NA	Fiber Quality	Genomic analyses in cotton identify signatures of selection and loci associated with fiber quality and yield traits
T/A_A13_75417290	Chr13	118638813	+	Ga13g02113	Intronic	NA	NA	NA	Fiber Quality	Genomic analyses in cotton identify signatures of selection and loci associated with fiber quality and yield traits
G/C_A13_75417678	Chr13	118639201	+	Ga13g02113	CDS-Exonic	NA	NA	NA	Fiber Quality	Genomic analyses in cotton identify signatures of selection and loci associated with fiber quality and yield traits
A/G_A13_75418374	Chr13	118639874	+	Ga13g02113	CDS-Exonic	NA	NA	NA	Fiber Quality	Genomic analyses in cotton identify signatures of selection and loci associated with fiber quality and yield traits
A/T_A13_75418467	Chr13	118639967	+	Ga13g02113	CDS-Exonic	NonSynonymousMutation	M	L	Fiber Quality	Genomic analyses in cotton identify signatures of selection and loci associated with fiber quality and yield traits
T/C_A13_75420242	Chr13	118641791	+	Ga13g02113	CDS-Exonic	NA	NA	NA	Fiber Quality	Genomic analyses in cotton identify signatures of selection and loci associated with fiber quality and yield traits
A/C_A13_75420528	Chr13	118642077	+	Ga13g02113	CDS-Exonic	NonSynonymousMutation	V	A	Fiber Quality	Genomic analyses in cotton identify signatures of selection and loci associated with fiber quality and yield traits
T/G_A13_75420685	Chr13	118642234	+	Ga13g02113	CDS-Exonic	NA	NA	NA	Fiber Quality	Genomic analyses in cotton identify signatures of selection and loci associated with fiber quality and yield traits
G/A_A13_75420990	Chr13	118642539	+	Ga13g02113	CDS-Exonic	NonSynonymousMutation	S	T	Fiber Quality	Genomic analyses in cotton identify signatures of selection and loci associated with fiber quality and yield traits
C/A_A13_75421301	Chr13	118642850	+	Ga13g02113	UTR5-Exonic	NA	NA	NA	Fiber Quality	Genomic analyses in cotton identify signatures of selection and loci associated with fiber quality and yield traits
T/C_A13_75438098	Chr13	118658947	+	Ga13g02115	CDS-Exonic	SynonymousMutation	V	V	Fiber Quality	Genomic analyses in cotton identify signatures of selection and loci associated with fiber quality and yield traits
G/C_A13_75438841	Chr13	118659702	+	Ga13g02114	TSS upstream 10kb	NA	NA	NA	Fiber Quality	Genomic analyses in cotton identify signatures of selection and loci associated with fiber quality and yield traits
G/C_A13_75438841	Chr13	118659702	+	Ga13g02115	TES downstream 10kb	NA	NA	NA	Fiber Quality	Genomic analyses in cotton identify signatures of selection and loci associated with fiber quality and yield traits
A/T_A13_75441556	Chr13	118662415	+	Ga13g02115	TES downstream 10kb	NA	NA	NA	Fiber Quality	Genomic analyses in cotton identify signatures of selection and loci associated with fiber quality and yield traits
T/A_A13_75441559	Chr13	118662418	+	Ga13g02115	TES downstream 10kb	NA	NA	NA	Fiber Quality	Genomic analyses in cotton identify signatures of selection and loci associated with fiber quality and yield traits
C/A_A13_75443628	Chr13	118664467	+	Ga13g02115	TES downstream 10kb	NA	NA	NA	Fiber Quality	Genomic analyses in cotton identify signatures of selection and loci associated with fiber quality and yield traits
G/C_A13_75443823	Chr13	118664662	+	Ga13g02115	TES downstream 10kb	NA	NA	NA	Fiber Quality	Genomic analyses in cotton identify signatures of selection and loci associated with fiber quality and yield traits
G/A_A13_75479316	Chr13	118697158	+	Ga13g02117	CDS-Exonic	NA	NA	NA	Fiber Quality	Genomic analyses in cotton identify signatures of selection and loci associated with fiber quality and yield traits
G/A_A13_75479316	Chr13	118697158	+	Ga13g02118	CDS-Exonic	SynonymousMutation	G	G	Fiber Quality	Genomic analyses in cotton identify signatures of selection and loci associated with fiber quality and yield traits
A/G_A13_75479609	Chr13	118697451	+	Ga13g02117	CDS-Exonic	NA	NA	NA	Fiber Quality	Genomic analyses in cotton identify signatures of selection and loci associated with fiber quality and yield traits
A/G_A13_75479609	Chr13	118697451	+	Ga13g02118	CDS-Exonic	NA	NA	NA	Fiber Quality	Genomic analyses in cotton identify signatures of selection and loci associated with fiber quality and yield traits
T/C_A13_75481007	Chr13	118698832	+	Ga13g02117	CDS-Exonic	NA	NA	NA	Fiber Quality	Genomic analyses in cotton identify signatures of selection and loci associated with fiber quality and yield traits
T/C_A13_75481007	Chr13	118698832	+	Ga13g02119	CDS-Exonic	SynonymousMutation	P	P	Fiber Quality	Genomic analyses in cotton identify signatures of selection and loci associated with fiber quality and yield traits
A/C_A13_75481697	Chr13	118699521	+	Ga13g02117	CDS-Exonic	NA	NA	NA	Fiber Quality	Genomic analyses in cotton identify signatures of selection and loci associated with fiber quality and yield traits
A/C_A13_75481697	Chr13	118699521	+	Ga13g02119	CDS-Exonic	NA	NA	NA	Fiber Quality	Genomic analyses in cotton identify signatures of selection and loci associated with fiber quality and yield traits
A/G_A13_75482710	Chr13	118700539	+	Ga13g02119	Intronic	NA	NA	NA	Fiber Quality	Genomic analyses in cotton identify signatures of selection and loci associated with fiber quality and yield traits
T/G_A13_75483071	Chr13	118700900	+	Ga13g02119	Intronic	NA	NA	NA	Fiber Quality	Genomic analyses in cotton identify signatures of selection and loci associated with fiber quality and yield traits
A/G_A13_75483116	Chr13	118700945	+	Ga13g02119	CDS-Exonic	NonSynonymousMutation	F	C	Fiber Quality	Genomic analyses in cotton identify signatures of selection and loci associated with fiber quality and yield traits
T/C_A13_75483395	Chr13	118701224	+	Ga13g02119	Intronic	NA	NA	NA	Fiber Quality	Genomic analyses in cotton identify signatures of selection and loci associated with fiber quality and yield traits
T/A_A13_75485314	Chr13	118703157	+	Ga13g02118	TSS upstream 10kb	NA	NA	NA	Fiber Quality	Genomic analyses in cotton identify signatures of selection and loci associated with fiber quality and yield traits
T/A_A13_75485314	Chr13	118703157	+	Ga13g02119	TSS upstream 10kb	NA	NA	NA	Fiber Quality	Genomic analyses in cotton identify signatures of selection and loci associated with fiber quality and yield traits
T/A_A13_75485314	Chr13	118703157	+	Ga13g02117	TES downstream 10kb	NA	NA	NA	Fiber Quality	Genomic analyses in cotton identify signatures of selection and loci associated with fiber quality and yield traits
A/G_A13_75485337	Chr13	118703180	+	Ga13g02118	TSS upstream 10kb	NA	NA	NA	Fiber Quality	Genomic analyses in cotton identify signatures of selection and loci associated with fiber quality and yield traits
A/G_A13_75485337	Chr13	118703180	+	Ga13g02119	TSS upstream 10kb	NA	NA	NA	Fiber Quality	Genomic analyses in cotton identify signatures of selection and loci associated with fiber quality and yield traits
A/G_A13_75485337	Chr13	118703180	+	Ga13g02117	TES downstream 10kb	NA	NA	NA	Fiber Quality	Genomic analyses in cotton identify signatures of selection and loci associated with fiber quality and yield traits
G/A_A13_75485392	Chr13	118703235	+	Ga13g02118	TSS upstream 10kb	NA	NA	NA	Fiber Quality	Genomic analyses in cotton identify signatures of selection and loci associated with fiber quality and yield traits
G/A_A13_75485392	Chr13	118703235	+	Ga13g02119	TSS upstream 10kb	NA	NA	NA	Fiber Quality	Genomic analyses in cotton identify signatures of selection and loci associated with fiber quality and yield traits
G/A_A13_75485392	Chr13	118703235	+	Ga13g02117	TES downstream 10kb	NA	NA	NA	Fiber Quality	Genomic analyses in cotton identify signatures of selection and loci associated with fiber quality and yield traits
T/G_A13_75485492	Chr13	118703335	+	Ga13g02118	TSS upstream 10kb	NA	NA	NA	Fiber Quality	Genomic analyses in cotton identify signatures of selection and loci associated with fiber quality and yield traits
T/G_A13_75485492	Chr13	118703335	+	Ga13g02119	TSS upstream 10kb	NA	NA	NA	Fiber Quality	Genomic analyses in cotton identify signatures of selection and loci associated with fiber quality and yield traits
T/G_A13_75485492	Chr13	118703335	+	Ga13g02117	TES downstream 10kb	NA	NA	NA	Fiber Quality	Genomic analyses in cotton identify signatures of selection and loci associated with fiber quality and yield traits
G/A_A13_75489222	Chr13	118704295	+	Ga13g02118	TSS upstream 10kb	NA	NA	NA	Fiber Quality	Genomic analyses in cotton identify signatures of selection and loci associated with fiber quality and yield traits
G/A_A13_75489222	Chr13	118704295	+	Ga13g02119	TSS upstream 10kb	NA	NA	NA	Fiber Quality	Genomic analyses in cotton identify signatures of selection and loci associated with fiber quality and yield traits
G/A_A13_75489222	Chr13	118704295	+	Ga13g02117	TES downstream 10kb	NA	NA	NA	Fiber Quality	Genomic analyses in cotton identify signatures of selection and loci associated with fiber quality and yield traits
G/A_A13_75489248	Chr13	118704321	+	Ga13g02118	TSS upstream 10kb	NA	NA	NA	Fiber Quality	Genomic analyses in cotton identify signatures of selection and loci associated with fiber quality and yield traits
G/A_A13_75489248	Chr13	118704321	+	Ga13g02119	TSS upstream 10kb	NA	NA	NA	Fiber Quality	Genomic analyses in cotton identify signatures of selection and loci associated with fiber quality and yield traits
G/A_A13_75489248	Chr13	118704321	+	Ga13g02117	TES downstream 10kb	NA	NA	NA	Fiber Quality	Genomic analyses in cotton identify signatures of selection and loci associated with fiber quality and yield traits
A/G_A13_75490704	Chr13	118705785	+	Ga13g02118	TSS upstream 10kb	NA	NA	NA	Fiber Quality	Genomic analyses in cotton identify signatures of selection and loci associated with fiber quality and yield traits
A/G_A13_75490704	Chr13	118705785	+	Ga13g02119	TSS upstream 10kb	NA	NA	NA	Fiber Quality	Genomic analyses in cotton identify signatures of selection and loci associated with fiber quality and yield traits
A/G_A13_75490704	Chr13	118705785	+	Ga13g02117	TES downstream 10kb	NA	NA	NA	Fiber Quality	Genomic analyses in cotton identify signatures of selection and loci associated with fiber quality and yield traits
A/G_A13_75490704	Chr13	118705785	+	Ga13g02120	TES downstream 10kb	NA	NA	NA	Fiber Quality	Genomic analyses in cotton identify signatures of selection and loci associated with fiber quality and yield traits
C/T_A13_75491425	Chr13	118706506	+	Ga13g02118	TSS upstream 10kb	NA	NA	NA	Fiber Quality	Genomic analyses in cotton identify signatures of selection and loci associated with fiber quality and yield traits
C/T_A13_75491425	Chr13	118706506	+	Ga13g02119	TSS upstream 10kb	NA	NA	NA	Fiber Quality	Genomic analyses in cotton identify signatures of selection and loci associated with fiber quality and yield traits
C/T_A13_75491425	Chr13	118706506	+	Ga13g02117	TES downstream 10kb	NA	NA	NA	Fiber Quality	Genomic analyses in cotton identify signatures of selection and loci associated with fiber quality and yield traits
C/T_A13_75491425	Chr13	118706506	+	Ga13g02120	TES downstream 10kb	NA	NA	NA	Fiber Quality	Genomic analyses in cotton identify signatures of selection and loci associated with fiber quality and yield traits
A/G_A13_75492453	Chr13	118710462	+	Ga13g02119	TSS upstream 10kb	NA	NA	NA	Fiber Quality	Genomic analyses in cotton identify signatures of selection and loci associated with fiber quality and yield traits
A/G_A13_75492453	Chr13	118710462	+	Ga13g02120	TES downstream 10kb	NA	NA	NA	Fiber Quality	Genomic analyses in cotton identify signatures of selection and loci associated with fiber quality and yield traits
A/G_A13_75492454	Chr13	118710463	+	Ga13g02119	TSS upstream 10kb	NA	NA	NA	Fiber Quality	Genomic analyses in cotton identify signatures of selection and loci associated with fiber quality and yield traits
A/G_A13_75492454	Chr13	118710463	+	Ga13g02120	TES downstream 10kb	NA	NA	NA	Fiber Quality	Genomic analyses in cotton identify signatures of selection and loci associated with fiber quality and yield traits
G/A_A13_75492526	Chr13	118710535	+	Ga13g02119	TSS upstream 10kb	NA	NA	NA	Fiber Quality	Genomic analyses in cotton identify signatures of selection and loci associated with fiber quality and yield traits
G/A_A13_75492526	Chr13	118710535	+	Ga13g02120	TES downstream 10kb	NA	NA	NA	Fiber Quality	Genomic analyses in cotton identify signatures of selection and loci associated with fiber quality and yield traits
T/G_A13_75492919	Chr13	118710928	+	Ga13g02119	TSS upstream 10kb	NA	NA	NA	Fiber Quality	Genomic analyses in cotton identify signatures of selection and loci associated with fiber quality and yield traits
T/G_A13_75492919	Chr13	118710928	+	Ga13g02120	TES downstream 10kb	NA	NA	NA	Fiber Quality	Genomic analyses in cotton identify signatures of selection and loci associated with fiber quality and yield traits
G/A_A13_75492996	Chr13	118711005	+	Ga13g02119	TSS upstream 10kb	NA	NA	NA	Fiber Quality	Genomic analyses in cotton identify signatures of selection and loci associated with fiber quality and yield traits
G/A_A13_75492996	Chr13	118711005	+	Ga13g02120	TES downstream 10kb	NA	NA	NA	Fiber Quality	Genomic analyses in cotton identify signatures of selection and loci associated with fiber quality and yield traits
T/C_A13_75493003	Chr13	118711012	+	Ga13g02119	TSS upstream 10kb	NA	NA	NA	Fiber Quality	Genomic analyses in cotton identify signatures of selection and loci associated with fiber quality and yield traits
T/C_A13_75493003	Chr13	118711012	+	Ga13g02120	TES downstream 10kb	NA	NA	NA	Fiber Quality	Genomic analyses in cotton identify signatures of selection and loci associated with fiber quality and yield traits
C/T_A13_75493755	Chr13	118711844	+	Ga13g02119	TSS upstream 10kb	NA	NA	NA	Fiber Quality	Genomic analyses in cotton identify signatures of selection and loci associated with fiber quality and yield traits
C/T_A13_75493755	Chr13	118711844	+	Ga13g02121	TSS upstream 10kb	NA	NA	NA	Fiber Quality	Genomic analyses in cotton identify signatures of selection and loci associated with fiber quality and yield traits
C/T_A13_75493755	Chr13	118711844	+	Ga13g02120	TES downstream 10kb	NA	NA	NA	Fiber Quality	Genomic analyses in cotton identify signatures of selection and loci associated with fiber quality and yield traits
T/C_A13_75494296	Chr13	118712384	+	Ga13g02121	TSS upstream 10kb	NA	NA	NA	Fiber Quality	Genomic analyses in cotton identify signatures of selection and loci associated with fiber quality and yield traits
T/C_A13_75494296	Chr13	118712384	+	Ga13g02120	TES downstream 10kb	NA	NA	NA	Fiber Quality	Genomic analyses in cotton identify signatures of selection and loci associated with fiber quality and yield traits
A/G_A13_75494365	Chr13	118712453	+	Ga13g02121	TSS upstream 10kb	NA	NA	NA	Fiber Quality	Genomic analyses in cotton identify signatures of selection and loci associated with fiber quality and yield traits
A/G_A13_75494365	Chr13	118712453	+	Ga13g02120	TES downstream 10kb	NA	NA	NA	Fiber Quality	Genomic analyses in cotton identify signatures of selection and loci associated with fiber quality and yield traits
C/T_A13_75494382	Chr13	118712470	+	Ga13g02121	TSS upstream 10kb	NA	NA	NA	Fiber Quality	Genomic analyses in cotton identify signatures of selection and loci associated with fiber quality and yield traits
C/T_A13_75494382	Chr13	118712470	+	Ga13g02120	TES downstream 10kb	NA	NA	NA	Fiber Quality	Genomic analyses in cotton identify signatures of selection and loci associated with fiber quality and yield traits
G/A_A13_75495128	Chr13	118713217	+	Ga13g02121	TSS upstream 10kb	NA	NA	NA	Fiber Quality	Genomic analyses in cotton identify signatures of selection and loci associated with fiber quality and yield traits
G/A_A13_75495128	Chr13	118713217	+	Ga13g02120	TES downstream 10kb	NA	NA	NA	Fiber Quality	Genomic analyses in cotton identify signatures of selection and loci associated with fiber quality and yield traits
C/T_A13_75496784	Chr13	118714872	+	Ga13g02120	Intronic	NA	NA	NA	Fiber Quality	Genomic analyses in cotton identify signatures of selection and loci associated with fiber quality and yield traits
G/A_A13_75496802	Chr13	118714890	+	Ga13g02120	Intronic	NA	NA	NA	Fiber Quality	Genomic analyses in cotton identify signatures of selection and loci associated with fiber quality and yield traits
C/T_A13_75497162	Chr13	118715250	+	Ga13g02120	Intronic	NA	NA	NA	Fiber Quality	Genomic analyses in cotton identify signatures of selection and loci associated with fiber quality and yield traits
G/A_A13_75497203	Chr13	118715291	+	Ga13g02120	CDS-Exonic	NonSynonymousMutation	A	T	Fiber Quality	Genomic analyses in cotton identify signatures of selection and loci associated with fiber quality and yield traits
G/T_A13_75498652	Chr13	118716740	+	Ga13g02120	Intronic	NA	NA	NA	Fiber Quality	Genomic analyses in cotton identify signatures of selection and loci associated with fiber quality and yield traits
G/T_A13_75498675	Chr13	118716763	+	Ga13g02120	Intronic	NA	NA	NA	Fiber Quality	Genomic analyses in cotton identify signatures of selection and loci associated with fiber quality and yield traits
T/C_A13_75499557	Chr13	118717646	+	Ga13g02120	CDS-Exonic	SynonymousMutation	R	R	Fiber Quality	Genomic analyses in cotton identify signatures of selection and loci associated with fiber quality and yield traits
G/A_A13_75499753	Chr13	118717842	+	Ga13g02120	Intronic	NA	NA	NA	Fiber Quality	Genomic analyses in cotton identify signatures of selection and loci associated with fiber quality and yield traits
T/G_A13_75500214	Chr13	118718303	+	Ga13g02120	CDS-Exonic	SynonymousMutation	A	A	Fiber Quality	Genomic analyses in cotton identify signatures of selection and loci associated with fiber quality and yield traits
A/T_A13_75503246	Chr13	118721336	+	Ga13g02120	TSS upstream 10kb	NA	NA	NA	Fiber Quality	Genomic analyses in cotton identify signatures of selection and loci associated with fiber quality and yield traits
A/T_A13_75503246	Chr13	118721336	+	Ga13g02121	TSS upstream 10kb	NA	NA	NA	Fiber Quality	Genomic analyses in cotton identify signatures of selection and loci associated with fiber quality and yield traits
T/C_A13_75503377	Chr13	118721467	+	Ga13g02120	TSS upstream 10kb	NA	NA	NA	Fiber Quality	Genomic analyses in cotton identify signatures of selection and loci associated with fiber quality and yield traits
T/C_A13_75503377	Chr13	118721467	+	Ga13g02121	TSS upstream 10kb	NA	NA	NA	Fiber Quality	Genomic analyses in cotton identify signatures of selection and loci associated with fiber quality and yield traits
C/T_A13_75504093	Chr13	118722185	+	Ga13g02121	CDS-Exonic	SynonymousMutation	V	V	Fiber Quality	Genomic analyses in cotton identify signatures of selection and loci associated with fiber quality and yield traits
G/A_A13_75550812	Chr13	118798839	+	Ga13g02126	CDS-Exonic	SynonymousMutation	E	E	Fiber Quality	Genomic analyses in cotton identify signatures of selection and loci associated with fiber quality and yield traits
C/G_A13_75552090	Chr13	118800116	+	Ga13g02126	CDS-Exonic	NonSynonymousMutation	Q	R	Fiber Quality	Genomic analyses in cotton identify signatures of selection and loci associated with fiber quality and yield traits
T/A_A13_75565822	Chr13	118821976	+	Ga13g02128	TSS upstream 10kb	NA	NA	NA	Fiber Quality	Genomic analyses in cotton identify signatures of selection and loci associated with fiber quality and yield traits
T/A_A13_75565822	Chr13	118821976	+	Ga13g02129	TES downstream 10kb	NA	NA	NA	Fiber Quality	Genomic analyses in cotton identify signatures of selection and loci associated with fiber quality and yield traits
T/A_A13_75565822	Chr13	118821976	+	Ga13g02127	TES downstream 10kb	NA	NA	NA	Fiber Quality	Genomic analyses in cotton identify signatures of selection and loci associated with fiber quality and yield traits
T/C_A13_75566022	Chr13	118822176	+	Ga13g02128	TSS upstream 10kb	NA	NA	NA	Fiber Quality	Genomic analyses in cotton identify signatures of selection and loci associated with fiber quality and yield traits
T/C_A13_75566022	Chr13	118822176	+	Ga13g02129	TES downstream 10kb	NA	NA	NA	Fiber Quality	Genomic analyses in cotton identify signatures of selection and loci associated with fiber quality and yield traits
T/C_A13_75566022	Chr13	118822176	+	Ga13g02127	TES downstream 10kb	NA	NA	NA	Fiber Quality	Genomic analyses in cotton identify signatures of selection and loci associated with fiber quality and yield traits
G/A_A13_75566444	Chr13	118822598	+	Ga13g02128	TSS upstream 10kb	NA	NA	NA	Fiber Quality	Genomic analyses in cotton identify signatures of selection and loci associated with fiber quality and yield traits
G/A_A13_75566444	Chr13	118822598	+	Ga13g02129	TES downstream 10kb	NA	NA	NA	Fiber Quality	Genomic analyses in cotton identify signatures of selection and loci associated with fiber quality and yield traits
G/A_A13_75566444	Chr13	118822598	+	Ga13g02127	TES downstream 10kb	NA	NA	NA	Fiber Quality	Genomic analyses in cotton identify signatures of selection and loci associated with fiber quality and yield traits
T/C_A13_75566624	Chr13	118822778	+	Ga13g02128	TSS upstream 10kb	NA	NA	NA	Fiber Quality	Genomic analyses in cotton identify signatures of selection and loci associated with fiber quality and yield traits
T/C_A13_75566624	Chr13	118822778	+	Ga13g02129	TES downstream 10kb	NA	NA	NA	Fiber Quality	Genomic analyses in cotton identify signatures of selection and loci associated with fiber quality and yield traits
T/C_A13_75566624	Chr13	118822778	+	Ga13g02127	TES downstream 10kb	NA	NA	NA	Fiber Quality	Genomic analyses in cotton identify signatures of selection and loci associated with fiber quality and yield traits
T/C_A13_75567415	Chr13	118823565	+	Ga13g02128	TSS upstream 10kb	NA	NA	NA	Fiber Quality	Genomic analyses in cotton identify signatures of selection and loci associated with fiber quality and yield traits
T/C_A13_75567415	Chr13	118823565	+	Ga13g02129	TES downstream 10kb	NA	NA	NA	Fiber Quality	Genomic analyses in cotton identify signatures of selection and loci associated with fiber quality and yield traits
T/C_A13_75567415	Chr13	118823565	+	Ga13g02127	TES downstream 10kb	NA	NA	NA	Fiber Quality	Genomic analyses in cotton identify signatures of selection and loci associated with fiber quality and yield traits
T/A_A13_75571485	Chr13	118827651	+	Ga13g02128	TSS upstream 10kb	NA	NA	NA	Fiber Quality	Genomic analyses in cotton identify signatures of selection and loci associated with fiber quality and yield traits
T/A_A13_75571485	Chr13	118827651	+	Ga13g02131	TSS upstream 10kb	NA	NA	NA	Fiber Quality	Genomic analyses in cotton identify signatures of selection and loci associated with fiber quality and yield traits
T/A_A13_75571485	Chr13	118827651	+	Ga13g02129	TES downstream 10kb	NA	NA	NA	Fiber Quality	Genomic analyses in cotton identify signatures of selection and loci associated with fiber quality and yield traits
G/A_A13_75571486	Chr13	118827652	+	Ga13g02128	TSS upstream 10kb	NA	NA	NA	Fiber Quality	Genomic analyses in cotton identify signatures of selection and loci associated with fiber quality and yield traits
G/A_A13_75571486	Chr13	118827652	+	Ga13g02131	TSS upstream 10kb	NA	NA	NA	Fiber Quality	Genomic analyses in cotton identify signatures of selection and loci associated with fiber quality and yield traits
G/A_A13_75571486	Chr13	118827652	+	Ga13g02129	TES downstream 10kb	NA	NA	NA	Fiber Quality	Genomic analyses in cotton identify signatures of selection and loci associated with fiber quality and yield traits
G/A_A13_75573965	Chr13	118830132	+	Ga13g02128	CDS-Exonic	SynonymousMutation	T	T	Fiber Quality	Genomic analyses in cotton identify signatures of selection and loci associated with fiber quality and yield traits
A/T_A13_75588110	Chr13	118844351	+	Ga13g02134	Intronic	NA	NA	NA	Fiber Quality	Genomic analyses in cotton identify signatures of selection and loci associated with fiber quality and yield traits
G/A_A13_75589037	Chr13	118845278	+	Ga13g02134	CDS-Exonic	NonSynonymousMutation	A	T	Fiber Quality	Genomic analyses in cotton identify signatures of selection and loci associated with fiber quality and yield traits
G/T_A13_75595728	Chr13	118847564	+	Ga13g02134	Intronic	NA	NA	NA	Fiber Quality	Genomic analyses in cotton identify signatures of selection and loci associated with fiber quality and yield traits
C/G_A13_75597833	Chr13	118849678	+	Ga13g02134	Intronic	NA	NA	NA	Fiber Quality	Genomic analyses in cotton identify signatures of selection and loci associated with fiber quality and yield traits
C/G_A13_75598252	Chr13	118850097	+	Ga13g02134	CDS-Exonic	NonSynonymousMutation	T	A	Fiber Quality	Genomic analyses in cotton identify signatures of selection and loci associated with fiber quality and yield traits
C/A_A13_75599054	Chr13	118850899	+	Ga13g02134	CDS-Exonic	SynonymousMutation	V	V	Fiber Quality	Genomic analyses in cotton identify signatures of selection and loci associated with fiber quality and yield traits
G/A_A13_75601293	Chr13	118853141	+	Ga13g02135	Intronic	NA	NA	NA	Fiber Quality	Genomic analyses in cotton identify signatures of selection and loci associated with fiber quality and yield traits
G/C_A13_75601612	Chr13	118853460	+	Ga13g02135	CDS-Exonic	NonSynonymousMutation	V	A	Fiber Quality	Genomic analyses in cotton identify signatures of selection and loci associated with fiber quality and yield traits
C/G_A13_75602045	Chr13	118853893	+	Ga13g02135	CDS-Exonic	NonSynonymousMutation	P	A	Fiber Quality	Genomic analyses in cotton identify signatures of selection and loci associated with fiber quality and yield traits
T/A_A13_75619819	Chr13	118864581	+	Ga13g02136	UTR5-Exonic	NA	NA	NA	Fiber Quality	Genomic analyses in cotton identify signatures of selection and loci associated with fiber quality and yield traits
T/A_A13_75620532	Chr13	118865293	+	Ga13g02136	CDS-Exonic	NonSynonymousMutation	G	R	Fiber Quality	Genomic analyses in cotton identify signatures of selection and loci associated with fiber quality and yield traits
G/T_A13_75621828	Chr13	118866589	+	Ga13g02136	Intronic	NA	NA	NA	Fiber Quality	Genomic analyses in cotton identify signatures of selection and loci associated with fiber quality and yield traits
G/T_A13_75628751	Chr13	118873515	+	Ga13g02137	CDS-Exonic	NonSynonymousMutation	N	Y	Fiber Quality	Genomic analyses in cotton identify signatures of selection and loci associated with fiber quality and yield traits
C/T_A13_75629463	Chr13	118874228	+	Ga13g02137	CDS-Exonic	NonSynonymousMutation	D	Y	Fiber Quality	Genomic analyses in cotton identify signatures of selection and loci associated with fiber quality and yield traits
C/T_A13_75629756	Chr13	118874521	+	Ga13g02137	CDS-Exonic	SynonymousMutation	G	G	Fiber Quality	Genomic analyses in cotton identify signatures of selection and loci associated with fiber quality and yield traits
C/G_A13_75631856	Chr13	118876620	+	Ga13g02137	Intronic	NA	NA	NA	Fiber Quality	Genomic analyses in cotton identify signatures of selection and loci associated with fiber quality and yield traits
C/T_A13_75632117	Chr13	118876881	+	Ga13g02137	CDS-Exonic	NonSynonymousMutation	A	V	Fiber Quality	Genomic analyses in cotton identify signatures of selection and loci associated with fiber quality and yield traits
T/C_A13_75632119	Chr13	118876883	+	Ga13g02137	CDS-Exonic	SynonymousMutation	N	N	Fiber Quality	Genomic analyses in cotton identify signatures of selection and loci associated with fiber quality and yield traits
T/G_A13_75632177	Chr13	118876941	+	Ga13g02137	Intronic	NA	NA	NA	Fiber Quality	Genomic analyses in cotton identify signatures of selection and loci associated with fiber quality and yield traits
C/T_A13_75633500	Chr13	118878265	+	Ga13g02137	Intronic	NA	NA	NA	Fiber Quality	Genomic analyses in cotton identify signatures of selection and loci associated with fiber quality and yield traits
A/G_A13_75633531	Chr13	118878296	+	Ga13g02137	Intronic	NA	NA	NA	Fiber Quality	Genomic analyses in cotton identify signatures of selection and loci associated with fiber quality and yield traits
T/C_A13_75633751	Chr13	118878516	+	Ga13g02137	Intronic	NA	NA	NA	Fiber Quality	Genomic analyses in cotton identify signatures of selection and loci associated with fiber quality and yield traits
C/T_A13_75633816	Chr13	118878581	+	Ga13g02137	Intronic	NA	NA	NA	Fiber Quality	Genomic analyses in cotton identify signatures of selection and loci associated with fiber quality and yield traits
A/G_A13_75633833	Chr13	118878598	+	Ga13g02137	Intronic	NA	NA	NA	Fiber Quality	Genomic analyses in cotton identify signatures of selection and loci associated with fiber quality and yield traits
C/A_A13_75733396	Chr13	118976888	+	Ga13g02143	TES downstream 10kb	NA	NA	NA	Fiber Quality	Genomic analyses in cotton identify signatures of selection and loci associated with fiber quality and yield traits
C/A_A13_75733401	Chr13	118976893	+	Ga13g02143	TES downstream 10kb	NA	NA	NA	Fiber Quality	Genomic analyses in cotton identify signatures of selection and loci associated with fiber quality and yield traits
T/A_A13_75733438	Chr13	118976930	+	Ga13g02143	TES downstream 10kb	NA	NA	NA	Fiber Quality	Genomic analyses in cotton identify signatures of selection and loci associated with fiber quality and yield traits
G/A_A13_75733450	Chr13	118976942	+	Ga13g02143	TES downstream 10kb	NA	NA	NA	Fiber Quality	Genomic analyses in cotton identify signatures of selection and loci associated with fiber quality and yield traits
C/G_A13_75733457	Chr13	118976949	+	Ga13g02143	TES downstream 10kb	NA	NA	NA	Fiber Quality	Genomic analyses in cotton identify signatures of selection and loci associated with fiber quality and yield traits
G/A_A13_75733490	Chr13	118976982	+	Ga13g02143	TES downstream 10kb	NA	NA	NA	Fiber Quality	Genomic analyses in cotton identify signatures of selection and loci associated with fiber quality and yield traits
T/C_A13_75733492	Chr13	118976984	+	Ga13g02143	TES downstream 10kb	NA	NA	NA	Fiber Quality	Genomic analyses in cotton identify signatures of selection and loci associated with fiber quality and yield traits
C/T_A13_75733495	Chr13	118976987	+	Ga13g02143	TES downstream 10kb	NA	NA	NA	Fiber Quality	Genomic analyses in cotton identify signatures of selection and loci associated with fiber quality and yield traits
G/C_A13_75740189	Chr13	118983697	+	Ga13g02143	CDS-Exonic	SynonymousMutation	S	S	Fiber Quality	Genomic analyses in cotton identify signatures of selection and loci associated with fiber quality and yield traits
A/G_A13_75740283	Chr13	118983791	+	Ga13g02143	CDS-Exonic	NonSynonymousMutation	I	S	Fiber Quality	Genomic analyses in cotton identify signatures of selection and loci associated with fiber quality and yield traits
T/G_A13_75740289	Chr13	118983797	+	Ga13g02143	CDS-Exonic	SynonymousMutation	G	G	Fiber Quality	Genomic analyses in cotton identify signatures of selection and loci associated with fiber quality and yield traits
A/T_A13_75740416	Chr13	118983924	+	Ga13g02143	CDS-Exonic	SynonymousMutation	L	L	Fiber Quality	Genomic analyses in cotton identify signatures of selection and loci associated with fiber quality and yield traits
A/G_A13_75740424	Chr13	118983932	+	Ga13g02143	CDS-Exonic	NonSynonymousMutation	F	C	Fiber Quality	Genomic analyses in cotton identify signatures of selection and loci associated with fiber quality and yield traits
T/C_A13_75740506	Chr13	118984014	+	Ga13g02143	Intronic	NA	NA	NA	Fiber Quality	Genomic analyses in cotton identify signatures of selection and loci associated with fiber quality and yield traits
T/G_A13_75740527	Chr13	118984035	+	Ga13g02143	Intronic	NA	NA	NA	Fiber Quality	Genomic analyses in cotton identify signatures of selection and loci associated with fiber quality and yield traits
T/G_A13_75741364	Chr13	118984872	+	Ga13g02143	Intronic	NA	NA	NA	Fiber Quality	Genomic analyses in cotton identify signatures of selection and loci associated with fiber quality and yield traits
G/A_A13_75741368	Chr13	118984876	+	Ga13g02143	Intronic	NA	NA	NA	Fiber Quality	Genomic analyses in cotton identify signatures of selection and loci associated with fiber quality and yield traits
C/T_A13_75741375	Chr13	118984883	+	Ga13g02143	Intronic	NA	NA	NA	Fiber Quality	Genomic analyses in cotton identify signatures of selection and loci associated with fiber quality and yield traits
T/C_A13_75741435	Chr13	118984943	+	Ga13g02143	CDS-Exonic	SynonymousMutation	Q	Q	Fiber Quality	Genomic analyses in cotton identify signatures of selection and loci associated with fiber quality and yield traits
G/T_A13_75741483	Chr13	118984991	+	Ga13g02143	CDS-Exonic	NonSynonymousMutation	T	S	Fiber Quality	Genomic analyses in cotton identify signatures of selection and loci associated with fiber quality and yield traits
T/C_A13_75741512	Chr13	118985020	+	Ga13g02143	CDS-Exonic	NonSynonymousMutation	Q	P	Fiber Quality	Genomic analyses in cotton identify signatures of selection and loci associated with fiber quality and yield traits
C/T_A13_75741581	Chr13	118985089	+	Ga13g02143	Intronic	NA	NA	NA	Fiber Quality	Genomic analyses in cotton identify signatures of selection and loci associated with fiber quality and yield traits
A/C_A13_75741584	Chr13	118985092	+	Ga13g02143	Intronic	NA	NA	NA	Fiber Quality	Genomic analyses in cotton identify signatures of selection and loci associated with fiber quality and yield traits
T/C_A13_75741591	Chr13	118985099	+	Ga13g02143	Intronic	NA	NA	NA	Fiber Quality	Genomic analyses in cotton identify signatures of selection and loci associated with fiber quality and yield traits
G/A_A13_75741592	Chr13	118985100	+	Ga13g02143	Intronic	NA	NA	NA	Fiber Quality	Genomic analyses in cotton identify signatures of selection and loci associated with fiber quality and yield traits
C/T_A13_75741608	Chr13	118985116	+	Ga13g02143	Intronic	NA	NA	NA	Fiber Quality	Genomic analyses in cotton identify signatures of selection and loci associated with fiber quality and yield traits
T/C_A13_75741693	Chr13	118985201	+	Ga13g02143	Intronic	NA	NA	NA	Fiber Quality	Genomic analyses in cotton identify signatures of selection and loci associated with fiber quality and yield traits
G/A_A13_75741807	Chr13	118985315	+	Ga13g02143	CDS-Exonic	NonSynonymousMutation	D	E	Fiber Quality	Genomic analyses in cotton identify signatures of selection and loci associated with fiber quality and yield traits
T/C_A13_75741837	Chr13	118985345	+	Ga13g02143	CDS-Exonic	SynonymousMutation	L	L	Fiber Quality	Genomic analyses in cotton identify signatures of selection and loci associated with fiber quality and yield traits
C/G_A13_75741905	Chr13	118985413	+	Ga13g02143	Intronic	NA	NA	NA	Fiber Quality	Genomic analyses in cotton identify signatures of selection and loci associated with fiber quality and yield traits
T/C_A13_75742085	Chr13	118985593	+	Ga13g02143	CDS-Exonic	NonSynonymousMutation	D	H	Fiber Quality	Genomic analyses in cotton identify signatures of selection and loci associated with fiber quality and yield traits
G/A_A13_75742087	Chr13	118985595	+	Ga13g02143	CDS-Exonic	SynonymousMutation	Y	Y	Fiber Quality	Genomic analyses in cotton identify signatures of selection and loci associated with fiber quality and yield traits
A/G_A13_75742168	Chr13	118985676	+	Ga13g02143	Intronic	NA	NA	NA	Fiber Quality	Genomic analyses in cotton identify signatures of selection and loci associated with fiber quality and yield traits
C/T_A13_75742207	Chr13	118985715	+	Ga13g02143	Intronic	NA	NA	NA	Fiber Quality	Genomic analyses in cotton identify signatures of selection and loci associated with fiber quality and yield traits
T/G_A13_75742217	Chr13	118985725	+	Ga13g02143	Intronic	NA	NA	NA	Fiber Quality	Genomic analyses in cotton identify signatures of selection and loci associated with fiber quality and yield traits
A/T_A13_75742235	Chr13	118985743	+	Ga13g02143	Intronic	NA	NA	NA	Fiber Quality	Genomic analyses in cotton identify signatures of selection and loci associated with fiber quality and yield traits
C/A_A13_75742239	Chr13	118985747	+	Ga13g02143	Intronic	NA	NA	NA	Fiber Quality	Genomic analyses in cotton identify signatures of selection and loci associated with fiber quality and yield traits
A/G_A13_75742304	Chr13	118985812	+	Ga13g02143	CDS-Exonic	NonSynonymousMutation	F	C	Fiber Quality	Genomic analyses in cotton identify signatures of selection and loci associated with fiber quality and yield traits
G/C_A13_75742323	Chr13	118985831	+	Ga13g02143	CDS-Exonic	NonSynonymousMutation	S	P	Fiber Quality	Genomic analyses in cotton identify signatures of selection and loci associated with fiber quality and yield traits
A/C_A13_75742328	Chr13	118985836	+	Ga13g02143	CDS-Exonic	NonSynonymousMutation	V	A	Fiber Quality	Genomic analyses in cotton identify signatures of selection and loci associated with fiber quality and yield traits
A/G_A13_75742655	Chr13	118986163	+	Ga13g02143	CDS-Exonic	NonSynonymousMutation	D	G	Fiber Quality	Genomic analyses in cotton identify signatures of selection and loci associated with fiber quality and yield traits
T/C_A13_75742661	Chr13	118986169	+	Ga13g02143	CDS-Exonic	SynonymousMutation	S	S	Fiber Quality	Genomic analyses in cotton identify signatures of selection and loci associated with fiber quality and yield traits
T/C_A13_75742834	Chr13	118986342	+	Ga13g02143	TSS upstream 10kb	NA	NA	NA	Fiber Quality	Genomic analyses in cotton identify signatures of selection and loci associated with fiber quality and yield traits
T/G_A13_75742931	Chr13	118986439	+	Ga13g02143	TSS upstream 10kb	NA	NA	NA	Fiber Quality	Genomic analyses in cotton identify signatures of selection and loci associated with fiber quality and yield traits
C/A_A13_75742968	Chr13	118986476	+	Ga13g02143	TSS upstream 10kb	NA	NA	NA	Fiber Quality	Genomic analyses in cotton identify signatures of selection and loci associated with fiber quality and yield traits
T/C_A13_75743053	Chr13	118986561	+	Ga13g02143	TSS upstream 10kb	NA	NA	NA	Fiber Quality	Genomic analyses in cotton identify signatures of selection and loci associated with fiber quality and yield traits
A/G_A13_75743114	Chr13	118986622	+	Ga13g02143	TSS upstream 10kb	NA	NA	NA	Fiber Quality	Genomic analyses in cotton identify signatures of selection and loci associated with fiber quality and yield traits
A/C_A13_75743226	Chr13	118986734	+	Ga13g02143	TSS upstream 10kb	NA	NA	NA	Fiber Quality	Genomic analyses in cotton identify signatures of selection and loci associated with fiber quality and yield traits
A/G_A13_75743230	Chr13	118986738	+	Ga13g02143	TSS upstream 10kb	NA	NA	NA	Fiber Quality	Genomic analyses in cotton identify signatures of selection and loci associated with fiber quality and yield traits
C/T_A13_75743321	Chr13	118986829	+	Ga13g02143	TSS upstream 10kb	NA	NA	NA	Fiber Quality	Genomic analyses in cotton identify signatures of selection and loci associated with fiber quality and yield traits
A/G_A13_75743777	Chr13	118987289	+	Ga13g02143	TSS upstream 10kb	NA	NA	NA	Fiber Quality	Genomic analyses in cotton identify signatures of selection and loci associated with fiber quality and yield traits
C/T_A13_75744020	Chr13	118987532	+	Ga13g02143	TSS upstream 10kb	NA	NA	NA	Fiber Quality	Genomic analyses in cotton identify signatures of selection and loci associated with fiber quality and yield traits
A/G_A13_75744288	Chr13	118987695	+	Ga13g02143	TSS upstream 10kb	NA	NA	NA	Fiber Quality	Genomic analyses in cotton identify signatures of selection and loci associated with fiber quality and yield traits
T/A_A13_75744500	Chr13	118987907	+	Ga13g02143	TSS upstream 10kb	NA	NA	NA	Fiber Quality	Genomic analyses in cotton identify signatures of selection and loci associated with fiber quality and yield traits
A/T_A13_75744502	Chr13	118987909	+	Ga13g02143	TSS upstream 10kb	NA	NA	NA	Fiber Quality	Genomic analyses in cotton identify signatures of selection and loci associated with fiber quality and yield traits
G/C_A13_75745345	Chr13	118988753	+	Ga13g02143	TSS upstream 10kb	NA	NA	NA	Fiber Quality	Genomic analyses in cotton identify signatures of selection and loci associated with fiber quality and yield traits
T/A_A13_75745346	Chr13	118988754	+	Ga13g02143	TSS upstream 10kb	NA	NA	NA	Fiber Quality	Genomic analyses in cotton identify signatures of selection and loci associated with fiber quality and yield traits
C/G_A13_75745356	Chr13	118988764	+	Ga13g02143	TSS upstream 10kb	NA	NA	NA	Fiber Quality	Genomic analyses in cotton identify signatures of selection and loci associated with fiber quality and yield traits
G/C_A13_75745365	Chr13	118988773	+	Ga13g02143	TSS upstream 10kb	NA	NA	NA	Fiber Quality	Genomic analyses in cotton identify signatures of selection and loci associated with fiber quality and yield traits
T/G_A13_75781270	Chr13	119015708	+	Ga13g02146	TSS upstream 10kb	NA	NA	NA	Fiber Quality	Genomic analyses in cotton identify signatures of selection and loci associated with fiber quality and yield traits
T/G_A13_75781270	Chr13	119015708	+	Ga13g02149	TSS upstream 10kb	NA	NA	NA	Fiber Quality	Genomic analyses in cotton identify signatures of selection and loci associated with fiber quality and yield traits
T/G_A13_75781270	Chr13	119015708	+	Ga13g02147	TES downstream 10kb	NA	NA	NA	Fiber Quality	Genomic analyses in cotton identify signatures of selection and loci associated with fiber quality and yield traits
T/G_A13_75781270	Chr13	119015708	+	Ga13g02145	TES downstream 10kb	NA	NA	NA	Fiber Quality	Genomic analyses in cotton identify signatures of selection and loci associated with fiber quality and yield traits
T/G_A13_75781270	Chr13	119015708	+	Ga13g02150	TES downstream 10kb	NA	NA	NA	Fiber Quality	Genomic analyses in cotton identify signatures of selection and loci associated with fiber quality and yield traits
T/A_A13_75911377	Chr13	119159125	+	Ga13g02165	CDS-Exonic	NA	NA	NA	Fiber Quality	Genomic analyses in cotton identify signatures of selection and loci associated with fiber quality and yield traits
C/T_A13_75913470	Chr13	119161218	+	Ga13g02165	CDS-Exonic	SynonymousMutation	Y	Y	Fiber Quality	Genomic analyses in cotton identify signatures of selection and loci associated with fiber quality and yield traits
G/C_A13_75913520	Chr13	119161268	+	Ga13g02165	CDS-Exonic	SynonymousMutation	P	P	Fiber Quality	Genomic analyses in cotton identify signatures of selection and loci associated with fiber quality and yield traits
T/G_A13_75913543	Chr13	119161291	+	Ga13g02165	UTR3-Exonic	NA	NA	NA	Fiber Quality	Genomic analyses in cotton identify signatures of selection and loci associated with fiber quality and yield traits
C/A_A13_75913680	Chr13	119161428	+	Ga13g02165	UTR3-Exonic	NA	NA	NA	Fiber Quality	Genomic analyses in cotton identify signatures of selection and loci associated with fiber quality and yield traits
T/C_A13_75915945	Chr13	119163703	+	Ga13g02166	TSS upstream 10kb	NA	NA	NA	Fiber Quality	Genomic analyses in cotton identify signatures of selection and loci associated with fiber quality and yield traits
T/C_A13_75915945	Chr13	119163703	+	Ga13g02168	TES downstream 10kb	NA	NA	NA	Fiber Quality	Genomic analyses in cotton identify signatures of selection and loci associated with fiber quality and yield traits
T/C_A13_75915945	Chr13	119163703	+	Ga13g02165	TES downstream 10kb	NA	NA	NA	Fiber Quality	Genomic analyses in cotton identify signatures of selection and loci associated with fiber quality and yield traits
T/C_A13_75915945	Chr13	119163703	+	Ga13g02167	TES downstream 10kb	NA	NA	NA	Fiber Quality	Genomic analyses in cotton identify signatures of selection and loci associated with fiber quality and yield traits
T/G_A13_75915955	Chr13	119163713	+	Ga13g02166	TSS upstream 10kb	NA	NA	NA	Fiber Quality	Genomic analyses in cotton identify signatures of selection and loci associated with fiber quality and yield traits
T/G_A13_75915955	Chr13	119163713	+	Ga13g02168	TES downstream 10kb	NA	NA	NA	Fiber Quality	Genomic analyses in cotton identify signatures of selection and loci associated with fiber quality and yield traits
T/G_A13_75915955	Chr13	119163713	+	Ga13g02165	TES downstream 10kb	NA	NA	NA	Fiber Quality	Genomic analyses in cotton identify signatures of selection and loci associated with fiber quality and yield traits
T/G_A13_75915955	Chr13	119163713	+	Ga13g02167	TES downstream 10kb	NA	NA	NA	Fiber Quality	Genomic analyses in cotton identify signatures of selection and loci associated with fiber quality and yield traits
T/C_A13_75916124	Chr13	119163882	+	Ga13g02166	TSS upstream 10kb	NA	NA	NA	Fiber Quality	Genomic analyses in cotton identify signatures of selection and loci associated with fiber quality and yield traits
T/C_A13_75916124	Chr13	119163882	+	Ga13g02168	TES downstream 10kb	NA	NA	NA	Fiber Quality	Genomic analyses in cotton identify signatures of selection and loci associated with fiber quality and yield traits
T/C_A13_75916124	Chr13	119163882	+	Ga13g02165	TES downstream 10kb	NA	NA	NA	Fiber Quality	Genomic analyses in cotton identify signatures of selection and loci associated with fiber quality and yield traits
T/C_A13_75916124	Chr13	119163882	+	Ga13g02167	TES downstream 10kb	NA	NA	NA	Fiber Quality	Genomic analyses in cotton identify signatures of selection and loci associated with fiber quality and yield traits
C/A_A13_75916131	Chr13	119163889	+	Ga13g02166	TSS upstream 10kb	NA	NA	NA	Fiber Quality	Genomic analyses in cotton identify signatures of selection and loci associated with fiber quality and yield traits
C/A_A13_75916131	Chr13	119163889	+	Ga13g02168	TES downstream 10kb	NA	NA	NA	Fiber Quality	Genomic analyses in cotton identify signatures of selection and loci associated with fiber quality and yield traits
C/A_A13_75916131	Chr13	119163889	+	Ga13g02165	TES downstream 10kb	NA	NA	NA	Fiber Quality	Genomic analyses in cotton identify signatures of selection and loci associated with fiber quality and yield traits
C/A_A13_75916131	Chr13	119163889	+	Ga13g02167	TES downstream 10kb	NA	NA	NA	Fiber Quality	Genomic analyses in cotton identify signatures of selection and loci associated with fiber quality and yield traits
A/G_A13_75967889	Chr13	119211608	+	Ga13g02173	CDS-Exonic	NonSynonymousMutation	I	M	Fiber Quality	Genomic analyses in cotton identify signatures of selection and loci associated with fiber quality and yield traits
A/G_A13_75975693	Chr13	119218899	+	Ga13g02173	TSS upstream 10kb	NA	NA	NA	Fiber Quality	Genomic analyses in cotton identify signatures of selection and loci associated with fiber quality and yield traits
A/G_A13_75975693	Chr13	119218899	+	Ga13g02172	TES downstream 10kb	NA	NA	NA	Fiber Quality	Genomic analyses in cotton identify signatures of selection and loci associated with fiber quality and yield traits
G/A_A13_75975904	Chr13	119219110	+	Ga13g02173	TSS upstream 10kb	NA	NA	NA	Fiber Quality	Genomic analyses in cotton identify signatures of selection and loci associated with fiber quality and yield traits
G/A_A13_75975904	Chr13	119219110	+	Ga13g02172	TES downstream 10kb	NA	NA	NA	Fiber Quality	Genomic analyses in cotton identify signatures of selection and loci associated with fiber quality and yield traits
T/C_A13_75993490	Chr13	119237522	+	Ga13g02175	UTR3-Exonic	NA	NA	NA	Fiber Quality	Genomic analyses in cotton identify signatures of selection and loci associated with fiber quality and yield traits
G/T_A13_75995043	Chr13	119239087	+	Ga13g02175	UTR3-Exonic	NA	NA	NA	Fiber Quality	Genomic analyses in cotton identify signatures of selection and loci associated with fiber quality and yield traits
A/T_A13_75995636	Chr13	119239680	+	Ga13g02175	Intronic	NA	NA	NA	Fiber Quality	Genomic analyses in cotton identify signatures of selection and loci associated with fiber quality and yield traits
A/T_A13_75995649	Chr13	119239693	+	Ga13g02175	Intronic	NA	NA	NA	Fiber Quality	Genomic analyses in cotton identify signatures of selection and loci associated with fiber quality and yield traits
C/A_A13_75995666	Chr13	119239710	+	Ga13g02175	Intronic	NA	NA	NA	Fiber Quality	Genomic analyses in cotton identify signatures of selection and loci associated with fiber quality and yield traits
G/A_A13_75995951	Chr13	119239995	+	Ga13g02175	Intronic	NA	NA	NA	Fiber Quality	Genomic analyses in cotton identify signatures of selection and loci associated with fiber quality and yield traits
T/G_A13_75996682	Chr13	119240723	+	Ga13g02175	Intronic	NA	NA	NA	Fiber Quality	Genomic analyses in cotton identify signatures of selection and loci associated with fiber quality and yield traits
A/G_A13_75996902	Chr13	119240943	+	Ga13g02175	UTR3-Exonic	NA	NA	NA	Fiber Quality	Genomic analyses in cotton identify signatures of selection and loci associated with fiber quality and yield traits
T/C_A13_75998663	Chr13	119242702	+	Ga13g02175	Intronic	NA	NA	NA	Fiber Quality	Genomic analyses in cotton identify signatures of selection and loci associated with fiber quality and yield traits
T/A_A13_75998786	Chr13	119242825	+	Ga13g02175	Intronic	NA	NA	NA	Fiber Quality	Genomic analyses in cotton identify signatures of selection and loci associated with fiber quality and yield traits
C/T_A13_75999653	Chr13	119243696	+	Ga13g02175	Intronic	NA	NA	NA	Fiber Quality	Genomic analyses in cotton identify signatures of selection and loci associated with fiber quality and yield traits
G/C_A13_75999967	Chr13	119244010	+	Ga13g02175	Intronic	NA	NA	NA	Fiber Quality	Genomic analyses in cotton identify signatures of selection and loci associated with fiber quality and yield traits
C/T_A13_76000979	Chr13	119245022	+	Ga13g02175	Intronic	NA	NA	NA	Fiber Quality	Genomic analyses in cotton identify signatures of selection and loci associated with fiber quality and yield traits
A/C_A13_76002775	Chr13	119246813	+	Ga13g02175	CDS-Exonic	NonSynonymousMutation	L	P	Fiber Quality	Genomic analyses in cotton identify signatures of selection and loci associated with fiber quality and yield traits
A/G_A13_76003105	Chr13	119247143	+	Ga13g02175	CDS-Exonic	NonSynonymousMutation	P	R	Fiber Quality	Genomic analyses in cotton identify signatures of selection and loci associated with fiber quality and yield traits
A/G_A13_76003154	Chr13	119247192	+	Ga13g02175	Intronic	NA	NA	NA	Fiber Quality	Genomic analyses in cotton identify signatures of selection and loci associated with fiber quality and yield traits
T/A_A13_76005044	Chr13	119249082	+	Ga13g02175	CDS-Exonic	NA	NA	NA	Fiber Quality	Genomic analyses in cotton identify signatures of selection and loci associated with fiber quality and yield traits
T/C_A13_76005087	Chr13	119249125	+	Ga13g02175	CDS-Exonic	NA	NA	NA	Fiber Quality	Genomic analyses in cotton identify signatures of selection and loci associated with fiber quality and yield traits
T/C_A13_76032156	Chr13	119273751	+	Ga13g02178	CDS-Exonic	SynonymousMutation	S	S	Fiber Quality	Genomic analyses in cotton identify signatures of selection and loci associated with fiber quality and yield traits
G/C_A13_76032297	Chr13	119273892	+	Ga13g02178	CDS-Exonic	NonSynonymousMutation	K	T	Fiber Quality	Genomic analyses in cotton identify signatures of selection and loci associated with fiber quality and yield traits
G/A_A13_76032309	Chr13	119273904	+	Ga13g02178	CDS-Exonic	NonSynonymousMutation	L	H	Fiber Quality	Genomic analyses in cotton identify signatures of selection and loci associated with fiber quality and yield traits
C/T_A13_76032378	Chr13	119273973	+	Ga13g02178	CDS-Exonic	SynonymousMutation	L	L	Fiber Quality	Genomic analyses in cotton identify signatures of selection and loci associated with fiber quality and yield traits
C/A_A13_76032417	Chr13	119274012	+	Ga13g02178	CDS-Exonic	NonSynonymousMutation	L	H	Fiber Quality	Genomic analyses in cotton identify signatures of selection and loci associated with fiber quality and yield traits
G/A_A13_76032543	Chr13	119274138	+	Ga13g02178	CDS-Exonic	NonSynonymousMutation	V	D	Fiber Quality	Genomic analyses in cotton identify signatures of selection and loci associated with fiber quality and yield traits
T/A_A13_76032566	Chr13	119274161	+	Ga13g02178	CDS-Exonic	SynonymousMutation	R	R	Fiber Quality	Genomic analyses in cotton identify signatures of selection and loci associated with fiber quality and yield traits
A/T_A13_76032582	Chr13	119274177	+	Ga13g02178	CDS-Exonic	SynonymousMutation	V	V	Fiber Quality	Genomic analyses in cotton identify signatures of selection and loci associated with fiber quality and yield traits
G/A_A13_76032780	Chr13	119274375	+	Ga13g02178	CDS-Exonic	NonSynonymousMutation	A	D	Fiber Quality	Genomic analyses in cotton identify signatures of selection and loci associated with fiber quality and yield traits
T/C_A13_76032846	Chr13	119274441	+	Ga13g02178	CDS-Exonic	SynonymousMutation	P	P	Fiber Quality	Genomic analyses in cotton identify signatures of selection and loci associated with fiber quality and yield traits
T/C_A13_76032858	Chr13	119274453	+	Ga13g02178	CDS-Exonic	NonSynonymousMutation	K	T	Fiber Quality	Genomic analyses in cotton identify signatures of selection and loci associated with fiber quality and yield traits
T/C_A13_76032861	Chr13	119274456	+	Ga13g02178	CDS-Exonic	SynonymousMutation	S	S	Fiber Quality	Genomic analyses in cotton identify signatures of selection and loci associated with fiber quality and yield traits
T/C_A13_76032873	Chr13	119274468	+	Ga13g02178	CDS-Exonic	NonSynonymousMutation	K	T	Fiber Quality	Genomic analyses in cotton identify signatures of selection and loci associated with fiber quality and yield traits
G/A_A13_76032945	Chr13	119274540	+	Ga13g02178	CDS-Exonic	NonSynonymousMutation	G	D	Fiber Quality	Genomic analyses in cotton identify signatures of selection and loci associated with fiber quality and yield traits
A/G_A13_76033014	Chr13	119274609	+	Ga13g02178	CDS-Exonic	SynonymousMutation	G	G	Fiber Quality	Genomic analyses in cotton identify signatures of selection and loci associated with fiber quality and yield traits
T/C_A13_76033083	Chr13	119274678	+	Ga13g02178	CDS-Exonic	NonSynonymousMutation	E	A	Fiber Quality	Genomic analyses in cotton identify signatures of selection and loci associated with fiber quality and yield traits
T/C_A13_76033131	Chr13	119274726	+	Ga13g02178	CDS-Exonic	NonSynonymousMutation	E	A	Fiber Quality	Genomic analyses in cotton identify signatures of selection and loci associated with fiber quality and yield traits
T/C_A13_76033211	Chr13	119274806	+	Ga13g02178	CDS-Exonic	SynonymousMutation	P	P	Fiber Quality	Genomic analyses in cotton identify signatures of selection and loci associated with fiber quality and yield traits
G/T_A13_76033338	Chr13	119274933	+	Ga13g02178	CDS-Exonic	NonSynonymousMutation	S	F	Fiber Quality	Genomic analyses in cotton identify signatures of selection and loci associated with fiber quality and yield traits
T/C_A13_76033347	Chr13	119274942	+	Ga13g02178	CDS-Exonic	SynonymousMutation	S	S	Fiber Quality	Genomic analyses in cotton identify signatures of selection and loci associated with fiber quality and yield traits
A/G_A13_76033406	Chr13	119275001	+	Ga13g02178	CDS-Exonic	SynonymousMutation	S	S	Fiber Quality	Genomic analyses in cotton identify signatures of selection and loci associated with fiber quality and yield traits
C/T_A13_76033427	Chr13	119275022	+	Ga13g02178	CDS-Exonic	SynonymousMutation	D	D	Fiber Quality	Genomic analyses in cotton identify signatures of selection and loci associated with fiber quality and yield traits
C/A_A13_76033462	Chr13	119275057	+	Ga13g02178	UTR5-Exonic	NA	NA	NA	Fiber Quality	Genomic analyses in cotton identify signatures of selection and loci associated with fiber quality and yield traits
A/T_A13_76033464	Chr13	119275059	+	Ga13g02178	UTR5-Exonic	NA	NA	NA	Fiber Quality	Genomic analyses in cotton identify signatures of selection and loci associated with fiber quality and yield traits
C/T_A13_76033484	Chr13	119275079	+	Ga13g02178	Intronic	NA	NA	NA	Fiber Quality	Genomic analyses in cotton identify signatures of selection and loci associated with fiber quality and yield traits
G/A_A13_76033487	Chr13	119275082	+	Ga13g02178	Intronic	NA	NA	NA	Fiber Quality	Genomic analyses in cotton identify signatures of selection and loci associated with fiber quality and yield traits
A/G_A07_27678658	Chr14	1737879	+	NA	Intergenic	NA	NA	NA	TM20068	Single-Locus and Multi-Locus Genome-Wide Association Studies in the Genetic Dissection of Fiber Quality Traits in Upland Cotton (Gossypium hirsutum L.)
G/T_A12_2849310	Chr14	2256340	+	Ga14g00065	Intronic	NA	NA	NA	i24077Gh	Genome‐wide association study discovered genetic variation and candidate genes of fibre quality traits in Gossypium hirsutum L.
C/T_A12_2885883	Chr14	2332939	+	Ga14g00068	CDS-Exonic	NonSynonymousMutation	G	W	i16244Gh	Genome‐wide association study discovered genetic variation and candidate genes of fibre quality traits in Gossypium hirsutum L.
T/C_A12_3999622	Chr14	3403850	+	NA	Intergenic	NA	NA	NA	Short fiber rate	Asymmetric subgenome selection and cis-regulatory divergence during cotton domestication
T/A_Chr14_43754542	Chr14	43754542	.	NA	Intergenic	NA	NA	NA	C14_0	Resequencing of 243 diploid cotton accessions
T/C_Chr14_43964200	Chr14	43964200	.	NA	Intergenic	NA	NA	NA	C14_0	Resequencing of 243 diploid cotton accessions
G/T_Chr14_101892710	Chr14	101892710	.	NA	Intergenic	NA	NA	NA	SF	Resequencing of 243 diploid cotton accessions
A/G_Chr14_114642600	Chr14	114642600	.	NA	Intergenic	NA	NA	NA	C14_0	Resequencing of 243 diploid cotton accessions
G/A_Chr14_115702792	Chr14	115702792	.	NA	Intergenic	NA	NA	NA	C14_0	Resequencing of 243 diploid cotton accessions
G/A_Chr14_126441905	Chr14	126441905	.	NA	Intergenic	NA	NA	NA	C14_0	Resequencing of 243 diploid cotton accessions
G/A_Chr14_165407750	Chr14	165407750	.	NA	Intergenic	NA	NA	NA	SF	Resequencing of 243 diploid cotton accessions
G/A_Chr14_170518129	Chr14	170518129	.	NA	Intergenic	NA	NA	NA	C14_0	Resequencing of 243 diploid cotton accessions
C/T_Chr14_214685943	Chr14	214685943	.	NA	Intergenic	NA	NA	NA	C14_0	Resequencing of 243 diploid cotton accessions
