# Supplementary material for: Multi-strategic RNA-seq analysis reveals a high-resolution transcriptional landscape in cotton
Source: Nat Commun. 2019 Oct 17;10:4714. doi: 10.1038/s41467-019-12575-x (PMC6797763; doi:10.1038/s41467-019-12575-x)
Supplement: Supplementary file 5 — Supplementary Dataset 1-39 [file 41467_2019_12575_MOESM5_ESM.zip › SupplementaryDataset/SuppData14.xlsx]

## Sheet: Figure 2 and Supp. Figure 7
Primers for 5'RACE validation of CAGE-seq data
Group_ID	Primers_ID	Sequence	IGIA_ID	Cottongen_ID	CGP_ID
UPM	5'Adaptor	CCAGTGAGCAGAGTGACGAGGACTCGAGCTCAAGCTTTTTTTTTTTTTTTTT
UPM	5'out primer	CCAGTGAGCAGAGTGACG
UPM	5'Inner primer	GAGGACTCGAGCTCAAGC
Internal control	Ga01g02318_RT primer	GGACTGGTTGATTGTTG	Ga01g02318	Cotton_A_11663	evm.TU.Ga01G2579
Internal control	Ga01g02318_GSP1	TGCCACCAGGATACAGTAAC	Ga01g02318	Cotton_A_11663	evm.TU.Ga01G2579
Internal control	Ga01g02318_GSP2	TGCCTTGTGGTGGTGATG	Ga01g02318	Cotton_A_11663	evm.TU.Ga01G2579
0	Ga12g01164_RT primer	ATTGTATCAGTTCCCC	Ga12g01164	Cotton_A_06128	evm.TU.Ga12G1165
0	Ga12g01164_GSP1	GCCCTTGAATCACCACAATT	Ga12g01164	Cotton_A_06128	evm.TU.Ga12G1165
0	Ga12g01164_GSP2	GCAGTTGATCCCACCA	Ga12g01164	Cotton_A_06128	evm.TU.Ga12G1165
1	Ga04g00500_RT primer	ATTCCATACAGCAGCT	Ga04g00500	Cotton_A_24930	evm.TU.Ga04G0523
1	Ga04g00500_GSP1	AGCTGCCCAAAGAAAGATAA	Ga04g00500	Cotton_A_24930	evm.TU.Ga04G0523
1	Ga04g00500_GSP2	ACTGAAATGGGAAGACTGTT	Ga04g00500	Cotton_A_24930	evm.TU.Ga04G0523
2	Ga05g01103_RT primer	CAGGTTTCCGTAAATAG	Ga05g01103	Cotton_A_27428	evm.TU.Ga05G1130
2	Ga05g01103_GSP1	CCTACTTGCTGGACTACTG	Ga05g01103	Cotton_A_27428	evm.TU.Ga05G1130
2	Ga05g01103_GSP2	GCTGAAGAAGATGAAGACCT	Ga05g01103	Cotton_A_27428	evm.TU.Ga05G1130
3	Ga05g03367_RT primer	GAGAAAGGATGAAGTTG	Ga05g03367	Cotton_A_25048	evm.TU.Ga05G3511
3	Ga05g03367_GSP1	AATACCGCTGAGCCGA	Ga05g03367	Cotton_A_25048	evm.TU.Ga05G3511
3	Ga05g03367_GSP2	GGCGACACCAACAAGATTAT	Ga05g03367	Cotton_A_25048	evm.TU.Ga05G3511
4	Ga06g02185_RT primer	CAGCATTGTGGTCTTTT	Ga06g02185	Cotton_A_05247	evm.TU.Ga06G2500
4	Ga06g02185_GSP1	CATAAGTGCCACCCCAA	Ga06g02185	Cotton_A_05247	evm.TU.Ga06G2500
4	Ga06g02185_GSP2	AGTCGCTTCCTAAACAGTC	Ga06g02185	Cotton_A_05247	evm.TU.Ga06G2500
5	Ga08g00006_RT primer	AATGTTACGCTGTCCA	Ga08g00006	Cotton_A_26135	evm.TU.Ga08G0010
5	Ga08g00006_GSP1	CTCCTGCCTTTTTGGAATC	Ga08g00006	Cotton_A_26135	evm.TU.Ga08G0010
5	Ga08g00006_GSP2	AGAGGTTGCATTGGCAT	Ga08g00006	Cotton_A_26135	evm.TU.Ga08G0010
6	Ga08g02424_RT primer	CCCCAATATTGTCTACA	Ga08g02424	Cotton_A_32077	evm.TU.Ga08G2598
6	Ga08g02424_GSP1	AGGCAACTGAATTTTGATGG	Ga08g02424	Cotton_A_32077	evm.TU.Ga08G2598
6	Ga08g02424_GSP2	TGGTGTTTAGGTTTGGGTTT	Ga08g02424	Cotton_A_32077	evm.TU.Ga08G2598
7	Ga10g00490_RT primer	GCTATCAGGTATTTGCT	Ga10g00490	Cotton_A_15171	evm.TU.Ga10G0515
7	Ga10g00490_GSP1	AGAAAACCGTATTCAGCCTT	Ga10g00490	Cotton_A_15171	evm.TU.Ga10G0515
7	Ga10g00490_GSP2	CTGCGTTGATCATTCAACC	Ga10g00490	Cotton_A_15171	evm.TU.Ga10G0515
8	Ga10g01466_RT primer	AAGCTTCAGAAGAACC	Ga10g01466	Cotton_A_16342	evm.TU.Ga10G1678
8	Ga10g01466_GSP1	CCTGGAACAAGATTTGCCAT	Ga10g01466	Cotton_A_16342	evm.TU.Ga10G1678
8	Ga10g01466_GSP2	GGTGCCTCCAAATTGCATTA	Ga10g01466	Cotton_A_16342	evm.TU.Ga10G1678
9	Ga11g00886_RT primer	CAGTACCATCAGCAAG	Ga11g00886	Cotton_A_37512	evm.TU.Ga11G0912
9	Ga11g00886_GSP1	TCCTTTGTACACCACACTAG	Ga11g00886	Cotton_A_37512	evm.TU.Ga11G0912
9	Ga11g00886_GSP2	ACCCACCATTGCCAAT	Ga11g00886	Cotton_A_37512	evm.TU.Ga11G0912
10	Ga12g02319_RT primer	CAGTTGGGTACATTGA	Ga12g02319	Cotton_A_11363	evm.TU.Ga12G2471
10	Ga12g02319_GSP1	TCTCTCGGAAACCGAAAG	Ga12g02319	Cotton_A_11363	evm.TU.Ga12G2471
10	Ga12g02319_GSP2	GCTGTTCCGGTATATGATTG	Ga12g02319	Cotton_A_11363	evm.TU.Ga12G2471
11	Ga13g02469_RT primer	ATAAACACTGAGGGCT	Ga13g02469	Cotton_A_02616	evm.TU.Ga13G2695
11	Ga13g02469_GSP1	AGGTTTGTCCGGCTTC	Ga13g02469	Cotton_A_02616	evm.TU.Ga13G2695
11	Ga13g02469_GSP2	TTTGGTTGCTTCCGGC	Ga13g02469	Cotton_A_02616	evm.TU.Ga13G2695
12	Ga14g01845_RT primer	ATTTGGCAGTGCTTAG	Ga14g01845	Cotton_A_18109	evm.TU.Ga14G0247
12	Ga14g01845_GSP1	TCCTGCAGATGGAAGG	Ga14g01845	Cotton_A_18109	evm.TU.Ga14G0247
12	Ga14g01845_GSP2	GCGTTTCTGGATTTTGTTCA	Ga14g01845	Cotton_A_18109	evm.TU.Ga14G0247
13	Ga01g00359_RT primer	GGGTAGTCCTAAAACA	Ga01g00359	NA	evm.TU.Ga01G0352
13	Ga01g00359_GSP1	CCCACTACTCCAATTACCTC	Ga01g00359	NA	evm.TU.Ga01G0352
13	Ga01g00359_GSP2	ACTCCATGCCTCTATATTCC	Ga01g00359	NA	evm.TU.Ga01G0352
14	Ga01g01136_RT primer	CTAGGGAAAGACTCTG	Ga01g01136	Cotton_A_27671	evm.TU.Ga01G1212
14	Ga01g01136_GSP1	GCTTTTGCTGTGATTCGC	Ga01g01136	Cotton_A_27671	evm.TU.Ga01G1212
14	Ga01g01136_GSP2	AAACTGGGTCTTCGTAACAT	Ga01g01136	Cotton_A_27671	evm.TU.Ga01G1212
15	Ga01g02284_RT primer	GAGTTTGTCGAAGTCG	Ga01g02284	Cotton_A_11624	evm.TU.Ga01G2542
15	Ga01g02284_GSP1	AGAGAGAAGTGGAGCCG	Ga01g02284	Cotton_A_11624	evm.TU.Ga01G2542
15	Ga01g02284_GSP2	ACTTCCTCTATCAAACCGG	Ga01g02284	Cotton_A_11624	evm.TU.Ga01G2542
16	Ga01g02343_RT primer	CTAAGCATGTTCTTGGT	Ga01g02343	Cotton_A_28343	evm.TU.Ga01G2608
16	Ga01g02343_GSP1	AACAGTTGCTGCCGAT	Ga01g02343	Cotton_A_28343	evm.TU.Ga01G2608
16	Ga01g02343_GSP2	CCTTGACCCAGTTGGATTC	Ga01g02343	Cotton_A_28343	evm.TU.Ga01G2608
17	Ga02g00226_RT primer	ATGTCCGTACATACGT	Ga02g00226	Cotton_A_23552	evm.TU.Ga02G0241
17	Ga02g00226_GSP1	CGTGACCACGATAATTTTCC	Ga02g00226	Cotton_A_23552	evm.TU.Ga02G0241
17	Ga02g00226_GSP2	GGATCCTTCACACCAAATTG	Ga02g00226	Cotton_A_23552	evm.TU.Ga02G0241
18	Ga03g00135_RT primer	ATCTGATTCCGATGCA	Ga03g00135	Cotton_A_04419	evm.TU.Ga03G0131
18	Ga03g00135_GSP1	TCTAAGTGTCGCCTCAG	Ga03g00135	Cotton_A_04419	evm.TU.Ga03G0131
18	Ga03g00135_GSP2	CCTCCGGGAAATTGTTGTTA	Ga03g00135	Cotton_A_04419	evm.TU.Ga03G0131
19	Ga03g00357_RT primer	ATCACACAAACAGCAG	Ga03g00357	Cotton_A_08311	evm.TU.Ga03G0352
19	Ga03g00357_GSP1	CAAGAAAGAAGCCAAGAACC	Ga03g00357	Cotton_A_08311	evm.TU.Ga03G0352
19	Ga03g00357_GSP2	CCAACAGACGGCTCAA	Ga03g00357	Cotton_A_08311	evm.TU.Ga03G0352
20	Ga03g01640_RT primer	AATGTAACACCAGCAG	Ga03g01640	Cotton_A_23808	evm.TU.Ga03G1848
20	Ga03g01640_GSP1	CCCTTTGCTTTCAACGAAAT	Ga03g01640	Cotton_A_23808	evm.TU.Ga03G1848
20	Ga03g01640_GSP2	AGCAATCCCTTGAAACTTCT	Ga03g01640	Cotton_A_23808	evm.TU.Ga03G1848
21	Ga03g02096_RT primer	GGAAGAAGATGAAGAGA	Ga03g02096	Cotton_A_20829	evm.TU.Ga03G2343
21	Ga03g02096_GSP1	CACAAGACCCGCTGAAA	Ga03g02096	Cotton_A_20829	evm.TU.Ga03G2343
21	Ga03g02096_GSP2	TCCCAACTCCAAATCCAAAT	Ga03g02096	Cotton_A_20829	evm.TU.Ga03G2343
22	Ga03g02389_RT primer	CGATCATCTCAATGTCT	Ga03g02389	Cotton_A_00628	evm.TU.Ga03G2653
22	Ga03g02389_GSP1	ACCGTTGTTGTGTAAGAGAA	Ga03g02389	Cotton_A_00628	evm.TU.Ga03G2653
22	Ga03g02389_GSP2	GCCGGTGAATGAGAGTTTAT	Ga03g02389	Cotton_A_00628	evm.TU.Ga03G2653
23	Ga04g00590_RT primer	CCCATATCTTTTCTGCA	Ga04g00590	Cotton_A_03494	evm.TU.Ga04G0621
23	Ga04g00590_GSP1	CAATTCTCTGGCGGATG	Ga04g00590	Cotton_A_03494	evm.TU.Ga04G0621
23	Ga04g00590_GSP2	GTGTACATTGTCCTCCCATA	Ga04g00590	Cotton_A_03494	evm.TU.Ga04G0621
24	Ga05g01524_RT primer	GCACCAAAATCCTTCAA	Ga05g01524	Cotton_A_26156	evm.TU.Ga05G1553
24	Ga05g01524_GSP1	ACAAAGACACCCACACTTAA	Ga05g01524	Cotton_A_26156	evm.TU.Ga05G1553
24	Ga05g01524_GSP2	AGAACCAGCTCCAATTGAT	Ga05g01524	Cotton_A_26156	evm.TU.Ga05G1553
25	Ga05g02018_RT primer	GGAAATATCTTTGCAGC	Ga05g02018	Cotton_A_13760	evm.TU.Ga05G2050
25	Ga05g02019_GSP1	GGGTACGATCTTGAGGAC	Ga05g02019	Cotton_A_13760	evm.TU.Ga05G2050
25	Ga05g02020_GSP2	GGCCAGACTTGATGAATACT	Ga05g02020	Cotton_A_13760	evm.TU.Ga05G2050
26	Ga05g02338_RT primer	GCTCTGACTAGAAGAATG	Ga05g02338	Cotton_A_26498	evm.TU.Ga05G2396
26	Ga05g02338_GSP1	CGACTCTTCCTTCTCTGTTT	Ga05g02338	Cotton_A_26498	evm.TU.Ga05G2396
26	Ga05g02338_GSP2	TCACTTCGGCATCCCA	Ga05g02338	Cotton_A_26498	evm.TU.Ga05G2396
27	Ga05g03227_RT primer	GCATAGTTCGCTTCAAA	Ga05g03227	Cotton_A_25016	evm.TU.Ga05G3346
27	Ga05g03227_GSP1	CCTTATCATGCCCAGGATA	Ga05g03227	Cotton_A_25016	evm.TU.Ga05G3346
27	Ga05g03227_GSP2	TGCATCGGCAATGGTC	Ga05g03227	Cotton_A_25016	evm.TU.Ga05G3346
28	Ga05g03286_RT primer	AACATGCTCGATAGCT	Ga05g03286	Cotton_A_30453	evm.TU.Ga05G3425
28	Ga05g03286_GSP1	AAACGATCGAGAGGCG	Ga05g03286	Cotton_A_30453	evm.TU.Ga05G3425
28	Ga05g03286_GSP2	TCCCCAAAGGCGTGAT	Ga05g03286	Cotton_A_30453	evm.TU.Ga05G3425
29	Ga06g00264_RT primer	GCTTGTAGGAACAACAT	Ga06g00264	Cotton_A_25257	evm.TU.Ga06G0276
29	Ga06g00264_GSP1	AACAGCAGTACCAGCC	Ga06g00264	Cotton_A_25257	evm.TU.Ga06G0276
29	Ga06g00264_GSP2	GCTGAAGCTTGACTATGATG	Ga06g00264	Cotton_A_25257	evm.TU.Ga06G0276
30	Ga06g02112_RT primer	CACGAACTGGCATAAAT	Ga06g02112	Cotton_A_05017	evm.TU.Ga06G2430
30	Ga06g02112_GSP1	CAAAAAGTTCCTTCCGAGC	Ga06g02112	Cotton_A_05017	evm.TU.Ga06G2430
30	Ga06g02112_GSP2	CGCCTTTTCAACTCGG	Ga06g02112	Cotton_A_05017	evm.TU.Ga06G2430
31	Ga07g02244_RT primer	TAACCGGATCTCACAA	Ga07g02244	Cotton_A_29201	evm.TU.Ga07G2479
31	Ga07g02244_GSP1	TTGCAGGAGACAACCC	Ga07g02244	Cotton_A_29201	evm.TU.Ga07G2479
31	Ga07g02244_GSP2	GACCAGACCAGATCTTGT	Ga07g02244	Cotton_A_29201	evm.TU.Ga07G2479
32	Ga08g00895_RT primer	CCAAAAGAGGGTATTGA	Ga08g00895	Cotton_A_24249	evm.TU.Ga08G0931
32	Ga08g00895_GSP1	ACACCTTGATTACCCAAACT	Ga08g00895	Cotton_A_24249	evm.TU.Ga08G0931
32	Ga08g00895_GSP2	CCATCTGCTAGGATCAATCA	Ga08g00895	Cotton_A_24249	evm.TU.Ga08G0931
33	Ga08g02160_RT primer	GCCATTATCAAGATGCT	Ga08g02160	Cotton_A_05129	evm.TU.Ga08G2324
33	Ga08g02160_GSP1	GTTGATGTTACTGCCACTAC	Ga08g02160	Cotton_A_05129	evm.TU.Ga08G2324
33	Ga08g02160_GSP2	TGCTCTCCCTGTGTTG	Ga08g02160	Cotton_A_05129	evm.TU.Ga08G2324
34	Ga09g00214_RT primer	TAAGGCTAACCTCCAT	Ga09g00214	Cotton_A_40025	evm.TU.Ga09G0226
34	Ga09g00214_GSP1	TGACACAAAACCAACCACTA	Ga09g00214	Cotton_A_40025	evm.TU.Ga09G0226
34	Ga09g00214_GSP2	AGCCAAGAATGTTGACAGA	Ga09g00214	Cotton_A_40025	evm.TU.Ga09G0226
35	Ga09g01235_RT primer	TATCTTGCAGCAAAGC	Ga09g01235	Cotton_A_01902	evm.TU.Ga09G1387
35	Ga09g01235_GSP1	ACTTCCCCAAGCACCT	Ga09g01235	Cotton_A_01902	evm.TU.Ga09G1387
35	Ga09g01235_GSP2	CCCACACTCACAATCCTC	Ga09g01235	Cotton_A_01902	evm.TU.Ga09G1387
36	Ga10g00369_RT primer	AGTGTTGAAGATCCGA	Ga10g00369	Cotton_A_27796	evm.TU.Ga10G0374
36	Ga10g00369_GSP1	GCAATTCGAATCTCTATGCC	Ga10g00369	Cotton_A_27796	evm.TU.Ga10G0374
36	Ga10g00369_GSP2	GCTGCCTATGGTAATCAAAC	Ga10g00369	Cotton_A_27796	evm.TU.Ga10G0374
37	Ga10g01805_RT primer	TCTGGTGATGATTCTC	Ga10g01805	Cotton_A_17001	evm.TU.Ga10G2054
37	Ga10g01805_GSP1	CGGATTCGATGAATTAGTGG	Ga10g01805	Cotton_A_17001	evm.TU.Ga10G2054
37	Ga10g01805_GSP2	ATGAAGTCGTCGCCGA	Ga10g01805	Cotton_A_17001	evm.TU.Ga10G2054
38	Ga11g00443_RT primer	AACCAAAGGTAAAGCC	Ga11g00443	Cotton_A_10987	evm.TU.Ga11G0434
38	Ga11g00443_GSP1	AGGTTCGGGGTCTAAATCTA	Ga11g00443	Cotton_A_10987	evm.TU.Ga11G0434
38	Ga11g00443_GSP2	TCAACCTAATGCCCCG	Ga11g00443	Cotton_A_10987	evm.TU.Ga11G0434
39	Ga11g01529_RT primer	GTAAGACACATACGCC	Ga11g01529	Cotton_A_34020	evm.TU.Ga11G1700
39	Ga11g01529_GSP1	GCGATGTTGGCAACTCA	Ga11g01529	Cotton_A_34020	evm.TU.Ga11G1700
39	Ga11g01529_GSP2	CCTGCCTTCTTCTTAGCAG	Ga11g01529	Cotton_A_34020	evm.TU.Ga11G1700
40	Ga11g02419_RT primer	TTTGGAGCCATTGTTG	Ga11g02419	Cotton_A_08190	evm.TU.Ga11G2730
40	Ga11g02419_GSP1	GGAGATCCTCGCACTAG	Ga11g02419	Cotton_A_08190	evm.TU.Ga11G2730
40	Ga11g02419_GSP2	AGGCTAAACCCAAATTGGAT	Ga11g02419	Cotton_A_08190	evm.TU.Ga11G2730
41	Ga11g02617_RT primer	GGAAGTTATTACGCGAT	Ga11g02617	Cotton_A_23222	evm.TU.Ga11G2919
41	Ga11g02617_GSP1	CGGTATCGACGTCGTTG	Ga11g02617	Cotton_A_23222	evm.TU.Ga11G2919
41	Ga11g02617_GSP2	TTTAGGGGAGGGTTGGG	Ga11g02617	Cotton_A_23222	evm.TU.Ga11G2919
42	Ga11g03105_RT primer	GCCACAAATAACTGATG	Ga11g03105	Cotton_A_09460	evm.TU.Ga11G3425
42	Ga11g03105_GSP1	GATGACGGAATCTGCTAGTA	Ga11g03105	Cotton_A_09460	evm.TU.Ga11G3425
42	Ga11g03105_GSP2	CAGCCTGATTCTGGTAAGAT	Ga11g03105	Cotton_A_09460	evm.TU.Ga11G3425
43	Ga11g03441_RT primer	GGATCGAGAGCATTTG	Ga11g03441	Cotton_A_09219	evm.TU.Ga11G3763
43	Ga11g03441_GSP1	GTCAAGGAAGAGCTCATTCA	Ga11g03441	Cotton_A_09219	evm.TU.Ga11G3763
43	Ga11g03441_GSP2	GCTCACGCTTGAGCTT	Ga11g03441	Cotton_A_09219	evm.TU.Ga11G3763
44	Ga12g00344_RT primer	TTACGGTAAAGGGCAT	Ga12g00344	Cotton_A_17373	evm.TU.Ga12G0358
44	Ga12g00344_GSP1	GCTGGTGAAAATAGGGACAA	Ga12g00344	Cotton_A_17373	evm.TU.Ga12G0358
44	Ga12g00344_GSP2	TTGGCATCTTCGGGAC	Ga12g00344	Cotton_A_17373	evm.TU.Ga12G0358
45	Ga12g00728_RT primer	GTGCATATGGGTTTTTC	Ga12g00728	Cotton_A_07934	evm.TU.Ga12G0742
45	Ga12g00728_GSP1	CCACGTTTGGTGTCAATC	Ga12g00728	Cotton_A_07934	evm.TU.Ga12G0742
45	Ga12g00728_GSP2	AAAAGCACATCCAAAGAAGG	Ga12g00728	Cotton_A_07934	evm.TU.Ga12G0742
46	Ga12g01250_RT primer	ATCTTTATTTGCCGCC	Ga12g01250	Cotton_A_06219	evm.TU.Ga12G1255
46	Ga12g01250_GSP1	CGTATTGTACTTCGCCAAC	Ga12g01250	Cotton_A_06219	evm.TU.Ga12G1255
46	Ga12g01250_GSP2	CCCATTCCTCCTACCATTAT	Ga12g01250	Cotton_A_06219	evm.TU.Ga12G1255
47	Ga12g01821_RT primer	TTCTTCATTGTCTCGG	Ga12g01821	Cotton_A_31992	evm.TU.Ga12G1874
47	Ga12g01821_GSP1	TCGGCTTTCTTCTTTTCCAA	Ga12g01821	Cotton_A_31992	evm.TU.Ga12G1874
47	Ga12g01821_GSP2	TGCTTCAAGAGCTGCT	Ga12g01821	Cotton_A_31992	evm.TU.Ga12G1874
48	Ga12g02254_RT primer	ATCTTTTCCCTTCTGG	Ga12g02254	Cotton_A_14779	evm.TU.Ga12G2402
48	Ga12g02254_GSP1	CTTTCTGCCAAGCTGTG	Ga12g02254	Cotton_A_14779	evm.TU.Ga12G2402
48	Ga12g02254_GSP2	ACTGTCAGTAGCCTGG	Ga12g02254	Cotton_A_14779	evm.TU.Ga12G2402
49	Ga13g00629_RT primer	CCTCCTTTTGAATCATC	Ga13g00629	Cotton_A_26465	evm.TU.Ga13G0679
49	Ga13g00629_GSP1	CAGCTTCCCAATACAAGTC	Ga13g00629	Cotton_A_26465	evm.TU.Ga13G0679
49	Ga13g00629_GSP2	CCTTGCCTCTATTTGCTCTT	Ga13g00629	Cotton_A_26465	evm.TU.Ga13G0679
50	Ga13g00666_RT primer	TATCTGCAACCAATCG	Ga13g00666	Cotton_A_28701	evm.TU.Ga13G0717
50	Ga13g00666_GSP1	ATAAGGGACCGGGACTC	Ga13g00666	Cotton_A_28701	evm.TU.Ga13G0717
50	Ga13g00666_GSP2	ACGGTGACGAGGATGA	Ga13g00666	Cotton_A_28701	evm.TU.Ga13G0717
51	Ga14g00481_RT primer	TTCCTTAGCACCCTAA	Ga14g00481	NA	evm.TU.Ga14G0066
51	Ga14g00481_GSP1	TATCCCCCATCACGGAC	Ga14g00481	NA	evm.TU.Ga14G0066
51	Ga14g00481_GSP2	CTAACATGCCTAACGGC	Ga14g00481	NA	evm.TU.Ga14G0066
52	Ga14g00495_RT primer	CATTTTCCCGCAACTT	Ga14g00495	Cotton_A_00330	evm.TU.Ga14G0081
52	Ga14g00495_GSP1	ACCAACCAACAACATGCT	Ga14g00495	Cotton_A_00330	evm.TU.Ga14G0081
52	Ga14g00495_GSP2	CCTTGGCATTAATCCTCTTG	Ga14g00495	Cotton_A_00330	evm.TU.Ga14G0081
53	Ga14g01080_RT primer	CGTACCTTGAAACCAC	Ga14g01080	Cotton_A_41314	evm.TU.Ga14G0834
53	Ga14g01080_GSP1	CGAGGAAGACAAAGTAAACC	Ga14g01080	Cotton_A_41314	evm.TU.Ga14G0834
53	Ga14g01080_GSP2	AAGGGGAAGGCAAGAG	Ga14g01080	Cotton_A_41314	evm.TU.Ga14G0834
54	Ga05g01312_RT primer	ATGAACTCGAAGAGGT	Ga05g01312	Cotton_A_05347	evm.TU.Ga05G1343
54	Ga05g01312_GSP1	CCTCTACGGAGGCAACT	Ga05g01312	Cotton_A_05347	evm.TU.Ga05G1343
54	Ga05g01312_GSP2	TCTGCAGGTTTCGTGC	Ga05g01312	Cotton_A_05347	evm.TU.Ga05G1343
55	Ga02g00585_RT primer	TTTTCAGCAGTCAGTC	Ga02g00585	Cotton_A_28508	evm.TU.Ga02G0613
55	Ga02g00585_GSP1	CCATAAGAGGACCAGAACAT	Ga02g00585	Cotton_A_28508	evm.TU.Ga02G0613
55	Ga02g00585_GSP2	GGTCTTGTACAGAGGAAACT	Ga02g00585	Cotton_A_28508	evm.TU.Ga02G0613
