# Supplementary material for: Multi-strategic RNA-seq analysis reveals a high-resolution transcriptional landscape in cotton
Source: Nat Commun. 2019 Oct 17;10:4714. doi: 10.1038/s41467-019-12575-x (PMC6797763; doi:10.1038/s41467-019-12575-x)
Supplement: Supplementary file 6 — Source Data [file 41467_2019_12575_MOESM6_ESM.xlsx]

## Sheet: Fig 1e-Cottongen
Gene expression for Cottongen
Name	Anther	Bract	Cotyledon	Flower-0DPA	Ovule-0DPA	Ovule-10DPA	Ovule-20DPA	Ovule-5DPA	Petal	Leaf	Phloem	Seed	Seedling root	Seedling stem	Sepal	Stigma
AT1G05010	0.77	0.33	0.27	1.24	0.29	0.84	0.05	0.16	1.02	0.4	0.14	0	0.41	1.07	1.15	10.79
Cotton_A_00001	0.01	0	0	0.19	0.01	0.09	0	0	0	0.01	0	0	0.1	0.01	0.05	0
Cotton_A_00002	0	0	0	0	0	0	0	0	0	0	0	0	0	0	0	0
Cotton_A_00003	0	0	0	0	0	0	0	0	0	0	0	0	0	0	0	0
Cotton_A_00004	0.5	0.06	0.03	0.01	0	0	0.02	0.01	0.01	0.01	0.04	0.07	0.03	0.18	0.08	0.01
Cotton_A_00005	208.19	0.44	0.21	8.21	0	0	0.11	0.16	7.64	0	0.81	0.7	0.29	0.12	3.66	19.93
Cotton_A_00006	13.4	0.07	0.08	0.72	0.01	0	0	0	0.54	0.05	0.06	0.03	0.18	0.11	0.44	1.46
Cotton_A_00007	0.14	6.25	223	7.67	2.73	1.77	0.43	6.06	1.45	136.18	27.17	1.47	239.21	259.49	2.08	0.49
Cotton_A_00008	10.63	52.78	28.17	78.4	178.43	199.94	170.74	163.68	22.6	124.58	138.24	628.26	189.32	146.53	67.53	22.39
Cotton_A_00009	2.66	0.75	0.5	1.07	1.18	1.35	2.07	1.36	0.87	0.92	0.56	0.98	1.09	0.71	0.77	2.22
Cotton_A_00010	0.03	13.96	42.4	6.81	8.62	3.82	8.24	7.81	0.38	10.89	9.15	34.07	8.27	20.51	6.2	0.32
Cotton_A_00011	0	0	0	2.65	3.51	0.85	0.67	1.09	0.01	0.01	0	0.05	0.01	0.01	0.01	0.18
Cotton_A_00012	0.15	0	0	0.01	0.01	0.01	0	0.01	0.01	0.02	0	0.09	0.02	0.01	0.02	0.01
Cotton_A_00013	84.03	37.29	24.7	70.2	48.99	143.44	76.24	110.14	184.34	47.71	48.86	14.68	77.68	75.67	77.54	93.59
Cotton_A_00014	0.48	1.8	0.11	0.72	0.09	0.11	1.92	0.35	0.08	0.72	2.09	0.1	6.14	0.52	1.22	0.41
Cotton_A_00015	4.03	3.88	4.89	9.59	37.74	25.1	25.36	32.39	3.79	10.22	3.42	9.33	16.66	15.06	7.25	4.09
Cotton_A_00017	8.54	0.42	1.11	1.59	1.34	3.5	4.24	2.44	1.56	1.89	1.04	0.6	2.73	2.55	1.32	1.71
Cotton_A_00018	57	4.35	2.4	35.78	11.57	24.46	28.48	15.93	74.94	8.66	4.79	30.56	103.65	28.22	31.58	44.77
Cotton_A_00019	20.9	5.06	4.42	18.33	23.19	44.18	21.16	47.41	14.14	17.24	8.54	2.07	39.92	23.81	17.41	27.93
Cotton_A_00020	16.21	0	0	1.09	0.05	0.9	0.78	0.63	1.75	0.12	0.2	0.02	0	0.27	0.37	2.1
Cotton_A_00021	0.11	0	0.02	0	0.1	0	0.03	0	0	0.12	0	0.08	0.01	0.03	0.03	0.03
Cotton_A_00022	3.71	7.24	5.52	13.55	35.34	32.44	27.45	32.15	7.39	19.93	11.72	21.66	26.01	18.91	16.97	12.12
Cotton_A_00023	22.22	0	0.14	1.03	0.27	0.71	0.32	0.08	1.13	0.01	0.05	0.07	0.01	0.11	0.52	3.15
Cotton_A_00024	269.77	48.81	17.91	96.35	43.28	47.41	45.63	38.5	254.93	45.71	31.98	103.58	41.69	40.65	83.34	129.44
Cotton_A_00025	3.7	5.38	1.93	6.04	15.41	10.42	9.16	11.17	2.67	8.23	5.79	25.25	9.53	6.78	9.44	2.28
Cotton_A_00026	27.35	18.02	5.97	23.63	21.26	22	17.31	19.17	28.83	20.17	16.61	24.05	20.48	14.13	29.9	35.17
Cotton_A_00027	0.33	0	0	0	0	0	0	0	0	0	0	0	0	0	0	0.04
Cotton_A_00028	5.48	19.78	11.09	16.59	19.17	27.74	13.61	22.42	5.04	21.52	16.36	53.36	37.21	26.71	28.94	11.94
Cotton_A_00029	0.56	0.15	0.07	0.99	0.78	0.14	0	0.63	0.27	0.65	0.84	0.74	0.49	1.44	1.13	0.23
Cotton_A_00030	1.45	0.04	0.08	0.09	0	0	0	0.05	0.22	0	0	1.36	0	0	0	0.43
Cotton_A_00031	1.75	0	0	0.06	0.05	0	0.05	0.01	0	0	0	0.34	0	0.06	0.01	0.13
Cotton_A_00032	31.28	15.18	4.94	28.29	21.37	18.49	15.66	17.15	33.7	16.06	14.96	69.5	18.17	11.91	27.54	35.37
Cotton_A_00033	2.15	1.07	1.3	1.35	2.47	4.91	0.94	6.53	1.7	1.7	0.42	9.3	8.72	4.26	0.85	1.23
Cotton_A_00034	0.88	13.62	13.3	16.96	20.97	11.85	5.72	11.8	7.75	12.83	12.36	4.82	6.44	8.51	27.93	13.04
Cotton_A_00035	67.23	213.91	210.85	175.5	24.06	19.99	29.48	18.76	246.05	112.29	201.53	13.33	41.76	90.06	200.08	141.81
Cotton_A_00036	19.59	2.2	1.54	19.31	0.99	1.58	1.32	1.05	35.58	3.02	0.83	0.13	1.23	0.5	8.74	22.84
Cotton_A_00037	1.47	5.51	2.29	7.2	15.14	7.9	10.4	12.33	2.77	7.45	10.62	6.82	12.28	4.96	6.11	3.27
Cotton_A_00038	20.46	6.53	11.4	11.09	13.96	7.56	22.61	8.01	18.85	10.05	7.24	6.28	25.21	19.84	7.45	8.98
Cotton_A_00039	3.39	13.65	13.58	16.01	26.15	21.68	18.54	24.93	7.19	25.88	15.99	20.78	25.16	19.18	24.11	11.01
Cotton_A_00040	11.27	6.17	3.13	12.37	11.05	10.5	10.69	10.56	12.04	15.78	7.88	7.45	14.41	9.68	13.66	28.55
Cotton_A_00041	20.83	6.34	2.22	11.85	9.31	8.19	9.3	8.78	14.37	10.66	10.14	15.99	12.43	9.01	12.64	17.73
Cotton_A_00042	14.79	0.23	1.01	23.41	0.08	0.09	9.91	0.12	65.88	6.31	6.3	0.2	0.82	0.35	0.62	1.91
Cotton_A_00043	63.23	17.48	8.43	46.76	32.89	56.01	33.53	40.91	51.33	31.75	14.03	35.03	22.46	18.53	61.79	80.51
Cotton_A_00044	0.04	11.11	8.52	6.9	2.39	2.62	6.12	2.89	1.89	33.59	11.32	0.43	155.27	61.39	0.39	1.09
Cotton_A_00045	3.24	4.45	1.23	9.58	8.78	7.54	9.27	6.59	3.88	9.45	4.72	10.77	8.29	8.85	9.4	13.1
Cotton_A_00046	9.16	0	0	0.27	0	0.09	0.04	0.25	0.34	0.27	0.13	0	0.61	0.3	0.36	0.97
Cotton_A_00047	1.37	1	1.73	3.62	2.58	3.02	1.31	2.08	1.89	11.44	3.09	0	27.88	17.11	1.14	4.52
Cotton_A_00048	0.64	2.12	0.03	7.25	0	0.06	7.26	0.03	0	8.36	0.24	0.12	0.41	0.98	4.22	0.13
Cotton_A_00049	28.32	2.57	1.48	7.81	4.87	1.54	4.23	1.56	4.91	6.14	1.53	1.37	11.62	8.54	2.17	61.69
Cotton_A_00050	4.52	5.78	3	10.91	18.27	19.07	13.54	19.84	7.9	12.15	8.46	5.4	14.79	11.17	13.31	11.91
Cotton_A_00051	11.08	5.38	3.4	8.38	4.45	8.45	14.52	4.68	7.75	6.17	12.32	2.49	18.79	12.52	15.31	11.45
Cotton_A_00052	29.11	6.13	2.9	29.42	11.24	10.13	13.42	9.37	74.27	13.25	12.26	9.05	16.07	12.9	13.6	15.98
Cotton_A_00053	11.12	42.25	35.3	27.37	19.69	16.86	15.11	16.76	15.21	22.52	18.32	16.9	17.51	27.43	31.24	20.42
Cotton_A_00054	70.61	12.38	14.21	43.79	36.63	59.22	48.67	74.39	83.01	31.51	18.5	43.26	50.1	43.75	28.93	61.07
Cotton_A_00055	35.85	12.24	11.16	28.31	29.19	31.12	13.89	43.68	24.66	25.94	13.17	10.43	16.32	15.8	24.37	82.29
Cotton_A_00056	2.58	3.98	3.41	7.69	19.97	13.32	13.11	14.47	3.62	11.76	9.45	19.3	12.84	11.14	11.76	8.55
Cotton_A_00057	6.36	4.5	2.48	9.06	12.5	11.34	12.33	12.85	6.91	9.88	8.65	14.64	10.95	8.92	8.85	11.31
Cotton_A_00058	0.14	0.47	0.17	0.44	0.89	0.62	0.81	0.98	0.23	1.17	0.86	1.4	0.64	0.81	0.73	0.3
Cotton_A_00059	0.02	2.4	0.21	0.42	0.43	0.09	0.01	0.19	0.09	0.51	3.83	0.09	2.38	0.43	2.65	0.08
Cotton_A_00060	0.23	0.79	0.65	1.03	0.71	1.68	0.82	3.33	0.84	4.32	1.69	0.19	7.36	5.43	1.31	0.62
Cotton_A_00061	10.15	6.81	13.07	9.15	23.42	10.23	6.64	20.79	10.12	7.14	2.62	0.55	37.5	63.96	10.16	46.93
Cotton_A_00062	0	7.66	9.5	9.07	0.1	0.11	14.97	0	0.06	6.49	10.34	3.59	0.52	1.5	3.52	1.6
Cotton_A_00063	0.55	0.46	0.26	0.7	0.69	0.72	0.75	0.64	0.47	0.54	0.48	2.21	0.66	0.44	0.67	0.54
Cotton_A_00064	0.21	27.07	21.84	21.08	0.51	0.38	31.93	0.28	0.44	14.78	21.45	14.08	1.07	4.13	7.94	2.82
Cotton_A_00065	106.58	101.26	59.48	151.7	230.63	249.34	180.5	236.09	145.34	179.63	103.51	256.9	224.39	167.14	206.22	138.83
Cotton_A_00066	5.45	3.19	2.01	6.94	11.42	8.29	7.55	10.34	3.13	6.68	5.67	17.93	6.91	5.36	6.85	3.37
Cotton_A_00067	0.06	0.04	0.19	0.17	0.2	0.11	33.36	0.12	0.08	1.16	0.37	122.05	0.54	0.22	0.11	0.07
Cotton_A_00068	2.28	1.04	1.33	1.27	0.71	0.35	117.23	0.18	0.43	2.97	1.77	657.93	2.21	5.46	2.78	0.83
Cotton_A_00069	0	0.01	0.01	0	0.01	0	0	0	0	0	0	0	0.02	0	0	0
Cotton_A_00070	0.45	0.17	0.19	1.19	7.14	2.47	4.7	4.48	0.03	1.8	0.3	0.01	2.45	3.95	0.07	0.07
Cotton_A_00071	0.26	0.05	0.69	3	28.73	4.61	14.7	21.41	0.24	3.42	0.2	0	10.41	6.82	0.14	0.46
Cotton_A_00072	0.09	0.11	0.04	2.66	0.12	0.27	65.89	0.11	2.79	5.48	0.23	0.09	48.45	26.18	0.09	0.29
Cotton_A_00073	0.01	0	0	0.01	0.01	0	0	0	0	0.01	0	0	0	0	0.02	0
Cotton_A_00074	2.32	6.23	2.26	8.15	18.05	12.21	8.17	14.98	4.26	10.46	9.52	42	9.24	8.5	12.41	6.96
Cotton_A_00075	0.03	3.04	4.32	2.31	2.54	0.49	0.15	0.66	0.43	6.55	16.75	0.14	10.69	5.73	4.74	0.06
Cotton_A_00076	3.54	0.24	0	1.71	6.31	1.11	0.01	4.67	5.39	0.24	0.13	0	0.43	0.26	0.86	0.79
Cotton_A_00077	7.85	0.8	0.5	3.23	1.95	0.72	0.33	0.96	8.31	1.31	1.69	0.5	1.31	2.68	2.33	6.23
Cotton_A_00078	2.27	0.96	0.02	4.97	13.12	13.89	7.53	17.32	4.98	5.18	0.63	0.09	5.87	1.37	4.49	5.64
Cotton_A_00079	0.97	8.06	2.24	2.82	1.51	18.58	42.21	3.79	1.19	4.56	41.85	9.52	49.66	7.3	9	2.75
Cotton_A_00080	26.74	2.18	1.11	6.97	1.91	2.14	2.12	0.93	10.48	3.47	2.27	1.23	3.9	10.78	4.8	7.79
Cotton_A_00081	0.03	0.09	0.12	0.01	0.11	0.01	0	0.08	0.01	0.01	0	0.01	0.02	0	0.01	0.01
Cotton_A_00082	5.84	0.05	0	0.66	0	0	0	0.2	0.26	0	0	0	0	0	0.28	0.76
Cotton_A_00083	17.24	21.7	5.16	35.04	31.68	25.23	49.19	25.39	22.04	33.85	20.07	71.88	25.37	25.47	76.48	56.1
Cotton_A_00084	0.1	43.43	137.84	30.24	0.21	0.09	1.62	0.16	2.67	57.86	73.07	0.29	13.08	62.89	14.05	1.93
Cotton_A_00085	0.04	2.2	1.48	0.93	0.43	0.08	0.02	0.03	0.03	0.15	0.71	0	0.07	0.21	0.09	0.27
Cotton_A_00086	0.87	0	0	0.51	3.49	3.41	0.7	2.56	0.33	0	0.02	0	0.02	0	0	0.09
Cotton_A_00087	0.54	0.08	0.08	1.12	9.34	0.01	0.07	3.54	0.01	0.18	0.14	0.62	0.16	0.75	0.02	0.1
Cotton_A_00088	1.97	3.34	3.36	5.95	10.33	9.64	10.18	10.48	5.14	8.38	3.68	2.64	9.52	10.17	5.35	2.73
Cotton_A_00089	3.76	7.78	4.12	13.43	30.37	35.63	20.82	34.24	8.8	17.31	10.84	5.83	19.86	15.02	16.81	10.37
Cotton_A_00090	14.48	128.15	39.62	132.6	94.56	95.15	101.42	105.01	182.27	117.33	115.38	20.42	180.76	148.17	356.91	64.73
Cotton_A_00091	0.04	0.01	0.11	0.01	0	0.01	0.8	0	0	0.01	0.01	0	0.01	0.01	0.05	0.09
Cotton_A_00092	2.94	0.52	0.06	5.37	1.61	0.7	1.22	0.95	4.13	0.65	0.19	0.36	0.17	4.64	11.2	15.96
Cotton_A_00093	0.03	0.04	0	0.06	0.05	0.02	0.01	0.03	0.04	0.09	0	0.02	0.01	0.12	0.13	0.2
Cotton_A_00094	0.37	0	0	0	0	0	0	0	0.01	0	0	0	0.05	0	0.01	0.1
Cotton_A_00095	23.85	1.19	0.03	10.33	0.98	1.61	2.8	0.67	30.74	1.49	1.07	0.86	0.7	0	9.83	37.27
Cotton_A_00096	0.37	1.07	0.56	1.84	4.21	2.03	4.08	2.58	0.66	1.69	1.78	6.35	1.76	1.5	2.01	1.66
Cotton_A_00097	0.46	0.6	0.2	0.55	2.3	19.4	46.1	19.33	1.9	2.15	7.58	6.86	95.77	8.05	2.83	0.55
Cotton_A_00098	4.47	3.11	1.58	4.05	6.65	5.49	3.65	4.98	5.14	4.52	3.45	3.66	7.02	4.92	5.22	4.71
Cotton_A_00099	2.03	5.56	3.78	8.82	19.97	15.42	11.7	14.77	5.22	8	7.31	18.89	11.33	8.15	10.12	5.37
Cotton_A_00100	0.72	1.14	0.67	2.78	7.65	5.92	5.09	5.48	1.92	1.83	0.7	1.05	1.88	1.63	2.1	1.13
Cotton_A_00101	27.87	24.9	15.44	39.64	67.94	48.33	46.26	60.27	30.89	39.55	34.81	175.13	46.07	40.99	57.37	43.4
Cotton_A_00102	8.51	9.88	4.6	14.96	28.56	18.31	18.26	21.28	11	15.26	14.91	25.89	17.22	12.62	15.4	14.49
Cotton_A_00103	0.54	0	0	0	0	0	0	0	0.05	0.21	0	0	0.06	0	0	0
Cotton_A_00104	0.38	0	0.12	0	0	0.1	0.32	0	0	0.38	0	0	0.02	0.06	0.33	0.05
Cotton_A_00105	2.32	24.24	10.17	49.33	91.84	56.68	60.44	81.53	5.42	58.69	45.01	676.36	87.45	51.96	56.1	11.93
Cotton_A_00106	2.92	0	0	0.11	0.02	0.03	0.51	0.08	0.07	0	0.03	0.79	0.23	0.05	0.21	0.36
Cotton_A_00107	3.29	0	0	0.08	0.02	0	0	0	0.19	0	0	0.11	0	0	0	0.68
Cotton_A_00108	6.42	79.96	16.92	21.87	0.3	0.34	1.26	0.32	54.18	5.68	8.5	1.1	2.82	2.41	55.3	15.59
Cotton_A_00109	20.29	22.75	16.76	37.61	44.84	63.53	46.27	44.06	34.15	72.15	19.31	35.07	56.71	59.12	31.59	33.67
Cotton_A_00110	12.62	15.96	9.93	32.93	93.05	77.01	55.6	81.73	22.21	33.18	22.39	80.31	40.62	31.08	34.2	34.53
Cotton_A_00111	2.14	2.22	1.49	3.28	12.03	8.2	8.25	12.56	1.84	7.84	3.11	12.39	7.29	5.29	5.78	1.72
Cotton_A_00112	18.07	11.41	5.08	21.61	25.24	21.75	19.36	17.46	25.3	18.85	20.34	15.17	22.64	17.5	23.88	30.24
Cotton_A_00113	1.35	5.73	4.76	11.39	42.91	34.73	18.89	50.2	4.61	15.69	7.13	14.06	21.03	13.86	11.39	1.93
Cotton_A_00114	17	17.06	8.82	25.98	55.31	37.97	32.45	42.62	21.18	27.95	15.56	17.72	24.28	22.57	28.74	23.73
Cotton_A_00115	2.6	2.37	2.5	7.13	26.83	20.65	22.54	21.35	4.79	11.36	2.86	3.32	12.62	10.59	3.4	7.74
Cotton_A_00116	35.2	27.56	16.35	40.92	79.6	47.62	50.74	51.26	41.99	46.57	35.06	74.47	54.43	39.28	50.92	46.51
Cotton_A_00117	49.36	17.7	26.24	47.7	144.9	109.15	67.4	113.3	59.37	57.27	19.52	33.9	44.69	57.74	25.59	82.71
Cotton_A_00118	1.57	18.46	17.45	16.52	23.91	22.02	34	26.1	11.75	19.71	15.86	21.63	19.06	17.82	25.51	8.18
Cotton_A_00119	1.22	11.22	19.28	7.88	4.87	3.1	3.23	2.72	7.07	7.26	10.78	7.48	3.6	8.69	7.56	2.58
Cotton_A_00120	0.77	7.96	1.45	13.65	13.15	17.37	14.27	10.64	15.61	13.96	24.81	2.44	24.76	18.29	22.78	14.4
Cotton_A_00121	0.2	0	0	0.09	0	0.01	0	0.09	0	0	0	0.02	0.01	0	0	0.08
Cotton_A_00122	317.35	0.34	0.23	14.5	0	0.11	0.1	0.15	8.15	0.15	0.69	0.85	0.22	0.55	4.9	31.89
Cotton_A_00123	959.18	1.56	0.96	38.92	0.37	0.13	0.26	0.51	29.29	0.01	2.69	3.38	0.32	1.57	16.62	116.09
Cotton_A_00124	702.37	0.52	0.9	25.52	0.2	0.26	0.5	0.33	24.87	0.02	1.88	1.91	0.3	0.82	13.71	97.25
Cotton_A_00125	922.84	0.88	0.77	38.32	0.71	0.25	0.24	0.39	30.78	0.09	2.69	2.62	0.32	1.46	16.52	120.56
Cotton_A_00126	0.11	0	0.01	0.04	0.01	0.02	0	0.14	0	0.01	0	0.02	0	0.01	0.01	0.03
Cotton_A_00127	10.51	0	0	0.26	0	0	0	0.06	0.28	0	0.02	0	0.05	0	0.07	0.92
Cotton_A_00128	0.69	0	0	0.01	0.05	0.13	0.12	0.01	0.02	0	0	0.01	0.08	0	0.01	0.04
Cotton_A_00129	4.54	3.19	2.48	5.74	14.6	15.31	10.56	16.26	5.06	7.09	7.05	2.51	13.82	11.49	6.37	10.67
Cotton_A_00130	0	0	0	0.25	2.59	1.3	0	10.65	0	0	0	0	0	0	0	0
Cotton_A_00131	0.01	0.02	0.01	0	6.5	0.05	0	49.91	0.05	0.16	0	0.06	0.22	0.02	0	0.12
Cotton_A_00132	0	0	0	0	1.58	0.14	0	13.67	0.11	0	0	0.19	0.01	0	0	0
Cotton_A_00133	1.15	0	0.16	0.16	2.62	33.1	0.13	32.44	0.08	0.22	0	0.01	0.01	0	0.13	0.01
Cotton_A_00134	0	0	0	0.61	0.36	0.04	0	0.17	0.11	0.04	0	0.01	9.95	1.05	0.33	1.01
Cotton_A_00135	48.76	1.7	0.88	13.91	38.82	36.99	30.58	34.74	21.22	5.15	3.54	1.27	8.94	5.76	4.79	37.19
Cotton_A_00136	4.44	9.11	5.36	20.38	0.13	0.39	0.43	0.16	27.29	14.85	20.67	0.43	23.48	14.58	10.62	1.84
Cotton_A_00137	378.92	102.45	91.36	199.12	111.72	153.78	112.59	146.53	337.56	195.31	91.09	51.38	184.24	223.72	177.13	406.01
Cotton_A_00138	5.1	4.49	3.42	10.07	27.58	13.83	17.33	18.15	3.27	11.91	9.91	6.71	9.73	8.59	8.99	5.11
Cotton_A_00139	13.64	9.17	5.78	17.53	24.9	19.56	29.55	18.64	30.69	12.85	13.96	16.3	16.67	14.63	18.45	18.42
Cotton_A_00140	35.03	26.72	10.62	40.72	67.78	43.73	44.98	55.49	52.22	31.02	25.92	153.78	29.89	31.3	55.81	48.47
Cotton_A_00141	2.15	8.33	1.77	5.73	3.58	3.65	2.43	2	2.93	3.7	3.03	2.63	3.36	1.94	9.89	2.29
Cotton_A_00142	3.87	7.86	3.12	13.2	29.33	20.26	21.51	17.66	5.86	11.39	10.84	10.59	11.67	10.23	12.39	7.91
Cotton_A_00143	5.97	6.66	4.45	9.55	17.92	17.94	15.24	17.93	9.27	15.19	7.74	5.88	17.25	12.5	12.34	14.6
Cotton_A_00144	40.26	15.34	17.96	32.88	49.89	36.62	43.72	48.23	30.85	34.16	26.03	21.17	37.98	35.95	29.98	47.18
Cotton_A_00145	49.78	94.04	18.21	87.89	0.7	0.42	0.95	1.02	82.89	33.97	109.7	11.79	9.13	6.87	195.94	300.39
Cotton_A_00146	0.1	6.98	3.3	5.27	0.42	0.05	0.05	0.24	0.49	11.23	20.33	0.27	0.97	1.12	13.06	2.71
Cotton_A_00147	2.48	26.89	0.23	7.66	0.15	0.22	0.87	0.04	5.87	2.95	27.91	0.43	0.53	1.26	31	7.14
Cotton_A_00148	0.07	0.02	0.02	1.69	0.04	0.13	0.76	0.04	1.86	2.84	0.31	0	0.08	0.84	0.15	0.13
Cotton_A_00150	0.64	0.14	0	0.15	0.22	0.17	0.09	0.29	0.2	0.06	0.21	0.61	0.1	0.11	0.06	0.19
Cotton_A_00151	4.34	0.66	2.1	0.8	1.4	2.78	2.47	1.54	0.21	2.18	2.1	7.08	1.02	1.14	0.35	0.11
Cotton_A_00152	17.92	14.55	6.86	19.76	26.52	25.49	19.58	25.12	23.27	20.57	18.88	20.4	19.75	15.34	28.65	27.91
Cotton_A_00153	662.04	1.15	0.69	28.27	0.33	0.33	0.33	0.42	24.47	0.09	2.07	2.07	0.39	1.26	10.69	97.39
Cotton_A_00154	1495.02	1.57	1.2	48.46	0.44	0.52	0.88	0.87	46.02	0.16	3.59	3.43	0.93	2.68	20.35	186.88
Cotton_A_00155	1561.82	2.77	1.08	59.85	0.72	0.5	1.49	1.11	54.45	0.27	5.49	4.5	0.74	2.52	22.75	219.12
Cotton_A_00156	541.36	0.31	0.46	18.72	0.31	0.07	0.41	0.52	18.41	0.09	1.53	1.11	0.21	0.36	8.34	74.89
Cotton_A_00157	1573.08	1.28	1.55	63.11	0.57	0.3	0.78	1.01	52.13	0.32	4.19	4.38	0.77	2.99	26.96	208.24
Cotton_A_00158	1622.13	1.43	1.79	64.79	0.38	0.4	1	1.43	53.73	0.26	4.41	4.59	1	2.46	25.63	216.82
Cotton_A_00159	0.01	0	0	0	0	0	0	0	0	0	0	0	0	0	0	0
Cotton_A_00160	0.01	0	0	0.01	0.01	0	0	0.01	0	0.01	0	0.01	0.01	0.01	0.01	0
Cotton_A_00161	0.04	0.01	0	0.01	0.01	0.04	0	0.06	0.01	0.01	0	0.01	0.01	0	0.01	0
Cotton_A_00162	0	0	0	0	14.06	0	0	0	0	0	0	0	0	0	0	0
Cotton_A_00163	36.02	28.44	12.64	44.06	48.31	38.57	40.06	51.29	50.07	46.94	28.54	54.2	38.82	34.12	56.04	68.2
Cotton_A_00164	27.86	24.05	14.67	36.18	61.41	64.99	46.19	58.95	38.3	49.52	26.68	62.24	51.27	37.69	45.89	64.37
Cotton_A_00165	18.88	8.13	3.14	12.67	18.84	13.89	16.37	10.92	16.72	10.49	12.51	13.77	10.47	8.71	15.16	19.35
Cotton_A_00166	12.22	9.26	2.65	8.32	13.95	12.53	11.34	14.58	7.37	7.14	9.6	5.01	24.6	11.04	14.89	33.48
Cotton_A_00167	0.49	1.32	0.25	6.8	0.58	0.91	2.9	0.46	1.47	0.24	88.09	0.12	0.5	2.06	1.04	1.72
Cotton_A_00168	44.84	5.66	5.57	14.03	27.52	21.78	22.5	20.49	10.75	13.2	7.28	10.94	11.13	12.98	10.4	12.7
Cotton_A_00169	2.28	0	0	0.57	2.23	0.11	0.25	1.26	1.09	0.22	0.59	0.19	0.44	1.31	0.23	0.67
Cotton_A_00170	5.78	18.9	0.13	5.13	1.85	2.02	1.11	2.65	5.9	2.66	5.56	0.33	0.46	0.8	25.17	4.21
Cotton_A_00171	0.19	0	0	0.39	0.12	0.06	0.07	0.23	0.01	0	0.08	0.01	0.06	0.54	0.01	18.38
Cotton_A_00172	2.67	4.44	1.52	4.55	12.41	7.49	7.87	8.22	2.17	5.54	5.71	61.35	4.87	4.26	8.21	4.07
Cotton_A_00173	1.09	3.15	2.53	3.87	7.79	9.38	9.28	6.82	2.17	8.27	6.2	4.5	7.14	5.78	3.75	4.55
Cotton_A_00174	0.07	0.26	0.23	0.13	0.66	0.54	0.55	0.9	0.18	0.6	0.19	0.01	0.31	0.28	0.3	0.03
Cotton_A_00175	4.66	10.99	38.74	15.89	41.44	38.96	26.41	46.25	6.63	28.01	12.94	2.73	29.84	34.83	8.43	4.74
Cotton_A_00176	0.03	0.23	0.47	0.38	0.91	0.56	0.2	1.77	0.22	0.54	0.7	0.04	0.81	0.28	0.6	0.08
Cotton_A_00177	2.47	4.89	1.8	7.08	2.65	5.01	1.92	14.82	0.76	14.15	13.07	0.31	18.17	13.51	7.34	3.91
Cotton_A_00178	0.04	18.83	11.1	6.9	0.58	0.88	0.2	1.08	0.12	4.57	7.08	2.3	3.1	2.03	2.14	1.53
Cotton_A_00179	0.78	12.77	13.67	12.21	20.56	11.03	18.33	17.27	2.4	25.58	12.57	9.46	16.75	24.76	10.35	9.62
Cotton_A_00180	40.26	6.45	4	11.26	14.39	16.83	9.18	16.26	15.75	11.3	4.9	15.3	15.97	19.21	16.28	46.89
Cotton_A_00181	18.44	15.84	10.15	23.75	22.11	26.14	26.95	21.43	25.68	27.47	20.94	13.24	30.84	26.15	32.58	29.77
Cotton_A_00182	0.11	73.19	90.14	41.15	5.37	4.62	6.67	4.42	0.25	81.95	16.86	1.26	27.81	157.72	30.73	0.47
Cotton_A_00183	0.23	0	0.02	0.02	0.01	0	0	0	0	0.01	0	0	0	0	0	0.07
Cotton_A_00184	7.45	5.38	14.99	18.43	56.55	108.35	62.94	200.9	9.99	26.94	5.94	37.76	53.32	54.4	16.97	23.69
Cotton_A_00185	3.65	0.83	0.95	1.84	1.2	2.13	1.85	1.7	2.68	0.6	0.14	26.55	0.18	0.4	2.81	7.2
Cotton_A_00186	0.42	0.04	0.05	0.41	1.85	2	0.72	4.24	0.11	0.2	0.08	0.96	0.19	0.18	0.24	0.11
Cotton_A_00187	34.54	17.98	14.5	35.37	32.43	41.86	43.98	35.05	56.34	27.63	25.52	78.52	76.65	73.02	29.63	35.59
Cotton_A_00188	2.59	15.85	14.18	19.94	60.91	50.87	37.99	48.1	6.62	34.65	21.72	20.55	37.43	31.81	32.39	10.19
Cotton_A_00189	4.03	86.89	84.42	37.67	4.45	4.65	3.03	5.31	12.31	58.18	49.39	6.69	13.58	48.05	53.86	12.03
Cotton_A_00190	26.04	317.25	798.35	311.95	20.83	20.76	22.75	25.59	62.58	297.6	386.36	26.76	66.13	283.82	233.53	81.05
Cotton_A_00191	5.98	129.41	350.12	141.47	8.79	8.5	10.5	11.32	31.59	149.09	193.45	13.93	34.06	138.6	117.47	38.33
Cotton_A_00192	75.23	0.08	0.13	3.81	0.03	0	0	0.01	2.83	0	0.18	0.14	0.09	0.11	1.86	10.59
Cotton_A_00193	0.38	0.84	0	0.16	0	0	0.33	0	0.05	0.06	4.53	0.08	1.12	0.02	0.7	0.02
Cotton_A_00194	0.34	0	0	0	0	0	0	0	0	0	0.12	0.01	0.16	0	0.11	0.01
Cotton_A_00195	16.27	47.07	6.21	35.5	7.02	20.13	12.5	10.82	24.9	32.52	51.51	10.15	45.7	27.63	192.22	31.52
Cotton_A_00196	0.82	0.01	0.31	1.79	18.01	2.37	2.12	8.64	0.29	0.51	0.04	1.86	2.79	2.68	0.1	0.02
Cotton_A_00197	4.35	7.16	4.45	7.84	8.99	6.4	6.96	5.42	5.88	9.75	15.72	12.5	9.25	8.76	9.1	5.67
Cotton_A_00198	1.53	0.03	0.51	1.49	2.69	3.83	1.72	2.45	1.54	0.74	0.04	0	0.25	0.49	0.37	1.62
Cotton_A_00199	0.01	0.01	0	0.11	0.39	0.3	0.81	0.74	0.08	0.34	0.07	0	0.78	0.58	0.09	0.97
Cotton_A_00200	0.68	1.3	0.5	2.13	3.14	1.34	1.55	2.41	1.67	2.71	1.76	1.76	1.96	1.64	3.79	1.64
Cotton_A_00201	0.86	1.53	0.88	2.77	5.43	3.52	3.83	3.56	2.62	3.18	2.82	2.56	2.97	2.36	2.9	2.46
Cotton_A_00202	12.4	5.79	2.55	11.34	32	27.64	21.1	24.4	11.75	14.54	10.55	15.32	12.75	10.34	8.46	9.15
Cotton_A_00203	6.92	3.99	3.19	9.48	28.5	25.82	16.9	32.49	3.8	12.7	6.64	9.37	19.03	13.09	7.88	8.53
Cotton_A_00204	0.33	0	0	0.03	0.06	0	0	0	0	0.02	0	0.25	0	0	0	0.08
Cotton_A_00205	1.32	3.51	4.93	5.11	12.89	6.14	8.08	8.79	2.19	5.96	6.12	9.11	4.92	4.92	5.11	3.94
Cotton_A_00206	6.5	0.3	0.39	4.57	0.52	1.48	3.69	1.25	5.69	0.84	1.29	14.63	6.7	1.87	2.42	3.44
Cotton_A_00207	2.75	3.38	2.26	12.82	15.67	27.69	36.44	25.5	11.18	19.46	37.57	6.52	51.88	19.74	10.8	15.52
Cotton_A_00208	3.47	2.54	0.13	3.11	9.02	0.05	0.37	3.18	9.69	0.67	21.51	0.94	0.19	0.6	1.96	13.44
Cotton_A_00209	0	0	0	0.11	0.23	0.06	0.04	0.16	0	0.14	0	0	0.05	0.1	0	0
Cotton_A_00210	14.37	19.44	12.46	27.55	74.78	84.94	61.89	65.94	22.57	28.02	23.13	28.97	37.42	26.98	29.92	39.69
Cotton_A_00211	0.09	0.02	0	0	0	0.01	0.05	0	0.01	0.02	0	0.21	0.06	0	0.52	0.01
Cotton_A_00212	0.01	0	0	0	0.01	0	0.11	0.01	0	0	0.03	0	0.01	0.01	1.32	0.04
Cotton_A_00213	0	0	0	0	0	0	0	0.04	0	0	0	0	0	0	0	0
Cotton_A_00214	74.24	9.14	8.63	22.22	42.99	63.87	36.44	61.98	18.79	36.29	8.81	1.23	43.83	28.31	17.45	31.44
Cotton_A_00215	1.79	0.1	0.05	0.28	1.4	1.55	0.87	1.77	0.17	0.45	0.31	0.03	0.21	0.02	0.47	0.37
Cotton_A_00216	23.53	12.83	5.19	15.83	11.99	12.78	14.12	10.32	20.04	14.46	13.38	53.07	16.06	12.98	21.21	40.54
Cotton_A_00217	1.38	0	0.02	0.42	0.53	0.74	0.63	0.56	0.12	0	0	0.27	0.02	0	0	4.03
Cotton_A_00218	84.06	0.44	0.21	66.94	2.32	0.02	0.11	0.04	0.29	0.04	0.11	0.5	1.55	0.13	8.95	25.43
Cotton_A_00219	0.2	7.53	1.43	12.64	0.18	0.07	0.04	0.06	0.06	0.46	8.56	0.76	2.43	0.58	47.86	3.25
Cotton_A_00220	0.01	0.09	0	0.09	0	0	0	0	0.05	0.02	0	0.08	0	0.01	0.31	0.06
Cotton_A_00221	0.04	2.2	4.31	6.12	26.22	4.17	0.12	24	1.73	1.49	1.55	0.77	0.37	2.19	10.99	1.9
Cotton_A_00222	5.16	5.06	2.63	6.63	21.91	14.8	15.37	14.61	6.93	8.43	9.28	9.45	12.64	8.66	8	5.97
Cotton_A_00223	10.36	13.09	14.76	21.16	41.48	74.64	64.25	100.99	11.75	30.58	16.97	145.67	54.3	43.17	23.48	16.33
Cotton_A_00224	14.23	2.04	1.47	6.83	13.89	15.9	16.7	15.84	6.66	3.67	1.58	1.72	9.22	6.91	6.84	17.03
Cotton_A_00225	6.86	0	0.09	0.29	0	0	0	0	0.09	0	0	0	0	0	0.06	0.76
Cotton_A_00226	56.05	10.53	3.81	12.08	16.37	9.55	9.12	13.14	9.3	11.74	25.38	6.93	10.58	10.61	15.09	31.8
Cotton_A_00227	1.02	7.7	5.29	7.33	19.04	14.43	15.06	14.08	3.6	12.58	9.42	9.79	15.22	10.58	9.86	5.44
Cotton_A_00228	0.86	0.1	0.19	0.15	2.68	11.23	3.38	18.77	0.13	1.4	0.1	0.07	1.31	1.41	0.15	0.55
Cotton_A_00229	0.04	0	0.1	0.5	0.05	0	1.4	0.1	0	0.1	0.07	0	2.16	1.32	0	8.96
Cotton_A_00230	0.51	3.47	10.85	9.2	39.97	24.95	35.94	29.95	1.78	19.65	3.74	2.64	30.28	21.54	4.61	2.55
Cotton_A_00231	0	0	0.38	0.06	0.11	0.08	0	1.74	0	0.04	0	0	0.15	0.69	0	0
Cotton_A_00232	82.83	7.37	6.34	16.37	23.98	46.12	18.18	37.46	21.95	15.1	1.78	4.64	32.47	25.79	4.32	34.18
Cotton_A_00233	20.81	4.85	2.66	10.55	10.73	15.63	12.68	12.68	16.58	11.29	10.54	19.12	12.01	8.89	10.94	17.7
Cotton_A_00234	0.59	0.14	2.58	2.56	15.34	31.28	9.15	14.22	0.48	2.33	3.15	4.35	3.79	3.11	1.05	6.65
Cotton_A_00235	0	0.01	0.06	0.23	3.94	0.57	0.95	1.29	0.04	0.65	0.07	0	0.42	0.53	0	0.13
Cotton_A_00236	6.18	28.09	36.26	35.43	61.15	102.05	43.36	92.14	40.42	64.9	21.43	22.4	48.93	64.35	44.9	14.46
Cotton_A_00237	82.72	0.01	0.15	7.47	2.36	12.36	6.4	6.24	3.24	0.05	0.22	0.31	0.69	0.74	1.91	16.2
Cotton_A_00238	1.2	0.01	0	0	0	1.25	3.56	0.05	0	0	0	0.11	2.12	0.06	0	2.08
Cotton_A_00239	11.56	2.18	7.64	3.49	9.42	8.43	28.27	9.48	1.17	2.29	6.87	12.01	5.74	8.45	2.22	2.78
Cotton_A_00240	15.6	0.02	0.03	0.71	0.01	0.01	0.01	0	0.32	0	0.06	0.09	0.04	0.05	0.24	1.15
Cotton_A_00241	0.09	0.09	0.05	0.52	0.12	1.18	0.66	2.31	0.35	0.47	0.4	0.07	1.53	1.32	0.8	0.22
Cotton_A_00242	7.44	11.83	5.39	17.66	42.04	49.5	29.7	54.58	14.35	27.08	12.32	11.13	26.51	21.35	21.87	12.5
Cotton_A_00243	2.97	0.08	0.22	0.68	0.03	0.02	0.01	0.01	1.38	0.09	0	0.04	0.01	0.01	0.04	0.51
Cotton_A_00244	13.17	3.27	0.46	5.6	4.93	3.65	5.5	3.37	11.45	3.02	2.92	29.32	2.22	1.87	6.69	6.86
Cotton_A_00245	22.59	7.06	2.92	10.9	14.17	11.58	11.73	10.45	10.48	7.72	9.08	28.23	5.7	4.62	28.62	11.56
Cotton_A_00246	9	29.35	20.94	49.6	162.27	86.09	104.08	117.75	15.78	50.04	39.93	166.78	55.49	46.23	57.97	25.7
Cotton_A_00247	0.33	0	0	0	0.03	0.03	0.06	0.23	0	0.01	0	0	0.05	0	0	0.05
Cotton_A_00248	0.04	0	0	0	0	0.01	0	0	0	0	0	0	0	0	0	0
Cotton_A_00249	0.55	0	0	0	0	0.01	0	0	0	0	0.11	0	0	0	0	0.17
Cotton_A_00250	2.43	20.26	103.16	67.69	123.21	557.58	170.05	519.62	12.39	130.26	13.32	14.22	249.22	538.3	13.12	9.44
Cotton_A_00251	2.14	1.44	1.83	4.32	7.04	5.95	8.27	4.33	3.81	5.14	4.67	6.45	7.48	5.3	5.48	2.14
Cotton_A_00252	10.01	13.65	5.76	19.9	37.24	27.79	33.39	25.49	11.92	26.18	22.95	99	20.78	14.14	23.21	25.2
Cotton_A_00253	1.72	8.83	3.67	8.05	9.13	7.4	3.49	6.76	4.01	9.83	11.44	30.51	11.71	6.97	20.78	5.38
Cotton_A_00254	21.34	3.09	0.92	6.13	0.36	0.69	2.09	0.87	13.19	2.32	3.19	0.85	2.55	21.08	4.08	16.41
Cotton_A_00255	0	0	0.05	0.15	0.32	0.35	0.11	0.44	0	0	0.05	0	0	0	0.02	0.07
Cotton_A_00256	0.59	18.58	14.66	11.09	0.1	0.22	0.2	0.44	1.8	5.51	11.63	1.13	3.71	9.21	62.44	0.69
Cotton_A_00257	0.84	8.84	3.67	8.17	11	7.71	5.16	7.65	4.69	11.54	13.9	19.81	9.02	5.87	13.14	2.88
Cotton_A_00258	1479.75	6.37	5.2	91.95	10.96	25.95	41.26	21.38	36.93	23.52	30.9	7.24	86.11	77.51	30.23	147.49
Cotton_A_00259	0.29	0.54	1.03	2.64	10.18	5.31	2.98	7.22	0.19	4.63	0.98	2.62	4.47	4.72	0.66	0.37
Cotton_A_00260	11.87	34.84	11.07	44.85	79.13	58.49	56.28	61.63	21.17	48.79	38.31	151.07	39.19	27.59	57.6	37.78
Cotton_A_00261	2.4	12.05	12.46	10.49	16.18	15.62	13.2	15.95	6.79	12.2	9.41	5.96	8.18	9.18	12.76	5.38
Cotton_A_00262	0	0.01	0	0.7	2.34	1.69	0	0.97	0	0.01	0.03	0	0	0.03	0	0
Cotton_A_00263	0	0	0	0.06	0.33	0.22	0	0.03	0	0	0	0	0	0	0	0
Cotton_A_00264	0	0.1	3.09	0.15	0.35	0.24	0.08	0.31	0	1.52	0	0.04	0.01	0.94	0.09	0.02
Cotton_A_00265	0.99	15.28	18.6	28.53	27.59	61.52	46.34	80.44	14.87	67.67	22.79	2.36	57.77	74.53	34.89	27.55
Cotton_A_00266	3.04	3.78	2.52	10.03	16.52	13.62	13.8	15.39	6.64	8.74	5.97	8.32	11.56	10.01	9.66	6.71
Cotton_A_00267	5.52	9.21	4.39	12.48	25.83	11.4	9.12	13.46	12.31	12.28	17.99	12.78	12.3	10.48	14.28	9.9
Cotton_A_00268	0.07	0.01	0.01	0.08	0.13	0.04	0.03	0.45	0.14	0.08	0	0.12	0.06	0.1	0.11	0.33
Cotton_A_00269	1.91	1.42	1.19	3.94	8.2	6.77	5.01	5.85	2.43	4.25	3	8.09	5.4	3.64	3.31	2.76
Cotton_A_00270	3.93	0.43	0.76	0.83	1.23	1.04	2.1	0.72	0.32	1.22	1.77	4.76	1.63	1.27	0.59	0.63
Cotton_A_00271	0.06	0.03	0.03	0.04	0.12	0.07	0.12	0.11	0.08	0.09	0.06	0.21	0.08	0.08	0.06	0.08
Cotton_A_00272	7.42	6.66	2.18	7.02	11.41	12.63	3	10.06	10.34	11.7	2.35	19.98	9.95	7.03	13.98	7.37
Cotton_A_00273	21.61	22.35	32.91	44.23	63.69	105.08	68.36	91.58	41.11	83.17	33.35	91.61	71.64	92	39.24	42.97
Cotton_A_00274	101.65	122.11	65.72	188.24	283.5	499.6	282.69	416.4	186.9	289.87	149.19	147.69	366.39	260.47	401.32	155.66
Cotton_A_00275	2.06	13.25	2.94	17.65	54.43	34.1	26.45	35.83	6.59	20.09	18.12	29.11	20.48	13	21.99	6.39
Cotton_A_00276	36.34	25.64	10.16	52.06	76.46	90.82	117.88	83.63	28.34	51.5	52.79	95.88	70.85	41.96	73.58	29.69
Cotton_A_00277	28.01	16.4	6.14	41.4	15.39	18.59	22.39	12.41	37.51	38.32	20.97	21.65	27.73	29.21	55.6	77.28
Cotton_A_00278	1.33	16.66	8.69	38.33	125.83	61.07	160.31	83.53	6.98	38.86	20.35	74.2	34.78	32.08	48.09	19.03
Cotton_A_00279	0.08	0	0.03	0.32	0.11	0.49	0.07	0.44	0.11	0.83	0.41	3.88	1.08	0.71	0.18	0.2
Cotton_A_00280	8.85	21.92	12.98	34.72	79.43	66.39	58.1	74.53	13.57	48.74	27.79	74.95	49.91	36.9	66.5	26.82
Cotton_A_00281	130.98	106.6	31.24	147.81	54.46	94.17	54.26	62.12	271.79	161.49	93.18	100.07	82.8	70.89	278.85	199.11
Cotton_A_00282	0.56	1.32	0.89	1.78	4.66	2.61	2.38	2.43	1.3	3.05	1.66	4.58	1.81	1.6	2.93	0.66
Cotton_A_00283	0.08	2.68	8.74	5.13	0.19	0.27	0.1	0.25	5.99	16.17	0.06	0.27	0.51	6.97	0.28	0.15
Cotton_A_00284	0.08	0.29	0.6	0.85	0.81	0.38	0.09	0.98	2.13	3.72	0.06	0.54	0.39	1.65	0.46	0.36
Cotton_A_00285	0.07	0.12	0.06	0.08	0.08	0.15	0.03	0.13	0.17	0.15	0.06	0.23	0.14	0.11	0.1	0.09
Cotton_A_00286	0.23	10.42	0.46	1.13	0.21	0.31	0.51	0.32	3.36	1.51	0.98	0.23	4.9	3.56	1.13	2.86
Cotton_A_00287	0.86	2.89	3.41	5.72	16.97	15.53	26.67	13.06	4.31	14.64	5.72	7.61	11.5	10.23	3.07	3.57
Cotton_A_00288	6.34	6.23	0.74	10.74	10.5	10.26	16.06	6.69	7.05	4.97	4.48	23.35	3.84	3.31	19.97	8.1
Cotton_A_00289	0.86	1.85	1	2.6	1.95	5.11	2.56	5.52	6.88	3.63	3.09	0.33	7.82	7.79	2.81	5.1
Cotton_A_00290	0.3	1.24	2.03	18.55	42.79	20.6	25.63	28.76	1.01	15.09	3.83	5.73	21.41	15.13	4.82	2.32
Cotton_A_00291	175.12	64.41	28.93	176.22	182.71	201.49	218.21	198.49	245.18	124.22	70.84	41.57	106	129.8	142.02	111.35
Cotton_A_00292	82.31	1.25	0.67	8.57	3.46	4.13	6.33	3.86	13.8	5.79	2.23	2.38	5.96	4.7	2.66	10.73
Cotton_A_00293	5.15	1.76	1.1	3.2	6.64	4.93	5.67	6.59	2.41	3.96	2.75	3.68	4.74	4.5	6.1	2.95
Cotton_A_00294	5.88	5.56	3.23	6.77	2.3	1.3	1.06	1.36	2.12	6.86	5.44	2.4	1.03	2.18	5.19	6.08
Cotton_A_00295	0.29	2.65	0.17	8.12	0.14	0.67	0.11	0.32	20.4	1.89	0.42	0.29	16.3	11.63	1.91	0.85
Cotton_A_00296	0.17	0.81	8.61	0.46	1.7	1.81	3.47	1.33	0.15	1.74	8.55	7.13	71.64	66.72	0.3	0.36
Cotton_A_00297	8.67	0.02	0.02	1.02	0.9	0.29	0.07	0.51	0.5	0.04	0.15	0.15	0.87	1.23	0.19	1.3
Cotton_A_00298	1.49	1.63	0.89	1.46	1.47	1.52	1	1.29	1.12	1.72	0.97	1.43	1.13	1.24	1.63	1.13
Cotton_A_00299	0	8.14	9.26	11.8	32.13	16.61	19.84	24.5	2.23	19.08	11.99	36.75	14.08	15.12	12.41	2.57
Cotton_A_00300	0.3	0.7	0.46	2.2	15.13	4.13	6.91	10.11	1.18	2.05	0.7	0.34	6.06	4.17	0.74	0.57
Cotton_A_00301	1.38	2	0.52	0.92	0.25	0.22	0.15	0.49	0.61	0.59	0.06	1.11	0.59	0.15	2.11	0.35
Cotton_A_00302	86.75	5.26	4.39	15.62	13.95	12.69	11.77	13.49	16.89	16.99	8.44	13.85	19.5	20.52	13.58	22.71
Cotton_A_00303	0.01	1.42	0.49	0.93	0.05	0.11	0.12	0.11	0.11	0.37	0.02	0.16	2.84	0.23	2.35	0.1
Cotton_A_00304	0.06	0.15	0.07	0.1	0.32	11.47	0.05	3.39	0.15	0.33	0.05	0.31	0.11	0.1	0.2	0.15
Cotton_A_00305	0.42	4.65	0.73	3.77	1.97	2.89	1	2.19	1.44	13.47	7.37	0.65	9.15	4.75	7.54	36.22
Cotton_A_00306	7.24	4.89	2.27	9.76	12.25	13.21	11.3	12.32	14.75	14.44	7.82	29.51	12.07	11.18	10.94	13.9
Cotton_A_00307	25.19	0.44	0.11	1.81	0.13	0.93	0.2	0.14	0.76	0.54	0.04	3.08	0.16	0.14	0.82	3.08
Cotton_A_00308	0.07	1.82	0.71	1.6	0.3	0.31	0.14	0.39	0.28	2.12	0.93	0.36	1.73	1.81	4.12	0.71
Cotton_A_00309	9.34	10.23	4.23	15.99	29.69	21.06	25.49	23.33	14.18	17.92	12.99	30.4	15.93	10.47	18.27	17.36
Cotton_A_00310	0.22	0.87	0.62	0.79	1.52	1.55	0.88	0.98	1.2	1.78	1.47	1.35	2.53	0.88	0.56	1.1
Cotton_A_00311	0.33	1.79	1.54	2.24	9.93	5.6	6.08	7.41	1.26	3.84	2.69	7.32	5.63	3.83	3.61	0.97
Cotton_A_00312	3.2	1031.52	930.38	563.44	2.86	3.7	17.76	2.12	68.76	992.78	905.12	26.9	144.45	694.91	466.69	23.07
Cotton_A_00313	5.98	7.6	1.71	6.29	7.99	8.79	6.73	7.65	8.14	4.95	4.14	97.64	7.05	4.29	11.29	3.16
Cotton_A_00314	1.73	6.58	5.96	6.99	10.91	6.02	9.51	7.1	1.26	6.4	4.23	79.05	3.63	5.67	10.49	1.09
Cotton_A_00315	0.3	38.02	24.94	27.77	24.38	28	3.41	30.92	0.74	44.43	3.86	208.21	10.5	53.22	54.88	0.75
Cotton_A_00316	14.47	15.1	4.4	22.9	37.58	45.06	17.67	47.81	30.13	19.84	14.34	10.11	11.86	9.08	32	15.43
Cotton_A_00317	12.36	3.78	9.91	6.84	22.95	12.57	19.29	12.13	8.36	3.35	8.14	16.53	7.3	6.08	2.07	28.3
Cotton_A_00318	6	7.25	2.46	12.85	24.64	15.72	14.62	16.15	9.08	14.33	10.59	20.27	13.72	9.71	18.47	14.12
Cotton_A_00319	3.64	3.03	2.63	5.41	12.01	8.86	10.76	9.37	4.83	4.68	5.24	7.19	7.37	6.41	4.23	6.18
Cotton_A_00320	1.23	0.4	0.19	1.02	0.13	0.19	0.09	0.15	2.32	1.57	0.07	0.87	0.25	25.09	0.36	2.31
Cotton_A_00321	2.14	7.28	4.21	13.26	34.87	36.51	31.07	38.68	11.01	29.98	10.62	9.18	29.73	25.49	13.73	6.27
Cotton_A_00322	0.1	0.04	0.01	0.63	0.08	0.13	0.01	0.08	1.57	0.22	0.24	0.06	0.49	0.32	0.21	0.03
Cotton_A_00323	0.06	0.02	0.01	0.15	0.08	0.1	0.02	0.09	0.46	0.05	0.03	0.06	0.1	0.06	0.08	0.05
Cotton_A_00324	0.14	0.08	0.03	0.1	0.07	0.28	3.36	0.14	0.27	0.09	0.01	0.05	0.13	0.35	0.13	0.27
Cotton_A_00325	4.65	25.72	17.76	39.13	90.15	91.84	68.46	110.24	12.01	70.29	35.09	109.1	94.47	68.5	72.52	22.84
Cotton_A_00326	1.34	12.8	22.18	31.18	118.04	294.36	128.1	209.25	8.17	96.75	40.42	4.4	106.54	116.88	31.13	12.54
Cotton_A_00327	1.07	4.88	3.26	5.59	13.22	15.9	11.47	15.71	1.61	7.49	5.07	13.9	7.64	5.97	9.22	1.84
Cotton_A_00328	1.41	38.9	75.97	24.04	25.76	22.84	21.1	25.27	6.36	37.32	27.22	50.38	23.11	50.34	31.7	4.79
Cotton_A_00329	2.7	14.41	10.91	40.82	3.8	5.58	4.18	3.81	20.58	76.63	71.28	1.65	62.53	79.95	49.04	27.01
Cotton_A_00330	110	63.99	35.46	138.44	162.64	183.15	138.65	180.45	175.21	160.86	64.2	128.67	189.08	137.47	189.93	146.4
Cotton_A_00331	49.13	9.66	6.86	28.97	41.31	24.5	28.02	29.46	43.74	15.44	13.04	12.42	26.66	25.15	30.36	19.85
Cotton_A_00332	5.5	0.2	0.1	2.61	0.65	0.75	0.26	0.32	4.48	1.32	3.2	0.19	16.89	5.66	0.92	16.8
Cotton_A_00333	7.96	12.93	13.15	17.79	19.7	11.47	13.64	13.49	13.11	12.56	10.01	7.31	17.84	14.91	14.62	17.17
Cotton_A_00334	1.02	9.35	4.36	37.2	101.76	105.76	43.94	97.36	7.37	14.71	14.35	1.62	44.18	36.6	15.93	11.29
Cotton_A_00335	0.09	0.07	0.06	0.08	0.15	0.21	105.36	0.25	0.38	0.11	0.2	0.07	0.32	0.14	0.2	0.24
Cotton_A_00336	0.27	0.59	0.28	1.54	3.84	2.28	2.58	2.54	0.49	1.64	0.96	1.81	1.73	1.45	1.25	1.51
Cotton_A_00337	0.24	7.4	5.5	4.83	1.11	0.72	1.5	0.94	3.25	6.27	7.34	10.38	2.33	5	6.77	0.55
Cotton_A_00338	0.68	1.16	0.15	0.85	0.45	0.18	0.11	0.12	0.75	0.62	1.18	0.37	1.64	0.65	1.13	1.2
Cotton_A_00339	0.21	0.34	0.28	3.77	4.46	3.79	2.21	3.77	1.28	4.61	1.02	0.48	17.6	7.28	0.97	1.14
Cotton_A_00340	2.26	11.9	2.4	13	25.01	17.77	9.12	16.36	9.47	17.1	12.1	16.42	13.38	8.48	27.15	8.24
Cotton_A_00341	1.1	6.19	6.35	8.76	17.62	14.36	14.46	14.99	5.4	9.7	6.55	20.45	12.08	10.74	10.78	3.85
Cotton_A_00342	11.62	8.93	3.63	16.29	25.39	24.17	26.51	24.17	12.7	15.65	11.09	25.23	18.48	15.25	20.47	21.14
Cotton_A_00343	0.01	0.05	0.01	0.61	0.11	0.08	0.01	0.07	0.06	0.07	0.01	0.06	0.09	0.07	0.08	0.05
Cotton_A_00344	5.17	17.32	12.42	24.98	36.77	43.38	25.43	35.68	7.36	67.29	19.28	15.17	44.98	37.74	21.33	14.76
Cotton_A_00345	0.03	0.02	0.02	0.06	0.06	0.11	0.01	0.08	0.05	0.06	0.01	0.03	0.07	0.05	0.06	0.04
Cotton_A_00346	0.02	0.02	0.01	0.03	0.06	0.08	0.01	0.08	0.05	0.09	0.01	0.07	0.07	0.05	0.07	0.04
Cotton_A_00347	0.04	0.24	0.06	0.19	0.08	0.1	0.02	0.08	0.54	0.21	0.22	0.1	0.23	0.14	0.24	0.08
Cotton_A_00348	0.13	4.06	0.03	1.6	0.12	0.13	0.02	0.09	0.09	0.9	5.29	0.08	0.29	0.11	5.26	0.05
Cotton_A_00349	0.02	0.02	0.01	0.03	0.08	0.09	0.02	0.07	0.05	0.07	0.02	0.06	0.08	0.03	0.07	0.02
Cotton_A_00350	7.14	7.78	1.86	18.27	0.33	2.26	1.54	0.37	40.25	21.93	24.65	0.36	12.44	9.71	9.68	4.83
Cotton_A_00351	0.01	0.02	0.02	0.02	0.05	0.08	0	0.05	0.05	0.05	0.01	0.02	0.04	0.05	0.06	0.01
Cotton_A_00352	0.02	0.01	0.01	0.03	0.06	0.04	0.01	0.05	0.06	0.02	0.01	0.05	0.03	0.02	0.02	0.02
Cotton_A_00353	0.67	6.5	3.54	13.74	28.21	27.9	36.96	43.03	4.24	20.61	4.8	17.86	17.61	16.99	13.26	7.26
Cotton_A_00354	0.04	0.04	0.16	0.69	4.11	0.88	2.59	2.54	0.08	0.69	0.12	0.11	1.61	1.27	0.05	0.07
Cotton_A_00355	37.97	33.57	7.77	11.84	0.54	0.15	1.5	1.43	6.97	5.12	8.93	1.83	19.03	15.68	44.11	40.09
Cotton_A_00356	0	0.28	0	0.46	0	0	0	0.2	0	0.42	0.18	0.17	0	0	0.17	0
Cotton_A_00357	46.24	39.9	9.5	14.88	0.74	0.6	1.07	1.96	8.17	6.25	10.51	2.27	23.65	17.99	54.17	48.6
Cotton_A_00358	0.37	1.48	0.73	2.82	2.71	2.06	3.67	2.52	0.67	5.07	1.52	0.39	11.14	5.37	0.98	79.36
Cotton_A_00359	235.6	3.49	1.63	14.62	9.86	6.69	6.26	7.69	11.43	5.35	2.34	3.17	5.75	4.11	11.64	36.08
Cotton_A_00360	0.04	0	0.03	0.68	0.96	1.7	0.28	1.21	0.35	2.1	1.51	0.96	3.15	1.62	0.39	0.22
Cotton_A_00361	0.13	0.36	1.37	0.79	0.47	0.98	0.93	0.89	0.35	3.47	0.24	0.04	9.86	5.92	0.2	0.11
Cotton_A_00362	331.91	3.53	3.33	26.05	0.24	0.1	4.6	0.39	22.33	6.63	2.02	0.55	0.75	1.62	4.03	44.59
Cotton_A_00363	376.63	67.51	131.28	103.85	153.32	149.45	71.14	193.04	75	185.99	126.72	50.79	103.62	114.11	80.51	52.48
Cotton_A_00364	30.93	29.81	14.48	36.52	15.77	7.49	10.9	9.61	48.09	21.22	39.84	28.21	15.26	21	30.33	48.71
Cotton_A_00365	13.49	19.35	14.79	15.06	8.85	6.2	6.29	6.28	23.91	12.8	33.97	20.37	11.42	11.32	20.52	13.95
Cotton_A_00366	0	0.02	0	0.07	0.69	0.13	0.11	0.28	0.01	0	0	0	0.02	0	0.06	0
Cotton_A_00367	7.61	0.05	0	0.51	0.04	0.02	0	0.04	0.42	0.04	0.01	0.03	0.19	0.01	0.15	1
Cotton_A_00368	0.01	0.03	0	1.43	16.5	2.64	0	5.75	0.31	0.1	0.21	0.01	0.67	0	0.1	0.3
Cotton_A_00369	40.06	0.23	1.04	4.03	17.97	38.89	4.49	66.3	3.44	4.66	0.71	0.25	13.94	6.56	1.5	7.23
Cotton_A_00370	1.97	3.44	2.2	4.64	2.51	1.9	1.36	3.14	6.01	7.2	3.59	0.47	15.46	8.23	4.16	1.55
Cotton_A_00371	3487.5	6759.38	1398.66	7493.63	571.86	1863.19	1357.95	1443.88	15643.2	3989.79	10345	2209.89	1062.98	2527.29	14314.2	4491.16
Cotton_A_00372	4.34	10.57	4.09	15.45	21.86	15.86	15.79	16	10.88	15.18	14.93	4.11	14.18	9.3	20.41	12.52
Cotton_A_00373	1.84	32.33	4.26	13.6	7.68	3.83	5.39	4.46	7.18	9.39	20.58	5.41	4.74	9.47	37.86	6.6
Cotton_A_00374	3.54	17.69	14.73	17.68	3.89	2.52	10.62	1.52	12.91	317.86	178.28	17.12	5.96	65.22	7.76	1.98
Cotton_A_00375	211.97	46.17	4.68	421.3	18.19	25.29	138.33	32.9	698.91	27.38	5.42	11.06	33.37	41.88	827.63	903.83
Cotton_A_00376	0.64	0	0	2.52	0.02	0.07	0.18	0.01	3.72	0.03	0.09	0.06	0.07	0.15	1.5	0.74
Cotton_A_00377	18.82	16.21	6.69	27.61	34.11	25.01	29.53	26.38	31.4	19.52	19.86	20.89	19.05	16.49	27.16	27.08
Cotton_A_00378	15.85	7.85	5.8	11.03	22.78	17.35	13.84	19.55	6.66	18.39	10.58	8.99	16.59	14.21	18.76	9.72
Cotton_A_00379	0.1	1.37	0.11	0.93	0.74	0.92	0.5	2.03	1.04	1.87	0.66	0.01	1.27	1.18	0.72	0.19
Cotton_A_00380	74.2	6.27	2.07	11.7	21.23	14.51	16.61	15.68	11.59	9.72	6.64	33.37	10.43	6.92	11.97	19.33
Cotton_A_00381	0.04	2.13	0.31	3.41	3.96	1.15	0.64	2.1	0.21	4.98	0.87	0.05	0.42	0.53	4.47	1.87
Cotton_A_00382	1.63	0	0	0.09	0.01	0.01	0	0.01	0.06	0.02	0	0.01	0.08	0.01	0.02	0.14
Cotton_A_00383	0.01	0.1	0	0.01	0.01	0.01	0	0.02	0	0.03	0.01	0.01	3.12	0.01	0.03	0.14
Cotton_A_00384	0.04	14.8	3.76	10.2	0.03	0.05	0.27	0.02	7.78	8.64	10.48	0.28	12.65	1.91	28.58	0.11
Cotton_A_00385	2.67	7.56	0.15	12.69	0.22	0.82	10.51	0.19	35.74	1.32	1.41	0.2	51.15	11.49	3.03	1.32
Cotton_A_00386	6.58	45.36	2.42	56.16	0.55	0.36	0.43	1.6	96.9	103.63	121.29	3.87	7.07	14.11	396.54	11.73
Cotton_A_00387	0.9	2.48	1.88	5	14.08	6.71	4.82	9.65	0.46	3.59	1.78	8.84	3.43	2.46	4.2	0.92
Cotton_A_00388	0.21	0	0.06	0.17	0.05	0.11	0.04	0.15	0.05	0.14	0.19	0.24	0.47	0.34	0.04	5.48
Cotton_A_00389	0	9.84	2.78	2.56	0	0	0	0	0	0.72	0.14	0	0.11	0	0	0
Cotton_A_00390	2.09	9.06	0.61	11.14	3.9	2.27	1.46	2.6	6.15	20.29	24.53	0.59	9.38	12.51	6.7	8.25
Cotton_A_00391	2.09	3.5	9.62	7.47	0.21	1.47	0.39	0.77	1.32	3.16	0.83	0.15	9.15	8.84	1.73	0.58
Cotton_A_00392	0.01	0.01	0	0	0.05	0.01	0.1	0.07	0.02	0.01	0	0.14	0.32	0	0.01	0.01
Cotton_A_00393	14.96	28.94	14.2	31.45	35.87	45.6	33.42	47.54	23.27	41.34	24.4	84.4	37.12	31.47	54.74	21.15
Cotton_A_00394	0.17	0	0	0	0	0.05	0.01	0	0	0.05	0	0	0.03	0.01	0	0.02
Cotton_A_00395	1.04	12.26	3.45	12.27	27.39	19.62	14.98	20.47	5.12	23.48	14.95	17.78	19.2	14.23	22.86	9.06
Cotton_A_00396	8.28	18.23	24.1	95.69	662.73	119.62	403.7	443.35	17.84	81.23	29.13	25.97	153.04	118.11	24.98	62.16
Cotton_A_00397	0.53	3.61	1.52	8.37	0.17	0.4	0.45	0.42	0.19	4.82	0.42	0.23	0.81	0.8	8.84	5.85
Cotton_A_00398	29.28	12.5	10.94	25.39	28.32	34.31	38.94	33.73	28.18	30.41	20.62	13.43	45.27	35.62	23.42	41.87
Cotton_A_00399	0.27	0.04	0	0.06	0.02	0.02	0.03	0.02	0.02	0.03	0.04	0.01	16.41	0.61	0.03	0.02
Cotton_A_00400	297.71	126.55	65.6	240.39	159.08	328.31	200.12	276.48	363.97	297.03	146.61	200.66	412.95	319.42	327.31	322.4
Cotton_A_00401	689.04	171.31	135.42	475.33	299.85	883.98	399.14	540.08	839.7	422.94	340.45	155.6	690.77	672.56	381.98	439.05
Cotton_A_00402	10.21	0	0.42	9.1	3.62	68.52	17.53	20.31	31.72	0.63	1.97	0.22	19.59	5.98	0.16	1.76
Cotton_A_00403	1.56	0.03	0	1.11	0.7	1.41	0.24	2.63	0.41	0.13	0.1	0.01	1.29	0.78	0.03	0.21
Cotton_A_00404	22.6	19.66	7.74	21.79	19.8	17.48	19.82	15.16	25.91	22.44	20.91	91.6	18.21	14.74	34.26	25.66
Cotton_A_00405	9.76	4.75	2.87	6.04	13.9	6.51	10.22	9.6	3.84	6.15	7.79	35.87	8.89	8.67	6.32	3.95
Cotton_A_00406	47.12	51.67	43.05	154.36	896.62	181.64	462.25	649.47	91.68	130.31	54.45	63.31	265.57	220.19	75.87	93.89
Cotton_A_00407	47.94	64.88	47.74	143.86	714.65	148.06	489.97	565.45	64.31	151.01	80.38	160.25	266.99	235	97.59	132.34
Cotton_A_00408	0.24	0	0	0	0.11	0	0.03	0.17	0.17	0	0.02	0.28	0	0	0	0
Cotton_A_00409	5.81	4.68	4.22	9.81	46.06	17.79	27.46	33.38	6.57	10.3	6.42	4.41	14.53	12.35	5.8	9.43
Cotton_A_00410	53.48	32.13	23.81	61.61	167.15	97.14	136.65	208.99	88.57	50.44	37.27	64.67	113.46	85.82	53.37	103.21
Cotton_A_00411	68.97	41.23	23.88	53.01	104.91	111.92	78.6	115	76.32	69.04	38.19	28.8	105.8	73.78	61.38	78.05
Cotton_A_00412	2.21	0.11	0.1	0.24	0.51	1.22	9.36	0.96	0.24	1.88	0.15	0.03	5.13	2.79	0.03	0.39
Cotton_A_00413	0.52	0.45	0.53	1.09	2.53	1.33	1.23	1.49	0.41	0.84	0.76	0.87	0.89	0.71	0.83	0.48
Cotton_A_00414	3.78	2.88	3.19	6.52	10.28	3.98	18.73	6.36	3.18	7.57	4.29	1.57	18.21	11	3.35	6.81
Cotton_A_00415	0.16	0	0	0.07	0.55	0.54	6.83	0.09	0	0.02	0	0.09	0.44	0.1	0.02	0.04
Cotton_A_00416	57.35	16.04	13.94	45.75	35.59	81.28	68.12	56.99	65.11	56.48	25.1	9.16	66.47	50.89	41.1	68.78
Cotton_A_00417	0.13	2.78	0.72	0.52	0.19	0.1	0.07	0.13	1.54	0.31	1.99	0.23	12.42	3.63	0.22	5.4
Cotton_A_00418	0.08	0	0.26	0.17	0.4	0.05	1.57	0.1	0.04	0.06	0	0.05	0.5	0.05	0.03	0.04
Cotton_A_00419	3.3	4.12	0.33	1.94	0.01	0.14	0.31	0.17	1.4	2.06	5.63	0.24	5.07	3.72	5.33	1.07
Cotton_A_00420	120.52	54.86	33.81	97.25	98.79	95.21	92.83	98.87	100.98	57.2	29.78	38.33	127.44	132.86	142.4	222.14
Cotton_A_00421	0.03	0	0	0	0	0.03	0	0	0.03	0.04	0.05	0	2.18	0.29	0.02	0.07
Cotton_A_00422	0.06	0	0	0.6	3.24	5.9	1.21	5.15	0.65	0.12	0.04	0	1.28	0.05	0.05	0.21
Cotton_A_00423	17.64	8.13	4.14	13.9	21.98	14.98	15.81	17.22	19.07	14.04	12.07	85.05	12.49	8.97	13.9	22.17
Cotton_A_00424	2.43	7.42	6.41	4.55	6.24	4.48	4.05	4.06	1.47	8.04	5.24	15.25	4.22	7.13	7.62	1.68
Cotton_A_00425	1.34	1.12	2.2	2.22	13.99	8.63	67.79	9.95	1.29	0.98	1.42	8.84	3.02	4.02	3.15	2.43
Cotton_A_00426	156.54	10.56	5.39	23.57	16.42	23.68	33.71	19.64	40.3	16.05	14.58	99	16.15	13.58	19.62	44.01
Cotton_A_00427	1.13	6.83	14.11	7.22	9.27	7.45	6.96	8.42	3	9.75	7.91	21.86	5.96	7.41	8.16	2.11
Cotton_A_00428	0.03	1.12	1.9	0.27	0.48	3.66	3.34	0.76	0.07	0.34	0.2	0.16	0.58	0.17	0.38	0.05
Cotton_A_00429	19.16	14.98	7.02	17.7	17.34	16.66	18.88	16.23	21.44	15.98	18.54	20.69	15.84	16.83	27.77	30.37
Cotton_A_00430	78.95	13.66	3.85	20.4	21.29	18.81	18.37	16.42	41.75	13.26	17.28	29.8	11.58	6.14	21.12	20.43
Cotton_A_00431	5.59	22.7	30.23	45.24	153.47	106.22	140.19	123.67	9.61	67.45	38.54	78.48	106.63	86.71	47.29	20.99
Cotton_A_00432	12.62	0.68	1.14	5.07	13.38	9.46	9.92	10.62	3.17	2.27	0.74	0.4	8.61	6.48	1.59	2.47
Cotton_A_00433	0	0	0	0	0	0.01	0	0.08	0	0	0	0	0.09	0	0	0.01
Cotton_A_00434	0	0.01	0	0.01	0.01	0.01	0	0	0	0.12	0	0.04	0	0.01	0.02	0.01
Cotton_A_00435	50.57	3.88	1.51	14.64	26.47	20.66	22.86	25.71	19.04	10.33	3.83	3.66	15.1	10.96	22.63	38.53
Cotton_A_00436	1.16	16.08	7.73	7.06	3.43	1.45	2.65	2.36	0.42	27.76	78.71	119.89	30.17	18.9	13.43	0.45
Cotton_A_00437	5.39	7.62	3.22	12.44	28.66	11.86	17.36	17.74	6.86	11.91	13.84	12.5	12.22	9.07	11.45	10.27
Cotton_A_00438	0.55	0.38	0.48	1.89	15.3	4.34	7.91	9.8	0.51	2.49	0.49	4.13	6.31	4.76	0.55	0.62
Cotton_A_00439	17.15	48.12	52.97	100.81	253.69	269.21	255.23	397.64	37.47	172.54	59.15	535.82	251.67	210.66	143.29	76.17
Cotton_A_00440	0.1	0.77	0.71	0.83	2.35	3.19	27.79	1.8	0.23	1.7	0.15	4.82	2.44	2.39	0.46	0.39
Cotton_A_00441	1.08	0.19	0.22	1.88	1.88	0.92	4.96	2.53	0.44	0.18	0.15	0.61	0.72	0.33	0.29	0.47
Cotton_A_00442	7.9	6.49	2.02	9.54	17.2	10.35	7.96	11.82	10.16	7.98	9.55	18.64	10.18	6.92	13.02	12.05
Cotton_A_00443	31.28	9.4	6.77	21.94	15.33	23.87	15.3	20.36	33.75	15.22	10.14	107.82	16.89	16.83	21.91	35.99
Cotton_A_00444	1.83	5.63	7.49	9.04	9.35	9.01	2.42	11.1	10.31	18.48	8.16	0.64	26.49	38.41	5.79	7.64
Cotton_A_00445	244.56	351.02	365.7	595.45	794.63	919.43	787.91	850.99	346.78	856.2	585.33	587.92	1010.81	855.57	1003.58	373.71
Cotton_A_00446	0.94	16.38	16.45	8.8	5.27	29.14	5.97	51.94	9.15	49.87	9.81	1.19	8.41	25.48	11.62	2.79
Cotton_A_00447	117.38	92.95	87.91	114.96	52.02	101.74	68.11	84.87	192.3	137.25	137.95	17.91	127.93	145.52	107.09	187.73
Cotton_A_00448	39.15	13.95	12.96	31.31	52.06	87.78	90.04	79.89	37.02	33.47	24.16	22.71	57.22	45.48	29.82	69.62
Cotton_A_00449	0.2	1.4	1.92	4.98	24.39	31.17	34.65	17.63	1.11	7.02	0.71	0.64	7.74	6.07	1.33	3.7
Cotton_A_00450	0	0	0	0	0	0	0	0	0	0	0	0	0	0	0	0
Cotton_A_00451	0	0	0	0	0	0	0	0	0	0	0	0	0	0	0	0
Cotton_A_00452	0	0	0	0	0	0	0	0	0	0	0	0	0	0	0	0
Cotton_A_00453	0.17	0.64	0.56	1.86	3.56	2.09	2.1	2.28	0.82	1.37	1.53	3.71	2.06	1.62	1.44	0.9
Cotton_A_00454	0.32	1.3	0.95	1.7	4.92	2.81	3.19	3.83	0.77	1.81	2.2	3.92	3.07	3.29	2.27	1.31
Cotton_A_00455	0	0	0	0	0.38	0.05	0.28	0.42	0.07	0.12	0	0.08	0.13	0.26	0	0.03
Cotton_A_00456	0.02	0.1	0.38	1.53	12.94	3.41	2.97	7.52	0.12	1.61	0.26	0	2.74	1.55	0.51	0.08
Cotton_A_00458	5.01	4.37	3.26	8.45	12.3	8.71	8.67	11.66	15.21	6.78	3.66	4.48	7.75	5.4	5.11	6.19
Cotton_A_00459	2.22	3.9	3.37	6.16	5.43	8.26	7.91	5.77	2.11	20.19	12.77	6.57	40.06	9.86	7.49	7.46
Cotton_A_00460	1.69	8.1	2.32	13.12	17.57	10.48	10.44	13.34	6.53	16.29	9.31	0.79	32.42	10.41	14.53	1.13
Cotton_A_00461	6.41	22.19	48.74	22.46	6.51	26.1	3.68	60.83	2.15	137.72	32.08	1.27	176.97	362.36	37.22	2.3
Cotton_A_00462	0.02	0	0.2	0	0.08	0.28	0.14	0.23	0.17	0.45	0.04	0	3.31	2.35	0.13	0.03
Cotton_A_00463	0	0.14	0.03	0.04	0.4	0.21	0.17	0.31	0.05	0.11	0.02	0.03	0.26	0.12	0.09	0
Cotton_A_00464	0.04	0.22	0.32	0.54	1.47	0.76	1.34	1.25	0.13	0.63	0.52	0.06	0.59	0.58	0.37	0.1
Cotton_A_00465	0.71	4.34	52.94	77.64	279.31	758.55	12.36	443.47	5.67	53.41	8.05	1.15	17.98	19.52	1.22	4.33
Cotton_A_00466	0	0.11	0.01	0.11	0.12	1.48	0.1	0.4	0.09	1.24	0.91	0	0.22	0.3	0.52	0.11
Cotton_A_00467	7.91	16.72	13.99	30.55	69.4	50.17	69.08	48.96	12.93	45.57	28.49	137.09	44.39	40.22	37.02	17.61
Cotton_A_00468	8.25	5.93	2.69	7.87	11.68	7.41	8.41	7.7	9.18	8.43	9.04	12.62	7.98	5.19	11.05	13.22
Cotton_A_00469	0.58	0	0.04	0.4	0.52	0	0.08	0	0.22	0	0.34	0.13	0.19	0.48	0.05	0.93
Cotton_A_00470	0.01	0.01	3.14	0.01	0.02	0.11	0.12	0.13	0.01	0.49	1.43	0.01	44.19	2.34	0.04	0.08
Cotton_A_00471	0.04	0.19	1.69	0.69	0.28	0.53	0.81	0.36	0.39	21.03	6.24	0.16	248.91	35.42	0.01	0.46
Cotton_A_00472	0	0	0	0.01	0.01	0.01	0	0	0.01	0.01	0	0	0.27	0.01	0.01	0
Cotton_A_00473	0	0	0	0.01	0	0	0	0	0	0	0	0	0.18	0.03	0.01	0
Cotton_A_00474	1.22	4.11	2.35	5.55	14.4	9.3	8.82	10.15	2.14	6.89	6.94	6.72	7.73	6.12	7.37	3.08
Cotton_A_00475	4.35	10	9.68	14.38	33.87	25.81	27.41	31.28	7.07	21.51	15.21	121.98	31.04	24.02	18.92	10.5
Cotton_A_00476	0.94	32.56	18.34	52.11	25.27	11.92	17.02	20.62	11.59	100.7	51.39	3.24	53.94	65.94	69.31	52.89
Cotton_A_00477	0.16	2.76	1.41	2.2	0.15	0.75	1.44	0.67	0.58	3.78	22.66	1.85	33.09	6.61	2.42	1.48
Cotton_A_00478	1.34	13.28	8.67	12.99	19.78	11.89	12.44	12.63	6.09	18.1	14.3	27.78	8.58	9.73	13.66	6.97
Cotton_A_00479	0.25	9.61	19.83	5.05	16.9	8.62	5.59	11.02	1.66	6.11	1.18	8.38	5.29	13.88	4.13	0.77
Cotton_A_00480	0.25	4.62	0.42	4.37	10.49	7.08	3.4	7.54	0	5.79	3.93	0.04	2.87	1.54	6.13	0.1
Cotton_A_00481	2.76	2.13	0.29	3.08	6.94	3.82	2.71	4.67	1.86	3.37	3.21	0.4	3.12	1.85	2.78	5.74
Cotton_A_00482	0.01	0	0.86	1.8	2.4	2.6	3.31	3.26	0.11	3.96	1.31	0.04	36.71	13.56	0.07	0.01
Cotton_A_00483	20.54	0.21	0	0.79	0.08	0	0.03	0	0.49	0	0.04	0.12	0	0.02	0.73	1.39
Cotton_A_00484	873.7	1.7	0.96	44.86	1.3	3.8	0.71	1.86	39	0.83	2.7	4.23	0.58	1.73	25.61	120.53
Cotton_A_00485	1488.29	3.49	1.74	63.08	1.55	33.77	1.17	7.74	52.12	0.84	3.03	6.94	0.95	2.71	33.71	187.56
Cotton_A_00486	22.25	83.54	170.12	237.76	576.99	1091.8	59.24	822.33	72.21	621.82	298.64	23.4	303.27	946.08	653.11	77.63
Cotton_A_00487	0.92	0.86	0.04	1.99	0.01	0.13	0.04	0.05	6.63	0.36	3.91	0.04	5.04	1.35	0.36	0.33
Cotton_A_00488	12.4	10.1	8.41	21.41	28.81	31.95	28.47	34.17	17.82	15.54	12.78	65.47	24.36	15.41	24.29	23.76
Cotton_A_00489	0.48	12.29	7.26	9.2	17.72	9.81	10.61	12.34	1.66	19.4	10.59	2.78	45.48	28.55	16.84	8.34
Cotton_A_00490	5.62	13.4	5.44	17.7	28.2	22.63	23.55	23.03	11.67	17.76	15.8	41.02	16.9	13.37	21.86	16.34
Cotton_A_00491	2.94	8.67	4.02	10.43	19.86	15.97	14.81	14.41	4.74	14.24	11.57	18.29	12.11	9.31	12.17	9.94
Cotton_A_00492	0.52	3.82	2.62	4.05	13.48	9.39	5.78	11.7	0.96	10.27	1.91	1.13	9.33	7.17	5.67	1.17
Cotton_A_00493	0.44	20.89	62.09	8.85	1.23	0.68	3.19	1.42	0.22	18.18	11.35	1.18	3.8	18.47	5.1	0.7
Cotton_A_00494	2.48	0.05	0.07	2.59	2.08	4.99	70.35	2.94	0.64	0.21	0.48	0.44	0.39	0.31	0.16	13.84
Cotton_A_00495	7.64	10.88	5.6	11.2	12.95	8.86	10.57	9.52	13.52	12.51	12.8	11.39	11.71	9.12	12.98	16.13
Cotton_A_00496	0	0	0	0	0.13	0	0	0	0	0	0	0	0	0	0	0
Cotton_A_00497	0.13	0.02	0	0	0.04	0	0	0	0	0	0	0	0	0	0.03	0
Cotton_A_00498	0	0	0	0	0	0	0	0	0	0	0	0	0	0	0	0
Cotton_A_00499	0.76	0.97	1.63	1.27	0.87	0.47	0.47	0.47	0.94	11.41	1.49	5.11	1.95	6.08	0.76	1.77
Cotton_A_00500	3.22	18.82	16.29	26.73	35.63	33.55	30.9	37.12	19.8	28.06	18.45	36.85	25.2	25.42	36.02	12.23
Cotton_A_00501	0.22	4.3	5.12	3.63	7.57	5.03	6.49	5.54	1.1	2.94	4.28	2.9	3.24	3.49	3.92	1.09
Cotton_A_00502	1.06	5.58	1.23	8.02	3.63	1.25	25.18	1.46	12.78	1.76	6.44	2.09	2.95	0.88	3.83	169.52
Cotton_A_00503	0.47	8.19	6.94	8.38	12.2	6.21	7.55	9.31	8.07	9.51	10.02	14.29	11.62	21.8	17.13	2.38
Cotton_A_00504	22.52	43	41.04	85.76	225.28	260.58	261.04	322.97	30.54	128.04	59.3	377.79	206.52	180.88	101.23	38.92
Cotton_A_00505	0.01	0	0	0	0.15	0.01	1.11	0	0	0.42	0	1.74	0	0.33	0	0
Cotton_A_00506	0	0	0	0	0	0	0	0	0	0	0	0	0	0	0	0
Cotton_A_00507	0.22	0	0	0	0	0.01	0	0	0	0.01	0	0	0.01	0.01	0	0
Cotton_A_00508	0.18	0	0	0.01	0.16	0.29	4.05	0.28	0.01	0.05	0	0.01	8.3	0.09	0.02	0.07
Cotton_A_00509	45.93	45.07	34.9	70.62	87.73	108.05	90.37	106.06	79.96	79.44	44.34	65.46	94.24	68.88	76.34	71.4
Cotton_A_00510	42.74	42.12	29.41	66.85	68.37	146.96	73.43	123.34	83.48	75.08	28.37	7.14	81.74	68.53	64.83	63.39
Cotton_A_00511	0.02	0.16	1.67	4.64	7.23	5.85	6.17	7.12	0.2	13.99	3.05	0.22	58.15	27.83	0.09	0.46
Cotton_A_00512	7.02	3.83	6.37	4.87	8.96	6.11	7.11	5.99	1.87	7.2	6.06	21.93	10.91	7.53	3.33	2.14
Cotton_A_00513	0.33	5.17	10.02	6.26	7.91	34.52	13.44	9.84	3.56	95.1	2.44	4.2	63.61	51.81	2.29	1.32
Cotton_A_00514	0.61	1.44	1.17	2.49	4.77	3.92	4.16	4.02	1.45	1.99	2.4	2.07	3.68	2.63	2.29	1.52
Cotton_A_00515	13.52	14.73	44.02	20.03	66.95	53.45	121.99	60.23	8.28	17.46	16.74	10.18	22.36	21.76	15.07	20.65
Cotton_A_00516	315.89	152.09	143.1	346.46	730.27	1157.7	917.78	897.83	326.66	569.44	214.48	258.85	749.4	455.31	335.49	313.72
Cotton_A_00517	18.51	20.92	9.07	33.49	107.34	67.58	62.76	79.9	20.07	41.45	29.02	81.01	41.9	29.9	43.28	44.01
Cotton_A_00518	0.12	4.02	4.36	7.23	35.48	28.86	26.95	32.41	2.02	13.04	4.09	1.6	19.65	14.14	4.08	1.98
Cotton_A_00519	3.17	6.86	5.6	12.64	35.32	27.98	28.06	32.98	5.17	21.88	11.73	66.06	29.06	18.93	23.34	11.23
Cotton_A_00520	1.6	0	0	0	0	0	0.69	0	0.31	0.33	0	0	29.11	4.69	0	0.16
Cotton_A_00521	2951.97	63.96	9.23	367.77	72.99	99.06	76.4	58.19	578.56	126.47	468.07	8.54	70.57	64.7	120.54	2868.31
Cotton_A_00522	235.98	6.38	2.87	17.33	23.79	31.28	7.52	18.44	14.53	10.94	6.52	0.38	1.31	1.93	5.68	31.97
Cotton_A_00523	3.77	0	0	0.18	0.22	1.19	3.28	0.97	0.29	0.05	0.05	0	0.13	0.22	0.26	0.51
Cotton_A_00524	0.13	0.3	0.05	2.51	2.48	0.7	2.07	1.68	0.5	3.94	6.35	0.09	16.27	6.22	0.33	2.17
Cotton_A_00525	0.01	0.01	0	0	0	0.04	0	0.03	0.05	0	0	0	0.06	0.17	0	0
Cotton_A_00526	0.03	0.01	0.14	0.01	0.01	0.01	0	0.02	0	0.08	0	0.05	0.01	0	0.01	0
Cotton_A_00527	0.63	0	0	0	0	0.03	0	0	0.04	0	0	0	0	0	0	0
Cotton_A_00528	0.07	1.15	3.33	5.9	5.87	1.94	13.07	2.64	0.32	10.32	1.15	0.85	30.37	24.12	1.08	0.57
Cotton_A_00529	0.01	0	0	0	0.01	0	0	0	0	0	0	0	0	0	0	0
Cotton_A_00530	13.76	32.62	42.53	48.97	85.06	75.06	62.28	84.03	35.71	48.47	51.14	60.09	89.55	72.59	49.17	103.58
Cotton_A_00531	4.11	37.15	82.43	50.18	56.35	115.2	78.14	51.52	13.94	83.12	53.32	142.11	17.35	45.79	33.8	6.33
Cotton_A_00532	170.53	132.6	96.25	173.19	124.19	203.87	141.6	180.55	283.13	149.07	124.03	63.88	234.98	159.03	216.74	276.92
Cotton_A_00533	4.52	17.17	25.47	48.32	146.64	101.17	125.09	164.16	16.39	72.99	39.08	77.39	135.59	107.06	62.04	26.69
Cotton_A_00534	0	0	0	0	0	0	0	0	0	0	0	0	0	0	0	0
Cotton_A_00535	0.03	0.26	0.05	0.62	0.01	0.02	0.04	0.01	0.15	1.78	28.36	0.01	6.26	4.74	0.21	0.76
Cotton_A_00536	0.02	9.91	1.35	7.22	0.4	0.21	7.05	0.28	0.5	21.59	0.45	0.03	0.5	2.29	1.66	0.05
Cotton_A_00537	0	0	0	0	0	0	0	0	0	0	0	0	0	0	0	0
Cotton_A_00538	0	0	0	0	0	0	0	0	0	0	0	0	0	0	0	0
Cotton_A_00539	0	0	0	0	0	0	0	0	0	0	0	0	0	0	0	0
Cotton_A_00540	0	0	0	0	0	0.1	0	0.01	0.04	0.1	0	0.01	0.02	0	0.02	0
Cotton_A_00541	5.17	65.83	313.22	38.59	9.12	3.87	7.43	5.51	15.15	55.85	51.08	1.62	18.78	92.15	24.78	8.82
Cotton_A_00542	67.44	38.71	6.02	11.63	1.92	15.83	19.88	2.98	39.9	23.21	101.28	3.92	78.08	52.31	5.61	1.99
Cotton_A_00543	7.1	8.99	5.26	15.9	34.83	27.79	22.5	28.52	15.96	16	8.95	33.02	21.44	19.49	21.32	7.46
Cotton_A_00544	59.71	1.47	1.47	7.33	0.78	1.6	17.61	0.68	14.2	1.38	1.04	0.66	3.26	3.54	1.4	64.21
Cotton_A_00545	0.09	7.36	14.65	8.86	0.34	0	0	0	0	1.9	6	7.39	0.41	2.71	3.12	0.14
Cotton_A_00546	0	0.99	0.89	0.77	0.05	0.01	0	0.07	0.49	0.29	0.52	11.46	0.31	1.61	2.04	0
Cotton_A_00547	0.3	1.24	0.18	1.64	2.53	0.56	6.97	0.1	1.4	0.18	4.53	66.67	1.27	9.09	6.57	0.21
Cotton_A_00548	0.03	3	0.14	4.73	0.05	0.26	0.08	0.1	3.42	4.01	21.05	0.01	0.03	0.95	5.47	2.16
Cotton_A_00549	0	0	0.2	1.3	8.17	0.06	0.06	0	0	0.45	0	0.14	0.34	1.37	0.01	0.13
Cotton_A_00550	3.76	3.09	1.01	8.82	13.94	11.64	11.06	10.07	9.92	6.33	8.07	2.49	9.36	5.97	8.86	9.79
Cotton_A_00551	0	0	0	0	0.05	0.05	0	0.31	0	0	0	0	0	0	0	0
Cotton_A_00552	0.25	3	5.76	10.2	18.78	11.02	9.93	15.09	2.33	15.92	19.38	2.49	23.29	48.22	8.3	11.27
Cotton_A_00553	1.57	4.88	4.15	9.99	16.79	11.46	19.32	13.91	7.18	10.78	12.64	40.63	15.25	11.02	8.97	5.95
Cotton_A_00554	14.86	18.57	12.19	28.27	36.51	26.64	45.16	29.11	42.25	25.33	14.41	70.45	20.08	21.64	30.95	22.82
Cotton_A_00555	22.97	10.03	4.87	16.14	10.45	8.74	10.43	9.8	23.53	11.37	11.8	61.62	12.9	13.28	14.65	20.24
Cotton_A_00556	17.33	33.5	37.52	46.84	89.96	67.9	41.06	84.15	35.55	61.93	26.47	9.23	67.11	67.75	52.3	26.47
Cotton_A_00557	0.53	0	0	0	0	0	0	0.04	0.24	0	0.01	0	0.09	0.02	0	0.02
Cotton_A_00558	0.42	0.09	0.82	3.21	25.07	4.21	15.56	15.72	0.18	3.25	0.26	0.04	8.22	9.75	0.02	0.2
Cotton_A_00559	3.58	14.82	12.42	19.61	33.32	29.81	26.46	38.59	9.66	29.59	19.71	18.02	41.95	32.15	33.77	9.72
Cotton_A_00560	2.83	0.19	0.07	1.25	17.05	5.89	37.97	6	0.67	1.25	0.67	1.54	2.85	3.1	1.1	2.95
Cotton_A_00561	30.56	25.66	23.74	26.79	9.02	4.9	4.99	5.33	23.7	27.84	28.76	12.66	11.25	15.32	34.83	18.53
Cotton_A_00562	0	0.93	0.5	1.04	0.22	0.13	0.43	0.46	0.98	1.27	0.66	0	0.09	0.2	0.11	0
Cotton_A_00563	0	0	0	0.28	0.05	1.45	0.97	0.5	0.08	0.22	0	0	0	0.05	0	0.11
Cotton_A_00564	4.8	7.99	1.27	18.09	2.39	1.32	1.33	1.31	16.53	24.83	5.25	0.41	31.89	16.67	17.08	8.77
Cotton_A_00565	181.7	23.28	5.52	97.45	10.15	6.29	5.56	3.81	163.52	105.53	11.66	3.15	94.21	79.18	97.35	50.28
Cotton_A_00566	3.95	7.46	1.88	23.34	23.32	11.76	40.37	8.74	4.9	30.87	9.83	14.14	20.61	11.48	7.12	18.25
Cotton_A_00567	0	0	0	0	0	0	0	0	0	0	0	0	0	0	0	0
Cotton_A_00568	16.78	5.3	9.15	19.05	81.21	88.76	38.48	99.17	4.11	30.65	4.11	1.09	12.8	26.34	11.1	68.8
Cotton_A_00569	0	0	0	0	0	0	0.27	0	0	0	0	0	0	0	0	0
Cotton_A_00570	0	0	0	0	0.04	0	0.1	0.02	0	0.01	0.01	0.01	1.07	0.44	0	0
Cotton_A_00571	0.91	0.84	1.62	2.05	5.05	4.84	8.67	5.33	1.54	7.21	1.14	2.1	5.74	5.34	2.61	3.26
Cotton_A_00572	0.52	0.23	0.62	0.68	0.83	0.93	0.49	0.92	0.46	1.39	0.92	2.15	1.74	1.61	0.6	0.94
Cotton_A_00573	40.83	12.28	3.12	26.44	6.55	8	8.16	7.11	85.41	4.74	6.93	3.88	6.39	6.78	17.5	16.85
Cotton_A_00574	0.03	0.39	0.69	0.85	1	0.56	1.66	0.75	0.12	0.67	0.38	0.79	0.67	0.79	0.31	0.15
Cotton_A_00575	1.77	4.32	3.43	8.91	24.42	14.02	15.15	17.76	4.5	10.45	7.91	9.85	11.03	9.84	10.6	5.35
Cotton_A_00576	29.58	10.48	5.15	18.62	18.41	20.22	29.58	20.02	34.04	13.63	12.04	8.71	21.09	15.07	10.95	24.36
Cotton_A_00577	1.07	0.32	0.82	2.39	18.9	3.81	11.09	11.53	0.59	2.03	0.44	1.65	5.57	3.98	0.31	0.36
Cotton_A_00578	1	0.86	1.96	4.14	5.51	3.21	2.88	4.67	1.41	8.76	5.39	0.89	7.47	8.49	2.78	4.08
Cotton_A_00579	1.29	5.97	2.79	8.72	28.42	15.76	13.81	21.22	2.05	9.11	9.7	10.46	11.09	6.16	8.75	2.33
Cotton_A_00580	29.52	9.56	2.62	16.52	39.61	28.5	17.75	32.97	31.48	6.26	13.27	3.48	11.65	8.27	15.59	43.07
Cotton_A_00581	13.64	18.05	10.97	26.78	58.22	33.05	37.17	41.27	18.82	30.4	21.54	26.96	45.09	31.49	33.84	56.86
Cotton_A_00582	36.76	0.55	0.06	7.16	57.31	9.59	5	32.83	0.69	0.58	0.15	2.99	0.1	0	0.57	26.52
Cotton_A_00583	1.89	1.64	1.43	2.94	6.67	4.14	4.62	4.78	0.92	4.46	2.57	3.74	4.01	3.06	4.06	2.72
Cotton_A_00584	0.61	0.8	0.96	1.94	3.68	2.15	4.06	2.39	0.88	2.42	1.94	2	2.25	1.65	1.63	1.33
Cotton_A_00585	3.7	5.1	2.87	11.54	68.81	34.33	52.77	58.91	4.03	12.88	9.67	15.95	32.52	25.8	8.11	5.99
Cotton_A_00586	0.04	0.36	1.6	0.38	0.37	0.74	0.58	0.36	0.04	5.86	2.69	0.02	21.29	6.29	0.07	0.25
Cotton_A_00587	1.79	0.01	0.02	0.01	0	0.01	0	0.01	0.06	0	0	0.01	0.03	0	0	0.24
Cotton_A_00588	12.23	7.37	4.97	12.92	20.38	16.25	17.7	14.76	22.95	14.27	11.16	9.28	17.71	13.68	11.17	22.74
Cotton_A_00589	40.11	17.58	9.59	28.37	39.16	33.9	33.18	34.32	34.64	28.97	20.99	38.76	31.84	26.54	35.04	44.25
Cotton_A_00590	0.66	4.86	11.67	6.27	4.84	10.7	4.47	7.67	0.38	23.92	5.03	2.49	22.7	21.41	2.64	0.64
Cotton_A_00591	18.89	9.49	4.3	13.72	7.81	8.27	6.04	6.69	19.33	13.07	13.2	6.17	10.68	7.29	16.1	21.18
Cotton_A_00592	0.07	1.85	2.42	4.21	27.31	29.56	44.91	30.05	0.3	7.17	1.61	0.17	5.4	3.98	1.79	1.41
Cotton_A_00593	56.55	0.48	0.32	3.96	9.38	3.71	5.42	5.05	3.63	0.25	0.36	1.17	2.88	1.33	3.75	15.14
Cotton_A_00594	8.41	23.71	41.8	17.14	2.7	0.96	1.26	2.04	21.65	16.06	22.7	0.83	5.53	20.89	14.91	4.3
Cotton_A_00595	0.29	1.1	3.44	3.42	11.85	19.95	20.38	11.01	0.54	7.88	1.03	2.65	4.69	7.49	0.35	0.61
Cotton_A_00596	8.5	2.59	0.17	3.59	12.4	3.45	2.21	5.44	1.34	7.09	0.98	1.79	0.1	67.21	0.05	0.33
Cotton_A_00597	0.09	0	0	0.26	0.64	0.1	0	0.25	0.06	0.07	0	0.06	0	1.66	0	0.08
Cotton_A_00598	9.96	0	0	3.97	0.02	0.03	1.39	0.06	12.48	1.18	0.06	0.08	0.04	7.29	0	0.06
Cotton_A_00599	0	0	0	0.3	0.02	0	0	0.04	0.2	0.11	0	0.07	0.03	1.98	0	0.3
Cotton_A_00600	0.12	0.19	0.62	2.42	15.23	3.83	3.22	8.78	0.16	5.08	0.72	0.22	5.85	9.33	0.29	0.19
Cotton_A_00601	0.37	2.77	4	23.14	136.37	40.54	157.6	84.76	0.38	26	6.74	7.38	23.27	27.78	7.16	1.22
Cotton_A_00602	0.31	16.63	2.99	6	0.92	2.08	0.76	1.29	0.9	5.52	19.48	0.61	11.27	5.93	53.99	0.91
Cotton_A_00603	19.34	15.57	6.25	125.14	31.16	7.89	14.48	10.64	425.79	7.1	2.25	1.84	16.52	18.72	49.32	27.54
Cotton_A_00605	0.33	0.01	0	0	0.01	0	0	0	0.07	0	0.01	0.01	0	0	0.02	0.45
Cotton_A_00606	0.19	0.31	1.47	0.81	0.26	2.56	0.02	2.21	0.86	4.75	0.1	0.05	0.78	4.35	0	0.26
Cotton_A_00607	0.29	0	0.2	0.03	0.01	0.02	0	0	0.01	0.25	0.1	0	0.16	0.9	0.13	1.08
Cotton_A_00608	0	0.01	0.01	0	0	0.02	0	0	0	0	0	0.02	0.01	0.17	0.01	0.01
Cotton_A_00609	7.67	0.65	1.11	2.61	1.18	0.86	0	16.27	2.88	6.71	0	0	0.2	0.45	2.31	5.69
Cotton_A_00610	0.69	8.01	4.97	5.78	1.16	7.02	0.2	14.12	5.35	11.18	4.97	0.11	0.85	6.27	2.37	7.21
Cotton_A_00611	0.08	1.34	1.98	2.35	0.19	2.39	0	2.1	1.31	5.75	1.37	0.1	0.66	3.14	0.7	3.43
Cotton_A_00612	5.01	3.8	4.43	8.48	0.38	6.54	0.15	7.81	7.03	8.99	0.99	0.01	1.07	6.73	7.13	20.33
Cotton_A_00613	2.46	1.74	3.4	5.73	0.42	3.2	0.17	5.4	5.78	16.43	4.44	0.11	0.95	7.7	1.95	18.22
Cotton_A_00614	0.01	0.13	0	0.01	0	0.14	0.16	0.35	0.01	0.04	0.01	0	0.14	0.01	0.03	0
Cotton_A_00615	0.03	0.37	2.17	0.45	0.08	0	0.06	0.48	0.18	1.89	0.02	0.07	0	0.23	0.07	0.02
Cotton_A_00616	0	0.38	1.08	0.73	0.06	0.16	0	1.75	0.08	12.19	0.01	0	0.18	3.37	0.01	0.02
Cotton_A_00617	0	0.02	0.06	0	0.01	0	0	0.04	0.04	0.64	0	0	0.01	0	0	0.01
Cotton_A_00618	0	0.01	0	0.01	0	0	0	0.04	0.01	0	0	0	0.03	0	0	0
Cotton_A_00619	0.2	0.09	0.56	3.16	24.69	5.99	27.18	11.67	0.22	1.26	0.19	2.53	2.94	1.77	0.14	0.19
Cotton_A_00620	0.47	1.55	4.84	4.27	2.81	0.7	1.36	1.8	0.49	5.47	7.3	1.46	2.71	6.21	1.91	1
Cotton_A_00621	0.63	1	0.14	2.33	5.78	1.5	1.8	2	1.08	1.31	0.72	2.44	2.41	2.09	1.44	1.84
Cotton_A_00622	0.54	6.27	6.1	20.32	103.17	96.46	45.93	97.6	1.91	20.16	6.68	0.88	19.61	18.24	8.24	13.86
Cotton_A_00623	0.06	0.3	0.08	0.44	0.85	1.74	1	0.76	0.29	0.08	0.3	1.13	0.15	0.1	0.26	1.87
Cotton_A_00624	3.34	3.79	2.81	4.78	10.4	6.25	5.84	7.47	3.05	4.16	6.17	9.99	3.31	3.47	4.28	3.3
Cotton_A_00625	0.88	1.23	1.8	3.36	9.33	8.17	8.86	6.58	3.22	3.66	1.46	5.73	5.28	4.3	2.45	0.94
Cotton_A_00626	8.57	74.51	46.08	52.16	8.72	14.49	24.88	7.8	11.67	28.15	11.8	3.49	21.62	23.88	133.21	4.69
Cotton_A_00627	0.88	0.02	0.01	0.58	0.96	0.09	0	0.64	1.33	0.06	0	0	0.19	0.45	0.41	0.39
Cotton_A_00628	18.31	3.37	1.49	4.53	4.54	7.19	3.16	5.57	4.53	3.66	3.57	0.3	5.97	5.78	6.84	3.08
Cotton_A_00629	3.64	13.44	7.09	16.39	42.02	31.36	24.03	31.27	7.51	21.65	16.58	41.91	15.91	17.69	24.99	7.83
Cotton_A_00630	0.2	0.64	0.35	0.51	0.6	0.36	0.41	0.3	0.11	0.35	0.76	0.9	0.36	0.22	0.92	0.03
Cotton_A_00631	13.21	32.5	27.78	58.31	32.73	34.64	17.46	28	54.33	73.46	28.59	48.03	31.97	61.14	75.27	19.7
Cotton_A_00632	6.08	4.62	3.46	9.36	19.43	16.06	14.75	22.12	6.58	12.02	8.18	29.48	12.62	10.07	10.63	6.34
Cotton_A_00633	3.78	7.59	4.42	13.23	27.73	14.3	16.05	17.5	5.12	12.71	10.67	90.94	11.75	9.21	14.25	8.21
Cotton_A_00634	0.45	0.34	0.04	0.08	0.19	0.17	0	0.11	0.01	0	0.11	2.35	0.32	0.01	0.09	0.1
Cotton_A_00635	21.32	23.61	15.36	36.68	96.13	101.68	69.89	95.65	24.74	46.24	29.41	16.28	57.63	41.88	47.54	41.5
Cotton_A_00636	3.63	4.21	5.13	10.26	15.82	19.11	14.68	22.08	4.51	13.01	7.16	11.33	16.06	15.11	8.16	11.19
Cotton_A_00637	5.31	61.2	18.7	25.72	29.89	45.22	44.37	28.6	10.79	32.46	96.04	99.59	65.07	42.88	66.1	88.24
Cotton_A_00638	1.37	0.34	5.04	16.63	218.42	18.56	2.19	92.48	0.76	19.77	0.32	0.2	1.17	20.28	0.5	0.75
Cotton_A_00639	43.64	6.26	1.57	8.95	3.1	2.98	11.8	3.31	11.06	6.37	2.54	0.29	5.07	6.11	29.55	14.05
Cotton_A_00640	17.02	6.77	5.3	13.49	22.14	19.12	20.16	20.64	11.86	10.73	8.76	8.67	13.67	12.76	12.13	18.34
Cotton_A_00641	30.92	167.04	102.97	102.69	98.43	108.54	93.35	91.26	73.6	108.73	117.44	18.9	88.81	66.68	173.7	61.97
Cotton_A_00642	0.14	0.35	0.16	0.26	0.11	0.07	19.58	0.11	0.05	2.07	0.27	0.08	6.81	1.86	0.46	0.09
Cotton_A_00643	18.02	16.91	7.07	16.96	10.97	16.66	12.02	14.76	13.34	27.58	20.54	23.78	27.57	26.34	26.28	7.05
Cotton_A_00644	12.41	3.42	4.85	14.02	2.76	114.32	59.83	6.33	16.1	50.74	8.31	0.42	122.1	78.1	20.16	4.39
Cotton_A_00645	21.15	19.7	11.59	31.74	39.01	36.45	31.18	43.45	44.65	29.94	15.47	26.99	36.56	31.59	42.49	35.16
Cotton_A_00646	6.5	34.42	49.5	56.32	8.53	6.36	14.92	3.2	155.82	40.28	15.69	1.96	13.33	61.01	65.82	21.15
Cotton_A_00647	0.33	12.3	21.5	31.96	126.9	126.59	50.88	81.71	0.74	82.16	9.5	0.99	50.76	78.54	3.93	0.83
Cotton_A_00648	0	1.61	1.21	1	0.75	0.81	0.44	0.57	0	0.13	0.76	0.01	0.06	0.34	0.64	0.11
Cotton_A_00649	0.04	0	0.72	4.78	26.18	3.6	8.46	7.86	0.15	4.65	0.12	1.03	8.59	7.4	0.08	0.19
Cotton_A_00650	0.23	0.72	0.48	1.27	4.18	1.05	1.21	2.31	0.17	1.81	0.93	0.14	1.5	1.75	0.98	0.24
Cotton_A_00651	15.33	27.71	13.35	120.4	15.31	0.71	1.33	6.2	175.43	82.94	31.22	10.41	27.49	186.29	235.03	6.06
Cotton_A_00652	11.82	41.25	47.35	51.11	9.72	32.45	2.83	16.55	43.84	89.97	79.1	2.27	95.57	154.26	80.78	35.05
Cotton_A_00653	0.29	0.65	0.55	1.29	6	2.85	3.06	3.69	0.56	2.07	1.48	1.82	7.1	3.3	1.25	1.03
Cotton_A_00654	80.92	4.14	3.54	9.73	10.97	11.21	8.95	10.56	11.04	6.07	6.92	13.09	9.26	6.44	6.01	18.72
Cotton_A_00655	3.06	2.01	0.79	2.84	2.43	3.22	2.15	2.59	2.37	3.08	1.82	2.81	3.41	1.48	3.27	3.37
Cotton_A_00656	11.78	23.8	14.75	36.77	85.07	117.39	189.54	112.96	23.14	66.38	29.7	14.05	94.77	60.52	51.79	37.4
Cotton_A_00658	28.73	12.46	7.22	20.22	32.19	22.73	18.67	24.24	22.07	17.61	13.88	22.23	19.35	17.03	23.51	38.97
Cotton_A_00659	2.38	8.45	3.52	18.08	101.22	43.23	63.04	54.59	4.09	19.45	6.77	22.92	14.26	10.7	24.62	17.24
Cotton_A_00660	143.24	37.81	16.96	68.28	60.71	88.68	71.37	70.85	103.01	55.93	39.97	87.77	64.16	48.95	92.28	122.48
Cotton_A_00661	58.03	68.86	32.25	81.18	59.01	127.39	40.51	88.04	102.94	85.87	31.93	77.36	54.03	70.8	110.68	131.53
Cotton_A_00662	11.36	55.91	16.52	31.34	15.49	2.97	8.32	7.74	3.63	11.08	4.19	298.39	12.49	35.72	41.14	419.78
Cotton_A_00663	0.16	0.22	0.02	0.58	0.23	3.19	0.34	1.47	0.34	0.38	0	0.02	0.48	0.72	0.14	1.82
Cotton_A_00664	0.01	0.23	0.06	0.59	0.08	0.01	0.05	0.1	2.95	0.35	0.06	0.01	0	0	0.41	0
Cotton_A_00665	0.01	0.01	0.01	0.01	0.01	0	0	0.07	0.01	0.04	0	0	0.01	0.01	0.03	0.01
Cotton_A_00666	0.01	0	0.01	0.01	0.02	0	0	0.02	0	0.01	0	0	0	0.01	0.04	0.01
Cotton_A_00667	0.05	0.67	0.56	1.45	6.91	0.29	4.03	6.17	0.09	0.36	0	3.07	0.79	2.12	4.42	0.14
Cotton_A_00668	0.02	0.04	0.03	0.04	0.04	0	0	0.1	0.36	0.03	0	0	0.06	0.02	0.02	0
Cotton_A_00669	0.01	0.52	0.04	2.77	0.01	0.11	0	0.11	0	2.88	0	0.08	0.02	0.03	1.15	8.61
Cotton_A_00670	0.63	1.73	0.33	10.66	1.54	0.74	0.66	0.98	3.98	18.49	0.5	0.13	1.57	4.61	4.49	198.74
Cotton_A_00671	0	0	0	0	0	0	0	0	0.01	4.07	0	0.01	0.01	0.17	0.02	0
Cotton_A_00672	0	0	0	0	0.22	0.19	0.08	0.02	0.01	0.57	0	0.01	0.14	2.58	0	0
Cotton_A_00673	0.88	9.09	12.3	9.69	1.21	39.3	0.79	6.87	8.64	22.14	1.93	0.04	2.48	9.17	9.19	10.75
Cotton_A_00674	7.92	13.63	11.9	25.55	76.58	68.57	98.82	79.6	14.49	22.08	23.34	99.96	40.46	28.48	24.42	12.76
Cotton_A_00675	0.22	0.38	1.01	0.21	0.14	0	0	0.01	0.37	4.07	0	0.27	0.36	1.12	0.1	1.06
Cotton_A_00676	0.79	13.79	12.98	4.9	0.32	11.3	1.38	2.9	4.72	9.11	5.14	0.1	1.4	1.99	3.14	13.57
Cotton_A_00677	0.65	2.62	6.3	3.01	0.23	4.37	0	1.46	2.87	13.13	0.78	0.07	1.18	5.28	0.01	4.57
Cotton_A_00678	0.76	9.89	11.38	5.71	0.58	11.54	0.67	2.77	2.87	10.59	7.99	0.32	1.73	5.56	2.32	4.73
Cotton_A_00679	0.01	0.44	1.39	0.53	0.13	0.38	0	0	0.97	6.83	0	0.26	0.01	4.75	0.1	0.79
Cotton_A_00680	0.01	0	0	0	0	0	0	0	0	0	0	0	0	0	0	0
Cotton_A_00681	0.01	0.01	0	0.07	0	0.09	0	0	0	0.22	0.21	0	0	0	0	0.04
Cotton_A_00682	0.16	0.78	1.63	0.76	0	0.02	0	0.01	1.34	11.14	0.17	0.31	0.13	1.15	0.63	2.42
Cotton_A_00683	0	0.5	4.38	0.43	0	0.04	0	0.01	0.07	27.01	2.38	0	3.34	6.49	0.28	0.3
Cotton_A_00684	0.41	0.01	3.4	2.17	9.56	1.94	3.16	4.74	0.1	5.14	5.47	0	41.95	8.49	0.06	0.26
Cotton_A_00685	160.9	0.05	0.09	9.59	5.43	2.14	0.69	1.81	1.42	0.08	0.33	0.25	1.03	0.5	0.57	50.25
Cotton_A_00686	7.5	5.6	2.99	8.74	18.68	12	19.64	13.64	4.64	10.13	10.08	16.13	9.96	7.94	10.78	8.83
Cotton_A_00687	1.41	3.96	3.56	4.51	8.54	5.88	6.75	6.42	2.14	5.52	8.24	13.38	5.84	4.92	6.02	5.3
Cotton_A_00688	9.22	15.29	9.16	25.96	24.07	25.84	15.6	23.42	18.32	29.21	15.02	10.18	33.72	22.28	42.94	54.58
Cotton_A_00689	93.7	38.41	28.02	90.53	101.99	189.32	112.72	169.54	112.59	113.87	35.55	55.59	106	90.35	82.02	134.29
Cotton_A_00690	19.7	3.9	3.07	13.85	31.94	13.02	10.17	16.59	8.31	19.22	4.53	1.92	9.35	12.61	5.32	23.51
Cotton_A_00691	2.16	14.42	26.08	10.09	10.76	8.15	6.52	6.57	5.27	15.2	14.06	7.41	5.62	12.94	11.04	4.32
Cotton_A_00692	23.06	27.8	35.32	23.7	32.21	54.97	29.71	49.62	70.27	30.81	28.03	34.72	36.26	42.35	46.46	25.59
Cotton_A_00693	10.04	5.08	7.14	14.46	9.87	22.41	16.57	14.48	11.04	6.34	6.45	15.76	14.41	8.26	15.03	11.98
Cotton_A_00694	19.18	11.09	7.87	26.69	41.95	33.1	40.05	40.33	28.35	23.4	19.5	54.49	30.81	27.04	25.86	23.32
Cotton_A_00695	5.81	3.05	1.21	6.61	8.67	5.91	7.82	7.36	4.26	4.53	5.39	24.93	5.03	3.59	4.47	7.49
Cotton_A_00696	14.23	8.65	5.15	15.47	19.83	20.15	19.25	16.79	16.47	15.48	11.48	20.65	17.43	17.16	19.5	19.65
Cotton_A_00697	7.56	4.76	2.82	6.7	7.22	5.53	5.66	5.22	11.98	6.45	3.89	5.64	6.35	5.91	8.19	9.32
Cotton_A_00698	43.28	38.02	11.59	48.58	3.35	8.24	19.38	3.12	66.45	52.09	64.05	20.12	42.69	30.19	115.67	28.26
Cotton_A_00699	53.24	24.24	9.67	40.31	28.5	28.69	25.01	28.17	59	25.63	17.75	12.52	37.2	23.39	41.8	72.49
Cotton_A_00700	7.14	15.2	11.1	24.73	16.19	26.7	12.9	22.13	27.2	26.69	25.53	5.99	32.06	31.24	33.7	22.44
Cotton_A_00701	0	0.12	0.49	0.8	0.31	0.26	0	0.7	0.24	0.03	1.27	2.01	0.89	1.34	0.24	0.4
Cotton_A_00702	11.44	12.5	12.09	38.21	9.66	7.89	6.21	8.18	83.85	13.61	15.89	5.44	16.64	18.4	20.75	14.65
Cotton_A_00703	0.34	0.02	0.28	0.28	2.63	1.02	0.35	1.7	0.18	0.31	0.22	1.17	1.49	1.04	0.09	0.14
Cotton_A_00704	0.94	9.62	12.87	5.27	5.51	2.62	0.57	2.92	5.71	6.22	10.01	0.18	10.22	11.77	5.62	1.19
Cotton_A_00705	7.28	8.15	6.53	15.43	26.26	29.71	29.54	32.18	10.46	22.52	13.28	8.56	25.3	17.49	13.48	17.75
Cotton_A_00706	14.09	12.67	8.82	22.54	26.66	31.88	34.34	36.91	22.05	29.17	21.06	13.38	33.71	25.9	20.07	24.67
Cotton_A_00707	0	0.01	0	0.01	0	0	0.03	0	0	0.69	1.18	0	1.28	0.04	0.01	0
Cotton_A_00708	216.3	118.55	33.06	354.75	115.98	206.96	168.62	157.23	845.79	147.45	103.03	11.21	330.23	207.39	277.47	347.82
Cotton_A_00709	24.96	26.66	16.19	100.86	3.5	43.53	29.47	7.67	245.63	59.86	66.98	1.73	77.08	76.62	89.04	32.66
Cotton_A_00710	153.76	0.33	0.1	8.13	0.13	0.12	0.06	0.11	6.2	0.14	0.41	0.71	0.35	0.3	4.53	21.68
Cotton_A_00711	10.57	18.93	3.76	20.13	14.57	9.56	6.38	9.67	24.53	15.7	23.6	3.49	14.95	11.76	39.82	20.62
Cotton_A_00712	0.05	0	0.12	0.17	1.92	47.16	2.55	24.67	0.1	1.63	0.38	0.04	3.8	1.26	0.5	0.21
Cotton_A_00713	0.1	0.19	0.35	0.99	5.38	3.51	1.82	3.65	0.26	1.56	0.83	1.69	1.48	1.09	0.63	0.44
Cotton_A_00714	0.13	0.13	0.15	0.28	1.5	0.65	0.65	0.85	0.01	0.53	0.2	0.62	0.49	0.19	0.27	0.19
Cotton_A_00715	5.93	5.03	13.37	9.77	16.32	23.3	27.8	14.96	7.84	12.27	26.54	2.07	26.95	14.9	5.02	4.92
Cotton_A_00716	8.05	10.46	4.62	15.25	26.1	13.76	11.71	19.9	15.8	11.62	14.87	14.36	12.7	10.3	20.89	14.49
Cotton_A_00717	139.49	0.2	0.13	5.72	0.05	0.07	0.19	0.12	4.68	0.08	0.39	0.36	0.11	0.22	2.61	15.81
Cotton_A_00718	0.1	1.34	0.95	1.21	1.62	3.46	0.57	2.88	0.02	1.37	0.54	0.22	0.87	0.84	2.14	0.06
Cotton_A_00719	0.49	7.64	5.45	6.67	23.32	27.57	12.26	30.14	1.87	8.99	6.12	2	10.4	8.65	13.4	0.94
Cotton_A_00720	0	0.27	0.06	0.09	0	0	0.96	0	0.21	0.09	0.3	101.54	0.08	0.18	0.25	0
Cotton_A_00721	5.75	1.12	0.95	7.4	5.15	28.82	16.93	9.46	27.67	2.2	4.88	0.96	439.92	25.33	25.6	6.02
Cotton_A_00722	60.56	14.85	3.57	73.63	30.24	32.79	30.6	29.44	103.73	16.52	185.42	1.17	54.87	22.72	49.28	292.91
Cotton_A_00723	44.54	14.53	10.12	53.01	84.16	63.47	47.05	67.81	72.09	40.28	18.81	9.68	44.89	37.31	33.1	82.09
Cotton_A_00724	74.88	0.37	0.13	3.64	0.1	0.16	0.02	0.2	3.92	0.12	0.21	0.26	0.62	0.24	2.15	9.08
Cotton_A_00725	0.03	0.04	0.05	0.08	0.12	0	0	0.08	0.29	0.18	0.01	0	0.04	0.04	0.04	0
Cotton_A_00726	0	0.04	0.02	0.01	0	0	0	0	0	0.05	0.01	0	0.05	0.01	0.03	0.01
Cotton_A_00727	0.21	3.3	0.77	4.72	2.43	4.06	4.99	2.39	2.49	4.09	16.35	0.11	8.92	7.31	4.81	2.18
Cotton_A_00728	24.69	42.09	35.46	84.87	151.06	169.23	170.17	188.43	47.79	115.15	63.72	380.25	170.75	119.35	123.14	67.71
Cotton_A_00729	95.62	26.37	16.21	62.08	61.16	299.19	24.91	97.54	18.82	144.52	25.83	56.86	35.74	21.52	37.52	233.11
Cotton_A_00730	1.14	0.51	0.24	0.45	0	0.23	0.01	0.02	0	0.2	0.35	444.73	0.54	0.59	0.41	0.04
Cotton_A_00731	30.84	35.87	24.69	64.1	75.86	90.74	69.69	80.59	63.98	71.8	40.31	162.93	81.8	68.14	66.62	90.85
Cotton_A_00732	3.73	6.99	5.47	14.1	31.64	22.52	24.5	32.55	4.75	20.66	16.34	80.61	23.44	18.21	18.51	8.8
Cotton_A_00733	2.64	4.03	3.07	8.48	24.34	12.28	10.21	12.97	5.42	8.93	7.84	11	8.8	7.1	8.99	6.63
Cotton_A_00734	0.03	0.13	2.7	0.34	0.35	0.07	1.65	0.06	0.63	12.02	1.44	0.02	4.37	6.76	0.01	1.48
Cotton_A_00735	0	0.05	0	0.08	0.09	0	0	0.11	0	0.08	0	0	1.35	0.02	0	3.76
Cotton_A_00736	119.91	2767.91	3418.59	1367.89	80.29	82.84	144.83	107.27	397.54	1234.74	2378.52	98.93	229.61	948.76	984.44	452.68
Cotton_A_00737	0.15	0.91	0.45	1.26	1.02	0.19	1.66	1.44	0.19	3.92	0.29	0.53	12.14	2.25	1.99	20.89
Cotton_A_00738	0.07	0.52	4.05	1.13	1.08	0	0	0.01	1.53	0.62	0.04	0.01	0.02	0.07	0.17	0.37
Cotton_A_00739	4.63	3.69	2.55	18.44	52.82	32.46	32.6	38.36	3.91	35	14.05	20.41	38.59	24.19	13.96	12.56
Cotton_A_00740	1.79	5.05	1.21	6.11	9.33	8.82	5.94	12.6	4.58	4.89	7.32	6.56	11.6	10.93	8.27	7.54
Cotton_A_00741	84.21	46.81	31.15	97.87	109.48	137.36	98.58	133.5	130.29	84.13	37.41	139.32	97.76	94.97	76.63	78.23
Cotton_A_00742	0.23	0.67	0.43	1.78	3.67	2.51	2.27	3.12	0.89	1.92	1.35	3.21	3.05	1.91	1.48	0.85
Cotton_A_00743	8.47	0.32	0.51	3.5	14.25	32.55	85.86	17.71	4.5	9.33	0.52	0	15.16	9.76	0.74	5.22
Cotton_A_00744	43.25	0.87	2.1	5.55	3.42	4.88	6.41	5.61	7.11	2.15	0.58	0.8	3.64	3.05	0.8	6.8
Cotton_A_00745	6.28	67.26	33.35	79.97	66.55	283.35	131.9	163.86	39.3	175.52	76.87	4.07	110.2	193.07	161.87	13.65
Cotton_A_00746	4.85	25.59	16.14	31.7	46.34	45.63	41.12	39.31	21.72	39.19	36.57	27.54	57	43.73	40.46	23.19
Cotton_A_00747	15.25	11.55	9.6	21.52	39.92	67.24	38.94	69.86	17.76	38.14	11.87	6.6	47.45	33.14	22.87	25.8
Cotton_A_00748	46.79	32.48	28.18	54.38	61.46	107.8	44.08	131.3	99.31	67.81	28.21	48.93	85.4	83.36	53.22	92.22
Cotton_A_00749	0.11	0	0	0.08	0.07	0.25	0	0.17	0	0.25	0.28	0	0	0	0	0
Cotton_A_00750	0.06	0.08	0.03	0.04	0.03	0.02	0	0.01	0.02	0.04	0.02	0.18	0.04	0.08	0.07	0.01
Cotton_A_00751	6.44	7.77	4.25	11	20.85	12.41	13.43	14.35	6.25	10.42	10.77	36.44	11.26	9.32	13.91	7.8
Cotton_A_00752	1.03	6.02	6	7.7	21.12	10.97	9.58	14.3	4.01	8.32	8.26	6.35	8.75	6.4	6.98	4.88
Cotton_A_00753	0.12	0.04	0.03	0.02	0.22	0	0	0.11	0.01	0.04	0.03	0	0.59	0.08	0.04	0.11
Cotton_A_00754	0.2	13.38	9.27	9.49	11.63	12.44	7.38	9.2	3.42	11.48	12	14.69	8.84	6.95	11.29	3.44
Cotton_A_00755	2.41	7.57	4.89	9.03	10.51	10.59	8.07	9.2	6.83	9.54	11.13	7.27	11.68	9.95	21.87	20.49
Cotton_A_00756	0.3	9.86	12.87	24.57	19.91	57.11	23.35	37.5	7.17	4.53	2.06	0.73	11.69	10.14	26.42	47.72
Cotton_A_00757	1.21	15.8	15.7	32.95	25.49	81.45	27.03	52.26	7.36	8.58	2.26	1.26	18.25	17.96	37.41	64.2
Cotton_A_00758	20.19	11.46	7.32	17.52	23.25	21.25	23.17	19.23	23.69	11.99	11.96	22.43	15.84	9.98	17.2	33.03
Cotton_A_00759	192.37	52.43	27.39	175.87	50.9	99.1	55.04	65.3	522.13	26.06	61.73	101.91	49.21	45.43	113.19	594.23
Cotton_A_00760	1.02	0.09	3.26	0	0	0	0	0	0.05	0.14	0.1	0.12	0.19	0.78	0.09	0.12
Cotton_A_00761	21.51	130.41	825.08	67.6	6.36	7.05	13.67	8.48	23	135.02	82.33	5.03	23.52	191.1	24.71	29.44
Cotton_A_00762	2.08	0.06	0.05	1.08	6.8	8.13	2.31	8.25	0.09	1.35	0.05	0.03	2.93	0.8	0.07	3.41
Cotton_A_00763	6.79	3.44	2.45	8.5	15.07	13.89	18.21	12.21	9.95	4.21	4.12	9.42	7.78	4.49	9.18	11.07
Cotton_A_00764	10.79	12.41	8.06	18.75	37.17	42.42	30.43	47.91	17.85	28	16.83	74	30.78	25.62	29.08	18.42
Cotton_A_00765	2.45	6.99	4.66	9.87	23.06	12.89	19.36	15.27	5.07	12.46	7.37	17.79	13.76	11.96	12.96	6.43
Cotton_A_00766	0	0.36	0	0	0.06	0.02	0	0.01	0	0.01	0.19	0	0.01	0	1.04	0.01
Cotton_A_00767	0.08	0	0.03	0.01	0.01	0.02	0	0	0.06	0	0	0.02	0.03	0.04	0.02	0
Cotton_A_00768	0.03	0.12	0.52	0.26	0.43	0.02	0	0.04	0.11	0.4	0.02	0.01	0.29	0.19	0.37	0.02
Cotton_A_00769	0.02	0.27	0.54	0.29	0.14	0.36	0.12	0.01	0.02	0.03	0.24	0.06	0.03	0.29	1.65	0.02
Cotton_A_00770	0.67	5.09	3	6.97	17.36	7.72	10.05	11.1	1.06	10.1	9.46	6.28	7.51	6.46	11.74	2.35
Cotton_A_00771	2.48	6.59	3.34	10.68	38.46	27.66	28.11	26.3	5.63	10.98	9.17	7.79	14.83	10.88	10.61	8.5
Cotton_A_00772	0	0.03	0.02	0.02	0.89	0.33	0	0.18	0	0.01	0	0	0	0	0.02	0
Cotton_A_00773	3.2	29.28	30.67	41.39	118.54	199.29	230.4	131.45	8.27	125.82	130.5	426.47	207.56	131	27.72	12.48
Cotton_A_00774	0.11	0.85	1.2	1.45	1.23	0.71	2.52	1.39	0.09	1.61	1.11	0.59	1.35	2.41	1.44	0.21
Cotton_A_00775	2.62	6.29	4.52	8.81	17.65	10.37	13.01	13.7	6.73	9.1	8.08	14.97	11.28	8.72	10.09	9.4
Cotton_A_00776	4.24	3.22	1.94	5.66	11.77	6.43	7.95	7.14	4.73	5.13	4.23	3.62	6.81	5.24	6.52	6.36
Cotton_A_00777	0.48	0.89	0.93	1.96	5.73	3.04	4.53	2.94	0.7	2.09	2.18	2.43	1.61	1.5	1.77	1.77
Cotton_A_00778	0.89	4.07	14.54	9.82	37.17	22.88	36.67	33.5	1.97	18.72	8.45	13.17	30.2	20.08	5.13	6.28
Cotton_A_00779	4.88	4.9	3.97	5.33	11.59	8.81	9.66	8.6	7.39	6.26	6.03	31.13	6.45	6.02	8.52	6.94
Cotton_A_00780	0.01	0.25	0.05	0.1	0.2	0.07	0.08	0.84	0.03	0.19	0.66	0.55	0.96	0.18	1.21	0.08
Cotton_A_00781	0	0.25	0.21	0.1	0.14	0.49	0.58	0.13	0.01	0.73	0.55	0.03	0.21	0.19	0.2	0.38
Cotton_A_00782	0.86	0.04	0	0.1	0	0	0.01	0	0	0.02	0	0	0.05	0.03	0.03	0.04
Cotton_A_00783	6.43	9.01	3.14	11.13	13.34	9.4	10.92	10.29	11.75	11.76	11.96	8.17	11.88	7.2	15.27	12.44
Cotton_A_00784	9.06	11.33	7.81	13.8	33.62	15.35	30.32	20.72	19.36	11.78	15.21	33.4	22.21	15.61	19.73	10.99
Cotton_A_00785	0.09	0.18	0.73	3.54	18	3.66	9.08	12.68	0.22	2.6	0.61	0.16	8.5	5.72	0.13	0.29
Cotton_A_00786	6.43	35.94	66.19	35.78	15.91	28.77	32.09	32.54	23.72	74.72	39.25	7.56	494	227.8	30.96	10.58
Cotton_A_00787	0	0.41	0.19	0.53	2.1	6.28	0.66	5.81	0.22	0.86	0.33	0.06	0.87	0.37	0.36	0.13
Cotton_A_00788	27.63	10.04	21.62	16.75	38.32	22.92	4.74	39.65	12.29	10.22	4.98	1.96	5.63	7.62	19.06	31.89
Cotton_A_00789	3.84	30.32	36.55	38.66	16.63	16.13	6.13	11.32	35.81	44.57	30.37	4.42	13.7	25.93	41.67	32.38
Cotton_A_00790	4.18	13.27	7.23	17.05	15.24	29	7.94	13.42	5.91	28.04	36.13	0.31	33.8	71.14	13.97	16.15
Cotton_A_00791	32.25	6.19	3.49	16.24	18.99	11.34	18.66	9.94	16.22	7.32	6.81	3.39	6.19	6.04	13.55	11.21
Cotton_A_00792	51.58	6.69	8.22	24.1	20.62	17.79	18.47	16.59	38.93	9.41	11.84	12.77	11.53	13.8	11.95	27.48
Cotton_A_00793	3.96	1.99	0.88	4.2	5.16	4.61	4.09	4.53	3.79	2.25	3.93	2.34	3.02	2.87	5.68	4.08
Cotton_A_00794	113.55	16.4	0.92	32.69	9.8	76.63	3.45	67.22	107.25	4.5	4.98	28.82	5.21	5.4	18.04	54.78
Cotton_A_00795	3.83	0.49	0.28	2.11	2.53	1.77	7.59	2.24	1.55	0.7	0.64	8.27	0.86	1.05	1.78	3.09
Cotton_A_00796	791.48	8.16	2.49	51.95	1.1	0.82	0.3	0.62	5.67	4.65	1.1	3.95	0.52	11.82	102.86	15.14
Cotton_A_00797	0	0	0	0	0.03	0	0	0.01	0.01	0.01	0	0	0	0	0	0
Cotton_A_00798	0	0	0	0	0	0.01	0.05	0.01	0.07	0.01	0	0.01	1.36	0.01	0	0.01
Cotton_A_00799	0	0.01	0.21	0	0.05	0	0.46	0	0.36	1.65	0.58	0	33.44	0.95	0.19	0.14
Cotton_A_00800	0.5	0.91	0.16	2.54	2.14	0.94	0.74	1.53	1.47	3.61	8.88	0.5	5.07	4.86	1.85	0.72
Cotton_A_00801	0.15	0	0.06	0.06	0.21	0.74	0	0.44	0	0	0	0	0.03	0.03	0	0.04
Cotton_A_00802	18.39	21.33	9.78	28.26	37.63	34.85	31.58	32.99	28.02	26.54	31.01	34.57	35.63	27.38	36.46	31.74
Cotton_A_00803	15.85	8.3	8.12	17.51	35	44.12	46.16	47.58	17.15	20.96	11.96	56.86	25.79	21.29	23.12	23.59
Cotton_A_00804	11.8	26.82	12.51	39.74	83.71	62.87	53.45	71.94	29.62	50.83	34.09	180.71	44.47	29.88	51.84	38.42
Cotton_A_00805	15.61	17.94	6.02	20.92	29.42	27.81	23.77	26.9	19.85	21.55	18.55	72.79	21.93	15.44	36.7	27.77
Cotton_A_00806	0.72	1.14	2.4	3.01	9.77	29.55	17.15	19.13	1.12	6.39	1.81	2.4	4.16	6.06	1.34	1.12
Cotton_A_00807	40.93	13.19	10.11	36.91	51.19	39.57	27.77	46.25	39.55	31.93	26.57	20.47	28.7	19.05	37.62	55.87
Cotton_A_00808	0	0.02	0	0	0.01	0.03	0	0	0	0	0	0.02	0.01	0	0	0
Cotton_A_00809	0	0	0	0	0	0	0	0	0	0	0	0	0	0	0	0
Cotton_A_00810	0	0	0	0	0	0	0	0	0.01	0	0	0	0.12	0	0	0
Cotton_A_00811	4.81	25.65	16.77	23.45	21.43	18.22	23.06	24.85	22.92	43.71	27.36	26.59	63.05	44.17	63.55	14.36
Cotton_A_00812	6.41	3.19	3.04	6.5	14.13	11.22	24.15	12.25	10.1	4.53	4.77	71.93	11.27	8.09	4.98	3.48
Cotton_A_00813	140.58	59.28	25.01	98.96	101.97	106.93	92.14	91.76	162.41	99.93	42.9	53.6	101.87	83.39	137.28	126.81
Cotton_A_00814	3.63	3.44	2.41	8.37	17.17	15.97	12.26	14.81	7.41	8.57	6.17	7.12	8.94	6.74	8.31	10.06
Cotton_A_00815	0.89	0	0.04	0.16	0.98	0.35	0.88	0.28	0.03	0.14	0.05	0	0.34	0.1	0.01	0.07
Cotton_A_00816	1.42	0	0	0.1	0.33	0.62	0.1	1.45	0.06	0	0	0	0.05	0	0.01	0.22
Cotton_A_00817	0.23	0.93	0.94	1.55	4.2	1.98	2.18	2.17	0.36	1.26	0.45	0.67	0.68	1.29	1.89	0.54
Cotton_A_00818	0.13	0.04	0	0.07	0.22	0.26	0.08	0.17	0.2	0.07	0.07	0.03	0.09	0.05	0.18	0.14
Cotton_A_00819	0	0.01	0	0	0	0	0	0	0.01	0	0	0	0	0	0.01	0
Cotton_A_00820	0	0	0	0.02	0	0.03	0	0	0	0	0.04	0	0.28	0.31	0	0.03
Cotton_A_00821	8.72	4.2	1.67	8.05	11.3	7	7.98	6.39	14.94	6.62	7.2	3.3	6.01	5.4	7.78	12.46
Cotton_A_00822	0.35	15.68	1.87	2.88	0	0.1	0	0.08	0.09	1.43	7.1	0.19	0.93	0.7	20.82	0.65
Cotton_A_00823	0	0.36	0.33	0	0.02	0.11	0	0.06	0	0.14	0	0	0	0.08	0.15	0
Cotton_A_00824	1.52	1.64	1.11	1.84	6.34	2.32	3.93	3.32	0.4	2.18	3.08	23.43	1.99	0.8	2.67	2.18
Cotton_A_00825	0.08	0.05	0	0	0.02	0.13	0.12	0.01	0	0	0.04	0	0	0	0.03	0
Cotton_A_00826	84.52	1345.09	2770.88	814.87	103.65	78.4	136.07	78.28	154.9	1150.97	1484.43	105.99	291.3	1087.24	672.83	168.21
Cotton_A_00828	0.08	13.9	3.93	3.53	4.18	1.44	1.7	2.1	0.43	9.18	11.13	0.32	2.08	5.07	14.85	0.81
Cotton_A_00829	16.76	21.07	12.51	37.1	18.77	22.54	20.41	22.51	44.95	29.96	39.94	6.05	31.96	28.43	32.74	43.42
Cotton_A_00830	0.15	0	0.03	0.3	1.34	0.06	0.29	1.01	0.01	0.01	0.03	0	0.04	0.08	0	0
Cotton_A_00831	0.25	0.27	0.1	0.86	0.45	2.31	5.72	0.44	0.04	2.76	0.03	0	0.82	0.27	0.33	0.04
Cotton_A_00832	62.08	1.88	0.54	3.4	0.1	0.14	1.07	0.03	1.96	0.28	2.15	0.31	2.22	1.96	2.52	8.02
Cotton_A_00833	5.43	3.94	2.72	8.35	10.72	12.31	9.95	13.43	11.08	9.82	8.59	14.49	15.26	15.46	6.22	12.47
Cotton_A_00834	3.57	16.29	5.7	8.8	4.91	6.52	4.77	5.98	10.81	9.57	20.2	4.84	16.39	10.31	22.19	6.76
Cotton_A_00835	0.19	0	0.14	0.32	2.6	0.83	0.53	0.88	0.09	0.88	1.17	0.43	0.33	0.82	0.03	0
Cotton_A_00836	1.42	9.02	5.24	13.7	35.78	21.19	17.92	31.33	4.13	19.89	17.43	42.56	27.54	18.24	23.44	7.23
Cotton_A_00837	26.44	1.28	3.3	8.33	20.12	16.65	4.9	14.4	6.15	3.07	1.26	0.34	14.23	6.75	2.05	44.21
Cotton_A_00838	3.21	2.66	3.2	7.87	23.27	72.55	84.15	115.59	6.04	21.94	6.36	3.51	62.46	56.01	7.21	7.8
Cotton_A_00839	0.11	2.88	1.21	2.7	13.06	5.32	6.19	8.6	0.52	3.57	3.44	1.89	4.16	3.03	4.47	0.89
Cotton_A_00840	0	5.86	1.24	8.19	7.74	5.88	4.25	10.42	6.87	6.54	9.45	0	13.43	5.31	9.46	0
Cotton_A_00841	0.02	0.04	0.17	0.01	0	0.01	0	0	0	0	0.29	0.2	0.71	0.4	0	0.75
Cotton_A_00842	0	0.31	0.14	0.06	0	0	0.02	0.02	0	0	0	0	0.03	0.04	0	0
Cotton_A_00843	0	0	0	0	0	0	0	0	0	0	0	0	0	0	0	0
Cotton_A_00844	1.01	0.1	0.74	0.21	0.16	0.12	0	0.24	0.28	0.16	0.33	1.06	0.43	0.29	0.2	2.48
Cotton_A_00845	0	0.63	0.87	1.95	8.56	5.02	4.69	5.16	0.15	3.45	0.58	0.29	2.71	1.92	0.61	0.21
Cotton_A_00846	43.4	23.52	16.23	37.91	42.54	55.7	35.05	48.75	48.15	47.93	20.53	27.19	44.59	41.23	38.87	37.74
Cotton_A_00847	0.23	4.04	10.23	21.96	93.43	41.05	11.95	54.41	1.2	28.21	12.21	0.9	47.27	31.91	10.34	2.14
Cotton_A_00848	0	0.11	0.2	0.13	0	0.21	0.1	0	0.06	1.26	0.79	0	12.05	3	0	0.1
Cotton_A_00849	0	0	0	0	0	0	0	0	0	0.09	0	0	0.01	0	0	0
Cotton_A_00850	0	0	0	0.09	0.07	0.19	0	0.04	0	0	0.04	0	0	0	0.11	0
Cotton_A_00851	0	16.01	2.6	3.43	0.04	0	0	0	0	4.95	15.81	0.11	1.32	2.99	7.65	0
Cotton_A_00852	0	27.71	3.92	5.74	0.13	0.06	0	0	0	9.28	26.75	0.4	2.36	5.56	11.96	0.15
Cotton_A_00853	0.07	0.39	0	0	1.51	6.89	71.39	0	0	0	0.15	0	0.1	0	0.12	0.05
Cotton_A_00854	0	1.75	0	1.91	0	0.1	0.06	0	0.11	0.38	1.42	0.06	0.66	0.06	14.12	0
Cotton_A_00855	17.13	0.08	0	0.84	0.18	0	0	0	0.75	4.58	0	0	0.43	0.95	0.55	1.61
Cotton_A_00856	0	0.45	0.12	0.44	0	0	0	0	0	0.19	0.35	0	0.42	0.08	1.48	0
Cotton_A_00857	0.86	8.8	8.46	19.53	31.49	49.47	27.42	54.31	9.59	25.03	21.06	9	28.91	22.17	9.4	14.74
Cotton_A_00858	11.45	11.55	13.33	34.63	64.39	99.77	50.44	93.92	46.61	19.79	16.72	21.12	63.82	40.06	21.88	38.16
Cotton_A_00859	7.23	2.95	1.95	3.19	1.03	0.13	0.24	0.52	5.7	0.15	0.53	0.12	21.17	24.78	2.76	11.61
Cotton_A_00861	0.39	0.45	0.48	1.84	6.15	6.44	1.8	10.06	0.53	2.22	1.06	0.71	3.25	3.17	1.72	0.7
Cotton_A_00862	5.06	21.5	15.26	32.69	84.35	69.15	66.35	86.77	8.54	50.45	25.45	54.88	44.95	39.31	47.46	19.11
Cotton_A_00863	0.11	1.57	16.18	3.04	20.81	7.18	2.26	11.83	0.14	2.81	0.86	17.1	1.81	10.34	0.88	0.74
Cotton_A_00864	2.57	6.24	4.77	8.98	9.45	7.08	5.9	7.72	4.34	9.4	8.65	10.2	12.82	12.17	13.3	9.24
Cotton_A_00865	0	0	0	0	0.01	0	0	0.01	0	0.01	0.08	0.63	0.22	0	0.01	0
Cotton_A_00866	0.09	0.01	0	0	0	0	0	0.01	0	0	0	0.19	0	0	0	0
Cotton_A_00867	0.48	0.31	0.04	0.39	0	0.01	0.01	0.01	0.14	0.23	2.54	0.02	3.64	0.56	0.13	0.18
Cotton_A_00868	0.01	0.95	0.06	3.54	0.37	0.08	0.03	0.08	0	0.05	0	0	2.01	0.09	0.14	0.06
Cotton_A_00869	0.36	0.83	2.3	0.54	0	0.12	0.09	0.06	0.2	6.26	0.03	0	2.52	4.08	0	0.08
Cotton_A_00870	1.1	31.33	4.64	27.9	37.6	27.32	10.07	23.38	2.93	43.17	53.95	1.83	20.99	17.87	81.61	3.31
Cotton_A_00871	3.16	8.45	8.99	11.24	38.51	28.28	32.37	36.07	1.06	13.69	12.03	15.35	23.34	16.85	23.97	1.45
Cotton_A_00872	1.63	3.56	2.99	5.87	18.81	12.33	14.2	15.93	2.39	7.52	5.96	5.73	11.56	10.93	5.99	6.2
Cotton_A_00873	2.04	1.66	0.9	4.23	8.56	11.02	5.76	9.35	2.92	5.46	1.84	1.63	2.89	2.87	3.66	4.51
Cotton_A_00874	18.82	0.49	0.35	2.52	0.96	0.39	0.07	0.76	2.09	0.24	0.36	0.18	0.4	0.41	3.07	41.01
Cotton_A_00875	5.02	7.98	4.66	18.57	56.44	38.53	13.37	29.19	15.19	15.55	8.89	11.74	18.27	14.92	30	21.24
Cotton_A_00876	5.99	0	0.03	0.44	0.37	0.2	0.09	0.3	0.22	0.12	0.03	0.06	0.13	0.11	0.17	0.61
Cotton_A_00877	58.54	7.65	4.23	25.63	16.57	11.3	17.1	8.98	27.97	13.67	9.1	39.22	12.23	11.13	29.06	31.56
Cotton_A_00878	8.45	7.2	9.57	8.19	7.03	5.23	3.15	6.2	9.31	6.13	5.87	4.41	4.49	5.5	9.45	7.61
Cotton_A_00879	0.01	0	0	0	1.02	0.71	0.13	0.18	0.01	0.12	0.08	0.12	0.05	0.5	0.19	0.42
Cotton_A_00880	0.65	7.42	27.51	56.02	206.7	177.94	108.14	303.46	2.24	94.74	16.37	5.69	137.84	107.64	18.74	3.11
Cotton_A_00881	9.35	10.46	2.53	14.43	7.92	6.96	8.7	7.22	31.46	7.89	9.01	40.71	10	7.84	19.17	21.31
Cotton_A_00882	0	0	0.31	0	0	0	0	0.01	0.1	2.84	0.04	0.01	9.8	8.53	0	0.09
Cotton_A_00883	0.89	0.03	0.06	0.09	1.21	0.31	0.72	0.63	0.06	0.01	0	0.04	0.02	0.05	0.06	1.17
Cotton_A_00884	0.79	8.6	4.92	9.34	23.22	15.79	13.71	19.57	1.7	15.32	12.22	2.49	15.12	10.86	20.53	11.33
Cotton_A_00885	1.79	6.41	4.31	11.32	29.88	20.92	28.92	32.23	3.51	7.25	10.16	27.85	20.6	12.42	11.33	10.57
Cotton_A_00886	0.96	7.01	4.94	13.97	22.29	7.3	18.71	12.15	2	27.96	6.13	1.72	12.81	22.13	11	1.9
Cotton_A_00887	5.27	4.26	2.02	6.62	5.25	4.86	8.24	5.36	7.74	5.6	5.26	3.73	8.95	5.37	8.6	22.38
Cotton_A_00888	3.49	9.41	7.01	9.65	0.73	55.52	0.09	6.04	13.93	50.53	0.26	0.69	2.36	30.25	12.7	15.82
Cotton_A_00889	0	0.36	0	0	0.1	0.55	1.03	0	0	0.1	0.05	37.12	0.32	0	0.53	0
Cotton_A_00890	0	0.02	0	0.09	0	0.05	0.47	0.04	0	0.1	0.14	0.12	2.18	0.13	0.19	0.13
Cotton_A_00891	2.58	1.57	0.07	1.47	0.05	0.1	0.03	0.19	1.77	1.08	1.96	1.41	17.91	1.96	1.81	3.3
Cotton_A_00892	0.01	0	0	0	0.02	0.13	0.18	0.16	0.06	0	0.04	0.04	8.19	0.8	0.05	0.13
Cotton_A_00893	24.59	24.77	8.92	39.81	8.16	13.01	6.33	14.07	60.04	15.37	13.83	7.62	14.06	22.7	47.31	47.49
Cotton_A_00894	77.37	24.94	10.99	58.99	46.47	29.96	41.3	36.14	129.15	26.23	27.27	71.59	31.47	27.98	33.24	67.46
Cotton_A_00895	6.63	14.89	5.86	13.43	6.9	13.98	5.18	26.06	7.36	11.69	3.98	1.07	13.58	11.48	14.29	1.36
Cotton_A_00896	0.08	0.08	0.61	0.37	0.78	1.26	1.36	0.58	0.11	1.93	0.88	0.74	0.77	1.4	0.31	0.01
Cotton_A_00897	1.03	387.34	620.99	254.3	9.86	5.79	44.62	3.22	37.42	590.94	475.7	7.09	48.95	230.71	150.68	9.65
Cotton_A_00898	5.55	5.28	1.68	11.85	0.99	20.94	11.29	0.62	19.36	21.18	6.43	0.56	28.51	26.16	29.8	3.4
Cotton_A_00899	9.68	20.75	4.74	26.21	13.38	15.06	13.7	10.88	38.03	16.11	24.81	8.34	20.02	18.96	29.88	45.35
Cotton_A_00900	92.99	42.98	76.86	123.43	91.42	201.06	100.48	184.92	308.01	139.62	33.7	43.92	158.37	179.79	96.38	148.3
Cotton_A_00901	0.09	1.12	0.31	0.61	0	0	0.18	0	0.02	1.22	0.54	0	0.02	0.06	0.05	0.02
Cotton_A_00902	0.02	0	0.43	0.06	0.15	0.2	0	0.08	0	1.92	0	0.01	0.78	2.49	0.05	0.01
Cotton_A_00903	0.09	0	0	0	0	0	0	0	0.01	0	0	0	0	0	0	0
Cotton_A_00904	0.67	0	0	0	0	0	0	0	0.3	0	0.03	0	0.03	0	0.07	0
Cotton_A_00905	0.02	0.04	0.26	0.02	0	0.25	0.01	0.26	0	0.54	0	0	0.25	0.66	0.07	0
Cotton_A_00906	427.94	15.29	1.71	48.26	1.68	1.14	0.51	1.31	105.22	6.43	7.33	1.64	0.5	1.19	98.04	3.25
Cotton_A_00907	1.37	1.13	0.7	2.05	4.03	2.47	3.61	3.14	2.11	1.92	1.45	1.94	2.07	1.65	2.28	1.18
Cotton_A_00908	0.78	0.37	0.03	0.35	0	0.01	0	0	0.19	0.42	4.43	0	0	0	1.3	0
Cotton_A_00909	0.16	0.53	0	0.18	0	0.01	0	0.01	0.01	0.23	4.28	0	0	0	1.07	0
Cotton_A_00910	10.89	15.8	8.21	17.51	8.56	15.43	7.49	14.57	21.46	15	16.61	7.85	21.09	14.41	32.09	22.89
Cotton_A_00911	0.15	0.25	0.11	0.21	0.36	0.21	0.16	0.24	0.23	0.26	0.16	0.31	0.2	0.14	0.27	0.15
Cotton_A_00912	9.74	11.12	3.35	19.02	6.84	3.94	6.5	5.07	9.42	15.5	11.4	34.99	24.98	13.34	36.85	13.96
Cotton_A_00913	0.9	0.23	0.01	0.24	0.19	0.2	0.12	0.15	0.01	0.08	0.11	23.96	0.09	0.17	0.97	0.64
Cotton_A_00914	3.15	13.24	8.74	16.98	29.81	32.57	20.31	34.71	13.13	24.1	12.43	16.18	30.31	22.76	22.34	12.11
Cotton_A_00915	0.52	0.19	0.24	0.96	5.91	2.96	1.62	5.83	1.18	0.94	0.89	2.08	2.12	1.32	0.04	0.89
Cotton_A_00916	0	0	0	0	0.14	0.05	0	0.1	0	0.01	0	0	0.01	0.01	0	0.07
Cotton_A_00917	0.48	5.62	4.34	6.99	17.15	11.06	10.38	10.9	2.13	12.39	9.1	21.87	11.35	9.55	12.16	2.47
Cotton_A_00918	2.03	4.03	2.56	6.9	19.63	10.41	8.18	14.44	4.59	7.49	7.3	5.92	11.75	7.61	7.92	4.41
Cotton_A_00919	89.29	1.16	0.15	5.18	0.94	2.92	9.32	0.99	3.96	1.24	2.1	0.3	5.71	1.87	2.84	16.7
Cotton_A_00920	3.33	8.44	3.11	7.71	14.61	15.83	10.82	15	5.63	15.69	6.32	10.84	13.02	9.87	10.16	10.77
Cotton_A_00921	8.99	15.35	22.98	12.19	8.98	7.6	11.56	8.29	3.47	12.22	15.47	6.41	6.07	10.02	14.12	3.87
Cotton_A_00922	30.08	33.38	17.08	44.7	52.15	34.14	56.2	39.01	34.21	57.93	44.99	552.12	47.45	43.82	59	39.21
Cotton_A_00923	0.06	0.42	0.35	0.86	7.04	1.63	72.01	1.18	0.28	0.15	0.06	1.44	0.8	0.73	0.23	0.17
Cotton_A_00924	0	0	0	0	0	0.29	0.77	0.06	0.01	0.01	0	0.01	0.29	0.01	0	0
Cotton_A_00925	0.58	4.84	3	4.4	5.99	5.21	5.78	8.19	2.12	3.6	4.87	1.06	16.64	19.53	2.8	5.26
Cotton_A_00926	0	0.01	0	0.22	2.55	0.01	0	0.27	0.01	0.06	0	0	0.02	0	0	0
Cotton_A_00927	4.18	13.34	39.66	108.72	368.22	972.74	78.07	744.06	29.84	85.19	27.39	1.95	80.76	37.74	10.3	83.56
Cotton_A_00928	26.24	6.3	1.08	5.56	2.86	0.75	4.25	2.24	5.35	1.01	11.08	50.44	11.96	13.96	15.25	88.37
Cotton_A_00929	0.26	2.23	1.94	4.92	31.29	37.99	24.35	35.66	0.53	8.04	15.23	0.74	13.29	10.3	4.23	2.98
Cotton_A_00930	1.59	0.14	0.04	2.46	2.51	0.87	1.52	1.72	1.7	0.63	0.13	0.86	0.52	0.27	0.65	0.51
Cotton_A_00931	51.89	41.19	23.99	68.42	106.5	105.25	69.89	91.98	144.83	49.22	25.61	25.01	73.04	61.58	72.36	78.16
Cotton_A_00932	4.81	1.32	0	6.59	97.18	76.74	15.39	76.82	2.09	0.43	0.11	0	0.1	0.16	0.81	0.63
Cotton_A_00933	169.44	93.15	75.28	159.93	133.19	163.32	126.83	138.41	312.07	117.84	64.14	73.99	118.42	121.12	177.94	212.2
Cotton_A_00934	6.45	5.33	2.62	8.25	17.58	14.11	20.42	13.31	2.63	8.44	6.27	3.21	15.94	14.14	8.64	6.05
Cotton_A_00935	0	0.19	1.18	0.33	0.85	0.24	2.34	0.42	0	2.09	1.39	0.06	2.59	1.63	0.05	0
Cotton_A_00936	0	8.09	0.45	5.03	1.16	2.05	1.65	0.78	0.44	3.78	19.78	0.7	15	7.88	1.2	0.03
Cotton_A_00937	1893.31	3.78	4.75	80.48	1.5	2.09	4.11	3.79	72.03	1.12	9.92	6.41	2.13	3.33	45.35	251.65
Cotton_A_00938	0.06	1.38	3.87	1.99	1.11	0.74	0.65	1	0.4	5.34	3.34	0.23	6.95	9.39	1.36	0.39
Cotton_A_00939	0	2.98	2.77	16.03	6.36	6.78	3.39	6.21	0.55	8.17	13.1	0.3	39.83	24.94	6.21	2.32
Cotton_A_00940	1.17	0	0	0	0	0	0	0.07	0	0	0	1.76	0	0	0	0.06
Cotton_A_00941	16.63	6.85	1.11	10.58	10.58	1.13	3.67	1.76	14.61	2.05	2.13	282.15	5.43	4.36	25.33	21.1
Cotton_A_00942	0.01	0	0.06	0.06	0	0.01	0	0.01	0.01	0	0	0	1.33	0	0.01	0
Cotton_A_00943	1.58	0.77	0.4	1.3	2.92	1.23	1.66	1.77	1.22	0.85	1.47	0.45	1.45	0.98	0.9	1.68
Cotton_A_00944	39.9	1.54	2.65	9.05	2.93	3.92	3.89	3.71	7.09	5.77	6.86	0.32	30.91	27.41	4.43	24.85
Cotton_A_00945	2.75	0.79	1.56	8.5	46.77	28.49	19.17	32.4	1.05	1.76	2.26	0.63	27.41	4.93	2.45	2.46
Cotton_A_00946	421.75	2.32	0.25	117.87	0.97	0.64	1.59	1.65	596.47	0.42	3.95	0.56	1.6	0.31	1.72	171.05
Cotton_A_00947	0	0.06	0.35	0.44	0	0.46	0.04	0.05	0.25	3.86	0.02	0.02	3.64	4.27	0.11	0.02
Cotton_A_00948	6.35	11.88	4.5	10.73	8.52	11.93	10.91	9.45	24.87	10.67	7.24	6.84	11.52	8.87	7.95	26.66
Cotton_A_00949	47.3	36.21	15.43	33.7	79.86	83.9	74.17	77.6	28.64	60.26	40.98	78.04	40.44	34.65	49.51	36.95
Cotton_A_00950	3.99	2.97	3.12	5.72	19.07	10.43	27.35	18.31	3.69	5.36	6.21	55.42	10.39	8.28	5.81	6.69
Cotton_A_00951	0	0.04	0.03	0	0	0	0	0.01	0	0.18	0.27	0.08	1.09	0.08	0.01	0
Cotton_A_00952	0.11	46.2	10.97	24.93	0.17	0.27	0.16	0.06	1.1	126.59	107.32	0.69	20.17	50.11	20.11	0.47
Cotton_A_00953	0.06	27.23	5.27	8.92	0.83	0.84	0.7	0.64	1.01	16.25	22.4	0.89	2.19	2.54	21.28	0.14
Cotton_A_00954	0.01	0	0	0.01	0.01	0.02	0	0.03	0.01	0.01	0	0.01	0.02	0	0.01	0
Cotton_A_00955	0.02	0.04	0	0.01	0.02	0.08	0.01	0.04	0.03	0.05	0.04	0.01	0.03	0.04	0.06	0
Cotton_A_00956	0	0.08	0	0	0.01	0	0	0.01	0	0.08	0.15	0.02	0.01	0.07	0.01	0
Cotton_A_00957	0.07	0.25	0.14	0.18	0.01	0.03	3.59	0	0	1.98	0.28	0.03	0.04	1.9	0.21	0.11
Cotton_A_00958	0.2	2.82	5.78	9.86	59.35	44.75	12.96	79.18	0.37	10.13	4.02	0.61	10.15	7.87	3.28	2.02
Cotton_A_00959	4.34	7.59	2.06	7.59	5.26	4.2	2.53	3.3	9.95	13.9	8.14	16.12	16.03	11.22	8.52	6.65
Cotton_A_00960	0.11	0.29	0.08	4.66	28.78	9.45	21.46	13.88	0.67	3.43	0.21	0.04	5.33	3.67	0.28	0.57
Cotton_A_00961	0.17	0.01	0	0	0.08	0.01	0.16	0.29	0.11	0.14	0.02	0.01	0.19	0.11	0.05	0.03
Cotton_A_00962	2.5	0.31	3.57	9.05	50.29	27.97	20.11	49.04	12.53	12.57	3.59	0.5	34.94	29.8	3.73	8.07
Cotton_A_00963	0.57	1.16	1.74	3.19	15.29	10.77	12.57	10.91	0.92	6.28	2.3	2.87	3.67	4.05	2.79	1.51
Cotton_A_00964	11.15	0	0	0.7	0	0	0	0	0.75	0	0.01	0	0	0.01	0.24	1.32
Cotton_A_00965	16.5	46.64	31.55	86.72	219.63	210.59	201.07	247.49	26.91	110.27	59.76	1125.98	167.3	125.17	133.83	41
Cotton_A_00966	33.93	5.76	3.09	11.87	10.74	14.21	35.35	10.21	17.32	8.66	5.28	8.88	12.06	7.39	11.71	19.07
Cotton_A_00967	7.32	12.95	31	24.11	52.14	77.01	29.39	116.35	27.55	64.53	13.56	4.23	136.39	127.81	24.47	12.54
Cotton_A_00968	0.03	0	0	0.01	0.01	0.07	0.58	0.01	0.01	0.05	0	0.01	0.07	0	0.01	0.02
Cotton_A_00969	4.45	5.51	4.24	10.13	20.42	18.79	16.2	20.95	9.39	14.36	8.91	2.7	16.31	10.95	12.01	13.59
Cotton_A_00970	25.48	8.91	5.77	16.16	22.76	17.67	14.24	21.73	21.81	16.57	14.46	6.69	16.8	13.58	16.83	22.79
Cotton_A_00971	41.25	9.24	6.41	25.6	36.46	28.91	28.2	38.32	14.63	18.24	12.29	76.45	26.46	21.2	27.57	22.88
Cotton_A_00972	3.03	0	0	0.44	1.4	0	0.01	0.87	0.87	0.28	0.48	1.28	0.72	1.23	0.37	1.05
Cotton_A_00973	1.9	2.13	2.43	7.34	4.58	1.37	2.03	3.47	0.74	14.36	4.23	0.28	47.02	79.89	10.12	16.26
Cotton_A_00974	0.09	0	0.11	0	0.18	107.9	9.73	2.17	0.11	0.02	0.09	0	0.1	0.18	0	1.37
Cotton_A_00975	106.83	52.55	18.34	114.09	6.8	9.49	26.95	13.31	143.36	48.69	39.93	108.8	84.06	170.12	132.64	202.65
Cotton_A_00976	0.03	31.73	111.13	13.62	0.11	0.17	0	0	0	35.16	13.22	0.67	3.47	29.51	3.99	0.03
Cotton_A_00977	9.68	35.58	34	67.4	168.38	132.55	169.46	191.34	19.15	109.27	60.74	153.62	159.34	123.86	87.06	32.42
Cotton_A_00978	0.14	0.31	1.28	9.78	2.83	8.08	3.12	4.93	1.72	7.33	3.72	0.27	31.64	8.14	9.42	1.13
Cotton_A_00979	16.7	7.73	3.8	7.81	7.86	15.97	10.65	3.8	42.8	9.93	3.2	0.48	18.91	8.41	10.45	31.46
Cotton_A_00980	0.52	5.27	1.62	8.31	8.2	11.91	9.43	5.99	3.86	12.15	14.58	1.06	9.23	7.68	17.47	1.42
Cotton_A_00981	2.77	1.29	3.59	2.34	1.58	3.06	0.87	1.13	0.9	1.52	4.81	0.37	18.71	9.34	1.07	23.97
Cotton_A_00982	0.99	14.06	3.12	6.43	0.12	0.21	0.22	0.42	3.72	4.18	2.22	0.35	0.83	2.23	8.59	1.23
Cotton_A_00983	331.33	22.86	21.42	63.41	63.44	51.23	25.12	53.7	84.77	30.83	20.22	7.99	77.99	39.73	30.21	124.98
Cotton_A_00984	0.05	0	0.06	1.21	0	0.14	2.49	0	0	0.25	0.04	0.11	0.74	1.76	0.1	0.01
Cotton_A_00985	0.43	0.1	0.08	1.08	9.51	7.61	1.74	6.12	0.22	2.24	0.12	0.14	2.92	2.04	0.12	6.25
Cotton_A_00986	10.29	26.39	7.63	25.29	38.77	20.06	18.97	16.41	35.82	29.96	35.33	23.38	43.04	31.23	47.29	9.11
Cotton_A_00987	7.41	6.42	5.11	15.43	25.89	21.94	26.84	24.17	12.02	16.66	6.91	21.49	15.69	17.88	16.26	15.62
Cotton_A_00988	5.32	18.74	59.82	36.14	12.56	23.41	4.95	45.01	28.26	25	23.47	2.8	245.88	386.28	63.92	63.22
Cotton_A_00989	15.17	3.55	0.19	18.17	4.78	14.45	7.69	7.72	41.39	2.72	5.6	2.84	10.58	5.57	17.11	28.6
Cotton_A_00990	0.02	1.11	0.91	4.11	0.57	1.96	0.25	0.5	5.67	6.31	0.14	0.05	29.12	16.13	0.59	1.03
Cotton_A_00991	0.4	0	0	0	0.21	0.13	0.04	0.45	0.18	0.16	0.4	0	0.32	0.93	0	0
Cotton_A_00992	13.51	19.61	13.75	28.04	47.16	112.95	52.01	87.24	18.94	53.33	24.85	7.93	84.29	57.76	19.93	21.98
Cotton_A_00993	13	6.83	3.08	11.78	20.12	19.33	17.08	18.34	13.37	12.5	8.79	11.14	11.94	10.34	14.18	19.22
Cotton_A_00994	0.46	0	0	0.01	0.01	0.01	0	0.15	0.01	0	0	0.01	0.03	0	0.02	0
Cotton_A_00995	0.84	0.26	0.14	0.09	0.43	0.2	0.24	0.6	0.04	0.24	0.22	2.36	1.54	0.09	0.26	0.64
Cotton_A_00996	1.41	2.56	9.39	3.58	1.07	3.16	0	4.24	0.81	25.6	7.72	0.17	0.3	4.59	2.79	13.74
Cotton_A_00997	3.02	0.29	1.7	1.4	7.02	9.03	10.09	8.48	0.47	5.21	1.02	0.19	2.4	3.28	0.6	32.42
Cotton_A_00998	0.13	0.66	1.24	2.02	2.68	35.82	103.06	3.26	2.47	12.33	0.62	0.19	28.65	19.46	0.27	0.76
Cotton_A_00999	2.98	11.22	15.14	18.29	51.09	51.59	47.61	51.74	6.87	32.22	15.14	12.39	36.1	31.07	17.32	15.36
Cotton_A_01000	3.19	8.19	13.48	12.76	41.68	52.3	54.96	49.76	3.93	24.93	12.02	8.32	25.12	25.97	10.9	8.32
Cotton_A_01001	5.32	0.63	4.6	5.34	0.46	0.32	0.43	0.41	5.09	2.54	1.32	0.44	67.96	85.31	1.16	19.08
Cotton_A_01002	0	0	0.2	0.16	0.09	0.11	0	0.34	0.2	0.45	3.88	12.96	16.5	12.41	0.01	0.42
Cotton_A_01003	0.03	0	0	0	0	0.01	0	0.04	0	0	0	0.01	0	0	0	0
Cotton_A_01004	0	0	0	0	0	0	0	0	0	0	0	0	0	0	0	0
Cotton_A_01005	0	0	0	0.01	0	0	0	0	0.04	0	0	0.04	0.01	0	0	0
Cotton_A_01006	0	0	0	0	0	0	0	0	0	0	0	0	0	0	0	0
Cotton_A_01007	3.63	0.66	0.58	72.36	558.5	474.69	141.63	310.6	17.37	1.23	2.07	1.17	5.11	0.54	9.64	173.3
Cotton_A_01008	12.91	15.63	12.44	64.28	4.74	11.31	5.57	10.51	91.59	33.55	10.95	5.95	39.42	24.89	39.92	45.17
Cotton_A_01009	39.67	47.06	24.79	77.86	64.39	150.13	136.88	77.93	22.71	49.12	41.25	4.2	99.19	75.49	128	124.13
Cotton_A_01010	5.29	41.19	43.9	52.68	34.35	54.92	76.12	28.46	39.86	41.16	38.55	1.59	25.32	28.1	67.5	28.61
Cotton_A_01011	2.34	6.73	1.97	7.95	14.17	4.99	6.44	9.09	7.27	6.42	7	15.11	5.65	4.58	8.68	7.19
Cotton_A_01012	1.44	0	0	0.13	0.04	0.88	0	1.21	0	0	0	0	0	0.01	0.08	0.06
Cotton_A_01013	588.97	0.82	0.33	91.6	0.39	0.43	0.72	0.83	291.58	1.04	1.7	1.03	1.05	1	3.68	23.45
Cotton_A_01014	1.29	1.03	1.83	1.12	1.82	0.59	1.54	0.87	0.16	1.29	2.66	0.42	5.2	3.12	2.21	0.24
Cotton_A_01015	0.01	0.11	0.38	0.09	0.15	0.16	3.23	0.16	0	0	0.03	0.13	0.3	0.31	0	0
Cotton_A_01016	0.1	0	0	0.03	0.09	0	0	0	0	0	0	0	0.08	0	0	0
Cotton_A_01017	22.63	13.87	8.8	19.91	28.27	45.06	37	43.47	22.8	29.74	15.24	4.14	36.46	25.99	31.68	22.84
Cotton_A_01018	2.59	22.04	1.21	9.67	2.48	1.57	0.48	1.91	33.68	1.2	6.6	0.12	5.75	1.7	6.05	2.93
Cotton_A_01019	2.61	4.98	4.28	9.05	22.32	15.28	15.41	15.64	6.39	8.37	6.12	16.41	10.14	7.57	11.03	6.48
Cotton_A_01020	0	0	0.07	0	0.04	0.01	0	0	0	0.13	0.03	0	0.1	0.03	0.01	0
Cotton_A_01021	0.32	17.45	17.24	29.83	96.73	14.27	74.22	40.46	1.15	46.59	57.43	3.46	41.86	45.19	15.44	0.81
Cotton_A_01022	0	0	0.02	0.01	1.31	0.01	0.01	0.54	0.01	0.07	0.09	0	0.07	0.51	0.21	0
Cotton_A_01023	0.68	1.24	0.57	1.03	0.88	0.86	0	1.11	1.5	0	0.89	18.19	0.5	0.33	1.1	0.38
Cotton_A_01024	27.32	39.25	19.66	44.28	56.88	32.24	26.61	44.99	40.22	37.63	39.46	152.14	49.15	44.34	51.62	43.86
Cotton_A_01025	85.72	22.79	25.31	50.6	35.27	154.37	79.25	126.55	61.29	165.96	18.22	9.87	130.48	105.14	33.02	57.84
Cotton_A_01026	0.06	2.01	1.03	0.55	0.2	0	0.03	0.06	0.04	1.99	0.83	0.29	0.63	0.76	0.1	0.07
Cotton_A_01027	10.45	11.28	7.79	27.06	70.6	35.52	44.72	50.5	15.2	25.61	18.3	41.61	31.23	24.24	24.53	24.32
Cotton_A_01028	92.62	9.41	2.12	30.74	0.96	3.74	9.99	6.64	19.82	38.05	9.18	23.36	4.59	21.95	9.89	64.14
Cotton_A_01029	1.15	14.79	3.27	7.28	5.25	2.26	14.84	4.71	3.98	4.66	3.38	9.17	4.71	7.98	9.64	5.02
Cotton_A_01030	0.02	0	0	0	0	0	0	0	0	0	0	0.06	0.23	0	0.01	0
Cotton_A_01031	0.01	0.12	0.06	0.11	0.29	0.17	0.19	1.23	0.03	0.38	0.36	0.03	3.8	0.65	0.09	3.52
Cotton_A_01032	0.53	0	0.05	0.23	0.26	0	0.28	0.07	0	0.33	0	0	0.13	0.26	0	0
Cotton_A_01033	18.19	19.71	10.81	36.3	61.42	45	49.31	59.75	22.39	34.39	24.27	273.09	39.78	34.79	57.46	33.87
Cotton_A_01034	2.75	17.87	4.6	12.64	3.93	51.61	1.89	22.35	3.17	25.38	12.52	19.68	6.54	30.59	8.34	6.08
Cotton_A_01035	11.6	5.93	4.09	12.02	15.43	10.2	14.6	12.02	14.26	10.83	10.42	9.05	10.98	11.55	11.67	14.38
Cotton_A_01036	15.85	0.03	0	0.51	0.01	0.04	0.02	0.04	0.79	0	0.04	0.1	0.09	0.04	0.2	1.74
Cotton_A_01037	0	0.01	0	0	0	0	0	0	0.01	0	0	0.14	0.01	0	0	0
Cotton_A_01038	0.01	0	0	0	0.01	0.07	0	0	0	0.02	0	0	0	0.06	0	0
Cotton_A_01039	25.3	5.6	1.32	9.54	10.96	13.03	9.33	17.46	11.71	7.93	8.73	47.9	10.57	13.58	10.66	13.13
Cotton_A_01040	0.6	10.23	18.35	9.95	15.11	8.02	9.72	11.13	3.05	11.75	13.86	48.4	11.01	14.43	11.81	1.63
Cotton_A_01041	2.87	3.34	4.61	4.06	5.69	4.58	5.13	4.05	3.98	3.67	4	4	3.94	4.58	3.86	4.5
Cotton_A_01042	17.05	28.58	11.76	35.05	35.5	48.41	67.25	49.39	22.99	39.93	28.49	14.36	142.81	64.55	36.09	41.84
Cotton_A_01043	0	0	0	0.1	0.23	0.22	6.43	0	0.13	0	0.41	0	3.28	0.53	0	0.18
Cotton_A_01044	0.11	0.02	0.11	0.26	0.14	0	0.87	0.31	0.56	0.85	0	0	0.12	0.3	0.45	0
Cotton_A_01045	0	0	0	0.03	0	0	0	0	0	0	0	0	0.01	0	0	0
Cotton_A_01046	0.01	0	0.06	0	0	0	0	0	0	0.06	0.12	0	0.29	0.12	0	0.03
Cotton_A_01047	0	0	0	0.01	0.01	0	0	0	0	0	0.02	0.01	0	0	0.01	0
Cotton_A_01048	0	0	0	0	0.02	0	0.01	0	0	0.03	0	0	0	0	0.02	0
Cotton_A_01049	1.06	5.55	3.55	8.69	49.65	36.62	10.41	37.89	3.12	5.72	2.82	5.35	0.4	1.89	8.35	0.72
Cotton_A_01050	0.21	16.32	12.41	22.59	0.17	0.07	0.03	0.01	0.24	18.7	0.29	0.29	0.67	0.25	18.03	2.98
Cotton_A_01051	0.03	0.5	0.09	0.33	0.08	0.12	0.25	0.12	0.03	0.52	0.07	0.01	1.23	0.09	0.99	0.51
Cotton_A_01052	3.72	1.91	2.07	4.12	12.06	9.11	8.9	8.69	2.73	3.1	2.27	4.69	9.93	7.7	2.93	5.28
Cotton_A_01053	0.16	1.81	0.64	2.43	13.89	5.31	4.13	9.11	1.16	1.62	2	1.95	3.34	2.4	2.5	1.95
Cotton_A_01054	26.92	1.47	1.62	4	1.25	5.68	3.5	3.86	4.16	2.76	2.58	0.23	6.16	3.24	2.69	7.94
Cotton_A_01055	0.12	0.21	1.11	0.08	0.02	0.07	0.03	0.02	0.24	0.29	0	0.1	0.03	0.22	0.1	0.05
Cotton_A_01056	1.98	1.16	0.25	2.66	9.53	3.26	5.08	5.8	0.83	1.18	1.42	0	2.98	0.58	1.08	2.52
Cotton_A_01057	13.51	4.3	1.47	11.96	4.76	11.8	5	5.23	11.34	5.35	12.73	2.48	6.85	4.75	14.63	11.06
Cotton_A_01058	0.02	0	0.09	0.07	0.04	0.02	0	0	0	0.17	0.26	0	0.23	0.11	0.06	0.01
Cotton_A_01059	0.95	33.06	30.19	26.34	19.25	33.33	4.7	57.85	10.93	44.34	17.59	17.17	7.33	23.98	51.15	31.74
Cotton_A_01060	6.63	5.7	3.93	9.76	8	6.92	4.61	4.72	8.21	4.08	4.19	38.31	12.83	6.8	11.06	14.25
Cotton_A_01061	3.41	0.57	0.34	3.09	4.37	3.6	1.37	7.85	2.3	1.17	0.61	3.38	0.75	0.91	2.23	1.12
Cotton_A_01062	0.5	7.41	12.13	5.61	6.67	3.92	4.98	4.11	1.38	7.83	10.15	7.56	5.5	11.15	11.41	1.96
Cotton_A_01063	1.51	0	0	3.7	0.02	0.01	0.6	0.01	12.53	1.88	1.62	0.05	1.09	0.53	0	0.49
Cotton_A_01064	712.2	25.18	30.27	62.4	0.68	0.29	0.43	0.8	151.76	13.32	20.08	6.95	2.79	10.22	6.59	56.42
Cotton_A_01065	3.97	0.01	0	0.06	0.03	0.01	0	0.01	0.1	0.02	0	0.05	0.04	0.04	0.01	0.03
Cotton_A_01066	0.31	0.11	2.61	0.12	0.07	0.17	0.19	0	0	0.28	4.16	0	4.35	0.23	0	0
Cotton_A_01067	1.18	2.44	3.7	3.94	11.33	7.24	5.6	7.32	0.77	4.72	5.72	8.31	6	3.32	4.04	0.79
Cotton_A_01068	22.18	29.73	5.67	65.61	22.65	58.33	12.91	71.83	62.19	36.49	5.33	3.25	4.52	7.06	54.2	94.56
Cotton_A_01069	0.16	0.63	0.31	1.14	2.41	1.34	1.46	1.62	0.31	1.06	0.88	1.64	1	0.88	1.03	0.48
Cotton_A_01070	0.22	1.37	1.81	5.38	12.99	12.6	10.82	9.2	1.39	10.91	0.85	4.69	6.81	6.17	3.2	0.75
Cotton_A_01071	15.61	0	0.03	0.34	0.06	0.03	0.72	0.07	0.3	0.03	0.03	0.11	0	0.03	0.36	1.74
Cotton_A_01072	6.81	2.69	1.96	9.33	22.4	47.95	21.96	20.45	12.69	2.67	3.15	33.17	5.42	5.4	4.27	21.74
Cotton_A_01073	1.33	4.23	3.23	6.19	12.06	8.64	6.96	9.95	3.94	6.06	5.36	13.27	5.88	5.64	5.97	3.54
Cotton_A_01074	4.67	11.45	4.67	19.37	32.87	26.51	41.36	28.27	12.22	24.85	21.83	152.2	19.72	17.34	23.78	17.54
Cotton_A_01075	28.37	0.48	1.43	6	1.81	1.91	4.68	2.34	5.59	3.98	6.68	0.05	19.17	6.69	2.57	10.88
Cotton_A_01076	6.66	4.37	58.92	65.87	12.65	7.64	8.61	11.12	81.54	246.6	6.36	2.63	13.14	201	66.95	88.2
Cotton_A_01077	4.56	3.5	3.66	6.99	13.28	9.32	9.86	10.44	6.21	6.4	5.9	4.57	7.4	6.8	6.31	6.52
Cotton_A_01078	6.8	11.65	20.82	8.65	9.91	1.14	0.63	2.36	6.34	31.58	27.32	17.81	22.06	22.03	7.23	2.07
Cotton_A_01079	0.31	6.54	16.29	6.68	9.18	5.56	8.59	6.48	0.86	10.73	6.64	5	9.07	21.68	5.33	1.22
Cotton_A_01080	0.37	0	0	0	0.06	0.18	2.19	0.13	0.17	0.01	0.13	0.08	0.2	0.39	0.01	0
Cotton_A_01081	34.39	0.85	0.94	71.59	1124.13	1675.84	1676.06	855.43	9.34	3.36	5.4	2.94	3.91	1.71	2.72	8.23
Cotton_A_01082	0.05	13.66	5.25	14.15	1.71	1.53	1.28	0.9	4.29	54.25	31.53	0.5	43.44	49.06	7.67	1.81
Cotton_A_01083	0.01	0.38	0.25	0.43	0.16	0.09	0.08	0.08	0.16	1.42	1.29	0.01	1.18	1.7	0.37	0
Cotton_A_01084	0.49	0	0	0.21	0.39	0.02	0.06	0.14	0.51	0.18	0.46	0.27	0.28	0.34	0.05	0.39
Cotton_A_01085	7.32	4.38	3.12	8.03	7.83	5.39	7.07	5.98	8.15	5.97	10.13	10.82	6.19	5.48	6	10.63
Cotton_A_01086	0.26	0	0	0.04	0.02	0.02	0.01	0.03	0.01	0.24	0	0.02	1.45	0.19	0.02	0.05
Cotton_A_01087	276.67	198.03	28.95	188.38	0.85	0.68	0.92	0.98	103	184.18	110.24	2.28	20.19	109.98	80.57	230.47
Cotton_A_01088	0.12	0.58	0.45	0.79	2.38	2.14	1.96	2.36	0.1	0.96	0.56	0.39	0.83	0.98	0.87	0.29
Cotton_A_01089	0.03	6.41	1.11	4.96	1.9	0.5	2.33	0.89	0.09	10.43	33.1	0.5	3.17	3.14	8.22	0.11
Cotton_A_01090	0	0.04	0.03	0.14	0.01	0	0	0	0.01	0.09	0	0.02	0.03	0	0.11	0
Cotton_A_01091	0	0	0	0	0	1.5	0	0.54	0	0.07	0	0	0	0	0	0
Cotton_A_01092	0.38	0.02	0	0	0.15	0.23	0.11	0.05	0.46	0	0	1.24	0.18	0.28	0.03	0.18
Cotton_A_01093	8.07	10.85	3.9	13.6	14.13	16.99	14.82	13.56	14.84	14.13	13.57	40.19	14.89	11.36	20.73	13.14
Cotton_A_01094	0.08	0.12	0	0	0.04	0.07	0.12	0	0.55	0.11	0.1	0.1	0.12	0.06	0.49	0
Cotton_A_01095	7.6	13.34	6.3	19.31	32.73	17.75	14.91	21.43	13.14	18.19	19.29	30.07	15.94	13.51	25.18	15.72
Cotton_A_01096	8.03	10.73	8.11	16.72	28.78	21.42	17.4	21.77	16.69	20.67	14.96	12.95	29.44	23.76	20.3	15.26
Cotton_A_01097	2.9	3.7	1.9	6.87	30.46	7.95	12.45	17.87	4.35	7.69	5.01	47.18	6.26	5.23	7.9	4.49
Cotton_A_01098	9.54	6.77	4.49	11.61	26.62	16	22.48	21.41	7.07	15.59	11.76	52.67	22.17	16.79	10.32	10.35
Cotton_A_01099	0	0	0	0	0.22	3.33	0.52	1.8	0.04	0	0	0	0	0.01	0.07	0.01
Cotton_A_01100	15.66	4.48	2.8	7.05	10.79	6.89	8.51	7.75	7.29	6.02	7.83	21.77	8.58	6.14	5.76	10.07
Cotton_A_01101	46.43	22.26	13.69	38.87	56.72	40.64	52.41	42.04	44.79	30.78	31.31	38.23	38.66	34.28	40.11	46.03
Cotton_A_01102	7.39	10.43	2.35	10.7	23.79	24.84	21.05	17.43	9.86	10.48	11.49	4.19	12.65	9.64	14.49	13.9
Cotton_A_01103	1.26	8.45	11.25	10.94	15.31	11.59	8.94	11.26	3.94	13.97	12.19	10.49	8.51	12.03	14.83	2.63
Cotton_A_01104	11.05	25.95	11.37	39.81	87.97	87.74	61.39	94.5	21.59	44.73	30.82	74.02	59.89	42.94	64.67	45.26
Cotton_A_01105	34.95	43.39	47.06	32.38	27.29	45.74	29.93	38.12	39.43	33.32	30.72	8.95	40.29	45.88	30.53	28.98
Cotton_A_01106	25.27	17.26	8.93	24.9	15.07	24.06	13.03	18.28	28.23	25.02	24.88	16	31.64	20.56	27.4	37.99
Cotton_A_01107	38.65	52.35	34.36	85.22	108.92	138.59	96.8	135.17	83.36	112.19	63	91.19	114.34	89.63	120.33	77.62
Cotton_A_01108	18.28	0.05	0.01	5.33	11.19	19.99	14.69	19.64	13.02	0.59	0.12	0.14	2.07	1.18	0.54	6.58
Cotton_A_01109	0.43	0	0	0.98	18.2	0.72	0.78	10.47	0.67	1.59	1.69	2.51	2.32	5.88	0.94	1.43
Cotton_A_01110	2.33	7.3	7.45	24.24	161.82	45.48	77.16	120.71	14.51	26.11	16.46	46.58	42.61	40.91	9.12	11.08
Cotton_A_01111	0.02	0.04	0.01	0.09	0.01	0.03	0.01	0.01	0.17	0.04	0.02	0	0.12	0.02	0.02	0.01
Cotton_A_01112	0.79	2.23	2.18	5.69	34.29	15.55	16.28	24.8	2.88	5.74	2.39	16.41	11.61	7.52	3.68	1.18
Cotton_A_01113	40.18	17.43	21.92	18	10.79	7.97	9.05	7.88	34.91	12.68	11.61	50.51	10.62	13.18	14.16	10.95
Cotton_A_01114	14.56	10.4	7.62	7.35	4.58	12.88	8.54	10.18	3.65	10.66	15.38	5.4	12.84	14.1	10.65	1.15
Cotton_A_01115	3.96	4.89	2.6	8.77	16.8	10.63	10.1	11.88	8.13	8.12	6.48	15.8	8.4	6.89	7.88	8.57
Cotton_A_01116	12.72	13.68	6.69	18.08	23.89	23.45	21.99	20.07	18.28	18.72	18.05	222.81	20.66	16.67	28.61	16.26
Cotton_A_01117	3.07	1.26	2.54	1.01	0.53	0.5	0.37	0.37	1.62	1.1	1.41	1.53	0.65	0.92	0.92	1.99
Cotton_A_01118	85.58	22.09	17.12	45.65	84.41	98.89	74.72	99.02	36.14	54.3	29.66	70.34	65.18	53.09	54.95	49.25
Cotton_A_01119	3202.42	11.5	8.7	359.92	5.09	3.53	5.54	4.57	392.97	11.43	7.61	5.12	3.69	4.01	61.35	627.93
Cotton_A_01120	11.38	17.79	10.04	28.08	46.37	31.62	29.43	34.27	26.17	31.84	24.1	52.49	38.43	28.57	31.97	22.9
Cotton_A_01121	5.07	3.32	1.58	5.81	10.88	5.65	8.77	7.4	5.19	4.81	6.21	6.07	5.28	4.37	4.93	7.08
Cotton_A_01122	15.49	0.06	0.36	1	0.47	0.17	0	0.2	0.47	0.25	0.14	0.06	0.11	0.33	0.26	1.83
Cotton_A_01123	1.53	4.83	7.09	6.01	13.44	14.26	7.05	8.99	2.77	7.01	4.41	6.05	6.35	7.23	4.47	1.87
Cotton_A_01124	31.95	9.16	11.75	27.13	22.19	22.82	15.96	17.22	16.13	22.38	24.44	20.51	35.54	47.8	21.52	32.22
Cotton_A_01125	1.51	0	0	0.25	1.27	0.57	0.12	0.85	0.08	0.11	0.23	0	0.97	2.16	0.34	3.51
Cotton_A_01126	10.66	0.24	0.05	8.66	0.09	0.36	0.63	0.64	4.3	0.09	0.65	0.13	0.61	0.16	1.32	215
Cotton_A_01127	4.6	6.37	12.99	11.15	2.24	3.43	2	2.69	7.85	9.15	8.87	85.32	80.79	99.53	16.68	12.32
Cotton_A_01128	22.81	19.13	15.95	40.83	86.99	97.57	85.53	101.97	24.01	61.15	34.96	33.19	78.57	55.94	45.05	56.73
Cotton_A_01129	13.14	20.25	13.03	32.72	21.05	8.96	12.68	14.6	27.8	18.3	22.73	28.49	36.23	30.21	46.23	39.09
Cotton_A_01130	0.09	11.11	2.87	5.26	8.56	4.85	1.9	6.03	1.67	8.9	6.94	1.77	16.8	12.03	12.16	5.84
Cotton_A_01131	5.33	4.31	1.95	9.67	10.36	9.03	11.77	10.52	7.54	7.77	9.08	24.18	9.27	6.69	8.75	9.75
Cotton_A_01132	6.1	4.35	2.92	10.32	11.09	9.18	14.4	11.22	9.25	8.28	8.17	22.4	11.56	8.58	7	12.08
Cotton_A_01133	0.15	6.96	1.62	8	3.37	10.1	8.78	2.66	1.53	1.91	0.36	1.35	23.67	0.92	85.24	15.04
Cotton_A_01134	8.21	14.69	5.8	22.41	51.86	36.79	28.4	41.98	12.75	20.86	16.6	32.24	30.49	20.23	52.99	20.68
Cotton_A_01135	0.15	2.89	7.31	6.12	13.8	15.56	8.99	28.15	0.67	25.32	0.64	0.26	14.66	18.96	1.89	3.07
Cotton_A_01136	1.79	0.06	0.13	1.64	1.02	1.16	2.29	2.51	0.91	0.93	0.16	4.01	5.59	0.96	0.59	31.57
Cotton_A_01137	23.56	20.54	18.16	40.07	86.44	82.06	58.88	65.69	43.74	47.64	26.41	65.16	47.52	47.56	43.76	44.53
Cotton_A_01138	43.02	17.39	10.3	34.09	37.65	40.32	56.91	43.78	73.67	22.2	14.72	126.95	24.43	24.3	35.7	32.94
Cotton_A_01139	0.03	0.02	0.44	0.13	0.64	1.11	0.81	0.84	0.05	0.16	0.02	0.73	2.7	0.96	0.03	2.59
Cotton_A_01140	0.58	1.37	3.45	8.77	8.51	27.98	5.82	18.02	3.65	18.59	12.29	0.73	92.08	79.05	4.32	0.69
Cotton_A_01141	9.13	17.31	14.49	22.45	49.04	52.24	44.64	49.01	18.53	39.02	19.81	6.24	57.71	42.83	35.77	11.21
Cotton_A_01142	18.15	88.22	116.59	140.59	114.86	54.34	132.65	69.51	119.24	234.25	233.68	17.26	153.06	220.13	185.4	37.24
Cotton_A_01143	12.06	23.21	10.92	25.98	9.77	12.71	23.52	7.39	87.15	18.16	32.77	8.63	12.48	11.27	28.02	8.89
Cotton_A_01144	1.43	8.71	1.23	9.34	17.04	25.87	9.61	22	2.87	10.87	6.7	12.74	12.15	7.72	8.66	2.4
Cotton_A_01145	0	0	0	0	0.6	0	0	0.68	0	0	0.34	0	0.26	0.4	0.26	0
Cotton_A_01146	236.03	1.98	0.36	8.79	1.16	1.64	0.77	5.89	7.4	0.79	1.82	0.75	0.81	0.85	5.1	24.09
Cotton_A_01147	0.46	30.48	3.35	8.59	0.31	0.27	0.41	0.24	0.84	7.02	11.56	0.89	3.53	3.98	55.05	0.2
Cotton_A_01148	0	2.89	0.55	1.8	0.15	0.11	0.07	0.05	0.28	10.24	2.32	0.42	23.7	4.39	25.59	1.48
Cotton_A_01149	41.43	29.33	25.75	293.79	15.9	14.42	12.4	10.45	722.35	133.83	66.48	2.76	113.44	178.69	48.06	125.45
Cotton_A_01150	1.17	0.47	0.96	8.4	58.51	69.55	32.27	161.11	1.11	19.88	0.97	1.16	0.86	3.57	0.98	1.69
Cotton_A_01151	13.25	14.67	9.14	18.01	29.47	28.66	30.85	32.34	27.29	18.77	10.35	58.56	25.43	22.83	23.61	26.98
Cotton_A_01152	1.51	7.18	1.76	3.23	1.47	2.01	3.96	1.89	0.51	2.99	3.43	48.1	9.13	2.54	7.5	0.66
Cotton_A_01153	2.65	0.87	0.11	3.67	0.09	0.09	0.45	0.16	5.41	2.22	1.41	0.04	8.61	7.51	1.52	2.6
Cotton_A_01154	59.2	16.93	8.63	34.1	9.95	8.15	9.19	7.66	75.06	8.7	7.78	22.94	18.51	20.93	13.14	27.86
Cotton_A_01155	6.91	4.11	2.65	7.54	14.59	11.06	7.09	13.27	9.14	5.72	4.11	12.81	6.62	6.47	7.39	7.34
Cotton_A_01156	9.48	6.34	3.17	11.85	15.93	17.71	13.16	17.59	13.87	10.99	10.28	26.77	12.24	8.36	11.21	7.93
Cotton_A_01157	38.43	48.03	36.51	32.7	4.44	1.06	6.57	1.68	59.81	20.57	52.78	1.42	13.58	27.8	43.38	11.07
Cotton_A_01158	0.25	0	0	0.73	3.09	0.11	0.03	0.67	0	0.39	0	0.06	1.42	0.27	0	0
Cotton_A_01160	2.79	2.79	2.12	15.93	18.88	21.88	21.57	18.19	22.4	20.81	8.45	3.58	25.79	21.32	10.51	8
Cotton_A_01161	23.83	4.56	2.15	6.59	7.22	6.14	6.06	5.74	11.27	6.83	4.99	32.88	4.11	4.59	6.54	7.97
Cotton_A_01162	1.71	6.92	4.91	8.21	6.47	4.04	3.86	4.7	7.61	5.91	6.2	6.1	3.15	3.81	6.93	7.65
Cotton_A_01163	7.13	6.77	3.63	16.21	27.76	22.68	13.93	19.8	16.8	13.56	9.39	9.43	18.54	15.39	17.9	15.96
Cotton_A_01164	1.15	0.54	3.76	13.59	113.63	12.71	91.88	65.23	0.83	11.69	2.07	9.04	26.76	34.71	1.18	0.39
Cotton_A_01165	3.47	0.61	0.52	1.61	9.41	1.59	36.14	3.55	0.63	0.3	0.95	351.15	1.05	0.96	1.03	0.32
Cotton_A_01166	36.55	14.91	23.18	34.75	52.5	79.45	89.89	67.01	26.84	96.69	22.82	38.91	89.19	83.05	27.48	40
Cotton_A_01167	0.09	2.63	3.88	4.03	6.34	2.11	2.37	6.85	0.42	5.68	0.75	6.12	3.87	10.29	7.26	0.7
Cotton_A_01168	8.61	21.66	7.43	28.03	78.78	71.7	55.77	75.38	5.62	47.12	37.22	126.08	46.89	30.13	52.6	6.97
Cotton_A_01169	0.01	1.08	0.41	1.05	0.16	0.04	0	0.31	1.63	0.53	0.06	0.09	0.17	0.39	0.51	0.16
Cotton_A_01170	0.18	0.35	0.55	0.93	5.72	1.44	2.18	4.36	0.51	0.49	0.11	0.1	1.51	1.22	0.29	0.16
Cotton_A_01171	0.28	0.02	0.13	1.24	5.93	1.38	1.42	3.13	0.32	0.86	0	0.06	0.47	0.52	0.08	0.64
Cotton_A_01172	0.22	0.7	0.57	1.68	11.34	3.08	2.17	5.98	0.65	1.98	0	0.33	1.76	1.43	0.13	0.63
Cotton_A_01173	6.4	26.39	0.85	10.78	0	0	0.13	0.11	2.03	17.65	3.47	1.23	4.36	13.96	95.07	1.44
Cotton_A_01174	2.54	31.98	65.83	33.57	1.7	1.25	0.81	3.41	8.22	31.75	29.04	12.97	177.18	357.64	79.49	17.11
Cotton_A_01175	19.16	2.19	1.05	7.98	15.74	13.52	6.22	13.33	4.11	5.77	2.3	3.6	10.3	14.41	6.12	28.05
Cotton_A_01176	3.74	4.2	2.14	5.49	12.16	6.5	10.61	7.63	2.52	5.17	4.4	17.71	5.56	4.66	5.17	2.3
Cotton_A_01177	9.43	9.4	4.45	17.4	37.65	17.63	17.75	25.67	11.02	13.5	18.27	19.13	16.04	16.34	16.21	23.53
Cotton_A_01179	0.71	1.73	1.25	3.9	36.18	5.23	14.7	11.27	0.52	3.32	8.12	48.5	20.95	3.37	5.39	0.6
Cotton_A_01180	59.28	53.21	22.51	60.56	79.75	77.49	43.34	86.41	92.01	65.19	39.86	32.9	82.39	50.91	110	67.75
Cotton_A_01181	0.21	0.72	2.23	10.35	40.82	8.17	35.48	22.08	0.28	15.4	1.49	3.35	22.02	13.17	0.87	4.27
Cotton_A_01182	3.28	4.11	2.5	7.41	8.76	5.06	5.41	6.26	8.12	8.91	5.8	6.16	5.69	7.59	9.58	9.44
Cotton_A_01183	49.31	32.14	20.67	56.99	50.57	50.14	40.22	47.62	73.7	40.15	35.05	33.22	76.18	100.2	68.71	132.26
Cotton_A_01184	0.2	0	0	0.05	0.57	0.03	0.08	0.26	0	0.07	0.51	0.03	0.2	0.05	0.01	0.02
Cotton_A_01185	0.06	3.83	2.02	5.05	9.69	4.51	7.34	5.35	1.31	4.74	5	9.85	10.04	4.22	4.58	0.33
Cotton_A_01186	0.09	0.38	0.14	0.35	0.71	0.02	0.24	0.38	0.29	2.71	3.04	0.01	12.14	2.28	0.01	0.11
Cotton_A_01187	0.84	1.9	1.52	3.51	9.13	5.24	3.99	7.16	2.32	5.22	3.07	1.14	5.77	3.69	2.66	2.19
Cotton_A_01188	34.2	1.09	3.27	2.78	1.92	0.86	1.16	2.75	1.88	3.95	2.36	5.89	9.56	21.87	3.45	4.91
Cotton_A_01189	2.18	0.54	9.39	4.86	3.18	0.64	3.46	3.36	25.97	1.85	1.55	0.7	20.57	11.88	1.4	2.53
Cotton_A_01190	1.69	3.81	2.49	5.95	13.08	13	7.26	14.15	7.64	4.45	3.66	76.91	5.18	4.72	5.02	6.83
Cotton_A_01191	3.66	15.61	10.26	20.33	38.68	48.87	47.58	45.18	15.62	27.37	15.08	16.25	24.52	22.57	22.29	6.73
Cotton_A_01192	0	0	0.09	0.06	0.07	0.07	0.07	0.06	0	0	0.05	0.27	0.04	0.14	0.07	0.08
Cotton_A_01193	0.05	0.97	1.66	3.35	10.55	11.56	7.12	10.45	0.41	11.83	4.42	6.99	13.2	11.8	4.94	1.32
Cotton_A_01194	31.12	11.54	1.07	14.07	5.6	2.49	7.74	3.15	2.1	13.45	11.07	1.54	10.11	12.13	29.1	5.2
Cotton_A_01195	0	0	0	0	0	0	0	0	0	0	0	0	0.1	0.22	0	0.01
Cotton_A_01196	4.24	35.31	9.31	21.23	6.85	3	15.8	4.86	5.03	13.82	23.12	3.34	4.45	12.17	39.53	2.27
Cotton_A_01197	0.39	0.48	4.51	1.92	0.01	0.07	0.25	0	0.31	0.89	0.06	0.06	5.44	15.48	0.37	1.13
Cotton_A_01198	0.07	0.19	0.78	2.51	14.86	3.14	3.66	6.76	0.17	3.4	1.81	0	24.19	11.58	0.4	0.53
Cotton_A_01199	10.11	3.23	2.52	5.82	3.39	6.05	3.21	7.38	7.61	4.48	5.51	6.7	8.52	7.11	5.6	10.06
Cotton_A_01200	21.09	19.48	13.33	30.62	23.22	52.27	36.76	39.8	66.74	30.67	14.54	10.47	51.18	43.98	32.41	31.7
Cotton_A_01201	0	0	0	0.04	0	0	0	0.15	0	0	0.01	0.13	0.02	0.01	0.02	0.04
Cotton_A_01202	0.91	3.01	0.9	5.35	18.21	41.64	25.29	22.24	2.12	4.72	11.34	2.67	7.66	4.08	6.19	0.73
Cotton_A_01203	1.73	10.55	6.03	13.2	38.2	16.59	21.47	24.33	4.66	19.18	13.5	44.81	20.62	12.51	19.43	9.73
Cotton_A_01204	0.55	2.27	0.94	3.41	5.47	1.86	4.08	3.18	3.86	4.46	5.08	3.24	4.6	4.68	4.25	1.55
Cotton_A_01205	2.35	0	0.01	0.1	0.06	0.01	0.03	0	0.04	0.01	0	0	0	0.02	0.03	0.27
Cotton_A_01206	0.03	0	0	0	0	0	0	0	0	0	0	0	0	0	0	0
Cotton_A_01207	0.1	0	0	0	0.07	0.01	0	0	0	0.01	0	0	0.01	0	0	0
Cotton_A_01208	0.03	0.06	0.12	0.19	0.4	39.9	0.68	1.38	0.06	0.51	0.05	0.22	0.2	0.6	0	0.27
Cotton_A_01209	11.57	6.46	3.76	12.1	19.42	15.3	16.22	17.39	11.49	10.13	9.09	18.69	10.84	9.32	12.04	14.69
Cotton_A_01210	2.53	0.76	0.22	3.06	9.24	59.51	6.81	55.67	4.2	7.29	0.21	0.26	2.79	3.8	1.25	0.83
Cotton_A_01211	2.56	33.96	5.25	46.24	128.1	13.69	13.27	58.62	35	26.61	31.28	2.04	22.29	30.16	145.11	22.18
Cotton_A_01212	36.17	33.36	4.76	89.35	16.8	17.11	17.66	14.96	250.84	15.49	29.21	24.49	22.66	18.2	69.73	66.02
Cotton_A_01213	1.62	2.12	2.06	1.84	0.59	5.76	13.12	1.42	0.64	0.91	1.89	0.29	1.54	2.16	1.35	11.97
Cotton_A_01214	9.98	9.02	7.16	13.44	29.1	19.35	29	23.13	11.84	17.06	22.79	7.41	52.26	29.01	10.04	9.32
Cotton_A_01215	0.27	0.13	1.52	1.59	7.49	0.63	2.6	3.36	0.08	1.96	0.66	3.48	5.77	6.5	0.49	0.38
Cotton_A_01216	0.55	4.81	6.95	5.28	13	15.56	1.71	14.86	1.07	7.07	10.99	1.01	21.54	16.01	5.06	0.71
Cotton_A_01217	0.34	1.13	0.57	2.23	6.03	5.5	4.05	8.26	1.61	4.56	2.99	0.52	6.92	5.06	1.46	0.91
Cotton_A_01218	0	0	0	0	0	0	14.44	0	0	0	0	25.65	0	0	0	0
Cotton_A_01219	27.57	46.18	27.38	78.24	96.74	57.34	80.99	51.32	52.35	84.41	138.38	115.52	113.62	73.91	100.14	80.23
Cotton_A_01220	0	6.82	1.22	3.54	0.73	1.57	2.12	1.36	0.41	3.51	1.45	0.05	0.77	1.36	0.61	0.21
Cotton_A_01221	0.25	1.94	1.21	3.23	8.48	8.61	6.95	9	0.81	5.45	4.05	0.48	5.44	5.97	1.71	0.78
Cotton_A_01222	15.88	20.26	7.9	28.26	54.04	39.24	36.12	39.54	19.51	25.88	24.15	120.31	39.36	23.46	33.7	22.28
Cotton_A_01223	13.03	11.07	5.38	19.33	41.66	26.69	28.27	31.04	11.75	19.27	17.17	82.53	28.59	17.04	25.21	15.51
Cotton_A_01224	0.37	0	0	0.35	1.33	0	0	0.57	0	0.3	0.9	1.1	0.32	1.08	0.21	0.31
Cotton_A_01225	47.4	31.54	23.61	49.18	94.96	174.69	130.09	106.28	22.94	91.03	44.63	38.94	99.39	60.58	60.07	84.18
Cotton_A_01226	0.8	1.22	1.03	1.75	3.83	2.4	2.83	2.98	1.95	1.7	1.35	1.29	1.9	1.53	1.9	1.36
Cotton_A_01227	0.14	0	0	0.5	0.45	0.22	0	0.74	0.13	0	0.05	0.02	0.02	0.02	2.71	0.13
Cotton_A_01228	2.01	0.44	1.53	2.94	6.2	23.73	4.59	17.63	1.69	3.85	0.17	4.25	1.49	2.39	0.5	24.75
Cotton_A_01229	11.22	8.92	5.29	13.68	33.86	25.87	22.49	30.77	10.42	16.17	10.84	57.14	20.3	17.42	17.55	27.2
Cotton_A_01230	1.13	1.72	0.62	3.49	7.27	9.78	42.38	7.49	1.08	3.16	3.43	0.81	16.66	6.72	1.07	0.86
Cotton_A_01231	0.14	1.42	0.6	0.8	0.73	0.68	0.1	2.02	0.15	0.77	1.15	0.15	0.92	0.53	2.27	0.14
Cotton_A_01232	6.34	10.21	6.86	15.08	31.44	26.24	29.85	27.95	12.7	11.52	9.44	70.26	20.43	14.5	19.56	14.88
Cotton_A_01233	10.3	10.21	6.54	8.98	14.82	12.98	10.69	12.77	9.41	9.55	9.44	20.95	11.25	8.95	14.76	23.38
Cotton_A_01234	35.72	0.21	0.11	1.16	0.09	0	0.09	0	1	0	0.06	0	0.12	0.13	0.63	12.4
Cotton_A_01235	1.42	0	0.05	1.17	2.03	2.58	0.15	3.82	0.23	0	0.25	1.34	0.12	0.13	0.31	66.27
Cotton_A_01236	34.85	42.11	93.35	51.19	46.31	43.36	45.49	33.51	40.55	73.43	45.24	38.76	36.19	75.5	74.29	26.17
Cotton_A_01237	29.47	13.6	4.3	29.39	14.91	13.91	12.19	15.4	24.19	24.27	18.59	38.12	18.99	18.54	30.54	54.29
Cotton_A_01238	0.01	7.4	5.18	1.27	0.15	0.17	0	0	0.14	2.73	0.8	0	0.71	1.51	2.41	0.32
Cotton_A_01239	46.81	49.28	29.85	60.94	27.72	91.71	17.86	44.72	123.78	63.16	45.49	3.17	169.27	114.47	124.85	207.41
Cotton_A_01240	0.06	0.05	0	0.46	3.61	2.99	1.4	3.33	0	0.36	0.66	0.01	1.05	0.32	0.01	0.01
Cotton_A_01241	34.84	14.53	5.57	17.87	22.19	21.84	23.33	23.44	18.26	16.87	19.52	44.53	22.24	16.67	28.84	28.24
Cotton_A_01242	0.07	0.25	0.02	0.35	0.37	0.27	0.31	0.08	0.07	0.28	0.42	7.35	0.19	0.07	0.73	0.1
Cotton_A_01243	1.15	2.28	1.32	3.56	11.3	8.95	3.7	12.75	1.88	9.76	7	3.26	22.47	11.16	4.14	0.64
Cotton_A_01244	3.72	14.36	5.42	19.18	34.68	26.59	20.65	31.22	7.11	22.58	18.36	49.97	19.8	14.46	31.78	13.28
Cotton_A_01245	7.67	10.88	2.11	7.32	11.25	20.18	31.63	8.96	14.83	3.93	9.45	3.62	7.99	7.41	15.88	14.1
Cotton_A_01246	0	1.05	1.57	11.23	43.37	37.86	26.61	31.78	0.37	30.05	2.78	1.89	28.5	19.95	3.07	0.46
Cotton_A_01247	0.01	0.03	0	0.01	0.01	0.02	0	0.01	0.02	0.01	0.08	1.04	0.09	0	0.03	0
Cotton_A_01248	13.78	16.22	10.92	23.7	36.6	45.65	34.09	40.98	17.59	31.66	15.06	49.89	34	37.9	34.54	16.77
Cotton_A_01249	1.56	5.53	6.71	10.76	8.2	10.88	10.4	8.41	6.13	19.01	7.84	3.32	21.64	33.71	9.63	3.16
Cotton_A_01250	13.08	37.55	100.09	71.47	28.1	260.34	35.32	91.86	13.4	146.29	108.17	2.6	12.59	42.91	87.17	61.66
Cotton_A_01251	2.57	14.65	15.71	31.48	118.84	78	102.76	108.78	7.71	51.54	20.03	65.81	89.72	64.65	33.21	13
Cotton_A_01252	6.36	13.79	8.96	25.87	53.87	68.29	39.64	59.98	14.73	37.09	16.9	25.16	44.05	33.32	35.18	19.32
Cotton_A_01253	1.1	1.01	1.3	2.08	2.59	3.33	4.77	2.72	1.54	2.94	2.91	4.61	4.29	3.82	2.1	1.64
Cotton_A_01254	204.1	0.51	0.17	9.06	1.59	0.78	0.47	0.92	6.61	0.09	0.55	0.54	0.12	0.24	5.14	25.5
Cotton_A_01255	17.81	15.4	8.9	19.48	18.45	23.58	30.26	18.24	38.06	17.41	21.44	32.39	21.84	16.21	30.69	28.33
Cotton_A_01256	0.18	0	0	0	0.1	0	0	0	0	0	0	0	0	0	0	0.05
Cotton_A_01257	26.27	21.85	10.17	25.76	20.28	31.43	26.18	21.55	39.98	23.63	17.58	38.38	25.96	18.89	44.88	32.62
Cotton_A_01258	12.67	54.2	50.26	69.72	37.96	23.12	31.36	28.36	48.84	86.5	76.86	24.7	35.29	135.17	91.99	24.14
Cotton_A_01259	0.02	0.02	0	2.17	32.59	57.2	6.49	21.38	0.23	0.39	0.81	0	0.29	0.33	0.06	0.2
Cotton_A_01260	1.45	1.85	2.49	3.5	7.09	5.12	7.98	5.48	1.04	7.08	5.44	10.08	2.46	4.04	7.09	1.32
Cotton_A_01261	0.51	0.38	0.16	0.53	2.19	2.62	2.39	2.61	0.25	0.48	8.99	0.37	17.75	7.09	0.7	1.16
Cotton_A_01262	0.35	0.15	0.54	0.34	0.53	1.23	1.66	0.4	0.19	0.25	0.15	0.02	1.1	0.65	0.17	0.27
Cotton_A_01263	4.16	0.07	0.08	1.39	0.95	0.25	0.5	0.19	0.24	0.43	0.15	0.04	0.92	0.45	0.12	0.71
Cotton_A_01264	4.36	3.93	1.86	6.47	14.78	15.23	9.27	10.6	5.32	7.06	4.91	8.16	4.92	3.69	8.66	4.86
Cotton_A_01265	0.58	1.08	0.6	1.71	2	6.83	3.89	6.08	0.97	2.75	2.74	1	6.75	3.16	3.02	2.35
Cotton_A_01266	2.48	8.35	7.09	18.41	39.64	26.8	12.08	34.54	17.1	23.04	7.7	6.31	21.4	21.47	31.67	18.4
Cotton_A_01267	6.64	18.2	15.6	39.88	114.26	100.36	85.89	126.69	18.08	59.98	24.73	188.76	85.92	67.56	55.99	18.71
Cotton_A_01268	0.5	0	0.02	0.15	0.01	0.13	0.02	0.02	0.22	0	0	1.19	0.09	0.01	0.05	0.47
Cotton_A_01269	0.09	0.52	0.38	1.36	4.17	3.1	2.51	3.19	0.87	2.55	1	0.5	1.61	1.28	1.21	0.68
Cotton_A_01270	0	0.18	0.16	1.15	15.08	2.18	3.39	9.04	0.07	0.69	0.05	0.01	1.29	1.54	0	0
Cotton_A_01271	1.57	8.14	2.93	11.88	36.4	41.61	10.47	33.72	5.83	11.41	11.06	3.91	9.32	7.28	13.42	13.3
Cotton_A_01272	0.16	2.71	3.28	8.15	35.49	38.88	11.15	26.97	1.69	16.02	16.27	0.46	56.84	32.6	1.78	1.56
Cotton_A_01273	34.98	0.19	0	2.47	6.47	13.57	0.94	9.6	1.58	0.13	0.24	0.17	1.04	0.37	1.13	5.27
Cotton_A_01274	7.59	6.86	4.79	11.26	14.66	13.08	11.76	13.1	8.69	11.44	11.35	29.79	12.67	10.45	10.71	12.56
Cotton_A_01275	1.04	0.34	0.4	2.2	14.75	4	5.29	11.22	0.29	1.59	0.52	0.2	2.6	2.01	0.77	0.58
Cotton_A_01276	13.95	12.3	5.51	19.31	30.7	20.29	18.11	18.1	18.25	18.66	15.99	168.63	15.78	11.4	21.45	23.52
Cotton_A_01277	0.66	2.58	0.69	1.15	2.6	7.2	6.41	3.31	0.24	1.43	4.37	7.48	6.9	9.06	2.64	1.16
Cotton_A_01278	0.62	0.09	0.27	6.47	71.78	15.98	63.73	36.68	0.45	1.12	0.33	22.74	5.14	3.11	0.14	0.46
Cotton_A_01279	2.53	4.89	1.97	6.9	18.58	9.41	9.23	12.02	3.88	7.03	6.48	11.98	5.93	4.8	7.85	5.2
Cotton_A_01280	23.27	189.99	16.86	553.52	72.44	13.09	17.05	32.17	344.55	196.31	51.95	8.27	9.87	9.69	395.54	5632.37
Cotton_A_01281	0	0.01	0.43	0.03	0.58	0.17	0.14	0.49	0.02	0.14	0.14	0.06	1.57	0.51	0.04	0.04
Cotton_A_01282	61.01	31.81	5.52	23.21	0.38	0.34	0.39	0.38	30.38	5.56	10.02	1.54	5.26	10.83	77.67	10.81
Cotton_A_01283	34.8	28.05	9.99	33.17	21.18	17.56	18.86	15.21	54.96	27.13	17.17	46.17	13.03	13.37	33.97	41.96
Cotton_A_01284	124.13	6.24	5.18	12.67	19.14	17.22	3.05	48.76	30.75	8.29	10.78	175.24	11.97	6.5	10.25	9.35
Cotton_A_01285	68.45	0.84	0.57	96.07	2.74	4.4	29.28	2.98	62.75	0.33	2.2	1.25	3.13	1.35	77.48	908.84
Cotton_A_01286	165.49	21.89	15.34	104.76	11.6	7.88	20.7	6.87	111.37	26.51	9.36	5.69	31.88	42.58	80.85	376.59
Cotton_A_01287	4.23	8	4.05	7.06	29.38	25.58	19.48	21.06	4.61	6.52	5.86	9.43	10.36	8.5	8.42	16.42
Cotton_A_01288	107.92	78.27	20.71	114.07	62.32	70.91	88.81	58.93	232.12	52.52	59.39	114.46	72.77	55.06	105.43	122.43
Cotton_A_01289	1	1.72	1.67	3.44	11.6	10.29	4.89	8.19	1.32	4.59	2.78	0.21	13.23	14.62	2.28	2.09
Cotton_A_01290	0.97	22.99	26.37	18.13	29.38	22.65	19.5	25.17	6.65	20.53	22.21	15.12	20.49	22.21	29.13	4.83
Cotton_A_01291	1.49	25.22	3.17	19.62	9.45	1.9	12.01	1.68	7.03	13.6	20.59	1.97	16.59	23.17	71.38	2.35
Cotton_A_01292	12.22	11.5	8.91	18.57	18.64	34.1	35.16	18.12	14.86	23.47	28.99	9.45	24.95	37.49	25.85	32.97
Cotton_A_01293	12.09	2.19	1.14	5.32	6.43	9.08	6.28	8.76	5.25	5.59	4.43	1.87	7.33	5.04	4.48	7.42
Cotton_A_01294	9.58	6.76	2.79	7.25	6.25	12.84	8.12	7.42	10.56	6.67	5.13	2.8	6.61	6.04	6.26	5.33
Cotton_A_01295	5.34	3.6	1.02	5.42	9.87	12.21	5.9	14.1	11.1	3.19	4.76	0.26	2.06	1.51	5.75	3.94
Cotton_A_01296	0.16	0.1	0.77	3.47	25.85	5.78	11.95	18.43	0.24	2.78	0.42	0.18	6.9	6.8	0.2	0.2
Cotton_A_01297	11.65	6.7	4.43	10.83	21.82	16.78	19.8	16.76	16.37	11.04	12.56	20.02	16.93	15.48	14.2	16.01
Cotton_A_01299	13.3	70.18	58.55	129.94	374.01	329.54	394.91	420.73	35.1	174.2	96.13	583.52	292.97	247.88	167.02	66.24
Cotton_A_01300	1.1	5.42	2.65	9.07	34.12	19.6	16.49	23.66	1.99	10.04	6.56	18.24	11.58	8.19	8.02	2.32
Cotton_A_01301	12.55	12.16	8.74	22.51	35.63	43.84	40.16	36.44	26.38	29.58	13.89	7.56	38.56	33.68	27.53	22.94
Cotton_A_01302	151	3.32	1.57	98.42	10.15	27.48	16.45	9.91	227.87	7.89	4.56	1.05	21.31	15.27	24.18	97.16
Cotton_A_01303	0.17	0.02	0	0.09	0	0.02	0	0	0.4	0	0.01	0	1.19	0.07	0.09	0.16
Cotton_A_01304	0.67	75.63	0.45	55.22	2.28	5.81	0	2.74	0.16	11.34	23.3	0.13	33.43	8.15	7.92	3.23
Cotton_A_01305	6.51	9.36	5.47	15.02	29.56	24.1	24.01	26.9	6.82	20.06	14.11	40.09	19.43	16.01	18.59	9.12
Cotton_A_01306	60.84	0	0.4	4.81	0.2	0.35	0.31	0.27	1.88	0.52	0.65	1.13	0	0.34	2.02	45.78
Cotton_A_01307	134.89	6.6	3.27	10.96	1.68	0.56	0.34	0.98	5.37	14.47	11	0.55	14.74	18.5	14.02	15.09
Cotton_A_01308	0.82	0.02	0.99	0.97	3.4	1.63	16.29	2.78	0.13	6.58	0.38	0.02	9.57	11.04	0.02	0.18
Cotton_A_01309	96.76	4.33	12.69	27.67	34.21	86.58	105.71	79.71	33.24	27.65	64.53	11.72	35.96	40.06	21.48	24.45
Cotton_A_01310	0.94	2.48	1.75	3.89	10.14	6.26	5.41	6.99	2.44	4.85	5	24.4	3.86	3.81	4.66	2.2
Cotton_A_01311	26.14	2.05	1.19	2.47	0.05	0.31	4.79	0.03	1.5	0.75	1.69	1343.81	2.47	2.01	1.49	0.25
Cotton_A_01312	0.01	0.02	0.08	0.14	0.63	0.13	0.2	0.45	0.01	0.12	0.01	0.06	0.14	0.13	0.01	0.02
Cotton_A_01313	1.01	3.16	4.56	6.7	16.43	5.72	6.36	11.58	1.8	14.09	4.11	0.28	11.78	20.13	1.65	8.56
Cotton_A_01314	0	0	0.19	0.36	0	0.67	0.03	0.05	0.46	1.32	0.52	0	1.22	1.56	0	0.11
Cotton_A_01315	0	0	0.11	2.07	6.6	10.84	0.33	7.41	0.24	1.45	0.31	0.06	2.78	1.45	0.66	3.4
Cotton_A_01316	1.47	2.3	1.09	3.72	10.94	6.53	5.11	7.17	1.17	4.2	3.59	14.68	4.08	2.45	4.65	2.68
Cotton_A_01317	294.51	129.21	76.68	267.74	151.73	255.14	277.03	211.31	316.75	214.64	205.03	173.62	268.57	246.98	380.52	542.08
Cotton_A_01318	1.29	4.54	3.7	7.88	23.99	11.84	14.96	17.67	3.11	7.9	8.74	12.53	10.9	7.85	8.64	3.25
Cotton_A_01319	35.79	15.17	10.73	27.68	38.57	60.89	43.11	44.86	30.2	38.32	21.78	61.52	35.03	30.09	34.35	41.01
Cotton_A_01320	0.01	0.01	0	0.05	0	0.01	0	0.01	0	0.01	0	0.51	0.01	0.01	0.01	0.01
Cotton_A_01321	0.86	6.59	9.36	5.99	20.23	12.59	15.55	13.88	0.98	6.5	9.95	92.24	6.13	9.95	4.11	0.2
Cotton_A_01322	0.01	0.01	0	0	0.05	0.01	0.03	0.01	0.02	0.01	0	0.01	0.41	0	0.01	0
Cotton_A_01323	0	0.29	0.02	0.06	0.03	0.01	0	0	0.02	0.29	0	0.02	1.76	0.54	0.24	0
Cotton_A_01324	0.02	0	0	0	0.02	0.02	0.04	0.02	0	0.01	0	0	0.03	0	0.01	0.3
Cotton_A_01325	0	0	0	0	0	0	0	0	0	0	0	0	0	0	0	0
Cotton_A_01326	0.45	0.43	0	0.2	0	0.01	0.03	0.01	0.05	0.03	0.31	0.04	3.64	0.83	0.27	3.32
Cotton_A_01327	2.59	19	2.33	25.94	29.38	60.86	18.26	27.93	3.59	11.69	11.22	1.8	4.07	4.79	46.3	10.84
Cotton_A_01328	3.54	4.16	2.5	5.79	9.12	10.98	9.3	12.27	4.32	9.04	4.85	2.18	11.18	6.88	8.8	10.88
Cotton_A_01329	57.62	5.65	3.79	16.14	19.13	23.86	18.34	17.19	12.69	14.81	7.19	11.15	23.8	14.12	18.48	15.17
Cotton_A_01330	0.09	0.89	0.29	2.18	9.17	41.86	37.75	16.37	1.39	3.49	2.29	0.11	6.44	2.47	1.94	0.84
Cotton_A_01331	0.01	0	0	0	0.01	0	0	0.06	0	0.01	0	0	0.01	0	0.09	0
Cotton_A_01332	0	0	0	0	0.04	0	0	0.01	0	0	0.16	0	0	0	0	0
Cotton_A_01333	0	0	0	0	0	0	0	0	0	0	0	0	0	0	0	0
Cotton_A_01334	0	0	0	0	0	0	0	0.01	0	0	0	0	0.02	0	0	0
Cotton_A_01335	15.97	13.3	5.91	18.55	16.52	19.05	23.1	12.74	28.56	31.4	27.02	12.86	25.31	28.13	20.35	20.61
Cotton_A_01336	27.64	16.65	9.67	33.16	48.79	33.83	36.06	38.03	32.95	29.55	24.55	38.84	35.01	30.31	32.88	38.02
Cotton_A_01337	30.21	35.25	35.77	37.04	41.53	82.17	197.87	46.34	25.14	139.86	46.67	8.12	98.45	100.11	40.69	37.8
Cotton_A_01338	0	0.6	0.52	0.16	0.01	0.02	0.06	0.03	0.05	0.11	0.85	0	0.66	0.21	0.01	0.17
Cotton_A_01339	17.08	42.69	23.17	67.87	143.08	101.28	131.71	111.25	33.63	88.85	68.25	86.78	94.86	70.61	66.27	71.69
Cotton_A_01340	0	0	0	0	0.01	0	0	0	0.03	0	0	0	0	0	0	0
Cotton_A_01341	0.02	0.02	0	0.02	0.76	5.13	13.2	1.35	0.04	0	0.03	0.02	0.02	0	0.02	0.01
Cotton_A_01342	9.76	2.39	54.84	13.11	0.33	0.65	0.58	0.32	8.98	9.5	0.78	0.62	154.98	224.87	1.49	8.14
Cotton_A_01343	21.26	14.75	7.23	14.02	29.58	22.81	51.4	21.8	12.8	18.95	16.18	20.34	19.33	14.41	17.56	17.96
Cotton_A_01344	2.5	13.01	22.96	6.11	0.09	0.21	0.16	0	0.88	11.36	23.36	0.85	2.56	4.88	6.53	3.64
Cotton_A_01345	5.82	6.45	3.73	13.64	46.84	17.8	29.83	23.81	8.63	11.1	14.19	26.51	18.6	12.38	11.72	11.83
Cotton_A_01346	1.04	3.79	4.71	5.52	11.79	7.02	4.84	9.74	5.42	6.2	6.3	5.79	7.44	7.71	4.41	5.64
Cotton_A_01347	6.58	8.62	2.87	12.84	27.19	19.96	16.96	21.09	9.77	12.75	19.21	24.16	18.71	11.19	23.97	10.46
Cotton_A_01348	0.15	45.18	3.21	12.61	0.26	0.03	0	0.05	0.36	10.35	24.84	4.93	1.28	10.74	3.88	0.54
Cotton_A_01349	0.31	96.53	22.98	37.41	0.76	2.45	15.05	0.66	0.44	33.25	98.79	57.26	15.17	8.11	30.59	0.21
Cotton_A_01350	0.24	0.13	0.09	0.09	0.85	1.45	55.33	0.14	0.05	0.38	0.2	47.76	0.12	0.05	0.12	0.17
Cotton_A_01351	13.13	5.1	1.14	8.76	2.08	57.68	81.68	18.47	8.09	21.55	12.54	1.45	21.64	12.85	18.67	59.85
Cotton_A_01352	0.05	2.58	13.36	1.98	0.1	1.74	0.02	4.07	0.08	13.09	0.07	0.11	2.15	10.05	1.36	0.09
Cotton_A_01353	0.06	0.1	1.43	0.26	0.01	0.17	0.01	0	0	0.85	0.48	0.02	0.5	2.57	0.02	0.2
Cotton_A_01354	0.12	0.58	1.58	2.95	0.58	5.61	1.4	1.34	1.79	6.35	0	0.1	8.56	9.4	0.61	0.25
Cotton_A_01355	0.04	0.61	1	1.71	0.35	5.23	0.71	1.5	1.96	6.19	0	0	6.15	6.18	0.64	0.48
Cotton_A_01356	0.43	0	2.07	1.12	1.24	0.67	9.08	1.49	0.08	5.23	0.09	0.15	0.95	5.08	0.03	0.11
Cotton_A_01357	3.14	6.83	5.93	9.61	25.14	34.13	29.54	28.78	7.22	15.61	7.45	3.15	24.57	19.18	7.04	10.3
Cotton_A_01358	17.78	20.71	3.38	35.73	9.5	13.76	24.2	14.35	72.51	12.73	7.82	34.87	8.3	10.37	41.83	36.25
Cotton_A_01359	0.9	18.74	37.18	17.09	49.18	66.96	18.27	31.66	1.43	26.54	13.58	72.86	8.27	13.73	7.86	1
Cotton_A_01360	0	1.83	0.53	0.59	0.03	0.12	0.25	0.07	0.05	2.95	5.63	1.5	25.44	2.75	4.85	0.14
Cotton_A_01361	0.04	0.04	0	0.43	0.22	0.11	0.5	0.03	0.03	0.06	0	0.07	0.03	0	0.22	0.74
Cotton_A_01362	0.03	0	0	0	0	0	0	0	0	0.01	0	0.01	7.49	2.29	0	0.06
Cotton_A_01363	0	0	0	0.03	0.24	1.66	0.05	4.87	0	0.03	0.03	0	15.39	1.04	0	0.03
Cotton_A_01364	2.66	1.64	1.29	2.91	3.23	4.15	2.82	5.14	1.97	3.71	4.82	1.06	7.69	4.25	2.17	23.78
Cotton_A_01365	12.29	2.07	0.67	9.09	5.09	6.51	18.4	4.89	5.42	4.75	1.11	4.43	1.4	1.79	10.91	10.7
Cotton_A_01366	0.84	1.73	8.01	15.58	36.21	48.45	47.29	37.6	11.46	5.28	0.41	0.36	9.45	12.64	4.37	12.31
Cotton_A_01367	1.6	0.08	0.05	0.37	0.13	0.76	1.36	0.23	0.26	0.3	0.05	2.98	0.07	0.08	0.17	0.05
Cotton_A_01368	42.34	15.14	7.59	29.11	26.26	38.32	16.71	30.84	49.53	22.67	14.83	49.72	16.52	21.25	39.77	34.55
Cotton_A_01369	0.69	1.64	1.12	4.37	4.66	7.43	5.2	4.61	0.49	15.3	5.21	0.33	7.16	6.59	5.29	1.44
Cotton_A_01370	163.16	0.31	0.15	6.83	0.13	0.24	0.25	0.17	5.42	0.15	0.71	0.45	0.48	0.28	3.28	18.72
Cotton_A_01371	2.74	7.91	3.85	9.59	12.08	6.08	7.41	7.84	4.95	8.3	9.68	6.71	5.55	4.9	12.67	13.62
Cotton_A_01372	30.23	0.52	0.03	3.93	0.18	0.09	0.13	0.08	2.14	0.06	0.31	0.08	0.72	0.21	0.4	5.93
Cotton_A_01373	0.05	0.02	0.04	0.24	0.21	0.03	0.14	0.14	0.02	0.16	0.15	0.04	1.37	0.38	0.04	0.14
Cotton_A_01374	4.56	2.85	1.32	5.98	5.64	4.15	2.61	5.44	10.15	6.4	4.21	4.89	4.96	3.94	5.12	8.55
Cotton_A_01375	0.75	1.7	0.76	2.98	9.09	3.28	3.17	6.51	0.78	3.25	5.87	12.17	6.85	3.17	2.87	1.52
Cotton_A_01376	0.17	0.99	0.43	1.59	2.13	1.47	1.39	0.9	1.22	2.2	2.22	4.45	1.17	1.17	1.43	1.6
Cotton_A_01377	0.06	2.24	1.5	5.02	5.31	11.5	2.51	3.46	0.61	9.79	11.41	1.72	23.7	11.7	4.39	0.87
Cotton_A_01378	37.67	7.65	2.29	7.67	0.8	5.36	4.23	3.97	17.16	9.43	7.67	5.22	10.58	5.01	3.71	36.95
Cotton_A_01379	0.14	4.65	6.52	20.32	68.83	18.11	42.19	39.47	0.67	27.63	7.8	0.22	20.85	22.93	2.73	1.82
Cotton_A_01380	1.4	6.18	7.07	12.72	43.02	33.64	32.75	52.09	2.2	27.92	8.73	32.82	38.04	34.99	13.85	5.68
Cotton_A_01381	1.42	6.31	7.2	12.67	43.19	33.67	32.93	52.49	2.22	28.07	8.78	33.19	38.22	35.24	13.92	5.76
Cotton_A_01382	0.01	0.1	0.59	2.23	0.07	0.05	0	0.02	0.04	10.79	0.05	0.04	22.61	17.8	0.08	0.08
Cotton_A_01383	0	0	0.13	0.5	0.06	0.01	0.03	0.08	0	0.61	0.21	0.07	3.02	1.12	0.21	0.62
Cotton_A_01384	0.45	0.49	1.62	1.73	0.1	0	0.02	0.01	0.13	11.02	6.98	0.12	2.84	13.19	6.71	3.49
Cotton_A_01385	2.13	29.5	14.9	20.56	0.17	0.32	11.06	0.6	12.33	37.16	75.78	2.9	10.53	14.51	70.98	13.56
Cotton_A_01386	0.1	0	0	0	0	0	0	0	0	0	0	0	0	0	0	0
Cotton_A_01387	1.3	9.58	32.63	36.83	161.76	461.31	146.26	575.02	4.63	59.06	44.9	5.27	155.74	86.89	10.37	59.28
Cotton_A_01388	2.05	2.89	8.59	5.52	12.08	8.44	7.96	8.42	0.66	9.41	8.95	12.26	8.21	7.01	3.92	2.56
Cotton_A_01389	3.47	1.07	1.71	2.8	10.16	7.49	4.53	6.93	1.59	7.69	1.98	1.2	10.74	6.73	1.69	1.11
Cotton_A_01390	0.03	0	0	0	0	0	0.71	0	0	0	0	0.59	0.01	0	0	0
Cotton_A_01391	6.02	0.09	0.33	0.73	1.03	0.98	121.95	0.16	0.54	0.16	0.19	87.76	1.71	0.45	0.23	0.78
Cotton_A_01392	124.86	8.98	5.23	12.82	3.37	0.51	2.81	0.87	7.83	10.42	3.62	0.97	79.12	19.19	6.07	78.54
Cotton_A_01393	0	0	0	0.04	0	0.02	0	0	0	0.01	0	0.04	0.01	0.02	0.02	0.02
Cotton_A_01394	0	0.03	0	0.39	0.91	0.07	0.49	0.42	0.01	0.03	0.02	0	0.01	0	0.08	0.03
Cotton_A_01395	2.42	121.88	5.44	102.64	120.71	212.84	3.88	444.04	20.31	39.86	13.6	6.99	11.72	4.82	419.68	64.7
Cotton_A_01396	11.1	14.12	9.29	23.18	54.7	28.51	31.9	38.23	16.77	24.02	21.34	32.74	29.81	20.35	32.23	27.91
Cotton_A_01397	0.16	0.45	1.79	4.77	26.56	12.04	19.67	17.33	0.33	7.27	1.1	0.32	16.48	8.28	1.92	0.2
Cotton_A_01398	0.28	1.01	0.39	1.53	3.24	2.28	1.8	2.6	1	3.52	1.27	1.36	2.57	3.26	0.63	0.61
Cotton_A_01399	10.28	11.19	7.46	11.88	11.18	7.93	7.52	9.35	13.43	10	8.76	10.74	14.37	27.13	17.57	14.94
Cotton_A_01400	5.35	58.31	98.94	90.15	97.35	43.05	12.2	66.07	95.88	111.18	76.61	2.31	63.97	136.33	77.85	11.41
Cotton_A_01401	11.51	19.01	13.8	30.33	59.14	69.25	69.26	65.23	23.62	45.48	31.71	35.9	61.91	42.92	38.03	31.97
Cotton_A_01402	1.45	3.37	1.77	3.87	5.95	1.31	7.37	2.44	2.5	6.35	11.84	4.87	6.6	4.82	3.27	1.39
Cotton_A_01403	23.09	10.38	3.22	12.37	5.5	7.78	14.62	9.14	3.76	8.8	37.63	8.16	10.46	8.96	18.49	19.67
Cotton_A_01404	0.11	0.02	0.26	0.05	0.04	0.09	0.11	0.06	0.02	1.26	1.11	0.03	1.98	2.46	0.17	0.06
Cotton_A_01405	0	0.01	0.13	0.09	0.09	0.02	0	0.06	0	0.25	0.33	0.01	0.16	1.5	0.01	0.01
Cotton_A_01406	1.83	5.94	3.7	8.35	21.36	11.15	15.74	13.8	4.87	12.19	8.83	46.43	9.99	8.22	7.32	6.98
Cotton_A_01407	0.88	13.79	13.81	10.89	13.37	9.74	12.84	10.58	4.68	14.75	12.43	16.47	10.93	13.79	20.36	1.57
Cotton_A_01408	15.13	54.36	15.02	45.94	15.69	14.24	10.4	13.35	75.55	34.87	37.75	9.59	23.84	24.05	96.41	19.23
Cotton_A_01409	38.31	48.41	0.4	50.12	0.57	0.81	0.8	1.08	110.36	3.75	31.84	1.39	14.33	6.92	64.48	15.4
Cotton_A_01410	0	0	0	0.06	0.11	0	0	0	0	0.12	0.03	0	0	0	0.24	0
Cotton_A_01411	2.29	0.58	0.24	2.75	1.85	0.57	2.24	0.95	1.69	2.7	3.17	0.03	17.1	5.26	2.26	7.12
Cotton_A_01412	0.26	0.01	0.3	1.47	10.62	1.99	5.96	6.55	0.07	1.05	0.1	0.01	4.11	2.92	0.07	0.17
Cotton_A_01413	6.38	4.45	3.46	8.15	20.02	16.64	17.64	17.96	7.02	8.32	8.46	6.69	16.35	11.44	7.06	10.83
Cotton_A_01414	1.53	5.79	1.23	3.12	1.68	1.44	0.73	1.55	0.65	1.36	7.12	0.35	5.62	2.74	37.43	1.37
Cotton_A_01415	0.06	0.06	0.98	2.72	21.54	4.84	13.31	16.34	0.02	3.96	0.38	0.02	11.43	10.82	0.09	0.1
Cotton_A_01416	0.29	15.72	39.05	33.21	6.75	7.51	29.39	4.51	2.96	176.14	54.17	2.54	412.94	328.02	5.83	2.27
Cotton_A_01417	0.01	0	0.18	0.07	0	0.02	0	0	0	1.72	0.07	0	1.43	0.66	0	0
Cotton_A_01418	0.04	0	0	0.09	0.08	0.3	33.52	0.08	0.24	0.47	0.08	0.01	6.9	1.02	0.04	0.09
Cotton_A_01419	0	0	0	0	0	0	0	0	0	0	0	0	0.31	0	0	0.15
Cotton_A_01420	0.32	85.22	6.64	17.67	0.85	0.75	1.85	0.53	0.56	40.23	130.63	0.77	8.91	5.34	35.15	0.65
Cotton_A_01421	0.77	9.84	22.09	8.89	4.56	2.89	6.87	2.33	0.96	10.04	17.56	2.64	4.63	6.43	6.28	0.86
Cotton_A_01422	0	0	0	0	0	0	0	0	0	0	0	0	0	0	0	0
Cotton_A_01423	2.57	2.03	1.62	4.36	9.26	9.84	10.81	9.38	4.68	4.51	3.24	3.84	7.64	5.32	4.14	4.48
Cotton_A_01424	0.06	0	0	0	0	0	0	0	0	0	0	0	0.09	0	0	0
Cotton_A_01425	6.13	9.36	5.41	12.7	20.75	15.49	15.1	17.71	8.07	16.22	13.34	25.42	15.84	14.05	18.44	12.74
Cotton_A_01427	14.83	39.19	40.68	70.76	236.13	220.97	235.24	285.33	25.73	121.66	99.68	224.15	213.09	147.65	103.78	55.77
Cotton_A_01428	3.13	2.85	2.04	4.84	8.39	5.67	5.27	7.49	3.28	5.33	5.41	40.7	5.46	4.13	5.27	3.63
Cotton_A_01429	0.13	0.33	0.3	0.86	2.26	0.83	1.45	1.32	0.16	1.09	0.87	1.63	0.74	0.86	0.9	0.25
Cotton_A_01430	52.75	7.23	14.09	23.92	41.36	38.25	25.3	32.91	33.87	21.12	11.73	11.85	41.33	41.38	12	29.86
Cotton_A_01431	6.21	11.25	11.66	14.61	16.57	12.62	12.17	10.84	9.82	20.46	17.96	13.19	10.79	16.65	15.78	3.43
Cotton_A_01432	10.34	9.19	5.65	13.6	21.99	25.88	19.99	27.18	13.24	16.83	12.44	6.41	14.98	11.99	14.95	16.06
Cotton_A_01433	3.65	2.95	1.41	5.32	2.43	4.71	7	3.33	5.66	3.91	5.3	1.56	6.22	5.76	10.25	7.77
Cotton_A_01434	191.69	17.36	101.25	42.98	30.22	11.09	15.05	19.29	56.43	44.01	10.84	9.04	174.95	442.52	14.14	78.71
Cotton_A_01435	0.38	5.45	12.86	10.2	95.87	56.6	225.69	46.94	1.31	7.33	1.74	0.18	19.74	24.83	0.53	1.01
Cotton_A_01436	0	0	0.01	0.3	0.5	0.03	1.17	0	0	0	0	0	0	0.02	0	0
Cotton_A_01437	0	0.4	0.66	0.73	2.06	0.11	4.05	0.27	0	0.01	0	0.01	0.03	0.33	0.06	0
Cotton_A_01438	3.71	32.46	19.05	21.45	14.02	8.91	14.72	16.54	25.74	33.67	24.62	8.15	66	44.79	117.75	14.67
Cotton_A_01439	2.13	11.56	3.95	17.87	3.84	27.71	20.41	15.48	12.27	25.89	26.54	1.07	30.33	34.08	8.14	30.03
Cotton_A_01440	51.28	24.41	9.57	31.09	33.63	53.92	38.86	50.8	40.14	31.17	26.7	58.3	40.91	30.88	46.51	45.19
Cotton_A_01441	0.11	1.39	0	0.61	0.03	0.03	0.5	0.07	0.02	1.06	25.78	0.11	0.21	0.02	8.55	0.03
Cotton_A_01442	14.53	5.62	4.27	9.83	13.24	15.95	10.86	22.21	3.64	12.25	7.19	83.98	14.07	11.53	14.77	5.96
Cotton_A_01443	2.53	4.85	4.97	7.17	20.86	22.53	32.6	20.94	3.15	7.65	2.87	2.67	17.4	14.44	3.89	1.48
Cotton_A_01444	0.05	0	0	0.08	0.01	0.01	0	0.01	0	0.2	0	0	2.84	0.1	0.01	0
Cotton_A_01445	0.53	0.33	0.4	0.5	2.74	13.2	1.55	9.83	0.09	0.18	0.13	0.16	2.07	0.49	0.38	0
Cotton_A_01446	4.91	1.6	0.91	3.96	15.18	13.03	8	12.85	1.03	6.11	2.52	19.2	4.24	3.52	3.25	1.49
Cotton_A_01447	6.17	7.11	2.66	13.19	14.22	12.02	11.52	11.24	11.09	13.82	13.21	14.74	11.98	9.22	15.26	25.12
Cotton_A_01448	3.89	3.23	0.8	5.64	8.7	13.52	26.72	11.63	6.37	3.56	3.87	1.71	7.11	4.45	10.83	21.56
Cotton_A_01449	8.49	29.89	17.24	39.67	79.68	72.42	49.93	70.56	22.15	52.24	33.28	58.29	60.87	45.49	63.9	23.88
Cotton_A_01450	178.09	0.82	0.33	8.16	0.06	0.05	0.07	0.1	7.95	0	0.67	0.53	0	0.29	5.77	18.25
Cotton_A_01451	25.95	12.8	2.03	40.49	0.52	2.18	0.95	0.87	135.4	3.81	5.12	13.59	7.3	6.09	7.68	48.31
Cotton_A_01452	0.78	0	0	0.11	0.21	0.16	1.79	0.09	0.03	0.99	0	3.08	1.2	0.16	0.03	0.24
Cotton_A_01453	0.13	0.69	1.25	1.74	4.6	2.81	4.17	3.73	0.69	1.86	2.02	10.41	2.9	3.31	1.58	0.85
Cotton_A_01454	4	16.88	12.63	14.78	1.59	0.64	1.13	1.5	5.85	19.59	12.96	0.61	14.5	20.31	23.78	0.84
Cotton_A_01455	0.01	0.01	0	0.05	0.01	0	0	0	0	0	0	0	0.04	0.04	0	0.01
Cotton_A_01456	0.39	1.07	0.94	0.34	0.09	0.03	0.03	0.12	0.35	0.58	0.46	0.09	3.97	2.49	0.33	0.19
Cotton_A_01457	6.64	7.34	3.78	8.99	8.17	11.17	11.75	9.23	10.21	10.17	9.57	1.54	13.8	10.19	9.52	10.17
Cotton_A_01458	5.32	33.98	34.65	26.84	23.43	20.4	23.19	18.43	12.79	27.61	37.07	15.03	18.5	31.85	30.23	13.03
Cotton_A_01459	5.3	0	0	0.21	0	0.02	0	0.03	0.31	0	0	3.2	0.12	0	0.14	0.6
Cotton_A_01460	9.68	30.99	26.67	48.65	148.27	128.42	90.42	164.47	15.96	85.64	46.44	185.92	117.06	81.9	66.69	22.24
Cotton_A_01461	0.02	1.66	0.53	1.51	1.17	0.72	0.37	0.71	0.8	10.04	16.56	0.21	11.75	8.9	2.2	1.37
Cotton_A_01462	82.26	0.26	0.04	4.31	1.06	0.14	0.38	0.66	2.12	0.06	2.44	0.42	1.37	0.77	1.23	7.83
Cotton_A_01463	11.49	0.57	0.63	28.26	1.98	1.3	2.28	1.77	5.73	32.44	2.49	0.27	58.06	25.91	2.72	982.23
Cotton_A_01464	0.03	0.63	0.13	0.22	0	0.01	0	0.01	0.06	1.78	0.03	0	0.38	0.15	0.41	0.86
Cotton_A_01465	10.74	5.53	5.07	68.04	0.5	1.63	0.44	0.43	108	28.52	8.48	0.78	14.41	22.71	29.38	27.57
Cotton_A_01466	0.33	2.83	1.16	5.19	1.73	4.89	1.48	3.72	2.14	1.73	1.46	1.83	2.22	2.56	3.23	11.2
Cotton_A_01467	0.03	0	0.16	0.6	0.02	0.05	9.44	0	0.66	1.83	0.29	0	4.5	1.96	0.1	0.08
Cotton_A_01468	49.16	56	52.87	78.74	70.56	246.39	100.97	158.12	74.74	145.98	101.88	32.05	107.26	121.15	63.45	29.33
Cotton_A_01469	0.03	0.98	0.16	2.48	30.15	23.63	2.84	29.27	0.39	2.06	0.56	0.06	0.09	0.78	0.66	1.39
Cotton_A_01470	0.33	4.98	4.13	3.76	11.34	6.01	5.08	7.23	1.35	3.82	5.08	10.02	3.52	3.52	4.16	3.38
Cotton_A_01471	0.57	3.16	5.95	2.13	6.58	17.09	10.78	14.85	0.8	6.75	1.33	5.21	12.52	12.42	4.14	3.3
Cotton_A_01472	86.69	5.1	17.31	11.98	7.31	13.23	16.56	12.67	9.06	26.33	10.25	59.57	25.19	31.68	6.61	20.55
Cotton_A_01473	13.13	5.14	5.71	6.79	8.82	8.21	5.19	8.4	9.69	6.02	4.5	10.09	5.62	8.04	6.23	7.9
Cotton_A_01474	0.38	8.34	13.54	13.69	36.89	42.23	15.68	44.4	1.37	61.08	7.17	1.09	48.88	39.01	9.19	1.93
Cotton_A_01475	2.09	1.99	0.93	4.28	10.14	4.89	4.9	7.69	2.91	3.8	2.95	6.92	4.12	2.95	3.93	2.05
Cotton_A_01476	38.37	30.04	27.03	95.65	258.88	246.32	170.87	220.13	55.32	79.33	37.53	139.81	130.36	113.34	81.14	69.5
Cotton_A_01477	12.69	5.92	5.53	7.25	21.96	21.95	16.45	16.57	7.67	5.02	3.31	5.05	6.41	7.97	10.77	13.17
Cotton_A_01478	19.12	172.99	77.94	75.81	42.95	288.99	273.72	161.24	62.81	88.36	114.43	25.72	242.44	138.66	189.85	112.55
Cotton_A_01479	2.71	0.71	0.86	2.11	0.12	0.03	0.04	0.15	1.34	9.23	4.46	0.5	4.61	3.3	2.02	0.79
Cotton_A_01480	6.08	1.53	1.53	4.45	0	0	0	0.02	4.29	1.56	9.35	0	9.57	7.38	3.78	0.92
Cotton_A_01481	1.56	7.94	17.56	12.89	15.48	29.02	11.72	29.07	2.67	59.87	11.16	1.14	35.03	46.32	13.91	8.04
Cotton_A_01482	4.91	20.8	29.38	21.35	15.69	15.46	19.24	15.09	11.49	34.24	23.19	73.15	16.99	29.44	31.14	13.47
Cotton_A_01483	9.83	6.35	3.08	7.82	3.33	4.61	5.46	2.6	9.43	6.72	5.71	4.24	5.01	5.59	8.93	3.54
Cotton_A_01484	36.66	0.55	0.13	8.6	5.06	0.14	1.42	0.24	5.16	0.07	0	0.33	0	1.37	24.62	0.33
Cotton_A_01485	0	1.13	0.06	3.79	0.15	0.41	0.08	0.29	0.23	3.06	3.14	0.08	87.74	3.11	17.28	0.37
Cotton_A_01486	0	0.27	0	0.49	0	0.1	0	0.1	0.08	0.05	0.39	0.15	4.86	0.05	0.1	0.03
Cotton_A_01487	17.01	35.03	32.44	41.6	50.17	42.61	42.76	37.38	40.07	43.57	43.88	213.12	44.01	38.35	61.25	27.66
Cotton_A_01488	2.6	0.17	0.25	0.63	1.82	13.13	3.1	3.3	1.02	0.38	0.08	63.78	1.27	2.68	0.23	0.33
Cotton_A_01489	3.8	6.42	8.59	12.27	18.02	15.73	18.76	17.16	8.47	14.04	11.12	13.96	16.34	15.43	9.77	19.92
Cotton_A_01490	5.25	6.54	7.47	9.63	15.47	10.53	14.6	15.67	9.37	9.58	9.84	46.36	12.73	13.4	10.64	10.9
Cotton_A_01491	0	0.13	1.11	3.56	2.69	3.71	0.38	3.33	0.35	8.93	1.68	0.11	7.63	9.91	0.64	0.39
Cotton_A_01492	0.25	8.5	6.68	10.49	23.63	24.19	15.95	27.25	3.71	23.03	10.61	1.15	28.5	27.1	14.05	1.91
Cotton_A_01493	0	0	0.04	0.06	0.22	0.02	0.02	0.11	0	0	0	0.04	0.13	0.01	0.1	0
Cotton_A_01494	1.19	15.19	11.52	24.71	75.13	55.49	62.33	76.49	6.05	46.08	28.49	12.35	70.33	35.54	30.83	6.62
Cotton_A_01495	0.46	5.52	5.12	9.59	27.75	25.25	35.98	22.2	3.12	17.09	13.41	35.78	14.34	12.65	8.93	1.84
Cotton_A_01496	0.19	0.14	1.6	5.92	48.97	10.89	32.19	35.6	0.13	7.77	0.44	0.06	20.54	23.04	0.35	0.59
Cotton_A_01497	7.29	6.65	7.83	15.28	35.38	10.63	18.68	16.01	9.71	12.38	10.52	14.77	16.5	19.17	9.25	5.15
Cotton_A_01498	1.58	0.13	0.7	0.87	4.68	0.6	1.38	0.89	0.03	3.8	1.95	0.22	1.12	5.27	0.4	0.03
Cotton_A_01499	0.12	1.38	2.79	2.2	12.34	12.62	30.67	8.39	0.51	2.77	7.17	0.2	3.62	6.56	0.13	0.6
Cotton_A_01500	0.65	1.87	1.6	0.89	1.82	0.91	4.28	0	4.62	9.05	2.41	0.19	6.04	7.79	0.01	9.45
Cotton_A_01501	1.09	32.8	6.41	3.64	0.37	0.33	2.83	0.15	10.1	8.95	23.32	3.09	5.01	9.8	4.86	1.8
Cotton_A_01502	0.25	0.2	0	0.04	0.01	0.01	0	0.01	0.13	0.01	0	0	0.01	0	0	0
Cotton_A_01503	0.08	2.5	0.2	0.42	0	0.01	0.01	0.01	0.01	0.2	0.16	0.01	2.61	1.01	2.73	0.02
Cotton_A_01504	176.85	0.4	0.1	7.2	0.01	0.14	0	0	7.09	0	0.19	0.32	0.12	0.14	4.06	30.95
Cotton_A_01505	0	2.37	0.69	0.9	0.02	0.56	0	0.13	0.76	1.06	0.78	0.07	0.71	1.09	4.27	0.46
Cotton_A_01506	0	0	0	0	0.01	0.01	0.01	0.01	0	0.01	0	0.01	0.01	0.01	0.01	0.01
Cotton_A_01507	1.41	1.86	1.71	3.53	7.7	6.35	6.27	7.11	1.9	4.15	3.79	5.81	5.61	4.31	4.82	2.91
Cotton_A_01508	0.03	0.01	0	0.02	0.01	0.11	0	0.01	0.01	0.01	0.02	0.77	0.01	0.01	0.01	0
Cotton_A_01509	0.13	0	0.33	0.46	0.01	0	0.04	0.09	0.01	0	0	0	0.24	0.17	1.92	0
Cotton_A_01510	0.01	0.54	0.19	0.12	0.02	0.05	0.05	0.09	0.23	0.08	0.02	0.66	0.21	0.06	1.07	0.01
Cotton_A_01511	0.02	0	0	0.05	0.83	0.53	1.02	0.21	0	0.01	0	0.3	0.07	0	0.02	0
Cotton_A_01512	9.18	4.18	3.77	11.41	18.13	27.03	12.37	25.1	12.55	15.97	7.75	43.36	27.79	22.51	15.68	20.05
Cotton_A_01513	0.43	0.12	0.07	0.06	0.15	1.38	2.63	0.59	0.02	0.02	0	0.01	0.38	0.11	0	0.02
Cotton_A_01514	5.51	2.48	0.42	4.95	4.16	5.29	3.28	4.86	9.95	1.56	3.31	0.12	3.36	1.86	3.57	9.11
Cotton_A_01515	0.26	8.35	4.8	5.02	10.16	2.16	8.92	5.36	0.46	5.23	7.59	5.34	1.66	2.15	3.76	0.15
Cotton_A_01516	29.39	23.2	2.35	51.82	49.54	67.45	67.33	47.17	156.3	15.91	106.23	79.65	48.22	17.56	66.5	73.38
Cotton_A_01517	0.65	18.05	5.79	10.36	13.57	11.83	8.76	9.73	2.96	8.41	10.5	6.01	7.18	6.68	14.47	2.26
Cotton_A_01518	0.03	0	0	0.1	0.38	0.27	0.78	0.08	0	0.65	0	0.19	0.49	0.69	0	0.03
Cotton_A_01519	5.2	12.08	5.82	17.09	28.82	17.51	16.87	17.8	10.79	25.25	14.67	13.12	30.09	27.85	22.95	8.93
Cotton_A_01520	7.97	4.85	1.68	6.54	12.31	10.58	10.78	9.92	7.39	8.96	5.03	3.79	7.87	9	7.43	4.3
Cotton_A_01521	0.89	7.46	8.87	5.86	11.83	5.99	5.93	7.68	2.58	6.21	6.02	14.03	4.58	7.24	7.32	1.07
Cotton_A_01522	10.58	42.85	13.16	52.06	97.31	68.72	71.84	64.86	22.08	73.33	74.52	27.76	55.95	57.45	63.91	14.54
Cotton_A_01523	162.7	0.19	0.18	6.83	0.3	0.09	0.13	0.05	5.18	0.11	0.68	2.72	0.18	0.41	3.63	19.68
Cotton_A_01524	9.75	9.42	5.88	16.07	20.63	16.66	19	17.31	15.46	17.83	13.63	24.93	17.73	14.36	15.39	15.85
Cotton_A_01525	27.81	8.46	6.08	13.65	9.9	23.89	8.66	26.39	20.44	11.4	9.33	6.51	19.15	23.38	12.1	66.45
Cotton_A_01526	3.85	11.57	14.74	16.96	78.35	126.89	9.44	227.78	7.47	20.53	10.8	0.81	11.56	7.61	10.98	5.07
Cotton_A_01527	0.29	1.91	3.8	1.45	0.8	0.77	0.33	0.86	3.75	2.32	4.82	63.15	3.83	4.19	1.59	0.13
Cotton_A_01528	17.89	15.89	7.19	22.55	12.52	19.11	15	16.45	36.99	19.93	14.86	24.09	21.04	16.71	29.05	37.82
Cotton_A_01529	1.28	0.07	0.02	0.2	0.13	0.18	0.46	0.1	0.86	0.01	0.08	4.43	0.29	0.12	0.56	0.91
Cotton_A_01530	0.33	3.37	5.36	33.16	230.9	81.16	37.87	120.66	0.95	23.95	8.77	0.56	17.78	25.77	3.92	1.66
Cotton_A_01531	0.04	0.58	2.72	4.17	18.8	9.85	16.86	11.64	0.61	7.35	0.93	0.96	8.23	11.35	1.38	2.01
Cotton_A_01532	14.44	24.23	12.82	22.57	8.9	18.94	5.86	10.18	14.4	27.22	18.78	4.18	53.11	77.55	43.38	15.17
Cotton_A_01533	1.56	2.22	1.11	30.93	19.53	71.1	21.05	27.2	34.53	49.41	2.89	0.86	148.55	73.14	0.56	1.16
Cotton_A_01534	3.44	20.92	25.8	25.28	29.73	29.12	25.35	26.47	14.87	27.93	22.55	42.48	24.29	35.13	34.42	9.94
Cotton_A_01535	8.27	2.38	1.05	4.83	10.05	6.66	6.06	8.9	4.89	4.68	3.28	4.87	5.59	3.62	4.49	5.27
Cotton_A_01536	30.7	7.98	6.11	15.84	23.04	28.5	22.22	32.91	14.68	18.21	14.06	15.07	22.74	17.55	18.36	18.7
Cotton_A_01537	0	0	0.29	0	0	0.15	1.37	0.1	0	0.2	0	0.08	0.61	1.17	0	0
Cotton_A_01538	0.7	0.05	0.33	0.91	0.01	0.61	44.51	0.19	0.71	3.02	0.42	0.5	18.19	14	0.07	0.62
Cotton_A_01539	0.51	1.51	0.68	1.63	4.05	2.55	6.91	2.64	0.63	1.83	1.63	2.55	1.96	1.54	1.81	1.03
Cotton_A_01540	319.11	185.53	127.19	349.43	471.44	364.41	508.81	366.52	506.37	300.39	275.24	437.93	429.96	372.05	352.33	587.52
Cotton_A_01541	6.66	0.75	16.42	13.62	88.46	55.17	41.31	62.81	1.13	16.69	1.5	4.27	11.55	13.01	1.08	115.81
Cotton_A_01542	0.18	0.26	0.32	1.08	7.59	2.38	4.92	5.71	0.07	1.75	0.33	0.14	2.92	3.22	0.21	0.08
Cotton_A_01543	0.17	89.77	10.47	43.95	1.26	2.81	0.54	14.61	0.89	63.41	61.45	1.81	11.13	20	88.64	0.21
Cotton_A_01544	0	0.74	0.06	0	0.94	1.83	0.3	0.78	0	0.24	0.74	2.03	0.72	0.45	0.45	0.05
Cotton_A_01545	9.96	6.01	2.77	10.34	21.49	16.39	19.07	16.75	12.94	10.14	10.08	42.05	13.42	7.96	10.45	13.23
Cotton_A_01546	0.84	0.24	0.49	0.43	3.4	2.23	1.78	2.2	0	0.63	0.52	0.22	0.6	0.23	0.3	0.08
Cotton_A_01547	0.32	1.42	2.6	7.52	1.91	4.49	0.59	2.33	5.19	19.51	6.06	0.96	15.24	19.02	3.22	5.31
Cotton_A_01548	24.55	39.36	38.37	64.28	141.34	97.12	86.59	125.26	62.88	75.24	41.99	31.03	83.73	84.49	66.76	57.47
Cotton_A_01549	0.44	2.41	7.9	4.09	0.36	1.27	1.01	0.56	0.69	13.82	6.1	0.33	37.95	16.75	3.21	2.9
Cotton_A_01550	7.21	6.21	6.25	9.5	8.41	9.98	11.65	7.5	8.35	8.68	6.27	1.1	6.63	8.54	10.1	7.82
Cotton_A_01551	0.42	0.01	0.11	2.77	2.77	26.89	0.47	29.72	2.35	1.46	0.07	0.01	2.51	1.4	0.14	48.48
Cotton_A_01552	26.89	10.22	4.34	21.79	17.04	23.59	31.62	18	28.37	20.93	10.26	16.14	20.99	17.94	22.31	18.36
Cotton_A_01553	4.32	4.36	2.76	6.54	9.21	7.32	8.75	7.63	7.31	8.08	6.13	26.22	8.67	7.43	8.68	6.01
Cotton_A_01554	0.77	0	0	0.05	0.02	0	0	0	0.06	0	0	0.06	0.25	0.09	0.05	0.04
Cotton_A_01555	0.78	2.5	2.96	3.07	8.85	8.09	6.25	8.21	1.88	5.35	2.62	2.47	5.17	5.92	3.92	1.95
Cotton_A_01556	0.01	0.05	0.74	0.58	3.27	2.83	0.18	2.22	0.04	2.94	12.15	0.92	15.04	1.26	0	0.03
Cotton_A_01557	5.77	61.23	72.18	37.58	0.28	0.58	2.5	0.36	13.77	40.76	116.77	2.36	13.9	22.05	90.85	23.6
Cotton_A_01558	3.23	2.58	0.91	4.33	4.32	1.92	2.68	1.74	3.57	4.21	5.38	0.14	2.82	2.13	3.91	5.22
Cotton_A_01559	8.53	24.77	18.9	18.84	12.43	12.34	6.34	16.53	15.95	16.12	29.47	10.08	65.54	77.21	64.76	23.87
Cotton_A_01560	0.08	0.05	1.07	4.77	38.48	7.25	27.42	29.63	0.25	4.02	0.29	0.09	14.48	12.22	0.05	0.23
Cotton_A_01562	0.4	0.17	0.09	0.52	20.09	210.22	1.34	246.52	0.78	0.85	0.64	0.12	0.47	0.23	0.25	2.96
Cotton_A_01563	7.39	11.23	4.38	16.7	32.28	20.81	19.34	19.32	10.18	16.93	16.68	142.8	17.32	12.79	21.41	13.5
Cotton_A_01564	0.94	13.24	28.27	11.65	2.66	2.24	8.03	4.37	3.21	17.92	25.99	44.46	6.72	24.47	11.14	1.98
Cotton_A_01565	2.67	4.16	3.91	4.34	1.8	2.11	1.4	2.34	1.63	5.27	7.99	47.69	6.3	11.09	4.48	2.86
Cotton_A_01566	13.21	12.04	6.73	24.13	38.01	29.96	42.71	33.88	27.17	20.64	18.76	18.65	29.8	21.97	26.15	34.72
Cotton_A_01567	0.1	0.01	0	0	0.01	0.01	0	0	0	0	0	0	0	0	0.02	0.01
Cotton_A_01568	9.13	38.57	50.43	91.52	351.44	280.97	408.08	307.25	20.59	137.82	144.42	452	332.81	236.97	76.44	35.44
Cotton_A_01569	0	0.37	0.42	1.93	0.25	0.83	0.52	0.42	0	1.43	0.04	0.62	2.06	2.53	0.77	0
Cotton_A_01570	0.33	0.43	0.24	1.03	0.25	0.13	2.81	0.28	1.9	1.06	0.87	48.92	3.21	1.23	0.64	0.22
Cotton_A_01571	56.8	36.13	38.56	51.25	52.37	109.32	71.16	78.18	77.27	86.45	30.53	53.57	135.09	107.92	42.01	67.14
Cotton_A_01572	0.05	1.49	5.74	3.13	20.45	9.91	22.13	12.89	0.3	2.77	1.74	0.08	13	9.36	0.84	0.53
Cotton_A_01573	0.19	9.39	1.4	29.76	0.03	0.23	28.84	0.33	1	49.14	6.21	0.23	11.94	19.83	23.06	0.5
Cotton_A_01574	7.44	7.47	10.26	24.64	30.97	29.15	14.35	27.27	13.65	20.78	34.48	7.1	47.39	31.94	17.79	27.02
Cotton_A_01575	0.24	0	0	0	0	0	0	0.13	0	0	0	2.23	0	0	0	0.26
Cotton_A_01576	0.47	0	0	0.04	0.01	0	0	0	0.05	0.01	0	4.48	0.14	0	0.01	0.05
Cotton_A_01577	60.15	39.93	18.99	70.19	40.31	41.51	38.49	32.74	175.86	42.7	28.11	84.85	51.5	40.58	63.57	95.97
Cotton_A_01578	11.29	7.5	4.53	16.38	13.81	9.51	11.47	10.64	19.29	10.39	9.18	15.31	12.23	12.7	14	21.82
Cotton_A_01579	139.87	0.35	0.26	88.56	21.59	23.59	7.62	16.05	292.83	0.54	0.99	0.48	1.17	0.26	1.86	13.34
Cotton_A_01580	1.26	22.85	11.45	25.02	71.15	147.08	35.69	119.33	13.78	18.22	3.69	0.63	1.42	10.3	32.15	28.38
Cotton_A_01581	16.65	2.32	2.88	6.14	4.97	2.85	3.53	2.99	11.5	2.95	3.46	0.31	5.09	2.85	6.19	12.94
Cotton_A_01582	0	0.47	0	2.55	1.12	0.31	0.19	1.09	0.21	0.34	0.55	0.03	1.04	0.21	0.23	1.45
Cotton_A_01583	0.11	5.04	13.12	21.9	58.76	53.12	46.59	79.98	0.96	65.06	2.88	0.4	54.6	37.79	1.63	1.22
Cotton_A_01584	0.1	0.53	0.28	0.76	2.99	0.87	1.18	1.45	0.11	1.57	0.44	1.57	0.91	0.94	0.62	0.28
Cotton_A_01585	2.1	10.38	6.12	7.2	5.68	6.65	5.88	4.95	2.31	7.72	4.71	14.92	2.05	3.35	1.64	2.56
Cotton_A_01587	1.12	0.75	0.04	0.1	0.03	0.01	0.02	0.09	0.08	0.08	0.37	0.15	1.34	0.11	0.56	0.23
Cotton_A_01588	1.71	4.45	2.4	5.87	13.88	11.84	8.5	10.99	2.9	6.98	3.91	11.77	6.13	5.04	9.7	2.3
Cotton_A_01589	2.81	9.63	4.87	15.52	54.29	29.94	42.82	32.55	4.67	18.96	13.34	50.12	18.49	11.74	20.02	8.26
Cotton_A_01590	1.96	1.37	1.13	2.78	8.27	6.25	5.72	6.76	1.82	2.78	1.72	2.51	2.93	2.04	2.63	3.03
Cotton_A_01591	0.4	0	0.17	0.27	0.09	0.51	0.11	0	0.64	0.01	0.02	0.87	0.61	0.04	0.14	0.17
Cotton_A_01592	4.68	11.13	3.57	11.83	2.17	6.35	5.84	6.49	14.88	4.57	7.27	3.27	9.13	9.58	20.59	7.63
Cotton_A_01593	0.04	0	0	0.06	0.46	3.32	0.73	0.63	0.16	0.04	0.24	0.14	11.06	1.11	0	0
Cotton_A_01594	37.72	0.07	0.04	1.63	0.13	0.1	0.13	0.19	1.23	0.03	0.12	0.14	0.11	0.12	0.75	4.86
Cotton_A_01595	37.27	2.37	0.86	11.4	3.79	4.01	6.36	4.98	12.31	5.13	2.47	8.9	4.87	4.32	5.59	27.26
Cotton_A_01596	3.96	4.71	1.97	8.36	13.15	14.48	9.95	9.83	6.48	10.34	8.57	0.51	13.37	6.87	12.51	6.05
Cotton_A_01597	0.52	0	0.24	0.2	0.65	0.35	0.47	0.28	0.72	0.38	0.43	0	0.46	0.66	0.32	0.29
Cotton_A_01598	17.24	3.52	1.66	6.5	5.76	6.47	4.25	5.47	7.7	4.89	4.97	5.93	5.59	5.15	4.59	6.06
Cotton_A_01599	9.73	12.87	13.17	21.17	41.55	58.35	37.8	61	22.59	30.18	9.1	34.41	26.56	28.76	22.91	13.54
Cotton_A_01600	8.32	7.95	4.07	12.56	17.51	13.26	13.58	17.16	13.1	13.26	12.03	15.28	13.22	10.45	19.34	18.03
Cotton_A_01601	0.09	0.01	0	0	0.05	0	0	0	0	0.01	0	0.08	0.42	0.02	0.03	0.02
Cotton_A_01602	1.8	18.54	15.41	10.87	7.9	3.27	3.76	4.87	9.91	8.82	10.15	4.87	3.14	6.2	10.31	7.79
Cotton_A_01603	0.26	0	0	0	0.39	0	0	0.16	0.08	0	0.31	0.25	0	0	0	0.09
Cotton_A_01604	8.07	10.84	5.64	15.57	52.47	25.61	26.34	33.29	11.81	21.17	15.64	15.09	23.9	16.69	22.27	16.16
Cotton_A_01605	9.08	23.73	9.66	21.75	18.71	13.72	19.32	14.59	16.39	23.15	28.64	32.93	28.99	29.01	31.75	21.56
Cotton_A_01606	0.5	3.22	0.07	5.09	0.38	0.04	1.43	0.3	10.7	0.33	0	0.07	0.44	1.02	1.7	2.51
Cotton_A_01607	2.09	2.28	3.49	4.38	11.29	6.25	7.19	8.6	2.54	5.67	4.31	1.59	8.7	8.15	2.89	4.85
Cotton_A_01608	0	0.06	0.44	2.26	28.57	1.45	1.3	8.01	0.03	1.73	0.23	0.14	1.15	2.21	0	0.23
Cotton_A_01609	0.02	0.04	0.01	0.04	0.01	0.03	0.01	0.01	0.01	0.04	0	0.12	0.05	0.04	0.04	0
Cotton_A_01610	0.35	5.55	3.67	5.6	16.49	14.24	13.44	15.51	3.66	14.07	4.96	6.28	11.51	12.41	10.39	5.3
Cotton_A_01611	0.31	1.44	2.28	0.84	2.08	0.93	0.55	1.38	0.42	0.98	6.07	4.5	4.09	4.52	0.35	0.3
Cotton_A_01612	0.07	0.06	0.61	0.32	0.01	0.01	0	0.02	0.13	0.88	2.76	0	1.36	2.86	0.01	0.01
Cotton_A_01613	0.9	9.77	3.48	12.51	23.28	16.36	12.49	15.9	5.99	17.72	48.58	1.4	27.64	25.05	13.69	1.04
Cotton_A_01614	1.53	4.64	1.86	6.66	26.89	18.29	19.11	23.15	0.72	3.41	5.41	5.32	10.55	8.42	9.87	0.43
Cotton_A_01615	5.36	0.89	0.65	6.11	20.38	16.93	11.38	16.33	5.72	5.82	2.72	1.43	8.22	4.14	3.06	7.2
Cotton_A_01616	0.99	0.45	0.86	1.87	9.21	4.85	3.59	8.63	1.81	1.11	1.67	0.36	7.55	5.48	0.11	3.27
Cotton_A_01617	0.19	0.19	0.56	1.15	7.77	7.93	9.62	7.24	0.37	0.96	0.44	4.2	2.13	2.03	0.4	0.38
Cotton_A_01618	1.36	5.47	2.23	6.45	13.37	15.64	11.53	15.76	7.01	12.11	5.45	3.8	18.07	11.27	10.08	6.61
Cotton_A_01619	21.75	3.94	2.13	10.18	25.27	33.83	39.02	34.42	6.49	9.53	10.03	9.49	30.18	17.19	12.03	39.38
Cotton_A_01620	0.29	8.05	5	9.5	41.78	46.67	37.28	30.59	2.12	14.03	14.92	1.39	15.25	9.99	6.9	0.98
Cotton_A_01621	6.54	4.69	1.79	14.82	43.14	57.51	39.56	49.96	14.72	13.85	4.86	1.6	23.69	13.58	6.7	14.92
Cotton_A_01622	188.37	0.17	0.16	8.35	0.07	0.1	0.05	0.2	7.65	0	0.65	0.79	0.12	0.23	4.75	23.63
Cotton_A_01623	0.36	21.4	62.4	8.87	2.21	3.86	1.36	1.87	0.17	21.27	12.85	0.41	3.86	23.26	0.72	0.27
Cotton_A_01624	3.56	2.68	1.44	5.86	6.78	4.94	4.52	5.9	5.08	4.62	5.32	7.03	4.98	3.95	5.18	8.37
Cotton_A_01625	3.43	4.5	3.4	6.94	11.99	10.43	7.89	9.21	5.8	21.74	1.98	1.45	11.46	13.71	3.28	7.8
Cotton_A_01626	0	0	0	0	0	0	0	0	0	0	0	0	0	0	0	0
Cotton_A_01627	0.25	1.45	0.55	3.32	2.69	1.07	0.64	1.04	4.15	5.65	1.72	0.08	11.82	6.96	3.42	0.51
Cotton_A_01628	13.38	17.53	3.4	27.02	12.26	13.98	6.63	16.03	45.99	19.29	11.9	10.61	20.16	13.25	43.97	54.5
Cotton_A_01629	6.96	12.77	2.36	16.44	16.5	8.85	7.28	13.12	21.91	11.76	19.77	9.29	13.52	7.09	22.65	21.46
Cotton_A_01630	38.69	15.95	17.23	15.12	15.26	13.63	21.23	12.18	7.31	13.51	14.62	91.84	9.25	11.78	17.03	11.21
Cotton_A_01631	0.91	4.1	1.45	4.32	1.55	1.88	1.08	1.3	1.8	7.56	13.36	0.12	7.57	4.32	4.69	2.06
Cotton_A_01632	13.9	4.34	0.06	9.55	10.13	3.19	0.75	12.71	10.49	0.13	0.39	0.47	1.9	0.51	55.68	16.33
Cotton_A_01633	2.56	4.06	3.42	4.47	17.71	12.05	11.5	15.2	3.01	5.53	6.4	11.7	14.21	11.35	1.57	6.06
Cotton_A_01634	1.26	0.43	0.03	8	21.98	17.45	72.5	17	1.99	0.16	0.88	0.69	0.61	0.03	0.68	368.05
Cotton_A_01635	0	0	0	0	0	0	0	0	0	0	0	0	0	0	0	0
Cotton_A_01636	0.48	2.84	3.05	4.74	16.66	9.07	14.05	12.06	1.98	8.7	2.79	2.38	7.9	7.64	5.28	1.88
Cotton_A_01637	1.25	14.49	2.79	21.59	0.86	2.44	2.09	2.13	5.04	61.34	37.05	1.21	26.59	20.66	35.89	3.31
Cotton_A_01638	1.98	2.44	0.04	3.89	0.23	0.26	0.57	0.22	4.42	3.88	6.49	0.21	13.22	9.32	4.43	2.24
Cotton_A_01639	0.09	0.89	0.08	1.2	0.22	1.02	0.59	0.32	0.42	1.62	3.01	0.12	3.81	1.88	3.61	0.17
Cotton_A_01640	0.27	21.31	0.24	5.02	0.11	0.07	0.07	0.22	0.09	2.93	48.9	1.04	30.5	2.61	69.77	0.32
Cotton_A_01641	0	0	0	0.01	0.02	0.02	0	0.02	0	0	0	0.02	0	0	0	0
Cotton_A_01642	0.04	0	0	0	0	0	0	0	0	0	0	0	0	0	0	0
Cotton_A_01643	0.51	54.92	0.47	10.17	0.35	1.95	0.4	0.56	0.83	17.91	58.12	1	52.93	9.34	51.63	1.28
Cotton_A_01644	103.03	13.98	6.58	39.49	73.39	27.4	16.82	43.64	61.91	17.78	77.78	3.81	18.84	32.3	23.34	174.94
Cotton_A_01645	43.52	6.47	3.24	10.38	4.28	8.8	9.57	2.73	12.98	7.63	11.58	0.34	10.35	5.81	10.98	38.43
Cotton_A_01646	35.28	12.21	7.67	19.93	23.56	22.31	24.37	18.33	26.01	20.99	16.58	10.72	18.51	16.76	20.99	36
Cotton_A_01647	0	1.16	0.39	0.95	0.12	0.01	0	0.01	0	7.85	0.14	0.02	2.38	2.35	1.2	0.02
Cotton_A_01648	0.04	0.19	3.46	1.54	5.06	2.09	10.75	1.55	2.24	1.55	0.33	31.32	3.26	3.95	2.85	0.03
Cotton_A_01650	2.83	7.3	7.15	18.91	34.23	22.52	27.53	32.05	11.8	33.41	19.52	23.42	53.65	43.76	14.18	16.31
Cotton_A_01651	0.12	2.12	0.87	2.39	3.26	4.78	2.07	4.29	0.38	3.55	1.18	1.1	7.16	2.96	2	0.99
Cotton_A_01652	1.28	0	0	0.15	0	0.06	0.03	0	0	0	0	0	0	0	0	0
Cotton_A_01653	0.17	0	0	0	0.02	0.01	0	0.02	0.01	0.01	0	0	0.04	0	0.01	0.02
Cotton_A_01654	49.42	7.79	4.05	14.95	28.51	15.63	19.42	19.13	11.62	11.17	11.98	9.03	13.31	10.34	11.88	13.28
Cotton_A_01655	2.85	1.24	0.56	2.51	4.2	4.76	4.54	5.06	2.42	1.93	2.88	2.41	2.86	1.45	2.23	3.64
Cotton_A_01656	0.13	3.26	3.1	4.12	20.91	7.94	7.02	10.09	0.44	3.17	6.01	0.51	9.58	4.7	3.58	1.34
Cotton_A_01657	0.31	5.23	13.97	22.72	40.77	48.27	73.69	48.31	0.85	75.74	1.39	1.82	20.16	32.8	2.42	1.67
Cotton_A_01658	0.07	0.65	0.96	4.68	23.38	10.4	3.02	15.66	0.42	1.03	0.11	0.19	3.24	2.09	1.01	1.1
Cotton_A_01659	8.34	1.72	5.06	7.56	35.76	50.62	31.89	30.28	1.75	7.91	2.25	0.22	21.78	10.7	0.67	7.38
Cotton_A_01660	5.13	4.45	3.57	10.15	31.2	17.87	20.9	23.72	6.76	10.98	8.67	11.55	13.73	13.03	8.67	6.69
Cotton_A_01661	9.71	11.82	7.71	22.14	65.27	47.67	41.59	57.05	14.89	26.43	17.16	28.86	32.26	24.63	22.27	15.37
Cotton_A_01662	1.43	3.88	8.8	4.07	7.77	4.58	2.33	4.47	1.77	1.5	2.12	0	3.26	5.5	2.33	1
Cotton_A_01663	4.08	26.34	5.97	9.53	5.7	7.67	6.08	5	8.86	4.88	19.08	1.13	12.22	8.43	13.26	2.59
Cotton_A_01664	17.31	13.54	11	22.01	45.38	46.69	40.73	57.33	16.62	22.83	17.4	84.45	36.06	29.19	36.87	22.21
Cotton_A_01665	200.47	0.29	0.35	9.8	0.69	0.68	1.52	0.33	7.24	0.05	0.67	0.77	0.32	0.4	3.8	27.27
Cotton_A_01666	13.87	10.17	6.59	13.69	21.23	18.79	20.6	15.46	12.43	13.03	15.02	4.08	18.13	13.07	14.53	10.9
Cotton_A_01667	0.62	2.22	1.46	2.02	5.67	2.74	2.85	3.07	1.15	3.52	2.68	6.82	2.76	2.01	3.37	1.01
Cotton_A_01668	0	0	0.04	0.65	4.51	0.21	1.46	3.3	0	0.08	0	0	0.01	0.25	0	0
Cotton_A_01669	0.08	0	0	0	0.05	0.03	0.16	0.06	0.05	0	0	0	0	0	0	0.62
Cotton_A_01670	0.19	0	0	0.02	0.19	0.02	0	0	0	0	0	0	0	0	0	0.28
Cotton_A_01671	0	0	0	0	0	0	0	0	0	0	0	0	0	0	0	0
Cotton_A_01672	0.01	0.16	0.04	0.48	9.77	0.07	0.06	2.11	0.06	0.25	0.04	0	0.2	0.12	0.01	0.02
Cotton_A_01673	0.58	0	0	0.27	2.3	0.03	0	0.25	0.13	0.06	0.04	2.86	0.07	0	0.06	0.1
Cotton_A_01674	5.49	7.51	4.64	13.83	21.2	19.94	15.5	18.24	8.97	15.41	14.05	12.03	24.04	11.43	11.43	17.82
Cotton_A_01675	0.09	0	0.03	0.71	1.01	0.17	17.32	0.18	0.13	0.05	0	0	0.17	0.93	0.05	0
Cotton_A_01676	0	0.01	0	0.09	0	0	0.17	0	0	0	0	0	0.03	0	0	0.03
Cotton_A_01677	0.05	0	0	0	0	0	0	0	0.05	0	0	0	6.19	0.39	0.05	0.17
Cotton_A_01678	2.1	1.9	0.91	6.36	1.16	0.81	1.09	2.01	4.47	3.54	2.04	1.64	1.21	5.84	12.26	11.64
Cotton_A_01679	0	0.34	1.09	1.44	10.39	0.7	8.56	2.38	0.39	1.32	0.04	4.47	1.72	1.38	1.04	0.12
Cotton_A_01680	0.22	17.5	0.75	11.74	0.09	0.09	0.06	0.02	0.2	10.81	1	0.47	12.99	0.89	15.47	0.09
Cotton_A_01681	0.01	0	0	0.17	0.08	0.17	0.05	0.04	0.01	0.01	0.04	0.01	0.83	0.63	0	0
Cotton_A_01682	0.09	0.08	0.02	0.12	0.15	0.2	0.05	0.19	0.18	0.15	0.04	0.16	0.18	0.13	0.22	0.15
Cotton_A_01683	0.01	0.02	0.01	0.15	0.07	0.06	0.02	0.04	0.08	0.05	0.08	0.06	0.79	0.44	0.09	0.05
Cotton_A_01684	0.05	0.02	0	0.1	0.08	0.1	0.02	0.11	0.08	0.07	0.03	0.11	0.05	0.05	0.1	0.12
Cotton_A_01685	0	0	0	0.26	0.01	0.01	0	0.05	0.02	0.01	0	0.01	0.4	0.8	0.01	0.01
Cotton_A_01686	0.1	0.01	0.01	0.02	0.03	0.08	0.02	0.05	0.06	0.09	0.02	0.05	0.06	0.04	0.05	0.03
Cotton_A_01687	0.54	0.66	0	2.19	2.84	2.65	3.97	1.88	3.02	0.81	1.13	0	1.13	0.91	1.12	0.75
Cotton_A_01688	2.22	1.89	1.12	2.45	2.81	2.48	1.46	2.02	2.8	3.17	2.71	6.03	2.37	2.09	3.77	2.51
Cotton_A_01689	0	0	0	0.18	0.02	0.01	2.56	0	0.09	0.32	0	2.34	0.59	0.04	0.2	0.09
Cotton_A_01690	0.1	0.4	0.16	0.89	0.1	0.16	0.02	0.09	0.68	0.13	0.03	0.15	0.46	0.52	1.1	0.17
Cotton_A_01691	0.42	0.16	0.48	0.17	0.09	0.14	0.03	0.14	0.16	0.32	0.04	0.17	0.5	4.41	0.23	0.2
Cotton_A_01692	4.71	6.15	6.12	13.94	27.74	34.71	27.11	39.83	8.89	15.99	14.25	32.47	22.41	18.63	13.9	11.39
Cotton_A_01693	14.13	14.78	14.39	26.45	43.83	57.75	36.31	64.47	39.85	30.12	15.48	23.16	32.96	35.35	33.51	19.96
Cotton_A_01694	0	0	0	0	0	0	0.03	0.05	0	0	0	0	0	0	0	0
Cotton_A_01695	0	1.75	6.53	7.23	30.04	7.95	59.68	19.65	0.32	8.09	0.46	4.44	4.02	5.19	0.21	0.17
Cotton_A_01696	0.95	2.13	2.1	3.99	0.04	1.61	0.81	0.3	11.29	1.54	10.36	0.21	8.74	6.96	1.63	0.9
Cotton_A_01697	0.06	3.86	2.08	4.46	0.24	0.54	1.7	0.42	0.3	6.18	10.98	2.31	15.41	5.7	9.98	3.24
Cotton_A_01698	0	0	0	0	0	0	0	0	0	0	0	0	0	0	0	0
Cotton_A_01699	0	0	0	0	0	0	0	0	0	0	0	0	0	0	0	0
Cotton_A_01700	0	0	0	0	0	0	0	0	0	0	0	0	0	0	0	0
Cotton_A_01701	79.9	23.74	25.35	52.71	3.25	10.41	68.34	3.56	147.46	33.91	21.34	14.4	40.59	50.52	31.18	6.93
Cotton_A_01702	47.27	9.99	7.95	22.16	9.47	7.92	8.13	7.1	56.56	6.52	4.47	7.84	4.39	6.68	11.24	50.52
Cotton_A_01703	3.21	13.91	9.65	17.86	20.43	23.93	23.22	19.8	6.5	25.97	20.59	27.33	30.18	21.03	25.19	5.2
Cotton_A_01704	92.01	41.05	17.9	56.31	37.54	38.89	20.47	49.22	55.68	37.26	41.48	178.14	34.27	30.84	63.05	45.03
Cotton_A_01705	19.41	0.98	1.27	4.35	1.79	0.59	3.83	0.74	2.91	2.86	4.73	24.11	10.77	0.9	6.3	15.8
Cotton_A_01706	31.41	0.31	0.02	2.46	0	0	0.04	0.06	0.73	0.32	0.22	0.11	0.04	0.56	2.77	11.17
Cotton_A_01707	292.85	1.35	0.28	12.74	3.24	0.29	0.95	0.85	15.22	0.28	0.87	0.87	0.78	0.57	5.86	44.08
Cotton_A_01708	2.86	23.92	31.74	54.78	146.99	236.39	80.04	276.71	22.4	56.92	25.5	2.65	56.34	41.85	47.01	49.67
Cotton_A_01709	0.27	21.23	7.76	15.49	0.17	0.17	9.54	0.11	4.45	14.42	0.35	3.21	0.44	2.75	58.12	3.46
Cotton_A_01710	8.16	6.23	4.05	10.99	21.34	18.81	13.6	19.68	8.34	13.09	7.04	9.83	14.51	10.21	9.18	11.96
Cotton_A_01711	18.04	15.62	12.55	27.48	76.26	21.09	48.83	64.06	20.03	36.09	4.87	3.4	77.72	77.14	15.68	16.26
Cotton_A_01712	47.19	17.41	6.9	30.98	12.71	7.38	6.12	8.86	61.45	4.77	5.7	64.46	11.79	36.23	39.83	23.95
Cotton_A_01713	0.31	4.52	1.11	4.36	2.65	17.42	13.86	3.23	0.81	9.84	19.62	1.1	17.16	8.32	5.1	1.18
Cotton_A_01714	856.09	198.73	205.57	456.7	590.38	709.97	565.43	769.91	437.67	438.18	325.76	291.21	863.76	825.06	370.19	1302.93
Cotton_A_01715	5.92	0	0	0.29	0	0.06	0.23	0	0.21	0	0.03	0.15	1.1	0.1	0.09	0.84
Cotton_A_01716	1	2.84	1.65	3.96	12.1	6.28	8.21	7.06	3	4.95	3.08	2.61	3.11	2.85	3.94	3.74
Cotton_A_01717	2.95	12.49	10.34	18.45	36.51	38.38	29.66	44.35	9	30.98	21.68	11.9	35.3	26.03	21.64	12.13
Cotton_A_01718	2.92	8.47	6.08	15.04	32.35	26.92	19.55	28.53	8.39	14.24	8.71	36.81	18.32	16.26	19.6	9
Cotton_A_01719	26.34	10.44	7.57	27.54	21.21	35.28	29.78	33.02	46.12	20.24	12.39	18.2	27.42	23.69	23.77	34.55
Cotton_A_01720	3.74	4.23	2.85	6.89	12.87	7.89	9.06	8.07	4.69	6.12	7.58	12.88	7.05	6.04	7.01	5.77
Cotton_A_01721	32.95	18.92	8.09	37.18	27.5	25.86	24.95	25.85	79.89	20.8	20.06	42.82	28.82	21.68	35.53	37.49
Cotton_A_01722	8.54	34.51	10.22	37.27	33.03	48.78	20.02	45.19	42.6	32.5	24.52	2.55	32.19	29.34	68.35	30.33
Cotton_A_01723	0.45	0.66	0.53	2.23	7.35	3.6	7.88	5.07	0.64	2.34	4.9	2.09	10.8	3.91	1.85	1.6
Cotton_A_01724	1.15	1.45	1.91	2.29	8.92	10.33	5.33	9.69	1.11	5.49	2.2	1.47	3.93	2.77	2.56	3.51
Cotton_A_01725	35.47	19.6	21.52	37.34	64.72	106.64	59.21	81.81	60.38	52.55	23.6	18.6	56.84	50.19	41.57	48.74
Cotton_A_01726	0	0	0.09	0.34	0.14	0	0	0	2.08	0.35	0.34	0	0.06	0.8	0.04	0.05
Cotton_A_01727	0	0	0	0.04	0.04	0	0	0	0.01	0	0.03	0	0.02	0	0.01	0.04
Cotton_A_01728	3.09	12.53	7.76	12.72	20.55	17.12	13.8	17.59	5.43	17.89	14.35	19.64	15.79	12.81	22.21	13.48
Cotton_A_01729	0.54	3.19	3.28	12.68	57.4	5.49	33.14	25.43	0.64	10.8	2.42	2.02	21.53	14.02	1.97	0.93
Cotton_A_01730	8.78	16.34	8.14	32.53	15.34	8.72	14.35	14.13	19.21	47.61	62.7	10	131.32	84.11	65.54	30.5
Cotton_A_01731	7.88	16.82	5.04	12.92	9.7	5.5	4.93	8.82	20.46	10.37	14.62	16.65	11.34	7.36	20.73	14.47
Cotton_A_01732	6.23	22.93	8.86	12.86	1.39	0.44	0.18	0.5	8.62	13.92	4.24	0.22	1.59	1.7	10.16	23.66
Cotton_A_01733	1.2	0.3	0.13	0.08	0.04	0.06	0	0	0.02	0.05	0.03	0.68	0.15	0.03	0.75	0.21
Cotton_A_01734	0.94	2.33	3.54	6.79	19.42	14.36	14.03	16	3.51	12.42	7.32	5.65	15.84	13.05	7.46	1.2
Cotton_A_01735	2.08	2	0.19	4.52	0.27	0.05	0.29	0.07	23.58	0.34	0.38	29.34	0.68	2.36	0.29	4.52
Cotton_A_01736	0	0	0	0	0	0	0	0.01	0	0	0	0	0	0	0	0
Cotton_A_01737	125.89	82.32	14	129.65	58.97	66.63	75.87	49.8	454.1	28.42	30.16	43.51	46.95	39.83	87.02	84.4
Cotton_A_01738	0.54	6.91	8.03	11.39	22.01	6.61	24.53	15.31	0.81	26.38	34.99	1.19	19.58	28.3	9.96	0.81
Cotton_A_01739	0	0	0.93	0	0	0	0.03	0	0.07	0.27	0	0	26.75	0.14	0	0
Cotton_A_01740	4.87	0.39	0.66	1.05	3.69	1.9	2.07	2.48	1.48	1.59	0.18	0.55	0.7	0.81	0.52	1.06
Cotton_A_01741	0.24	0	0.02	0.04	0.03	0.01	0	0.04	0.01	0.04	0	0	0	0	0.01	0
Cotton_A_01742	0.12	5.88	12.65	3.59	1.25	0.59	17.94	1.18	1.49	8.28	4.25	3.95	8.08	20.23	1.42	0.55
Cotton_A_01743	1.23	1.77	5.83	8.74	63.16	835.89	299.29	1047.33	15.47	51.54	7.21	1.78	384.66	326.98	1.57	6.39
Cotton_A_01744	0.01	0	0	0.01	0.3	0.01	1.07	0	0.06	0.09	0	0	14.54	0.49	0	0.12
Cotton_A_01745	0	0	0.04	0.09	0	0	0	0.03	0.04	0.18	0.4	0.01	5.55	0.98	0.04	0.02
Cotton_A_01746	39.86	11.08	0.5	3.77	0.64	0.24	0.04	0.47	2.48	0.92	7.6	0.37	7.12	1.09	6.12	13.21
Cotton_A_01747	59.7	42.89	29.11	74.65	148.42	140.55	111.53	155.2	86.08	80.66	42.24	164.34	108.88	84.18	100.29	91.99
Cotton_A_01748	0	0.34	0.14	0.22	0.69	0.74	0.19	0.51	0.05	0.65	0.71	0	0.02	0.17	0.34	0.1
Cotton_A_01749	13.4	15.89	8.71	24.44	36.07	30.03	27.83	34.91	23.71	29.8	22.29	78.46	30.17	25.37	35.24	33.22
Cotton_A_01750	14.76	5.87	1.27	12.17	17.84	16.03	18.29	18.77	31.15	8.67	5.44	1.38	28.71	5.69	7.82	26.42
Cotton_A_01751	2.19	6.69	4.9	6.36	12.49	15.42	10.49	10.85	4.28	13.17	5.65	12.42	12.48	8.56	10.6	6.57
Cotton_A_01752	0.15	0	0.15	3.34	7.53	0.34	1.11	1.64	0	0.86	0	0	0.18	0.57	0.16	0.02
Cotton_A_01753	0.06	0.01	0.07	2.93	7.39	0.29	0.52	2.36	0	0.97	0	0.05	0.2	0.45	0.11	0.09
Cotton_A_01754	0.58	3.12	0.5	4.85	5.7	2.32	1.28	3.18	0.46	8.87	10.16	1.83	1.02	1.04	13.82	0.66
Cotton_A_01755	26.19	27.16	17.69	38.85	72.15	95.83	78.07	99.9	39.68	56.04	26.13	201.61	74.72	60.68	55.39	30.39
Cotton_A_01756	11.73	40.72	22.45	77.87	244.28	179.85	119.74	397.09	71.18	95.88	42.54	475.47	137.17	104.07	90.81	19.21
Cotton_A_01757	3.7	8.54	7.38	13.54	23.62	22.64	16.29	26.95	11.02	21.55	9.91	16	23.24	23.65	20.81	11.88
Cotton_A_01758	4.73	4.31	3.08	7.32	11.21	13.06	9.78	17.25	8.32	9.75	4.77	26.17	11.99	8.03	6.97	5.75
Cotton_A_01759	10.24	8.18	4.27	15.85	22.75	19.65	15.25	20.43	17.13	14.47	9.1	21.49	16.81	12.88	17.61	17.7
Cotton_A_01760	7.1	7.53	3.27	12.71	19.74	15.58	12.84	17.36	14.37	12.52	8	17.66	13.92	10.16	14.91	15.42
Cotton_A_01761	0.08	1.98	0.6	2.35	8.11	5.16	5.62	3.94	0.54	4.28	2.45	0.6	3.55	3.51	1.6	1.57
Cotton_A_01762	13.3	35.85	25.71	61.98	178.32	139.9	149.84	168.73	17.54	84.8	57.81	415.1	119	85.09	85.34	34.96
Cotton_A_01763	7.32	12.22	9.62	21.4	33.75	68.43	23.37	41.98	33.55	31.7	11.18	15.62	39.56	36.38	23.51	14.05
Cotton_A_01764	0.15	4.83	1.39	0.85	0	0.07	0	0	0.1	0.16	2.27	0.26	6.73	0.24	3.69	0.03
Cotton_A_01765	19.83	38.9	39.56	28.1	0.35	2.71	0.69	0.31	32.06	39.53	48.57	1.2	3.73	18.61	34.37	3.93
Cotton_A_01766	0.04	0.43	0.42	1.08	3.9	1.62	1.41	3.09	0.15	0.99	1.27	2.57	1.88	0.87	0.91	0.76
Cotton_A_01767	0.27	0.26	1.68	12.2	111.44	20.49	47.35	78.86	0.17	9.17	0.81	0.14	25.32	21.4	0.39	0.78
Cotton_A_01768	0.69	5.01	2.6	6.22	15.97	10.13	7.67	12.13	3.53	8.73	7.29	13.6	7.61	6.91	8.38	4.66
Cotton_A_01769	7.88	29.78	11.62	44.31	7.66	12.76	8.34	11.21	21.67	61.08	22.4	1.69	35.9	27.49	87.66	189.71
Cotton_A_01770	1235.03	437.86	75.71	593.51	87.93	126.7	101.28	91.03	1409.45	203.64	167.46	26.1	200.61	163.53	997.6	859.52
Cotton_A_01771	5.66	10.29	9.45	7.87	1.21	0.31	2.96	0.91	4.44	10.11	11.15	1.54	8.45	13.35	8.13	10.21
Cotton_A_01772	7.81	6.61	4.89	13.26	19.01	14.88	13.75	15.96	10.95	11.36	11.38	17.23	14.68	13.93	10.72	14.61
Cotton_A_01773	0	0.51	0.49	0.17	0.25	0.23	0	0.12	0.11	0.37	0.17	0.4	0.12	0.37	0.23	0
Cotton_A_01774	0.06	0.81	0.02	9.04	17.52	6.32	4.33	11.47	0.87	0.53	1.1	0.07	11.56	1.54	2.19	14.37
Cotton_A_01775	5.39	1.77	0.65	3.48	3.11	1.95	2.02	2.21	2.87	2.19	2.13	76.29	2.45	2.04	2.12	2.53
Cotton_A_01776	0.17	0	0	0	0.04	0.02	0	0.06	0	0	0	0.17	0	0	0	0
Cotton_A_01777	0.44	0.03	0.33	0.98	12.93	30.1	1.92	15.85	0.28	2.16	0.33	0.05	2.74	0.33	0.15	1.72
Cotton_A_01778	3.02	10.99	6.27	12.13	17.71	31.02	17.08	26.08	9.23	29.71	17.04	1.43	30.37	22.22	20.6	11.92
Cotton_A_01779	22.85	9.66	4.44	14.08	13.91	11.41	15.64	13.3	16.42	12.94	13.99	100.45	14.96	11.09	17.06	23.02
Cotton_A_01780	17.21	0.91	0.86	2.77	5.79	4.39	4.73	4.32	1.73	1.59	2.05	21.64	3.22	2.33	1.61	2.36
Cotton_A_01781	4.8	9.1	5.58	15.81	20.26	20.16	21.6	21.76	9.9	16.19	20.72	35.32	18.95	15.1	15.37	29.4
Cotton_A_01782	17.16	0.01	0	0.91	0.04	0	0.04	0.05	0.4	0.07	0.03	0	0	0	0.73	1.89
Cotton_A_01783	0.69	1.39	0.41	8.93	160.59	1187.53	83.28	626.71	4.66	2.27	0.99	0.65	2.2	0.83	0.41	7.25
Cotton_A_01784	0	0	0.15	1.34	22.89	5.91	1.88	11.8	0.02	0.75	0.14	0	0.47	0.06	0	0.02
Cotton_A_01785	301.09	13.33	4.62	22.25	6.16	7.06	1.38	10.97	14.51	4.2	15.87	1.06	6.78	4.44	11.2	40.14
Cotton_A_01786	31.67	12.81	8.67	22.56	64.21	56.84	40.05	77.35	14.71	30.3	15.64	22.55	43.95	39.42	24.04	18.75
Cotton_A_01787	0.76	1.83	20.94	5.08	0.16	0.25	0.11	0.24	6.54	2.3	0.94	0.6	65.3	72.03	1.52	2.42
Cotton_A_01788	3.5	2.92	1.89	5.94	8.73	6.38	5.93	6.61	4.45	5.1	4.97	23.88	5.33	4.91	5.28	6.35
Cotton_A_01789	0.41	19.79	21.68	10.32	5	3.93	2.05	3.71	3.55	12.94	20.77	0.6	6.99	7.11	9.64	2.04
Cotton_A_01790	7.14	10.88	3.57	13.81	20.26	6.07	22.93	9.94	5.51	15.7	16.3	21.34	14.33	9.98	16.29	6.74
Cotton_A_01791	0	0.24	0.44	1.45	12	3.8	4.21	8.07	0.05	1.97	0.68	4.39	3.85	3.44	0.56	0
Cotton_A_01792	0.9	5.33	8.15	11.31	31.53	18.37	27.61	22.64	5.89	17.91	8.56	4.07	30.33	23.66	8.12	5.43
Cotton_A_01793	6.64	8.57	6.1	13.52	24.77	21.06	16.21	22.96	11.07	16.18	10.93	36.23	21.16	16.88	14.88	15.38
Cotton_A_01794	0.36	0.08	0.07	0.41	0	0.21	0	0.01	1.01	0.11	0.01	0	0.15	0.01	0.07	0.51
Cotton_A_01795	3.14	0.05	0	0.29	0	0.09	0	0.16	0.46	0.06	0	0	0.01	0	0.19	0.57
Cotton_A_01796	0.12	2.77	3.14	5.35	17.87	5.92	12.38	9.85	0.34	7.4	3.55	7.12	5.23	5.41	3.81	0.6
Cotton_A_01797	0.03	3.87	7.4	15.79	57.93	21.59	28.8	34.21	0.33	24.3	1.55	1.6	15.55	14.13	9.2	0.45
Cotton_A_01798	3.71	4.49	10.11	4.93	4.16	2.06	2.99	3.61	5.09	6.85	5.36	0.14	2.35	5.32	3.12	1.35
Cotton_A_01799	7.87	2.3	1.98	4.27	0.6	2.35	2.29	1.61	7.27	3.5	10.9	0.27	7.97	4.05	6.34	7.28
Cotton_A_01800	0.56	3.84	2.97	6.18	16.04	10.13	8.2	12.07	1.56	9.42	6.41	11.74	10.84	9.19	6.69	2.16
Cotton_A_01801	12.23	0.5	9.73	2.98	12.85	6.71	0.26	6.8	0.59	18.01	0.47	0.22	56.37	57.33	0.7	2.58
Cotton_A_01802	0.22	0.28	0.79	6.53	19.91	24.91	9.74	11.59	0.09	5.44	0.28	0.1	13.85	12.88	0.22	0.35
Cotton_A_01803	1.54	0	0.08	8.34	25.94	0.78	11.92	38.13	6.63	0.74	0.12	4.88	0.18	1.26	0.15	25.38
Cotton_A_01804	14.07	5.97	2.36	13.32	15.68	8.26	11.21	11.2	40.98	5.74	7.01	10.87	7.58	6.92	7.12	11.62
Cotton_A_01805	15.09	6.37	4.74	13.44	21.72	15.02	10.57	15.45	9.11	13.64	8.54	36.51	16.91	12.94	14.89	18.35
Cotton_A_01806	6.36	0	0.02	0.08	0.13	0.18	17.45	0.31	0.09	0.06	0.03	0.2	0.02	0.03	0.15	0.42
Cotton_A_01807	12.41	0.36	0.6	3.1	6.59	7.91	10.21	7.84	1.02	4.34	0.41	12	5.37	4.44	1.01	15.01
Cotton_A_01808	0	0.01	0	0	0	0	0	0.01	0.01	0	0.07	0.01	0.57	0.11	0	0.09
Cotton_A_01809	0	0	0	0.01	0.01	0	0	0	0	0	0	0	0	0.01	0	0.01
Cotton_A_01810	0.11	1.95	0.23	1.87	0.75	0.08	0.08	0.19	0	0.65	0.01	0.03	0.37	0.79	1.34	0.21
Cotton_A_01811	0	0	0	0	0	0	0	0	0	0	0	0	0	0	0	0
Cotton_A_01812	0	0	0	0	0	0	0	0	0	0	0	0	0	0	0	0
Cotton_A_01813	0.29	0	0	0	0	0	0	0	0	0	0	0	0	0	0	0.01
Cotton_A_01814	0.17	0	0	0	0.05	0.01	0.05	0.08	0	0.01	0	0	0	0.01	0	0.03
Cotton_A_01815	8.42	0.04	0.03	1.25	15.89	1.9	1.98	6.19	0.19	0.56	0.1	0.05	0.68	0.66	0.12	0.66
Cotton_A_01816	5.36	28.17	30.02	54.7	164.66	124.58	176.3	177.33	13.44	67.99	45.37	296.82	97.77	82.8	67.45	25.02
Cotton_A_01817	0.5	0.39	8.07	3.62	0.2	0	0.15	0.1	6.53	7.98	16.71	0.15	1.08	8.97	2.23	1.18
Cotton_A_01818	2.69	208.69	421.94	139.58	2.97	2.25	7.13	2.91	93.05	207.62	242.74	12.66	44.11	186.19	113.91	27
Cotton_A_01819	6.25	12.39	9.55	15.82	28.46	20.61	18.38	21	9.04	17.24	18.97	31.44	26.6	16.98	15.03	18.33
Cotton_A_01820	0.15	0.22	0.14	0.43	1.61	2.51	2.11	5.64	0.06	2.49	10.98	1.05	10.38	7.16	0.26	0.09
Cotton_A_01821	23.91	8.47	5.88	16.38	14.78	16.51	17.34	16.1	20.01	13.01	12.15	32.74	13.56	12.99	14.84	20.65
Cotton_A_01822	2.18	14.28	19.38	6.84	0.54	0.18	0.06	0.21	7.46	11.39	20.55	0.13	1.87	6.11	6.09	1.91
Cotton_A_01823	14.46	5.04	3.15	8.17	11.17	8.3	9.8	9.01	10.34	8	8.71	11.08	8.83	6.59	8.93	10.55
Cotton_A_01824	225.72	59.02	18.21	131.13	20.47	38.99	31.55	26.35	216.3	27.64	30.98	5.16	16.17	17.9	225.4	89.21
Cotton_A_01825	0	0	0	0	0	0	0	0	0	0.01	0	0	0	0	0	0
Cotton_A_01826	29.49	4.75	41.88	11.09	21.45	22.53	7.39	32.02	6.06	21.17	8.85	0.38	14.76	18.28	8.77	18.28
Cotton_A_01827	0.04	0	0.06	0.17	0	0.22	1.85	0.01	0.2	0.81	0.11	0.01	2.95	2.99	0.01	0
Cotton_A_01828	4.52	12.66	5.66	17.26	24.29	15.71	13.91	17.78	15.33	12.6	12.82	32.02	12.65	11.01	25.4	12.02
Cotton_A_01829	3.12	4.33	1.79	5.08	7.65	6.76	2	6.14	6.87	3.56	3.03	10.89	2.53	3.04	6.41	2.34
Cotton_A_01830	0.14	0.19	0.36	0.09	1.21	1.17	1.76	1.14	0.15	0	0.78	1.64	1.84	0.19	0.12	0.36
Cotton_A_01831	0.05	0	0	0	0.01	0.03	0.02	0.01	0	0.01	0	0.1	0.69	0	0	0
Cotton_A_01832	0	0.01	0	0	0	0.01	0	0.01	0	0.01	0	0.01	0	0	0.01	0.01
Cotton_A_01833	11.26	10.95	2.43	8.98	6.6	6.68	4.67	5.56	15.63	9.55	12.32	5.23	13.42	9.4	17.3	17.7
Cotton_A_01834	1.92	1.48	1.02	3.96	14.76	6.52	4.24	10.91	5.09	3.55	1.28	0.92	3.84	2.77	2.15	1.96
Cotton_A_01835	18.93	26.36	21.01	33.81	36.32	43.19	44.37	40.5	33.93	30.51	36.38	53.66	35.51	35.11	35.96	33.73
Cotton_A_01836	0.24	0.08	0.19	0.57	0.57	0.26	1.41	0.43	0	1.54	0.89	0.27	1.65	1.46	0.26	0.2
Cotton_A_01837	11.37	9.74	9.1	28.67	28.25	31.39	15.46	30.32	34.74	31.38	15.44	14.67	33.07	33.02	19.12	17.21
Cotton_A_01838	0	0	0	0.01	0	0	0	0.11	0	0	0.01	0	0.01	0	0	0.01
Cotton_A_01839	0.38	0	0	0	0.01	0	0	0	0	0	0	0.1	0.01	0	0.04	0
Cotton_A_01840	0.1	0	0	0	0.01	0	0	0	0	0.01	0	0.16	0.08	0	0.02	0
Cotton_A_01841	0.74	7.52	5.7	12.85	43.38	17.7	23.39	27.92	2.47	11.96	12.98	24.16	13.27	10.92	11.12	2.34
Cotton_A_01842	15.54	8.05	3.53	14.36	28.59	24.07	15	27.49	18.89	13.13	11.24	5.88	15.77	11.53	16	18.33
Cotton_A_01843	1.22	42.54	17.99	29.08	18.36	33.16	27.5	18.61	9.27	79.37	37.19	7.33	121.17	118.09	43.67	3.45
Cotton_A_01844	0.52	0	0	0	0	0.1	0	0	0	0	0	0	0	0	0	0
Cotton_A_01845	11.92	17.05	1.15	8.11	0.64	0.17	0.11	0.35	29.24	0.37	6.68	0.5	12.49	2.28	7.19	4.49
Cotton_A_01846	36.21	17.19	10.01	41.22	16.4	30.09	31.03	26.66	87.14	26.78	17.18	19.43	36.45	39.58	31.78	44.9
Cotton_A_01847	7.74	10.52	7.56	20.45	24.02	27.05	25.04	27.84	25.9	19.32	12.93	24.58	35.87	24.97	24.13	26.75
Cotton_A_01848	39.41	26.71	17.72	44.39	41.58	44.05	53.88	38.79	58.16	48.11	57.64	45.04	72.73	61.91	73.08	68.14
Cotton_A_01849	0.19	1.14	2.39	2.17	23.79	24.46	15.44	24.93	0.21	7.73	0.7	1.69	8.35	8.62	0.92	0.54
Cotton_A_01850	0.39	1.47	0.66	4.88	4.24	2.37	1.3	3.93	0.94	7.17	1.88	15.78	6.57	5.62	5.34	2.53
Cotton_A_01851	0.39	2.23	0.56	5.39	5.73	1.66	1.25	4.8	1.6	7.73	2.42	17.24	7.31	6.55	6.28	2.42
Cotton_A_01852	0.14	0	0	0	0	0	0	0	0	0	0	0	0	0	0	0
Cotton_A_01853	0.08	4.94	7.8	9.84	8.94	3.22	13.74	11.53	0.7	15.31	0.4	0.13	0.83	3.45	4.08	12.18
Cotton_A_01854	0.47	5.46	19.53	25.66	19.26	6.66	43.84	24.61	2.55	27.85	0.68	0.4	1.27	6.92	8.17	24.84
Cotton_A_01855	0	0.19	0.06	0.3	1.19	0.35	0.12	0.28	0	0.07	0	0	0	0.07	0.09	0.02
Cotton_A_01856	0	0.21	0.17	0.28	0.78	0.26	0.36	0.96	0.13	0.2	0.33	0	0.17	0.25	0.26	0.01
Cotton_A_01857	0	0	0.04	0.02	0	0	0	0	0	0	0	0	0	0	0	0
Cotton_A_01858	2.29	0.24	0.29	0.78	1.58	0.25	1.32	1.16	0.13	1.82	2.7	3.46	6.15	3.35	0.17	0.72
Cotton_A_01859	18.67	13.19	6.81	26.79	31.57	30.65	23.84	26.76	32.05	23.24	14.23	11.65	24.88	20.25	33.23	31.87
Cotton_A_01860	0	0.03	0.41	1.18	9.44	1.63	3.58	4.5	0.22	0.78	0.38	1.58	1.26	1	0.32	0.12
Cotton_A_01861	0.35	0.01	0.5	2.29	20.89	4.57	9.96	14.1	0.1	1.63	0.19	0.18	6.37	5.66	0.11	0.24
Cotton_A_01862	13.93	8.53	6.9	19.72	31.11	23.16	25.64	21.41	16.18	18.7	14.56	44.82	24.28	20.82	16.58	17.8
Cotton_A_01863	0.61	19.91	6.45	5.86	4.45	26.2	1.31	15	1.45	6.52	16.86	1.14	7.55	8.19	31.25	3.89
Cotton_A_01864	0.03	3.8	0.28	0.91	0.36	2.12	0.4	0.72	0.11	0.42	2.57	0.49	0.31	0.4	3.89	0.18
Cotton_A_01865	0.06	0.25	0.1	0.81	0.26	16.79	44.33	0.21	0.82	0.55	0.17	0.01	3.1	1.84	0.65	0.56
Cotton_A_01866	0	0	0	0.01	0.01	0.05	0	0.21	0	0.04	0	0	0.07	0	0	0
Cotton_A_01867	0	0	0	0.01	0	0	0	0.01	0	0	0	0	0	0	0	0
Cotton_A_01868	8.5	16.83	13.62	24.02	39.81	31.1	31.14	32.95	15.61	33.76	16.64	24.38	39.55	31.36	23.51	12.24
Cotton_A_01869	12.52	16.87	14.37	24.87	37.12	28.88	32.56	34.35	15.99	31.1	28.22	20.91	49.74	49.24	25.85	10.62
Cotton_A_01870	33.82	1.71	0.89	29.86	13.64	8.18	7.21	11.12	89.57	4.98	4.41	1.09	9.18	5.92	22.55	18.97
Cotton_A_01871	3.84	6.54	2	11.41	9.52	15.02	7.31	10.62	28.89	6.28	5.14	10.85	5.29	5.3	13.22	11.14
Cotton_A_01872	0.29	0	0.19	0.19	2.4	0.67	13.55	1.85	0	1.36	0.09	4.09	0.2	1.67	0	0.05
Cotton_A_01873	2.12	7.11	11.77	6.84	9.47	8.43	5.73	8.65	3.18	9.2	10.67	14.71	6.48	9.98	6.11	1.16
Cotton_A_01874	27.24	18.16	8.86	31.09	38.41	29.59	39.24	34.19	32.83	24.41	25.48	94.22	25.06	22.6	34.25	40.86
Cotton_A_01875	10.37	7.91	4.45	11.54	11.5	13.49	11.66	12.86	14.72	13.14	6.02	7.87	14.23	11.13	17.15	16.07
Cotton_A_01876	44.83	38.48	28.88	66.91	72.39	96.06	70.38	87.22	83	65.96	39.3	46.13	91.47	71.33	79.6	83.58
Cotton_A_01877	4.92	5.16	1.97	5.91	6.8	4.2	4.13	4.45	6.61	6.86	5.63	2.92	3.72	3.43	6.25	3.63
Cotton_A_01878	27.16	14.44	6.38	15.24	31.53	37.17	19.23	37.44	16.2	20.38	11.05	6.42	22.17	16.59	19.81	16.67
Cotton_A_01879	3.25	13.91	11.42	21.9	65	50.42	72.8	60.48	8.51	29.58	18.41	19.62	40.7	33.27	30.79	8.11
Cotton_A_01880	26.66	19.34	10.77	30.47	31.21	35.25	34.46	31.81	34.39	22.99	23.46	28.8	23.24	22.85	33.53	38.08
Cotton_A_01881	0.08	9.12	0.39	11.47	0.04	0.18	0.26	0.04	1.24	28.88	3.32	0.29	7.89	5.27	5.64	5.3
Cotton_A_01882	0.67	1.84	1.64	2.22	5.08	3.84	4.42	4.09	1.69	2.48	2.16	3.56	2.41	2.55	2.53	1.35
Cotton_A_01883	17.34	20.8	15.8	30.78	49.6	44.37	41.3	37.98	27.34	41.83	38.82	41.38	51.13	42	44.12	30.96
Cotton_A_01884	238.22	94.53	54.54	121.04	162.3	100.38	86.52	137.52	52.83	77.79	80.68	37.16	166.87	223.51	263.83	148.03
Cotton_A_01885	2.54	8.93	5.8	7.75	4.84	3.68	2.19	4.05	5.72	10.39	10.92	1.89	11.22	21.64	16.9	3.04
Cotton_A_01886	1.97	9.68	6.51	7.65	3.64	5.6	2.31	6.68	5.48	9.6	10.38	1.38	12.37	17.98	19.6	2.54
Cotton_A_01887	0.33	3	3.64	8.27	30.15	15.32	21.53	27.7	1.28	11.54	6.56	40.95	19.19	15.99	9.73	2.17
Cotton_A_01888	0.48	2.54	2.7	2.62	4.02	2.38	4.26	2.84	1.06	2.32	1.9	2.34	1.44	2.24	2.73	1.14
Cotton_A_01889	7.73	10.53	7.32	14.52	38.74	32.36	30.74	44.29	15.91	17.78	11.8	21.6	29.51	22	20.74	13.83
Cotton_A_01890	0.85	2.78	3.37	4.4	12.54	5.74	4.35	7.51	2.26	3.93	2.79	2.87	5.23	4.79	2.41	6.4
Cotton_A_01891	0.03	0.43	0.08	0.19	0.62	0.01	0.02	0.2	0	0.1	2.27	0	0.68	0.14	1.08	0
Cotton_A_01892	23.51	225.68	0.67	22.27	0.16	0.53	0.1	0.13	1.29	27.54	23.76	2.17	3.09	1	108.14	1.2
Cotton_A_01893	12.54	4.52	2.63	4.17	0.1	0.52	0.2	0.09	0.52	37.06	0.5	1.54	9.56	3.23	8.62	6.91
Cotton_A_01894	0.02	0.04	0.53	0.15	0.23	0.05	0.03	0.14	0	0.2	0	0.24	0.93	0.41	0.1	0.1
Cotton_A_01895	1.61	4.25	2.41	4.08	6.13	5.26	6.02	4.45	2.81	2.54	5.06	94.73	3.24	3.04	4.03	3.17
Cotton_A_01896	0.8	3.12	2.13	5.46	11.37	8.17	9.1	9.61	1.43	6.52	4.98	9.2	5.88	6.21	4.84	2.02
Cotton_A_01897	0.12	0	0	0.71	0	0	0	0	3.65	0	0	0	0	0	0.29	0
Cotton_A_01898	0.09	0	0.03	1.37	0	0.08	0.02	0.05	1.92	3.6	2.33	0	2.76	2.96	1.4	0.14
Cotton_A_01899	0.13	31.8	7.8	15.74	0.15	0.05	0.13	0.22	2.16	77.57	41.95	0.71	1.78	22.89	11.89	1.3
Cotton_A_01900	30.09	19.42	10.25	36.07	43.19	29.42	29.5	32.97	43.83	30.19	23.97	56.82	25.96	23.52	43.26	39.38
Cotton_A_01901	0.02	0.06	0.04	0.34	0	0	0.04	0.02	0.16	0.01	0.02	0	22.76	1.81	1.98	0.02
Cotton_A_01902	3.79	5.2	4.95	9.49	22.8	17.61	2.18	28.35	5.44	9.75	3.7	0.37	9.75	7.45	12.48	6.88
Cotton_A_01903	4.98	13.7	7.49	15.96	36.25	35.96	22.13	40.99	15.17	22.07	13.66	16.71	28.33	26.13	22.05	11.12
Cotton_A_01904	0.25	0.57	1.07	2.4	12.73	10.9	6.94	16.5	1.05	2.9	0.34	0.26	4.33	2.63	0.76	0.55
Cotton_A_01905	2.85	26.68	19.78	26.44	20.06	12.77	7.78	15.8	7.54	30.73	26.08	12.24	18.81	25.24	45.77	11.41
Cotton_A_01906	30.83	5.51	7.27	19.8	29.26	33.81	17.03	24.46	25.78	45.49	8.02	5.15	34.09	30.13	7.78	21.81
Cotton_A_01907	41.75	7.38	6.61	19.95	11.1	16.82	11.86	11.49	33.88	19.46	9.01	1.27	15.48	18.21	12.06	34.86
Cotton_A_01908	0.08	0.18	0.74	2.54	17.79	6.23	6.09	11.34	0.12	3.28	0.38	0	4.18	5.02	0.28	0.28
Cotton_A_01909	1.23	0.43	0.13	0.55	1.87	2.18	1.22	0.9	0.19	1.4	0.58	0	1.21	0.45	0.68	0.12
Cotton_A_01910	1.73	6.22	5.42	9.09	32.04	21.04	26.13	25.41	5.35	9.72	7.11	3.3	11.31	7.89	5.99	10.15
Cotton_A_01911	24.84	0	0.11	1.36	0.01	0.03	0	0.02	1.04	0.07	0	0.18	0.04	0.04	0.68	3.65
Cotton_A_01912	0.44	0.14	0.17	0.18	0.31	0.18	0.01	0.13	0.03	0.6	0	0.11	3.52	7.61	0.28	0.31
Cotton_A_01913	0.02	0	0.19	2.05	10.83	1.42	2.34	4.73	0.02	2.44	0.8	0.01	2.01	1.96	0.09	0.08
Cotton_A_01914	0	0	0	0	0	0	0	0	0	0	0	0	0	0	0	0
Cotton_A_01915	0	0	0	0	0	0	0	0	0	0	0	0	0	0	0	0
Cotton_A_01916	0.01	0.01	0	0.04	0.04	0.21	0.01	0.14	0.02	0.03	0	0.14	0.77	0.01	0.02	0.02
Cotton_A_01917	5.13	10.46	6.32	17.12	45.79	33.6	44.01	34.11	8.83	24.29	14.06	3.84	23.49	20.31	19.35	14.21
Cotton_A_01918	0.02	0	0	0.01	0.01	0.59	2.05	0.01	0	0	0	0.07	0.02	0.05	0.02	0
Cotton_A_01919	4.07	14.71	8.62	19.62	34.84	33.55	30.42	35.34	9.95	20.82	15.44	55.68	21.95	19.66	31.75	9.19
Cotton_A_01920	38.35	154.62	168.27	152.93	28.11	173.47	159	52.58	156.24	182.46	138.18	1120.31	120.87	100.38	315.06	94.56
Cotton_A_01921	1.57	1.3	1.96	2.06	5.53	4.38	5.21	5.53	1.92	3.32	0.28	9.75	2.49	2.95	1.43	1.74
Cotton_A_01922	0.85	0.04	0	0.79	13.1	10.24	1.4	9.1	0.29	0.32	0.13	0.3	0.3	0.13	0.12	0.82
Cotton_A_01923	10.71	6.56	1.43	9.71	1.3	0.96	1.26	0.95	8.63	9.04	9.92	1.72	9.98	9.8	18.24	43.47
Cotton_A_01924	1.81	13.1	8.35	25.47	87.84	52.12	68.34	78.6	5.52	39.62	23.17	176.4	51.16	37.59	35.21	7.47
Cotton_A_01925	0.01	0	0	0	0.1	0.01	0	0.01	0	0.01	0	0	0.01	0.02	0.02	0
Cotton_A_01926	27.76	0.07	3.16	2.15	0.14	0.23	0.06	0.1	1.04	0.35	0.16	0.26	17.56	40.24	0.79	4.05
Cotton_A_01927	0.36	0.01	0	0.42	0.15	0.08	0.02	0.34	0.03	0.64	0	0.01	0.06	4.35	0.01	0.07
Cotton_A_01929	7	17.88	10.77	39.52	21.61	12.62	19.12	14.41	56.03	25.68	12.52	96.97	19.19	42.15	88.15	9.12
Cotton_A_01930	0.07	0.17	0.28	0.62	0.61	1.38	21.89	0.46	1.12	2.07	0.38	0.29	4.85	3.25	0.26	0.38
Cotton_A_01931	0.21	3.99	13.59	3.35	8.69	4.96	3.03	4.68	0.04	5.57	2.86	0.47	1.53	3.05	1.5	0.63
Cotton_A_01932	0.76	7.8	5.58	22.13	37.3	22.54	29.91	29.57	5.33	27.72	22.54	2.42	47.06	26.84	14.58	3.84
Cotton_A_01933	11.89	4.95	2.32	5.57	7.18	3.48	1.59	6.36	8.02	5.66	5.05	2.59	4.29	4.33	7.78	7.74
Cotton_A_01934	0	0	0	0	0	0	0	0	0	0	0	0	0	0	0	0
Cotton_A_01935	0.14	0.04	0.25	0.2	0.13	0.59	0.09	0.3	0.11	1.27	0.31	0.11	0.46	1.13	0.26	0.4
Cotton_A_01936	0.06	0.92	1.96	5.08	28.04	5.18	31.07	10.54	0.24	7.14	3.94	0.2	5.27	5.34	1.6	0.15
Cotton_A_01937	0	0.38	0	1.24	0	0	0	0.12	0	3.35	3.55	0	0	0.04	0.8	0.07
Cotton_A_01938	1.45	0.29	0	0.58	3.14	1.75	2.99	1.59	0.45	0.86	0.96	2.48	0.61	0.16	0.26	0.32
Cotton_A_01939	0.47	0.48	0.65	3.1	8.72	1.24	0.26	3.98	0.55	3.51	1.92	0.61	0.46	1.54	1.71	1.4
Cotton_A_01940	6.29	20	15.05	34.62	108.94	80.33	90.19	98.05	8.93	51.12	34.12	116.16	108.24	83.1	34.36	8.51
Cotton_A_01941	0.03	0.52	0.36	1.19	1.04	1.7	0.13	0.75	0.22	0.67	0.52	0.01	0.76	0.75	1.04	0.73
Cotton_A_01942	0.01	0	0	0	0	0	0.07	0	0	0.09	0	0	0.01	0	0	0.11
Cotton_A_01943	1.03	2.24	2.45	3.11	1.92	0.9	1.49	1.62	3.7	3.37	4.4	0.03	4.5	8.01	3.02	3.56
Cotton_A_01944	1.08	3.35	0.58	3.95	1.97	4.19	2.26	2.69	1.49	4.4	2.66	0.13	1.77	1.83	6.19	2.97
Cotton_A_01945	0.94	0	0.24	1.52	9.99	4.58	2	8.32	3.16	0.44	0.03	0	0.9	0.42	0.07	31.74
Cotton_A_01946	7.04	0.59	1.57	33.78	6.87	17.15	13.23	7.1	39.21	0.74	0.24	0.31	1.66	1.96	0.96	98.96
Cotton_A_01947	0.48	0	0	0	0	0	0	0	0.05	0.04	0	0	0	0	0	0.1
Cotton_A_01948	1.34	1.51	1.07	2.99	6.88	4.35	3.63	4.43	1.07	3.13	3.51	1.76	3.68	2.47	2.06	1.73
Cotton_A_01949	0.04	6.2	8.89	5.12	0.09	0.7	2.01	0.05	0.08	23.59	13.91	2.42	14.18	18.86	0.27	12.89
Cotton_A_01950	1.36	0.03	0.02	0.04	0.12	0.17	0.13	0.17	0.03	0	0.02	0.01	0.14	0.03	0.01	0.13
Cotton_A_01951	0	0.02	0	0.01	0.14	0.02	0	0.12	0	0.01	0	0.01	0.02	0.01	0.01	0.02
Cotton_A_01952	7.02	10.35	5.21	12.01	20.59	25.3	20.11	21.35	9.5	17.51	14.4	35.82	32.5	20.41	18.13	16.35
Cotton_A_01953	0.04	2.58	2.96	6.05	3.73	8.36	24.81	8.06	0.6	12.33	2.71	1.19	52.26	26.02	4	6.95
Cotton_A_01954	0.34	1.44	5.74	5.24	50.15	23.91	59.43	27.24	0.41	5.44	0.86	31.81	1.65	5.48	2.04	0.44
Cotton_A_01955	46.87	43.48	31.98	85.71	235.26	82.43	129.95	124.11	35.85	93.95	71.41	55.16	62.17	52.55	80.44	91.99
Cotton_A_01956	5.06	6.56	8.61	12.18	18.54	30.6	18.85	24.5	8.13	17.33	8.85	10.93	30.4	23.89	13.63	32.97
Cotton_A_01957	0.05	1.98	3.2	0.68	0.07	0.03	0.08	0.02	0.05	0.59	0.64	0.14	7.15	2.46	0.34	1.48
Cotton_A_01958	12.49	12.71	8.69	16.37	22.99	19.8	17.9	18.31	16.75	16.24	13.32	30.3	15.84	14.73	23.04	21.65
Cotton_A_01959	0.44	0.77	0.32	0.94	1.33	2.7	1.45	1.28	0.46	0.73	0.72	0.57	0.95	0.42	1.1	0.8
Cotton_A_01960	1.1	3.36	1.28	4.72	8.24	5.7	4.17	7.06	1.81	5.05	4.61	1.58	4.7	3.6	6.08	2.6
Cotton_A_01961	9.54	2.8	1.28	3.23	4.55	13.61	2.01	23.83	3.23	3.53	1.29	1.86	2.75	1.04	1.2	4.48
Cotton_A_01962	44.73	41.6	26.25	83.59	81.37	125.9	179.61	105.31	105.96	116.64	56.37	53.39	114.92	86.44	94	167.59
Cotton_A_01963	0.06	2.05	0.46	1.26	0.66	0.27	0.12	0.57	0.7	2.17	2.66	0.11	0.94	0.62	4.27	0.15
Cotton_A_01964	0.08	1.21	0.24	0.38	0.08	0.11	0.18	0.43	0.05	0.37	2.75	0.42	0.37	0.05	2.27	0.04
Cotton_A_01965	3.27	10.11	44.86	12.93	0.37	0.93	0.07	1.17	3.95	34.51	44.98	0.65	8.11	56.29	9.14	0.39
Cotton_A_01966	1.79	6.22	24.19	8.33	4.53	0.49	0.08	1.45	3.09	19.8	11.19	0.92	4.58	31.14	8.39	0.77
Cotton_A_01967	1.12	6.48	4.04	8.49	14.6	12.04	9.42	11.85	5.34	10.76	9.45	15.35	10.88	10.13	11.95	1.92
Cotton_A_01968	0.83	0.06	0.01	0.08	0.46	0.06	0.01	0.04	0.07	0.05	0	0.33	8.5	0.38	0.07	0.13
Cotton_A_01969	0.15	1.11	12.23	1.5	0.34	0.82	6.42	0.43	0.08	3.07	9.88	31.58	15.6	13.57	0.13	0.3
Cotton_A_01970	2.07	47.46	39.51	71.61	153.26	162.29	155.56	218.91	15.42	112.25	63.52	171.88	146.13	112.72	134.06	25.21
Cotton_A_01971	7.73	6.43	2.73	10.92	18.94	12.39	13.14	14.52	11.14	11.8	10.93	32.28	11.15	8.41	18.07	17.83
Cotton_A_01972	0.08	0.01	0	0.01	0.02	0.02	0	0.01	0.08	0	0.03	17.38	0.01	0.1	0	0.02
Cotton_A_01973	0.28	1.25	1.64	2.62	8.55	5.24	5.28	7.27	0.65	2.61	2.31	3.2	3.44	3.26	2.15	0.64
Cotton_A_01974	0.18	0.9	1.22	0.34	0.78	0.35	0.84	0.4	0.49	0.41	0.75	1.29	0.56	0.97	0.74	0.4
Cotton_A_01975	32.41	13.46	3.98	22.38	13.6	19.19	12.41	15.27	34.41	18.29	18.76	3.54	16.64	11.71	28.87	25.06
Cotton_A_01977	0.03	0.08	0.53	2.1	0.09	1.44	0.73	0.43	1.46	5.57	1.85	0.04	3.96	6.12	0.63	1.4
Cotton_A_01978	0.56	0	0.07	0.77	0.49	0.16	0.02	0.24	3.04	0.21	0.14	0.01	5.76	0.47	0.1	2.12
Cotton_A_01979	1.99	9.36	25.78	31.39	52.21	219.19	134.68	126.6	5.57	26.52	66.74	1.25	74.62	43.18	18.15	2.25
Cotton_A_01980	7.53	64.55	46.46	100.61	190.23	321.4	375.84	141.35	23.41	119.65	82.2	106.31	59.55	94.67	169.03	68.82
Cotton_A_01981	0.28	0.44	0.27	1.09	1.33	1.43	1.42	2.25	0.68	0.8	1.34	2.3	1.93	1.09	0.48	0.25
Cotton_A_01982	0.25	2.33	1.78	1.57	0.11	0.11	0.07	0.19	0	1.43	3.61	0.59	3.81	1.82	14.87	0.23
Cotton_A_01983	223.42	5.85	4.66	23.56	14.25	7.14	5.99	11.41	21.9	18.5	12.37	77.79	14.93	9.79	12.71	59.89
Cotton_A_01984	105.46	2.66	3.9	11.27	8.91	4.41	4.96	5.86	12.1	9.36	6.46	42.86	9.77	5.74	5.86	34.34
Cotton_A_01985	2.8	1.89	0.69	6.19	19.21	15.65	10.97	14	2.01	6.17	5.08	23.15	5.12	3.7	3.97	5.47
Cotton_A_01986	51.87	7.63	3.56	16.53	16.76	17.28	15.13	15.01	21.81	10.66	8.13	6.31	11.6	7.9	12.55	32.18
Cotton_A_01987	0.35	0.02	0	0.05	0.01	0.02	0.01	0.02	0.03	0.03	0	0.36	0.02	0.07	0.02	0.14
Cotton_A_01988	51.54	44.76	25.68	69.77	75.04	96.93	67.01	104.57	115.17	71.08	41.34	38.98	75.97	70.12	81.43	76.21
Cotton_A_01989	0.07	0.91	1.56	2.18	0.32	0.43	0.09	0.34	0.04	1.27	0.15	78.49	5.39	3.06	1.45	0.55
Cotton_A_01990	0.04	0.57	1.42	2.08	0.4	0.28	0.33	0.53	0.11	1.04	0.37	53.23	3.97	2.9	1	0.52
Cotton_A_01991	21.59	22.83	15.14	51.85	68.71	87.07	59.49	90.72	65.81	58.12	53.11	97.35	88.31	68.75	41.98	28.53
Cotton_A_01992	3.54	1.06	6.03	4.29	29.63	18.5	16.09	26.64	0.5	8.52	2.94	105.94	9.59	14	2.01	0.96
Cotton_A_01993	10.36	1.64	1.24	9.63	20.39	21.64	5.75	15.57	3.13	6.78	4	1.03	11.55	8.42	6.66	72.5
Cotton_A_01994	9.72	25.2	3.78	29.6	47.29	19.64	64.58	25.2	13.44	25.87	29.02	5.45	18.65	18.73	48.79	33.85
Cotton_A_01995	0.81	2.55	0.12	2.91	5.15	19.9	68.16	8.25	1.61	1.41	3.84	0.73	2.68	0.7	6	2.43
Cotton_A_01996	4.29	10.09	5.03	17.98	39.64	46.58	26.75	46.14	13.32	17.38	17.91	1.21	40.57	53.77	13.43	22.77
Cotton_A_01997	0	0	0	0	0	0	0	0	0	0	0	0	0	0	0	0
Cotton_A_01998	0.15	0	0.03	0	0.53	0.39	0	0.07	0	0	0	0.17	0.07	0.17	0.05	0.02
Cotton_A_01999	0.74	0.06	1.45	1.69	0.46	3.4	1.48	5.31	3.89	3.2	3.27	0.28	15.24	24.26	0.06	0.83
Cotton_A_02000	9.22	10.91	15.77	10.62	20.79	40.44	15.01	24.7	1.44	16.6	8.46	45.92	10.35	24.11	13.78	0.98
Cotton_A_02001	6.37	7.86	8.61	11.99	22.3	34.07	5.61	18.6	13.17	12.44	21.61	0.51	19.57	22.71	7.67	5.84
Cotton_A_02002	0.13	0.25	0.21	1.93	0.14	0.96	0.07	0.43	0.08	1.82	0.05	0.26	5.45	4.35	0.61	0.04
Cotton_A_02003	0.06	0.04	0.14	2.24	21.64	5.32	7.1	11.47	0.17	0.82	0.19	0.72	1.64	1.9	0.11	0.12
Cotton_A_02004	26.22	30.8	10.67	38.38	50.73	48.94	48.34	50.2	42.86	38.91	35.05	27.53	46.15	30.57	61.18	52.89
Cotton_A_02005	31.91	2.73	0.7	9.44	2.7	3.07	1.03	2.86	21.26	2.44	1.36	0.72	2.2	3.44	2.69	23.25
Cotton_A_02006	2.45	3.3	0.38	77.66	0.53	0.41	20.01	0.74	143.03	25.91	40.45	0.55	112.4	54.49	0.96	6.3
Cotton_A_02007	0.39	5.32	4.39	5.99	26.84	11.64	22.92	20.61	0.71	8.92	9.9	1.38	10.79	11.9	3.13	2.77
Cotton_A_02008	3.4	0.07	0.43	0.58	1.27	2.58	0.78	3.18	0.07	1.66	0.86	0.03	2.39	2.22	0.33	0.51
Cotton_A_02009	3.57	0	0	2.09	1.59	0.05	0.74	12.24	5.98	0.58	0.07	0.42	12.88	0.55	0.18	4.57
Cotton_A_02010	25.68	15.57	4.27	35.87	34.53	28.2	9.13	41.2	69.98	22.51	9.24	6.84	16.13	14.36	48.37	55.65
Cotton_A_02011	0.22	7.32	5.75	12.27	59.83	34.37	24.7	43.2	1.17	22.18	16.23	3.74	28.31	21.33	13.75	1.29
Cotton_A_02012	0.98	0.04	0.01	0.03	0.05	0.95	1.06	0.08	0.06	0.03	0	0.27	0.02	0.01	0.05	0.14
Cotton_A_02013	221.24	6.14	7.24	29.71	53.15	36.74	40.4	32.47	17.44	23.2	15.84	32.88	32.45	27.85	18.07	33.45
[truncated: 37,555 more rows]

## Sheet: Fig 1e-CGP
Gene expression for CGP
Name	Anther	Bract	Cotyledon	Flower-0DPA	Ovule-0DPA	Ovule-10DPA	Ovule-20DPA	Ovule-5DPA	Petal	Leaf	Phloem	Seed	Seedling_root	Seedling_stem	Sepal	Stigma
evm.TU.Ga01G0001	0.78	0.74	0.51	2.11	3.5	2.07	2.43	1.96	0.38	1.8	2.45	5.26	2.38	1.64	1.22	1.98
evm.TU.Ga01G0002	3.64	0.35	0.64	0.71	1.03	0.8	1.9	0.61	0.24	0.97	1.66	4.07	1.45	1.12	0.44	0.61
evm.TU.Ga01G0003	3.55	2.18	2.52	7.44	19.98	14.76	10.26	14.66	4.73	7.24	5.82	11.3	10.25	7.27	4.97	5.01
evm.TU.Ga01G0004	4.86	7.34	4.05	10.9	23.3	10.1	8.22	11.97	10.85	10.22	16.64	10.67	10.86	9.3	11.51	9.14
evm.TU.Ga01G0005	1.53	1.8	1.26	4.77	8.38	7.07	7.05	7.37	2.98	3.61	3.34	3.38	5.6	5.3	4.31	3.76
evm.TU.Ga01G0006	0	0	0.21	0	0	0	0	0	0.71	0	0	0	0	0	0	0
evm.TU.Ga01G0007	0.87	11.84	17.15	25.11	24.88	54.55	41.73	71.56	13.15	56.47	21.05	1.97	50.98	66.39	28.07	25.36
evm.TU.Ga01G0008	0	0.07	2.54	0.13	0.33	0.22	0.08	0.27	0	1.14	0	0.01	0	0.76	0.08	0.01
evm.TU.Ga01G0009	2.11	9.08	11.46	9.14	14.59	13.84	11.87	14.19	5.95	10.18	8.71	4.93	7.22	8.13	10.24	4.95
evm.TU.Ga01G0010	10.44	26.64	10.2	39.25	71.37	51.82	50.65	54.82	18.59	40.55	35.37	123.85	34.58	24.43	46.09	34.74
evm.TU.Ga01G0011	0.26	0.4	0.95	2.28	9.18	4.71	2.68	6.43	0.17	3.86	0.92	2.17	3.95	4.16	0.54	0.34
evm.TU.Ga01G0012	1302.82	4.69	4.78	81.3	9.89	23	37.13	19.02	32.41	19.7	28.57	5.9	75.99	69.06	23.84	136.58
evm.TU.Ga01G0013	29.83	6.69	5.79	16.31	11.78	29.61	16.36	23.71	25.39	15.33	6.66	10.7	23.26	20.96	13.77	16.37
evm.TU.Ga01G0014	0.13	1.2	0.64	1.43	1.52	1.4	1.17	1.29	0.7	1.85	2.28	3.1	1.47	0.9	1.99	0.71
evm.TU.Ga01G0015	0.59	6.27	3.39	7.15	9.91	6.86	4.68	6.84	4.13	9.58	12.86	16.54	7.96	5.21	10.54	2.67
evm.TU.Ga01G0016	0.01	0	0	0	0	0	0.03	0	0	0.01	0	0	0	0	0	0
evm.TU.Ga01G0017	0.52	14.92	13.39	9.81	0.09	0.19	0.18	0.39	1.62	4.55	10.73	0.98	3.28	8.15	50.57	0.64
evm.TU.Ga01G0018	0	0	0.06	0.39	0.71	0.55	0.22	0.83	0.04	0	0.03	0	0	0.06	0.33	0.05
evm.TU.Ga01G0019	20.27	3.02	0.88	6.06	0.31	0.64	2.06	0.84	12.44	2.21	3.33	0.75	2.39	19.44	3.55	16.23
evm.TU.Ga01G0020	1.69	7.28	3.55	7.61	8.71	7.04	3.34	6.46	3.84	8.68	11.18	26.57	11.01	6.7	17.69	5.2
evm.TU.Ga01G0021	9.2	11.15	5.78	18.42	36.62	26.11	32.37	24.65	10.98	23.13	22.56	87.56	20.38	13.8	19.95	24.74
evm.TU.Ga01G0022	1.89	1.09	1.69	3.8	6.35	5.28	7.44	3.85	3.36	4.32	4.33	5.37	6.6	4.72	4.41	1.99
evm.TU.Ga01G0023	2.14	15.31	95.26	59.66	111.1	494.28	152.95	462.36	11.08	108.68	12.33	11.95	219.95	479.08	10.48	8.7
evm.TU.Ga01G0024	0.2	0	0	0	0	0.01	0	0	0	0	0	0	0	0	0	0
evm.TU.Ga01G0025	0.29	0	0	0	0.02	0.02	0.05	0.2	0	0	0	0	0.04	0	0	0.05
evm.TU.Ga01G0026	7.92	22.52	19.35	43.45	146.37	76.33	93.65	104.77	13.9	41.67	36.89	138.01	48.97	40.8	46.58	23.59
evm.TU.Ga01G0027	21.56	6.33	2.89	10.44	14.03	11.03	11.38	10.19	10.22	7.19	8.91	25.31	5.8	4.61	25.42	11.41
evm.TU.Ga01G0028	11.32	2.59	0.42	4.83	4.36	3.2	4.81	2.91	9.76	2.48	2.59	23.94	1.9	1.64	5.23	6.13
evm.TU.Ga01G0029	2.62	0.07	0.2	0.59	0.03	0.02	0.01	0	1.22	0.08	0	0.04	0.01	0.01	0.03	0.48
evm.TU.Ga01G0030	6.55	9.01	4.97	15.4	37.92	43.88	26.72	48.55	12.63	22.57	11.42	9.14	23.39	18.88	17.6	11.53
evm.TU.Ga01G0031	0.08	0.06	0.04	0.47	0.1	1.04	0.6	2.05	0.32	0.39	0.37	0.06	1.35	1.16	0.64	0.2
evm.TU.Ga01G0032	13.78	0.02	0.03	0.62	0.01	0.01	0.01	0	0.28	0	0.05	0.07	0.03	0.04	0.19	1.07
evm.TU.Ga01G0033	6.6	1.09	4.22	1.84	5.09	4.77	16.09	5.09	0.67	1.11	3.77	5.83	3.64	4.62	1.05	2.14
evm.TU.Ga01G0034	73.05	0	0.14	6.59	2.13	10.93	5.76	5.55	2.85	0.04	0.21	0.25	0.61	0.67	1.5	14.97
evm.TU.Ga01G0035	5.44	21.19	33.38	31	55.15	90.43	39.03	81.97	35.46	54.08	19.8	18.37	43.17	56.88	35.78	13.34
evm.TU.Ga01G0036	0.29	0.07	0.98	1.04	7.99	13.15	4.44	6.33	0.16	1.32	1.42	1.78	1.88	1.6	0.42	2.7
evm.TU.Ga01G0037	18.33	3.8	2.45	9.18	9.68	13.85	11.42	11.28	14.47	9.4	9.74	15.7	10.6	7.91	8.74	16.27
evm.TU.Ga01G0038	72.84	5.31	5.85	14.3	21.63	40.88	16.36	33.33	19.11	12.68	1.65	3.75	28.65	22.85	3.47	31.35
evm.TU.Ga01G0039	0	0	0.32	0.04	0.09	0.07	0	1.31	0	0.03	0	0.01	0.12	0.58	0	0
evm.TU.Ga01G0040	0.47	2.77	10.76	8.59	37.82	23.48	33.99	28	1.64	17.33	3.64	2.32	28.1	20.21	3.9	2.49
evm.TU.Ga01G0041	0.03	0	0.09	0.44	0.04	0	1.25	0.09	0	0.09	0.07	0	1.9	1.14	0	8.11
evm.TU.Ga01G0042	0.76	0.07	0.17	0.13	2.41	9.96	3.04	16.69	0.11	1.18	0.09	0.06	1.15	1.26	0.12	0.5
evm.TU.Ga01G0043	0.9	5.9	4.88	6.42	17.17	12.78	13.56	12.53	3.17	10.54	8.69	8.11	13.43	9.37	7.87	4.98
evm.TU.Ga01G0044	38.23	6.03	2.79	8.28	11.39	6.74	6.51	9.09	6.49	7.54	18.29	4.5	7.36	7.32	9.56	23.49
evm.TU.Ga01G0045	6.05	0	0.08	0.26	0	0	0	0	0.08	0	0	0	0	0	0.05	0.7
evm.TU.Ga01G0046	11.89	4.11	5.07	9.93	20.73	30.22	28.61	37.43	7.38	9.87	5.7	36.54	20.4	15.84	9.58	16.23
evm.TU.Ga01G0047	4.55	3.91	2.42	5.8	19.76	13.12	13.83	13.01	6.12	7.03	8.56	7.83	11.16	7.68	6.45	5.47
evm.TU.Ga01G0048	0.04	1.84	4.03	5.28	23.81	3.49	0.11	20.84	1.52	1.24	1.42	0.59	0.35	1.83	9.06	1.68
evm.TU.Ga01G0049	0	0	0	0.01	0	0	0	0	0.02	0	0	0	0	0	0.16	0.06
evm.TU.Ga01G0050	0.18	5.4	1.24	10.25	0.15	0.05	0.05	0.05	0.05	0.4	7.64	0.6	1.95	0.52	36.37	2.85
evm.TU.Ga01G0051	74.32	0.29	0.2	59.42	2.09	0.02	0.1	0.03	0.26	0.03	0.1	0.4	1.37	0.11	7.06	23.58
evm.TU.Ga01G0052	1.56	0.02	0.01	0.54	0.67	0.9	0.73	0.71	0.22	0.03	0.02	0.17	0.01	0	0	5.22
evm.TU.Ga01G0053	23.26	11.31	5.43	16.42	12.34	13.08	15.12	10.83	20.4	14.18	14.22	52.15	16.49	13.32	19.59	43.07
evm.TU.Ga01G0054	1.36	0.06	0.04	0.21	0.93	1.01	0.58	1.21	0.11	0.28	0.22	0.02	0.14	0.01	0.3	0.32
evm.TU.Ga01G0055	66.68	7.93	8.84	20.84	41.58	60.35	35.27	59.07	18.2	32.9	9.34	1.89	41.37	26.98	15.57	30.86
evm.TU.Ga01G0056	0	0	0	0	0	0	0	0.03	0	0	0	0	0	0	0	0
evm.TU.Ga01G0057	0.01	0	0	0	0.01	0	0.1	0.01	0	0	0.03	0	0.01	0.01	1.03	0.03
evm.TU.Ga01G0058	0.07	0.02	0	0	0	0.01	0.05	0	0.01	0.01	0	0.17	0.05	0	0.42	0.01
evm.TU.Ga01G0059	13.7	15.89	12	24.94	70.62	79.56	57.78	61.78	21.39	24.37	22.81	25.12	34.7	24.67	25.95	38.52
evm.TU.Ga01G0060	0	0	0	0.05	0.11	0	0	0	0	0.04	0	0	0	0.02	0	0
evm.TU.Ga01G0061	3.05	2.14	0.12	2.69	8.13	0.04	0.33	2.83	8.56	0.55	19.87	0.74	0.16	0.53	1.54	12.23
evm.TU.Ga01G0062	2.42	2.72	2.08	11.11	14.13	24.53	32.82	22.69	9.88	16.19	34.72	5.39	45.78	17.55	8.67	14.32
evm.TU.Ga01G0063	6.65	0.25	0.41	4.68	0.68	1.47	4.19	1.24	6.02	0.71	1.29	13.18	6.86	1.95	2.23	3.87
evm.TU.Ga01G0064	1.13	2.7	4.37	4.23	11.06	5.16	6.96	7.37	1.86	4.72	5.39	7.22	4.17	4.04	3.88	3.44
evm.TU.Ga01G0065	0.29	0	0	0.03	0.06	0	0	0	0	0.04	0	0.22	0.03	0	0	0.07
evm.TU.Ga01G0066	7.3	3.79	3.46	9.52	29.6	26.38	17.52	34.26	4	12.54	7.01	9.27	19.15	13.39	7.63	9.2
evm.TU.Ga01G0067	10.96	4.53	2.35	9.89	28.99	24.8	19.14	21.98	10.47	12.07	9.9	12.9	11.4	9.29	6.8	8.51
evm.TU.Ga01G0068	0.92	1.87	0.72	2.76	7.24	3.45	4.46	4.14	2.4	2.96	3.16	2.71	2.12	2.29	2.23	2.49
evm.TU.Ga01G0069	0.6	1	0.46	1.81	2.83	1.18	1.39	2.15	1.45	2.26	1.63	1.44	1.73	1.43	3.07	1.51
evm.TU.Ga01G0070	3.25	0	0	0.74	0.36	0.34	0.19	0.75	0.28	0.31	0.01	0	0.26	0.14	0.02	4.01
evm.TU.Ga01G0071	0.01	0.01	0	0.1	0.35	0.26	0.73	0.66	0.08	0.29	0.07	0	0.69	0.51	0.08	0.9
evm.TU.Ga01G0072	1.57	0.02	0.69	1.89	3.23	4.86	1.79	3.35	2.02	0.62	0.07	0.04	0.22	0.68	0.42	2.38
evm.TU.Ga01G0073	5.35	7.45	5.37	9	10.65	8.15	7.97	6.03	6.9	11.09	18.35	14.08	10.27	9.84	9.64	6.58
evm.TU.Ga01G0074	0.7	0.01	0.27	1.66	18.14	2.23	2.01	8.81	0.26	0.51	0.07	1.6	2.73	2.59	0.08	0.02
evm.TU.Ga01G0075	14.32	38.01	5.7	30.88	6.33	17.84	11.26	9.62	21.81	26.96	47.56	8.4	40.32	24.37	152.79	28.79
evm.TU.Ga01G0076	0.31	0.86	0	0.17	0.01	0.01	0.27	0	0.04	0.08	4.99	0.07	1.3	0.04	0.62	0.02
evm.TU.Ga01G0077	76.75	0.05	0.13	3.75	0.03	0	0	0.01	2.83	0	0.19	0.16	0.08	0.11	1.76	10.69
evm.TU.Ga01G0078	4.7	96.13	316.41	123.79	8.93	7.54	10	9.5	23.13	98.4	153.58	9.21	24.28	113.73	76.73	37.8
evm.TU.Ga01G0079	2.28	11.85	13.12	17.34	54.94	45.13	34.15	42.8	5.81	28.92	20.04	16.73	33.02	28.1	26.11	9.33
evm.TU.Ga01G0080	30.44	14.15	13.31	31.35	29.25	37.07	39.59	31.18	49.98	23.02	23.62	65.2	67.63	64.85	23.76	32.91
evm.TU.Ga01G0081	0.37	0.03	0.05	0.36	1.66	1.77	0.65	3.78	0.1	0.16	0.08	0.8	0.17	0.16	0.19	0.1
evm.TU.Ga01G0082	3.21	0.71	0.89	1.64	1.08	1.89	1.66	1.51	2.36	0.51	0.13	21.95	0.16	0.35	2.27	6.54
evm.TU.Ga01G0083	6.56	4.24	13.85	16.21	51.01	96.06	56.63	178.86	8.84	22.62	5.51	31.13	47.06	48.08	13.65	21.81
evm.TU.Ga01G0084	0.22	0	0.02	0.02	0.01	0	0	0	0	0.01	0	0	0	0	0	0.07
evm.TU.Ga01G0085	0.09	58.49	83.36	35.88	4.85	4.1	6	3.93	0.23	67.52	15.57	1.07	24.54	138.7	25.19	0.43
evm.TU.Ga01G0086	19.07	14.66	10.88	24.23	23.15	27.05	28.53	21.5	26.21	26.97	22.96	13.03	31.8	26.99	31.41	32.33
evm.TU.Ga01G0087	35.4	5.22	3.67	9.81	12.98	14.92	8.25	14.48	13.82	9.42	4.52	12.77	14.1	16.87	13.13	42.77
evm.TU.Ga01G0088	0.92	16.14	21.71	17.45	30.98	17.72	25.75	26.45	3.15	38.74	18.14	13.29	25.99	37.35	15.73	15.16
evm.TU.Ga01G0089	0.27	19.53	16.1	8.13	0.74	0.96	0.3	0.94	0.14	5.81	9.58	2.38	3.57	2.57	2.36	1.94
evm.TU.Ga01G0090	2.18	3.9	1.66	6.17	2.39	4.43	1.73	13.22	0.67	11.75	12.12	0.26	16.04	12.06	5.93	3.63
evm.TU.Ga01G0091	4.12	7.72	35	13.34	36.88	33.96	23.6	40.83	5.67	22.94	11.93	2.4	26.06	31.06	6.67	4.34
evm.TU.Ga01G0092	0.06	0.19	0.21	0.12	0.59	0.48	0.5	0.8	0.15	0.5	0.17	0.01	0.27	0.24	0.23	0.03
evm.TU.Ga01G0093	1.01	2.06	2.01	3.47	6.83	8.39	9.72	6.87	2.43	6.65	5.73	4.43	6.77	5.8	3.36	4.84
evm.TU.Ga01G0094	2.14	3	1.32	3.6	9.63	5.94	6.21	6.4	1.82	4.14	4.6	44.11	3.73	3.2	5.81	3.1
evm.TU.Ga01G0095	4.65	14.51	0.11	4.2	1.6	1.65	0.92	2.19	4.66	2.01	4.66	0.25	0.37	0.65	18.06	3.53
evm.TU.Ga01G0096	39.58	4.4	5.14	12.3	24.82	19.31	20.23	18.24	9.41	11.01	6.74	9.07	9.82	11.5	8.37	11.7
evm.TU.Ga01G0097	0.43	0.96	0.23	5.98	0.52	0.8	2.61	0.41	1.29	0.21	81.49	0.11	0.44	1.87	0.82	1.59
evm.TU.Ga01G0098	10.77	7.31	2.42	7.24	12.58	11.1	10.22	12.96	6.47	5.92	8.87	4.13	21.7	9.77	11.95	30.86
evm.TU.Ga01G0099	16.65	6.49	2.89	11.1	16.99	12.3	14.74	9.72	14.72	8.71	11.57	11.49	9.24	7.76	12.15	17.84
evm.TU.Ga01G0100	40.44	38.85	31.02	83.28	317.52	205.09	149.87	229.76	64.49	106.69	49.97	269.33	147.23	109.56	100.5	70.67
evm.TU.Ga01G0101	27.17	20.04	14.94	34.08	44.38	58.36	40.98	48.78	38.09	45.15	27.04	42.71	46.79	34.98	39.79	69.64
evm.TU.Ga01G0102	31.69	21.77	11.64	38.67	43.56	34.17	36.05	45.62	44.01	39.14	26.36	44.68	34.25	30.34	44.82	62.82
evm.TU.Ga01G0103	5.1	6.56	6.99	15.46	45.25	40.04	30.75	45.03	9.79	17.53	16.63	33.16	25.09	21.21	13.86	13.46
evm.TU.Ga01G0104	0.04	0.01	0	0.01	0.01	0.03	0	0.05	0.01	0.01	0	0.01	0.01	0	0.01	0
evm.TU.Ga01G0105	0	0	0	0	0	0	0	0	0	0	0	0	0	0	0.01	0
evm.TU.Ga01G0106	1343.3	1.07	1.39	53.33	0.35	0.3	0.8	1.11	44.18	0.19	3.95	3.23	0.85	2.13	19.49	181.52
evm.TU.Ga01G0107	1310.14	0.87	1.4	51.36	0.55	0.24	0.63	0.83	42.98	0.21	3.66	3.4	0.72	2.36	19.64	179.48
evm.TU.Ga01G0108	397.57	0.19	0.4	14.48	0.28	0	0.36	0.47	14.06	0.08	1.23	0.79	0.12	0.21	5.75	58.98
evm.TU.Ga01G0109	1378.84	1.83	1	52.93	0.65	0.44	1.34	0.99	47.42	0.22	5.02	3.64	0.66	2.29	18.25	202.36
evm.TU.Ga01G0110	1320.4	1.04	1.12	42.69	0.4	0.46	0.79	0.77	40.11	0.13	3.29	2.76	0.82	2.45	16.24	172.62
evm.TU.Ga01G0111	169.53	0.11	0.28	1.66	0.09	0	0	0	0	0	0.44	0	0	0	0.02	21.19
evm.TU.Ga01G0112	267.95	0.41	0.27	12.29	0.2	0.21	0.15	0.21	10.41	0.05	1	0.88	0.17	0.62	4.14	42.83
evm.TU.Ga01G0113	19.74	14.42	7.81	20.79	29.06	28.97	21.37	27.25	25.3	21.06	20.58	20.35	21.49	16.72	28.48	31.93
evm.TU.Ga01G0114	3.26	0.39	1.31	0.57	1.01	1.69	1.67	1.07	0.16	1.34	1.34	4.35	0.7	0.81	0.22	0.12
evm.TU.Ga01G0115	7.86	14.62	9.81	25.28	39.98	26.14	29.76	26.46	20.11	25.04	27.33	30.33	27.42	21.67	25.2	16.32
evm.TU.Ga01G0116	0.1	0.1	0.08	2.46	0.04	0.14	0.98	0.06	2.5	3.38	0.36	0	0.1	1.11	0.16	0.16
evm.TU.Ga01G0117	2.18	22.44	0.21	6.67	0.13	0.2	0.78	0.03	5.18	2.44	25.83	0.37	0.47	1.09	24.42	6.61
evm.TU.Ga01G0118	0.03	10.02	6.5	7.74	0.14	0.01	0.07	0.07	0.12	19.9	43.35	0.47	1.11	1.01	18.94	0.32
evm.TU.Ga01G0119	0.13	2.99	0.88	2.65	0.56	0.06	0.03	0.28	0.69	4.46	5.15	0.08	0.62	0.96	6.3	3.95
evm.TU.Ga01G0120	48.15	85.1	18.71	85.87	0.55	0.51	0.95	0.92	84.06	31.06	109.8	12.28	9.03	7	180.59	302.27
evm.TU.Ga01G0121	35.48	12.18	16.59	28.9	45	32.43	39.37	42.92	27.23	28.46	24.03	17.8	33.51	31.97	24.12	43.57
evm.TU.Ga01G0122	3.73	3.58	2.9	5.84	11.37	10.89	10.01	11.06	5.32	8.68	5.05	3.52	10.24	7.61	6.91	9.21
evm.TU.Ga01G0123	3.42	6.19	2.87	11.64	26.45	17.95	19.37	15.71	5.18	9.47	10.02	8.89	10.3	9.08	9.97	7.3
evm.TU.Ga01G0124	1.9	6.81	1.64	5.07	3.23	3.23	2.18	1.78	2.56	3.08	2.8	2.23	2.97	1.71	7.93	2.1
evm.TU.Ga01G0125	30.86	20.01	9.79	35.62	61.14	38.74	40.47	49.34	45.97	25.9	23.93	125.28	26.37	27.78	44.76	44.65
evm.TU.Ga01G0126	12.03	7.19	5.32	15.4	22.46	17.33	26.59	16.58	27.03	10.67	12.88	13.47	14.71	12.93	14.79	16.98
evm.TU.Ga01G0127	4.49	3.55	3.16	8.87	24.88	12.25	15.6	16.15	2.89	9.92	9.15	5.56	8.58	7.63	7.22	4.72
evm.TU.Ga01G0128	333.3	78.7	84.18	174.35	100.77	136.35	101.31	130.39	295.78	163.42	84.28	42.56	162.58	198.09	141.78	372.54
evm.TU.Ga01G0129	3.64	0.97	0.42	5.52	0	0.07	0.32	0.05	14.89	2.69	3.68	0.07	1.9	2.06	1.03	1.78
evm.TU.Ga01G0130	7.22	1.74	0.85	2.48	0.23	0.38	0.16	0.57	5.72	1.33	1.48	0.08	1.31	1.23	1.26	1.76
evm.TU.Ga01G0131	6.64	12.51	8.01	27.27	0.18	0.53	0.58	0.16	38.22	20.25	28.54	0.55	32.04	21.44	15	2.63
evm.TU.Ga01G0132	42.95	1.25	0.81	12.07	35.01	32.77	27.53	30.92	18.57	4.32	3.27	1.06	7.89	5.13	3.82	34.29
evm.TU.Ga01G0133	0	0	0	0.52	0.32	0.03	0	0.15	0.1	0.04	0	0.01	8.78	0.91	0.27	0.91
evm.TU.Ga01G0134	0.67	0.05	0.15	0.13	3.13	47.77	0.24	40	0.27	0.14	0	0	0.05	0	0	0.07
evm.TU.Ga01G0135	0	0	0	0	5.67	0.16	0	44.36	0.13	0	0	0.18	0.13	0	0	0.06
evm.TU.Ga01G0136	0	0	0	0.22	2.34	1.16	0	9.49	0	0	0	0	0	0	0	0
evm.TU.Ga01G0137	4.01	2.59	2.28	5.02	13.17	13.58	9.49	14.48	4.45	5.9	6.54	2.1	12.2	10.21	5.13	9.79
evm.TU.Ga01G0138	94	0.11	0.16	4.03	0.04	0.02	0.09	0.14	3.43	0.03	0.26	0.2	0.11	0.12	1.57	12.55
evm.TU.Ga01G0139	1.03	0.01	0.03	0.01	0.53	1	0.15	0.87	0.05	0.02	0	0.05	0.55	0.28	0.07	7.28
evm.TU.Ga01G0140	0.48	0	0	0.01	0.05	0.1	0.09	0	0.02	0	0	0.01	0.06	0	0	0.04
evm.TU.Ga01G0141	29.02	0.09	0	0.64	0	0	0	0.05	1.38	0	0.02	0.18	0.05	0.16	0.45	4.2
evm.TU.Ga01G0142	814.85	0.59	0.72	33.87	0.64	0.22	0.22	0.35	26.85	0.07	2.44	2.13	0.28	1.33	13.17	111.05
evm.TU.Ga01G0143	620.23	0.34	0.84	22.55	0.18	0.23	0.45	0.3	21.71	0.02	1.72	1.54	0.26	0.75	10.91	89.74
evm.TU.Ga01G0144	847.05	1.03	0.89	34.31	0.33	0.12	0.23	0.46	25.58	0.01	2.44	2.71	0.28	1.44	13.22	107.08
evm.TU.Ga01G0145	280.42	0.24	0.22	12.85	0	0.09	0.09	0.13	7.14	0.12	0.64	0.68	0.19	0.5	3.9	29.51
evm.TU.Ga01G0146	0.17	0	0	0.08	0	0.01	0	0.08	0	0	0	0.01	0.01	0	0	0.07
evm.TU.Ga01G0147	0.26	0	0	0.02	0	0	0	0	0.01	0.01	0.01	0.05	0.02	0	0	0.11
evm.TU.Ga01G0148	595.76	0.74	0.49	23.69	0.28	0.17	0.18	0.3	15.51	0.12	1.56	1.22	0.37	1.09	9.31	72.52
evm.TU.Ga01G0149	1003.33	0.82	1.52	44.15	0.17	0.25	0.76	0.49	33.71	0.08	2.8	3.06	0.63	1.41	16.36	140.09
evm.TU.Ga01G0150	736.41	0.62	1.08	35.58	0.3	0.16	0.53	0.4	30.9	0.07	2.44	2.44	0.46	1.57	15	120.45
evm.TU.Ga01G0151	759.67	0.64	1.04	37.01	0.3	0.18	0.55	0.42	30.91	0.08	2.44	2.47	0.48	1.66	15.1	120.67
evm.TU.Ga01G0152	623.89	0.72	0.54	30.21	0.29	0.18	0.44	0.44	24.19	0	1.67	2.57	0.42	1.12	14.07	109.32
evm.TU.Ga01G0153	798.53	1.12	1.25	40.57	0.34	0.34	0.52	0.31	31.63	0.18	2.83	2.34	0.44	1.42	17.41	130.82
evm.TU.Ga01G0154	753.14	0.94	0.8	40.33	0.54	0.18	0.68	0.5	37.32	0.19	1.75	2.25	0.81	1.77	16.45	136.57
evm.TU.Ga01G0155	692.24	0.3	0.6	31.2	0.23	0.22	0.42	0.5	17.9	0	1.9	2.07	0.12	1.33	9.06	88.16
evm.TU.Ga01G0156	176.75	0	0.27	7.67	0.14	0.1	0.1	0.1	5.82	0	0.53	0.43	0	0.32	3.68	18.92
evm.TU.Ga01G0157	0.67	6.28	1.33	11.93	12.02	15.27	13.32	9.4	13.36	11.53	22.77	2.08	21.69	16.21	18.12	13.22
evm.TU.Ga01G0158	1.34	10.61	22.27	8.83	5.38	3.44	3.7	3.19	8.35	7.78	12.26	7.59	4.01	9.76	7.94	3.31
evm.TU.Ga01G0159	1.65	16.26	18.78	16.82	25.05	22.56	35.94	27.3	11.81	18.86	16.93	20.3	19.72	18.47	23.28	9.01
evm.TU.Ga01G0160	43.48	14.02	24.16	41.61	130.7	96.79	60.6	100.87	52.02	47.86	18.09	28.36	39.44	51.17	20.6	76.13
evm.TU.Ga01G0161	36.05	25.48	18.47	43.64	83	52.23	55.36	55.08	44.25	44.9	38.21	72.09	56.37	41.18	50.41	50.38
evm.TU.Ga01G0162	2.29	1.82	2.31	6.24	24.2	18.29	20.3	18.99	4.21	9.52	2.64	2.75	11.13	9.43	2.72	7.13
evm.TU.Ga01G0163	0.05	0	0	0	0	0	0	0	0	0	0	0	0	0	0.02	0
evm.TU.Ga01G0164	14.96	12.86	8.12	22.67	49.88	33.65	29.19	37.92	18.59	23.3	14.36	14.58	21.42	19.95	23.01	21.77
evm.TU.Ga01G0165	1.56	5.55	6.26	13.34	53.75	42.79	23.89	63.3	5.93	17.7	9.07	16.59	25.58	16.86	13.28	2.3
evm.TU.Ga01G0166	15.23	8.68	4.38	17.27	21.89	18.09	17.06	14.99	20.69	14.93	18.22	11.25	19.36	14.71	17.91	25.82
evm.TU.Ga01G0167	1.89	1.65	1.38	2.87	10.85	7.27	7.43	11.18	1.6	6.6	2.87	10.31	6.43	4.69	4.65	1.58
evm.TU.Ga01G0168	11.1	12.31	9.16	28.7	83.81	68.13	49.98	72.52	19.55	27.6	20.65	65.79	35.75	27.51	27.29	31.61
evm.TU.Ga01G0169	9.91	43.18	14.32	22.88	15.31	20.93	15.97	14.88	38.25	24.72	10.89	11.37	19.93	20.44	34.11	19.45
evm.TU.Ga01G0170	2.9	0	0	0.08	0.02	0	0	0	0.16	0	0	0.09	0	0	0	0.65
evm.TU.Ga01G0171	2.58	0	0	0.09	0.02	0.03	0.46	0.07	0.06	0	0.03	0.67	0.2	0.05	0.17	0.34
evm.TU.Ga01G0172	2.09	18.4	9.79	44.63	85.72	51.95	56.13	75.3	4.96	50.49	42.78	576.01	79.94	47.45	46.56	11.3
evm.TU.Ga01G0173	0.9	0	0.04	0.03	0.02	0.05	0.19	0	0.07	0.24	0	0	0.06	0.17	0.05	0.08
evm.TU.Ga01G0174	8.13	8.38	4.69	14.46	28.36	17.73	17.87	20.84	10.66	14.02	15.12	23.74	16.81	12.24	13.68	14.66
evm.TU.Ga01G0175	24.52	18.9	14.23	34.74	61.27	42.83	41.63	53.62	27.19	33.01	32.21	145.36	40.64	36.2	46.01	39.89
evm.TU.Ga01G0176	0.64	0.94	0.66	2.59	7.35	5.59	4.44	5.2	1.79	1.63	0.69	0.89	1.69	1.54	1.73	1.11
evm.TU.Ga01G0177	4.45	4.09	3.19	7.21	14.84	11.47	8.47	10.61	6.13	7.15	6.19	10.64	10.64	7.22	8.13	6.29
evm.TU.Ga01G0178	0.28	0.35	0.16	0.32	1.32	9.58	23.7	9.96	0.95	1.19	3.99	2.92	48.43	4.13	1.4	0.22
evm.TU.Ga01G0179	0.33	0.81	0.52	1.61	3.8	1.8	3.67	2.3	0.58	1.4	1.65	5.29	1.55	1.33	1.61	1.53
evm.TU.Ga01G0180	21.03	0.96	0.03	9.12	0.88	1.43	2.52	0.6	27.21	1.23	0.99	0.72	0.62	0	7.98	34.28
evm.TU.Ga01G0181	0.33	0	0	0	0	0	0	0	0	0	0	0	0.04	0	0	0.09
evm.TU.Ga01G0182	0.02	0.03	0	0.05	0.05	0.01	0	0.03	0.04	0.07	0	0.02	0.01	0.11	0.1	0.17
evm.TU.Ga01G0183	0.31	0	0	0	0	0	0	0	0	0	0	0	0.01	0	0	0.07
evm.TU.Ga01G0184	2.52	0.42	0.05	4.54	1.39	0.6	1.06	0.81	3.54	0.52	0.17	0.29	0.14	3.88	8.64	13.97
evm.TU.Ga01G0185	12.78	100.52	36.43	117.71	85.27	84.2	91.5	93.4	162.58	96.63	106.43	16.96	159.47	130.38	287.01	59.72
evm.TU.Ga01G0186	3.56	6.31	4.05	12.69	29.66	34.09	20.38	33.28	8.47	15.6	10.84	5.16	18.9	14.51	14.44	10.38
evm.TU.Ga01G0187	1.73	2.63	3.1	5.23	9.32	8.54	9.16	9.32	4.52	6.98	3.41	2.2	8.4	9.03	4.31	2.52
evm.TU.Ga01G0188	0.47	0.07	0.08	0.97	8.43	0.01	0.06	3.15	0.01	0.16	0.13	0.49	0.14	0.66	0.01	0.09
evm.TU.Ga01G0189	0.76	0	0	0.46	3.14	3.02	0.63	2.28	0.28	0	0.02	0	0.02	0	0	0.09
evm.TU.Ga01G0190	0.03	1.51	1.36	0.81	0.39	0.07	0.02	0.02	0.02	0.13	0.65	0	0.06	0.18	0.07	0.25
evm.TU.Ga01G0191	0.09	32.38	126.69	26.4	0.19	0.08	1.45	0.14	2.38	48.02	67.76	0.25	11.55	56.15	11.28	1.79
evm.TU.Ga01G0192	15.19	16.55	4.75	30.62	28.57	22.35	44.29	22.59	19.37	28.08	18.54	59.13	22.38	22.44	61.19	51.38
evm.TU.Ga01G0193	3.13	0.03	0	0.2	0	0	0	0.12	0.23	0	0	0	0	0	0.03	0.41
evm.TU.Ga01G0194	0.02	0.07	0.11	0.01	0.1	0.01	0	0.07	0	0.01	0	0.01	0.02	0	0.01	0
evm.TU.Ga01G0195	23.56	1.76	1.01	6.07	1.72	1.89	1.91	0.83	9.1	2.91	2.1	1.05	3.44	9.47	3.79	7.17
evm.TU.Ga01G0196	0.83	6.55	1.93	2.39	1.32	15.82	36.13	3.21	1.02	3.64	36.85	7.54	41.69	6.12	6.79	2.43
evm.TU.Ga01G0197	1.98	0.72	0.02	4.28	11.66	12.18	6.68	15.24	4.33	4.27	0.58	0.08	5.13	1.2	3.55	5.13
evm.TU.Ga01G0198	5.64	0.56	0.45	2.31	1.58	0.55	0.23	0.73	5.8	0.97	1.22	0.26	1.02	1.98	1.57	4.59
evm.TU.Ga01G0199	5	0.28	0	2.43	9.12	1.68	0.04	6.64	7.58	0.42	0.25	0	0.6	0.44	1.13	1.13
evm.TU.Ga01G0200	0.24	0	0	0	0	0	0	0	0.04	0	0	0	0	0.02	0.02	0.05
evm.TU.Ga01G0201	0.67	0.02	0.03	0.05	0.08	0	0.01	0.03	0.02	0.01	0.02	0	1.52	0.22	0.01	0.11
evm.TU.Ga01G0202	0.08	0	0.01	0.04	0	0	0	0.02	0	0	0	0	0.76	0.04	0	0
evm.TU.Ga01G0203	0.02	0.39	0.04	0.42	0	0	0	0.01	0.45	0.09	0.18	0.05	0.22	0.14	1.63	0.32
evm.TU.Ga01G0204	0.16	3.85	2.17	3.87	2.36	1.18	0.96	1.44	1.95	4.08	8.29	0.26	4.62	3.23	6.91	0.87
evm.TU.Ga01G0205	0.01	1.54	2.05	1.01	0.81	0.21	0.19	0.21	0.19	2.82	8.69	0.1	4.02	2.43	1.23	0.04
evm.TU.Ga01G0206	0.19	1.53	1.02	2	0.79	5.3	1.79	1.37	1.6	6.59	8.05	0.1	13.13	7.76	1.43	0.51
evm.TU.Ga01G0207	1.79	3.56	1.51	6	13.3	8.3	6.14	10.76	2.99	7.17	6.85	26.01	6.58	6.54	8.52	5.42
evm.TU.Ga01G0208	0.08	0.07	0.04	2.34	0.11	0.24	59.29	0.1	2.47	4.67	0.22	0.07	42.76	23.76	0.08	0.27
evm.TU.Ga01G0209	0.6	0.15	0.77	3.37	30.45	6.01	16.55	21.66	0.22	4.11	0.44	0.01	10.64	8.99	0.16	0.46
evm.TU.Ga01G0210	0	0	0	0	0	0	0	0	0	0	0	0	0	0	0	0
evm.TU.Ga01G0211	2.01	0.78	1.23	1.13	0.64	0.31	105.52	0.16	0.38	2.48	1.62	547.62	1.96	4.79	2.23	0.77
evm.TU.Ga01G0212	0.05	0.03	0.17	0.15	0.18	0.1	30.04	0.1	0.07	0.97	0.34	101.46	0.48	0.2	0.09	0.06
evm.TU.Ga01G0213	6.51	3.41	2.55	7.81	14.36	9.98	9.76	12.77	3.57	8.5	7.69	21.3	8.37	6.63	7.42	4.93
evm.TU.Ga01G0214	93.95	76.17	54.89	132.53	208.17	221.19	162.68	210.23	127.64	149.99	95.77	212.33	198.17	148.15	164.53	127.58
evm.TU.Ga01G0215	0.18	24.21	28.87	26.53	0.55	0.43	42.22	0.25	0.44	17.58	29.4	14.61	1.4	5.02	9.17	4.08
evm.TU.Ga01G0216	1.22	1.09	1.87	1.67	2.91	2	1.34	4.19	1.7	2.94	1.35	0.1	8.15	9.69	1.49	5.09
evm.TU.Ga01G0217	66.59	45.75	8.19	93.61	11.01	9.76	14.49	6.77	223.31	35.36	30.53	35.91	21.48	18.74	90.93	41.77
evm.TU.Ga01G0218	0.14	0	0.01	0.09	0.79	0.22	0.22	0.46	0.02	0.11	0.04	0.18	0.16	0.11	0	0.61
evm.TU.Ga01G0219	0.02	2.01	0.19	0.36	0.39	0.08	0.01	0.17	0.08	0.42	3.54	0.07	2.1	0.38	2.13	0.07
evm.TU.Ga01G0220	0.13	0.35	0.15	0.39	0.81	0.55	0.73	0.87	0.2	0.98	0.79	1.15	0.57	0.72	0.59	0.28
evm.TU.Ga01G0221	5.6	3.63	2.28	7.87	11.27	10.05	11.1	11.44	6.11	8.24	8	12.42	9.67	7.91	7.13	10.4
evm.TU.Ga01G0222	2.27	3.23	3.15	6.67	18.01	11.82	11.8	12.88	3.19	9.82	8.75	16.05	11.34	9.85	9.47	7.86
evm.TU.Ga01G0223	31.58	9.41	10.25	24.76	26.32	27.6	12.5	38.86	21.65	21.64	12.18	8.72	14.39	14	19.69	75.89
evm.TU.Ga01G0224	62.26	10.05	13.08	38.2	33.04	52.52	43.77	66.24	72.7	26.26	17.14	36.2	44.23	38.88	23.35	56.19
evm.TU.Ga01G0225	9.79	31.67	32.67	24.04	17.75	14.94	13.59	14.9	13.41	18.75	16.94	14.04	15.46	24.29	25.1	18.75
evm.TU.Ga01G0226	27.45	4.98	2.77	26.89	10.61	9.63	12.75	8.94	69.14	11.51	11.93	7.88	14.95	12.04	11.42	15.73
evm.TU.Ga01G0227	9.77	4.35	3.13	7.38	4.01	7.47	13.08	4.16	6.82	5.11	11.4	2.1	16.59	11.12	12.36	10.51
evm.TU.Ga01G0228	4.36	4.99	3.08	10.53	18.18	18.63	13.2	19.2	7.46	11.04	8.62	4.94	14.29	10.57	11.79	11.97
evm.TU.Ga01G0229	45.48	3.24	2.04	11.45	6.56	2.18	5.49	2.15	7.1	7.74	2.05	1.33	14.99	11.16	2.66	91.91
evm.TU.Ga01G0230	0.57	1.49	0.03	6.33	0	0.05	6.56	0.03	0	6.97	0.22	0.11	0.36	0.89	3.3	0.12
evm.TU.Ga01G0231	1.21	0.8	1.59	3.13	2.33	2.68	1.18	1.85	1.67	9.54	2.86	0	24.6	15.38	0.93	4.15
evm.TU.Ga01G0232	8.09	0	0	0.24	0	0.08	0.04	0.22	0.29	0.23	0.12	0	0.54	0.26	0.28	0.89
evm.TU.Ga01G0233	2.39	2.87	0.97	6.68	6.56	5.5	6.81	4.9	2.85	6.37	3.68	7.07	5.93	6.53	6.13	9.38
evm.TU.Ga01G0234	0.04	7.57	7.85	6.12	2.16	2.33	5.51	2.57	1.71	28.31	10.46	0.36	136.99	55.02	0.33	1.01
evm.TU.Ga01G0235	61.96	15.83	9.39	51.31	37.03	62.13	36.03	44.62	56.56	33.37	16.26	34.51	24.24	20.8	63.01	91.41
evm.TU.Ga01G0236	12.76	0.18	0.89	18.6	0.08	0.08	8.78	0.1	53.44	4.85	5.57	0.15	0.7	0.29	0.48	1.71
evm.TU.Ga01G0237	18.35	5.12	2.04	10.4	8.4	7.25	8.37	7.81	12.67	8.87	9.35	13.33	10.97	8	10.07	16.35
evm.TU.Ga01G0238	9.97	4.8	2.86	10.66	9.93	9.14	9.55	9.41	10.4	12.92	7.21	6.13	12.68	8.52	10.91	26.42
evm.TU.Ga01G0239	2.26	10.75	5.18	14.46	22.83	14.61	16.38	20.3	6.5	23.68	16	1.83	30.66	16.14	19.78	12
evm.TU.Ga01G0240	6.84	18.15	40.95	24.5	45.16	44.71	30.33	44.97	10.84	36.15	24.43	64.6	19.43	33.87	34.09	14.04
evm.TU.Ga01G0241	18.01	4.96	10.47	9.77	12.59	6.69	20.35	7.12	16.59	8.44	6.69	5.2	22.25	17.45	5.98	8.29
evm.TU.Ga01G0242	1.34	4.47	2.19	6.6	14.71	7.62	10.91	11.73	2.44	6.94	10.93	5.94	11.51	4.83	5.07	3.27
evm.TU.Ga01G0243	16.6	1.7	1.37	16.54	0.86	1.35	1.14	0.9	30.29	2.44	0.73	0.11	1.04	0.42	6.87	20.28
evm.TU.Ga01G0244	59.4	163.53	194.51	154.76	21.77	17.76	26.61	16.73	218.23	93.65	186.85	11.16	36.95	80.21	160.39	131.23
evm.TU.Ga01G0245	0.77	10.3	12.24	14.79	18.86	10.48	5.14	10.48	6.83	10.68	11.4	3.99	5.66	7.53	22.36	11.93
evm.TU.Ga01G0246	2.17	1.02	1.41	1.26	2.51	4.87	0.94	6.9	1.77	1.64	0.4	8.55	9.29	4.58	0.82	1.46
evm.TU.Ga01G0247	33.48	13.93	5.51	29.85	24.6	20.09	17.65	19.18	38.16	16.08	16.03	67.78	20.05	14.1	27.99	38.97
evm.TU.Ga01G0248	1.62	0.01	0.04	0.07	0.01	0.01	0.02	0.02	0.06	0	0.01	0.63	0.07	0.03	0.02	0.21
evm.TU.Ga01G0249	5.72	17.87	12.34	17.29	20.84	29.9	14.29	23.58	5.46	22.05	18.14	52.45	39.09	28.08	27.67	13.14
evm.TU.Ga01G0250	22.73	13.27	5.19	19.5	18.01	18.29	14.86	15.93	23.79	15.9	14.41	18.24	17.18	11.84	22.14	30.78
evm.TU.Ga01G0251	3.25	3.91	1.78	5.28	13.9	9.23	8.24	9.93	2.32	6.85	5.34	20.97	8.41	6.01	7.59	2.11
evm.TU.Ga01G0252	237.62	38.31	16.46	83.86	39.04	41.99	41.06	34.23	222.47	38.03	29.47	84.31	36.79	35.9	66.48	118.52
evm.TU.Ga01G0253	19.6	0	0.13	0.93	0.24	0.63	0.29	0.07	0.98	0.01	0.05	0.06	0.01	0.1	0.42	2.93
evm.TU.Ga01G0254	3.26	5.46	5.09	11.8	31.87	28.74	24.68	28.6	6.52	16.62	10.85	17.76	22.95	16.77	13.61	11.14
evm.TU.Ga01G0255	0.09	0	0	0	0.11	0	0.05	0	0	0.32	0	0.03	0	0.07	0	0.04
evm.TU.Ga01G0256	9.91	0	0	0.44	0	0.49	0.3	0.27	1.13	0.1	0.18	0.02	0	0.11	0.26	1.47
evm.TU.Ga01G0257	18.42	3.99	4.08	16.01	20.91	39.17	19.04	42.19	12.46	14.4	7.9	1.7	35.23	21.05	14	25.64
evm.TU.Ga01G0258	50.19	3.38	2.21	31.52	10.43	21.65	25.63	14.17	66.06	7.19	4.43	25.19	91.45	24.99	25.27	41.24
evm.TU.Ga01G0259	7.54	0.31	1.03	1.41	1.21	3.09	3.82	2.17	1.37	1.58	0.96	0.52	2.41	2.27	1.07	1.58
evm.TU.Ga01G0260	0.08	0	0	0	0	0	0	0	0	0	0.09	0	0	0.05	0	0
evm.TU.Ga01G0261	2.72	3.9	2.49	7.58	13.25	9.85	10.04	10.92	5.19	7.05	7.68	19.43	7.42	5.6	7.12	7.88
evm.TU.Ga01G0262	3.55	2.88	4.52	8.45	34.04	22.26	22.81	28.82	3.35	8.54	3.16	7.77	14.7	13.32	5.76	3.78
evm.TU.Ga01G0263	0.42	1.54	0.1	0.62	0.08	0.1	1.73	0.31	0.07	0.6	1.93	0.09	5.42	0.46	1.01	0.38
evm.TU.Ga01G0264	74.12	30.13	22.71	61.57	44.18	127.04	68.66	98	161.75	39.54	45.28	12.07	68.54	67.36	62.03	86.04
evm.TU.Ga01G0265	0	0	0	2.33	3.17	0.76	0.6	0.97	0.01	0.01	0	0.04	0.01	0.01	0.01	0.17
evm.TU.Ga01G0266	0.03	10.52	39.05	5.95	7.78	3.39	7.41	6.95	0.34	9.04	8.46	27.74	7.29	18.02	4.95	0.29
evm.TU.Ga01G0267	2.6	0.63	0.5	0.99	1.16	1.28	1.96	1.27	0.81	0.81	0.53	0.88	1.01	0.65	0.73	2.16
evm.TU.Ga01G0268	6.12	26.51	16.91	44.11	102.48	111.97	108.23	94.73	13.39	65.73	83.71	317.59	105.39	86.53	33.72	14.72
evm.TU.Ga01G0269	0.13	5.35	228.36	7.39	2.75	1.74	0.42	6.01	1.38	124.93	27.83	1.32	233.87	254.52	1.83	0.54
evm.TU.Ga01G0270	11.36	0.05	0.08	0.63	0	0	0	0	0.47	0.04	0.05	0.02	0.14	0.1	0.34	1.32
evm.TU.Ga01G0271	199.87	0.25	0.2	7.78	0	0	0.04	0.06	7.79	0	0.74	0.59	0.23	0.14	3.72	21.48
evm.TU.Ga01G0272	0.05	0.44	14.08	8.22	7.16	1.07	47.8	1.8	1.18	91.83	0.49	8.11	434.67	303.03	0.27	0.87
evm.TU.Ga01G0273	0	0.41	0.24	0.43	1.7	0.32	0.72	0.64	0.43	0.41	1.17	0	0.46	0.4	0.42	0.4
evm.TU.Ga01G0274	0.89	1.35	1.02	1.99	5.13	3.9	4.56	4.25	1.15	2.75	2.17	0.37	4.13	1.97	1.43	2.68
evm.TU.Ga01G0275	0.12	1.9	3.25	2.36	1.52	0.48	0.39	0.37	0.29	2.98	5.55	0.16	0.8	2.49	2.35	0.86
evm.TU.Ga01G0276	0.68	3.25	1.56	5.96	22.81	15.35	8.46	14.35	1.19	8.01	7.02	2.16	8.04	6.12	4.15	2.87
evm.TU.Ga01G0277	8.41	0.92	0.48	1.81	0.04	0.21	1.1	0.03	1.92	3.74	1.59	0.11	3.53	2.79	2.44	2.74
evm.TU.Ga01G0278	29.48	22.99	14.37	34.91	37.53	32.94	37.98	27.15	51.28	49.16	29.55	19.65	33.24	37.77	46.69	39.46
evm.TU.Ga01G0279	10.77	7.2	3.93	11.91	13.92	13.7	14.07	11.97	18.75	9.64	13.57	7.47	14.38	10.87	14.04	17.86
evm.TU.Ga01G0280	19.76	6.75	8.25	16.99	28.37	24.52	21.96	22.69	11.41	22.62	11.58	6.08	12.91	17.11	15.77	20.24
evm.TU.Ga01G0281	0.2	1.17	1.45	2.98	12.36	6.74	7.34	9.1	0.53	3.66	3.21	7.44	4.91	3.28	2.11	1.15
evm.TU.Ga01G0282	0.43	0.94	0.68	1.49	5.25	3.23	2.8	3.8	0.53	1.64	1.64	2.42	1.72	1.25	1.18	1.04
evm.TU.Ga01G0283	0.12	0.79	1.34	1.85	7.66	4.77	4.75	5.34	0.2	2.4	1.63	0.17	2.36	2.42	1.09	0.26
evm.TU.Ga01G0284	0.49	1	0.97	1.35	4.13	1.86	1.92	1.98	0.7	1.83	2.21	1.9	2.32	1.96	1.42	0.89
evm.TU.Ga01G0285	0.92	1.21	1.21	1.98	7.05	3.44	4.02	4.3	0.84	2.26	2.68	1.38	2.41	2.22	1.68	1.21
evm.TU.Ga01G0286	0.48	1.32	1.39	2.35	9.07	4.71	4.82	6.59	1.07	2.42	2.14	1.88	2.98	2.32	2.22	1.5
evm.TU.Ga01G0287	6.17	13.63	11.77	20.49	44.15	35.35	32	33.2	13.37	39.56	23.99	23.03	38.03	32.03	23.59	16.21
evm.TU.Ga01G0288	0.27	3.5	4.33	7.33	24.34	13.99	15.32	22.66	1.23	11.12	8.54	16.01	18.25	13.74	6.8	2.23
evm.TU.Ga01G0289	0	0	0.37	0	0	0	0	0	0.01	0.02	0	0.01	0.02	0.08	0	0
evm.TU.Ga01G0290	5.92	6	5.73	10.79	18.42	21.2	17.76	22.67	7.65	12.83	8.18	22.95	17.76	14.41	10.88	10.96
evm.TU.Ga01G0291	11.83	13.71	33.74	28.81	31.82	37.39	18.26	60.65	28.65	41.64	7.42	20.16	45.23	56.25	8.63	13.63
evm.TU.Ga01G0292	1.5	2.69	1.27	5.17	12.65	8.15	4.29	9.41	2.77	4.66	3.56	3.33	5.58	4.33	3.21	3.87
evm.TU.Ga01G0293	0.84	2.39	2.75	5.32	13.98	13.32	9.38	19.76	2.45	6.77	4.92	9.14	9.01	7.47	5.24	2.57
evm.TU.Ga01G0294	15.45	22.09	15.18	32.66	40.76	58.76	33.39	53.2	37.3	35.07	17.35	20.45	37.35	36.29	38.64	35.04
evm.TU.Ga01G0295	0.98	5.59	4.54	3.8	3.47	2.25	1.64	2.48	1.4	4.05	9.05	3.28	7.84	10.13	4.59	15.96
evm.TU.Ga01G0296	5.82	3.98	3.22	6.99	8.44	7.78	8.06	6.67	6.43	8.99	8.72	16.17	8.99	8.8	7.07	9.96
evm.TU.Ga01G0297	5.43	8.07	3.78	10.84	18.43	15.2	9.87	12.83	8.34	11.32	11.01	2.68	13.33	10.46	14.64	13.58
evm.TU.Ga01G0298	7.99	3.01	2.95	8.61	12.16	7.79	10.83	7.74	12.55	6.99	4.84	2.06	10.45	9.41	5.41	14.45
evm.TU.Ga01G0299	5	0.02	0.01	0.09	0.34	4.59	1.8	0.7	0.18	0.18	0.05	0	0.78	0.51	0.1	1.09
evm.TU.Ga01G0300	6.29	9.08	8.44	14.85	24.01	24.76	15.52	20.64	11.47	17.5	18.32	4.83	31.97	29.07	14.86	15.88
evm.TU.Ga01G0301	1.34	2.43	0.33	6.86	1.63	0.99	4.89	0.52	7.64	1.89	1.25	0.39	3.4	11.73	8.97	10.21
evm.TU.Ga01G0302	0.3	0	1	1.14	21.96	3.67	8.94	12.55	0.1	2.71	0	0	4.54	3.66	0	0.03
evm.TU.Ga01G0303	1785.35	4.06	1.96	68.84	0.78	0.81	1.19	0.73	68.97	0.58	4.9	6.38	0.77	2.65	38.99	291.31
evm.TU.Ga01G0304	3.27	0	0	0.14	0	0	0	0	0.03	0	0	0.18	0	0	0	0.64
evm.TU.Ga01G0305	8.37	24.35	8.8	25.86	26.91	36.76	19.05	30.33	33.05	29.87	30.45	25.85	32.4	26.52	36.78	32.68
evm.TU.Ga01G0306	39.16	0.06	0	1.71	0	0	0	0	1.71	0	0.34	0.27	0.06	0.15	1.34	7.9
evm.TU.Ga01G0307	7.75	5.59	5.95	15.39	46.86	43.94	27.38	43.64	16.84	18.38	7.31	31.51	20.69	17.23	14.09	17.16
evm.TU.Ga01G0308	1.06	4.05	2.33	3.11	3.92	2.57	3.14	3.37	2.18	3.99	4.04	19.37	2.85	2.58	4.08	2.32
evm.TU.Ga01G0309	5.41	5.36	17.04	16.26	49.16	99.33	13.16	115.17	2.41	25.7	7.5	0.87	31.64	16.24	5.76	5.36
evm.TU.Ga01G0310	6.3	11.38	5.74	15.18	35.71	26.52	22.17	36.99	11.15	18.02	11.92	35.33	19.85	17.76	19.35	13.91
evm.TU.Ga01G0311	713.65	1.18	0.92	33.36	0.24	0.15	0.37	0.43	27.27	0.23	1.98	2.61	0.33	0.8	14.44	96.31
evm.TU.Ga01G0312	0.59	1.22	0.46	0.57	0.32	0.16	0.36	1.13	0.21	0.2	0.29	0.05	0.27	0.2	1.39	0.16
evm.TU.Ga01G0313	2.92	13.17	8.73	21.82	49.73	44	41.12	50.9	6.97	31.78	24.63	67.55	46.17	34.33	29.61	10.09
evm.TU.Ga01G0314	2.78	21.79	12.25	20.51	17.16	16.05	17.99	14.03	35.63	25.55	11.03	66.47	17.7	26.41	31	2.95
evm.TU.Ga01G0315	0.57	3.83	8.23	6.87	12.75	24.6	8.89	12.32	0.28	65.83	2.94	29.07	17.32	23.01	1.97	4.8
evm.TU.Ga01G0316	1.81	0.2	1.8	0.59	3.1	2.48	12.42	2.64	0.21	3.27	0.76	0.2	7.44	5.01	0.11	0.74
evm.TU.Ga01G0317	0.15	0	0	0	0.01	0.04	0	0	0.05	0	0	0	0	0	0	0
evm.TU.Ga01G0318	3.06	1.02	1.88	6.11	10.91	8.72	8.07	8.46	4.26	4.83	5.34	8.12	7.98	4.99	4.29	11.24
evm.TU.Ga01G0319	0.3	0.57	0.63	1.01	3.35	2.33	3.89	2.08	0.43	1.72	1.31	1.33	1.73	1.11	0.88	0.5
evm.TU.Ga01G0320	0	0.38	0.07	0.05	0.01	0.09	0.02	0.05	0.01	0.11	0.97	0	4.33	0.3	0.15	0.13
evm.TU.Ga01G0321	0.11	0.37	0.24	3.55	24.6	4.11	8.26	10.19	0.25	1.39	0.37	0.25	0.11	0.82	1.19	0.47
evm.TU.Ga01G0322	1.68	1.59	0.25	1.23	11.62	13.63	8.74	6.81	0.39	0.63	0.47	1.21	6.44	0.39	0.1	0.77
evm.TU.Ga01G0323	0	0.23	0.14	0.11	0	0	0	0	0	1.3	0	0.16	0	0.08	0	0
evm.TU.Ga01G0324	21.73	8.18	5.15	18.44	20.91	14.45	17.9	17.76	29.19	14.27	14.05	26.25	17.05	12.74	18.53	24.34
evm.TU.Ga01G0325	40.9	5.49	3.25	55.41	25.18	37.66	31.66	24.78	169.6	58.34	9.78	10.62	16.42	15.23	12.71	44.72
evm.TU.Ga01G0326	17.02	13.14	10.07	27.42	37.18	37.63	24.16	34.62	36.93	33.77	15.26	12.46	31.27	27.92	20.47	30.58
evm.TU.Ga01G0327	15.98	13.27	8.38	33.97	11.28	15.77	14.95	10.65	101.91	10.5	8.85	13.82	10.34	16.75	35.17	21.34
evm.TU.Ga01G0328	0.75	5.88	6.45	4.47	3.31	1.81	31.74	0.47	0.15	14.39	0.55	3.49	15.55	3.89	4.36	4.25
evm.TU.Ga01G0329	0.19	0.91	0.73	0.84	1.31	1.51	1.8	0.88	0.08	1.84	0.6	0.38	2.88	1.63	1.12	0.09
evm.TU.Ga01G0330	0.41	1.09	0.92	2.44	7.28	3.2	3.46	4.52	1.07	1.6	1.93	2	2.74	2.28	1.97	1.11
evm.TU.Ga01G0331	0.18	0.09	0.5	2.39	15.24	5.31	7.5	12.65	0.18	2.14	0.36	0.04	5.85	4.58	0.13	0.16
evm.TU.Ga01G0332	0.11	0.28	0.33	0.22	0.07	0.03	0.08	0.01	0.56	7.8	5.77	0	5.5	4.95	0.6	1.55
evm.TU.Ga01G0333	2.45	3.42	3.98	10.38	23.94	14.7	15.3	15.36	8.23	14.56	6.66	3.26	13.58	12.96	7.82	4.41
evm.TU.Ga01G0334	29.91	10.92	6.81	13.53	8.91	11.22	10.41	10.01	19.4	14.52	14.57	20.91	18.45	21.6	15.42	25.93
evm.TU.Ga01G0335	1.19	0.58	0.58	1.62	7.96	2.92	1.03	2.8	2.4	1.95	0.77	2.82	4.2	5.34	5.54	1.24
evm.TU.Ga01G0336	0.78	4.56	2.11	5.22	7.03	4.32	6.97	5.06	8.24	3.93	4.26	5.19	7.98	5.22	4.03	1.17
evm.TU.Ga01G0337	1.96	3.28	1.39	10.5	32.48	16.26	41.94	14.77	2.96	10.96	6.41	4.22	5.17	7.42	8.6	8.79
evm.TU.Ga01G0338	0.35	1.47	1.03	2.6	9.34	5.04	5.35	5.91	1.16	2.34	3.25	9.71	2.98	2.54	2.72	1.01
evm.TU.Ga01G0339	0.12	8.36	0.88	3	0.12	0.23	0.14	0.48	1.92	1.09	5.91	0.14	0.77	0.47	9.1	1.14
evm.TU.Ga01G0340	0	0.03	0	0	0	0	0	0	0	0	0	0	0.02	0	0	0
evm.TU.Ga01G0341	4.01	2.7	0.08	0.51	0.16	0.24	0.08	0.36	0.03	0.4	5.94	0.05	0.76	0.27	1.31	0.5
evm.TU.Ga01G0342	0.02	0.5	0	0.1	0	0	0	0	0	0	0.51	0.01	0.18	0	0.38	0
evm.TU.Ga01G0343	0.05	12.56	0.37	3.04	0.03	0.08	0.02	0.02	0.06	1.78	23.35	0.27	1.6	0.37	21.34	0.04
evm.TU.Ga01G0344	0	0	0	0	0	0	0	0	0	0	0	0	0.1	0	0.07	0
evm.TU.Ga01G0345	0	0	0	0	0	0	0	0	0	0	0	0	0	0	0	0
evm.TU.Ga01G0346	0	4.81	0.06	0.35	0	0.13	0.02	0.09	0.05	1.09	16.85	0.04	5.31	0.89	0.82	0.02
evm.TU.Ga01G0347	0.02	0.29	0.03	0.18	0	0	0.03	0	0.03	0.06	6.16	0.01	0.74	0.2	0	0
evm.TU.Ga01G0348	0	0.19	0.01	0.15	0.12	0.05	0.05	0.12	0.02	0.13	2.32	0.01	1.89	0.55	0.18	0
evm.TU.Ga01G0349	0	0.08	0	0	0	0	0.03	0	0	0.09	0.38	0	3.64	0.37	0	0
evm.TU.Ga01G0350	0	1.14	0.05	0.32	0.01	0.02	0.02	0	0	0.16	1.83	0.03	0.02	0.02	0.14	0
evm.TU.Ga01G0351	0	1.72	0.32	1.62	0	0	0	0.03	0.06	1.97	3.24	0.04	0.83	0.9	2.42	0
evm.TU.Ga01G0352	0.6	6.64	3.97	3.65	0.93	0.4	0.19	0.74	0.84	5.29	11.65	0.95	3.11	4.6	7.18	1.57
evm.TU.Ga01G0353	14.2	8.45	6.53	11.86	15.18	11.4	14.74	13.15	10.03	13.23	15.08	21.85	26.32	14.98	13.08	15.03
evm.TU.Ga01G0354	1.88	1.69	0.97	2.59	3.62	2.47	1.62	2.55	1.6	3.44	4.19	9.85	3.91	2.35	2.91	3.07
evm.TU.Ga01G0355	0.15	0.34	0.46	1.17	1.48	26.75	6.38	5.29	0.4	2.47	1.9	6.95	3.38	2.68	1.08	0.97
evm.TU.Ga01G0356	19.48	29.52	26.12	62.45	116.05	109.12	74.22	114.7	52.14	60.31	38.3	72.64	84.12	66.03	82.31	57.39
evm.TU.Ga01G0357	10.08	8.96	8.2	24.27	78.52	57.2	45.42	68.69	15.69	29.93	21.51	66.97	42.17	35	29.14	23.35
evm.TU.Ga01G0358	1.66	3.78	2.95	7.15	20.45	12.24	14.91	13.68	2.71	8.12	8.27	17.16	8.85	6.91	9.44	4.39
evm.TU.Ga01G0359	3.45	1.77	4.1	4.53	12.4	6.73	9.11	7.85	2.74	4.47	4.07	9.82	6.02	5.47	3.61	5.01
evm.TU.Ga01G0360	10.12	5.19	17.46	13.53	30.7	11.67	27.94	19.82	3.5	23.9	18.3	4.18	28.25	36.42	17.9	6.15
evm.TU.Ga01G0361	7.27	48.09	70.78	109.92	180.25	189.57	224.39	245.34	44.03	140.65	103.45	308.6	245.76	184.88	131.3	76.75
evm.TU.Ga01G0362	0	0.39	0.48	0.86	0.02	0	4.43	0	0.08	2.06	2.92	2.73	1.83	3.44	0.18	0.47
evm.TU.Ga01G0363	1.85	4.51	1.48	4.91	6.67	3.93	4.39	5.21	7.07	4.27	5.54	16.79	5.35	3.46	5.75	2.33
evm.TU.Ga01G0364	2.69	0.43	0	0.44	0	0.04	0	0	0.56	0.1	1.38	0.06	8.1	0.44	0.29	0.48
evm.TU.Ga01G0365	0	0	0	0	0	0.01	0	0	0	0	0	0	0	0	0.01	0
evm.TU.Ga01G0366	0	0.03	0	0	0	0	0	0	0	0	0.04	0	1.43	0.14	0.01	0
evm.TU.Ga01G0367	0	0	0	0	0.04	0	0	0	0	0	0	0	0	0	0	0
evm.TU.Ga01G0368	0	0.29	0.51	2.65	10.59	3.5	7.14	4.99	0.18	3.3	0.75	0.65	1.94	1.65	0.86	0
evm.TU.Ga01G0369	0	0	0	0	0	0	0	0	0	0	0	0	0	0	0	0
evm.TU.Ga01G0370	0.05	0	0	0.08	0	0	0	0	0.16	0	0.02	0	0.22	0.05	0	1.54
evm.TU.Ga01G0371	0	5.39	0.89	3.22	0.06	1.65	0.02	0.07	0.48	7.35	2.95	0.02	0.2	1.96	2.31	0.27
evm.TU.Ga01G0372	7.12	38.87	83.28	60.68	346.9	1213.5	207.4	865.29	34.51	70.44	9.03	30.83	8.86	58.48	50.36	73
evm.TU.Ga01G0373	3.08	65.8	408.57	45.65	18.38	53.34	24.2	34.35	15.72	79.57	81.28	12.31	34.08	102.57	32.73	24.9
evm.TU.Ga01G0374	0	0.95	1.11	0.43	0.29	3.48	0.07	1.85	0.09	2.57	0	0	0.03	0.08	0	0.14
evm.TU.Ga01G0375	22.34	15.17	21.19	41.31	95.09	76.71	91.28	81.04	19.03	48.85	44.6	47.41	70.01	61.34	35.49	37.29
evm.TU.Ga01G0376	0.29	210.43	585.36	65.27	0.11	0.47	0.07	0.15	0.36	108.77	124.66	2.01	9.02	45.53	35.52	0.51
evm.TU.Ga01G0377	0.25	230.74	718.78	80	9.27	2.6	0.14	14.88	0.91	120.5	131.38	2.39	8.26	36.54	38.33	0.93
evm.TU.Ga01G0378	0	0	0	0	0.01	0.03	0	0.01	0.01	0	0	0	0	0.01	0.01	0
evm.TU.Ga01G0379	20.97	7.92	4.48	40.54	3.81	3.21	3.07	1.52	30.99	11.99	1.55	0.39	6.39	6.32	26.27	152.97
evm.TU.Ga01G0380	0.65	0.3	0.19	1.96	4.26	2.8	1.03	2.18	4.4	2.71	0.55	2.04	2.64	1.81	1.91	4.26
evm.TU.Ga01G0381	26.53	12.45	7.9	29.48	48.38	60.62	30.79	46.74	31.66	17.86	23.37	34	31.39	25.42	30.48	111.93
evm.TU.Ga01G0382	10.68	10.87	10.5	24.16	44.77	45.23	27.51	47.71	22.93	25.94	13.31	18.03	25.57	24.34	20.27	39.3
evm.TU.Ga01G0383	0.36	0	0	0	0.26	0	0	0.1	0	0	0	0	0	0	0	0.07
evm.TU.Ga01G0384	0	0	0	0	0	0.01	0	0	0.07	0	0	0	0	0	0	0
evm.TU.Ga01G0385	0.22	23.91	0.68	0.83	0	0.05	0	0	2.3	0.22	12.41	0.14	1.8	0.66	0.87	0.84
evm.TU.Ga01G0386	16.58	30.46	6.83	33.24	18.48	13.19	13.39	12.18	84.16	12.78	16.17	22.27	12.51	11.38	24.11	37.38
evm.TU.Ga01G0387	0.46	9.94	18.19	14.35	40.94	19.38	35.1	34.59	0.76	14.24	1.36	0.34	12.13	14.85	5.31	7.8
evm.TU.Ga01G0388	0	0.08	0.02	0.1	0.52	0.1	0.04	0.08	0	0.05	0.08	0	0.06	0.05	0.18	0.42
evm.TU.Ga01G0389	0.58	1.39	4.55	8.06	0.44	0.24	0.12	0.92	1.26	4.63	0.56	1.63	6.37	20.77	3.4	12.48
evm.TU.Ga01G0390	0.27	0.24	0.01	0.19	0.8	1.62	0	1.3	0.11	0.11	0.2	0	0.04	0.01	0.01	0.03
evm.TU.Ga01G0391	0	0.01	0	0.09	0	0	0.01	0.32	0	0	0	0	0	0	0	0
evm.TU.Ga01G0392	0.08	14.87	3.29	13.39	113.19	162.91	0.43	86.18	5.47	36.67	6.2	0.1	4.08	7.15	0.13	0.5
evm.TU.Ga01G0393	0.81	5.7	3.39	13.38	70.99	38.15	22.99	42.09	5.6	10.22	7.49	2.4	11.47	11.07	5.9	6.08
evm.TU.Ga01G0394	0.15	43.27	64.41	21	1.14	1.56	8.12	1.4	0.8	28.04	36.92	9.67	2.99	17.48	7.91	2.28
evm.TU.Ga01G0395	0	0	0	0	0	0	0	0	0	0	0	0	0	0	0	0
evm.TU.Ga01G0396	0	0	0	0	0	0	0	0.04	0	0	0	0	0	0	0	0
evm.TU.Ga01G0397	0	0.16	0	0	0	0.05	0.01	0	0	0.08	0.29	0	0.21	0.03	0.02	0
evm.TU.Ga01G0398	0.06	0.51	0.02	0.1	0	0	0	0	0	0.33	1.77	0	0.06	0.03	0.12	0
evm.TU.Ga01G0399	3.7	0	0.09	0.67	0	0	0	0	0	0	0	0	0.08	0	0	0
evm.TU.Ga01G0400	3.62	0	0.09	0	0	0	0	0	0	0	0	0	0.08	0	0	0
evm.TU.Ga01G0401	2.41	0.74	0	1	0	0	0	0	7	0	0.1	0	0.08	0	0.21	1.11
evm.TU.Ga01G0402	0	0	0	0	0	0	0	0	0	0	0.2	0	0	0	0	0
evm.TU.Ga01G0403	0	0	0	0	0	0.06	0	0	0	0	0	0	0.27	0	0	0
evm.TU.Ga01G0404	0	0	0.47	0.09	0.07	0.01	0.02	0.07	0.05	3.45	1.34	0.03	10.23	2.41	0	0.06
evm.TU.Ga01G0405	0.79	0.66	2.82	0.74	1.36	12.13	0.9	22.89	0.14	17.07	20.78	0.26	29.2	17.03	0.01	6.06
evm.TU.Ga01G0406	0	0	0	0	0	0.08	0	0.1	0	0	0	0	0	0	0	0
evm.TU.Ga01G0407	0	0	0.11	0.17	1.46	2.05	0.08	1.41	0	2.79	0.09	0	0.38	1.3	0	0.28
evm.TU.Ga01G0408	0	0	0	0	0	0	0	0	0	0	0	0	0	0	0	0.14
evm.TU.Ga01G0409	0	3.27	0.89	3.91	4.21	28.1	0.61	31.13	0.61	8.43	2.52	0.33	4.7	3.02	3.9	9.41
evm.TU.Ga01G0410	0.26	0.75	1.29	1.48	5.53	8.72	0.06	24.89	0.09	9.84	1.22	0.1	8.93	10.6	1.06	0.76
evm.TU.Ga01G0411	0	0.01	0	0	0.02	0	0	0	0	0.01	0	0	0	0	0	0.01
evm.TU.Ga01G0412	0.36	4.43	1.78	5.29	0.2	0.2	0.55	0.12	1.63	9.64	8.08	0.26	8.93	9.35	11.64	0.18
evm.TU.Ga01G0413	0	0.01	0.08	0.15	0	0.02	0	0.01	0.03	0.69	0.18	0.01	0.1	0.65	0.04	0.14
evm.TU.Ga01G0414	0	0	0	0	0	0	0	0	0	0	0.02	0	0	0	0	0
evm.TU.Ga01G0415	0.02	0.13	0.03	0.06	0	0.01	0	0.01	0.02	0.02	0.62	0.03	1.8	0.1	0.12	0.01
evm.TU.Ga01G0416	0.95	1.05	0.65	1.47	2.64	2.47	1.61	1.94	1.07	1.58	2.01	0.73	3.17	1.91	1.01	0.99
evm.TU.Ga01G0417	0.04	11.32	1.26	2.59	0.03	0.04	0	0.04	0.03	1.75	9.01	0.22	0.25	0.09	5.21	0
evm.TU.Ga01G0418	0	25.37	2.74	4.94	0.04	0.02	0.05	0	0	4.17	24.13	0.4	0.55	0.39	14.34	0
evm.TU.Ga01G0419	0	2.03	0.01	0.19	0	0	0.02	0	0	0.31	1.71	0.01	2.39	0.6	0.52	0
evm.TU.Ga01G0420	0	0.08	0.01	0	0	0	0	0	0	0.03	0.02	0	0.09	0.02	0	0
evm.TU.Ga01G0421	0.05	0.89	0.08	0.26	0.03	0.1	0.06	0.06	0.05	0.18	1.23	0.01	2.85	0.73	1.09	0.02
evm.TU.Ga01G0422	46.74	22.22	15.93	38.93	13.92	22.7	26.54	14.44	65.37	55.37	26.27	96.86	62.9	79.04	40	90.67
evm.TU.Ga01G0423	0.2	1.15	0.45	1.24	3.54	2.73	1.59	3.29	0.42	1.11	1.14	2.26	2.38	1.47	1.2	1.49
evm.TU.Ga01G0424	3.78	6.67	3.6	10.14	22.39	23.52	12.77	18.28	6.88	11.62	13.71	8.64	19.02	11.2	13.76	10.97
evm.TU.Ga01G0425	9.75	22.59	9.01	28.33	34.25	52.52	53.74	40.55	12.66	29	21.84	11.82	57.45	30.38	43.67	16.1
evm.TU.Ga01G0426	1.68	46.23	37.28	16.24	1.46	2	1.45	2	0.66	6.27	57.01	1.11	2.01	2.96	24.84	1.54
evm.TU.Ga01G0427	0.03	0.71	0.49	0.28	0	0	0	0.04	0	1.23	1.53	0	0.06	0.07	0.33	0.06
evm.TU.Ga01G0428	0	0.46	0.4	0.54	0	0	0	0	0.02	3.06	1.37	0.52	1.57	1.37	0.28	0
evm.TU.Ga01G0429	0	2.06	2.53	1.45	0.03	0.04	0.24	0	0.05	6.33	5.1	0.7	6.67	16.42	0.97	0.13
evm.TU.Ga01G0430	0	1.84	2.02	2.23	0	0.01	3.82	0	0.46	11.67	6.63	0.35	6.54	15.66	0.58	0.44
evm.TU.Ga01G0431	0.41	0.03	0	0.29	0	0	0	0	0.63	0.01	0	0.03	0.01	0	0.02	0.06
evm.TU.Ga01G0432	0.02	0.6	0.41	0.38	0.07	0.06	0.11	0.21	0.03	1.65	2.72	0	5.7	4.03	0	0
evm.TU.Ga01G0433	0.64	2.58	1.33	6.56	24.96	12.87	14.12	15.1	2.02	6.53	4.67	9.7	7.52	4.94	6.25	2.39
evm.TU.Ga01G0434	283.97	1.04	0.37	18.86	0.08	0.33	0.29	0	8.49	0.05	0.94	0.81	0.19	0.78	12.4	37.69
evm.TU.Ga01G0435	93.98	0.44	0.11	5.67	0.22	0.23	0.24	0	3.76	0	0.24	0.06	0	0.37	2.2	13.5
evm.TU.Ga01G0436	1511.83	2.73	2.24	70.03	0.71	0.37	1.05	0.74	72.67	0.65	5.33	5.28	0.93	2.53	46.08	273.27
evm.TU.Ga01G0437	978.25	2.01	1.13	50.4	0.51	0.47	1.16	0.91	53.84	0	4.16	5.43	0.77	2.9	29.8	198.72
evm.TU.Ga01G0438	0.02	0	0	0	0	0	0	0	0	0	0	0	0	0	0	0
evm.TU.Ga01G0439	1059.95	2.53	1.57	46.62	0.64	0.13	0.64	0.81	45.71	0.16	3.42	3.74	1.11	2.09	28.61	176.83
evm.TU.Ga01G0440	0	1.42	0	1.59	0	0	0	0	11.38	0	0	0.12	0	0	1.75	0
evm.TU.Ga01G0441	3.26	0.57	2.48	3.25	36.99	19.98	46.5	38.76	3.59	4.06	0.25	0.13	17.05	20.93	0.23	2.87
evm.TU.Ga01G0442	2.07	0.14	0.23	0.62	0	0.03	0.02	0	0.76	1.29	0.51	0.02	0.43	2.59	0.71	0.1
evm.TU.Ga01G0443	0.23	3.14	3.52	4.24	5.46	2.55	0.94	3.12	1.11	5.26	5.32	0.13	2.62	4.57	6.13	2.56
evm.TU.Ga01G0444	0.71	11.11	11.54	14.54	18.6	9.5	3.09	12.28	3.6	19.23	18.85	0.6	9.71	17.11	20.5	10.31
evm.TU.Ga01G0445	0.11	3.47	0.22	3.68	1.93	1	0.31	1.25	1.07	3.7	4.68	0.17	0.45	0.92	7.26	0.57
evm.TU.Ga01G0446	0.08	3.02	0.82	4.25	1.55	0.96	0.75	2.47	2.2	4.71	5.45	0.16	1.79	2.35	6.25	1.36
evm.TU.Ga01G0447	0.01	0	0.08	0.01	0	0.07	0	0.01	0	0.08	0	0	6.92	0.41	0.01	0
evm.TU.Ga01G0448	7.34	9.73	26.06	14.12	21.22	9.49	7.9	16.37	7.59	34.77	25.8	25.02	34.78	32.27	6.58	19.21
evm.TU.Ga01G0449	0.31	2.58	4.82	3.34	8.38	4.51	4.47	6.26	1.42	2.71	4.03	5.97	3.01	3.21	3.51	1.39
evm.TU.Ga01G0450	1.07	0.23	0.65	2.33	2.22	1.18	3.62	1.68	6.69	0.77	0.34	0.25	3.61	2.3	1.8	5.27
evm.TU.Ga01G0451	0	0.04	0	0.03	0	0	0.02	0	0.04	0.04	0	0	7.39	0.66	0.25	1.16
evm.TU.Ga01G0452	1.01	2.53	2.9	5.25	12.83	7.63	7.25	7.79	1.11	6.81	4.33	10.59	9.43	7.26	4.78	0.7
evm.TU.Ga01G0453	1.46	0.56	0.28	1.28	1.96	1.16	1.65	1.29	2.98	0.91	0.9	6.39	0.81	1.06	1.37	1.43
evm.TU.Ga01G0454	11.67	7.42	4.6	16.04	16.28	14.37	11.68	15	31.85	11.33	9.43	28.15	11.81	11.52	12.1	13.29
evm.TU.Ga01G0455	1.91	0.02	0.01	0.1	0.05	0.01	0.1	0.02	0.14	0.02	0.01	0	0.03	0.09	0.05	0.6
evm.TU.Ga01G0456	46.44	18.34	34.37	66.74	49.25	69.64	54.99	60.09	95.52	72.16	22.33	10.89	98.25	129.78	45.64	111.38
evm.TU.Ga01G0457	8	9.5	4.96	16.26	18.42	24.6	21.94	20.39	25.96	12.04	12.69	10.78	13.8	11.2	18.47	16.03
evm.TU.Ga01G0458	6.62	7.79	10.6	26.93	36.37	39.14	35.67	24.38	26.73	16.32	23.5	34.31	40.62	34.7	13.85	18.56
evm.TU.Ga01G0459	0.02	0.01	0	0.03	0	0	0	0	0	0	0	0	0.32	0.02	0	0
evm.TU.Ga01G0460	0	0	0	0	0	0	0.01	0	0	0	0	0	0	0	0.02	0
evm.TU.Ga01G0461	2.86	93.02	266.19	68.67	8.01	13.19	0	16.3	4.22	68.77	45.44	60.23	22.72	74.95	37.38	2.26
evm.TU.Ga01G0462	5	155.29	5.3	40.32	22.83	26.73	0	40.94	18.48	11.69	15.44	48.81	20.27	10.93	5.76	5.7
evm.TU.Ga01G0463	0	0	0	0	0	0	0	0	0	0	0	0	0	0	0	0
evm.TU.Ga01G0464	2.27	0	0	0.79	0	0	0	0	5.57	0	0	0.04	0.15	0	0	0.03
evm.TU.Ga01G0465	8.52	0.83	0	5.84	0	0	0.11	0	27.04	0	0.23	0	0.19	0.25	0.54	0.45
evm.TU.Ga01G0466	0	0	0	0	0	0	0	0	0	0	0	0	0	0	0	0
evm.TU.Ga01G0467	0.04	0	0	0.03	0.05	0	0.03	0.09	0	0	0	0	0.09	0	0	0.04
evm.TU.Ga01G0468	0	0.01	0	0	0.01	0.02	0.02	0	0.02	0.04	2.79	0	10.6	0.77	0	0
evm.TU.Ga01G0469	0.05	0	0	0	0	0	0	0	0	0	0	0	0	0	0	0
evm.TU.Ga01G0470	0.58	0.35	0.02	0.64	0.44	0.39	0.04	0.29	0.27	0.36	2.48	0.02	0.18	0.22	0.81	0.09
evm.TU.Ga01G0471	0	2.2	0.51	1.12	0	0.01	0.03	0.02	0.72	0.88	3.93	0.15	0.63	0.49	1.5	0.33
evm.TU.Ga01G0472	0.02	4.67	1.74	2.09	0.65	0.51	0.79	0.47	0.88	2.55	8.3	0.44	1.45	1.85	3.12	0.92
evm.TU.Ga01G0473	0.12	0.83	0.77	1.63	6.68	3.75	3.86	4.2	0.18	2.1	1.44	4.87	2.97	2.18	1.64	0.17
evm.TU.Ga01G0474	0	0	0	0	0	0	0.02	0.05	0	0	0	0.01	0	0	0	0.02
evm.TU.Ga01G0475	1.12	2.49	1.77	6.18	10.62	3.45	6.49	7.95	1.93	6.99	8.22	51.98	4.86	5.22	8.52	11.07
evm.TU.Ga01G0476	0.02	0.01	0.03	0.14	0.21	0.3	1.28	0.12	0.22	0.04	0.02	0.23	0.96	0.32	0.04	0.06
evm.TU.Ga01G0477	0	0	0	0	0	0	0	0	0	0	0	0	0	0	0	0
evm.TU.Ga01G0478	0	0	0.02	0.08	0.12	0.04	0.04	0.02	0	0.06	0.02	0.02	0.08	0.07	0.03	0.06
evm.TU.Ga01G0479	0.01	0.02	0	0	0	0.04	0	0	0	0	0	0.02	0.2	0.05	0.01	0
evm.TU.Ga01G0480	4.17	2.46	2.14	5.33	9.37	6.24	5.41	5.88	2.41	5.91	6.22	3.23	4.62	4.57	5.51	4.55
evm.TU.Ga01G0481	0.05	9.87	41.68	9.76	22.39	17.49	25.17	21.49	1.77	16.46	10.72	12.84	14.37	32.1	5.77	0.68
evm.TU.Ga01G0482	0.01	0	0.02	0.05	0.73	2.67	0.16	15.18	0.25	0.11	0.04	0	0.69	0.25	0.02	4.08
evm.TU.Ga01G0483	0	0	0	0	0	0	0	0	0	0	0	0	0	0	0	0
evm.TU.Ga01G0484	0	0	0.1	0.02	0.49	7.1	0.67	3.12	0.02	0.09	0	0.21	0.01	0.16	0	0
evm.TU.Ga01G0485	0.18	2.84	0.22	1.77	0.04	0.05	0.02	0.03	0.04	3.87	1.08	0.09	5.73	0.82	5.49	0.05
evm.TU.Ga01G0486	0.02	11.16	1	8.51	0.02	0.02	0.01	0.02	1.33	14.06	17.21	0.41	1.43	4.36	17.13	0.2
evm.TU.Ga01G0487	0.27	8.18	6.71	52.41	6.66	1.35	2.87	2.45	13.42	63.33	32.23	0.82	47.78	30.22	40.82	53.88
evm.TU.Ga01G0488	3.84	14.29	4.36	49.27	14.78	4.83	4.66	6.43	26.56	13.71	14.71	1.22	36.96	34.02	51.1	174.25
evm.TU.Ga01G0489	0.13	21.59	1.34	8.29	0.17	1.66	1.41	0.23	0.9	10.24	21.04	1.17	2.07	3.12	45.9	1.57
evm.TU.Ga01G0490	240.26	0.3	0	30.6	0.28	0.3	0	0.18	9.54	0	0.75	0.73	0.19	0.29	0.76	129.41
evm.TU.Ga01G0491	0	0.75	0.02	0.09	0	0	0	0	0	0.56	0	0	0.22	0.05	0	0.08
evm.TU.Ga01G0492	0	0	0	0	0	0	0.02	0	0	0	0	0	0	0	0	0
evm.TU.Ga01G0493	0	0	0	0	0	0	0	0	0	0	0	0	0	0	0	0
evm.TU.Ga01G0494	0.04	4.01	1.03	1.69	0.03	0	0	0.03	0.02	2.27	5.69	0.08	0.2	1.18	12.55	0.05
evm.TU.Ga01G0495	0.01	0.33	0.06	0.14	0	0	0	0	0	0.12	0.33	0.01	0.04	0.17	0.73	0
evm.TU.Ga01G0496	3.94	0	0	0	0	0	0	0	0.01	0	0	0.1	0	0	0	1.07
evm.TU.Ga01G0497	0	0.15	0	0	0	0	0	0.1	0	0	0	0	0	0.46	0	0
evm.TU.Ga01G0498	0	1.08	0.02	0.09	0	0	0	0	0.01	0.57	0	0	0.22	0.05	0	0
evm.TU.Ga01G0499	0	0.68	0	0.15	0	0	0	0	0	0.29	0	0	0.11	0	0	0
evm.TU.Ga01G0500	0.32	0.18	0	0.1	0	0	0	0	0	0.23	0	0	0.05	0.14	0	0.13
evm.TU.Ga01G0501	0	6.67	0.03	0.04	0.02	0.01	0	0.04	0.01	1.53	0	0.17	0.42	0.17	0.03	0.01
evm.TU.Ga01G0502	0	7.1	0	0.49	0	0.12	0	0	0	18.06	0	0.01	0.21	0.17	0	1.18
evm.TU.Ga01G0503	0	15.1	0	3.19	0	0	0	0	0	3.55	0	0.07	0.42	0.11	0.24	7.24
evm.TU.Ga01G0504	0	0	0	0	0	0	0	0	0	0	0	0	0	0	0	0.01
evm.TU.Ga01G0505	0.08	0.49	2.18	4.51	44.79	11.48	14.21	18.5	0.15	6.38	1.18	0.1	7.95	9.73	0.19	0.69
evm.TU.Ga01G0506	21.22	47.48	38.09	64.23	46.04	54.37	48.35	56.38	99.65	61.15	67	39	66.46	75.2	79.46	51.56
evm.TU.Ga01G0507	0	0.01	0	0	0	0	0	0	0	0	0	0	0	0	0.02	0
evm.TU.Ga01G0508	0	0.07	0	0	0	0.04	0.14	0.06	0.16	0	0	0	97.57	2.32	0	0.1
evm.TU.Ga01G0509	0.03	2.82	0.19	0.15	0	0.2	0.13	0	0.04	0.44	5.26	0	9.52	0.95	0.3	0.19
evm.TU.Ga01G0510	0.05	0	0	0	0	0	0	0	0	0	0	0	0	0	0	0
evm.TU.Ga01G0511	0.03	0.3	0	0	0	0	0	0	0.04	0.01	1.02	0	1.48	0	0.13	0.04
evm.TU.Ga01G0512	1.81	6.98	4.1	9.53	23.11	18.91	17.64	21.68	11.34	10.84	8.18	2.96	12.29	11.78	9.02	8.49
evm.TU.Ga01G0513	1.03	0.35	0.37	1.12	6.51	2.15	2.79	4.25	0.21	1.43	0.18	0.29	2.42	1.9	0.26	0.45
evm.TU.Ga01G0514	21.53	18.4	13.91	22.1	27.75	30.92	20.84	29.62	34.42	27.38	20.25	6.19	44.3	29.68	28.79	27.37
evm.TU.Ga01G0515	0.08	0.23	0	0.01	0	0	0.19	0	0.03	0.63	1.13	0	0.93	0.01	0.02	0.03
evm.TU.Ga01G0516	0.03	0.08	0	0.15	0	0	0.04	0	0.03	0.05	0.13	0	3.21	0.84	0.37	0.05
evm.TU.Ga01G0517	0	0	0	0	0	0	0	0	0	0.02	0	0	0.18	0.15	0.02	0
evm.TU.Ga01G0518	0	0	0	0	0	0	0	0	0	0	0	0	0	0	0	0
evm.TU.Ga01G0519	0	0	0	0	0	0	0	0	0	0	0	0	0	0	0	0
evm.TU.Ga01G0520	0.02	0	0	0	0	0	0	0	0	0	0	0	0.25	0.07	0	0.01
evm.TU.Ga01G0521	0	0	0	0	0	0	0	0	0	0	0	0	0.01	0	0	0
evm.TU.Ga01G0522	0.02	0.06	0	0.03	0	0	0.09	0	0.01	0.5	0.58	0.01	4.06	0.09	0.6	0
evm.TU.Ga01G0523	0.01	2.59	0.08	0.9	0	0	0.01	0.02	0.03	0.77	5.67	0.14	0.54	0.14	8.48	0.03
evm.TU.Ga01G0524	0.84	4.08	2.98	7.13	33.9	19.91	16.52	25.07	1.57	8.59	7.53	14.66	13.9	8.94	8.03	2.9
evm.TU.Ga01G0525	0.08	1.23	1.22	1.87	2.9	0.96	0.42	1.19	0.2	2.61	2.84	1.19	6.31	2.23	2.14	0.41
evm.TU.Ga01G0526	0.05	1.44	0.15	0.88	0.16	0.06	0	0.06	0.07	0.28	0.35	0.05	0.23	0.06	3.82	0.2
evm.TU.Ga01G0527	13.46	6.67	2.68	10.51	18.83	6.56	11.25	9.59	7.98	8.62	8.99	9.05	11.06	11.35	20.45	13.53
evm.TU.Ga01G0528	3.64	1.99	0.91	4.84	6.24	5.05	2.51	5.67	6.88	3.29	3.33	1.98	4.29	4.28	3.7	5.85
evm.TU.Ga01G0529	0	0	0.04	0.03	0	0	0	0	0	0.21	0	0	0.02	0.1	0	0
evm.TU.Ga01G0530	0	0	0	0	0	0	0	0	0	0.02	0.1	0	0	0.04	0.02	0
evm.TU.Ga01G0531	0	0	0	0	0	0	0	0	0	0	0	0	0	0	0	0
evm.TU.Ga01G0532	0.01	0.68	0.14	0.58	0.27	0.11	0.11	0.13	0.02	0.75	5.53	0.05	0.14	0.14	1.8	0.01
evm.TU.Ga01G0533	1.62	2.94	0.98	3.02	3.09	2.84	3.61	2.53	2.36	2.1	1.85	4.35	4.14	2.81	1.22	2.84
evm.TU.Ga01G0534	2.65	1.67	1.32	1.92	2.43	2.23	3.29	2.34	1.77	1.52	1.71	2.86	2.16	1.96	0.87	1.33
evm.TU.Ga01G0535	12.54	4.41	3.99	14.5	14.98	14.61	16.41	13.59	26.52	10.08	7.92	6.29	11.69	10.62	11.35	17.13
evm.TU.Ga01G0536	18.77	15.21	10.64	21.2	23.93	14	15.09	16.96	18.9	23.6	25.36	33.32	21.65	21.22	32.96	27.58
evm.TU.Ga01G0537	4	7.55	5.32	9.15	9.73	6.31	6.92	7.42	10.03	7.4	9.04	10.47	5.67	5.77	10.25	9.48
evm.TU.Ga01G0538	0.3	0	0	0.04	0	0.01	0.03	0.03	0.01	0	0	0.1	0	0	0.01	0
evm.TU.Ga01G0539	0.03	0	0	0	0	0	0	0	0	0	0	0	0	0	0	0
evm.TU.Ga01G0540	0	0	0	0	0	0	1.91	0	0	0	0	0	0.22	0.18	0	0
evm.TU.Ga01G0541	8.37	4.13	3.61	5.27	13.24	11.6	15.97	9.03	7.05	8.13	7.61	10.58	7.72	6.32	7.12	7.12
evm.TU.Ga01G0542	2.48	4.85	2.33	6.14	22.47	10.49	10.85	14.66	5.26	7.87	9.9	6.46	13.86	8.46	8.74	4.13
evm.TU.Ga01G0543	0.65	14.03	0.98	15.28	17.78	26.37	0.35	17.62	30.84	26.96	24.73	1.83	1.81	3.52	23.97	13.56
evm.TU.Ga01G0544	9.78	6	3.51	11.85	19.35	14.92	12.49	16.9	15.73	12.23	9.09	22.02	17.49	11.6	16.15	16.31
evm.TU.Ga01G0545	0.94	4.01	4.5	6.93	15.35	13.27	10.36	15.06	2.24	9.58	6.64	4.48	7.81	7.52	9.2	3.14
evm.TU.Ga01G0546	10.44	6	16.35	6.58	0	0.22	3.6	0.21	10.57	0.58	0.15	2.36	0	2.66	0.43	0.75
evm.TU.Ga01G0547	13.62	9.21	9.44	12.96	23.34	20.05	27.85	43.05	14	13.98	14.34	17.45	17.99	17.69	9.38	7.66
evm.TU.Ga01G0548	195.7	65.87	37.22	158.32	139.2	151.35	118.7	146.79	279.72	99.71	109.42	147.19	103.99	116.38	128.92	198.62
evm.TU.Ga01G0549	1.65	4.55	4.91	11.39	47.31	24.2	33.23	28.64	5.15	9.79	8.99	9.68	12.03	10.42	10.21	5.92
evm.TU.Ga01G0550	0.77	3.22	4.55	8.25	49.25	18.1	29.58	26.65	3.72	7.53	3.95	22.08	12.81	8.84	4.27	1.81
evm.TU.Ga01G0551	10.92	4.21	2.6	9.87	11.54	11.97	12.53	13.1	14.67	6.38	4.6	4.22	13.35	8.89	7.4	11.74
evm.TU.Ga01G0552	0	0	0	0	0	0	0	0	0	0	0	0	0	0	0	0
evm.TU.Ga01G0553	0.01	0	0	0	0	0.01	0	0	0	0.01	0	0	0.31	0	0	0.03
evm.TU.Ga01G0554	0.04	0.05	0	0	0	0	0	0	0	0.04	0.13	0.03	0.05	0	0.53	0
evm.TU.Ga01G0555	0	0.07	0	0	0	0	0	0	0	0.07	0.09	0	0	0.08	0.59	0
evm.TU.Ga01G0556	0.05	0.05	0	0	0	0	0	0	0	0	0	0	0.06	0	0.36	0
evm.TU.Ga01G0557	0	0	0	0	0	0	0	0	0	0.02	0	0.01	0	0	0.02	0
evm.TU.Ga01G0558	0	0	0	0	0	0	0	0	0	0	0	0	0	0	0	0.01
evm.TU.Ga01G0559	0	0	0	0	0	0	0	0	0	0	0.01	0	0.41	0	0	0
evm.TU.Ga01G0560	0.1	0.03	0.19	0.23	0.01	0.05	0.01	0	0.25	0.22	0.15	0.04	0.55	0.74	0.21	0.08
evm.TU.Ga01G0561	0.27	0.95	0.03	1.29	0.04	0.47	0.05	0.08	1.41	3.87	2.75	0.16	0.13	0.05	7.03	0.12
evm.TU.Ga01G0562	0	2.93	0.07	0.41	0.03	0.16	0	0.02	0.05	2.65	7.67	0.04	0.98	0.09	3.02	0.01
evm.TU.Ga01G0563	0	0	0	0	0	0	0	0	0	0	0	0	0	0	0	0
evm.TU.Ga01G0564	0.07	2.98	0.07	0.33	0	0	0	0	0.16	0.95	2.38	0.11	0.01	0.05	3.14	0.17
evm.TU.Ga01G0565	0.58	1.54	1.24	3.03	8.71	6.62	5.21	8.76	2.43	3	2.64	1.31	3.95	3.17	2.62	2.78
evm.TU.Ga01G0566	0	0.63	0.07	1.75	2.77	19.13	18.35	8.72	0.25	4.21	19.1	0.45	43.34	12.67	0.96	1.66
evm.TU.Ga01G0567	0.61	3.19	22.27	3.03	0.14	0.12	0.08	0.45	11.31	73.26	1.18	0.53	7.52	44.9	7.88	4.6
evm.TU.Ga01G0568	0	0	0	0	0	0	0	0	0	0	0	0	0	0	0	0
evm.TU.Ga01G0569	3.14	2.11	16.1	8.97	0.16	0.16	0.34	1.05	61.31	41.73	1.39	33.46	15.12	59.94	2.22	23.04
evm.TU.Ga01G0570	0.03	0	0.02	0	0	0	0	0	0.22	0.16	0	0.14	0.06	0.2	0.02	0.07
evm.TU.Ga01G0571	0	0	0	0	0	0	0	0	0	0	0	0	0	0	0	0
evm.TU.Ga01G0572	45.28	18.03	70.22	65.78	30.79	32.04	17.43	33.33	133.42	89.04	75.04	21.64	130.77	129.83	41.68	109.7
evm.TU.Ga01G0573	0.89	1.3	0.98	2.34	4.47	2.78	0.72	2.37	4.37	2.44	1.71	0.88	2.52	2.36	3.33	1.83
evm.TU.Ga01G0574	0	0	0	0	0	0	0	0	0	0	0	0	0	0	0	0
evm.TU.Ga01G0575	6.79	5.49	5.2	11.35	12.97	14.33	9.95	11.73	14.26	13.25	6.31	3.61	13.34	13.13	10.19	15.02
evm.TU.Ga01G0576	2.88	2.9	9.86	13.17	63.96	25.44	35.39	42.08	2.4	20.4	3.62	3.56	23.78	29.34	3.64	14.96
evm.TU.Ga01G0577	0.13	0	0	0	0	0	0	0	0	0	0	0	0.11	0	0	0
evm.TU.Ga01G0578	0	0	0	0	0	0	0	0	0	0	0	0	0	0	0	0
evm.TU.Ga01G0579	6.14	13.56	7.07	4.35	0	0.21	1.07	0.3	13.37	1.6	1.35	3.4	24.77	23.08	2.59	3.44
evm.TU.Ga01G0580	1.44	0	0	0.04	0.02	0.02	0.49	0.18	0.08	0.01	0	0	0	0	0.05	0.23
evm.TU.Ga01G0581	8.39	23.21	9.81	30.58	43.02	76.73	80.42	56.29	29.65	39.26	32.96	422.16	47.13	32.72	35.61	13.51
evm.TU.Ga01G0582	0.03	0	0.09	0	0	11.7	1.03	0.26	0.04	0.16	0.02	0	0.1	0.02	0	0.04
evm.TU.Ga01G0583	0	0	0	0.26	1.44	1.37	0.77	0.56	0.16	0.5	0	0	0.49	0.05	0	0
evm.TU.Ga01G0584	0.04	20.95	69.07	23	0.06	0.17	0.07	0.03	0.04	96.41	17.22	0.36	24.66	43.64	19.3	0.12
evm.TU.Ga01G0585	0	0	0.01	0	0.02	3.34	0.06	0.01	0.11	0.19	0.07	0	0.8	0.02	0	0.04
evm.TU.Ga01G0586	1.38	3.13	2.41	6.62	14.55	9	7.86	10.66	3.69	8.64	8.99	40.28	8.96	7.67	7.57	6.05
evm.TU.Ga01G0587	0.21	15.46	2.37	3.32	0.39	0.39	0.44	0.02	0.13	3.01	33.01	4.77	15.28	2.01	9.57	0.26
evm.TU.Ga01G0588	0.04	1.32	0.94	0.46	0.1	0.01	0.02	0.01	0.02	1.99	4.39	1	7.92	1.64	0.93	0.13
evm.TU.Ga01G0589	0.27	0.06	0.1	0.23	0.07	0.11	0.04	0.11	0.28	0.11	0.08	2.64	0.68	0.16	0.22	0.25
evm.TU.Ga01G0590	4.98	6.74	4.6	12	14.69	14.19	13	12.36	9.62	13.72	12.15	17.11	11.96	11.27	14.96	13.15
evm.TU.Ga01G0591	1.06	6.5	3.17	6.83	1.97	2.71	1.54	1.82	2.05	12.3	11.34	0.22	15.17	15.17	11.22	4.21
evm.TU.Ga01G0592	0.03	0	0	0	0	0	0	0	0	0	0	0	0	0	0	0
evm.TU.Ga01G0593	6.44	12.28	17.82	25.47	40.81	111.9	43.59	99.32	26.32	51.78	17.69	6.29	64.7	57.41	22.58	13.89
evm.TU.Ga01G0594	9.03	6.96	6.18	14.77	32.97	21.73	31.12	26.72	8.27	14.4	17.75	66.84	19.43	15.57	11.76	15.61
evm.TU.Ga01G0595	1.8	2.7	1.43	6.39	17.07	6.01	8.29	9.32	2.92	5.1	7.31	21.38	6.99	5.82	5.58	6.01
evm.TU.Ga01G0596	0.01	0	0	0.71	0	0	0	0	0	0.02	0	0.09	2.7	3.87	0.14	0.1
evm.TU.Ga01G0597	0.05	0	0	0	0	0	0.15	0	0.11	0	0	0	0.85	0.57	0	0
evm.TU.Ga01G0598	0	0	0	0	0	0	0.01	0	0	0	0	0	0.07	0	0	0
evm.TU.Ga01G0599	0	0	0	0	0	0	0	0	0	0	0	0.01	0	0	0	0
evm.TU.Ga01G0600	194.6	0.22	0.28	9.12	0.1	0.09	0.14	0.05	8.02	0.04	0.71	0.35	0.17	0.34	4.11	28.29
evm.TU.Ga01G0601	0	0	0	0	0.02	0	0	0.02	0	0.09	0.24	0	0.32	0.13	0	0
evm.TU.Ga01G0602	0.92	4.1	8.23	3.71	6.69	2.04	2.49	3.87	1.93	3.69	5.28	0.77	2.88	4.3	2.6	0.58
evm.TU.Ga01G0603	0.01	0	0	0.01	0	0	0	0	0	0.01	0	0	0	0	0	0
evm.TU.Ga01G0604	0.4	8.62	25.5	11.09	7.42	10.99	63.42	12.93	2.63	5.83	3.4	7.81	6.19	5.61	10.43	3.3
evm.TU.Ga01G0605	0.51	0.55	1.34	5.56	2.05	6.05	117.21	3.8	5.55	13.58	1.15	0.18	47.76	37.63	0.3	2.43
evm.TU.Ga01G0606	12.96	0.75	2.71	6.67	24.29	41.47	7.55	26.89	3.58	0.42	0.41	0.06	3	0.81	2.42	45.67
evm.TU.Ga01G0607	1.05	9.76	79.03	8.66	10.17	3.77	0.31	7.2	1.77	15.56	2.11	0.19	19.66	43.88	1.51	5.37
evm.TU.Ga01G0608	1.41	1.19	0.94	0.96	2.1	1.08	1.47	1.66	0.58	2.03	1.23	0.17	1.78	1.58	1.04	0.64
evm.TU.Ga01G0609	0.42	0.4	7.82	1.83	19.87	25.16	0.96	56.63	0.25	4.17	0.18	0	4.58	17.33	0.12	9.77
evm.TU.Ga01G0610	49.52	30.03	6.16	66.27	17.79	23.36	27.39	15.94	192.96	12.72	20.93	21.89	19.12	21.9	113.66	33.27
evm.TU.Ga01G0611	33.34	17.51	9.66	36.81	26.03	27.07	37.44	26.4	59.28	24.42	17.95	20.63	27.31	25.55	55.63	55.46
evm.TU.Ga01G0612	0	0	0	0	0	0	0	0.04	0	0	0	0.09	0	0	0	0
evm.TU.Ga01G0613	0.03	0	0.01	0	0	0	0.02	0	0	0	0	0	0	0	0.01	0.04
evm.TU.Ga01G0614	0.13	0	0.02	0	0.35	1.71	82.51	0.08	0.2	0	0.15	0.43	0.06	0	0.07	0.16
evm.TU.Ga01G0615	28.23	8.38	5.15	15.61	20.3	24.3	18.08	18.7	21.67	12.42	11.53	31	13.86	12.08	12.38	19.37
evm.TU.Ga01G0616	1.87	0.96	0.61	1.58	2.73	2.64	2.03	1.81	1.5	1.4	1.63	5.13	1.55	0.83	1.84	1.53
evm.TU.Ga01G0617	0.33	4.47	4.28	5.8	10.94	15.11	7.18	8.28	3.64	13.26	13.32	4.56	11	10.01	6.17	3.2
evm.TU.Ga01G0618	0	0	0	0	0	0.09	0.06	0	0	0	0	0	0.03	0	0	0
evm.TU.Ga01G0619	1.73	2.15	2.08	5.6	20.24	11.19	11.87	12.96	2.68	5.89	4.04	2.48	9.04	5.55	2.93	2.6
evm.TU.Ga01G0620	2.49	7.7	5.31	7.93	15.31	15.18	14.19	14.75	11.49	8.78	11.53	23.33	11.12	11.76	10.78	9.56
evm.TU.Ga01G0621	0.02	0.92	1.07	3.39	25.87	3.73	11.48	9.55	0.31	2.84	3.28	0.06	3.72	1.68	0.67	0.23
evm.TU.Ga01G0622	1.2	9.95	11.88	21.37	40.2	32.11	41.29	33.04	5.2	22.51	20.69	37.23	27.22	21.69	18.26	4.36
evm.TU.Ga01G0623	0.83	6.93	12.91	8.64	9.31	5.65	4.3	5.26	3.28	8.71	9.18	1.44	4.5	6.86	11.64	8.92
evm.TU.Ga01G0624	19.59	0.02	0.43	1.09	0.13	0.32	0.02	0.29	1.44	0.79	1.22	0.14	5.34	2.54	0.52	5.06
evm.TU.Ga01G0625	0	0	0	0	0	0	0	0	0	0	0	0	0	0	0	0
evm.TU.Ga01G0626	0.02	0.04	0.08	0.02	0.01	0	0.03	0.04	0	0.05	0.05	0.04	0.04	0.12	0.03	0.02
evm.TU.Ga01G0627	13.69	6.67	6.59	18.32	10.28	13.5	17.84	11.42	40.44	9.75	8.87	17.17	17.58	12.42	13.22	17.81
evm.TU.Ga01G0628	1.71	1.99	0.93	4.18	5.39	3.41	3.81	4	2.98	2.91	3.61	3.18	3.26	2.46	2.78	5.88
evm.TU.Ga01G0629	0.26	1.5	2.63	2.67	9.43	4.7	5.67	5.14	0.27	4.69	2.29	6.64	2.82	3.09	2.05	0.36
evm.TU.Ga01G0630	1.92	5.62	2.58	8.48	19.96	14.97	9.55	16.88	4.02	9.76	11.39	19.55	10.41	9.37	7.43	4.47
evm.TU.Ga01G0631	0.01	1.83	2.74	3.18	0.01	0	0	0.01	0.03	5.34	8.36	0.48	11.55	9.45	0.33	0.04
evm.TU.Ga01G0632	0	0	0	0	0	0	0	0	0	0	0	0	0	0	0	0
evm.TU.Ga01G0633	0	0.01	0	0.03	0.01	0.05	0	0	0	0.03	0.05	0.01	0	0.01	0	0
evm.TU.Ga01G0634	0	0	0.02	0.23	1.63	0.06	0.28	0.36	0	0.04	0	0	0	0.39	0	0
evm.TU.Ga01G0635	9.46	7.67	6.76	15.46	34.79	21.48	15.58	21.46	16.82	12.91	10.69	20.11	10.63	13.54	12.23	9.31
evm.TU.Ga01G0636	19.11	6.35	2.51	12	19.72	8.6	14.59	12.24	14.98	6.49	8.49	10.4	8.28	7.06	8.79	12.9
evm.TU.Ga01G0637	8.44	7.12	5.24	12.84	26.31	18.26	18.47	19.29	8.42	16.05	12.43	9.86	17.9	12.36	11.85	15.5
evm.TU.Ga01G0638	0.14	2.27	2.11	9.47	19.23	6.57	9.89	11	0.44	3.76	10.02	54.29	14.15	4.76	5.02	2.59
evm.TU.Ga01G0639	0	0.05	0.29	0.45	0.27	0.91	0.15	0.37	0.01	0.95	0.85	0	0.57	0.72	0	0.16
evm.TU.Ga01G0640	0.06	0.33	0.22	1.45	0.22	0.1	10.68	0.15	0.06	0.14	0.52	316.01	0.38	0.46	0.24	0.03
evm.TU.Ga01G0641	0	0.45	0.63	1.41	0.67	0.06	1.85	0.13	0.19	0.02	0	0.17	0	0.05	0.34	0.75
evm.TU.Ga01G0642	0.06	0.15	0.46	1.25	0	0.06	2.98	0	0	0.13	0.44	182.99	0.26	1.19	0.07	2.73
evm.TU.Ga01G0643	5.59	3.54	2.05	7.01	13.98	4.85	10.61	6.78	6.69	8.43	4.88	6.86	18.46	9.03	3.97	6.63
evm.TU.Ga01G0644	45.44	32.45	14.67	54.39	23.55	38.4	31.07	20.59	97.14	39.51	55.69	64.11	37.28	47.89	55.88	24.95
evm.TU.Ga01G0645	0.09	1.32	0.79	1.97	32.87	27.77	1.39	40.52	0.27	1	0.06	0.15	0.25	0.93	2.21	2.09
evm.TU.Ga01G0646	57.97	0.06	0.02	3.09	0	0.02	0.03	0.03	2.38	0	0.27	0.17	0.04	0.1	1.82	8.54
evm.TU.Ga01G0647	0	0	0	0	0	0	0	0	0	0	0	0	0	0	0	0
evm.TU.Ga01G0648	0.01	0	0.1	0.06	0.06	0.14	0.13	0.11	0.02	0.51	0.6	0	2.97	1.22	0.05	0.06
evm.TU.Ga01G0649	0.01	0.16	0.41	0.15	0.01	0.02	0.01	0	0.02	0.1	0.07	0	0.08	0.31	0.1	0
evm.TU.Ga01G0650	0.23	0	0	0.03	0	0.02	0.04	0.03	0.01	0.1	0.11	0.02	0.28	0.17	0	0.05
evm.TU.Ga01G0651	0	0	0	0	0	0	0.03	0	0	0	0	0.01	0.07	0	0	0
evm.TU.Ga01G0652	27.35	14.44	7.27	30.96	21.64	21.93	26.38	16.49	40.09	29.18	26.77	40.04	29.87	23.9	43.01	16.69
evm.TU.Ga01G0653	1.83	5.99	3.93	9.56	19.59	4.93	5.83	12.12	4.95	9.12	13.38	0.51	16.39	11.7	19.17	12.15
evm.TU.Ga01G0654	0.33	0.02	0.42	1.64	15.37	3.19	8.54	9.49	0.09	1.51	0.23	0.01	4.12	3.51	0.05	0.13
evm.TU.Ga01G0655	0.09	4.28	0.92	0.86	0.2	0.1	0.05	0.01	0.08	0.96	3.62	0.01	0.69	1.5	0.94	0.07
evm.TU.Ga01G0656	38.56	0.43	0.21	3.87	2.41	8.8	13.47	3.23	5.08	0.57	0.63	1.48	1.07	2.29	1.6	8.89
evm.TU.Ga01G0657	62.6	0.05	0.13	3.02	2.01	2.33	1.69	4.45	2.08	0.12	0.24	0.18	0.66	0.79	1.43	9.03
evm.TU.Ga01G0658	3.36	2.05	1.72	5.37	13.31	7.2	9.69	9	2.4	4.05	3.84	2.83	4.99	4.41	5.25	5.79
evm.TU.Ga01G0659	0.51	0.04	0.23	0.16	0.01	0.21	0.21	0.19	0	0.04	0.02	0.41	2.69	0.75	0	0.05
evm.TU.Ga01G0660	0.05	0.08	0	0.17	0	0	0	0.05	0	0.17	0.33	0	0	0.56	0.25	0
evm.TU.Ga01G0661	6.41	11.61	6.22	19.24	32.39	23.92	25.48	23.21	16.43	15.76	18.09	23.88	22.01	19.18	31.91	16.85
evm.TU.Ga01G0662	0.49	0.02	0.04	0.04	0.01	0.02	0	0.19	0.08	0.03	0	0.44	1.09	0.18	0.05	0.08
evm.TU.Ga01G0663	0	0	0	0.09	0.11	0	0.03	0	0	0	0	0	1.13	0.04	0.01	0
evm.TU.Ga01G0664	0	0	0	0	0	0	0.01	0	0.01	0	0.14	0	1.73	0.01	0.01	0
evm.TU.Ga01G0665	0.34	12.14	2.06	7.09	0.04	0.06	0.09	0.04	0.09	4.01	36.81	1.15	1.26	1.08	53.55	0.03
evm.TU.Ga01G0666	9.76	0	0	0.51	0	0	0	0	0.56	0	0.24	0	0.05	0.04	0.07	1.73
evm.TU.Ga01G0667	0.13	0	0	0	0	0	0	0	0	0	0	0	0	0	0	0.19
evm.TU.Ga01G0668	0.26	0.01	0	0	0	0.01	0.01	0	0	0.01	0	0	0.01	0	0.01	0.03
evm.TU.Ga01G0669	2.32	3.94	2.34	6.17	14.87	8.36	8.38	9.94	3.04	8.46	8.03	31.14	9	7.04	9.44	6.28
evm.TU.Ga01G0670	0	0	0	0	0	0	0	0	0	0	0	0	0	0	0	0
evm.TU.Ga01G0671	0	0	0	0	1.82	0.35	0	0	0	0	0	0	0	0	0.01	0
evm.TU.Ga01G0672	0.01	0	0	0.01	0.01	1.36	1.53	0	0.02	0.05	0.07	0	0.06	0.01	0.03	0.01
evm.TU.Ga01G0673	0.28	3.26	1.43	6.8	5.67	3.36	2.95	3.17	2.51	7.57	11.74	0.41	12.36	8.44	5.02	2.09
evm.TU.Ga01G0674	114.02	1549.37	2840.87	901.76	247.15	108.48	156.4	129.29	150.48	1496.96	1649.3	146.81	339.64	1054.37	628.44	185.76
evm.TU.Ga01G0675	0	0	0	0	0	0	0	0	0	0	0	0	0	0	0	0
evm.TU.Ga01G0676	0.04	0.63	0.22	3.2	2.78	1.46	2.11	1.66	1.2	2.64	8.66	0.41	7.33	4.04	1.75	0.7
evm.TU.Ga01G0677	0	0	0	0	0.01	0	0	0	0	0	0	0	0	0	0	0
evm.TU.Ga01G0678	0	0	0	0	0	0	0	0	0	0	0	0.03	0	0	0.01	0
evm.TU.Ga01G0679	0.08	1.13	0.47	3.38	6.6	3.93	2.71	3.84	0.86	4.58	10.05	0.73	8.82	5.59	2.21	0.62
evm.TU.Ga01G0680	9.62	0.89	1.06	3.15	7.28	3.87	4.37	3.71	2.11	2.17	2.02	22.52	12.55	7.6	3.07	1.28
evm.TU.Ga01G0681	0.92	0	0	0.09	0.07	0.07	0	0	0.11	0.02	0	0.08	0.76	0.18	0	0
evm.TU.Ga01G0682	0.39	1.22	1.22	2.04	7.48	3.57	5.08	4.72	2.1	1.68	1.9	2.05	1.79	1.45	1.55	1.02
evm.TU.Ga01G0683	0.22	0.46	0.36	0.94	2.28	1.76	1.82	1.73	0.41	0.97	0.85	1.06	1.49	1.02	0.95	1.32
evm.TU.Ga01G0684	567.58	3.63	2.14	276.4	5.97	2.41	2.3	5.86	633.02	2.44	20.57	3.37	5.08	8.11	71.56	274.42
evm.TU.Ga01G0685	60.3	6.93	2.31	94.55	63.56	20.36	4.46	45.73	271.3	11.86	34.84	2.4	23.22	36.41	33.15	141.9
evm.TU.Ga01G0686	0	0	0.01	0	0.01	0	0	0	0	0	0	0	0.01	0	0.01	0
evm.TU.Ga01G0687	0	0	0	0	0.09	0	0	0	0	0	0	0	0	0	0	0
evm.TU.Ga01G0688	0.12	1.99	1.91	4.52	7.73	4.07	5.68	3.98	0.67	8.59	6.3	17.03	10.04	11.11	6.92	2.98
evm.TU.Ga01G0689	0.12	0.02	0.58	0.52	5.77	10.09	5.35	15.41	0.16	0.32	0.11	0.06	0.77	0.52	0.03	0.35
evm.TU.Ga01G0690	0.39	2.9	1.55	3.26	11.83	10.6	8.94	14.72	2	5.09	2.91	10.96	6.4	5.72	3.45	0.72
evm.TU.Ga01G0691	0.12	0	0	0.02	0.04	0.13	0.01	0.01	0	0.06	0.01	0.05	0.05	0	0	0
evm.TU.Ga01G0692	3.99	18.91	5.41	21.05	17.06	14.4	83.94	14.53	4.54	29.97	29.28	40.12	26.86	16.98	88.62	46.79
evm.TU.Ga01G0693	10.81	96.57	17.87	146.47	30.26	40.8	19.1	24.56	194.44	194.54	293.67	638.87	122.31	175.59	598.87	44.53
evm.TU.Ga01G0694	12.64	7.67	7.62	18.35	22.47	29.96	27.96	26.06	26.37	14.92	10.06	41.2	22.31	19.93	18.35	21.55
evm.TU.Ga01G0695	0	2.89	2.26	0.09	0	0.06	0.04	0	0.34	0.23	0.94	0.08	1.31	1.03	0	0.78
evm.TU.Ga01G0696	1.69	1.81	0.33	0.31	0.17	0.04	0.23	0.23	0.4	0.2	5.83	0.05	7.79	1.78	0.41	0.95
evm.TU.Ga01G0697	0	0	0	0	0.06	0	0.34	0	0	0.01	0.2	0	0	0.01	0.01	0
evm.TU.Ga01G0698	0	0	0	0	0	0	0	0	0	0	0	0	0	0	0	0
evm.TU.Ga01G0699	0	0.6	1.2	0.34	2.34	0.21	0.25	0.94	0.2	0.48	2.99	0.17	32.98	7.45	1.46	0.79
evm.TU.Ga01G0700	0	0	0	0	0	0	0	0	0.05	0	0	0	0	0	0	0
evm.TU.Ga01G0701	3.08	5.55	1.24	6.65	16.83	7.79	12.12	9.31	2.78	6.58	9.69	16.73	4.06	2.39	9.61	4.15
evm.TU.Ga01G0702	6.86	3.32	2.02	6.28	15.28	9.61	11.07	14.48	4.19	4.74	3.92	3.16	7.3	4.61	4.12	15.7
evm.TU.Ga01G0703	0.71	0	0	0.2	0.35	0.08	0	0.36	0.2	0.03	0.1	0	0.07	0.08	0	0.28
evm.TU.Ga01G0704	0.53	2.64	4.89	12	6.26	33.44	115.68	31.99	7.17	37.79	4.16	0.52	103.19	56.82	4.47	3.02
evm.TU.Ga01G0705	0.32	4.32	6.91	11.13	11.56	140.34	98.17	57.91	6.78	76.89	18.75	0.62	112.36	124.19	18.59	11.51
evm.TU.Ga01G0706	0.76	0.02	0	0	0	0	0	0	0.08	0	0	0	0.03	0	0.04	0
evm.TU.Ga01G0707	0.88	4.8	5.23	3.05	0.19	0.29	0.37	0.35	4.03	5.58	10.39	1.4	20.23	12.85	5.19	2.39
evm.TU.Ga01G0708	130.78	64.83	6.09	84.95	1.56	0.69	1.5	0.94	308.37	6.15	12.6	60.7	5.3	9.16	64.02	139.32
evm.TU.Ga01G0709	234.39	8.87	1.94	100.23	18.89	108.86	74.61	51.41	400.54	6.88	33.35	1.74	16.44	13.13	38.65	566.32
evm.TU.Ga01G0710	7.54	0.49	0.26	5.63	1.92	14.26	1.46	9.46	22.23	0.42	1.49	0.24	12.87	10.27	1.32	19.4
evm.TU.Ga01G0711	9.71	9.27	8.63	22.49	49.62	55.37	41.58	53.92	24.6	29.15	16.72	6.24	35.46	25.39	21.76	26.2
evm.TU.Ga01G0712	0.11	0.13	0.06	0.25	0.05	0.23	0.36	0.14	0.69	0.1	0.04	0.1	0.03	0	0.08	0.34
evm.TU.Ga01G0713	2.23	2.14	0.97	2.83	4.49	2.83	3.11	3.09	3.26	2.81	2.89	10.97	2.09	1.9	3.02	3.38
evm.TU.Ga01G0714	2.28	7.16	6.03	15.68	19.04	29.44	8.76	21.88	6.06	28.33	19.84	0.41	27.91	29.69	17.91	21.48
evm.TU.Ga01G0715	4.92	1.04	1.08	3.61	9.8	8.33	4.24	8.11	1.32	8.41	3.49	1.96	1.97	3.67	1.48	1.62
evm.TU.Ga01G0716	0	0	0	0.27	2.67	5.3	0.4	10.17	0	1.6	0	0	0.02	0	0.06	0
evm.TU.Ga01G0717	0	0	0	0	0	0	0	0	0	0.04	0	0	0	0	0	0.04
evm.TU.Ga01G0718	0	0	0	0	0	0	0	0	0	0	0	0	0	0	0	0
evm.TU.Ga01G0719	1.71	2.72	18.09	10.2	25.37	38.67	10.03	37.94	3.09	21.29	7.07	1.48	28.59	46.12	3.94	30.38
evm.TU.Ga01G0720	10.98	1.18	0.58	2.48	3.4	4.4	4.6	4.67	0.99	2.16	1.15	1.61	4.82	2	1.79	4.56
evm.TU.Ga01G0721	0	0	0	0	0	0	0	0	0	0	0	0	0	0	0	0
evm.TU.Ga01G0722	0	0	0	0	0	0	0.27	0	0.05	0	0	0	0	0	0	0
evm.TU.Ga01G0723	0.51	33.46	7.46	31	0.62	0.36	0.48	0.42	0.71	76.32	29.35	9.76	3.29	1.53	510.08	0.49
evm.TU.Ga01G0724	0.06	3.43	4.06	3.29	6.97	4.46	4.34	4.36	0.44	7.4	3.79	1.01	4.16	4.35	10.55	0.39
evm.TU.Ga01G0725	0.24	5.16	5.18	4.81	3.88	2.11	4.37	3.03	1.49	5.57	7.89	9.63	3.61	4.03	10	2.15
evm.TU.Ga01G0726	25.6	6.91	3.01	9.74	1.45	1.62	4.12	1.37	4.23	22.03	13.94	9.19	2.59	12.67	5.58	13.65
evm.TU.Ga01G0727	1.22	0.3	0.52	1.02	2.89	9.02	18.46	3.5	0.69	0.6	0.23	21.07	1.55	0.63	0.96	1.1
evm.TU.Ga01G0728	5.87	14.73	11.6	19.25	47.13	35.84	47.5	41.96	11.11	24.91	20.45	59.31	34.88	24.94	27.74	16.19
evm.TU.Ga01G0729	1.83	2.95	1.87	4.71	10.59	5.7	8.45	6.41	2.46	7.11	4.2	11.64	3.29	4.83	4.33	4.28
evm.TU.Ga01G0730	26.27	8.91	6.96	16.78	25.04	15.7	15.8	16.83	19.7	12.18	14.72	22.83	11.96	9.24	9.64	22.47
evm.TU.Ga01G0731	0.11	2.44	6.96	3.47	0.52	0.18	1.74	0.2	0.52	17.62	16.66	0.13	1.04	5.16	1.54	0.06
evm.TU.Ga01G0732	0.29	31.1	44.36	48.69	32.33	12.76	67.03	25.11	1.07	24.01	6.68	14.18	4.92	30.19	78.18	1.26
evm.TU.Ga01G0733	0.47	1.6	17.34	4.65	1.4	0.2	3.3	0.16	0.23	3.02	3.52	0.4	0.51	2.95	2.23	0.29
evm.TU.Ga01G0734	32.47	19.4	25.71	49.25	80.43	49.79	20.8	66.99	7.67	28.45	25.74	8.67	38.25	36.91	48.77	47.42
evm.TU.Ga01G0735	2.51	0	0	0.72	0.18	0.19	1.28	0.57	0.21	1.12	0.04	0	3.99	8.62	0.25	1.03
evm.TU.Ga01G0736	4.83	0.4	1.57	3.9	12.4	7.02	18.21	12.36	2.05	6.28	1.72	0.55	21.69	50.16	3.84	11
evm.TU.Ga01G0737	0.05	0	0	0	0	0.01	0	0	0	0	0	0	0.01	0.08	0	0
evm.TU.Ga01G0738	3.55	11.41	2.55	5.48	1.06	0.96	1.88	1.51	3.39	4.23	10.05	0.3	14.45	2.88	30.71	5.62
evm.TU.Ga01G0739	0	0	0	0	0	0	0	0	0	0	0	0	0	0	0	0
evm.TU.Ga01G0740	0.45	0.05	0	4.81	0.01	0.05	0.06	0.29	0.27	0.15	2.59	0.13	6.01	1.28	0.56	47.7
evm.TU.Ga01G0741	1.58	0.15	0.05	0.09	0.43	0.2	0.11	0.2	0.07	0.03	0.21	1.06	0.22	0.25	0.09	0.24
evm.TU.Ga01G0742	0.79	5.99	10.09	5.48	8.96	7.03	7.53	7.61	2.03	8	10.09	40.72	8.14	10.27	6.73	2.91
evm.TU.Ga01G0743	0	0	0	0.06	0.29	0	0.01	0.23	0	0	0	0	0	0	0	0
evm.TU.Ga01G0744	16.09	12.45	7.63	25.3	42.99	38.6	28.58	45.7	30.9	29.93	21.2	46.29	46.22	39.45	27.75	23.4
evm.TU.Ga01G0745	160.21	3.27	32.78	20.73	22.6	12.15	6.24	21.21	7.17	18.17	18.84	26.25	46.15	76.53	15.43	42.82
evm.TU.Ga01G0746	0.16	1.11	1.86	3.2	0	0.17	1.3	0.18	0.13	2.91	1.28	0.51	1.79	3.69	15.15	0
evm.TU.Ga01G0747	0.03	9.88	7.99	3.25	0.47	0.14	1.09	0.22	0.05	9.81	23.36	1.03	7.18	5.14	2.4	0.07
evm.TU.Ga01G0748	0.01	0	0	0	0.01	0.01	0	0	0.05	0.02	0.01	0.01	0.02	0.01	0	0.02
evm.TU.Ga01G0749	0.97	13.03	6.56	9.95	13.66	23.04	5.11	16.92	2.43	19.72	7.82	0.45	1.67	7.72	8.38	0.21
evm.TU.Ga01G0750	0.93	0.97	0.71	0.3	0.16	0.17	0.07	0.31	0.15	0.6	4.74	0.01	7.88	2.19	0.64	0.77
evm.TU.Ga01G0751	0.03	0.07	0.03	0.03	0.01	0	0	0.02	0	0.03	0.05	0.19	0.07	0.06	0.18	0
evm.TU.Ga01G0752	0.01	2.48	0.08	0.34	0.01	0	0.01	0.1	0	0.64	4.85	0.12	2.64	0.41	0.85	0.02
evm.TU.Ga01G0753	0.02	1.46	0.68	0.24	0	0	0.05	0	0.01	0.27	1.61	0	0.1	0.03	0.92	0
evm.TU.Ga01G0754	5.58	31.98	44.02	26.21	10.66	8.31	3.83	27.08	6.23	14.82	24.41	3.86	98.9	272.23	117.06	21.65
evm.TU.Ga01G0755	0	4.12	1.15	2.21	0.03	0	0	0	0	1.66	9.05	0	0.26	0.43	1.97	0
evm.TU.Ga01G0756	0	0	0	0	0	0	0	0	0	0	0	0	0	0	0	0
evm.TU.Ga01G0757	0	0	0	0	0	0	0	0	0	0	0	0	0	0	0	0
evm.TU.Ga01G0758	0	0	0	0	0	0	0	0	0	0	0	0	0	0	0	0
evm.TU.Ga01G0759	0	0	0	0	0	0	0	0	0	0	0	0	0	0	0	0
evm.TU.Ga01G0760	0	1.5	0.28	0.54	0.03	0	0	0	0	0.8	0.71	0.03	0	0.39	0.76	0
evm.TU.Ga01G0761	0	0	0	0	0	0	0	0	0	0	0	0	0	0	0	0
evm.TU.Ga01G0762	0	0	0	0	0	0	0	0	0	0	0	0	0	0	0	0
evm.TU.Ga01G0763	0	1.88	0.26	0.66	0.05	0	0.11	0	0.02	1.8	4.98	0.03	1.41	0.74	2.28	0.01
evm.TU.Ga01G0764	0.11	6.17	2.92	4.33	1.35	0.54	0.4	1.01	0.71	7.17	10.87	0.6	2.23	3.15	14.58	0.43
evm.TU.Ga01G0765	0.51	2.21	1.86	2.08	1.78	0.93	0.55	1.01	2.06	1.02	2.5	1.36	1.28	1.22	3.83	3.78
evm.TU.Ga01G0766	641.91	13.63	12.47	159.65	35.55	151.65	54.15	233.37	346.82	43.08	20.43	30.86	69.08	63.27	57.4	137.62
evm.TU.Ga01G0767	23.32	0.8	0.64	5.22	1.7	4.77	1.31	2.49	8.53	12.48	0.33	0.12	12.03	4.33	3.03	3.29
evm.TU.Ga01G0768	5.07	1.92	1.81	4.95	11.78	7.94	9.46	9.66	4.83	4.15	4.09	9.11	5.9	4.24	4.82	5.35
evm.TU.Ga01G0769	0	0	0	0.02	0.17	0	0	0.07	0	0.04	0	0	0	0	0	0
evm.TU.Ga01G0770	0.21	0.5	1.46	8.08	2	0.64	2.59	1.69	7.45	7.47	0.38	0.12	17.78	7.54	2.04	1.1
evm.TU.Ga01G0771	3.22	2.89	0.69	29.92	200.58	4.35	12.95	51.81	63.43	3.8	1.87	0.82	20.91	3.9	11.69	2.75
evm.TU.Ga01G0772	0.03	0	0	0	0	0	0	0	0	0	0	0	0	0	0.01	0
evm.TU.Ga01G0773	0	0.11	0.07	0.05	0.01	0.01	0.02	0.02	0.01	0.78	0.03	0	7.31	3.68	0.23	0.02
evm.TU.Ga01G0774	0	0	0.05	0	0.11	0.28	1.58	0.18	0.06	0.25	0.18	0	8.84	6.01	0	0
evm.TU.Ga01G0775	0.73	0	0	0	0	0	0	0	0	0	0	0	0	0	0	0.02
evm.TU.Ga01G0776	0	0	0	0.02	0.12	0	0.18	0	0.02	0.22	0.04	0	0.22	0.06	0.08	0.04
evm.TU.Ga01G0777	1.33	42.26	10.09	30.74	3.81	3.99	0.62	3.24	33.54	28.58	52.35	1.81	12.9	19.54	49.47	35.26
evm.TU.Ga01G0778	2.13	0.01	0.05	0.59	0.7	0.13	0.04	0.27	1.06	0	0.04	21.52	2.64	0.18	0.05	10.45
evm.TU.Ga01G0779	0.09	0.27	5.84	17.11	3.6	10.72	1.2	3.43	0.54	33.17	4.32	0.18	15.94	76.93	2.56	15.32
evm.TU.Ga01G0780	0	0	0	0	0	0	0	0	0	0	0	0	0	0	0	0
evm.TU.Ga01G0781	0	0	0	0	0	0	0	0	0	0.01	0.05	0	0	0	0.01	0
evm.TU.Ga01G0782	42.25	3.32	2.04	9.03	3.4	2.56	2.8	3.16	4.8	4.66	6.2	47.36	12.16	22.69	4.58	22.54
evm.TU.Ga01G0783	3.6	7.82	6.5	18.6	51.88	54.74	26.32	34.24	8.06	19.88	20.58	18.11	39.14	30.88	13.82	30.74
evm.TU.Ga01G0784	6.74	40.8	84.73	38.89	38	39.19	36.59	36.26	24.4	42.56	43.16	45.68	29.38	65.21	44.78	10.66
evm.TU.Ga01G0785	14.87	8.71	14.1	25.65	38.28	33.3	44.65	44.95	36.95	20.25	16.29	22.38	35.05	33.91	19.84	18.35
evm.TU.Ga01G0786	21.22	8	16.64	22.93	46.31	65.31	46.81	71.2	25.8	23.26	13.88	34.04	32.88	41.07	16.12	20.5
evm.TU.Ga01G0787	0.49	2.31	0.47	5.96	4.88	5.74	4.78	3.5	3.81	0.09	0.37	0.09	10.49	0.68	3.92	30.98
evm.TU.Ga01G0788	0.06	6.8	8.19	7.57	19.98	7.32	20.19	10.56	1.21	1.94	0.41	0.1	4.53	5.77	2.24	0.95
evm.TU.Ga01G0789	0	0	0.06	0	0	0	0.4	0	0	0	0	0	0	0	0	0
evm.TU.Ga01G0790	0	0	0	0	0	0	0	0	0	0	0	0	0	0	0	0
evm.TU.Ga01G0791	0.64	1.01	0.32	1.44	0	0.27	0.09	0.06	4.2	2.64	2.14	0	1.76	1.13	3.77	0.97
evm.TU.Ga01G0792	0.07	0.55	1.03	3.24	5.49	3.78	7.88	5.49	1.76	11.01	1	0.95	28.55	19.06	0.38	0.73
evm.TU.Ga01G0793	0	16.39	0.28	1.39	0	0	0	0	3.69	1.63	0.72	1.67	9.73	66.74	0	0.18
evm.TU.Ga01G0794	46.25	26.76	15.27	49.45	75.72	59.12	51.03	63.61	66.02	35.81	31.42	56.15	56.74	42.22	54.4	68.03
evm.TU.Ga01G0795	0.57	7.65	14.5	5.35	1.98	1.11	11.92	0.8	0.2	6.09	11.73	6.12	1.94	7.33	3.02	0.2
evm.TU.Ga01G0796	0.27	0.82	0.7	3.14	0.38	1.63	62.52	0.41	3.38	12.92	0.72	0.11	31.21	21.67	0.43	0.68
evm.TU.Ga01G0797	9.72	7.18	3.25	12.13	12.16	8.52	13.07	7.61	14.01	8.72	13.53	14.05	12.33	7.45	13.61	22.62
evm.TU.Ga01G0798	6.85	5.92	4.01	11.72	17.41	14.36	14.94	14.78	8.63	12.53	10.53	16.42	12.93	9.53	9.86	18.35
evm.TU.Ga01G0799	0.16	0	0	0	0	0	0	0	0	0	0.02	0.05	0	0	0	0
evm.TU.Ga01G0800	0	1.7	0.17	0.84	0.05	0.01	0.25	0.01	0	2.49	3.68	0.06	0.5	0.21	2.43	0
evm.TU.Ga01G0801	0	0	0	0	0	0	0	0	0	0	0	0	0	0	0	0
evm.TU.Ga01G0802	0.33	2.26	1.6	4.54	13.81	6.97	6.37	8.79	1.11	5.83	5.18	28.8	5.84	4.35	6.46	1.45
evm.TU.Ga01G0803	0.41	6.55	4.36	10.5	11	3.31	2.96	4.53	1.28	10.04	15.56	1.56	16.7	15.86	21.37	3.26
evm.TU.Ga01G0804	0.03	0	0.02	0	0	0	0	0	0.02	0.03	0.47	0.02	0	0	0.41	0.21
evm.TU.Ga01G0805	0	0	0	0	0	0	0	0	0	0	0	0	0	0.02	0	0
evm.TU.Ga01G0806	207.19	35.79	30.55	113.77	12.12	10.84	14.22	12.75	313.44	18.84	15.43	54.65	243.5	199.88	39.1	133.02
evm.TU.Ga01G0807	107.5	66.62	64.11	99.44	39.58	61	79.01	61.67	137.7	94.76	104.17	226.55	185.36	176.81	68.48	158.15
evm.TU.Ga01G0808	9.49	0.22	0.31	0.21	66.95	14.1	13830.2	20.87	28.42	0.45	24.48	164.91	9.39	0.33	9.3	27.29
evm.TU.Ga01G0809	27.21	51.73	30.67	80.22	174.72	118.49	104.94	122.33	72.62	106.01	66.93	66.07	79.54	82.11	112.67	99.37
evm.TU.Ga01G0810	10.49	3.65	32.52	5.53	27.27	33.25	6.69	44.26	5.63	13.19	1.74	0.28	9.31	15.59	0.19	1.04
evm.TU.Ga01G0811	13.22	10.25	4.99	15.03	21.34	14.26	14.76	15.99	18.34	13.37	14.46	14.55	14.38	11.45	22.08	22.1
evm.TU.Ga01G0812	33.34	35.51	12.59	35.91	42.96	32.55	30.51	26.32	36.49	44.31	45.42	10.59	52.36	26.93	56.13	93.57
evm.TU.Ga01G0813	2.21	10.68	29.27	2.98	0.66	5.92	2.62	1.28	0.04	1.76	1.05	0.97	1.9	4.55	0.3	0.04
evm.TU.Ga01G0814	121.91	0.06	0.11	5.16	0.12	0.04	0.06	0.1	4.25	0.02	0.41	0.27	0.07	0.15	1.82	14.38
evm.TU.Ga01G0815	5.37	1.29	0.32	1.57	0.78	3.89	2.82	2.33	1.01	2.91	2.45	0.03	0.99	1.08	1.2	6.18
evm.TU.Ga01G0816	0	0	0	0	0	0	0	0	0	0	0	0	0	0	0	0
evm.TU.Ga01G0817	0	0	0	0	0	0.04	0.12	0	0	0	0	0	0.05	0.03	0	0
evm.TU.Ga01G0818	0.05	0	0	0	0.04	0	0.9	0.06	0	0	0	0	7.64	0.05	0	0
evm.TU.Ga01G0819	14.53	14.84	5.49	17.01	26.21	25.79	17.75	25.99	42.4	10.44	9.2	7.08	18	12.92	18.46	24.86
evm.TU.Ga01G0820	2.76	0.58	0.05	30.35	5.12	0.19	0.42	0.53	58.29	0	0.29	0.15	5.57	0.09	4.74	54.03
evm.TU.Ga01G0821	0	0	0	0	0	0	0	0	0	0	0	0	0	0	0	0
evm.TU.Ga01G0822	3.89	6.85	4.13	10.64	16.83	13.77	10.7	12.91	8.5	12.93	9.68	4.32	14.66	11.25	12.96	10.77
evm.TU.Ga01G0823	0	0.02	0	0.07	0.48	0.74	0	0.63	0	0	0	0	0.05	0	0	0
evm.TU.Ga01G0824	0	0	0	0	0	0	0	0	0	0	0	0	0	0	0	0
evm.TU.Ga01G0825	0	0	0	0	0	0	0	0	0	0	0	0	0.21	0	0	0
evm.TU.Ga01G0826	0	0	0	0	0	0	0	0	0	0	0	0.05	0	0	0	0
evm.TU.Ga01G0827	9.03	4.04	1.88	13.95	8.42	22.65	15.51	13.29	24.1	7.62	6.67	0.78	9.6	6.06	6.46	7.86
evm.TU.Ga01G0828	32.71	12.38	6.92	36.67	13.99	60.65	57.52	13.57	38.51	16.71	32.53	3.09	35.35	24.07	50.26	337.46
evm.TU.Ga01G0829	0.25	0.64	0.73	1.75	7.26	4.43	4.49	5.9	0.59	3.12	2.51	20.86	4.68	3.11	2.28	1.1
evm.TU.Ga01G0830	6.92	6.08	4.05	13.97	22.12	18.39	13	18.8	19.35	13.72	8.07	6.56	11.15	11.06	15.3	14.29
evm.TU.Ga01G0831	1.02	11.96	12.89	12.35	12.86	19.08	8.21	12.4	8.51	16.1	9.05	0.87	8.19	11.36	14.66	4.88
evm.TU.Ga01G0832	1.24	26.91	50.38	15.82	22.9	12.33	7.68	15.21	3.4	21.32	24.9	3.04	8.91	25.12	16.57	3.05
evm.TU.Ga01G0833	0	0	0	0	0	0	0	0	0	0.08	0	0	0.14	0	0	0
evm.TU.Ga01G0834	0	0	0	0	0	0	0	0	0	0	0	0	0	0	0	0
evm.TU.Ga01G0835	0.08	0.01	0.04	0	0.2	0.15	0.07	0.4	0.09	0.11	0.12	0.07	1.49	0.69	0.06	0.37
evm.TU.Ga01G0836	0	0	0	0	0	0	0	0	0	0	0	0	0	0	0	0
evm.TU.Ga01G0837	0.28	0	0.2	0.12	0.36	0.15	0.29	0.24	0.07	0.07	1.05	1.68	0.11	0.12	0.05	0.47
evm.TU.Ga01G0838	0	0	0	0	0.32	1.26	0.05	0	0	0	0.48	0.19	0	0	0	0.14
evm.TU.Ga01G0839	0.23	0.81	0.39	2.73	3.68	1.39	1.8	1.39	0.58	2.46	2.52	0.28	1.08	1.33	1.09	2.99
evm.TU.Ga01G0840	0.09	0.9	3.76	2.8	18.42	13.99	12.77	13.83	0.45	8.3	1.32	0.11	7.25	6.91	0.22	0.66
evm.TU.Ga01G0841	0.26	6.97	10.66	11.77	36.65	13.29	18.42	21.98	1.45	13.62	16.35	30.09	13.93	14.31	10.05	2.11
evm.TU.Ga01G0842	0	0	0	0.06	1.93	0.61	0.16	0.61	0.04	0.08	0	0	0	0	0	0.04
evm.TU.Ga01G0843	0	0	0	0	0.06	0	0.03	0	0	0.02	0.01	0.01	0.01	0	0	0.01
evm.TU.Ga01G0844	3.38	0.38	5.64	3.24	0.54	1.41	0.49	0.25	9.87	1.53	0.77	0.11	8.41	1.78	1.37	0.61
evm.TU.Ga01G0845	66.51	0.16	0.18	5.11	3.57	3.6	1.33	3.3	8.29	0.27	0.21	0.1	0.48	0.44	1.06	10.64
evm.TU.Ga01G0846	0.08	0.02	0.04	0.77	3.2	1.55	1.16	1.44	0.02	0.31	0.02	0.05	0.29	0.44	0.02	0.02
evm.TU.Ga01G0847	5.52	7.35	7.77	17.53	17.45	21.72	28.01	25.02	27.3	20.87	13.98	9.22	22.83	25.61	14.9	14.76
evm.TU.Ga01G0848	11.24	10.23	5.82	17.08	22.3	24.85	18.77	25.36	30.38	17.07	11.85	12.07	21.84	16.74	17.6	24.13
evm.TU.Ga01G0849	0.38	1	8.02	0.76	0.14	0.08	0	0.06	0.86	1.08	7.37	0.07	0.05	0.37	0.39	0.2
evm.TU.Ga01G0850	23.04	15.75	7.32	31.13	27	14.16	10.69	16.97	50.81	14.64	14.12	14.76	23.54	17.28	49.31	42.26
evm.TU.Ga01G0851	0	0.08	0.09	0.07	0.04	0.02	0.23	0.04	0.2	0	0.03	0	3.33	0.1	0.1	0.1
evm.TU.Ga01G0852	7.12	11.81	4.32	10.88	21.52	24.77	10.97	29.38	17.87	11.6	6.07	0.58	28.16	15.61	19.85	26.91
evm.TU.Ga01G0853	33.79	27.26	20.54	56.05	95.67	148.77	148.01	117.25	39.33	72.44	94.59	218.39	150.47	99.16	59.72	58.44
evm.TU.Ga01G0854	0	0.1	0.04	0	0.24	0	0.1	0.07	0	0.15	0.08	0.03	0.25	0.1	0.03	0
evm.TU.Ga01G0855	0.44	0	0.95	0.22	0.84	0.46	0.06	1.06	0	0.11	0.14	3.62	0.71	0.37	0.34	1
evm.TU.Ga01G0856	0.09	0	0.05	0	0.13	0.32	0.05	0	0	0.12	0	0.01	0	0.03	0	0.4
evm.TU.Ga01G0857	5.69	2.13	1.81	7.35	14.14	4.44	9.4	7.97	3.17	4.99	4.44	14.11	4.28	5.09	4.5	4.16
evm.TU.Ga01G0858	27.82	23.85	18.5	44.15	36.72	57.12	41.09	37.9	79.05	45.65	25.89	39.81	69.53	64.55	40.01	52.15
evm.TU.Ga01G0859	0	0	0	0	0	0	0	0	0	0	0	0	0	0	0	0
evm.TU.Ga01G0860	263.16	1.64	2.37	106.41	58.79	23.56	16.57	30.21	362.4	0.89	1.51	0.65	0.92	0.98	1.83	19.25
evm.TU.Ga01G0861	46.05	13.62	7.62	17.77	20.37	24.48	18.81	20.64	20.96	13.82	21.01	12.08	28.15	26.3	19.62	78.52
evm.TU.Ga01G0862	15.04	9.02	6.44	15.34	16.53	11.1	11.85	10.87	22.64	12.54	9.78	66.19	12.78	12.62	12.6	21.06
evm.TU.Ga01G0863	1.23	11.49	9.77	19.3	29.65	59.76	30.99	49.66	3.92	44.9	25.1	2.32	49.29	40.62	18.08	35.16
evm.TU.Ga01G0864	2.31	4.99	3.67	7.45	16.14	18.55	13.69	17.84	5.24	9.93	6.85	9.7	12.49	9.64	9.83	5.81
evm.TU.Ga01G0865	0.11	0.61	0.6	1.91	4.49	3.15	2.43	3.64	0.48	2.28	1.77	1.07	2.99	2.2	2.31	0.56
evm.TU.Ga01G0866	0	0.09	0.45	1.26	7.89	1.46	2.7	5.44	0.07	1.87	0	0.07	1.4	1.8	0.19	0.1
evm.TU.Ga01G0867	2.42	2.49	1.61	11.63	10.68	3.33	2.31	6.28	7.96	7.66	10.82	0.47	14.43	10.03	15.51	30.36
evm.TU.Ga01G0868	10.38	0.84	0.68	15.23	1.07	0.42	3.08	0.67	66.22	5.21	0.32	0.35	0.97	3.95	1.48	19.59
evm.TU.Ga01G0869	0.14	1.79	3.06	3.24	4.8	2.51	7.44	2.8	0.96	17.32	2.91	5.43	9.52	10.35	3.28	3.97
evm.TU.Ga01G0870	0	0	0.01	0	0	0.01	0	0	0	0.01	0	0	0	0	0	0.01
evm.TU.Ga01G0871	6.3	0	0	0.27	0.46	0	0.02	0.06	0.21	0	0	0.03	0	0	0.06	0.85
evm.TU.Ga01G0872	3.48	2.65	10.18	4.52	0.04	0.17	0.2	0.15	0.5	7.37	6.48	0.67	9.33	21.93	2.44	4.07
evm.TU.Ga01G0873	0.28	6.73	4.64	6.93	16.08	8.69	14.05	8.89	3.38	6.89	7.18	2.13	6.23	7.48	6.94	0.66
evm.TU.Ga01G0874	26.67	18.72	9.75	93.47	1.87	11.79	32.01	3.84	384.81	3.16	6.58	0.47	9.68	19.48	8.12	6.74
evm.TU.Ga01G0875	7.09	4.35	4.11	9.22	13.33	11.47	8.96	11.18	11.32	7.22	6.52	4.22	10.69	11.27	8.35	20.95
evm.TU.Ga01G0876	0.93	2.72	10.96	2.78	5.53	2.11	3.72	2.97	3.48	2.34	4.03	0.33	1.87	4.2	1.55	0.87
evm.TU.Ga01G0877	0.25	0.02	0.56	0.14	0	0.01	0	0.15	0.17	0.11	1.3	0	0.92	1.22	0.12	7.38
evm.TU.Ga01G0878	0.08	0.31	1.12	1.73	0.2	1.26	0.19	0.17	1.02	14.26	2.22	0.11	3.99	14.2	1.16	3.11
evm.TU.Ga01G0879	0	0.15	1.6	4.19	0.42	1.26	0	0.6	2.04	7.09	0.93	0	1.86	8	0.6	1.3
evm.TU.Ga01G0880	0	0	0	0	0.01	0.01	0.04	0	0	0.01	0	0	0	0	0.01	0.01
evm.TU.Ga01G0881	0.06	0	0	0	0	0	0	0	0.01	0	0	0	0	0	0	0
evm.TU.Ga01G0882	0.12	0.03	0.07	0.16	0.18	0.11	0.03	0.36	0.02	0.33	0.1	0.1	0.36	0.33	0.11	1.4
evm.TU.Ga01G0883	68.65	111.87	53.02	166.55	164.14	222.66	122.86	211.04	230.26	145.44	92.29	42.4	203.33	147.76	220.38	212.19
evm.TU.Ga01G0884	0.11	3.3	0.06	2.46	0	0.02	0.03	0	0.88	1.43	0.96	0.09	0.93	0.52	1.29	0.38
evm.TU.Ga01G0885	6.34	9.35	6.98	13.95	21.45	20.25	13.69	21.27	14.53	13.53	12.11	20.83	14.54	12.88	15.4	14.56
evm.TU.Ga01G0886	0.04	0	0	1.33	0.11	0.19	0.27	0.19	0.39	0.06	0.18	0.02	1.89	0.09	0.16	87.93
evm.TU.Ga01G0887	0	0	0	0	0.06	0	0	0.01	0	0	0	0	0	0	0	0.01
evm.TU.Ga01G0888	0.21	0.03	0	0.1	0	0	0	0	0.05	0	0	0	0.01	0	0	0.48
evm.TU.Ga01G0889	13.63	0	0.02	0.89	0	0.04	0	0.12	0.42	0.03	0.05	0.08	0.25	0	0.14	1.68
evm.TU.Ga01G0890	0.12	1.88	1.17	1.51	0.46	2.03	0.24	2.79	0.49	0.56	2.45	0.08	0.05	0.37	0.29	0.79
evm.TU.Ga01G0891	137.02	227.48	218.43	418.68	277.3	160.66	201.29	180.83	363.74	397.2	261.12	83.3	359.22	275.25	548.11	1132.58
evm.TU.Ga01G0892	0	0.12	0.1	0.02	0.05	0.03	0.55	0.26	0	3.18	0.29	0	0.8	1.68	0.02	0.02
evm.TU.Ga01G0893	0.03	0	0.03	0	0.2	3.75	108.15	0.32	0.17	0.01	0.37	0.04	0.04	0.01	0.13	0.13
evm.TU.Ga01G0894	17.42	2.1	1.73	57.22	10.47	3.16	11.52	6.71	33.61	8.4	8.66	0.38	5.79	2.49	4.88	3145.5
evm.TU.Ga01G0895	0	0	0	0	0	0	0	0	0	0	0	0	0	0	0	0
evm.TU.Ga01G0896	47.09	12.77	22.25	45.08	47.47	51.09	52.4	47.35	45.19	34.75	33.18	40.58	72.6	106.04	40.52	141.96
evm.TU.Ga01G0897	1.3	0.16	0.17	5.31	23.4	80.11	0.97	120.83	2.1	0.66	0.83	0.15	4.41	3.85	0.39	179.99
evm.TU.Ga01G0898	3.73	6.15	5.13	13.26	23.66	24.19	11.64	25.33	13.4	12.42	6.5	7.78	13.35	14.52	13.22	20.34
evm.TU.Ga01G0899	0	0	5.74	0.15	0.29	0.51	14.46	0.08	0.04	1.51	0.05	0.02	3.57	3.33	0	0.1
evm.TU.Ga01G0900	0.56	1.17	0.73	2.24	6.72	4.87	7.27	5.9	1.14	2.92	2.07	9.02	3.97	2.97	1.44	1.51
evm.TU.Ga01G0901	0.93	10.99	4	11.4	31.37	14.84	13.21	17.9	1.28	11.29	19.38	51.95	7.32	8.12	19.78	5.98
evm.TU.Ga01G0902	0.46	28.93	51.07	19.03	15.08	12.54	11.84	12.55	1.89	23.69	24	4.89	10.15	17.9	19.75	6.78
evm.TU.Ga01G0903	0.04	0.03	0.12	0.44	3.09	2.49	5.42	2.06	0.11	0.73	0.37	26.52	0.31	0.71	0.1	0.08
evm.TU.Ga01G0904	0.68	4.63	10.71	27.05	134.04	85.09	96.18	107.58	1.28	34.89	13.93	7.1	23.86	24.55	8.8	1.34
evm.TU.Ga01G0905	3.8	3.97	1.47	5.25	5.01	5.17	4.49	4.87	8.36	3.6	3.6	4.96	3.91	3.76	4.13	4.85
evm.TU.Ga01G0906	0.27	0	0	0.06	0.01	0.01	0.03	0.01	0.05	0	0	0.05	0.11	0	0	0.01
evm.TU.Ga01G0907	0	0.4	0.08	5.56	3.91	1.14	28.26	4.96	0.08	0.9	1.93	0.07	9.41	2.06	0.06	0.16
evm.TU.Ga01G0908	0.23	1.59	6.13	4.1	21.3	15.43	9.47	18.35	0.88	6.75	1.48	1.45	6.63	7.45	1.08	1.86
evm.TU.Ga01G0909	43.36	19.98	13.65	35.73	31.87	43.04	33.73	38.2	62.68	29.63	24.53	46.89	41.67	40.89	38.42	44.85
evm.TU.Ga01G0910	1.17	2.25	0.18	0.92	0.07	0.62	0.16	0.08	0.97	0.36	1.27	0.22	1.67	0.28	0.52	1.06
evm.TU.Ga01G0911	9.41	4.77	2.23	8.26	19.12	9.55	10.23	12.73	4.79	7.1	8.5	14.43	7.18	5.22	7.85	9.01
evm.TU.Ga01G0912	172.46	11.71	8.78	28.47	13.68	20.11	32.94	15.71	33.99	11.47	8.75	82.5	14.97	12.72	16.12	35.71
evm.TU.Ga01G0913	0.01	0.04	1.2	2.45	46.62	15.74	15.44	41.77	0.13	0.18	0.1	0	8.8	4.88	0.07	0.19
evm.TU.Ga01G0914	0.04	0.09	0	0.09	0.08	0.4	8.2	0.23	0	0.05	0.05	96.75	0.11	0.09	0.1	0
evm.TU.Ga01G0915	2.05	32.29	39.46	52.06	299	396.49	94	321.74	9.13	86.62	17.18	3.36	73.4	96.77	23.66	21.92
evm.TU.Ga01G0916	36.69	18.52	0.93	4.65	2.27	1.99	1.52	1.87	1.25	4.48	18.22	0.18	9	8.59	7.3	22.88
evm.TU.Ga01G0917	51.44	8.85	4.14	12.54	9.72	10.68	10.71	9.1	20.63	9.02	11.81	5.92	13.76	10.3	14.45	12.69
evm.TU.Ga01G0918	7.91	18.48	14.84	36.9	85.94	75.79	79.93	96.99	15.37	40.8	29.17	195.51	68.27	48.65	49.09	28.64
evm.TU.Ga01G0919	0.53	1.38	1.26	1.11	1.51	0.71	1.17	2.52	1.96	1.28	1	0.38	0.89	1.65	0.8	0.22
evm.TU.Ga01G0920	0.69	1.68	1.23	2.51	4.52	2.52	2.63	2.53	2.7	2.26	2.29	3.05	3.05	1.93	1.89	1.11
evm.TU.Ga01G0921	0.21	0.05	0	0.47	3.81	1.36	0.9	2.41	0	0.11	0	0.55	0.28	0.29	0.05	0
evm.TU.Ga01G0922	7.31	10.25	11.78	14.13	41.43	30.54	29.65	34.71	12.19	22.12	12.5	23.8	22.56	24.98	14.3	15.34
evm.TU.Ga01G0923	0	0	0	0	0	0	0	0	0	0	0	0	0	0	0	0
evm.TU.Ga01G0924	9.65	30.05	18.73	64.83	192.47	112.01	97.4	127.57	19.47	54.79	34.94	63.3	56.38	57.72	62.28	40.53
evm.TU.Ga01G0925	0.61	0.12	1.16	1.71	12.58	8.51	3.8	14.64	0.47	3.04	1.1	0.57	6.54	5.12	0.22	0.26
evm.TU.Ga01G0926	17.59	1.65	2.11	5.86	5.22	14.59	10.77	12.93	6.04	3.81	2.94	7.25	7.86	6.1	2.55	8.43
evm.TU.Ga01G0927	0.02	0	0	0	0.01	0	0.02	0.01	0	0	0	0	0.22	0.05	0.02	0.01
evm.TU.Ga01G0928	1.21	7.55	1.06	3.59	3.23	25.88	2.42	23.67	4.52	6.44	4.33	1.64	28.93	19.62	11.19	22.84
evm.TU.Ga01G0929	1.08	8.39	7.63	14.38	6.6	6.71	29.02	5.51	6.16	21.1	17.82	13.96	31.01	27.01	21.11	5.38
evm.TU.Ga01G0930	7.62	7.97	10.82	11.02	19.98	7.22	19.82	11.18	3.54	6.55	12.35	32.65	15.28	30.21	21	9.2
evm.TU.Ga01G0931	0.18	0	0.04	0	0.22	3.64	33.95	0.17	0.12	0.03	0.13	0	0.1	0.06	0.04	0.04
evm.TU.Ga01G0932	0.22	0.55	2.26	0.75	0.24	0.61	5.61	0.27	0.19	0.61	1.01	0	0.28	0.97	0.47	0
evm.TU.Ga01G0933	0.5	10.86	5.18	12.27	17.28	9.13	7.32	15.42	1.19	20.49	20.06	4.18	14.49	10.6	12.98	10.98
evm.TU.Ga01G0934	0.03	0.71	0.98	1.24	3.69	2.17	1.7	3.08	0.16	2.14	0.97	0.61	2.69	2.69	0.71	0.84
evm.TU.Ga01G0935	0.63	5.44	0.26	1.52	0.17	0.22	0.17	0.23	7.82	0.48	0.9	0.16	0.74	0.43	0.79	0.75
evm.TU.Ga01G0936	1.34	7.04	0.31	2.07	0.01	0.31	0.17	0.28	8.71	0.8	0.88	0.35	0.73	0.36	1.65	0.8
evm.TU.Ga01G0937	0.41	0.22	1.89	1.62	4.91	1.86	1.06	1.74	0.75	0.79	4.8	0.15	3.49	4.22	0.27	0.19
evm.TU.Ga01G0938	3.7	7.37	6.64	11.94	22.71	15.18	15.14	16.2	10.44	13.97	13.7	5.59	14.5	11.72	16.1	11.94
evm.TU.Ga01G0939	0	0.07	0.19	6.48	7.15	0.1	0	4.79	0.03	10.49	0.03	0.11	0.03	1.49	1.21	0.25
evm.TU.Ga01G0940	0	0	0	0	0	0	0	0	0	0.13	0	0	0.07	0	0	0
evm.TU.Ga01G0941	0.9	0.55	0.06	0.66	1.04	13.66	7.52	1.78	0.23	0.97	1.11	0.16	0.91	0.38	0.41	9.11
evm.TU.Ga01G0942	0.31	1.45	0.89	1.11	6.25	5.55	4.43	3.51	0.35	2.59	2.94	3.98	2.55	2.01	1.01	0.36
evm.TU.Ga01G0943	0	0	0	0	0	0	0	0	0	0	0	0	0	0	0	0
evm.TU.Ga01G0944	0.7	2.9	2.17	6.12	14.39	7.65	9.12	8.84	1.2	6.32	6.01	19.05	5.03	4.39	6.13	1.78
evm.TU.Ga01G0945	0	0.07	0.2	0.68	0.05	0.03	1.63	0.02	0.03	0.94	0.23	0.02	4.44	1.75	0	0.07
evm.TU.Ga01G0946	0	0	0	0	0	0	0	0	0	0	0	0	0	0	0	0
evm.TU.Ga01G0947	0	0	0	0	0	0	0	0	0	0	0	0	0	0	0	0
evm.TU.Ga01G0948	0	0	0	0	0	0	0	0	0	0	0	0.01	0	0	0	0
evm.TU.Ga01G0949	0	0.06	1.51	2.83	0.1	0.03	8.2	0	0.04	3.38	0.4	21.3	0.72	5.52	0.49	0.47
evm.TU.Ga01G0950	0.05	0	0	0	0.01	0.05	0.01	0.42	0	0	0.01	0.01	0.26	0	0	0.01
evm.TU.Ga01G0951	2.92	0.05	0.03	0.22	0.04	0	0	0.08	0.49	0.02	0.1	2	0.54	0.31	0.07	0.25
evm.TU.Ga01G0952	45.61	26.86	47.77	52	6.32	9.62	8.62	6.54	100.07	35.56	72.45	7.84	70.38	77.02	26.39	19.86
evm.TU.Ga01G0953	1.43	18.2	38.4	14.95	13	7.29	9.37	9.86	6.49	15.86	14.69	69.93	10.08	21.05	15.64	2.89
evm.TU.Ga01G0954	0	0	0	0	0.07	0	0.21	0	0.02	0.03	0	0.14	0.02	0	0	0
evm.TU.Ga01G0955	4.91	6.2	5.36	15.11	52.48	43.29	28.96	37.41	6.61	13.81	14.18	14.69	18.13	11.51	10.64	13.71
evm.TU.Ga01G0956	19.93	11.08	8.62	17.42	27.66	30.35	12.91	24.89	17.83	17.72	14.98	2.73	19.77	17.96	19.48	16.64
evm.TU.Ga01G0957	1.24	19.89	14.04	15.65	39.75	35.97	68.01	26.81	2.76	22.18	26.39	2	22.06	17.99	45.37	1.31
evm.TU.Ga01G0958	0.71	1.96	1.72	2.89	8.46	5.87	5.07	7.59	1.48	4.17	2.9	2.7	4.59	3.63	4.13	2.19
evm.TU.Ga01G0959	0	0	0.22	0.06	0	0	0.11	0	0	0.03	0.02	0	0.35	0.23	0.1	0.04
evm.TU.Ga01G0960	0.13	2.38	1.65	2.36	5.29	8.83	0.78	4.71	0.94	3.69	2.27	1.27	2.37	2.42	4.62	3.11
evm.TU.Ga01G0961	0.8	18.72	7.52	18.07	17.55	25.74	8.21	15.97	4.12	29.46	24.48	4.96	14.43	16.48	38.42	14.9
evm.TU.Ga01G0962	0.09	10.35	1.11	48.95	0.41	0.93	26.21	0.66	0.15	76.29	2.57	0.41	0.45	5.21	30.11	0.24
evm.TU.Ga01G0963	0.08	1.86	3.98	12.5	48.29	30.31	16.75	28.07	0.5	9.52	12.7	1.51	12.12	9.15	7.56	0.68
evm.TU.Ga01G0964	0.08	0	0.06	1.87	6.04	0.99	0.06	3.76	0.37	0.51	0.58	0.16	1.54	0.94	0.02	0.07
evm.TU.Ga01G0965	0	0	0	0	0	0.02	0	0	0	0	0	0	0	0	0	0
evm.TU.Ga01G0966	9.03	0.3	2.08	4.92	0.73	19.97	6.37	3.68	5.55	11.55	11.24	0.1	4.24	4.72	4.45	21.88
evm.TU.Ga01G0967	2.48	0.07	2.21	4.76	28.04	4.99	23.42	15.48	2.07	5.38	0.91	0.05	17.56	18.48	0.01	4.66
evm.TU.Ga01G0968	0.01	0	0	0.07	0	0	0	0.04	0	0	0	0	0	0.06	0	0
evm.TU.Ga01G0969	0.34	5.12	45.42	39.32	181.28	163.01	92.94	254.54	1.63	142.98	8.89	0.96	79.16	118.59	2.8	2.17
evm.TU.Ga01G0970	0	0	0	0	0	0	0	0	0	0	0	0	0	0	0	0
evm.TU.Ga01G0971	0.02	0.04	0	0.06	0.17	0.23	0.34	0.3	0.04	0.12	0.05	0.29	0.39	0.24	0.11	0.12
evm.TU.Ga01G0972	0	0	0	0	0.02	0	0.02	0	0	0	0	0	0.02	0	0	0
evm.TU.Ga01G0973	2.86	3.03	1.33	3.17	2.09	4.28	4.85	2.16	4.96	4.32	0.93	0.85	1.91	1.48	7.08	1.38
evm.TU.Ga01G0974	0.43	4.42	0.47	0.73	1.17	1.03	0.74	1.7	0.99	0.35	0.84	2.17	0.65	0.64	0.49	0.58
evm.TU.Ga01G0975	0.16	0.03	0.4	2.15	13.22	2.66	7.37	9.94	0.05	1.45	0.22	0.04	4.15	3.72	0.05	0.14
evm.TU.Ga01G0976	0.06	0	0.25	0.49	3.85	0.34	0.77	2.32	0.01	0.75	0.05	0.04	0.97	1.81	0.03	0.04
evm.TU.Ga01G0977	2.36	2.94	1.74	6.05	12.06	5.81	7.34	7.38	2.77	5.23	5.67	11.64	5.95	3.96	6.4	4.83
evm.TU.Ga01G0978	0.96	3.63	3.41	3.83	11.21	6.31	6.21	8.16	0.38	3.91	3.72	3.49	3.34	3.99	3.72	0.51
evm.TU.Ga01G0979	23.96	14.3	8.62	29.87	29.03	25.73	26.78	26.04	22.98	23.86	26.55	69.75	25	22.16	29.46	30.06
evm.TU.Ga01G0980	0.13	0.64	0.44	0.99	2.87	1.05	1.83	1.35	0.37	0.95	1.05	1.79	0.93	0.82	0.74	0.16
evm.TU.Ga01G0981	0.07	0.21	0.34	0.68	1.31	0.69	1.12	1.03	0.58	0.38	0.85	0.63	0.59	0.64	0.46	0.17
evm.TU.Ga01G0982	24.35	6.38	7.32	13.3	16.96	23.49	15.53	22.75	19.47	12.23	10.83	9.87	18.65	23.16	11.75	24.26
evm.TU.Ga01G0983	77.8	29.49	15.95	70.66	78.98	90.46	76.96	84.96	103.53	53.96	34.31	86.26	75.13	54.58	79.32	211.64
evm.TU.Ga01G0984	0.04	0.57	3.69	1.23	1.53	0.32	8.66	0.46	0.23	3.16	1.21	18.5	7.02	6.85	0.83	1.4
evm.TU.Ga01G0985	8.44	13.1	4.09	17.68	39.16	19.98	17.49	25.04	20.59	12.02	26.86	12.03	22.08	15.26	22.42	26.67
evm.TU.Ga01G0986	1.13	12.09	11.88	13.64	20.81	11.8	15.13	18.31	2.55	20.44	24.65	24.71	37.22	21.85	17.8	3.58
evm.TU.Ga01G0987	8.4	6.62	5.78	15.96	26.69	29.47	23.39	21.87	8.2	22.82	10.55	3.24	21.75	14.53	18.24	6.47
evm.TU.Ga01G0988	6.82	23.44	14.97	25.33	13.64	21.51	11.95	16.97	19.52	17.18	22.67	4.97	21.63	28.71	59.45	40.59
evm.TU.Ga01G0989	0.44	6.04	3.31	8.67	23.31	17.14	10.98	20.43	2.15	12.88	8.75	41.15	14.11	11.72	13.12	6.45
evm.TU.Ga01G0990	0.38	4.52	2.94	8.72	21.9	12.05	14.86	16.08	1.2	13.52	10.44	58.9	13.47	10.17	11.88	2.51
evm.TU.Ga01G0991	0.33	2.39	1.88	4.32	10.48	6.88	7.94	8.14	1.23	5.87	4.56	3.84	6.57	4.68	5.58	0.85
evm.TU.Ga01G0992	0.32	0	0	0.22	0.02	0	0.72	0	0.09	0	0.03	0.11	0	0	0.21	21.81
evm.TU.Ga01G0993	9.39	6.19	8.83	11.05	11.72	14.37	5.19	12.39	13.4	10.62	11.85	0.88	17.29	25.72	8.18	38.09
evm.TU.Ga01G0994	2.03	0.89	0.5	1.4	3.3	1.02	1.99	1.64	1.78	0.63	1.4	4.79	0.95	0.71	1.68	0.52
evm.TU.Ga01G0995	5.42	3.5	1.26	4.04	1.91	1.33	16.57	1.29	3.38	7.94	5.51	10.25	38.18	26.64	4.01	0.73
evm.TU.Ga01G0996	3.62	32.4	4.66	25.71	31.67	29.94	20.43	23.7	9.49	19.16	46.17	87.93	19.84	9.1	67.23	30.35
evm.TU.Ga01G0997	89.19	0.13	0.16	4.07	0.17	0.12	0.07	0.71	2.27	0.11	0.6	6.28	1.1	0.46	2.18	9.53
evm.TU.Ga01G0998	42.45	34.5	21.38	51.54	53.19	70.81	62.03	57.54	80.47	57.22	38.57	120.58	71.46	61.55	64.69	85.08
evm.TU.Ga01G0999	49.7	13.25	16.8	41.84	127.37	85.48	85.13	127.78	18.53	26.67	20.4	134	31.21	24.2	26.96	29.41
evm.TU.Ga01G1000	0.32	5.77	7.19	3.68	6.91	1.8	1.6	2.93	1.15	2.91	1.54	0.15	0.83	2.04	4.05	0.57
evm.TU.Ga01G1001	2.23	3.59	2.44	4.63	8.45	9.09	7.63	8.58	4.8	7.25	3.83	11.97	8.07	6.81	5.1	5.1
evm.TU.Ga01G1002	0.15	0.21	0.68	0.99	7.16	4.35	1.87	4.73	0.05	0.53	0.21	0.98	5.98	0.9	0.21	0.7
evm.TU.Ga01G1003	0.01	0	0.19	0.07	0.51	6.18	39.29	4.99	0.14	0.24	0.17	0	3.06	1.17	0.03	0.1
evm.TU.Ga01G1004	0	0.97	2.01	5.22	3.21	5.44	1.25	4.14	0.15	14.73	6.55	0.14	64.28	23.67	0.23	0.45
evm.TU.Ga01G1005	3.21	8.84	5.96	21.05	25.07	24.38	15.97	21.83	27.08	12.91	13.99	29.88	16.34	31.77	21.52	6.99
evm.TU.Ga01G1006	0	0	0	0	0	0	0	0	0	0	0	0	0	0	0	0
evm.TU.Ga01G1007	44.25	10.82	2.86	46.01	5.6	7.05	10.26	4.15	126.2	14.76	19.75	1.36	20.64	13.14	30.34	21.52
evm.TU.Ga01G1008	3.58	8.34	10.56	11.01	19.6	8.57	16.01	12.76	7.94	11.02	13.62	15.05	13.78	14.75	15.62	11.46
evm.TU.Ga01G1009	0.24	1.96	1.55	3.4	12.25	5.84	7.38	6.51	0.69	4.72	4.42	7.16	2.84	2.58	2.89	1.54
evm.TU.Ga01G1010	0.06	0.06	0.36	0.26	0.42	1.97	0.08	1.86	0.01	3.4	0.11	0	1.43	9.69	0	0.04
evm.TU.Ga01G1011	0	0	0	0	0	0	0	0	0	0	0	0	0	0	0	0
evm.TU.Ga01G1012	0	0	0	0	0	0	0	0	0	0	0	0	0	0	0	0
evm.TU.Ga01G1013	0	0	0	0	0.01	0	0	0	0	0	0	0	0.06	0	0	0
evm.TU.Ga01G1014	10.29	0.51	0	0.82	0.03	0.12	0	0.06	0.65	0.96	1.67	0.11	0	0.05	0.56	1.34
evm.TU.Ga01G1015	0	0	0	0	0	0	0	0	0	0	0	0	0.01	0	0	0
evm.TU.Ga01G1016	0	0.79	0.03	0.26	0	0	0.11	0	0	0.27	0.96	0.02	0.03	0.02	0.08	0
evm.TU.Ga01G1017	0.02	0	0	0	0	0	0	0	0	0	0	0	0	0	0	0
evm.TU.Ga01G1018	0	0	0	0	0	0	0	0	0	0	0	0	0	0	0	0
evm.TU.Ga01G1019	0	0.39	0.48	0.13	0.01	0.07	0	0.01	0.01	3.93	0.71	0	0.05	0.3	0.27	0
evm.TU.Ga01G1020	3.04	3.77	2.39	5.03	7.22	6.1	5.5	5.93	3.3	4.38	3.58	10.83	5.44	5.04	6.27	9.02
evm.TU.Ga01G1021	4.85	7.18	22.89	8.75	10.67	6.18	6.16	7.77	8.84	10.88	13.86	5.97	8.03	13.55	7.13	6.23
evm.TU.Ga01G1022	2.89	13.69	1.53	1.92	0.02	0.06	0.05	0.07	1.18	2.34	19.44	0.23	7.47	1.2	3.33	1.62
evm.TU.Ga01G1023	0.06	0.1	2.27	0.05	0	0.45	0.35	0.18	0.08	2.04	19.06	0.07	30.3	5.77	0	0.36
evm.TU.Ga01G1024	0	0	0	0	0	0	0	0	0	0	0	0	0	0	0	0
evm.TU.Ga01G1025	2	1.66	0.09	5.8	1.82	0.48	0.79	1.12	32.09	0.18	1.74	0.65	0.53	0.84	0.55	1.71
evm.TU.Ga01G1026	2.6	3.6	2.45	5.49	7.99	7.36	6.87	9.17	6.52	4.58	6.52	5.82	7.86	8.14	5.97	14.48
evm.TU.Ga01G1027	0.07	0.44	0.9	0.61	0.05	0	0.43	0	0	3.73	0.79	0	1.89	3.45	0.43	1.39
evm.TU.Ga01G1028	0	0	0	0	0	0	0	0	0	0	0	0	0	0	0	0
evm.TU.Ga01G1029	0.07	0.86	0.15	0.78	0.06	0.96	2.07	0.06	0.15	1.2	0.32	0.21	6.88	3.1	0.16	5.63
evm.TU.Ga01G1030	0.11	3.2	0.67	1.94	0.14	0.63	3.89	1.69	0	4.69	2.02	0.2	16.26	8.07	0.25	0.75
evm.TU.Ga01G1031	0.02	0	0.01	0.01	0	0	0.02	0	0	0.05	0.11	0	0.06	0.09	0	0
evm.TU.Ga01G1032	0.07	0.12	0.81	2.23	24.16	5.12	14.27	17.67	0.11	2.78	0.45	0.06	9.62	10.15	0.06	0.09
evm.TU.Ga01G1033	0	0	0.07	0	0.07	0.07	0.13	0	0	0	0.03	0	0.02	0.03	0	1.13
evm.TU.Ga01G1034	0.4	1.37	0.62	1.75	4.25	2.55	3.78	2.79	0.84	2.44	3.06	1.09	1.53	1.37	1.57	2.39
evm.TU.Ga01G1035	0.01	0.04	0.02	0.05	0	0.03	0.62	0.02	0.02	0.32	0.01	0.01	3.13	0.18	0.01	0
evm.TU.Ga01G1036	0.31	0.52	0.68	1.41	5.01	1.47	2.07	2.38	0.67	2.2	1.12	1.09	0.82	1.34	1.03	0.62
evm.TU.Ga01G1037	0	0	0	0.04	0.04	0.18	0.02	0.02	0	0	0	0	0	0	0	0
evm.TU.Ga01G1038	0	0	0	0	0	0	0	0	0	0	0	0	0	0	0	0
evm.TU.Ga01G1039	0	0	0	0	0	0	0	0	0	0	0	0	0	0	0	0
evm.TU.Ga01G1040	0	0	0	0.01	0	0	0	0	0	0	0	0	0	0	0	0
evm.TU.Ga01G1041	0	0	0	0	0	0	0	0	0	0	0	0	0	0	0	0
evm.TU.Ga01G1042	0.2	0.19	0.13	0.62	4.37	1.74	2.7	4.21	0.21	0.45	0.71	0.28	3.26	1.45	0.03	0.31
evm.TU.Ga01G1043	5.18	3.82	3	8.96	16.39	12.2	13.27	13.74	6.23	8.28	8.3	14.02	10.47	8.7	7.38	13.38
evm.TU.Ga01G1044	0.09	0	0	0.04	0	0	0	0	0	0	0	0	0	0	0	0
evm.TU.Ga01G1045	0	0	0	0	0	0	0.05	0	0	0	0	0	0.01	0	0.01	0
evm.TU.Ga01G1046	130.57	63.21	80.22	184.72	273.67	477.21	499.6	435.08	236.37	222.73	110.47	89.61	258.3	200.23	156.24	164.23
evm.TU.Ga01G1047	3.79	51.96	409.89	49.83	24.17	17.71	14.29	25.07	26.3	103.28	79.77	19.47	28.87	86.85	23.7	6.72
evm.TU.Ga01G1048	0.08	0.01	0	0.1	0	0.02	0	0.02	0.08	0	0.04	0	0.03	0	0	0
evm.TU.Ga01G1049	13.64	2.43	0	37.52	0.1	0.44	0.4	0.74	149.41	0.29	1.05	1.56	1.02	0.15	7.53	0.7
evm.TU.Ga01G1050	0	2.38	0.05	0.81	0.11	0	0	0	0	0.09	0.45	0.01	1.77	0	3.9	0
evm.TU.Ga01G1051	2.24	20.79	1.85	15.3	0.8	0.1	0.38	0.38	12.68	6.21	14.56	0.73	13.21	2.29	76.01	0.47
evm.TU.Ga01G1052	0.03	0.81	1.8	0.67	0.06	0	0.03	0	0.18	0.31	2.38	0.05	1.05	1.4	0.19	0.04
evm.TU.Ga01G1053	0	0	0	0.17	0	0	0	0	0	0	0	0	1.97	0.52	0.43	0
evm.TU.Ga01G1054	0	0.16	0.01	0.22	0	0	0	0	0	0.47	0.38	0	3.06	0.36	0.97	0
evm.TU.Ga01G1055	0.18	0.48	0	1.44	7.66	5.34	2.45	4.6	0.07	0.03	0.29	0	0.13	0.06	0.32	0.66
evm.TU.Ga01G1056	0.19	0.76	0.43	1.42	2.15	3.49	1.94	1.83	0.12	1.03	2.3	1.49	1.3	1.19	0.82	0.28
evm.TU.Ga01G1057	4.98	2.98	2.18	5.92	4.67	9.18	6.29	5.21	13.2	6.68	3.43	1.54	8.21	6.14	6.85	6.03
evm.TU.Ga01G1058	0	0	0	0	0	0	0.09	0	0	0	0	2.24	0	0.11	0	0
evm.TU.Ga01G1059	0.26	0.85	0.56	1.92	3.79	2.17	3.03	2.44	0.42	1.91	3.2	5.95	1.67	1.26	1.47	1.62
evm.TU.Ga01G1060	0.44	3.65	2.05	5.81	18.72	9.54	9.56	12.98	1.15	7.79	7.97	24.53	8.31	5.65	7.21	1.89
evm.TU.Ga01G1061	0.12	0.16	0.31	0.91	4.67	1.47	2.66	3.57	0.13	0.48	0.42	6.97	1.13	0.68	0.39	1.68
evm.TU.Ga01G1062	53.83	1.28	2.67	7.36	9.93	13.13	11.1	9.21	4.88	3.61	2.92	3.25	5.32	4.07	3.04	9.51
evm.TU.Ga01G1063	0.9	2.19	1.38	3.39	8.01	4.22	3.59	6.09	2.13	2.87	3.68	4.55	3.57	3.63	4.55	2.3
evm.TU.Ga01G1064	37.64	15.52	10.22	27.92	24.13	15.65	16.6	19.74	31.42	21.35	22.6	24.64	32.55	28.24	30.76	31.73
evm.TU.Ga01G1065	0.07	0.11	0.02	0	0	0.02	0.03	0.09	0	0.02	0	0.02	0.18	0.02	0.07	0.01
evm.TU.Ga01G1066	13.71	4.83	4.29	8.32	19.89	8.32	13.67	13.34	4.81	7.31	9.23	29.54	5.29	6.71	7.44	7.62
evm.TU.Ga01G1067	0	0	0.06	0	0	0	0	0	0	0	0	0	0	0	0	0
evm.TU.Ga01G1068	0	0	0	0	0	0.17	0.04	0.02	0	0.01	0	0	0.88	0	0	0
evm.TU.Ga01G1069	0.01	0	0	0	0	0	0	0	0	0	0	0	0	0.01	0	0
evm.TU.Ga01G1070	11.32	20.01	10.15	28.62	44.32	57.18	87.42	48.29	26.27	27.58	31.61	81.98	38.64	26.83	35.08	26.3
evm.TU.Ga01G1071	0.03	0.71	1.67	3.73	11.93	15.06	11.38	11.89	0.35	8.58	6.63	0.19	14.96	8.59	1.5	0.32
evm.TU.Ga01G1072	0.12	0.05	0	0.11	0.37	0.06	0.28	0.22	0.04	0.23	0.28	0.18	0.21	0.11	0.06	0.15
evm.TU.Ga01G1073	5.73	4.23	1.41	27.78	2.63	1.71	2.72	1.44	68.91	11.57	12.28	0.76	24.75	11.58	30.3	8.75
evm.TU.Ga01G1074	0	0	0	0	0	0	0	0	0	0	0	0	0	0	0	0
evm.TU.Ga01G1075	7.3	6.04	3.95	16.38	22.41	22.97	16.97	17.87	2.65	9.28	8.07	20.81	19.59	11.61	15.25	46.45
evm.TU.Ga01G1076	15.94	10.34	6.49	23.5	34.36	23.14	20.88	27.17	17.21	19.96	21.29	70.81	21.18	15.93	23.56	25.25
evm.TU.Ga01G1077	6.93	1.29	1.04	2.21	6.72	5.28	5.14	5.76	1.86	2.38	2.21	0.21	2.88	1.98	1.62	2.1
evm.TU.Ga01G1078	0.26	6.64	34.39	11.21	14.21	29.87	7.65	29.27	2.15	61.13	0.79	0.84	6.25	59.52	4.73	14.07
evm.TU.Ga01G1079	9.51	22.52	14.67	27.6	79.08	56.38	49.84	65.71	17.98	40.56	54.99	52.5	62	43.1	34.49	24.06
evm.TU.Ga01G1080	0.55	4.62	7.61	15.87	57.26	39.47	35.59	41.98	2.24	27.89	14.48	6.44	27.55	28.31	13.96	4.03
evm.TU.Ga01G1081	0.01	0.03	0.04	0.02	0.05	0.05	0.03	0.04	0	0.14	0	0	0.19	0.05	0.03	0
evm.TU.Ga01G1082	13.26	26.54	23.6	28.54	16.98	16.93	15.73	16.6	24.31	27.77	24.15	9.24	17.14	19.25	29.39	28.05
evm.TU.Ga01G1083	7.65	7.55	2.61	12.04	14.11	14.19	8.08	12	10.58	13.44	8.51	18.07	12.22	7.57	17.54	19.7
evm.TU.Ga01G1084	0.61	1.73	1.47	3.87	0.93	0.78	3.06	1.06	1.54	15.29	5.59	0.41	15.7	12.14	0.19	4.55
evm.TU.Ga01G1085	3.33	3.54	5.84	3.62	0.3	0.48	0.66	0.98	9.14	3.83	5.72	0.58	15.99	26.57	3.97	18.29
evm.TU.Ga01G1086	39.45	33.52	17.77	64.39	59.93	41.41	33.66	39.48	54.03	46.86	57.95	49.67	45.5	41.55	71.47	107.43
evm.TU.Ga01G1087	0	0	0	0	0	0	0.04	0	0	0	0	0	0	0	0	0
evm.TU.Ga01G1088	2.02	0.21	3.42	15.73	156.5	26.93	66.52	96.88	0.7	12.05	1.14	0.26	32.05	29.98	0.34	1.15
evm.TU.Ga01G1089	16.76	15.11	10.26	31.38	103.69	58.39	54.72	73.78	25.84	30.4	21.77	101.18	37.01	31.52	33.68	39.51
evm.TU.Ga01G1090	2.51	4	2.38	6.64	10.11	9.63	7.17	9.14	6.28	10.86	8.53	8.47	10.59	12.06	10.33	6.18
evm.TU.Ga01G1091	0	0.04	0.01	0	0.04	0.09	0.02	0.05	0.01	0.01	0.01	0	0.22	0.05	0	0.01
evm.TU.Ga01G1092	2.72	10.39	4.79	24.22	70.73	43.68	48.7	60.23	5.23	22.89	28.43	14.19	45.24	27.57	18.65	17.25
evm.TU.Ga01G1093	1.48	4.07	2.63	6.8	14.51	9.48	8.86	11.7	5.3	7.46	5.96	3.5	10.71	7.57	8.17	4.06
evm.TU.Ga01G1094	0	0	0	0	0.01	0.01	0	0.01	0	0.01	0	0	0.01	0	0.01	0
evm.TU.Ga01G1095	19.97	10.37	5.02	24.2	45.36	39.04	60.65	37.65	18.43	17.32	14.08	133.92	23.89	23.39	24.22	24.47
evm.TU.Ga01G1096	0.02	0.12	0.03	0.49	0.59	1.45	0.41	0.48	0	0.09	0	1.58	0.17	1.48	0.16	0.19
evm.TU.Ga01G1097	9.98	11.41	16.9	13.69	36.29	64.06	5.86	87.43	3.28	17.53	9.24	1.63	10.58	21.73	14.57	8.7
evm.TU.Ga01G1098	5.23	2.29	1.41	3.02	2.11	3.08	2.3	1.93	5.83	2.65	5.81	1.61	5.13	4.69	3.1	4.03
evm.TU.Ga01G1099	7.93	0.09	1.86	3.13	25.39	30.45	20.8	51.81	1.89	8.02	0.81	0.17	12.46	8.48	0.62	1.57
evm.TU.Ga01G1100	0.44	7.57	23.63	6.22	13.64	8.94	7.03	10.92	1.66	6.28	8.22	0.5	6.61	7.52	4.43	2.88
evm.TU.Ga01G1101	0	0	0	0	0	0	0	0	0	0	0	0	2.43	0	0	0
evm.TU.Ga01G1102	27.46	30.52	35.54	52.25	207.75	188	216.51	182.57	28.49	73.36	30.76	16.21	68.62	73.88	73.4	25.8
evm.TU.Ga01G1103	0.1	109.73	281.3	33.98	0.04	0.38	0.31	0.06	0.24	49.9	39.33	0.88	0.82	5.84	0.76	0.3
evm.TU.Ga01G1104	6.67	6.89	4.95	10.67	17.64	11.7	11.83	12.85	10.96	12.11	12.38	3.73	14.15	15.06	10.42	13.58
evm.TU.Ga01G1105	0.83	0.09	1.4	11.49	126.27	13.49	1.57	78.55	0.47	16.06	3.41	0.46	40.12	30.26	0.25	0.49
evm.TU.Ga01G1106	42.77	13.44	7.95	26.26	28.21	27.92	28.63	24.79	33.48	18.23	23.94	16.94	41.8	29.26	21.51	32.83
evm.TU.Ga01G1107	12.43	6.89	9.93	14.2	38.38	46.68	32.94	66.13	12.44	18.44	8.69	23.53	29.3	23.26	10.56	11.69
evm.TU.Ga01G1108	7.72	4.43	6.18	11.66	24.52	21.51	29.03	20.91	10.22	13.89	8.4	2.26	24.36	20.62	8.45	16.83
evm.TU.Ga01G1109	6.66	10.13	8.34	15.47	25.55	15.96	18.4	18.81	16.93	16.49	20.77	7.53	24.71	20.86	18.73	14.77
evm.TU.Ga01G1110	0	0	0	0	0	0	0	0	0	0	0	0	0	0	0	0
evm.TU.Ga01G1111	8.89	5.07	6.04	9.73	15.64	10.44	11.48	11.52	3.64	11.56	6.72	11.51	8.41	7.86	10.35	3.99
evm.TU.Ga01G1112	17.6	9.04	6.58	22.74	31.2	37.84	34.63	38.22	24.03	24.03	19.89	24.85	30.01	24.19	20.64	32.27
evm.TU.Ga01G1113	0	0.22	0.13	0.1	0	0	0	0.01	0	0.34	0.74	0	0.24	0.04	0.21	0.07
evm.TU.Ga01G1114	1.09	6.91	2.88	11.16	26.1	19.82	13.45	16.86	1.93	16.62	13.1	4.5	12.53	7.34	11.76	2.92
evm.TU.Ga01G1115	0.02	1.9	0	0.17	0	0	0.02	0	0.5	0.03	0.16	0	0.33	0	0.47	0.09
evm.TU.Ga01G1116	0	0.37	0.85	0.46	0	0	0.44	0	0	0.63	1.25	0	0	0	0.31	0
evm.TU.Ga01G1117	119.33	230.14	130.53	414.32	999.43	795.44	674.05	760.61	364.21	504.44	263.39	381	577.09	474.27	329.35	585.02
evm.TU.Ga01G1118	0.04	11.3	7.42	5.68	0.19	3.43	0.19	0.34	2.23	24.12	8.52	0.6	8.66	21.96	4.85	0.83
evm.TU.Ga01G1119	0	0.21	0.08	0.21	1.08	7.69	4.5	0.22	0	0.82	0.76	0.32	0.52	1.18	0.99	0.16
evm.TU.Ga01G1120	0	0	0.13	0	0	0.61	1.18	0	0	0	0.03	8.38	1.27	0.71	0.05	0
evm.TU.Ga01G1121	0.15	0.13	0.03	0.22	0.25	0.7	0.16	0.45	0.07	0.89	1.04	0.52	3.92	1.4	0.02	0.36
evm.TU.Ga01G1122	0.01	0	0	0	0	0	0	0	0	0	0	0	0	0	0	0
evm.TU.Ga01G1123	3.09	7.44	13.98	18.52	53.05	19.71	15.74	38.23	7.75	31.6	7.84	6.68	48.72	44.39	17.52	6.84
evm.TU.Ga01G1124	48.97	13.75	7.19	21.95	19.26	13.28	15.99	18.21	21.78	20.03	10.5	17.3	32.31	19.01	18.73	12
evm.TU.Ga01G1125	0.43	3.73	2.82	2.38	6.37	4.62	2.79	4.57	0.49	5.32	9.51	7.82	11.51	4.23	1.8	0.38
evm.TU.Ga01G1126	586.95	212.24	68.8	277.81	79.46	155.58	177.06	109.54	520.99	123.69	158.62	600.96	134.6	143.76	296.08	488.99
evm.TU.Ga01G1127	0	0	0	0	0	0	0	0	0	0	0	0	0	0	0.01	0
evm.TU.Ga01G1128	42.66	0.16	0.06	2.05	0.05	1.96	0.39	0.71	1.79	0.29	0.25	0.11	0.11	0.15	0.89	5.28
evm.TU.Ga01G1129	2.59	0.05	0.4	2.03	16.08	4.74	10.04	11.17	0.28	1.87	0.22	0.01	4.31	4.19	0.05	0.7
evm.TU.Ga01G1130	4.85	26.42	26.82	47.76	131.4	115.14	103.87	117.07	27.65	69.04	35.16	71.23	102.1	85.87	73.36	27.72
evm.TU.Ga01G1131	4.09	5.23	3.77	9.87	26.9	28.1	23.59	27.61	8.86	13.9	7.79	13.67	12.27	10.07	8.73	10.92
evm.TU.Ga01G1132	5.34	6.11	4.65	10	15.25	17.51	12.61	17.8	5.92	13.34	7.98	12.77	16.75	12.99	11.68	6.3
evm.TU.Ga01G1133	1.54	1.87	1.62	1.54	2.09	1.58	1.98	2.07	1.76	1.46	2.11	3.4	1.37	1.88	1.78	1.86
evm.TU.Ga01G1134	0	0	0	0	0	0	0	0	0.01	0	0	0	0	0	0	0
evm.TU.Ga01G1135	1.09	2.95	2.2	5.98	13.13	8.14	7.93	10.01	2.4	6.84	5.5	24.54	7.9	5.97	6.92	3.46
evm.TU.Ga01G1136	0.03	0	0	0	0	0.02	0.47	0	0	0	0	0	0	0	0	0
evm.TU.Ga01G1137	1.45	6.3	4.22	9.15	18.39	14.61	10.49	19.28	3.51	11.38	12.15	49.8	14.61	10.72	18.01	4.13
evm.TU.Ga01G1138	0	0	0	0	0.01	0.29	0.25	0.05	0	0	0	0.01	2.4	0.07	0.01	0.01
evm.TU.Ga01G1139	0	0	0	0	0	0	0	0	0	0	0	0	0.02	0.01	0	0
evm.TU.Ga01G1140	0	0	0	0	0	0	0	0	0	0	0	0	0	0	0	0
evm.TU.Ga01G1141	0.06	0	0	0	0.04	0	0.03	0	0	0	0	0	0.04	0	0	0
evm.TU.Ga01G1142	1.34	5.4	4.04	8.7	25.81	14.97	14.15	17.06	2.93	10.09	8.66	9.32	10.11	7.27	7.93	4.14
evm.TU.Ga01G1143	2.47	20.43	21.21	17.96	29.15	17.01	21.51	22.17	7.81	24.76	19.5	20	16.61	21.1	26.49	7.07
evm.TU.Ga01G1144	5.1	3.25	1.91	6.35	13.82	12.98	14.09	14.32	7.01	7.73	5.81	18.01	8	6.11	5.78	3.76
evm.TU.Ga01G1145	0.31	0.53	1.93	1.9	8.04	3.68	5.55	5.14	1.17	1.56	0.51	0.06	1.58	0.98	0.31	4.21
evm.TU.Ga01G1146	5.01	1.3	0.26	2.01	0.12	0.47	2.41	0.23	5.21	1.18	2.21	0.85	5.85	2.02	1.62	3.02
evm.TU.Ga01G1147	4.79	0.55	0.46	1.2	3.49	2.98	6.24	4.11	0.97	1.99	0.93	155.98	1.37	1.69	1.23	1.46
evm.TU.Ga01G1148	0.04	0	0	0.06	0.22	11.95	0.14	7.39	0.09	0.28	0	0	2.68	0.86	0.1	1.69
evm.TU.Ga01G1149	0.1	0.1	0.53	2.82	16.42	28.38	18.67	22.89	0.23	4.33	0.62	0.16	27.59	11.13	0.1	0.2
evm.TU.Ga01G1150	33.75	61.38	101.2	63.89	20.59	17.27	14.36	17.69	69.27	43.11	100.23	24.99	26.95	42.85	57.86	47.61
evm.TU.Ga01G1151	0.16	0.28	0.08	0.65	0.06	0.03	0	0	1.59	0.04	0.53	0.15	0.19	0.2	0.1	0.49
evm.TU.Ga01G1152	0.04	0	0.08	0.09	0.1	0	0	0.1	0.03	0.07	0.18	0.17	0.36	0.18	0.04	0.05
evm.TU.Ga01G1153	0.05	0.29	1.27	0	0	0	0.11	0.02	0.04	0.27	9.29	0.07	1.16	0.42	0	0.06
evm.TU.Ga01G1154	0	0	0	0.15	0	0	0.01	0	0.01	0.92	0.06	0	0.35	0.31	0.18	0
evm.TU.Ga01G1155	29.8	12.23	14.51	33.86	36.43	66.6	35.96	62.53	63.63	26.95	16.71	10.57	54.74	45.34	28.27	44.18
evm.TU.Ga01G1156	1.66	1.66	0.11	10.41	0.08	0.11	0.36	0.1	42.42	2.49	0.8	0.14	10.52	2.51	8.28	1.91
evm.TU.Ga01G1157	0	0	0	0	0	0	0	0	0	0	0	0	0	0	0	0
evm.TU.Ga01G1158	810.17	183.89	33.45	816.01	9.25	50.86	337.64	24.56	3226.24	255.72	159.99	67.96	379.58	572.04	663.75	554.33
evm.TU.Ga01G1159	0	0	0	0	0	0	0	0	0	0.01	0	0	0	0	0	0
evm.TU.Ga01G1160	0	0	0	0	0	0	0	0	0	0	0	0	0	0	0	0
evm.TU.Ga01G1161	0.18	0	0	0	0.17	0.17	0	0.05	0.18	0.12	0.1	0.35	0.07	0.19	0.19	0.19
evm.TU.Ga01G1162	7.31	10.72	12.97	19.74	39.84	67.71	50.66	44.11	25.56	11.13	19.02	26.49	27.06	22.6	9.34	23.74
evm.TU.Ga01G1163	3.71	12.25	6.95	16.78	35.96	27.23	23	29.31	15.07	18.68	17.21	14.63	27.95	17.65	18.54	12.12
evm.TU.Ga01G1164	1.78	0.36	2.84	4.14	7.55	20.08	4.42	11.31	2.36	19.98	3.03	13.92	52.57	36.63	1.85	12.09
evm.TU.Ga01G1165	22.57	21.07	14.64	33.26	28.29	30.79	23.2	35.18	33.75	24.52	21.82	16.04	27.65	24.28	51.17	38.11
evm.TU.Ga01G1166	3.4	85.11	3.11	54.08	1.58	3.57	8.3	1.53	98.74	3.76	28.24	1.05	11.48	4.58	74.93	22.09
evm.TU.Ga01G1167	0.09	0	0	0	0	0	0	0	0	0	0	0.01	0	0	0	0
evm.TU.Ga01G1168	0.14	0.53	0.67	1.08	2.66	1.58	1.76	2.19	0.49	0.97	0.98	1.39	1.44	1.19	1.28	0.51
evm.TU.Ga01G1169	6.91	21.83	10.35	36.06	49.67	74.97	66.39	37.76	55.61	33.25	78.58	31.57	124.57	56.81	52.91	25.81
evm.TU.Ga01G1170	0.03	0.04	0.05	0.15	0.43	0.09	0.08	0.15	0.03	0.15	0.11	0.2	0.14	0.05	0	0
evm.TU.Ga01G1171	52.84	34.13	32.27	38.2	23.64	26.88	26.61	20.02	61.42	26.92	52.05	31.44	27.31	26.79	34.68	30.24
evm.TU.Ga01G1172	26.23	0.13	1.63	3.17	4.79	2.25	19.08	2.48	3.8	2.75	1.49	2.83	3.18	4.34	0.95	3.98
evm.TU.Ga01G1173	10.79	1.36	0.96	30.14	4.82	3.36	8.33	3.52	65.59	11.88	11.24	1.84	28.8	20.15	6.97	5.96
evm.TU.Ga01G1174	203.18	62.21	38.91	131.25	57.63	76.9	42.78	94.73	297.66	58.69	38.68	12.47	72.62	65.39	153.57	193.76
evm.TU.Ga01G1175	1.58	5.51	0.77	7.26	2.33	0.71	1.77	0.88	4.31	4.97	1.7	1.53	1.06	1.69	10.3	5.42
evm.TU.Ga01G1176	107.05	143.44	170.44	400.37	906.59	981.94	1031.42	1279.11	168.36	514.13	365.88	707.26	831.72	668.52	393.07	324.96
evm.TU.Ga01G1177	17.37	14.11	15.36	36.47	78.65	66.92	95.03	84.44	10.74	41.13	25.01	238.38	58.6	44.21	24.85	16.33
evm.TU.Ga01G1178	3.16	2.7	3.7	6.99	20.29	13.47	12.6	17.75	3.29	6.87	5.14	21.65	10.78	7.77	6.85	4.92
evm.TU.Ga01G1179	10.91	0	0.04	9.3	0.08	0.24	0.89	0.32	30.61	0.06	0.84	0.23	2.6	1.65	0.16	1.98
evm.TU.Ga01G1180	0	0	0	0	0	0	0	0	0.01	0	0	0	0	0	0	0
evm.TU.Ga01G1181	25.38	5.88	4.33	19.86	18.88	15.47	17.26	16.36	23.95	12.15	12.54	16.86	15.21	11.75	14.36	40.32
evm.TU.Ga01G1182	0.07	0	0	0.14	0.27	0.09	0	0.2	0	0	0	0.08	0	0	0	0.03
evm.TU.Ga01G1183	10.13	3.05	1.5	6.03	12.22	11.05	11.66	8.17	5.01	4.73	4.92	7.31	7.39	5.5	2.57	5.75
evm.TU.Ga01G1184	9.26	0	0.21	3.01	2.07	4.37	8.48	3.16	0.44	0.15	0.03	0.43	0.14	0.07	0.4	2.23
evm.TU.Ga01G1185	26.05	9.16	10.78	14.16	12.32	14.3	13.24	13.44	14.29	18.26	12.54	189.41	37.35	39.63	14.33	21.7
evm.TU.Ga01G1186	29.03	6.58	1.51	12.16	3.55	4.93	2.93	3.59	31.26	2.4	3.64	0.68	5.09	3.61	8.32	10.75
evm.TU.Ga01G1187	6.21	5.98	3.19	10.41	12.87	15.52	11	12.38	12.17	8.92	9.45	9.92	10.96	7.65	9.77	10.49
evm.TU.Ga01G1188	0	0	0	0.29	0	0.23	0.09	0.05	0	0.1	0.3	0	0.38	0.85	0.03	0.04
evm.TU.Ga01G1189	9.96	0.45	1.6	2.01	6.17	13.84	8.87	13.26	0.84	3.2	0.32	0.06	2.6	1.84	0.76	1.57
evm.TU.Ga01G1190	0	0	0	0	0	0	0	0	0	0	0	0	0	0	0	0
evm.TU.Ga01G1191	0.2	0.12	0	1.6	0	0.03	0.23	0	2.55	0.84	0.07	0	1.1	7.11	0.98	0.14
evm.TU.Ga01G1192	0	0	0	0	0	0	0	0	0	0	0	0	0	0	0	0
evm.TU.Ga01G1193	0	0.01	0	0	0	0	0	0	0	0	0	0	0	0	0	0
evm.TU.Ga01G1194	2.21	12.35	2.43	36.11	5.96	20.96	34.83	4.73	25.14	20.24	29.75	5.81	14.26	25.12	61.68	31.71
evm.TU.Ga01G1195	0.54	4.55	4.38	4.55	9.64	6.73	6.6	7.15	1.09	5.55	4.39	12.09	7.28	6.73	7.24	1.03
evm.TU.Ga01G1196	6.64	21.88	54.32	52.24	7.34	3.1	2.54	9.5	44.8	27.14	26.42	13.25	67.72	308.9	70.82	6.5
evm.TU.Ga01G1197	5.47	9.37	6.87	18.91	59.25	38.15	28.21	42.72	13.27	22.33	15.92	9.38	27.52	21.48	20.31	10.01
evm.TU.Ga01G1198	6.23	1.06	6.85	5.44	35.49	50.72	70.75	41.69	1.37	34.58	1.17	0.2	15.15	27.41	0.92	4.38
evm.TU.Ga01G1199	0.02	0	0	0.04	0.01	0.06	0.03	0.04	0	0.04	0	0.03	0.11	0	0.03	0
evm.TU.Ga01G1200	0	0	0	0.04	0.78	0.2	0.08	0.2	0.1	0.42	0	0	0	0.17	0.01	0.07
evm.TU.Ga01G1201	0.17	2.32	2.83	3.55	21.84	41.19	20.79	16.85	0.2	15.57	4.12	2.92	6.45	7.68	3.79	0.41
evm.TU.Ga01G1202	0	0.03	0.05	0.01	0	0	0.08	0	0	0.38	0	0.1	0.05	0.04	0	0
evm.TU.Ga01G1203	0.05	0.19	1.42	2.68	0	0	0.17	0	0.06	0.52	11.06	0.3	5.71	10.56	1.98	0
evm.TU.Ga01G1204	0	0	0.06	0	0	0	0	0	0	0	0	0	0	0	0	0
evm.TU.Ga01G1205	0	0.46	4.35	4.81	0.7	4.14	5.13	1.01	0.39	2.18	2.63	0	5.13	1.09	0.95	0.54
evm.TU.Ga01G1206	3.78	0.93	3.85	4.65	14.26	17.84	70.56	6.34	0.71	16.59	7.04	0.86	7.99	10.48	1.35	3.63
evm.TU.Ga01G1207	1.09	31.75	9.95	5.81	13.49	11.23	6.08	18.86	3.69	4.33	3.55	48.8	8.18	5.25	4.05	1.44
evm.TU.Ga01G1208	0	0	0	0	0	0	0	0	0	0	0	0	0	0	0	0
evm.TU.Ga01G1209	82.72	0.73	1.91	7.61	5.03	2.57	2.19	1.91	1.79	6.76	1.26	1.12	2.5	1.46	1.28	2.58
evm.TU.Ga01G1210	3.18	2.22	0.88	9.7	41.45	4.21	8.86	14.17	1.33	2.72	1.77	1.62	19.72	9.63	5.09	10.58
evm.TU.Ga01G1211	1.05	9.39	14.22	15.29	28.51	30.64	19.27	58.52	5.6	29.34	16.88	5.56	34.26	32.46	13.16	9.41
evm.TU.Ga01G1212	22.22	15.03	9.81	21.53	32.34	32.05	24.88	32.1	21.42	23.41	23.53	33.39	43.03	26.59	16.74	23.95
evm.TU.Ga01G1213	22.21	7.01	7.01	15.77	20.4	15.89	16.89	18.1	19.4	12.57	12.19	26.7	40.76	37.11	15.02	25.42
evm.TU.Ga01G1214	0.33	8.25	11.52	13.76	36.08	34.4	35.1	27.32	2.72	42.84	20.17	0.62	28.29	36.85	12.85	13.03
evm.TU.Ga01G1215	6.45	9.73	6.37	22	53.75	30.43	51.98	34.11	9.71	19.25	16.97	27.5	17.43	13.67	19.85	18.32
evm.TU.Ga01G1216	1.51	0.18	2.54	4.05	15.72	72.3	5.46	215.07	4.44	2.64	0.33	0.18	0.52	1.58	0.3	1.35
evm.TU.Ga01G1217	9.91	2.94	4.08	8.95	12.42	9.22	7.57	13.77	19.7	3.75	3.77	0.42	6.56	6.65	2.12	3.87
evm.TU.Ga01G1218	0	0	0	0	0	0	0	0	0	0	0	0	0	0	0	0
evm.TU.Ga01G1219	2.17	1.42	2.26	5.97	17.52	11.59	9.9	12.88	4.09	3.18	3.34	27.38	9.28	5.14	5.96	11.65
evm.TU.Ga01G1220	0	0	0	0	0	0	0	0	0	0	0	0	0	0	0	0
evm.TU.Ga01G1221	0	0	0	0	0	0	0	0	0	0	0	0	0	0	0	0
evm.TU.Ga01G1222	0	0	0	0	0	0	0	0	0	0	0	0	0	0	0	0
evm.TU.Ga01G1223	0	0	0	0	0	0	0	0	0	0	0	0	0	0	0	0
evm.TU.Ga01G1224	0.04	0.11	0.22	0.41	1.4	1.5	0.27	1.1	0.07	0.05	0.07	0	0.16	0.04	0	22.07
evm.TU.Ga01G1225	0	0	0	0	0	0	0	0	0	0	0	0	0	0	0	0
evm.TU.Ga01G1226	0	0	0	0	0	0	0	0	0	0	0	0	0	0	0	0
evm.TU.Ga01G1227	0	0.14	0.02	0.75	4.51	0.68	0.62	2.49	0	0.03	0	0.26	1.53	0.25	0.12	2.18
evm.TU.Ga01G1228	47.62	3.37	3.9	19.37	22.63	31.59	27.54	26.89	19.67	21.72	5.69	1.85	29.36	21.33	9.42	44.21
evm.TU.Ga01G1229	47.91	19.61	10.67	39.61	37.46	44.34	38.83	41.81	48.31	31.91	29.58	71.1	40.04	32.21	45.3	55.38
evm.TU.Ga01G1230	11.91	0.73	3.21	98.64	14.45	62.38	27	42.74	231.79	16.95	25.85	0.76	131.63	62.09	2.2	526.43
evm.TU.Ga01G1231	16.12	9.58	6.02	13.72	16.41	20.79	16.68	19.96	19.21	15.25	11.52	17.89	18.89	16.52	14.9	15.26
evm.TU.Ga01G1232	0.03	0.66	0.53	0.35	0.75	0.98	0.59	0.79	0.12	0.55	0.52	0.36	0.69	0.69	0.48	0.31
evm.TU.Ga01G1233	27.17	520.49	121.55	293.82	120.39	118.13	122.25	104.25	515.43	471.83	397.73	158.59	270.55	426.32	447.85	64.94
evm.TU.Ga01G1234	0	0	0	0	0	0	0	0	0	0	0	0	0	0	0	0
evm.TU.Ga01G1235	0	0	0	0	0	0	0	0	0	0	0	0	0	0	0	0
evm.TU.Ga01G1236	0.02	0	0.01	0.02	0.04	0	0	0	0	0	0	15.8	0.78	0	0	0
evm.TU.Ga01G1237	28.66	12.92	6.58	25.59	35.48	31.86	18.1	27.85	33.09	22.33	16.55	26.86	19.47	16.14	23.74	22.29
evm.TU.Ga01G1238	0	0	0	0	0	0.01	0	0	0	0	0	0	0	0	0	0
evm.TU.Ga01G1239	126.7	0.21	0.18	6.37	8.01	171.06	51.92	61.31	3.27	0.74	0.58	0.37	0.49	0.45	0.4	1.88
evm.TU.Ga01G1240	0	0	0	0	0	0	0	0	0	0	0	0	0	0	0	0
evm.TU.Ga01G1241	0.88	0.32	0.29	0.25	0.88	1.32	1.63	1	0.08	0.7	0	1.15	0.71	0.67	0.45	0.13
evm.TU.Ga01G1242	0	0	0	0	0	0.07	0	0	0	0	0.03	0	0.16	0	0	0
evm.TU.Ga01G1243	0	0	0	0	0	0	0	0	0	0	0	0	0	0	0	0
evm.TU.Ga01G1244	0	0	0	0	0	0	0	0	0	0	0	0	0	0	0	0
evm.TU.Ga01G1245	0	0.25	0.4	0.91	2.4	0.59	0.77	1.64	0	1.81	0.15	0.04	0.31	4.84	0.13	0.25
evm.TU.Ga01G1246	6.01	12.23	12.07	30.38	93.69	66.06	77.31	89.32	14.31	33	31.01	70.45	55.19	41.24	30.28	17.82
evm.TU.Ga01G1247	39.89	27.08	22.44	62.13	84	115.54	78.85	113.92	71.38	61.89	40.96	72.55	87.92	67.05	54.96	62.8
evm.TU.Ga01G1248	14.56	17.53	6.08	66	15.22	155.33	376.97	24.94	121.76	150.18	55.3	2.05	343.47	253.61	31.97	25.43
evm.TU.Ga01G1249	2.87	89.29	12.9	118.03	12.65	53.51	30.49	21.21	46.05	275.42	470.22	569.45	177.16	224.6	292.78	9.37
evm.TU.Ga01G1250	0.01	0	0	0	0	0	0	0	0	0	0	0.02	0	0	0	0
evm.TU.Ga01G1251	0	0	0.08	0	0	0	0	0	0	0.33	6.13	0	16.99	3.08	0	0
evm.TU.Ga01G1252	2027.35	3.06	1.99	83.64	0.62	0	0.75	1.19	71.86	0.17	4.47	7.01	0.73	2.94	38.64	255.66
evm.TU.Ga01G1253	0.01	1.21	2.05	4.73	20.68	1.02	13.11	5.33	0.27	10.17	0.35	12.96	2.02	6.44	5.38	0.97
evm.TU.Ga01G1254	6.84	12.38	8.37	21.8	44.53	30.37	33.84	31.33	12.69	22.16	23.22	16.75	22.43	19.3	22.64	23.96
evm.TU.Ga01G1255	0	0	0	0	0	0	0	0	0.04	0	0	0	0	0	0	0
evm.TU.Ga01G1256	0.04	0.12	0.58	0	0.18	0.22	17.31	0.18	0	3.25	5.69	1.23	1.92	1.36	0.08	0
evm.TU.Ga01G1257	0.04	0.58	0.62	0.59	1.4	0.8	0.84	1.32	0.25	0.6	0.78	1.11	0.88	0.67	0.71	0.31
evm.TU.Ga01G1258	27.83	13.02	12.04	25.06	27.76	28.82	23.38	29.19	32.29	27.36	21.56	18.31	26.79	25.55	25.36	38.76
evm.TU.Ga01G1259	0.06	0	0	0	0	0	0.1	0	0	0	0	0.11	0	0.15	0	0
evm.TU.Ga01G1260	1.64	10.54	3.24	16.15	30.26	27.07	17.07	28.97	3.71	16.44	15.69	4.39	16.58	11.95	12.3	3.56
evm.TU.Ga01G1261	0.69	0	0	0.29	0.65	0.16	0.31	0.22	0.62	0	0	0	0.22	0.14	0.05	0.61
evm.TU.Ga01G1262	0.99	0.06	0	0.42	0.96	0.4	0.37	0.65	0.4	0.44	0.24	0.01	0.21	0.19	0.6	0.74
evm.TU.Ga01G1263	0	0.29	0.07	0.09	0.22	0.19	0.21	0.2	0	0.06	0.38	0.23	1.03	0	0.1	0.11
evm.TU.Ga01G1264	15.14	9.68	5.21	21.76	30.59	16.34	20.83	21.05	25.83	13.1	12.67	66.17	17.5	15.23	22.01	22.77
evm.TU.Ga01G1265	14.15	10.84	9.85	14.95	13.27	11.55	19.78	10.95	13.44	14.97	16.35	125.08	13.31	16.47	18.49	12.48
evm.TU.Ga01G1266	201.84	44.77	53.08	141.51	172.91	263.71	152.98	262.34	229.97	129.19	54.94	127.13	163.01	159.86	112.55	144.02
evm.TU.Ga01G1267	0.31	1.49	0.87	1.3	5.53	4.96	3.7	6.89	1.02	2.58	1.44	2.74	3.95	4.15	1.51	0.79
evm.TU.Ga01G1268	0.2	0.75	0.39	0.7	0.97	0.42	0.9	0.64	1.37	0.89	1.41	1.44	1.38	0.63	1.12	0.93
evm.TU.Ga01G1269	0.22	0.68	0.12	0.27	0.49	0.3	0.98	0.26	0.39	0.41	0.65	1.76	1.07	0.36	0.77	0.83
evm.TU.Ga01G1270	0	0	0.01	0	0	0	0	0	0	0	0	0	0	0	0	0
evm.TU.Ga01G1271	0	0	0	0	0	0	0	0	0	0	0	0	0	0	0	0
evm.TU.Ga01G1272	6.71	1.28	1.42	4.55	5.54	4.64	4.2	4.46	3.73	5.82	5.44	2.73	4.9	6.5	2.23	3.96
evm.TU.Ga01G1273	36.43	7.55	21.67	18.13	50.03	73.31	59.99	72.28	23.85	12.53	18.61	15.65	37.44	23.5	14.1	8.66
evm.TU.Ga01G1274	0	0	0	0	0	0	0	0	0	0	0	0	0	0	0	0
evm.TU.Ga01G1275	23.08	9.23	10.6	21.21	25.4	29.2	22.1	26.95	17.91	19.32	16.84	14.08	29.25	30.96	21.95	38.16
evm.TU.Ga01G1276	0	0	0	0	0	0	0	0	0	0	0	0	0	0	0	0
evm.TU.Ga01G1277	29.94	5.23	3.25	12.51	9.7	10.13	9.1	7.75	26.3	7.57	5.64	14.29	7.66	6.76	8.72	17.85
evm.TU.Ga01G1278	1.04	5.97	4.72	10.84	23.23	20.51	14.82	18.12	6.13	12.34	11.14	6.84	10.9	10.6	16.87	28.3
evm.TU.Ga01G1279	9.58	15.19	7.32	23.75	21.62	22.2	13.29	20.5	31.27	21.01	17.85	40.3	44.18	31.31	41.56	100.01
evm.TU.Ga01G1280	0.16	4.07	3.96	6.78	17.68	11.32	9.05	14.79	0.93	10.04	11.79	20.62	8.76	8	9.02	2.25
evm.TU.Ga01G1281	24.06	1.38	0.91	5.68	2.5	38.47	5.17	30.36	14.85	4.14	2.86	0.48	12.56	10.14	1.15	2.06
evm.TU.Ga01G1282	0.04	0	0	0	0	0	0.14	0	0	0	0	0.01	0.43	0	0	0
evm.TU.Ga01G1283	0	0	0	0	0	0	0	0	0	0	0	0	0	0	0	0
evm.TU.Ga01G1284	0.11	2.84	6.17	3.35	0.68	0.04	2.68	0.13	0.24	11.8	1.19	0.54	1.98	9.3	3.46	13.47
evm.TU.Ga01G1285	6.7	47.69	42.14	105.6	256.26	269.03	289.71	271.31	18.26	128.27	153.23	494.98	281.37	183.41	98.8	30.88
evm.TU.Ga01G1286	13.02	8.11	5.3	15.54	16.04	11.93	16.96	12.54	17.89	13.21	15.8	22.79	15.85	14.26	18.31	20.39
evm.TU.Ga01G1287	38.37	15.02	12.04	33.14	6.48	7.31	6.01	7.05	73.98	11	12.34	2.93	9.53	14.53	20.77	34.89
evm.TU.Ga01G1288	39.62	7.29	10.31	10.3	36.39	18.59	33.98	28.02	9.34	13.88	5.51	5.31	29.85	20.08	7.34	16.08
evm.TU.Ga01G1289	0	0	0.09	0	0	0	0	0.15	0.01	0	0	0	0	0	0	0
evm.TU.Ga01G1290	0	0	0.08	0	0	0	0	0.23	0	0	0	0	0	0	0	0
evm.TU.Ga01G1291	6.21	2.05	1.76	6.56	7.86	11.68	11.24	10.65	5.2	5.7	3.54	0.23	5.11	5.38	4.95	3.92
evm.TU.Ga01G1292	20.58	9.13	7.73	21.48	25.25	21.55	19.71	22.7	22.04	17.67	10.67	13.34	19.62	19.38	18.8	23.86
evm.TU.Ga01G1293	0.52	1.38	1.89	2.72	10.08	10.02	5.33	10.09	0.76	5.96	2.09	1.06	5.49	6.33	2.21	0.55
evm.TU.Ga01G1294	0	0	0	0	0	0	0	0	0	0	0	0	0	0	0	0
evm.TU.Ga01G1295	0.06	0.67	0.95	3.14	15.08	9	18.67	9.83	0.37	2.73	1.19	0.33	4.05	4.41	1.6	0.31
evm.TU.Ga01G1296	0	0.03	0.09	0.11	0.41	0.19	0.22	0.2	0	0.38	0.2	0.16	0.34	0.06	0.02	0.02
evm.TU.Ga01G1297	0	0.96	0.46	1.65	5.17	2.47	2.07	3.52	0.25	1.74	2.04	0.06	3.13	1.58	1.42	0.38
evm.TU.Ga01G1298	0	0	0	0	0	0	0	0	0	0	0	0	0	0	0	0
evm.TU.Ga01G1299	0	0	0	0	0	0	0	0	0	0	0	0	0.01	0	0	0
evm.TU.Ga01G1300	0.08	0	0	0	0	0	0	0	0	0	0	0	0	0	0	0
evm.TU.Ga01G1301	0	0	0	0	0	0	0	0	0	0	0	0	0	0	0	0
evm.TU.Ga01G1302	8.13	10.87	6.18	18.57	25.9	20.75	25.54	18.09	22.86	13.51	17.24	15.52	33.25	20.53	17.22	13.88
evm.TU.Ga01G1303	0.06	0	0	0	0	0.04	0	0.16	0	0.05	0.04	0.03	0.1	0.07	0.04	0.09
evm.TU.Ga01G1304	0	0	0	0	0	0	0	0	0	0	0	0	0	0	0	0
evm.TU.Ga01G1305	2.05	16.5	8.4	11.46	13.45	10.88	11.76	8.14	4.73	14.9	17.84	12.33	19.23	12.13	37.55	7.37
evm.TU.Ga01G1306	24.43	31.8	47.28	37.04	31.59	28.82	32.15	27.96	24.76	49.12	39.66	69.26	38.89	53.36	49.9	13.04
evm.TU.Ga01G1307	17.81	0.1	0.07	1.38	0.49	1.63	0.6	1.02	0.97	0.13	0.02	0.09	0.22	0.28	0.62	2.39
evm.TU.Ga01G1308	0.94	0.13	0	0.38	0	0.85	0.12	0.65	0.56	0.17	0	0	0.58	0	0.65	0.88
evm.TU.Ga01G1309	0.22	3.61	5.6	5.4	8.74	6.94	7.98	4.82	1.03	12.46	6.74	0.34	9.47	12.76	6.17	0.7
evm.TU.Ga01G1310	0.25	0.11	0	0	0.23	0	0.09	0.1	0.17	0.06	0.2	0	0.07	0.07	0.05	0.11
evm.TU.Ga01G1311	0	0	0	0	0.05	0	0	0	0	0	0	0	0.05	0.03	0	0
evm.TU.Ga01G1312	0.13	0	0	0.04	0	2.68	0.08	0	0	0.11	0	0	0.02	0.02	0	0
evm.TU.Ga01G1313	1448.29	69.83	14.46	346.52	118.56	25.32	38.47	47.36	380.8	59.2	191.69	172.83	175.46	94.24	414.35	909.51
evm.TU.Ga01G1314	0.26	0	0	0.56	5.27	0	0	0.51	0	0	0	0	0	0	0	0
evm.TU.Ga01G1315	937	26.18	22.84	102.9	156.84	127.45	115.94	121.47	77.66	77.65	61.91	439.86	70.59	59.49	57.5	185.69
evm.TU.Ga01G1316	1338.74	30.53	26.37	120.31	171.7	145.97	131.84	133.92	89.48	82.98	67.29	515.55	80.47	68.61	66.54	198.09
evm.TU.Ga01G1317	0.05	0.92	0.08	0.22	0	0	0	0	0	19.64	13.09	0	0.4	3.16	0	0
evm.TU.Ga01G1318	0.14	3.43	2.15	1.2	0.05	0	0	0	0	33.91	27.25	0.02	2.22	9.22	0.12	0.03
evm.TU.Ga01G1319	0	0	0	0	0	0	0	0	0	0	0	0	0	0	0	0
evm.TU.Ga01G1320	99.72	15.32	10.69	32.92	21.65	24.28	24.71	20.98	55.81	16.42	20.89	14.03	41.52	33.85	24.39	40.3
evm.TU.Ga01G1321	0	0	0	0	0	0	0	0	0	0	0	0	0	0	0	0
evm.TU.Ga01G1322	0.04	0	0	0	0	0	0.27	0	0	0	0	0	0	0	0	0.03
evm.TU.Ga01G1323	1.32	2.89	2.39	4.27	12.37	5.14	7.07	7.67	1.44	6.05	4.81	31.55	6.6	4.72	5.55	1.1
evm.TU.Ga01G1324	0.08	4.5	0.18	1.29	0.11	0.11	1.02	0.06	0	0.97	5.47	0.27	1.42	1.22	12.31	0.27
evm.TU.Ga01G1325	71.49	2.11	1.25	7.29	10.84	10.74	4.55	10.47	5.24	8.08	6.14	1.62	27.55	13.54	3.39	12.25
evm.TU.Ga01G1326	0.84	0	0	0	0	0.16	0	0.11	0.04	0.12	0	0	0	0.43	0	0.06
evm.TU.Ga01G1327	17.24	5.2	6.47	9.66	41.26	108.48	31.61	96.89	6.66	21.2	7.79	8.78	45.38	57.24	11.15	4.5
evm.TU.Ga01G1328	0.81	8.08	16.84	8.12	9.79	6.83	6.41	6.92	2.57	10.01	11.43	13.04	5.84	11.74	7.71	0.73
evm.TU.Ga01G1329	4.89	0	0	0.2	0	0.01	0.05	0	0.15	0	0	0	0	0	0.06	0.55
evm.TU.Ga01G1330	0.88	0.05	0.46	0.54	0	0.05	7.49	0.08	0.04	0.46	12.21	0.07	15.9	20.32	0	0.08
evm.TU.Ga01G1331	0.23	2.08	2.11	4.03	15.48	14.23	14.16	11.83	1.67	6.9	3.12	0.51	12.08	9.35	2.64	0.85
evm.TU.Ga01G1332	12.41	4.3	2.29	6.86	13.22	9.64	10.33	11.23	5.46	5.6	6.43	3.77	7.65	8.29	6.48	8.7
evm.TU.Ga01G1333	0	0	0	0	0	0	0	0	0	0	0	0	0	0	0	0
evm.TU.Ga01G1334	0.08	0.21	0.69	3.01	21.84	7.42	6.24	14.42	0.24	1.98	0.47	0.15	4.41	3.27	0.1	0.32
evm.TU.Ga01G1335	43.85	7.07	3.67	13.44	28.84	14.33	10.12	18.05	16.28	4.78	6.67	7.73	6.29	7.69	10.81	20.86
evm.TU.Ga01G1336	7.1	7.89	5.1	13.79	22.98	14.81	16.33	17.39	12.92	11.32	13.22	11.62	15.85	12.14	14.48	12.87
evm.TU.Ga01G1337	0.1	0.16	0.1	0.15	1.58	3.13	3.38	7.82	0	0.14	0.71	0.12	0.86	0.65	0.19	0.3
evm.TU.Ga01G1338	0.12	0.16	0.08	0.34	0.22	0.04	0.04	0.14	0.09	1.63	2.41	0	3.37	2.35	1	1.5
evm.TU.Ga01G1339	0	0.29	0	0.41	0.54	0.05	1.14	0.03	0	0.92	0.12	0	0.02	0	0	0
evm.TU.Ga01G1340	0	0	0	0	0	0	0	0	0	0	0	0	0	0	0	0
evm.TU.Ga01G1341	4.35	0	0	0.08	0	0	0	0	0	0	0	0	0	0	0	0.37
evm.TU.Ga01G1342	10.2	7.62	4.75	12.04	12.28	10.66	11.73	11.57	12.51	8.88	10.53	41	9.43	7.01	10.41	12.21
evm.TU.Ga01G1343	0	0	0	0	0	0	0	0	0	0	0	0	0	0	0	0
evm.TU.Ga01G1344	0	0	0	0	0	0	0	0	0	0	0	0	0	0	0	0
evm.TU.Ga01G1345	0	0	0	0	0	0	0	0	0	0	0	0	0	0	0	0
evm.TU.Ga01G1346	0.22	5.6	7.66	21.3	76.51	49.69	43.15	70.71	1.39	32.3	10.61	5.75	38.93	35.02	13.36	2.91
evm.TU.Ga01G1347	2.47	7.97	4.36	11.75	35.48	21.51	12.42	23.27	4.26	16.02	16.66	17.23	18.51	13.59	19.26	11.21
evm.TU.Ga01G1348	21.16	8.47	6.63	19.03	27.55	23.75	24.67	18.79	22.95	17.71	10.33	18.22	19.95	17.8	18.04	29.03
evm.TU.Ga01G1349	10.73	6.9	5.88	13.56	30.29	18.84	21.15	21.96	11.94	13.01	14.08	17.61	16.29	13.23	11.34	18.76
evm.TU.Ga01G1350	1.38	5.43	4.8	11.68	37.32	32.28	42.24	36.83	5.73	15.3	11.43	16.24	19.12	14.88	10.15	13.18
evm.TU.Ga01G1351	0	0.01	0	0	0	0	0	0	0	0	0	0	0	0	0	0
evm.TU.Ga01G1352	22.69	9.75	6.21	19.49	18.18	39.9	21.11	37.83	38.59	18.4	13.79	15.22	29.97	26.24	15.79	17.76
evm.TU.Ga01G1353	0	0	0	0	0.13	0.28	0	0.07	0	0.04	0	0	0.08	0	0.06	0
evm.TU.Ga01G1354	0	0	0	0.03	0.28	0.07	0.03	0.06	0	0	0	0	0	0	0	0
evm.TU.Ga01G1355	19.16	5.44	6.15	6.43	2.69	1.98	4.22	2.5	23.13	3.27	9.84	4.5	8.8	10.64	4.6	5.29
evm.TU.Ga01G1356	0.56	0	0	0.05	0.16	0	0.08	0.05	0.05	0	0.02	0.07	0.04	0.01	0	0.06
evm.TU.Ga01G1357	2.8	2.7	1.4	5.21	7.81	5.99	6.31	5.37	4.31	4.37	5.87	13.58	5.67	4.55	4.82	6.99
evm.TU.Ga01G1358	3.42	1.05	0.53	5.19	37.09	18.02	12.7	20.98	0.87	1.44	1.13	0.34	1.65	0.91	4.05	0.31
evm.TU.Ga01G1359	141.68	2.4	4.51	44.99	0.4	1.71	4.82	0.61	160.89	2.11	2.4	0.55	0.8	3.58	13.62	46.96
evm.TU.Ga01G1360	0.27	0.2	0.34	0.61	1.65	0.8	1.6	0.79	0.56	0.89	0.79	0.67	0.89	1.5	0.47	0.22
evm.TU.Ga01G1361	3.75	2.91	2.63	4.46	16.33	8.95	9.83	9.63	2.51	6.51	3.96	11.55	5.28	6.8	6.33	3.37
evm.TU.Ga01G1362	0.12	0	0	0	0	0	0	0	0	0	0	0	0.01	0	0	0
evm.TU.Ga01G1363	0.06	5.37	2.37	2.1	0.11	0.09	0	0	0.05	3.08	1.67	0.05	0.35	2.05	0.87	0.09
evm.TU.Ga01G1364	0.1	0.07	0.28	4.05	12.19	21.71	2.37	21.94	0.33	1.18	0.2	0.11	14.09	3.46	0.08	49.09
evm.TU.Ga01G1365	45.44	6.91	4.23	13.6	17.06	12.38	16.06	15.4	12.62	10.73	10.58	21.79	12.24	11.18	15.01	33.99
evm.TU.Ga01G1366	32.01	18.04	12.44	16.02	16.97	15.12	12.83	15.8	41.68	7.19	9.54	106.1	13.55	8.66	7.29	32.8
evm.TU.Ga01G1367	4.39	4.83	4.53	7.31	10.03	4.79	6.41	6.4	5.97	6.4	7.07	10.73	5.94	5.32	5.44	11.14
evm.TU.Ga01G1368	0.2	0.02	0	0.04	0.16	0	0	0	0.01	0	0	0.17	0	0.07	0.04	0.09
evm.TU.Ga01G1369	18.45	0.46	0.25	10.62	2.24	2.83	1.48	1.35	20.75	1.6	1.58	0.44	4.45	5.34	0.92	171.91
evm.TU.Ga01G1370	23.29	7.91	5.15	15.23	15.05	11.06	6.25	13.53	17.64	9.55	12.45	2.58	15.16	11.89	10.32	44.44
evm.TU.Ga01G1371	6.03	4.3	4.17	9.18	17.27	11.28	12.38	12.75	5.61	9.54	7.87	29.63	10.83	9.98	10.12	9.74
evm.TU.Ga01G1372	1.2	3.12	2.68	4.45	9.66	7.86	8.15	10.48	2.69	6.32	5.11	1.99	9.91	8.32	4.3	4.27
evm.TU.Ga01G1373	9.09	4.66	5.67	17.91	34.21	22.6	26.27	22.82	12.48	26.06	13.03	3.43	24.64	19.9	14.75	57.15
evm.TU.Ga01G1374	0.65	5.4	28.45	8.67	1.03	1.01	3.24	0.66	5	40.31	72.12	0.91	71.49	104	1.71	9.8
evm.TU.Ga01G1375	0	0	0	0	0.1	0	0	0.01	0	0	0	0	0	0	0	0
evm.TU.Ga01G1376	0	0	0	0	0	0	0	0	0	0	0	0	0	0	0	0
evm.TU.Ga01G1377	0.21	0.17	0	0.32	0.39	3.43	4.61	0.87	0.11	0.38	2.39	0	0.53	0.84	0.14	0.3
evm.TU.Ga01G1378	1.39	0.99	0.94	2.29	4.57	2.39	2.65	4.01	2.11	2.43	1.58	1.66	2.39	1.18	2.7	2.26
evm.TU.Ga01G1379	5.24	6.48	2.8	13.84	20.47	16.5	36.12	24.12	19.47	15.32	12	6.15	20.62	17.22	12.42	22.24
evm.TU.Ga01G1380	0.08	0	0	0	0	0	0	0	0	0	0	0	0	0	0	0
evm.TU.Ga01G1381	0.06	5.5	5.57	5.79	14.1	4.36	5.64	8.73	1.17	5.37	7.56	7.83	5.44	6.63	9.34	3.12
evm.TU.Ga01G1382	23.95	5.42	5.58	14.97	11.51	15.85	21.09	14.33	36.24	8.42	9.64	28.29	9.84	9.35	6.98	9.32
evm.TU.Ga01G1383	0	0	0	0	0	0	0	0	0	0	0	0	0	0	0	0
evm.TU.Ga01G1384	0	0	0	0	0	0	0	0	0.01	0	0	0	0	0	0	0
evm.TU.Ga01G1385	0	0	0	0	0	0	0	0	0	0	0	0	0	0	0	0
evm.TU.Ga01G1386	0	0	0	0	0	0	0	0	0	0	0	0	0	0	0	0
evm.TU.Ga01G1387	0	0	0	0	0	0	0	0	0	0	0	0	0	0	0	0
evm.TU.Ga01G1388	0.22	0.04	0.09	0.39	1.97	2.16	2.98	2.17	0	0.56	0.54	0.07	1.31	0.65	0.4	0.18
evm.TU.Ga01G1389	0.27	0.87	0.59	2.2	7.95	5.71	27.05	6.93	0.64	7.54	0.81	2.22	7.09	6.47	2.85	0.46
evm.TU.Ga01G1390	1.63	6.73	10.57	10.39	26.57	24.31	26.38	24.91	6.44	11.41	9.36	17.63	15.41	15.46	7.56	3.67
evm.TU.Ga01G1391	0.2	0.32	0.92	2.16	10.37	15.23	5.82	14.29	2.42	3.74	0.43	1	7.63	5.87	0.71	1.56
evm.TU.Ga01G1392	1.51	1.58	1.73	3.45	12.39	6.49	8.3	8.18	1.62	3.88	3.27	3.49	5.46	5.44	3.18	3.77
evm.TU.Ga01G1393	0.05	0	0	0	0	0.08	0	0	0	0	0	0	0	0	0	0
evm.TU.Ga01G1394	0	0	0	0	0	0	0	0	0	0	0	0	0	0	0	0
evm.TU.Ga01G1395	0	0.08	0.2	1.36	0.17	0.08	0.4	0	0.22	0.33	0.29	0.44	0.41	0.4	0.84	0.02
evm.TU.Ga01G1396	0	0	0.02	0	0	0.06	0	0	0.03	0	0.06	0	0	0.05	0	0
evm.TU.Ga01G1397	3.29	0.09	0.06	0.58	0.19	0.61	0.3	0.62	0.35	0.05	0.02	0	0.89	0	0.08	0.27
evm.TU.Ga01G1398	0	0	0	0	0	0	0	0	0	0	0	0	0	0	0	0
evm.TU.Ga01G1399	1.04	2.12	2.96	2.73	1.96	1.48	2.48	1.37	2.22	2.22	2.8	1.28	3.04	3.02	2.11	1.64
evm.TU.Ga01G1400	0.01	0	0	0	0	0	0	0	0	0	0	0	0	0	0	0.02
evm.TU.Ga01G1401	0	0	0	0	0	0	0.02	0	0	0	0	0	0	0	0	0
evm.TU.Ga01G1402	0	0	0	0	0	0	0	0	0	0	0	0	0	0	0	0
evm.TU.Ga01G1403	0.05	0	0	0	0	0	0	0	0	0	0	0	0	0	0	0
evm.TU.Ga01G1404	15.51	6.31	4.85	12.05	16.38	14.48	13.62	13.98	9.55	13.16	10.55	16.64	11.83	10.11	12.37	15.07
evm.TU.Ga01G1405	0	0	0	0	0	0	0	0	0	0	0	0	0	0	0	0
evm.TU.Ga01G1406	0.14	3.66	8.37	2.31	1.25	3.76	6.31	0.96	0.24	3.76	8.58	0.13	10.93	4.67	6.93	0.78
evm.TU.Ga01G1407	0	0	0	0	0	0	0	0	0	0	0	0	0	0	0	0
evm.TU.Ga01G1408	0	0	0	0	0	0	0	0	0	0	0	0	0	0	0	0
evm.TU.Ga01G1409	95.19	27.82	24.63	54.05	94.97	81.24	92.51	92.75	62.91	59.11	47.51	198.22	71.24	62.66	47	76.31
evm.TU.Ga01G1410	0	0.23	2.51	0.24	0.05	0.03	0.48	0.56	0.05	5.61	2.47	0.05	46.89	28.1	0.12	0.32
evm.TU.Ga01G1411	0	0	0	0	0	0	0	0	0	0	0	0	0	0	0	0
evm.TU.Ga01G1412	0.57	0.09	0.74	0.16	0	0	0	0	0	1.1	1.49	19.93	4.45	3.37	0.02	0.09
evm.TU.Ga01G1413	0.18	3.24	4.6	5.19	14.7	22.43	26.3	19.02	0.94	13.41	4.37	4.51	15.85	16.94	2.66	0.81
evm.TU.Ga01G1414	0.03	0.18	0.73	6.13	37.97	1.39	8.04	13.09	0.07	2.89	0.35	0.01	2.55	3.52	0.08	0.1
evm.TU.Ga01G1415	0.04	0	0.08	0.13	0.08	0	0	0.1	0.86	0.49	0.13	0.04	2.7	1.84	0.37	0.18
evm.TU.Ga01G1416	4.94	0.39	8.47	10.82	0.64	1.86	0.15	2.53	22.51	79.24	6.33	0.26	38.59	54.49	2.44	2.52
evm.TU.Ga01G1417	1667.17	686.56	243.21	1360.95	74.76	61.21	40.35	82.56	3734.72	235.62	342.72	20.74	304.47	289.95	1069.68	802.41
evm.TU.Ga01G1418	28.51	6.79	6.94	16.2	34.21	22.73	25.04	25.19	23.55	15.92	13	3.06	27.81	21.09	12.56	16.14
evm.TU.Ga01G1419	0.1	0.06	0.55	1.92	23.26	29.62	4.61	36.6	0.26	1.26	0.2	0.17	0.54	0.37	0.21	0.46
evm.TU.Ga01G1420	0.21	0.08	0.35	0.44	0.24	4.07	1.79	1.83	0.17	1.15	0.03	0.05	1.91	14.14	0.35	0.87
evm.TU.Ga01G1421	0	0	0	0	0	0	0	0	0	0	0	0	0	0	0	0
evm.TU.Ga01G1422	12.94	7.15	8.62	17.99	53.65	56.41	60.79	72.81	17.08	31.8	19.74	13.23	42.89	37.88	16.22	23.78
evm.TU.Ga01G1423	0.31	2.83	0.76	1.11	0.02	0.08	0	0	0.08	2.63	6.35	0.02	0.19	2.11	1.36	0.07
evm.TU.Ga01G1424	0	0	0	0	0	0	0	0	0.01	0	0	0	0	0	0	0
evm.TU.Ga01G1425	0	0	0	0	0	0	0	0	0	0	0	0	0	0	0	0
evm.TU.Ga01G1426	15.82	15.85	7.37	25.06	15.55	18.67	19.87	16.09	33.61	21.68	23.33	19.66	28.41	22.03	37.09	28.34
evm.TU.Ga01G1427	28.25	1.64	1.02	12.32	13.39	17.69	34.9	10.83	18.44	4.8	1.76	1.43	8.43	6.1	2.57	5.72
evm.TU.Ga01G1428	0.63	0.31	0.15	1.01	6.18	2.57	2.72	4.37	1.22	0.42	0.28	0.23	1.64	0.61	0.14	0.81
evm.TU.Ga01G1429	13.95	6.13	29.69	20.65	1.06	0.75	0.88	1.06	26.73	9.94	3.74	0.37	111.95	131.25	10.76	22.94
evm.TU.Ga01G1430	5.43	7.94	1.73	6.64	4.34	3.12	2.06	1.84	12.11	1.34	0.99	5.45	0.16	2.46	14.45	8.16
evm.TU.Ga01G1431	69.52	3.48	1.99	11.12	0.75	10.87	4.53	8.07	35.82	4.9	1.31	1.17	4.95	4.78	5.25	24.46
evm.TU.Ga01G1432	0.14	0.87	0.13	0.51	0.39	0.05	0.16	0.1	0.47	0.16	1.06	2.37	0.67	0.38	0.97	0.97
evm.TU.Ga01G1433	0	0	0	0	0	0	0	0	0.03	0	0	0	0	0	0.01	0
evm.TU.Ga01G1434	1.85	10.71	2.82	3.23	1.35	1	1.09	1.54	4.8	3.06	5.87	1.88	2.42	2.51	15.99	1.02
evm.TU.Ga01G1435	0.1	0.31	0.23	0.5	0.98	0.42	0.56	0.53	0.35	0.53	0.35	0.53	0.51	0.53	0.28	0.28
evm.TU.Ga01G1436	0.04	0.2	0.08	0.52	0.76	0.56	0.2	0.37	0.05	0.3	0.36	0.21	0.39	0.29	0.41	0.25
evm.TU.Ga01G1437	0.11	11.64	56.97	6.55	9.09	3.08	2.13	3.83	0.32	8.63	5.7	12.49	3	9.68	2.8	0.06
evm.TU.Ga01G1438	328.29	0.5	0.48	14.54	0.55	0.69	10.84	0.68	13.82	0.84	1.05	1.35	0.51	1.44	4.87	42.64
evm.TU.Ga01G1439	0	0.12	0	0	0	0.2	0.03	0.08	0	0.68	0.45	0	0.04	0.73	0.14	0
evm.TU.Ga01G1440	0	0.07	0	0.02	0	0.06	0	0.04	0	0.19	0.25	0	0.05	0.33	0.36	0
evm.TU.Ga01G1441	1.85	7.46	8.62	8.62	15.92	14.27	12.08	15.26	4.46	9.83	8.92	27.14	9.99	11.72	15.57	6.1
evm.TU.Ga01G1442	2.44	4.84	1.27	9.18	0.13	0.57	0.88	0	16.37	3.34	1.64	0.62	2.41	1.67	8.24	2.59
evm.TU.Ga01G1443	0.41	0	0	0.02	0.15	0	0.14	0.07	0.21	0.02	0.23	0.12	0.05	0.17	0.1	0.47
evm.TU.Ga01G1444	2.59	5.84	4.34	6.69	1.19	1.31	1.4	1.24	10.07	5.23	10.43	0.31	4.16	3.4	14.4	4.51
evm.TU.Ga01G1445	0.22	2.05	2.21	5.13	38.86	5.66	16.3	19.4	3.14	3.6	4.33	0.19	8.52	9.77	2.66	0.81
evm.TU.Ga01G1446	5.5	8.08	3.84	27.96	12.07	8.75	15.1	9.55	32.69	10.1	7.45	30.59	9.93	9.84	33.23	21.66
evm.TU.Ga01G1447	0	0	0	0	0	0	0	0	0	0	0	0	0	0	0	0
evm.TU.Ga01G1448	0.02	0	0	0	0	0.02	0	0	0	0	0	0	0	0	0	0
evm.TU.Ga01G1449	0	0.46	1.36	0.57	2.44	2.4	1.04	2.6	0	1.94	0.33	7.39	2.29	3	1.79	0.17
evm.TU.Ga01G1450	1.19	2.7	2.61	3.02	7.75	9.53	6.07	10.86	1.08	5.16	3.2	2.66	5	4.71	2.17	2.3
evm.TU.Ga01G1451	19.48	4.37	2.01	8.46	9.82	7.41	8.05	7.78	11.96	3.88	5.13	77.5	6.41	4.76	9.42	18.95
evm.TU.Ga01G1452	0.47	0.12	0.25	0.42	0	0.11	0.87	0	0.63	0.36	0.59	2.51	6.9	1.63	0.12	0.72
evm.TU.Ga01G1453	0	0	0	0	0	0	0	0	0	0	0	0	0	0	0	0
evm.TU.Ga01G1454	0.84	18.23	31.35	35.24	8.81	49.75	14.64	23.52	16.26	35.14	6.84	1.03	5.83	23.98	50.46	60.32
evm.TU.Ga01G1455	2.98	6.36	5.03	12.05	16.3	11.76	9.55	10.78	11.61	7.52	10.22	3.54	21.86	22.73	9.38	16.87
evm.TU.Ga01G1456	4.12	4.58	3.01	6.43	11.14	8.88	12.29	8.01	7.86	5.62	8.21	2.72	9.9	8.7	6.1	7.95
evm.TU.Ga01G1457	1.59	0	0	0.02	0	0	0	0	0.1	0	0.01	0	0	0	0.01	0.12
evm.TU.Ga01G1458	0.24	2.77	1.61	7.19	36.99	11.55	29	18.26	0.25	4.73	6.76	5.87	6.39	6.23	4.85	0.42
evm.TU.Ga01G1459	0.02	0.13	0.09	0.12	0	0.04	0.21	0	0	0.03	0.11	92.05	0.15	0.09	0.09	0
evm.TU.Ga01G1460	0.9	5.06	7.3	6.45	2.84	1.56	1.66	3.88	1.99	10.02	4.82	8.98	12.09	28.14	1.29	0.86
evm.TU.Ga01G1461	108.31	4.84	2.36	10.58	5.47	5.12	5.94	4.18	12.36	5.09	5.35	20.79	12.22	10.38	7.69	16.47
evm.TU.Ga01G1462	1.46	2.11	4.95	5.13	3.5	13.25	18.63	4.98	0.83	10.4	0.39	0.53	2.7	7.35	2.15	10.77
evm.TU.Ga01G1463	56.72	27.35	28.44	51.69	42.12	55.77	63.77	47.51	49.57	52.51	35.85	11.99	67.39	93.89	44.63	97.15
evm.TU.Ga01G1464	9.79	3.33	1.73	8.2	10.67	9.98	4.05	9.04	14.13	6.87	3.72	2.12	6.59	6.47	8.01	11.17
evm.TU.Ga01G1465	125.02	3.72	4.12	16.47	18.13	30.24	27.73	19.85	18.37	11.97	6.18	5.48	19.12	15.09	7.43	21.67
evm.TU.Ga01G1466	107.44	3.51	4.28	15.26	17.47	27.25	30.24	20.62	16.03	10.36	5.4	7.65	19.87	18.42	7.1	21.44
evm.TU.Ga01G1467	1.8	15.6	20.66	10.46	3.3	3.79	2.62	2.38	7.3	6.87	13.2	4.85	1.5	4.7	16.82	2.92
evm.TU.Ga01G1468	17.34	14.78	10.06	22.75	34.38	20.17	19.64	24.55	20.25	23.07	26.22	42.03	30.8	25.04	26.88	24.92
evm.TU.Ga01G1469	0	0	0	0	0	0	0	0	0	0	0	0	0	0	0	0
evm.TU.Ga01G1470	0	0	0	0.1	0.1	0	0	0	0.01	0.01	0	0.01	0	0	0.01	0
evm.TU.Ga01G1471	0	0	0	2.42	2.78	0.31	0.36	0.38	0.03	0.92	0	0	4.41	0.11	0.05	0
evm.TU.Ga01G1472	29.26	13.13	8.35	30.09	38.47	34.74	29.57	30.99	30.8	21.68	18.12	49.42	25.75	20.3	35.22	39.93
evm.TU.Ga01G1473	5.18	5.51	4.16	8.77	19.65	22.98	16.09	18.72	7.17	11.58	9.96	6.79	19.52	13.03	16.48	8.01
evm.TU.Ga01G1474	1.39	1.86	1.41	3.07	11.31	8.34	4.76	11.5	2.8	3.38	2.91	24.63	4.08	2.72	4.22	5.17
evm.TU.Ga01G1475	0.28	0.08	1.12	2.23	17.51	5.26	10.53	12.19	0.18	2.59	0.3	0.19	6.06	4.25	0.1	0.16
evm.TU.Ga01G1476	246.53	0.31	0.46	12.25	0.23	0.11	0.34	0.21	9.33	0.05	0.71	1.13	0.19	0.8	4.56	41.69
evm.TU.Ga01G1477	7.76	9.42	4.67	17.73	25.98	13.71	16.35	16.21	11.46	16.24	16.43	27.81	13.5	11.08	19.71	23.43
evm.TU.Ga01G1478	0	0	0	0	0	0	0	0	0	0	0	0	0	0	0	0
evm.TU.Ga01G1479	0.22	0	0	0	0	0	0	0	0	0	0	0.04	0.03	0	0	0.01
evm.TU.Ga01G1480	14.71	6.82	4.09	15.39	27.85	16.27	21.53	20.43	11.87	12.99	13.2	24.7	14.88	10.76	12.52	19.1
evm.TU.Ga01G1481	70.81	26	33.42	62.32	95.97	208.53	161.35	134.74	72.61	55.94	42.89	55.21	89.7	57.48	74.19	65.74
evm.TU.Ga01G1482	0.05	0.15	0.14	0.17	0.07	0.03	0.44	0.05	0.79	0.05	0.08	0.01	0.19	0.05	0.15	0.02
evm.TU.Ga01G1483	3.27	4.73	4.23	9.49	20.76	16.57	17.75	18.32	3.9	10.56	8.86	30.63	13.38	9.54	12.22	7.04
evm.TU.Ga01G1484	0.39	4.22	11.24	3.97	4.24	3.39	2.23	3.77	2.96	4.21	4.04	3.12	2.85	5.49	4.72	0.95
evm.TU.Ga01G1485	6.49	10.12	13.8	14.39	21.46	15.27	19	14.04	12.79	10.32	12.03	13.27	13.45	15.09	13.95	8.55
evm.TU.Ga01G1486	8.16	4.52	12.12	3.74	0.05	0.04	0.3	0.01	0.99	14.25	0.68	0.1	0.57	2.12	5.09	2.86
evm.TU.Ga01G1487	0	0	0	0	0	0	0	0	0	0	0	0	0.56	0	0	0
evm.TU.Ga01G1488	9.2	3.85	3.16	7.71	11.1	9.77	10.83	9.47	10.55	7.51	7.64	14.11	14.56	10.91	7.48	12.11
evm.TU.Ga01G1489	19.17	6.43	4.93	11.54	20.16	14.7	16.04	14.14	12.85	12.14	11.54	24.97	25.36	16.12	10.6	15.64
evm.TU.Ga01G1490	18.51	44.93	43.53	88	234.75	216.96	177.64	274.52	35.5	110.76	71.81	199.81	203.61	147.46	132.15	52.59
evm.TU.Ga01G1491	13.54	14.84	24.28	46.63	127.96	145.36	129.82	226.38	12.71	60.62	46.61	120.5	101.12	86.95	41.11	23.7
evm.TU.Ga01G1492	0	0.25	0.54	0.12	0.68	0.46	0.86	0.13	0.26	0.11	0.68	3.72	1.25	1	0.06	0.08
evm.TU.Ga01G1493	25.83	6.11	8.57	25.97	1.01	2.33	9.81	1.24	19.44	70.54	1.9	0.63	27.52	67.09	5.14	105.29
evm.TU.Ga01G1494	59.53	7.67	17.03	84.51	8.18	7.38	166.07	8.52	76.71	101.92	4.72	1.24	59.14	59.59	19.72	250.72
evm.TU.Ga01G1495	59.17	5.82	35.84	64.75	69.72	47.35	137.6	48.01	66.6	69.51	7.21	5.93	165.51	319.44	5.05	266.53
evm.TU.Ga01G1496	3.71	2.82	4.7	10.47	3.1	1.45	6.94	1.81	6.92	49.82	2.43	0.53	31.6	63.92	2.66	19.04
evm.TU.Ga01G1497	6.91	1.77	36.98	28.78	31.53	15.66	56.87	34.19	21.95	49.27	2.34	0.68	114.21	305.57	3.39	54.57
evm.TU.Ga01G1498	4.95	0.22	2.97	5.98	14.37	10.44	12.92	24.89	9.96	4.23	0.35	0.42	33.25	67.2	0.12	15.08
evm.TU.Ga01G1499	32.79	21.7	15.39	44.31	69.4	56.4	43.33	61.78	56.32	36.15	26.86	43.89	46	37.48	40.51	72.1
evm.TU.Ga01G1500	0.38	14.55	0.33	1.17	0.29	0.22	0.56	0.04	0.67	2.09	4.48	0.17	18.94	4.39	1.95	2.57
evm.TU.Ga01G1501	2.29	6.29	3.84	6.24	11.07	13.01	11.34	12.59	7.33	3.02	9.66	11.18	13.32	8.11	1.33	5.43
evm.TU.Ga01G1502	0.19	0.21	0.17	0.15	0.22	0.57	1.02	0.44	0.61	0.14	0.45	0.57	0.45	0.45	0.08	0.32
evm.TU.Ga01G1503	6.84	0	0.04	0.43	0.08	1.22	0.58	1.02	0.25	0.02	0.02	0	0.05	0.01	0.1	1.28
evm.TU.Ga01G1504	0.02	0	0	0	0.04	0	0	0.01	0	0	0	0	0	0	0	0
evm.TU.Ga01G1505	24.44	0.87	0.18	28.85	1.26	0.22	0.61	0.43	33.93	0.25	4.92	0.57	5.17	1.57	24	14.33
evm.TU.Ga01G1506	1.28	0	0	0	0.04	0	0	0.09	0	0	0	0	0	0	0	0
evm.TU.Ga01G1507	0	0	0	0	0	0	0	0	0	0	0	0	0	0	0	0
evm.TU.Ga01G1508	0	0	0	0	0	0	0	0	0	0	0	0	0	0	0	0
evm.TU.Ga01G1509	0	0	0.05	1.42	0.26	0	0.11	0.11	0.19	0	0.07	0	0.05	0	0.03	54.55
evm.TU.Ga01G1510	8.71	2.05	3.44	5.29	6.13	11.67	8.16	10.09	6.81	6.09	4.23	1.26	16.6	15.5	2.97	16.43
evm.TU.Ga01G1511	0.01	0	0	0	0	0	0	0	0	0	0	0	0	0	0	0
evm.TU.Ga01G1512	0	1.08	2.08	0.94	0.86	2.02	0.08	2.64	0	0.58	1.08	1.04	2.15	4	1.34	0.68
evm.TU.Ga01G1513	0	0	0	0	0	0	0	0	0	0	0	0	0	0	0	0
evm.TU.Ga01G1514	0.26	1.51	5.32	4.08	1.7	0.18	15.48	0.42	6.26	1.6	0.57	1.39	0.18	0.82	0.73	0.32
evm.TU.Ga01G1515	0.25	1.36	0.58	3.06	7.18	4.25	2.89	3.54	1.44	2.35	4.81	13.62	1.76	1.89	2.73	2.26
evm.TU.Ga01G1516	0.79	0.76	0.74	2.14	6.61	1.98	2.6	2.31	1.22	2.34	2.9	6.38	1.81	1.31	1.87	1.73
evm.TU.Ga01G1517	84.27	0	0.18	4.21	0	0	0.13	0.03	3.45	0	0.3	0.15	0.67	0.22	2.14	10.85
evm.TU.Ga01G1518	0	0	0	0	0	0	0	0	0	0	0	0	0	0	0	0
evm.TU.Ga01G1519	11.79	0	0.02	0.91	6.06	1.4	2.91	2.1	0.41	0.06	0	0	0.84	0.62	0.23	1.45
evm.TU.Ga01G1520	6.77	2.44	2.67	6.63	7.78	8.64	10.36	8.4	5.53	6.01	6.81	4.5	7.61	6.16	4.77	10.07
evm.TU.Ga01G1521	2.35	7.44	6.99	7.41	11.29	7.65	6.87	7.97	3.64	8.38	8.8	6.2	6.29	10.92	10.34	3.02
evm.TU.Ga01G1522	0	0	0	0	0	0	0	0	0	0	0	0	0	0	0	0
evm.TU.Ga01G1523	50.78	17.56	12.78	39.26	50.07	61.82	42.61	63.37	57.54	28.9	25.34	11.26	32.61	23.91	42.25	66.72
evm.TU.Ga01G1524	18.49	10.62	4.96	17.78	30.25	31.27	20.41	36.73	30.5	14.75	11.63	6.65	12.69	10.49	19.55	32.07
evm.TU.Ga01G1525	0	0.02	0.02	0	0	0	0	0	0.01	0.01	0.02	0	0.01	0.01	0.03	0
evm.TU.Ga01G1526	2.05	5.48	3.1	9.68	4.13	4.03	4.57	2.52	6.49	12.94	9.66	4.58	11.55	9.43	12.59	12.78
evm.TU.Ga01G1527	0	0	0	0	0	0	0	0	0	0	0	0	0	0	0	0
evm.TU.Ga01G1528	0	0	0.02	0.29	0.35	2.22	0.65	0.42	0.12	3.55	0.07	0	2.76	1.65	0	0.08
evm.TU.Ga01G1529	0.22	9.12	1.39	7.56	13	10.62	8.91	7.07	2.5	10.97	17.14	0.47	8.17	2.88	18.67	0.99
evm.TU.Ga01G1530	0.65	0.25	0.29	0.65	0.69	0.42	0.49	0.88	0.68	0.3	0.62	1.12	0.35	0.29	0.67	0.84
evm.TU.Ga01G1531	0.32	1.35	1.06	2.66	7.04	5.11	5.58	5.31	1.45	3.46	2.99	1.94	3.46	2.86	2.99	2.14
evm.TU.Ga01G1532	0	0	0	0	0	0	0	0	0	0	0	0	0	0	0	0
evm.TU.Ga01G1533	0	0	0	0	0	0	0.01	0	0	0	0	0	0.01	0	0	0.01
evm.TU.Ga01G1534	0.14	0	0	0	0.03	0	0.01	0	0	0	0	0	0	0	0	0.02
evm.TU.Ga01G1535	0	0.3	0.02	0.15	0	0	0.01	0.02	0.04	0.83	9.9	0.05	1.91	0.7	0.63	0.06
evm.TU.Ga01G1536	0	0	0	0	0	0	0	0	0	0	0	0	0	0	0	0
evm.TU.Ga01G1537	0	0	0	0	0	0	0	0	0	0	0	0	0	0	0	0
evm.TU.Ga01G1538	0	0	0	0	0	0	0	0	0	0	0	0	0	0	0	0
evm.TU.Ga01G1539	0	0	0	0	0	0	0	0	0	0	0	0	0	0	0	0
evm.TU.Ga01G1540	0	0	0	0	0	0	0	0	0	0	0	0	0	0	0	0.06
evm.TU.Ga01G1541	0.77	0.62	0.82	2.49	5.89	1.07	3.92	2.84	0.07	3.89	5.78	0.73	8.97	5.18	1.53	0.25
evm.TU.Ga01G1542	9.38	0.33	0.17	1.05	1.29	1.33	1.94	0.86	3.3	0.26	0.39	0.18	0.9	0.29	0.4	4.71
evm.TU.Ga01G1543	4.58	11.36	12.76	24.07	79.02	62.19	76.21	93.45	9.17	32.94	22.08	107.89	64.35	45.22	29.26	15.03
evm.TU.Ga01G1544	0	0	0	0	0	0	0	0	0	0	0	0	0	0	0	0
evm.TU.Ga01G1545	5.53	4.27	4.67	8.97	16.36	16.99	14.77	15.35	7.55	10.7	8.1	6.75	14.33	11.44	8.47	12.52
evm.TU.Ga01G1546	0	0	0	0	0	0	0	0	0	0	0	0	0	0	0	0
evm.TU.Ga01G1547	0	4.1	0	14.23	54.97	42.31	38.48	51.43	3.9	24.57	4.63	7.56	39.39	27.42	18.81	0
evm.TU.Ga01G1548	0	0	0	0	0	0	0	0	0	0	0	0	1.09	0.08	0	0
evm.TU.Ga01G1549	0.02	0	0	0	0	0	0.04	0	0.03	0	0.09	0	0	0	0	0
evm.TU.Ga01G1550	0.87	1.03	1.5	2.41	9.57	7.33	6.64	8.61	1.13	2.91	1.26	2.25	3.93	3.2	1.74	0.92
evm.TU.Ga01G1551	0	0.24	0.44	0.86	8.58	5.7	1.17	13.93	0	2.68	0	0.11	0.72	0.48	0.09	0.24
evm.TU.Ga01G1552	0.52	0	0	0	0.15	0	0	0.06	0	0	0.09	0.08	0	0.06	0	0.02
evm.TU.Ga01G1553	0	0	0	0	0	0.06	0.13	0	0	0.16	0	0	0	0	0	0
evm.TU.Ga01G1554	0	0	0.07	0.37	6.5	0	3.13	1.24	0.01	0.15	0.18	0.14	0	0.34	0	0
evm.TU.Ga01G1555	0	0	0	0	0	0	0	0	0	0	0	0	1.05	0	0	0
evm.TU.Ga01G1556	6.59	35.65	34.38	73.09	270.33	190.62	212.72	236.29	29.11	104.15	57.54	56.33	181.74	133.84	80.07	33.36
evm.TU.Ga01G1557	0	0	0	0	0	0	0	0	0	0	0	0	0	0	0	0
evm.TU.Ga01G1558	0	0	0	0	0	0	0	0	0	0	0	0.01	0	0	0	0
evm.TU.Ga01G1559	0	0.03	0	0.03	0.18	0.07	0.08	0.05	0.01	0.03	0	0.02	0.07	0.05	0	0.02
evm.TU.Ga01G1560	4.79	4.11	2.16	7.4	10.77	6.45	6.85	8.05	7.22	8.37	6.31	14.21	6.7	4.91	9.87	10.58
evm.TU.Ga01G1561	2.4	2.04	0.96	3.12	6.26	3.95	4.3	6.04	3.48	2.76	2.35	3.57	4.85	3.13	2.35	2.72
evm.TU.Ga01G1562	21.75	6.95	5.72	19.2	12.35	13.38	14.56	13.54	31.17	11.11	6.39	21.88	9.45	11.03	15.75	26.33
evm.TU.Ga01G1563	1.17	2.74	1.65	2.88	4.75	6.83	4.91	5.55	5.59	3.55	3.47	1.54	6.63	4.13	4.15	2.72
evm.TU.Ga01G1564	4.23	12.89	10.61	22.29	53.17	64.16	56.91	55.04	13.27	34.63	13.02	4.42	37.89	29.79	25.46	10.59
evm.TU.Ga01G1565	1.22	0.81	0.59	1.72	3.86	2.47	2.57	2.49	1.82	1.71	2.02	3.01	2.04	1.47	1.77	1.85
evm.TU.Ga01G1566	6.92	5.4	3.94	8.39	13.52	13.76	16.1	9.9	8.05	13.63	7.84	4.9	21.56	16.78	11.85	13.21
evm.TU.Ga01G1567	0.2	15.2	6.47	15.73	21.66	15.92	14.26	15.45	0.94	24.54	19.42	1.74	11.72	12.03	40.48	0.8
evm.TU.Ga01G1568	0	0	0	0	0	0	0	0	0	0	0	0	0	0	0	0
evm.TU.Ga01G1569	0.13	0.49	0.62	4.02	9.5	7.51	8.35	6.87	0.37	4.48	2.43	0.35	3.76	3.38	2.68	1.36
evm.TU.Ga01G1570	0	0	0	0.13	0	0.67	0	0	0	0.21	0.07	0	0.25	0.08	0	0.04
evm.TU.Ga01G1571	0.07	0	0	0.06	0.04	0	0	0	0	0	0	0	0	0	0	0.06
evm.TU.Ga01G1572	1.11	1.34	0.85	4.31	0.25	0.62	0.52	0.91	0.44	7.55	7.66	0.06	3.53	3.81	1.67	0.51
evm.TU.Ga01G1573	0.13	0	0	0.06	0	0	0	0	0	0	0	0	0.01	0.03	0	0
evm.TU.Ga01G1574	13.24	18.48	16.06	31.57	61.9	52.87	35.35	49	23.61	35.05	23.78	35.25	38.12	34.93	50.57	30.39
evm.TU.Ga01G1575	9.53	0.64	1.14	1.35	1.26	2.68	0.49	2.25	2.92	3.13	0.54	0	1.31	5.48	0.35	4.16
evm.TU.Ga01G1576	6.77	8.44	4.84	13.33	19.66	12.29	13.54	14.55	8.35	15.21	15.09	37.63	15.34	12.95	17.3	17.79
evm.TU.Ga01G1577	0	0	0	0	0	0	0	0	0	0	0	0	0	0	0	0
evm.TU.Ga01G1578	0.27	0.1	0.26	4.79	34.69	19.04	5.44	30.97	0.35	4.06	1.04	0.85	9.88	5.34	0.4	0.33
evm.TU.Ga01G1579	0	0	0	0	0	0	0	0	0	0	0	0	0	0	0	0
evm.TU.Ga01G1580	0	0	0	0	0	0	0	0	0	0	0	0	0	0	0	0
evm.TU.Ga01G1581	0.01	0	0	0	0	0.01	0	0	0.01	0	0	0	0	0	0	0
evm.TU.Ga01G1582	0	0	0	0	0	0	0	0	0	0	0	0	0	0	0	0
evm.TU.Ga01G1583	680.01	37.75	38.38	241.64	10.95	15.48	5.15	10.18	515.76	40.29	9.7	7.5	30.69	43.24	44.58	94.92
evm.TU.Ga01G1584	2.06	18.62	126.29	22.79	10.29	41.03	2.05	24.23	3.08	68.82	1.4	0.94	2.6	63.35	19.58	13.59
evm.TU.Ga01G1585	5.7	3.04	3.42	3.97	8.25	10.25	6.71	8.48	6.02	6.04	5.34	3.57	9.88	7.61	3.92	6.01
evm.TU.Ga01G1586	0.26	0	0.13	0.06	0.14	10.21	0.07	0.48	0.18	0.08	0.21	0.03	0.03	0.1	0.06	0
evm.TU.Ga01G1587	0	0	0	0	0	0	0	0	0	0	0	0	0	0	0	0
evm.TU.Ga01G1588	0	0	0	0	0	0	0	0	0	0	0	0	0	0	0	0
evm.TU.Ga01G1589	0.08	0	0	0	0.1	1.87	2.25	0.3	0	0	0	0	0	0	0	0.1
evm.TU.Ga01G1590	0	0	0	0	0	0	0	0	0	0	0	0	0	0	0	0
evm.TU.Ga01G1591	7.42	107.36	94.25	29.43	20.63	14.78	16.62	18.9	11.16	24.9	31.27	101.81	19.61	39.26	17.45	6.31
evm.TU.Ga01G1592	0.05	0.02	0	0	0	0	0.08	0.06	0	0.01	0	0	1.37	0	0	0
evm.TU.Ga01G1593	0	0	0	0	0	0	0	0	0	0	0	0	0	0	0	0
evm.TU.Ga01G1594	166.98	3.64	4	102.18	10.08	11.47	5.19	21.84	144.07	23.85	3.08	0.82	9.85	32.09	16.73	53.8
evm.TU.Ga01G1595	33.83	6.12	4.57	12.49	30.76	35.3	32.22	39.22	3.56	8.42	5.06	7.26	15.82	10.76	12.38	5.33
evm.TU.Ga01G1596	10.25	1.53	2.81	5.9	22.99	23.72	25.14	23.1	3.31	5.78	3.07	2.96	9.39	5.85	2.53	7.38
evm.TU.Ga01G1597	0.6	0.45	1.4	4.01	0.34	3.14	62.81	1.42	2.42	26	0.96	0.21	71.39	51.73	0.41	2.06
evm.TU.Ga01G1598	0.14	0.72	0.39	1.02	0.96	1.17	0.28	0.99	0.44	2.37	3.95	0.05	4.16	3.76	1.12	1.17
evm.TU.Ga01G1599	1.69	2.62	1.81	5.57	9.01	6.22	5.64	6.51	2.88	5.83	6.95	8.68	6.79	6.35	5.72	5.39
evm.TU.Ga01G1600	0.06	4.79	0.22	16.82	6.08	19.29	27.53	4.27	0.39	3.22	9.02	0.07	20.29	13.66	2.46	5.3
evm.TU.Ga01G1601	0.01	0	0	0	0.04	0	0	0	0	0	0	0	0	0	0	0
evm.TU.Ga01G1602	0	0	0	0	0	0	0	0	0	0	0	0	0	0	0	0
evm.TU.Ga01G1603	0.01	0.07	0	0.05	0	0	0.02	0	0	0	0.03	0	0.04	0	0	0.01
evm.TU.Ga01G1604	1.33	6.82	8.89	15.58	56.46	53.11	38.46	51.14	2.55	29.75	10.29	6.5	26.36	24.27	11.61	2.79
evm.TU.Ga01G1605	0.74	5.29	5.34	7.09	18.75	14.63	13.35	18.31	2.61	11.68	11.19	14.88	11.25	11.19	7.89	4.87
evm.TU.Ga01G1606	0	1.01	0.51	1.76	6.05	3.11	1.47	3.68	0.18	1.49	1.17	1.81	2.03	1.64	2.01	0.13
evm.TU.Ga01G1607	9.83	11.06	6.34	19.21	28.54	19.17	19.61	21.14	18.28	17.36	15.13	34.58	20.14	14.73	20.66	20.29
evm.TU.Ga01G1608	0	0	0	0	0	0	0	0	0	0	0	0	0	0	0	0
evm.TU.Ga01G1609	0	0	0	0	0	0	0	0	0	0	0	0	0	0	0	0
evm.TU.Ga01G1610	17.71	6.36	3.57	20.24	13.54	15.72	5.52	11.19	17.16	16.77	5.25	0.52	13.23	10.78	22.96	24.19
evm.TU.Ga01G1611	24.53	19.46	15.05	33.85	49.79	63.79	54.13	53.18	30.31	52.63	30.39	42.01	61.94	47.29	38.15	43.99
evm.TU.Ga01G1612	0.66	3.82	2.43	6.11	10.19	9.39	20.16	10.23	3.27	6.18	7.05	1.68	8.96	6.6	6.33	2.01
evm.TU.Ga01G1613	0	0	0	0	0	0	0	0	0	0	0	0	0	0	0	0
evm.TU.Ga01G1614	14.82	12.83	10.85	15.65	8.46	7.64	6.8	7.09	42.57	7.42	9.23	9.78	9.66	10.01	10.22	10.88
evm.TU.Ga01G1615	11.68	14.2	20.61	14.03	14.15	13.48	12.66	14.45	10.12	13.81	11.5	20.15	11.07	14.45	16.8	8.1
evm.TU.Ga01G1616	0	0	0.04	0	0.52	0.52	0.49	0.39	0	0.43	0.06	0	0.03	0.13	0	0.06
evm.TU.Ga01G1617	0	0	0	0	0	0	0.22	0	0	0	0	0	0	0	0	0
evm.TU.Ga01G1618	64.46	47.61	22.59	102.3	87.47	102.78	83.14	102.9	104.67	70.71	62.54	72.56	82.29	58.78	117.71	181.86
evm.TU.Ga01G1619	0	0	0	0	0	0	0	0	0	0	0	0	0	0	0	0
evm.TU.Ga01G1620	0	0	0	0	0.03	0.03	0	0	0	0	0	0	0.03	0	0	0
evm.TU.Ga01G1621	1.17	2.1	2.24	3.45	5.2	3.53	14.73	3.21	2.21	5.27	2.44	6.33	4.14	3.86	2.05	1.58
evm.TU.Ga01G1622	1.52	3.08	4.7	3.26	8.76	5.65	30.64	6.96	4.88	7.65	4.88	6.86	6.47	5.28	2.62	4.69
evm.TU.Ga01G1623	0.01	0	0.04	0	0.15	0.07	0.07	0.15	0.55	0	0.23	0.12	0.21	0.66	0.12	0
evm.TU.Ga01G1624	0	5.66	2.04	5.27	8.56	6.49	4.04	6.12	1.7	6.04	8.5	7.92	5.59	3.21	10.76	1.76
evm.TU.Ga01G1625	0	0	0	0	0	0	0	0	0	0	0	0	0	0	0	0
evm.TU.Ga01G1626	0.24	0	0.07	0.07	0.44	0.3	0.55	0.08	0	0.27	0	0	0.7	0.52	0	0
evm.TU.Ga01G1627	0	0	0	0	0	0	0	0	0	0	0	0	0	0	0	0
evm.TU.Ga01G1628	8.02	3.3	1.4	5.02	6.96	5.58	6.69	5.63	4.18	4.66	6.43	0.8	5.84	4.71	5.56	5.89
evm.TU.Ga01G1629	9.32	1.63	1.05	2.49	4.88	4.44	4.13	4.15	2.49	3	3.46	0.38	3.66	3.01	2.31	4.26
evm.TU.Ga01G1630	22.18	19.56	8.14	33.36	39.89	31.32	20.64	28.59	52.68	27.24	26.29	23.05	23.42	19.1	44.94	31.36
evm.TU.Ga01G1631	0.43	9.31	3.78	11.34	22.89	11.77	6.75	31.44	3.06	7.38	9.05	5.46	6.11	7.41	22	2.37
evm.TU.Ga01G1632	0	0	0	0	0	0	0	0	0	0	0	0	0	0	0	0
evm.TU.Ga01G1633	17.61	0	0	0.74	0	0	0	0	0.37	0	0	0	0	0	0.3	1.89
evm.TU.Ga01G1634	7.31	6.41	1.49	10.16	1.29	0.51	0.42	0.75	11.33	10.29	6.62	0.23	30.89	51.95	4.02	5.97
evm.TU.Ga01G1635	19.81	12.78	6.52	22.8	23.63	22.42	18	21.55	30.06	17.79	18.39	36.67	25.83	19.01	22.21	25.53
evm.TU.Ga01G1636	2.08	0.02	0.05	0.15	0.41	0.79	0.41	0.76	0.09	0.33	0.76	0.04	0.26	0.24	0.08	0.24
evm.TU.Ga01G1637	0	0	0	0	0	0	0	0	0	0	0	0	0	0	0	0
evm.TU.Ga01G1638	0.39	0	0	0.34	0.08	0.07	0.15	0.08	0.54	0	0.05	0.07	0.35	0.11	0.1	0.42
evm.TU.Ga01G1639	213.91	32.07	15.99	89.93	8.43	29.25	44.72	13.64	222.17	3.3	55.82	1.47	38.75	18.63	73.37	263.77
evm.TU.Ga01G1640	0	0	0	0	0.01	0	0.02	0.01	0	0	0.01	0	0	0.04	0	0
evm.TU.Ga01G1641	1.52	0	0	0.14	0.11	0.94	15.83	0.05	0	0	0.18	0	0.27	0.11	0	0.04
evm.TU.Ga01G1642	55.17	0.12	0.43	2.02	0.04	0.04	0.5	0.04	2.3	0	1.32	0.21	0.4	0.14	0.53	6.59
evm.TU.Ga01G1643	25.42	6.02	5.42	14.85	42.14	31.27	55.16	25.89	9.18	15.1	9.47	21.53	20.96	15.86	9.2	26.33
evm.TU.Ga01G1644	0	0	0.08	0	0	0.1	0	0	0	0	0	0	0.06	0	0	0
evm.TU.Ga01G1645	0.1	0	0	0.15	1.77	0.27	0.56	0.93	0	0.35	0.19	0.81	0.08	0.38	0.07	0.19
evm.TU.Ga01G1646	1.53	15.36	10.57	16.83	38.43	21.61	5.24	50.65	5.97	22.21	20.03	7.62	28.84	17.88	16.73	8.14
evm.TU.Ga01G1647	0	0	0	0	0.16	0	0.03	0	0	0	0	0	1.74	0	0	0
evm.TU.Ga01G1648	0.03	0.46	0.65	1.67	0.68	0.88	0.61	0.84	0.52	4.08	3.58	0.04	15.3	7.38	0.2	0.22
evm.TU.Ga01G1649	0	0	0	0	0	0	0	0	0	0	0	0	0	0	0	0
evm.TU.Ga01G1650	2.65	3.05	3	5.55	6.9	6.1	5.56	5.1	9.35	4.48	6.61	5.85	8.35	7.84	4.23	6.59
evm.TU.Ga01G1651	0.19	1.09	0.71	4.13	14.27	3.83	4.88	7.93	0.86	8.54	17.23	0.53	10.87	10.73	0.26	3.67
evm.TU.Ga01G1652	0	0	0	0	0	0	0	0	0	0	0	0	0	0	0	0
evm.TU.Ga01G1653	0	0	0	0	0	0	0	0	0	0	0	0	0	0	0	0
evm.TU.Ga01G1654	0.01	0	0	0	0	0	0	0	0	0	0	0	0	0	0	0
evm.TU.Ga01G1655	0	0	0	0	0.03	0	0.06	0	0	0	0	0	0.03	0.03	0	0.03
evm.TU.Ga01G1656	1.41	2.72	0.4	7.44	21.63	0.57	10.94	4.37	11.05	0.24	1.39	2.69	5.87	0.91	3.97	0.29
evm.TU.Ga01G1657	0	0	0	0	0	0	0	0	0	0	0	0	0	0	0	0
evm.TU.Ga01G1658	0	0	0	0	0	0	0	0	0	0	0	0	0	0	0	0
evm.TU.Ga01G1659	0	0	0	0	0	0	0	0	0	0	0	0	0	0	0	0
evm.TU.Ga01G1660	1.81	0.82	0.93	3.08	6.43	2.53	4.43	3.71	5.04	1.65	1.37	14.09	2.97	1.64	1.98	3.58
evm.TU.Ga01G1661	0.26	0.03	0	0.18	0.11	0	0	0.07	0.54	0.06	0.15	0.46	0.11	0.18	0.09	0.39
evm.TU.Ga01G1662	27.36	30.94	16.36	50.94	33.07	34.51	52.5	22.07	78.7	32.43	31.86	53.5	35.6	30.5	53.2	67.52
evm.TU.Ga01G1663	0	0	0	0	0	0	0	0	0	0	0	0	0	0	0	0
evm.TU.Ga01G1664	0	0	0	0	0	0	0	0	0	0	0	0	0	0	0	0
evm.TU.Ga01G1665	0	0	0	0	0	0	0	0	0	0	0	0	0	0	0	0
evm.TU.Ga01G1666	27.29	14.1	9.63	48.87	0.6	1.05	1.06	0.81	58.76	19.89	29.88	0.96	5.41	17.63	14.56	255.38
evm.TU.Ga01G1667	0.35	0.46	2.14	1.27	0.75	0.22	2.11	0.56	0.41	12.07	0	0.07	1.68	11.59	1.06	3.74
evm.TU.Ga01G1668	1.77	9.47	4.37	13.55	30.03	21.19	20.65	23.93	8.98	12.54	4.67	11.52	17.18	17.78	15.67	3.47
evm.TU.Ga01G1669	17.83	56.32	45.11	62.29	11.67	7.49	13.14	6.77	156.6	21.21	21.91	44.25	14.83	25.9	38.49	29.4
evm.TU.Ga01G1670	16.68	12.87	5.61	29.8	34.38	34.32	32.55	28.31	67.08	18.88	18.02	20.1	19.6	14.3	28.63	46.94
evm.TU.Ga01G1671	0.44	0.06	0.11	1.69	5.89	0.92	0.96	4.24	1.19	0.77	1.03	2.97	2.76	1.43	0.21	0.43
evm.TU.Ga01G1672	1.36	1.65	1.1	3.39	5.58	2.88	3.49	3.92	3.73	2.8	2.8	13.18	2.86	2.5	2.87	3.67
evm.TU.Ga01G1673	0	0.02	0	0.01	0.01	0	0	0.01	0	0.01	0.01	0.01	0	0.01	0.01	0
evm.TU.Ga01G1674	7.82	10.25	12.68	25.83	101.14	75.79	55.39	92.06	9.75	47.62	20.4	8.72	49.37	42.32	16.15	12.96
evm.TU.Ga01G1675	0.05	0.59	0.5	1.23	5.46	2.31	3.22	4.05	0.3	1.98	1.84	2.74	1.89	1.4	1.34	0.21
evm.TU.Ga01G1676	0.05	0.61	0.51	1.23	5.43	2.3	3.25	4.04	0.3	1.99	1.85	2.74	1.89	1.4	1.34	0.21
evm.TU.Ga01G1677	1.27	2.51	4.49	5.15	13.02	10.1	8.41	13.59	3.53	6.44	3.92	9.13	6.81	6.61	5.03	2.23
evm.TU.Ga01G1678	0	0.1	0.25	0.18	0.82	0.26	0.14	0.92	0.04	0.14	0.25	0	0.52	0.8	0.19	0.28
evm.TU.Ga01G1679	0.33	0	0.03	0	0.14	0	0.23	0.19	0.09	0	0.19	0	0.09	0.11	0	0.34
evm.TU.Ga01G1680	2.5	0.36	0.34	1.25	1.65	1.4	1.2	1.06	0.73	1.35	1.18	0.74	1.42	0.8	0.93	4.5
evm.TU.Ga01G1681	11.36	15.35	9.02	20.98	38.93	43.17	26.51	60.2	27.57	21.97	24.79	30.96	29.5	19.89	29.69	23.02
evm.TU.Ga01G1682	13.06	129.95	19.61	33.89	29.56	23.58	28.75	33.38	15.89	12.78	33.41	42.92	18.55	16.49	10.81	18.69
evm.TU.Ga01G1683	3.8	103.24	9.36	21.46	16.38	11.75	0	17.89	8.88	6.42	7.85	20.9	9.01	6.95	6.31	3.95
evm.TU.Ga01G1684	0	0	0	0	0	0	0	0	0	0	0	0	0	0	0	0
evm.TU.Ga01G1685	56.73	781.86	692.1	287.18	73.24	43.54	73.02	51.78	110.31	184.23	272.3	228.73	96.92	239.3	137.16	99.61
evm.TU.Ga01G1686	87.31	751.88	1386.54	435.69	307.67	251.01	411.13	321.83	129.72	468.27	670.36	1169.97	264.15	562.27	315.09	141.05
evm.TU.Ga01G1687	0	0.05	0.17	0.62	0.74	0.26	0.45	0.47	0.34	3.02	4.73	0.01	6.88	3.36	0.64	0.03
evm.TU.Ga01G1688	5.29	58.19	181.34	33.73	29.66	31.29	23.36	29.14	8.74	59.09	40.89	4.51	28.27	59.68	19.64	6.54
evm.TU.Ga01G1689	22.83	21.43	13.87	45.85	90.03	62.17	61.88	73.62	46.53	40.85	36.82	140.98	55.24	40.24	45.29	55.12
evm.TU.Ga01G1690	4.17	7.55	7.19	16.06	33.6	21.96	29.01	37.76	5.27	17.44	18.75	84.49	25.37	19.25	20.93	11.41
evm.TU.Ga01G1691	0.14	8.32	6.41	6	0.53	2.56	0.33	8.64	0.25	32.94	15.06	0.43	19.93	17.85	4.1	1.47
evm.TU.Ga01G1692	32.51	41.38	56.89	43.68	25.73	40.38	28.08	43.22	47.49	46.16	54.53	14.73	47.31	52.17	62.77	37.51
evm.TU.Ga01G1693	6.98	4.62	3.42	9.4	24.5	15.22	15.15	17.61	10.05	9.75	5.89	6.12	9.3	7.9	12.75	10.24
evm.TU.Ga01G1694	8.2	18.95	12.15	38.25	71.81	67.01	59.04	69.28	11.3	45.42	34.47	135.02	55.68	45.85	50.28	21.03
evm.TU.Ga01G1695	0.09	2.31	0.76	0.49	0.03	0.44	0.03	0	0	0.51	1.01	0.05	4.91	0.47	0.06	0.07
evm.TU.Ga01G1696	2.59	4.46	3.25	9.46	16.99	17.52	14.87	16.88	4.9	8.36	9.15	7.51	10.24	6.74	10.27	7.22
evm.TU.Ga01G1697	9.11	15.58	11.31	31.36	52.86	33.94	38.32	38.79	22.17	19.68	21.23	25.34	23.13	20.81	43.56	25.87
evm.TU.Ga01G1698	3.11	6.24	0.69	19.39	0.04	0.11	1.7	0.15	37.23	1	3.78	1.16	0.26	0.5	38.6	11.81
evm.TU.Ga01G1699	9.34	1.94	1.38	21.99	4.43	22.84	21.6	6.12	13.51	5.64	34.73	0.27	6.56	3.05	13.29	113.59
evm.TU.Ga01G1700	3.48	1.53	0.26	2.69	6.66	81.99	50.08	53.66	5.21	1.45	1.82	0.18	1.16	1.66	3.77	3.1
evm.TU.Ga01G1701	0.67	0.4	1.64	1.31	0.22	0.29	0.39	0.62	1.47	0.55	0.46	0.02	1.97	3.85	0.43	1.25
evm.TU.Ga01G1702	0	0.03	0	0.95	11.8	0.22	4.36	2.44	0.06	0.19	0.11	1.27	1.06	0.19	0.14	0.34
evm.TU.Ga01G1703	0.16	6.67	8.31	5.63	5.8	3.93	7.02	4.45	1.16	8.67	16.75	3.96	7.07	12.58	3.59	1.61
evm.TU.Ga01G1704	0	0	0	0	0	0	0	0	0	0	0	0	0	0	0	0
evm.TU.Ga01G1705	2.23	4.28	2.29	6.41	22.81	13.01	13.02	13.98	6.12	8.98	10.22	17.72	8.15	6.07	6.58	7.04
evm.TU.Ga01G1706	0.21	0.34	0.32	0.37	3.05	1.28	2.05	0.6	0.55	0	2.64	0.06	2.21	0.95	0.04	0.07
evm.TU.Ga01G1707	95.53	90.98	79.28	150.08	231.55	312.91	238.32	297.67	110.3	227.2	127.35	105.86	254	194.72	167.26	207.33
evm.TU.Ga01G1708	2.43	0.68	0.62	3.85	8.17	2.5	1.48	5.65	0.26	1.06	1.38	470.69	4.56	1.54	0.89	1.69
evm.TU.Ga01G1709	2.32	5.04	3.77	7.34	8.43	4.44	3.99	5.74	5.16	5.72	7.06	11.13	5.45	6.62	13.82	7.67
evm.TU.Ga01G1710	17.03	12.07	8.21	20.32	24.57	45.11	25.66	39.88	24.57	25.84	17.55	6.45	26.08	20.36	23.8	24.6
evm.TU.Ga01G1711	0.91	2.58	1.61	3.37	5.23	3.24	4.85	3.78	1.33	3.66	6.24	11.83	5.76	2.91	3.34	1.57
evm.TU.Ga01G1712	0	0.09	0.11	0	0.08	0	0.44	0.06	0	0.02	0	0	0	0	0.04	0
evm.TU.Ga01G1713	0	0	0	0	0.53	0	0.16	0.44	0	0.11	0	0	0	0	0	0
evm.TU.Ga01G1714	0	0	0	0	0.22	1.31	0.11	0.72	0	0.03	0	0.01	0	0.04	0	0.09
evm.TU.Ga01G1715	6.65	4.48	2.3	9.66	15.15	9.9	16.86	10.37	7.56	6.19	11.9	20.13	7.93	6.12	7.83	9.23
evm.TU.Ga01G1716	0	0	0	0	0	0	0	0.13	0	0	0	0	0	0	0	0.09
evm.TU.Ga01G1717	0.53	0.61	2.77	13.46	0.39	0.93	40.38	0.42	30.45	15.08	1.13	0.34	102.16	51.13	2.01	4.37
evm.TU.Ga01G1718	10.4	18.78	0.76	57.57	0.47	0.77	0.77	0.9	126.34	1.72	6.9	5.71	2.92	18.44	204.68	90.73
evm.TU.Ga01G1719	0	0	0	0	0	0	0	0	0	0	0	0	0	0	0	0
evm.TU.Ga01G1720	0	0	0	0	0	0	0	0	0	0	0	0	0	0	0	0
evm.TU.Ga01G1721	0	0.01	0	0	0.01	0.01	0	0	0	0	0	0.01	0	0	0	0
evm.TU.Ga01G1722	0	0	0	0	0	0	0	0	0	0	0	0	0	0	0	0
evm.TU.Ga01G1723	3.83	2.81	1.39	5.94	12.05	10.29	15.69	9.87	5.39	3.45	5.04	22.61	5.82	4.11	4.17	22.02
evm.TU.Ga01G1724	0	0	0	0	0	0	0	0	0	0	0	0	0.07	0	0	0
evm.TU.Ga01G1725	0	0	0	0	0	0	0	0	0	0	0	0	0	0	0	0
evm.TU.Ga01G1726	0.28	0	0	6.47	75.29	20.66	7.8	38.41	0.13	0.17	0.08	3.9	0.61	0.06	0.13	0.24
evm.TU.Ga01G1727	0.04	0	0.02	0.83	11.7	3.27	0.74	6.05	0	0	0	0.12	0.03	0	0	0.03
evm.TU.Ga01G1728	0	0	0	0	0	0	0	0	0	0	0	0	0	0	0	0
evm.TU.Ga01G1729	0	0.35	0.02	0.01	0.24	0.03	0.35	0.09	0.01	0	0.1	0.02	18.37	2.24	0	0.02
evm.TU.Ga01G1730	0	0	0	0	0	0	0	0	0	0.01	0	0	0	0	0	0
evm.TU.Ga01G1731	0	0	0	0	0	0	0	0	0	0	0	0	0	0	0	0
evm.TU.Ga01G1732	0.03	0.14	0	0.03	0.19	0.12	0.01	0.11	0.03	0.82	0.35	0	11.52	3.55	0.22	0.03
evm.TU.Ga01G1733	0.31	10.97	3.29	15.92	2.05	1.28	0.33	1.01	9.59	15.18	1.05	0.37	15.2	4.04	19.29	5.72
evm.TU.Ga01G1734	0	0	0	0	0	0	0	0	0	0	0	0	0	0	0	0
evm.TU.Ga01G1735	0	0	0	0	0	0	0	0	0	0	0	0	0	0	0	0
evm.TU.Ga01G1736	273.95	114.31	74.21	229.21	268.14	319.72	315.34	205.88	287.82	247.89	205.14	148.66	308.1	272.31	214.82	202.13
evm.TU.Ga01G1737	0	0	0	0	0	0	0	0	0	0	0	0	0	0	0	0
evm.TU.Ga01G1738	54.17	251.25	398.37	193.05	7.72	37.99	23.97	13.88	33.39	139.49	290.32	14.59	79.79	201.61	776.31	32.58
evm.TU.Ga01G1739	0	0	0	0	0.25	0.76	0.05	1.79	0	0	0	0	0	0	0	0
evm.TU.Ga01G1740	0.09	0.47	0.28	2.01	7.94	6.12	25.07	4.06	0.74	1.12	0.55	0.9	2.02	1.44	4.52	0.24
evm.TU.Ga01G1741	16.77	0	0	0.65	0	0	0	0	0.29	0	0.06	0	0	0	0.09	1.76
evm.TU.Ga01G1742	0.99	1.24	0.97	2.6	4.39	3.42	3.11	3.03	3.14	2.04	2.14	2.31	2.66	1.63	2.14	2.05
evm.TU.Ga01G1743	4.45	0	0	0.26	0.06	0.1	0.15	0.09	0.07	0	0	0	0.02	0.04	0.06	0.49
evm.TU.Ga01G1744	7.08	8.16	5.83	15.08	18.69	25.47	26.42	20.5	17.41	6.21	9.74	22.61	8.58	10.28	10.1	7.7
evm.TU.Ga01G1745	0.05	1.62	0.03	0.23	0.03	0.04	0.23	0.06	0	0.3	1.65	0.02	0.7	0.01	0.89	0.02
evm.TU.Ga01G1746	0.37	2.67	3.83	5.04	12.99	49.71	13.2	34.85	1.16	14.59	5.26	2.39	13.91	13.05	4.4	1.59
evm.TU.Ga01G1747	1.43	5.97	1.01	4.52	2.66	1.8	2.11	0.99	4.47	4.68	5.35	3.21	9.19	2.01	9.69	3.58
evm.TU.Ga01G1748	0.25	6.73	4.13	2.18	0.06	0	3.15	0.09	0.12	1.15	0.18	0.35	0.1	0.18	7.85	0.27
evm.TU.Ga01G1749	0	0	0	0	0	0	0	0	0	0	0	0	0	0	0	0
evm.TU.Ga01G1750	0	0	0	0	0	0	0	0	0	0	0	0	0	0	0	0
evm.TU.Ga01G1751	0.47	0.66	0.42	1.27	1.76	1.28	1.38	1.17	0.94	1.06	1.02	1.13	1.36	0.83	0.96	1.59
evm.TU.Ga01G1752	518.99	0.63	16.33	23.59	30.13	170.76	17.32	339.76	2.32	50.09	5.95	0.79	23.88	23.99	2.24	172.73
evm.TU.Ga01G1753	0	0	0.01	0	0	0	0	0	0	0	0.02	10.97	0	0.03	0	0.1
evm.TU.Ga01G1754	14.38	16.94	9.57	24.46	40.58	39.71	40.26	33.11	24.62	27.3	24.59	48.74	29.23	19.72	26.75	46.12
evm.TU.Ga01G1755	575.52	85.86	34.64	193.3	74.84	84.13	56.45	79.91	429.73	60.26	44.62	18.97	101.2	65.53	153.53	314.38
evm.TU.Ga01G1756	0.45	1.95	1.38	5.54	22.86	13.33	12.9	17.03	1.34	5.15	3.58	4.67	6.43	4.57	3.94	1.46
evm.TU.Ga01G1757	0	0	0	0	0.03	0	0	0	0	0	0	0	0.8	0	0	0
evm.TU.Ga01G1758	0	0	0	0	0	0	0	0	0.01	0	0	0	0	0	0	0
evm.TU.Ga01G1759	0	0.05	0	0	0	0	0	0	0	0.02	0.06	0	0.09	0	0	0
evm.TU.Ga01G1760	0	0.49	0	2.01	4.34	0.64	3.17	0.72	0	0.58	0.89	1.44	1.74	1.11	0.84	0.31
evm.TU.Ga01G1761	0	0	0	0	0	0	0	0	0	0	0	0	0	0	0	0
evm.TU.Ga01G1762	0.03	0.01	0	0	0	0	0.06	0	0	0	0	0	0.95	0	0.04	0
evm.TU.Ga01G1763	0	0	0	0	0	0	0	0	0	0	0	0	0.06	0	0	0
evm.TU.Ga01G1764	0	0	0	0	0	0	0	0	0	0	0	0	0	0	0	0
evm.TU.Ga01G1765	0	0	0	0	0	0	0	0	0	0	0	0	0	0	0	0
evm.TU.Ga01G1766	0	0	0	0	0	0	0	0	0	0	0	0	0	0	0	0
evm.TU.Ga01G1767	0	0	0	0	0	0	0	0	0.02	0	0	0	0	0	0	0
evm.TU.Ga01G1768	1.33	9	0.64	2.37	1.25	1.12	1.97	1.38	2.34	1.09	11.61	0.35	16.97	1.55	4.79	1.72
evm.TU.Ga01G1769	5.76	0	0.08	0.4	0	0.29	1.95	0	0.01	1.02	1.6	0	1.27	0.86	0.12	0.18
evm.TU.Ga01G1770	1.11	0	0.04	0	0.44	0.32	0	0.04	0	0.07	0.13	0.14	0	0.26	0	0.06
evm.TU.Ga01G1771	0	0	0	0	0	0	0	0	0	0	0	0	0	0	0	0
evm.TU.Ga01G1772	0	0	0	0	0	0	0	0	0	0	0	0	0	0	0	0
evm.TU.Ga01G1773	1.59	3.05	2.6	4.03	4.08	2.75	1.12	2.86	3.01	6.87	4.48	13.63	2.18	4.79	3.77	3.19
evm.TU.Ga01G1774	0.5	3.14	5.47	7.84	24.85	11.25	11.87	14.6	1.1	15.67	15.48	0.54	26.93	20.84	5.39	2.07
evm.TU.Ga01G1775	0.07	0.27	0.09	0.44	0.31	0.67	2.06	0.35	0.04	0.39	0.19	0	1.02	0.49	0.16	0.03
evm.TU.Ga01G1776	1.27	0	0	0.08	0.26	0.03	0	0.02	0.01	0.09	0.07	0	0	0.05	0.03	0.17
evm.TU.Ga01G1777	0	0	0	0	0	0	0	0	0	0	0	0	0	0	0	0
evm.TU.Ga01G1778	7.7	2.9	1.93	5.86	8.98	5.52	6.14	6.44	5.41	5.3	5.66	2.79	5.67	4.01	5.22	6.16
evm.TU.Ga01G1779	2.52	7.03	6.23	11.82	34.11	20	20.42	29.09	6.78	13.97	12.64	21.16	23.39	16.39	13.69	4.97
evm.TU.Ga01G1780	0.24	0.23	0.6	1.72	10.81	4.06	10.03	7.78	0.56	0.77	0.43	1.28	2.6	0.48	0.32	6.17
evm.TU.Ga01G1781	3.28	5.67	4.69	11.55	19.89	10.28	49.04	12.34	4.51	18.31	26.71	12.47	79.39	27.88	11.86	3.83
evm.TU.Ga01G1782	9.87	5.87	10.8	24.6	0.02	2.06	1.99	0.11	66	11.73	18.23	1.85	34.67	36.25	9.32	16.36
evm.TU.Ga01G1783	0	0	0	0	0	0	0	0	0	0	0	0	0	0	0	0
evm.TU.Ga01G1784	0.37	0	0	0	0	0	0	0	0	0	0	0	0	0	0	0
evm.TU.Ga01G1785	0.49	0.06	0.1	1.99	0	6.14	0.77	0.25	0.62	6.55	0.59	0.01	10.25	7.43	0.13	15.38
evm.TU.Ga01G1786	0.38	0.1	0.34	1.8	16.79	3.16	7.43	10.4	0.47	1.43	0.39	0.3	4.09	2.27	0.29	1.11
evm.TU.Ga01G1787	85.76	0.85	0.59	7.02	1.55	2.48	4.46	2.43	6.85	5.86	0.66	0.35	3.47	3.86	2.93	28.41
evm.TU.Ga01G1788	0	0	0	0	0	0	0	0	0	0	0	0	0	0	0	0
evm.TU.Ga01G1789	0.54	1.68	1.62	2.04	2.16	1.28	0.28	1.52	0.33	2.5	3.02	0.1	1.22	4.46	0.66	1.06
evm.TU.Ga01G1790	0	0	0	0	0	0	0	0	0	0	0	0	0	0	0	0
evm.TU.Ga01G1791	0.28	0.65	0.55	25.06	40.64	1.33	15.68	9.73	0.84	0.99	4.28	0.03	3.42	0.27	1.16	57.88
evm.TU.Ga01G1792	0.05	3.42	41.61	2.93	0	0.02	0	0	0.59	8.63	15.53	0.26	2.46	11.39	0.52	0.55
evm.TU.Ga01G1793	0	0	0	0.12	0	0	0	0	0	0	0	0	0.67	0	0	0
evm.TU.Ga01G1794	0.06	0	0	0	0	0	0	0	0	0	0	0	0	0	0	0
evm.TU.Ga01G1795	0.02	0.03	0.06	0	0.18	0.07	75.35	0.09	0.24	2.73	0.4	1.65	11.66	1.37	0.05	0.22
evm.TU.Ga01G1796	18.91	1.8	5.37	5.98	8.46	12.17	4.85	9.08	7.87	4.98	2.41	0.58	7.02	6.98	2.69	11.17
evm.TU.Ga01G1797	0	0	0	0	0	0	0	0	0	0	0	0	0	0	0	0
evm.TU.Ga01G1798	1.69	2.48	3.82	5.77	19.06	20.95	21.21	22.83	2.94	8.89	3.6	4	10.21	9.42	3.95	3.13
evm.TU.Ga01G1799	0.26	10.18	13.41	8.87	0.09	0.15	0.12	0.05	20.14	25.29	22.02	0.34	3.09	19.55	5.39	0.62
evm.TU.Ga01G1800	0.26	0	0.04	0.07	0.48	0	0.1	0.18	0.3	0.11	0.37	2.19	0.13	0.3	0.08	0.45
evm.TU.Ga01G1801	11.57	11.38	11.31	19.27	32.74	27.53	30.03	20.61	27.57	27.29	19.38	86.49	21.24	28.67	21.81	26.92
evm.TU.Ga01G1802	3.07	2.25	4.03	5.61	25.67	19.28	22.22	22.48	2.53	9.23	5.4	0.89	8.65	9.34	2.91	4.9
evm.TU.Ga01G1803	0.11	0.96	1.79	1.34	7.8	8.35	1.98	32.13	0.07	23.4	1.19	0.18	6.04	19.53	0.1	0.17
evm.TU.Ga01G1804	8.25	5	3.74	11.21	19.24	14.75	15.23	14.21	13.09	9.95	8.66	21.95	9.6	7.99	7.82	23.45
evm.TU.Ga01G1805	10.6	3.64	4.39	8.82	17.95	13.99	16.41	13.36	14.38	8.85	9.33	16.48	8.67	7.9	6.16	23.53
evm.TU.Ga01G1806	40.86	13.69	10.49	26.57	37.21	30.55	30.08	33.58	30.88	24.75	20.33	38.57	28.09	24.55	25.17	42.3
evm.TU.Ga01G1807	1.4	1.16	0.84	1.85	5.06	3.71	3.74	3.11	1.63	2.08	1.78	3.87	1.64	1.34	1.36	2.88
evm.TU.Ga01G1808	3.25	0	0	1.05	0	0	0.01	0	1.69	0.1	0.05	0.01	0.72	0.14	0.09	0.12
evm.TU.Ga01G1809	1.09	0.65	1.1	3.04	3.89	1.22	7.95	3.05	0.29	2.54	1.35	0.79	9.94	3.79	0.82	0.53
evm.TU.Ga01G1810	0	0	0	0	0	0	0	0	0	0	0	0	0	0	0	0
evm.TU.Ga01G1811	0	0	0	0	0	0	0	0	0	0	0	0	0	0	0	0
evm.TU.Ga01G1812	0.77	3.91	12.47	2	2.05	2.92	16	1.66	0.99	5.73	0	0.33	1.66	1.63	5.5	1.28
evm.TU.Ga01G1813	29.89	5.88	3.49	18.07	5.54	8.1	7.17	6.17	19.1	12.79	9.89	1.27	13.45	10.7	11.64	73.17
evm.TU.Ga01G1814	0	0	0	0	0	0	0	0	0	0	0	0	0	0	0	0
evm.TU.Ga01G1815	7.38	8.11	7.79	8.4	7.72	7.25	7.25	6.64	5.6	8.48	9.84	2.39	12.96	14.12	13.13	12.25
evm.TU.Ga01G1816	0	0	0	0	0	0.07	0	0.14	0	0.07	0.1	0	0	0	0	0
evm.TU.Ga01G1817	0.12	0	0	0	0	0	0	0	0	0	0	0	0	0	0	0
evm.TU.Ga01G1818	3.47	16.17	7.27	13.12	25.41	26.48	6.83	24.03	3.38	10.13	16.7	0.79	30.14	21.26	25.53	18.88
evm.TU.Ga01G1819	0.01	0.89	0.33	0.97	0.79	0.24	0.34	0.46	0.06	5.87	1.01	0.44	2.06	2.24	0.33	0.07
evm.TU.Ga01G1820	0	0.27	0.1	1.34	3.91	2.36	1.08	2.44	0	2.64	2.08	0.32	2.91	2.07	1.32	0.15
evm.TU.Ga01G1821	0.02	0.04	0.36	0.01	0.52	1.27	0.33	0.35	0.02	0.95	0.03	0	0.32	0.48	0.14	0
evm.TU.Ga01G1822	0	0	0	0	0	0	0	0	0	0	0	0	0	0	0	0
evm.TU.Ga01G1823	2.44	38.79	13.51	28.14	43.15	51.58	29.94	57.61	9.89	54.62	67.37	28.02	55.93	32.57	91.62	12.37
evm.TU.Ga01G1824	1.02	0	0	0	0	0	0	0	0	0	0	0	0	0	0	0.18
evm.TU.Ga01G1825	0.17	5.95	0.54	2.81	0.12	0.37	0.04	0.27	0.2	0.93	9.09	0.85	8.31	0.84	27.54	0.22
evm.TU.Ga01G1826	2	12.54	11.37	16.13	44.1	61.71	25.76	52.28	6.84	27.64	14.77	9.37	27.15	26.74	20.78	15.79
evm.TU.Ga01G1827	15.66	10.12	3.07	19.74	0.48	1.2	4.85	0.99	52.1	7.02	23.97	14.57	16.32	10.72	19.8	6.98
evm.TU.Ga01G1828	46.79	57.84	53.39	124.88	170.12	138.49	115.47	236.19	231.63	90.34	45.15	23.18	169.96	148.56	113.57	89.92
evm.TU.Ga01G1829	0	0	0	0	0	0	0	0	0	0	0	0	0	0	0	0
evm.TU.Ga01G1830	6.89	6.97	0.16	61.72	4.8	72.12	5.03	11.24	121.87	17.06	12.89	0.23	1.22	1.15	19.69	49.1
evm.TU.Ga01G1831	0.8	2.35	4.85	5.19	22.3	14.56	9.31	14.81	3.78	4.02	5.94	0.97	28.93	11.38	3.96	8.54
evm.TU.Ga01G1832	0	0.11	0.38	0.72	11.09	10.66	2.73	23.36	0.12	1.02	0.11	0	0.24	0.26	0	0.33
evm.TU.Ga01G1833	0.04	2.16	5.21	2.93	0.53	1.01	0.56	1.09	2.63	8.21	1.14	0.13	5.52	5.05	3.75	0.53
evm.TU.Ga01G1834	0	0	0.01	0.01	0.31	0.08	0	0.15	0	0.01	0	0	0.01	0.01	0.02	0
evm.TU.Ga01G1835	7.73	11.5	6.56	20.86	24.53	15.34	17.29	20.01	25.2	28.84	18.76	15.75	37.39	31.79	24.23	28.66
evm.TU.Ga01G1836	2.69	8.99	8.8	6.06	1.61	0.77	2.48	1.27	11.84	1.99	1.46	1.36	2.15	1.26	4.57	5.11
evm.TU.Ga01G1837	0	0	0.03	0	0	0	0	0	0.1	0	3.7	0	0	0.08	0.19	0
evm.TU.Ga01G1838	3.49	1.31	1.11	0.76	5.26	2.62	5.59	4.01	0.8	1.08	2.75	23.22	5.01	9.21	2.17	0.55
evm.TU.Ga01G1839	3.18	9.55	7.42	11.97	40.04	28.2	19.65	27.65	6.83	17.19	15.41	1.31	25.98	23.64	13.3	4.56
evm.TU.Ga01G1840	0.99	4.03	2.42	7.07	13.15	11.7	15.28	8.33	6.08	8.9	7.97	8.75	9.7	9.5	6.51	3.36
evm.TU.Ga01G1841	0.02	0.21	1.31	2.98	0.28	3.16	0.04	0.93	0.52	10.23	2.52	0.06	8.49	15.01	0.35	1.63
evm.TU.Ga01G1842	11.35	6.39	3.82	13.93	17.8	12.11	12.55	11.43	16.21	11.76	11.85	11.19	15.93	12.3	12.41	18.52
evm.TU.Ga01G1843	1.49	9.14	21.59	33.73	99	93.05	99.73	118.28	5.55	44.85	27.65	37.95	72.62	59.66	28.84	6.44
evm.TU.Ga01G1844	0	0	0	0	0	0	0	0	0	0	0	0	0	0	0	0
evm.TU.Ga01G1845	0.51	6.23	3.32	15.43	42.76	13.59	26.92	24.52	4.94	19.94	8.62	5.49	61.04	33.38	7.49	3.3
evm.TU.Ga01G1846	7.92	3.01	3.24	7.51	20.8	19.25	15.77	23.37	9.33	10.67	7.15	8.35	13.13	9.88	4.3	7.31
evm.TU.Ga01G1847	34.65	11.23	13.41	35.47	6.22	13.18	26.01	9.82	70.97	23.62	17.81	10.15	24.89	40.39	29.99	61.7
evm.TU.Ga01G1848	0	0	0	0	0	0	0	0	0	0	0	0	0	0	0	0
evm.TU.Ga01G1849	0	0	0	0	0	0	0	0	0	0	0	0	0	0	0	0
evm.TU.Ga01G1850	0	0	0	0	0	0	0	0	0	0	0	0	0	0	0	0
evm.TU.Ga01G1851	0	0	0	0	0	0	0	0	0	0	0	0	0	0	0	0
evm.TU.Ga01G1852	0	0	0	0	0	0	0	0	0	0	0	0	0	0	0	0
evm.TU.Ga01G1853	0	0	0	0	0	0	0	0	0	0	0	0	0	0	0	0
evm.TU.Ga01G1854	0	0	0	0	0	0	0	0	0	0	0	0	0	0	0	0
evm.TU.Ga01G1855	0.12	0	0	0	0.26	0	0.06	0	0.19	0	0.17	0	0	0	0	0.19
evm.TU.Ga01G1856	1.94	19.07	8.55	18.36	8.68	8.84	4.85	10.8	5.73	25.86	20.94	0.9	6.81	6.47	30.76	5.71
evm.TU.Ga01G1857	0.51	0.11	0	1.26	1.23	2.02	1.2	1.5	1.25	0.5	0.33	0.04	0.77	1.85	0.59	0.8
evm.TU.Ga01G1858	0.09	0.11	1.71	2.95	24.99	4.78	14.53	16.33	0.83	2.85	0.27	0	17.25	7.49	0.23	0.29
evm.TU.Ga01G1859	5.45	4.39	2.09	8.35	12.35	8.46	8.52	10.32	9.7	6.53	8.41	20.48	7.99	6.46	9.05	10.22
evm.TU.Ga01G1860	29.26	7.38	7.04	13.83	12.55	18.23	21.25	16.18	17.21	11.38	11.89	110.27	27.96	27.97	11.28	30.41
evm.TU.Ga01G1861	1.11	1.34	7.42	2.45	6.65	4.84	4.52	5	0.27	8.74	4.62	9.32	49.19	21.64	1.02	0.22
evm.TU.Ga01G1862	16.67	12.26	7.62	26.22	48.38	50.96	43.13	55.85	29.84	22.69	21.15	31.43	35.37	29.29	26.79	23.89
evm.TU.Ga01G1863	0.07	4.62	8.39	3.47	4.1	1.48	2.46	2.5	0.34	2.99	4.66	176.85	2.35	4.49	2.42	0.79
evm.TU.Ga01G1864	1.32	20.47	9.05	19.21	2.23	3.56	10.23	2.24	4.26	10.94	40.5	11.79	12.66	8.46	24	25.39
evm.TU.Ga01G1865	0.17	0.16	0.18	0.21	0.42	0.03	0.17	0.27	0.17	0.2	0.29	0.13	0.26	0.57	0.07	1.31
evm.TU.Ga01G1866	0	0	0	0	0	0	0	0	0	0	0	0	0	0	0	0
evm.TU.Ga01G1867	95.61	28.12	14.13	62.81	64.54	56.02	49.28	50.32	84.64	44.57	37.61	107.92	57.69	39.85	63.76	129.55
evm.TU.Ga01G1868	8.77	5.15	4.56	7.19	11.32	10.28	8.52	13.63	15.05	4.07	4.43	2.6	5.5	5.34	4.43	5.75
evm.TU.Ga01G1869	0	0	0	0.21	0.11	0.2	0.58	0.07	1.21	0.09	0.01	0	0.41	0.1	0.02	0.01
evm.TU.Ga01G1870	2.2	2.72	1.93	4.51	9.91	4.99	3.71	4.95	4.41	5.09	5.77	9.7	4.8	4.38	4.39	5.18
evm.TU.Ga01G1871	0	0	0.08	0.07	0.7	0.32	0.08	4.3	0	0.2	0	0.01	0.33	0.69	0.04	0.12
evm.TU.Ga01G1872	0.79	4.56	3.39	8.61	18.92	12.16	11.55	16.86	2.5	10.3	11.42	28.32	13.24	9.58	10.71	4.7
evm.TU.Ga01G1873	16.18	5.28	5.86	15.03	21.08	51.86	42.42	21.08	9.58	47.25	8.44	2.19	37.75	31.44	9.22	21.29
evm.TU.Ga01G1874	1.69	2.46	2.69	4.89	11.94	9.23	9.43	8.91	2.9	6.22	5.38	10.01	5.13	4.75	5.18	5.77
evm.TU.Ga01G1875	0	0	0	0	0	0	0	0	0	0	0	0	0	0	0	0
evm.TU.Ga01G1876	0	0	0	0	0	0	0	0	0	0	0	0	0	0	0	0
evm.TU.Ga01G1877	0.23	0.39	0.7	0.53	2.08	3.58	5.48	1.93	0.46	0.57	0.78	0	0.74	1.04	0.55	0.57
evm.TU.Ga01G1878	0	0	0.1	0	0.6	0.52	0.3	0.63	0.24	0.6	0.14	0.08	0.23	0.24	0.09	0.38
evm.TU.Ga01G1879	28.27	9.03	5.96	24.41	26.61	17.12	22.19	17.87	31.41	20.64	13.58	7.56	15.69	15.56	28.94	41.83
evm.TU.Ga01G1880	0	0	0	0	0.01	0	0	0	0	0	0	0	0.04	0.12	0	0
evm.TU.Ga01G1881	0	0	0	0	0	0	0	0	0	0	0	0	0.1	0	0	0
evm.TU.Ga01G1882	0	0	0	0	0	0	0	0	0	0	0	0	0	0	0	0
evm.TU.Ga01G1883	0	1.06	3.16	2.06	10.59	3.8	3.74	5.74	0.13	3.66	2.35	0	1.95	2.94	0.92	0.06
evm.TU.Ga01G1884	0	0	0	0	0	0	0	0	0	0	0	0	0	0	0	0
evm.TU.Ga01G1885	0.16	0.46	0.06	0.48	1.42	0.84	2.66	0.97	0.36	0.73	0.36	0.19	0.56	0.29	0.78	0.18
evm.TU.Ga01G1886	0	0	0	0	0	0	0	0.11	0	0	0	0	0	0	0	0
evm.TU.Ga01G1887	11.75	10.3	7.16	16.38	27.19	23.33	22.93	27.57	19.15	12.43	12.41	15.83	13.81	14.05	15.47	18.7
evm.TU.Ga01G1888	3.59	28.22	12.68	26.06	31.89	32.4	36.86	27.73	23.76	22.51	22.4	10.78	23.51	22.72	60.79	9.32
evm.TU.Ga01G1889	24.35	34.52	33.37	46.32	74.4	52.63	69.66	54.56	28.83	46.47	60.46	168.52	57.68	63.19	54.96	32.04
evm.TU.Ga01G1890	54.93	3.38	5.5	54.08	82.67	117.04	100.29	122.98	20.84	18.6	9.08	11.23	40.07	20.81	32.23	126.59
evm.TU.Ga01G1891	0.72	0.3	0.16	0.39	0.09	0.26	0.57	0.1	0.09	0.43	1.12	0.18	0.34	0.23	0.37	0.24
evm.TU.Ga01G1892	10.35	0.18	0.2	2.22	3.33	7.96	8.98	5.35	1.25	2.58	0.84	0.44	1.34	2.08	0.9	2.02
evm.TU.Ga01G1893	0	0	0	0	0	0	0	0	0	0	0	0	0	0	0	0
evm.TU.Ga01G1894	2.38	13.64	11.99	24.95	63.93	51.08	40.14	63.01	12.23	34.61	18.97	47.12	45.32	37.76	36.72	14.24
evm.TU.Ga01G1895	20.54	3.93	4.82	9.08	16.32	21.8	14.51	21.27	8.85	14.82	5.35	0.92	18.61	16.01	7.73	13.51
evm.TU.Ga01G1896	0.17	1.4	2.34	2.77	2.28	3.93	0.71	1.81	0.15	0.25	0.09	0	0.08	0.16	1.31	0.05
evm.TU.Ga01G1897	0	0	0	0	0	0	0	0	0	0	0	0	0	0	0	0
evm.TU.Ga01G1898	0	0	0	0.19	0	0	0.21	0	0	0	0	0	0	0	0	0
evm.TU.Ga01G1899	2.36	0	0.27	1.23	0.01	0.16	0.12	0	4.62	2.16	0.56	0	0.18	0.83	0.5	0.06
evm.TU.Ga01G1900	0	0	0.01	0.01	0	0.06	0.02	0.08	0.06	0.02	0	0.19	0.06	0.1	0	0.95
evm.TU.Ga01G1901	19.57	12.78	28.86	34.13	82.37	81.83	109.19	78.95	21.14	53.36	21.21	17.71	53.63	62.22	14.42	20.45
evm.TU.Ga01G1902	1.98	4.66	2.24	9.46	34.45	13.19	20.03	20.14	3.69	7.09	7.9	19.55	7.42	4.93	8.22	5.19
evm.TU.Ga01G1903	0	0	0	0	0	0	0	0	0	0	0	0	0	0	0	0
evm.TU.Ga01G1904	10.69	8.73	7.63	15.2	30.24	23.53	29.36	23.5	14.03	17.44	19.51	11.61	24.97	19.99	12.85	19.15
evm.TU.Ga01G1905	0.11	0	0	0	0.05	0.14	0.23	0.03	0	0	0	0.17	0	0	0	0
evm.TU.Ga01G1906	0.3	0.77	2.05	4.79	31.33	9.54	18.49	19.38	1.21	6.97	1.52	0.62	11.51	9.28	1.77	1.14
evm.TU.Ga01G1907	0	0	0	0	0	0	0.26	0	0	0	0	0.44	0.49	0.23	0	0.6
evm.TU.Ga01G1908	8.97	0.9	1.8	3.74	20.68	15.09	4.39	11.72	1.27	0.75	2.23	0.7	7.02	11.14	0.91	2.16
evm.TU.Ga01G1909	2.35	4.2	1.77	4.74	11.35	3.06	4.53	4.93	1.31	5.05	8.52	1.92	5.04	6.26	4.33	3.41
evm.TU.Ga01G1910	0	0	0	0	0	0	0	0	0	0	0	0	0	0	0	0
evm.TU.Ga01G1911	0.01	0.57	0.22	0.97	4.18	9.73	0.26	10.57	0.05	6.94	15.46	0.08	2.64	8.18	0.49	0.1
evm.TU.Ga01G1912	0.34	4.07	0.23	4.25	1.66	3	1.03	1.34	1.35	26.53	41.77	0.14	0.37	0.02	0.01	0.2
evm.TU.Ga01G1913	4.97	4.26	5.74	6.66	7.99	5.35	9.88	5.46	9.09	4.78	5.45	6.79	4.64	5.97	3.11	4.13
evm.TU.Ga01G1914	0	0	0	0	0	0	0	0	0	0	0	0	0	0	0	0
evm.TU.Ga01G1915	0	0	0	0	0	0	0	0	0	0	0	0	0	0	0	0
evm.TU.Ga01G1916	0.32	8.52	4.12	9.86	18.38	6.88	6.14	9.76	6.23	8.28	8.75	1.98	8.13	7.74	17.67	5.73
evm.TU.Ga01G1917	0	0.12	0.1	0.15	0.28	0.15	0.25	0.12	0.09	0.1	0.14	0.05	4.5	0.52	0.2	0.12
evm.TU.Ga01G1918	0.04	0.16	0.26	0.76	0.58	0.07	5.52	0.09	1.01	19.09	1.42	0.09	94.83	67.11	0.08	0.3
evm.TU.Ga01G1919	0	0	0	0	0	0	0	0	0	0	0	0	0	0	0	0
evm.TU.Ga01G1920	1.29	4.14	3.3	7.28	14.04	9.41	12.18	10.25	3.91	8.1	9.23	11.8	8.28	7.3	7.05	5.71
evm.TU.Ga01G1921	64.83	9.14	13.85	35.32	23.45	43.94	40.44	40.99	47.03	24.26	21.51	23.73	77.81	49.98	20.48	48.82
evm.TU.Ga01G1922	0.37	1.53	0.8	3.75	5.4	3.34	4.59	5.41	2.94	2.87	3.81	0.91	5.78	3.58	3.15	1.19
evm.TU.Ga01G1923	9.95	18.23	21.76	51.02	182.98	141.65	117.18	168.12	36.66	53.66	38.56	65.72	73.42	69.49	71.58	49.69
evm.TU.Ga01G1924	0.21	0.36	5.03	14.18	120.26	23.58	55.45	84.85	0.53	14.26	1.36	0.08	35.95	23.12	0.36	0.63
evm.TU.Ga01G1925	30.59	0	0.74	1.53	0	0.03	0	0	0.93	0	0.11	0.1	0	0.06	0.24	3.67
evm.TU.Ga01G1926	0	0	0	0	0	0	0.09	0	0	0	0	0	0	0	0	0
evm.TU.Ga01G1927	0.79	2.64	3.26	6.96	14.88	15.05	9.2	15.76	3.07	7.11	4.74	12.77	10.68	9.05	6.16	2.09
evm.TU.Ga01G1928	37.89	25.21	19.95	42.14	54.08	57.21	48.51	65.42	46.71	41.88	26.45	28.07	42.87	42.43	44.27	56.31
evm.TU.Ga01G1929	6.45	8.13	6.29	18.42	50.48	32.3	20.23	37.52	5.78	18.7	12.39	15.65	18.02	13.03	17.9	13.35
evm.TU.Ga01G1930	0.58	1.45	21.72	30.04	192.38	152.07	133.36	149.08	1.18	76.5	3.44	47.95	81.59	125.1	0.94	11.91
evm.TU.Ga01G1931	0	0	0	0	0	0	0	0	0	0	0	0	0	0	0	0
evm.TU.Ga01G1932	1.6	0.11	0.41	0.83	1.98	1.75	1.81	2.23	0.61	0.52	0.11	19.22	1.71	2.33	0.19	1.26
evm.TU.Ga01G1933	4.41	4.92	3.87	9.42	17.86	11.45	12.22	14.42	6.36	7.83	9.45	46.74	10.97	8.76	10.76	10.98
evm.TU.Ga01G1934	11.43	6.65	3.7	12.7	19.89	10.95	12.6	13.74	11.78	9.1	12.48	26.23	10.51	7.89	10.5	16.68
evm.TU.Ga01G1935	0.77	5.14	3.02	9.99	41.03	32.38	26.98	37.74	1.91	14.6	10.95	61.59	23.63	13.58	11.53	2.2
evm.TU.Ga01G1936	45.78	4.38	2.86	8.89	12.51	10.49	10.85	9.45	14.22	3.63	5.48	12.4	6.05	4.24	6.35	13.02
evm.TU.Ga01G1937	0.06	0.09	0.24	0.23	1	3.45	2.82	3.36	0.45	0.88	0.13	0.05	3.49	2.32	0.13	0.13
evm.TU.Ga01G1938	0.1	1.9	4.54	1.15	0.13	0.25	3.51	0.06	0.78	3.79	5.22	0.89	5.48	7.76	3.45	0.56
evm.TU.Ga01G1939	4.05	3.9	3.75	7.69	10.34	9.22	7.66	9.34	4.02	14.24	5.79	0.7	10	9.5	5.88	7.18
evm.TU.Ga01G1940	8.12	10.4	16.74	18.21	11.51	15.43	13.46	15.66	35.97	13.7	23.55	23.5	17.45	27.87	20.34	16.52
evm.TU.Ga01G1941	0.55	0.3	0.36	1.58	6.65	2.93	4.5	4.54	0.91	1.55	0.73	0.03	2.65	2.19	0.81	0.44
evm.TU.Ga01G1942	0.22	0.72	1.35	1.92	0.46	1.35	4.17	0.39	6.33	4.59	11.72	0	4.04	9.41	0.79	2.24
evm.TU.Ga01G1943	0	0.27	0.1	0	0	0	0	0	0	0	0	0	0.35	0.28	0.82	0
evm.TU.Ga01G1944	0	0	0	0	0	0.01	0	0.01	0	0	0	0	0	0	0	0
evm.TU.Ga01G1945	0	0	0	0	0	0	0	0	0	0	0	0	0	0	0	0
evm.TU.Ga01G1946	0	0.07	1.63	0.17	1.13	1.33	0.38	1.07	0	0.69	0.48	0	0.7	1.46	0.62	0.16
evm.TU.Ga01G1947	28.15	0.38	1.09	1.64	1.78	0.27	0.64	0.44	1.21	0.82	1.68	0.04	0.76	0.84	0.62	4.59
evm.TU.Ga01G1948	0.13	0	0.04	0.15	0.92	0.08	0.13	0.34	0.2	0.24	0.47	0.17	0.12	0.17	0.09	0.03
evm.TU.Ga01G1949	1.2	3.19	3.33	6.81	18.41	13.81	8.03	13.92	3.52	6.91	7.26	0.55	8.89	6.69	5.99	6.09
evm.TU.Ga01G1950	0	0.05	0	0.01	0	0	0	0	0	0	0	0	0	0	0.13	0
evm.TU.Ga01G1951	12.13	48.88	63.12	136.61	440.6	403.89	507.14	512	32.95	171.4	114.86	1354.59	307.22	243.77	130.83	68.79
evm.TU.Ga01G1952	0.02	0	0	0.05	0.34	0.59	0.45	0.3	0	0.16	0	0	0.22	0.17	0	0
evm.TU.Ga01G1953	0.27	0	0.08	0	1.11	0.87	3.38	0.94	0.16	0.3	0	0	1.77	0.94	0	0
evm.TU.Ga01G1954	0	0	0	0	0	0	0	0	0	0	0	0	0	0	0	0
evm.TU.Ga01G1955	0.03	4.59	5.49	6.57	11.51	5.74	6.76	9.41	1.45	13.83	5.87	0.44	19.53	14.51	10.6	0.79
evm.TU.Ga01G1956	84.66	130.48	99.77	193.75	398.02	514.49	274.48	464.98	114.11	377.96	315.63	469.78	630.04	453.26	260.41	168.44
evm.TU.Ga01G1957	0.3	5.04	8.21	5.01	6.88	2.4	8.6	3.43	0.29	17.99	15.44	0.58	23.86	13.45	2.14	12.88
evm.TU.Ga01G1958	0	0	0	0	0	0	0	0	0	0	0	0	0	0	0	0
evm.TU.Ga01G1959	0	0	0.21	0.05	0.05	0.23	0	0.17	0	0.14	0	0	0.29	0.35	0.04	0
evm.TU.Ga01G1960	8.14	4.73	8.68	14.88	19.75	23.36	13.08	31.97	9.7	21.77	8.1	4.38	39.96	55.5	11.88	35.65
evm.TU.Ga01G1961	14.8	11.73	9.79	22.48	25.75	19.45	20.96	19.48	28.45	12.5	10.84	18.54	18.62	19.82	23.09	18.64
evm.TU.Ga01G1962	0.19	0.58	0.52	0.78	2.09	1.17	1.53	1.59	0.36	1.18	1.07	1.35	0.68	0.93	0.86	0.55
evm.TU.Ga01G1963	3.58	17.68	8.62	29.21	51.71	54	29.82	45.26	16.33	34.18	21.48	13.4	36.07	33.63	46.36	19.86
evm.TU.Ga01G1964	0.04	0	0.3	0.03	0.41	0.09	0	0.19	0	0.03	0.1	0.13	0.35	0.03	0.04	0
evm.TU.Ga01G1965	0.19	57.06	184.65	21.69	11.46	2.99	1.89	7.1	0.92	53.74	27.31	3.12	12.36	63.38	8.45	1.55
evm.TU.Ga01G1966	6.48	1.22	1.12	6.19	0.46	0.06	0.69	0.09	0.82	41.24	0.04	0	37.13	29.41	2.86	1.5
evm.TU.Ga01G1967	15.08	66.25	158.33	91.08	35.97	17.25	44.36	24.64	69.31	85.36	84.78	6.64	17.87	75.35	50.71	47.13
evm.TU.Ga01G1968	4.84	4.89	8.04	9.6	28.69	34.25	67.17	30.81	6.92	13.62	10.49	13.67	18.39	20.06	7.65	5.29
evm.TU.Ga01G1969	0	0	0	0.11	0	0	0	0	0	0.03	0	0	0	0	0.09	0
evm.TU.Ga01G1970	9.3	9.24	9.45	24.14	65.21	47.11	54.92	61.05	6.87	25.98	19.91	66.59	38.29	31.84	28.52	11.62
evm.TU.Ga01G1971	0.02	0.42	0.54	0.76	2.07	0.92	1.15	1.67	0.23	0.6	0.79	0.58	0.77	0.55	0.69	0.12
evm.TU.Ga01G1972	300.66	19.28	18.85	72.34	26.19	55.99	70.73	71.81	116.85	50.01	46.46	158.16	28.44	31.68	53.72	112.74
evm.TU.Ga01G1973	4.79	5.05	3.57	13.17	23.4	18.89	11.93	20.48	15.68	7.7	6.09	4.61	11.69	10.76	13.26	15.51
evm.TU.Ga01G1974	0	0	0	0.23	0	0.12	0.01	0	0	0.1	0	0	0	0	0.01	0
evm.TU.Ga01G1975	0	2.78	2.81	2.51	0.06	0	0	0	0.46	4.5	2.11	0.08	0.59	1.84	1.1	0.12
evm.TU.Ga01G1976	0	0	0	0	0	0	0	0	0	0	0	0	0	0	0	0
evm.TU.Ga01G1977	0	0	0	0	0	0	0	0	0	0	0	0	0	0	0	0
evm.TU.Ga01G1978	2.75	19.27	10.6	27.45	99.61	69.66	76.32	80.27	4.78	38.23	37.73	196.77	54.68	31.55	31.94	8.61
evm.TU.Ga01G1979	8.5	24.45	16.67	41.87	112.95	85.76	79.24	96.25	14.63	58.05	44.29	160.2	72.35	56.6	63.57	22.76
evm.TU.Ga01G1980	0	0	0	0	0	0	0	0	0	0	0	0	0	0	0	0
evm.TU.Ga01G1981	0	0	0	0	0	0	0	0	0	0	0	0	0	0	0	0
evm.TU.Ga01G1982	0	0.01	0	0	0.01	0	0.01	0	0	0	0	0	0	0	0	0
evm.TU.Ga01G1983	0	0	0	0	0	0.01	0	0.01	0	0	0.01	0	0	0	0	0
evm.TU.Ga01G1984	0.05	0.61	0.77	1.5	7.35	3.79	4.68	5.12	0.16	1.38	1.59	1.67	2.46	1.86	1.29	0.22
evm.TU.Ga01G1985	25.14	23.66	21.54	46.54	93.92	123.6	87.52	88.91	57.23	72.76	36.27	22.94	94.47	82.9	52.18	36.97
evm.TU.Ga01G1986	21.11	2.56	5.9	8.58	31.73	17.98	54.8	28.41	5.74	16.5	2.53	6.08	14.26	16.26	3.45	7.02
evm.TU.Ga01G1987	0	0	0	0	0	0	0	0	0	0	0	0	0	0	0	0
evm.TU.Ga01G1988	0	0	0	0	0	0	0	0	0	0	0	0	0	0	0	0
evm.TU.Ga01G1989	0	0	0	0	0	0	1.44	0	0	0	0	8.99	2.97	0.2	0	0.04
evm.TU.Ga01G1990	1.86	3.57	2.5	7.89	26.52	15.53	14.85	26.77	1.92	8.09	8.39	22.73	11.1	8.33	9.67	4.7
evm.TU.Ga01G1991	55.57	26.3	13.61	63.21	137.37	157.23	71.44	132.85	61.22	53.89	33.73	13.24	43.61	40.12	56.34	48.19
evm.TU.Ga01G1992	1.54	1.45	1.3	2.32	8.02	4.21	3.36	4.32	1.48	2.84	2.06	5.6	2.35	2.6	2.57	1.52
evm.TU.Ga01G1993	3.59	0	0	0.02	0	0	0	0	0.05	0.05	0	0.04	0	0	0	0.3
evm.TU.Ga01G1994	41.5	0	0.03	0.92	0	0	0	0	1.38	0	0	0	0.06	0	0.72	3.67
evm.TU.Ga01G1995	2.22	2.11	1.95	1.75	3.55	7.36	18	3.6	3.23	1.41	2.57	7.49	5.54	3.68	4.87	1.4
evm.TU.Ga01G1996	0	0.27	0.37	0.37	0.58	0.16	1.23	0.22	0.1	0.82	0.04	0.29	0.42	0.57	0.26	0
evm.TU.Ga01G1997	0.01	11.35	15.19	8.29	2.89	11.04	22.63	5.4	1.41	34.27	30.33	23.46	17.73	20.81	9.37	1.48
evm.TU.Ga01G1998	0.2	21.59	0.17	0.81	0	0.08	0.14	0.11	0.07	0.37	7.06	5.67	3.28	1.18	1.9	0.56
[truncated: 38,962 more rows]

## Sheet: Fig 2b
CAGE-seq cluster resolution
Cluster	Anther	Bract	Cotyledon	Flower-0DPA	Ovule-0DPA	Ovule-10DPA	Ovule-20DPA	Ovule-5DPA	Petal	Leaf	Phloem	Seed	Seedling_root	Seedling_stem	Sepal	Stigma
cluster_14392	10	4	3	4	3	3	2	4	3	4	3	2	3	2	4	5
cluster_14393	53	45	25	94	104	65	44	108	67	17	31	24	109	87	104	80
cluster_6772	1	5	5	4	4	12	10	8	3	6	9	11	7	8	11	3
cluster_14395	24	37	28	51	37	36	30	33	37	37	36	25	48	28	44	47
cluster_14397	2	19	19	12	3	12	3	4	2	15	2	19	3	15	3	2
cluster_14399	2	3	3	7	4	6	6	7	6	4	6	1	7	4	5	7
cluster_6774	NA	3	3	3	18	15	15	23	1	2	NA	NA	NA	2	15	2
cluster_6775	NA	1	1	5	5	6	NA	6	NA	5	NA	NA	NA	2	NA	NA
cluster_6776	25	20	19	21	20	33	19	16	16	17	16	25	30	16	32	32
cluster_6777	14	15	13	13	13	13	13	13	15	15	15	13	13	13	14	13
cluster_14405	NA	1	2	1	1	2	2	2	2	2	1	NA	2	2	2	1
cluster_6779	2	2	2	2	2	2	2	2	2	2	2	1	2	1	2	2
cluster_14407	1	1	1	1	1	1	2	1	1	1	1	2	1	2	1	2
cluster_14410	2	2	2	2	1	1	2	2	2	1	1	1	2	2	2	2
cluster_14412	2	1	4	5	3	3	2	4	1	4	1	NA	2	2	1	1
cluster_6780	9	6	5	6	10	3	8	3	3	3	2	9	3	2	9	14
cluster_14414	1	3	1	4	2	2	2	1	1	3	14	4	1	4	3	3
cluster_14415	2	2	2	2	3	1	1	2	2	2	2	1	2	2	2	3
cluster_14416	NA	NA	NA	3	3	3	5	3	4	1	NA	NA	1	3	3	NA
cluster_6781	2	1	2	2	2	1	2	2	2	2	2	2	1	1	1	2
cluster_14420	2	2	2	2	2	2	2	2	2	2	2	2	2	2	2	2
cluster_14422	1	2	2	2	2	2	2	2	2	2	2	2	2	2	2	2
cluster_14424	2	2	2	1	1	1	2	1	1	1	1	2	1	1	1	1
cluster_6784	2	2	5	2	2	3	2	2	2	2	2	3	2	4	2	4
cluster_14426	3	3	3	2	3	2	3	2	1	3	3	2	3	2	2	3
cluster_14427	NA	49	88	50	69	68	41	56	46	72	50	23	57	67	47	37
cluster_14428	1	57	68	93	59	83	76	90	30	87	65	1	80	86	80	58
cluster_14429	NA	6	12	15	14	14	9	12	12	12	6	1	13	12	8	13
cluster_14430	4	5	5	5	5	5	5	5	5	5	5	5	5	5	5	5
cluster_6787	48	28	47	47	47	47	47	47	47	43	41	28	47	47	47	45
cluster_14432	3	6	3	5	4	5	5	6	4	4	4	6	5	4	5	2
cluster_14440	2	2	2	2	5	5	2	5	2	3	2	2	2	4	2	2
cluster_14442	3	13	4	9	6	9	3	6	2	6	5	10	6	3	6	2
cluster_14443	NA	16	20	17	10	20	17	18	28	28	28	1	30	43	10	5
cluster_14444	8	NA	NA	7	9	NA	5	NA	5	NA	NA	NA	NA	NA	NA	8
cluster_14445	2	1	2	2	2	2	2	2	1	1	2	3	2	2	2	1
cluster_14447	3	NA	NA	2	4	3	3	NA	2	2	1	2	3	2	1	3
cluster_14448	24	1	NA	23	32	43	39	32	32	15	1	1	16	NA	NA	28
cluster_14449	2	NA	NA	23	23	2	25	9	25	1	NA	NA	1	2	1	5
cluster_14450	7	7	7	7	7	7	7	7	7	7	7	7	7	7	7	7
cluster_14451	6	3	25	3	3	3	4	3	3	4	4	3	4	8	4	3
cluster_6789	1	NA	17	21	20	21	4	20	22	22	19	1	20	20	1	1
cluster_6791	4	6	3	5	3	3	3	4	3	3	3	3	3	3	3	4
cluster_6793	19	41	41	40	36	38	39	36	39	39	40	11	41	40	40	36
cluster_14452	2	2	1	2	1	1	1	2	1	1	1	1	2	2	1	2
cluster_14454	1	1	2	2	1	2	2	2	1	1	2	2	2	1	2	2
cluster_14455	2	2	2	2	2	2	2	2	2	2	2	2	2	2	2	2
cluster_14456	NA	2	3	3	3	3	4	3	3	3	3	4	3	4	2	NA
cluster_14457	3	3	1	4	3	3	3	3	3	3	4	1	4	3	2	3
cluster_6794	NA	2	1	1	1	2	2	2	1	1	2	NA	2	2	2	1
cluster_6797	1	2	3	2	3	3	3	3	3	2	3	NA	2	3	1	3
cluster_6798	NA	2	2	2	1	1	1	1	1	1	1	2	1	1	1	1
cluster_6799	1	12	NA	1	2	2	2	2	12	1	1	NA	2	1	1	12
cluster_14460	43	29	30	39	40	30	31	41	29	30	30	40	29	29	31	31
cluster_6803	99	98	4	118	101	98	95	117	113	143	76	1	89	17	95	96
cluster_6804	2	2	2	2	2	2	2	2	2	2	2	3	2	2	2	2
cluster_14461	1	1	1	1	1	1	1	1	1	1	1	1	1	1	1	1
cluster_6805	3	129	143	127	128	141	141	133	129	134	85	138	72	141	129	127
cluster_14462	NA	61	1	14	68	68	NA	69	1	1	NA	NA	NA	NA	61	57
cluster_14463	NA	2	2	1	2	2	1	2	2	1	2	1	2	1	2	1
cluster_14464	2	NA	1	5	2	NA	1	1	1	1	NA	1	2	1	2	3
cluster_14465	5	NA	NA	5	4	3	4	4	3	1	7	7	7	NA	1	6
cluster_6808	4	2	3	3	3	3	3	3	3	3	3	2	3	4	3	3
cluster_6809	18	25	25	25	28	28	25	28	25	24	23	2	26	23	28	25
cluster_14469	25	11	24	11	15	24	24	24	10	24	25	NA	24	25	12	24
cluster_6810	3	3	3	3	3	3	3	3	3	3	3	3	3	3	3	3
cluster_14472	1	2	2	1	2	2	2	2	2	2	1	1	2	1	2	1
cluster_6813	6	5	5	6	5	6	6	5	5	6	6	6	3	6	6	6
cluster_14474	NA	3	3	2	3	7	4	8	1	1	NA	4	5	3	3	1
cluster_14477	2	1	2	3	3	3	2	1	2	4	2	3	3	3	5	3
cluster_6814	8	34	32	38	35	28	26	21	26	27	40	21	28	35	38	9
cluster_14480	2	2	2	9	9	2	2	2	9	2	2	5	2	2	9	9
cluster_14481	13	15	12	15	15	15	15	15	15	15	15	2	15	15	15	15
cluster_14482	13	14	14	14	14	14	14	14	15	14	15	17	11	15	14	14
cluster_14483	3	37	23	26	26	26	26	23	21	38	38	22	26	25	22	15
cluster_6815	15	11	19	20	10	10	9	17	12	16	22	4	9	17	8	17
cluster_6819	5	4	2	4	4	4	2	4	4	2	2	4	1	2	4	4
cluster_6820	1	2	3	2	2	2	2	2	2	2	2	NA	2	2	1	52
cluster_14487	2	2	3	2	2	2	2	2	2	2	2	2	2	2	2	2
cluster_14489	18	1	NA	18	NA	NA	NA	NA	18	NA	NA	1	NA	NA	NA	18
cluster_6822	13	7	7	13	8	8	14	7	8	7	7	7	7	7	7	22
cluster_6823	21	22	21	22	21	22	21	21	22	22	21	34	20	20	21	21
cluster_6824	6	6	6	6	5	5	6	6	6	6	6	5	6	6	6	6
cluster_6826	17	9	18	17	24	17	12	10	24	10	17	18	17	9	10	17
cluster_6827	1	1	1	2	1	NA	1	1	2	2	2	2	2	3	2	2
cluster_14491	128	31	1	10	53	111	53	123	32	10	31	80	53	1	54	55
cluster_14493	3	3	3	2	3	3	3	2	3	3	3	3	2	3	3	2
cluster_14494	1	2	4	2	2	2	2	2	1	2	2	1	4	4	2	2
cluster_6828	2	2	2	3	2	3	2	2	2	3	4	2	3	2	2	2
cluster_6830	1	1	2	2	2	2	2	2	2	2	1	2	2	2	2	2
cluster_6831	1	1	1	1	1	1	1	2	1	2	1	1	2	1	1	2
cluster_14495	1	7	8	8	7	8	7	7	8	7	7	2	8	8	8	8
cluster_14497	1	14	21	10	2	1	2	1	3	21	9	1	3	2	3	3
cluster_6833	66	56	50	51	54	51	89	45	46	46	46	1	45	45	56	48
cluster_14498	4	4	3	4	5	4	3	4	2	4	4	1	4	4	4	2
cluster_14505	1	2	2	2	2	1	2	2	2	1	1	NA	2	2	1	2
cluster_6839	1	3	3	3	1	3	1	3	3	3	3	3	3	3	1	3
cluster_6840	1	11	5	12	4	14	15	13	18	13	10	NA	12	12	12	12
cluster_14508	7	3	4	2	3	2	4	4	5	5	2	4	4	2	6	7
cluster_14510	1	2	1	1	1	1	1	1	1	1	1	1	1	2	1	1
cluster_6844	16	6	4	5	5	5	6	5	5	5	6	7	4	4	5	38
cluster_6845	1	2	1	2	2	2	2	2	2	2	2	NA	1	2	2	2
cluster_6846	1	1	2	1	1	1	2	1	1	2	1	NA	2	2	2	1
cluster_14513	15	69	78	78	70	69	5	83	31	69	69	97	70	62	71	5
cluster_6852	4	3	3	5	3	3	3	3	3	3	3	2	3	3	3	4
cluster_6853	35	4	36	24	49	53	33	52	53	23	54	3	27	38	35	28
cluster_6855	2	1	NA	2	NA	1	1	1	2	NA	NA	1	NA	NA	NA	2
cluster_14516	9	11	9	12	9	13	9	10	11	11	9	12	11	12	10	7
cluster_14519	69	1	NA	52	NA	NA	NA	NA	49	NA	NA	NA	NA	NA	NA	54
cluster_14520	2	2	NA	3	2	1	4	NA	4	2	NA	6	6	7	2	2
cluster_14522	2	5	NA	2	2	NA	3	NA	2	2	NA	2	NA	NA	4	2
cluster_14523	14	4	NA	8	7	NA	7	NA	7	15	1	5	NA	1	7	13
cluster_14524	5	4	NA	4	4	NA	4	NA	4	4	3	12	NA	1	5	4
cluster_14525	4	2	NA	3	3	1	2	NA	2	2	NA	2	3	2	3	3
cluster_14527	3	NA	NA	4	NA	NA	NA	NA	2	1	NA	NA	NA	NA	NA	3
cluster_14528	4	1	NA	29	28	NA	1	NA	26	1	NA	1	NA	NA	NA	3
cluster_14532	3	5	5	5	5	4	5	5	5	5	5	1	4	4	5	5
cluster_6860	4	4	3	2	3	6	6	4	4	2	1	5	4	4	5	NA
cluster_14533	27	25	26	24	23	23	23	23	25	26	26	23	26	26	25	26
cluster_14534	2	1	NA	2	NA	NA	2	NA	2	2	4	NA	NA	2	4	2
cluster_14535	63	32	34	27	1	NA	NA	1	7	34	35	NA	32	30	33	35
cluster_6861	NA	38	37	38	50	37	13	25	79	43	38	NA	59	44	42	38
cluster_14537	85	75	77	76	NA	NA	3	NA	75	68	64	29	61	59	75	77
cluster_14538	4	6	6	6	NA	NA	7	NA	6	6	6	1	2	6	6	10
cluster_14539	4	4	4	3	6	1	5	NA	4	3	4	5	5	5	4	4
cluster_6862	3	2	2	2	2	2	3	2	3	3	3	6	2	2	2	2
cluster_14540	2	2	2	2	2	2	2	2	2	2	2	1	2	2	2	2
cluster_6863	115	112	156	171	125	147	120	145	159	132	150	135	144	144	147	148
cluster_6864	59	80	76	83	87	85	84	85	88	90	85	75	85	86	83	89
cluster_6865	139	118	104	119	131	124	112	115	112	121	114	140	111	127	129	132
cluster_6866	4	4	22	3	4	19	16	5	9	5	5	47	4	3	4	5
cluster_6867	2	2	2	2	2	3	2	2	3	2	2	6	3	2	3	2
cluster_6869	7	26	26	26	25	1	39	1	26	25	24	NA	38	1	25	1
cluster_14542	11	10	11	11	10	11	11	11	10	11	11	12	3	3	10	11
cluster_14544	5	7	7	5	5	7	8	6	7	8	8	12	10	6	7	7
cluster_14547	9	9	10	9	9	9	9	9	9	9	9	11	10	9	9	8
cluster_6870	8	17	7	8	NA	1	7	NA	8	9	7	NA	7	8	27	27
cluster_6872	73	72	65	66	63	3	64	63	64	28	4	73	45	63	67	70
cluster_6873	NA	NA	1	2	1	2	NA	2	NA	NA	NA	1	NA	NA	NA	NA
cluster_14549	53	31	40	42	43	44	43	43	42	41	30	45	21	40	40	43
cluster_14550	2	1	2	2	2	2	2	2	1	2	2	NA	1	2	NA	1
cluster_14551	8	1	1	8	2	2	2	2	NA	2	NA	NA	2	2	NA	3
cluster_14552	6	1	NA	4	1	NA	21	NA	70	1	NA	2	NA	NA	NA	23
cluster_6874	6	1	NA	2	1	NA	NA	NA	4	2	NA	NA	NA	NA	1	2
cluster_6875	2	2	NA	2	3	11	11	NA	2	4	NA	2	1	2	1	2
cluster_6876	5	6	NA	3	7	1	11	NA	11	5	NA	2	NA	2	11	4
cluster_6877	3	2	NA	2	5	1	1	NA	8	4	1	2	NA	1	2	2
cluster_6878	2	1	NA	2	1	NA	2	NA	1	2	NA	2	NA	NA	2	2
cluster_6879	4	4	NA	4	4	NA	3	NA	2	3	NA	1	NA	NA	1	4
cluster_6880	2	2	NA	2	1	NA	1	NA	2	2	NA	1	NA	NA	NA	2
cluster_6881	86	NA	NA	132	1	NA	NA	NA	121	NA	NA	NA	NA	NA	NA	87
cluster_6882	2	1	NA	2	2	1	4	NA	2	1	NA	1	NA	NA	2	2
cluster_14554	1	1	NA	1	1	NA	1	NA	1	NA	NA	NA	NA	NA	NA	1
cluster_6883	1	1	NA	2	1	NA	2	NA	2	1	1	2	1	NA	2	1
cluster_6884	2	1	NA	2	2	NA	2	NA	1	2	NA	1	NA	1	1	2
cluster_14557	1	2	NA	2	1	2	1	1	2	2	2	2	2	2	2	1
cluster_6885	2	4	2	6	2	2	6	2	4	6	6	4	5	4	3	4
cluster_6886	1	2	2	2	1	2	2	2	2	2	2	2	2	2	2	2
cluster_6887	13	12	13	13	7	7	13	7	13	13	13	13	7	12	13	6
cluster_6888	2	1	NA	2	2	4	2	2	1	12	5	3	5	5	1	2
cluster_6890	2	3	3	3	3	3	3	3	4	3	3	5	3	3	3	2
cluster_14564	4	23	16	23	17	22	20	21	19	21	5	17	5	21	17	21
cluster_6891	2	3	2	3	3	8	7	3	3	3	3	7	2	2	3	3
cluster_6892	14	27	18	26	27	17	25	29	20	28	27	14	26	26	27	26
cluster_6893	43	36	47	24	32	42	50	27	47	40	26	26	42	46	38	47
cluster_6895	2	2	1	2	2	2	2	2	2	2	2	1	2	2	2	1
cluster_6899	1	2	NA	38	3	2	2	2	2	23	23	24	3	1	2	7
cluster_6901	2	2	2	2	2	2	2	2	2	2	2	2	2	2	2	2
cluster_14570	2	1	NA	4	NA	NA	1	NA	4	NA	NA	NA	NA	NA	NA	3
cluster_14573	NA	108	110	94	108	50	87	81	5	91	90	106	66	92	61	1
cluster_14574	NA	65	83	134	184	164	169	81	163	166	83	82	166	78	155	105
cluster_14575	3	3	4	3	3	3	3	3	3	3	4	4	4	4	4	3
cluster_6907	5	8	6	4	5	6	5	5	5	7	6	15	5	5	5	6
cluster_14577	12	10	12	11	10	10	10	11	12	10	11	10	10	12	11	11
cluster_14579	9	9	8	9	10	10	9	8	11	10	8	9	8	9	10	9
cluster_14580	38	38	46	44	44	44	37	46	38	37	40	2	46	46	44	43
cluster_14582	5	4	4	4	4	4	4	4	4	5	4	5	4	4	4	5
cluster_14584	2	4	2	2	2	3	4	4	4	4	4	4	4	3	2	2
cluster_6908	2	2	3	3	2	2	2	2	2	2	2	2	2	2	2	2
cluster_14585	22	24	1	22	22	22	22	22	22	22	22	NA	22	21	22	22
cluster_14586	12	NA	NA	5	NA	NA	NA	NA	13	1	NA	NA	2	NA	NA	13
cluster_6910	2	2	2	2	2	2	2	2	2	2	2	2	2	2	2	2
cluster_6911	4	4	4	4	4	4	4	4	4	5	5	5	4	5	4	4
cluster_14588	2	2	2	2	23	2	2	2	2	3	23	22	3	2	3	2
cluster_14589	9	22	26	10	10	21	10	20	10	21	25	21	21	20	11	12
cluster_14591	NA	1	NA	2	2	NA	NA	2	1	2	32	1	2	2	NA	NA
cluster_14592	72	2	NA	32	3	44	47	39	37	73	NA	NA	1	NA	1	2
cluster_6917	4	6	5	5	5	5	4	4	3	3	5	6	4	4	6	4
cluster_14594	NA	2	2	4	2	3	3	5	3	2	2	4	2	2	5	1
cluster_14596	27	26	NA	26	26	26	26	26	26	27	27	NA	26	26	27	26
cluster_14597	1	1	NA	2	1	2	2	2	2	1	2	1	2	2	1	2
cluster_14598	9	9	9	9	2	1	2	2	8	7	3	9	2	NA	2	2
cluster_6920	1	NA	NA	2	2	2	1	1	2	1	1	NA	1	1	1	1
cluster_6922	NA	NA	NA	16	16	16	NA	16	1	NA	11	NA	1	NA	NA	1
cluster_6923	2	NA	NA	2	3	2	2	2	2	2	1	NA	1	3	2	2
cluster_14599	92	NA	NA	86	1	NA	NA	NA	21	NA	NA	NA	103	11	1	85
cluster_6927	1	24	23	23	18	23	23	23	23	23	24	NA	23	24	23	1
cluster_6929	NA	4	2	5	4	1	1	3	2	5	5	NA	3	3	5	NA
cluster_6931	NA	4	1	80	54	71	31	1	34	73	19	NA	70	73	14	5
cluster_6933	NA	3	3	2	2	3	NA	2	1	2	3	NA	3	3	4	1
cluster_14600	5	5	3	3	2	5	5	5	5	5	2	10	2	2	5	5
cluster_14601	1	NA	1	6	NA	1	5	NA	5	5	5	NA	5	5	1	NA
cluster_14602	NA	1	13	13	2	12	1	3	2	13	11	NA	12	13	2	NA
cluster_6934	1	1	2	1	2	NA	2	2	1	1	2	1	2	1	2	NA
cluster_6935	NA	NA	NA	3	NA	NA	2	NA	2	48	2	2	2	2	NA	1
cluster_14604	23	15	15	16	23	17	16	23	15	16	14	16	15	16	16	24
cluster_14605	11	52	54	14	51	52	20	20	12	20	14	14	13	10	52	15
cluster_14606	NA	2	2	2	1	2	2	1	2	2	2	1	2	2	2	2
cluster_14607	NA	11	11	11	9	1	11	NA	6	11	5	6	1	12	12	1
cluster_14608	NA	2	2	1	1	NA	2	1	2	2	1	2	1	2	2	2
cluster_6937	NA	2	2	2	2	2	2	2	1	2	2	1	2	2	2	16
cluster_14610	10	10	3	10	10	10	10	10	10	4	4	10	2	4	10	10
cluster_14611	11	11	11	17	11	10	15	11	17	11	11	11	11	11	11	11
cluster_6939	NA	1	2	2	2	1	2	2	2	1	1	2	2	1	2	1
cluster_14613	NA	4	4	1	4	NA	NA	NA	4	1	4	NA	4	NA	4	1
cluster_6941	12	12	15	11	12	12	12	12	12	13	15	12	15	15	12	12
cluster_6942	8	9	15	9	12	9	13	11	17	8	8	20	27	15	9	12
cluster_6943	NA	3	3	3	3	3	3	3	3	3	3	3	2	3	2	3
cluster_6945	2	2	2	2	3	3	3	3	3	3	3	2	3	3	3	3
cluster_6948	84	1	NA	84	NA	NA	1	4	1	95	6	NA	1	NA	1	85
cluster_14615	3	3	3	3	4	3	4	3	4	3	4	2	3	3	3	4
cluster_14617	2	2	2	2	2	37	2	2	2	3	34	2	2	2	2	2
cluster_14618	44	NA	40	52	45	86	79	73	50	122	116	6	118	114	5	51
cluster_14619	43	5	5	25	39	37	6	6	17	18	25	7	40	27	13	36
cluster_6950	2	3	2	2	2	3	2	2	3	2	2	2	2	2	2	3
cluster_6952	7	7	7	7	7	6	7	7	7	7	7	7	7	7	7	7
cluster_6954	2	2	2	2	2	2	2	2	2	2	2	5	2	2	2	1
cluster_6955	2	2	1	2	2	2	2	2	1	2	2	2	2	2	2	2
cluster_6957	4	4	5	4	5	2	24	2	4	4	4	3	4	5	4	4
cluster_6958	2	2	1	2	2	46	2	2	2	3	2	2	2	46	2	2
cluster_6959	3	3	3	3	3	NA	3	NA	3	3	3	NA	2	3	3	1
cluster_14621	1	2	2	2	5	4	2	4	3	3	5	1	5	5	2	2
cluster_6962	8	8	7	8	7	8	7	8	8	7	7	9	7	8	8	8
cluster_6963	NA	2	2	2	2	2	2	2	2	2	2	NA	2	2	1	2
cluster_14624	NA	2	7	2	2	2	2	2	2	2	2	7	3	4	2	1
cluster_14625	1	1	2	2	1	2	2	1	1	2	1	1	2	1	1	1
cluster_14626	19	17	17	17	17	17	17	17	17	17	17	15	17	17	17	18
cluster_6964	4	4	3	4	NA	1	4	1	4	4	4	1	3	1	5	4
cluster_14627	4	NA	NA	4	NA	1	1	NA	2	NA	NA	NA	NA	NA	1	4
cluster_14628	2	2	2	2	2	2	2	2	2	2	2	1	2	2	2	2
cluster_6966	1	8	9	2	2	NA	3	NA	4	7	4	NA	1	3	3	4
cluster_6968	24	15	24	7	24	24	24	24	24	3	2	2	14	6	6	24
cluster_6970	27	26	45	46	45	44	45	44	44	48	46	17	45	46	46	36
cluster_6972	3	7	7	7	1	8	2	2	3	2	4	7	7	8	7	7
cluster_14632	1	1	1	2	1	2	2	2	1	2	2	1	1	2	1	2
cluster_14634	2	2	2	2	2	2	2	2	2	2	2	1	2	2	1	2
cluster_14637	1	2	2	2	2	2	2	1	2	1	2	2	2	1	2	2
cluster_14638	NA	3	3	3	3	3	3	3	3	3	3	4	3	3	3	3
cluster_6974	2	2	2	2	1	2	2	2	2	2	2	1	1	1	2	2
cluster_14639	7	7	6	8	7	6	8	7	8	7	7	8	3	6	8	7
cluster_14640	2	2	2	2	2	2	3	2	2	2	NA	1	1	2	2	2
cluster_14642	NA	2	2	2	2	3	1	2	2	2	2	2	2	2	2	2
cluster_14643	2	18	18	9	13	13	18	13	13	14	18	8	18	13	17	4
cluster_6977	5	5	1	5	5	5	NA	2	2	4	4	2	4	4	5	2
cluster_6978	9	8	8	8	8	8	8	8	8	8	8	8	8	8	8	8
cluster_6982	43	17	19	20	20	20	20	20	20	20	17	29	20	19	19	NA
cluster_6983	6	7	8	9	8	8	7	8	7	7	7	7	7	8	8	7
cluster_6984	5	2	1	5	1	NA	2	NA	2	2	1	1	NA	NA	2	2
cluster_14644	NA	22	83	24	10	1	NA	NA	77	36	3	NA	35	NA	22	60
cluster_14645	8	1	24	24	23	24	26	16	24	1	1	1	15	24	15	15
cluster_14646	2	1	1	1	2	2	1	1	1	2	2	2	1	2	2	2
cluster_6987	47	48	48	47	6	46	47	8	47	47	47	10	47	47	47	46
cluster_14647	4	3	3	4	3	4	3	3	3	4	4	4	3	3	4	4
cluster_14650	4	4	4	4	4	4	4	4	4	4	4	4	4	4	4	4
cluster_14652	9	NA	NA	9	1	1	NA	1	NA	NA	NA	NA	NA	1	NA	4
cluster_6989	2	1	1	2	2	2	2	2	2	1	2	2	2	2	2	2
cluster_6996	3	2	3	3	3	3	3	3	3	3	3	4	3	3	3	3
cluster_7001	23	23	23	23	23	24	23	24	23	23	23	23	24	24	23	21
cluster_7002	10	18	19	2	3	2	2	3	2	19	8	19	3	3	4	4
cluster_14655	NA	1	NA	NA	NA	NA	6	1	6	1	NA	NA	3	NA	1	1
cluster_7003	13	16	7	13	13	21	13	13	13	13	10	21	22	21	13	22
cluster_14659	4	4	3	4	4	5	6	6	4	5	4	3	6	6	4	6
cluster_7004	7	2	2	4	4	3	10	11	14	10	10	1	2	4	10	3
cluster_7012	NA	8	7	7	11	8	6	7	6	7	6	7	7	6	11	1
cluster_7013	2	3	6	3	3	7	2	3	4	6	2	NA	3	6	4	3
cluster_14660	5	4	3	4	4	3	3	5	4	3	3	3	3	3	5	5
cluster_14661	3	3	3	3	3	3	3	3	3	3	3	3	3	3	3	2
cluster_14662	NA	3	2	3	2	1	1	3	1	3	2	2	2	2	3	NA
cluster_7016	24	NA	NA	4	1	NA	NA	NA	1	NA	NA	NA	NA	NA	NA	26
cluster_7017	NA	NA	1	2	2	1	2	2	2	2	2	1	2	2	NA	NA
cluster_7020	NA	1	NA	NA	1	NA	75	1	NA	88	70	NA	94	88	NA	NA
cluster_7021	NA	NA	NA	25	42	50	46	NA	1	61	1	NA	69	69	NA	NA
cluster_7022	NA	16	16	40	23	16	3	2	57	2	16	NA	16	32	16	15
cluster_7023	NA	3	13	2	58	NA	1	57	2	16	13	NA	1	14	3	14
cluster_7024	7	9	8	15	8	15	16	9	15	13	15	2	15	9	8	7
cluster_7031	2	2	2	2	2	2	2	2	2	2	1	1	2	2	2	2
cluster_7033	1	2	2	2	2	2	2	1	2	1	2	2	2	2	2	2
cluster_7035	3	3	3	3	3	3	3	3	3	3	3	3	3	2	3	3
cluster_14667	18	5	7	5	18	5	22	11	5	9	5	6	24	6	4	6
cluster_14668	8	3	3	3	3	17	17	15	17	3	3	20	4	4	17	6
cluster_14672	1	70	66	66	53	67	71	65	71	66	65	50	28	65	71	71
cluster_14673	NA	2	2	1	1	2	2	2	2	1	2	16	3	2	2	9
cluster_14675	19	22	22	3	22	9	22	21	31	22	22	31	22	22	22	4
cluster_14677	1	5	2	3	3	4	2	5	22	2	2	2	6	2	3	2
cluster_14678	NA	4	2	2	2	2	3	2	3	3	2	2	2	2	2	2
cluster_14679	55	52	55	43	11	19	19	8	44	44	55	14	23	55	55	55
cluster_14680	1	3	4	4	4	4	4	3	3	4	3	4	4	4	4	4
cluster_14681	3	2	2	25	26	26	26	8	10	10	9	27	14	2	24	27
cluster_14682	6	10	16	6	12	14	12	11	11	10	12	16	11	20	11	15
cluster_7037	25	30	26	26	30	35	35	26	35	30	30	34	25	26	30	29
cluster_14685	2	2	2	2	2	2	2	2	2	2	2	2	2	2	2	2
cluster_7038	NA	2	2	2	2	2	2	2	2	2	2	2	2	1	1	1
cluster_7039	86	128	149	126	147	130	126	148	126	98	126	23	120	93	128	43
cluster_7045	NA	7	7	7	6	7	7	7	7	7	7	4	4	7	7	NA
cluster_7048	1	23	22	43	70	49	50	82	81	55	37	1	94	67	62	72
cluster_14686	2	2	1	2	2	2	2	2	2	2	2	1	1	2	2	1
cluster_7050	12	12	13	11	12	13	12	12	12	13	12	22	14	12	5	12
cluster_7051	31	9	9	9	17	30	13	24	9	9	10	9	24	24	9	24
cluster_7052	2	2	2	2	2	2	2	2	2	2	2	2	2	2	2	2
cluster_7053	20	NA	NA	31	10	NA	1	1	20	1	NA	8	NA	1	NA	17
cluster_14688	4	2	1	4	2	2	2	2	2	2	2	1	2	4	2	4
cluster_14689	10	10	10	10	10	10	10	10	10	10	10	10	10	10	10	10
cluster_7056	2	2	2	2	2	1	1	2	1	2	2	2	2	2	2	2
cluster_7059	NA	11	12	17	1	12	12	4	12	12	12	NA	12	12	13	6
cluster_7061	NA	3	NA	2	1	NA	1	NA	NA	3	4	NA	9	NA	1	10
cluster_14692	NA	1	NA	2	2	2	1	2	2	2	1	NA	2	2	NA	NA
cluster_7062	2	2	NA	2	2	2	2	NA	2	2	NA	2	NA	1	2	2
cluster_14693	2	NA	NA	2	NA	NA	NA	NA	1	NA	NA	1	NA	NA	NA	2
cluster_14694	1	1	2	1	1	2	2	2	1	2	2	2	1	1	1	2
cluster_14697	1	2	2	2	2	2	2	2	2	2	2	1	2	2	2	2
cluster_14699	2	2	2	2	2	2	2	2	2	3	2	2	2	2	2	2
cluster_7065	5	1	NA	5	5	NA	NA	NA	4	4	NA	5	NA	NA	5	5
cluster_7066	3	3	3	3	3	4	3	5	7	3	3	4	3	3	6	4
cluster_7067	1	1	2	2	1	2	2	2	1	2	2	1	2	2	2	2
cluster_7068	2	1	1	1	2	2	1	2	1	2	2	NA	2	1	2	1
cluster_14700	9	9	9	9	9	9	9	9	9	9	9	9	9	9	9	9
cluster_14702	65	NA	NA	58	NA	NA	1	NA	106	1	NA	NA	NA	NA	NA	61
cluster_14704	2	3	NA	3	2	NA	1	NA	2	1	NA	1	NA	NA	1	2
cluster_14705	1	2	2	2	2	2	2	2	2	2	2	2	2	2	2	1
cluster_7075	31	29	26	29	29	26	29	29	29	29	29	29	26	27	27	32
cluster_7076	20	24	7	24	11	6	24	6	6	23	23	29	7	22	22	23
cluster_7077	29	3	3	11	3	3	36	3	23	3	7	36	3	16	3	21
cluster_7079	NA	1	2	2	2	4	1	2	1	2	2	1	3	2	1	2
cluster_7080	NA	3	2	4	3	2	3	3	5	3	2	2	2	2	2	1
cluster_7081	14	15	18	12	19	17	17	17	17	17	14	12	17	15	15	14
cluster_7082	3	2	2	2	2	2	2	2	2	2	2	2	2	2	2	2
cluster_7083	4	3	3	3	3	3	3	3	3	3	3	3	3	3	3	3
cluster_7086	4	4	4	4	4	4	4	4	4	4	4	4	4	4	4	4
cluster_7087	16	34	53	16	6	12	17	5	17	25	53	5	38	33	40	6
cluster_14707	2	2	2	1	1	2	1	2	2	2	2	1	2	2	2	2
cluster_7088	2	27	26	34	18	71	26	26	26	32	99	72	81	26	74	11
cluster_14712	NA	2	1	3	3	4	2	4	2	6	1	NA	NA	1	4	4
cluster_7090	1	2	2	2	2	2	2	2	1	2	1	2	2	3	2	2
cluster_7092	3	1	1	3	3	3	3	3	2	3	1	NA	3	1	1	3
cluster_14713	14	14	14	16	16	16	15	16	14	14	13	15	14	15	16	16
cluster_14714	1	2	1	1	1	1	2	1	1	2	2	1	1	1	1	2
cluster_14715	5	12	4	5	12	10	5	11	5	4	5	11	5	5	6	4
cluster_7095	4	5	3	3	3	7	4	5	5	8	3	3	5	2	1	2
cluster_7099	1	1	2	2	2	1	1	2	1	2	2	2	2	1	1	2
cluster_7101	2	2	2	1	1	1	2	1	2	1	1	2	2	1	1	2
cluster_7108	NA	1	2	2	1	2	2	1	1	2	1	2	1	1	2	1
cluster_7109	5	6	6	5	5	6	6	5	6	7	4	6	6	6	6	6
cluster_7111	1	25	25	21	27	27	27	28	28	27	27	1	27	27	27	1
cluster_7112	1	2	2	1	1	1	1	2	1	1	2	1	1	2	1	2
cluster_7114	1	22	22	6	26	5	23	26	25	7	3	4	26	26	14	26
cluster_14717	1	2	2	2	1	1	1	3	1	2	2	NA	2	2	2	2
cluster_14718	3	3	3	2	3	3	3	3	3	3	3	2	3	3	3	3
cluster_14720	2	1	2	2	1	2	2	1	2	1	2	1	2	1	2	2
cluster_7115	1	2	3	1	17	18	1	9	17	3	16	2	2	2	8	NA
cluster_14722	2	6	6	6	6	5	6	6	6	6	6	6	6	6	6	3
cluster_14723	17	14	8	11	17	12	17	17	14	17	17	13	9	10	12	6
cluster_14727	1	1	2	1	1	1	1	2	1	1	1	3	1	2	1	3
cluster_7118	NA	1	2	2	1	1	2	2	2	1	1	2	1	1	2	1
cluster_7120	NA	14	12	12	9	8	18	18	8	17	9	1	9	11	19	19
cluster_7121	NA	33	101	57	NA	NA	NA	NA	1	99	NA	NA	156	47	75	48
cluster_14728	1	6	5	11	4	6	4	4	10	4	6	5	5	5	4	5
cluster_7124	1	80	88	45	NA	1	48	50	91	92	102	NA	49	47	51	45
cluster_7125	NA	54	57	56	55	1	NA	2	NA	55	55	NA	56	1	55	NA
cluster_7127	2	4	NA	2	3	4	2	1	1	3	NA	1	3	NA	NA	2
cluster_7128	NA	13	11	14	NA	NA	NA	1	NA	19	14	NA	12	10	14	NA
cluster_7130	NA	3	1	2	NA	NA	NA	NA	1	2	2	NA	2	2	2	NA
cluster_7136	NA	6	6	8	NA	NA	NA	NA	NA	6	6	NA	6	NA	6	NA
cluster_7140	1	5	4	6	5	2	3	5	4	5	6	1	2	6	5	1
cluster_14729	24	26	23	24	NA	24	22	18	1	25	27	NA	23	24	24	20
cluster_14730	19	18	19	19	19	19	18	18	18	19	19	19	18	18	19	18
cluster_14731	21	21	29	21	29	28	29	29	21	22	21	29	29	29	22	21
cluster_7142	2	2	2	2	2	2	2	2	2	2	2	2	2	2	2	2
cluster_7144	NA	22	34	74	NA	11	1	2	NA	NA	1	18	1	65	29	1
cluster_7145	2	2	2	2	2	3	3	4	3	2	3	4	2	3	2	2
cluster_7147	NA	3	2	7	1	3	2	2	2	2	2	1	2	3	NA	NA
cluster_14732	6	5	6	6	6	6	6	6	6	5	5	6	6	5	6	6
cluster_7148	6	3	3	7	6	4	3	7	3	2	3	2	7	7	7	7
cluster_7149	71	1	1	23	1	47	11	30	24	5	30	17	41	51	17	37
cluster_7150	1	4	5	5	5	9	10	5	5	4	10	9	7	9	5	4
cluster_7154	7	6	2	17	16	16	17	17	17	6	2	8	6	6	4	17
cluster_7157	1	2	2	2	1	2	1	1	1	1	2	1	2	2	2	2
cluster_7158	26	26	29	13	25	28	26	26	17	18	23	16	15	24	19	22
cluster_7159	1	2	2	2	2	2	2	2	2	1	1	2	2	2	2	2
cluster_14734	2	8	10	3	18	8	8	4	5	8	5	4	5	5	3	3
cluster_7160	NA	NA	1	32	NA	NA	28	NA	92	32	31	51	101	32	37	94
cluster_14735	49	38	7	20	20	19	63	19	41	21	41	64	19	19	26	21
cluster_14736	1	NA	NA	1	NA	NA	4	NA	4	1	1	NA	3	1	2	NA
cluster_14737	NA	NA	NA	1	NA	NA	NA	NA	1	2	1	NA	2	2	1	NA
cluster_7164	1	NA	NA	3	NA	NA	20	NA	3	29	NA	NA	1	23	25	2
cluster_14741	NA	1	1	1	NA	NA	1	1	2	2	2	NA	2	2	1	NA
cluster_7166	1	1	1	1	1	1	1	1	1	2	1	NA	NA	1	1	2
cluster_14744	10	6	4	10	8	10	10	10	9	6	11	11	10	5	7	10
cluster_14745	1	9	11	7	18	30	49	31	49	17	18	NA	31	23	18	19
cluster_14746	18	20	31	27	26	32	20	26	20	20	22	22	19	22	20	21
cluster_14747	32	43	17	43	36	38	36	43	45	43	36	43	43	43	42	43
cluster_14748	1	1	2	2	2	2	2	2	2	2	2	2	2	2	2	2
cluster_14749	1	51	49	49	49	49	52	49	40	52	52	52	49	49	49	43
cluster_14751	17	14	51	35	51	51	47	46	46	45	51	46	51	51	49	32
cluster_14754	6	1	5	4	4	4	4	4	4	4	4	4	4	4	4	4
cluster_14762	1	1	1	2	2	2	2	2	2	2	2	2	1	2	2	2
cluster_7169	NA	3	3	2	NA	NA	NA	NA	NA	4	3	NA	1	5	4	1
cluster_7171	NA	11	10	11	NA	NA	NA	NA	NA	10	14	NA	2	10	15	NA
cluster_7173	NA	2	2	2	NA	NA	NA	NA	NA	2	3	NA	NA	3	2	NA
cluster_7174	NA	47	46	113	94	37	NA	106	1	100	1	NA	40	64	131	NA
cluster_14765	3	2	5	6	3	4	6	6	5	5	1	NA	5	6	2	5
cluster_7176	2	1	2	2	1	2	2	2	2	1	3	2	3	2	3	2
cluster_14768	1	1	2	1	2	1	2	2	2	NA	NA	1	NA	1	1	1
cluster_14769	1	1	2	2	1	2	1	2	1	2	2	1	2	2	1	2
cluster_14770	2	1	2	2	1	2	2	2	2	2	2	2	1	2	1	2
cluster_7177	1	1	3	2	2	3	2	2	3	2	2	9	3	5	5	2
cluster_7180	1	1	2	2	1	1	1	1	1	1	1	1	1	2	2	1
cluster_7181	2	2	2	2	NA	NA	2	2	2	2	2	1	2	2	2	2
cluster_7183	2	1	2	2	1	2	2	1	2	1	1	1	1	1	2	2
cluster_7184	NA	2	2	2	2	2	2	2	2	2	1	NA	2	2	2	2
cluster_7187	4	4	2	4	4	5	5	5	5	5	4	NA	4	4	2	5
cluster_14773	1	9	2	9	5	1	NA	9	8	2	6	8	5	5	2	9
cluster_7191	NA	NA	NA	6	6	5	NA	6	NA	NA	NA	NA	1	1	NA	NA
cluster_7192	NA	2	2	2	2	2	2	2	1	2	2	NA	2	2	2	NA
cluster_7193	33	26	24	34	25	25	25	25	25	36	25	14	23	24	25	34
cluster_7194	NA	3	12	2	1	2	1	1	1	2	1	2	4	4	22	10
cluster_14774	1	4	7	5	2	2	2	6	2	5	7	7	6	6	3	25
cluster_14775	NA	3	2	2	1	3	2	6	1	5	2	3	5	3	3	4
cluster_7195	27	87	81	78	NA	NA	87	NA	79	NA	NA	1	27	NA	19	60
cluster_14776	NA	2	2	NA	NA	NA	NA	NA	NA	3	3	NA	3	3	NA	1
cluster_7198	2	2	2	2	2	2	1	2	3	2	2	NA	2	2	1	2
cluster_7199	NA	1	2	1	2	2	1	2	1	2	NA	NA	2	2	NA	1
cluster_7200	2	2	2	2	2	2	1	2	2	2	2	NA	2	2	2	2
cluster_7202	4	2	4	2	2	2	3	2	NA	2	2	1	2	4	2	3
cluster_7203	NA	2	2	2	2	2	NA	2	NA	2	2	NA	2	2	2	NA
cluster_7204	2	2	2	2	2	2	2	2	2	2	2	2	1	1	2	2
cluster_14781	22	22	23	23	22	23	22	23	23	22	23	25	23	23	23	23
cluster_14783	NA	1	2	1	NA	NA	2	NA	2	1	1	NA	1	2	1	1
cluster_7211	1	NA	1	2	33	NA	2	34	24	30	1	NA	25	24	24	18
cluster_7212	2	2	2	2	2	1	2	2	2	2	2	1	2	2	2	2
cluster_7213	5	2	2	5	4	2	2	5	5	2	2	2	5	5	5	5
cluster_7214	3	28	24	42	6	31	41	18	34	26	38	23	33	29	31	34
cluster_7216	16	57	58	56	54	54	55	55	55	58	57	54	58	55	56	58
cluster_7217	5	5	3	6	6	6	4	5	5	4	5	2	4	7	6	7
cluster_7218	10	10	7	10	10	9	9	10	10	7	10	5	7	9	10	10
cluster_7219	7	6	2	7	6	6	6	6	6	2	6	1	6	6	7	6
cluster_7220	2	1	1	2	5	7	2	3	1	1	6	NA	6	2	1	5
cluster_7222	1	2	2	2	1	2	NA	2	1	3	3	2	2	2	2	3
cluster_7223	1	2	2	2	NA	2	NA	2	NA	1	2	NA	NA	2	1	NA
cluster_7226	NA	157	158	164	NA	NA	163	NA	NA	160	158	2	158	159	171	NA
cluster_7227	NA	8	8	8	1	NA	12	NA	31	8	8	8	8	7	8	7
cluster_7228	NA	88	51	83	NA	NA	82	NA	82	84	88	NA	83	65	88	89
cluster_7229	NA	NA	42	57	1	NA	NA	57	1	43	48	1	80	80	NA	NA
cluster_14789	NA	1	1	8	5	5	4	5	4	5	1	1	9	6	1	NA
cluster_14790	3	2	2	3	2	2	2	2	2	2	2	9	2	2	2	2
cluster_7230	2	2	NA	2	2	NA	NA	NA	2	3	NA	2	NA	NA	NA	2
cluster_7231	2	NA	NA	2	1	NA	NA	NA	2	NA	NA	4	NA	NA	1	2
cluster_7232	2	2	NA	2	2	NA	2	NA	2	2	NA	2	1	2	2	2
cluster_7233	2	2	1	2	2	NA	2	NA	2	1	NA	2	1	NA	2	2
cluster_7234	2	2	NA	2	2	1	1	NA	2	2	1	2	1	1	2	2
cluster_14793	6	1	2	5	4	5	4	4	4	4	4	NA	4	4	NA	2
cluster_7238	12	12	11	12	12	11	14	11	12	11	11	1	11	12	11	12
cluster_7241	32	34	25	30	24	23	25	26	30	34	34	1	34	34	30	29
cluster_7243	1	2	2	2	3	3	1	2	2	2	2	NA	1	2	2	1
cluster_7244	NA	77	116	NA	1	1	NA	1	NA	78	117	NA	3	30	1	NA
cluster_7245	NA	1	2	2	1	2	2	2	2	2	2	1	2	2	2	1
cluster_7248	2	3	4	2	3	5	2	2	2	3	4	2	3	4	4	4
cluster_7250	1	2	2	2	1	1	NA	2	2	2	2	1	2	2	2	1
cluster_7252	NA	2	5	2	2	3	6	2	2	6	21	1	1	17	2	1
cluster_7254	1	8	8	7	11	14	7	8	10	7	14	9	4	2	8	9
cluster_14796	2	2	1	2	2	2	1	1	2	2	1	NA	2	2	1	2
cluster_14797	1	53	NA	50	NA	NA	NA	NA	NA	NA	NA	NA	53	NA	54	54
cluster_14798	NA	16	5	8	20	17	17	12	12	17	20	8	20	13	33	NA
cluster_14800	7	2	1	3	3	2	7	7	7	7	3	1	3	4	6	1
cluster_14801	2	4	4	4	4	4	4	4	4	4	4	4	3	4	4	4
cluster_14803	1	1	1	1	1	2	1	1	1	1	1	1	1	1	1	1
cluster_7256	14	14	14	13	14	14	14	13	13	14	14	2	14	13	14	14
cluster_7257	NA	23	22	23	19	19	19	22	23	23	21	NA	22	22	22	24
cluster_7260	31	49	55	56	36	42	41	41	42	51	48	59	46	49	51	62
cluster_7261	21	20	22	28	10	30	30	28	27	28	28	NA	28	28	26	26
cluster_14806	5	2	5	3	5	5	5	2	2	5	2	5	5	2	3	5
cluster_14807	2	2	1	1	1	1	1	1	1	2	1	2	2	1	1	2
cluster_14810	1	2	2	2	2	2	2	2	1	2	2	1	2	2	2	2
cluster_14812	60	62	2	38	42	62	61	60	62	61	60	3	62	62	53	55
cluster_14813	2	NA	1	2	2	2	8	2	8	9	9	8	9	9	8	7
cluster_14814	1	2	1	1	2	2	2	1	2	2	2	2	2	2	2	2
cluster_14815	2	3	3	2	3	3	10	11	6	11	13	NA	13	13	2	5
cluster_14816	1	2	2	1	2	2	2	2	2	2	1	2	1	1	2	1
cluster_14817	NA	33	11	21	33	33	33	33	33	16	NA	33	33	5	33	33
cluster_14818	3	5	3	5	2	3	4	3	4	4	3	4	2	3	6	4
cluster_14819	5	7	5	6	10	5	11	8	11	16	12	NA	7	8	10	11
cluster_14820	70	NA	NA	68	NA	NA	60	NA	69	NA	NA	71	74	NA	70	70
cluster_14826	NA	2	2	2	1	2	1	2	2	2	2	NA	2	2	2	2
cluster_14827	NA	2	2	2	2	2	1	2	2	1	1	NA	2	2	2	1
cluster_14828	55	55	65	24	49	30	54	46	56	65	48	55	48	48	56	56
cluster_14831	NA	1	2	2	1	2	4	2	2	1	2	1	2	2	1	3
cluster_7263	NA	2	2	2	2	23	2	23	23	3	2	24	2	3	1	1
cluster_14834	13	7	21	3	NA	NA	1	NA	2	11	6	NA	8	16	17	NA
cluster_14835	3	2	2	3	2	NA	3	11	3	3	3	NA	3	4	3	3
cluster_14840	1	2	1	2	2	2	2	2	2	2	1	2	2	2	1	1
cluster_14841	1	1	2	1	1	2	2	2	2	2	2	1	2	1	2	2
cluster_7265	NA	3	3	2	2	3	3	2	3	3	2	7	2	3	2	2
cluster_14843	NA	NA	NA	NA	15	2	NA	2	1	NA	NA	NA	2	NA	NA	3
cluster_14846	1	3	4	3	NA	1	2	2	3	3	3	1	4	3	3	1
cluster_14848	NA	2	2	1	NA	1	1	NA	1	2	2	NA	2	2	2	1
cluster_7268	2	NA	2	2	1	2	1	NA	1	2	2	1	2	2	3	2
cluster_14849	NA	2	2	2	NA	NA	1	NA	1	2	7	NA	8	2	2	1
cluster_14850	NA	6	1	4	6	1	6	1	6	6	6	NA	6	6	3	6
cluster_14851	1	7	7	7	7	NA	7	7	7	7	7	1	7	7	7	7
cluster_7276	2	1	1	2	2	NA	1	NA	2	2	2	1	2	2	2	2
cluster_7279	NA	6	6	5	1	1	1	NA	1	5	6	NA	6	6	6	2
cluster_7280	6	NA	NA	7	NA	NA	1	1	2	NA	NA	NA	NA	NA	1	6
cluster_7283	NA	3	1	1	4	4	1	4	NA	4	4	NA	4	4	4	NA
cluster_7284	NA	8	7	10	NA	NA	NA	NA	1	8	7	NA	1	7	8	1
cluster_7286	1	1	2	2	NA	NA	1	NA	2	2	2	NA	2	2	2	1
cluster_14860	NA	3	NA	3	3	2	3	1	NA	3	3	NA	2	3	1	NA
cluster_14865	28	24	28	7	26	26	26	26	26	25	2	26	24	3	25	26
cluster_7288	NA	NA	NA	NA	NA	NA	NA	NA	NA	NA	NA	NA	7	NA	NA	NA
cluster_14866	NA	NA	2	1	NA	NA	NA	NA	NA	2	1	NA	1	2	1	1
cluster_7289	2	12	3	4	11	11	12	11	3	3	3	2	3	3	12	12
cluster_14869	5	5	1	2	3	5	6	5	6	6	6	6	5	2	6	7
cluster_14870	2	2	2	2	2	2	2	2	2	2	2	2	2	2	2	2
cluster_14873	3	2	3	2	3	3	7	3	4	3	2	7	3	2	2	2
cluster_7294	5	8	5	8	5	5	8	4	8	8	5	8	4	4	6	6
cluster_14874	3	2	2	5	2	3	2	4	2	4	3	3	2	4	1	3
cluster_7298	55	NA	NA	33	NA	NA	36	1	33	18	NA	NA	33	39	34	32
cluster_14876	2	1	NA	2	1	2	6	2	5	1	6	2	NA	NA	NA	2
cluster_7299	NA	3	2	1	1	2	2	2	2	2	2	2	2	2	2	3
cluster_7302	1	64	50	65	64	19	1	45	19	64	64	NA	21	64	64	20
cluster_7304	2	2	3	2	2	2	2	4	2	2	2	2	2	2	2	3
cluster_14879	2	1	NA	2	2	3	6	3	2	1	2	NA	2	2	4	2
cluster_14881	3	3	1	3	5	5	1	5	3	4	3	NA	4	4	4	4
cluster_14884	2	7	2	30	2	49	70	2	103	70	70	111	71	71	2	2
cluster_7309	22	28	27	28	27	28	28	27	27	27	27	23	27	27	27	28
cluster_7310	7	11	10	11	7	7	9	10	11	11	7	14	11	11	11	11
cluster_14885	2	2	2	2	2	2	2	2	2	2	2	11	2	2	2	2
cluster_14888	3	4	1	3	3	3	NA	3	NA	3	1	7	NA	NA	NA	4
cluster_14889	4	11	5	11	11	8	9	9	11	11	8	7	6	8	11	11
cluster_14891	4	21	21	21	21	16	21	21	21	21	21	21	21	10	21	21
cluster_7314	65	29	30	29	29	29	29	29	29	29	29	29	29	29	29	27
cluster_7315	5	6	5	5	NA	NA	6	1	5	3	NA	NA	NA	1	2	1
cluster_7317	1	1	2	1	NA	NA	1	NA	1	2	NA	NA	NA	NA	1	NA
cluster_7319	19	37	29	29	27	28	20	18	31	28	37	28	29	36	29	29
cluster_14892	2	2	2	2	8	2	4	2	2	3	3	13	2	2	3	2
cluster_14894	NA	1	2	3	1	3	NA	1	1	3	2	NA	3	3	2	1
cluster_14895	1	1	1	1	1	1	1	1	1	1	2	1	2	1	2	1
cluster_14898	4	4	5	4	4	4	4	4	4	4	4	4	4	4	4	4
cluster_7321	NA	3	2	2	2	2	2	2	1	2	2	1	2	1	1	NA
cluster_7322	3	3	4	3	4	7	19	4	19	4	4	3	8	4	4	19
cluster_7323	69	53	6	80	39	80	69	80	65	36	30	35	66	39	36	84
cluster_7324	4	3	4	3	3	4	3	3	3	3	3	3	3	4	3	3
cluster_7329	5	3	3	5	NA	NA	7	NA	5	NA	NA	6	NA	NA	2	8
cluster_14902	8	6	12	8	1	NA	6	6	7	4	4	8	6	11	8	8
cluster_14903	58	181	184	146	185	148	189	189	176	148	185	42	150	146	180	146
cluster_7333	13	8	1	13	18	18	29	15	20	15	9	NA	1	13	4	1
cluster_14905	NA	NA	NA	NA	NA	5	5	NA	3	1	NA	5	NA	NA	NA	8
cluster_7337	1	2	2	2	2	2	2	2	2	2	2	2	2	2	2	2
cluster_7338	1	23	37	21	21	23	38	24	19	24	39	22	21	37	22	22
cluster_14908	NA	4	4	1	1	6	6	7	7	9	9	NA	8	10	10	NA
cluster_14910	NA	3	2	2	3	3	3	3	3	3	3	NA	3	4	2	2
cluster_14912	NA	1	1	NA	2	2	2	3	3	3	3	NA	2	2	3	3
cluster_14913	1	2	2	2	NA	NA	3	2	3	2	1	2	2	2	2	3
cluster_7341	2	NA	2	2	NA	NA	3	1	2	2	NA	2	2	2	4	2
cluster_7343	1	2	1	1	1	2	1	2	1	1	1	1	1	1	2	2
cluster_7344	NA	1	NA	2	3	3	3	3	3	3	1	NA	1	2	1	3
cluster_7346	2	5	2	3	2	2	2	2	3	3	5	10	2	3	4	2
cluster_7349	2	2	3	2	2	2	2	2	2	2	2	2	2	2	2	2
cluster_7350	8	13	16	8	8	8	8	8	8	12	8	13	13	13	15	14
cluster_7351	11	11	11	11	1	NA	11	12	11	7	11	9	9	11	11	8
cluster_7352	1	2	2	2	2	2	1	2	1	2	2	2	2	2	2	2
cluster_7353	1	1	2	2	2	2	2	2	2	2	2	2	2	2	2	2
cluster_7355	2	2	2	2	2	2	2	2	2	2	2	2	1	2	2	2
cluster_14924	NA	120	116	110	NA	NA	NA	NA	NA	114	NA	NA	114	118	125	NA
cluster_14925	NA	3	NA	1	1	2	2	NA	1	2	2	NA	2	1	2	2
cluster_7357	53	54	52	56	54	56	52	54	53	54	53	5	51	52	56	57
cluster_7358	NA	2	2	2	2	1	3	NA	2	2	2	NA	2	2	2	2
cluster_7359	NA	4	3	4	1	3	1	NA	NA	2	4	NA	3	3	4	NA
cluster_14930	24	33	33	32	33	33	33	32	30	33	23	23	31	33	33	33
cluster_14932	NA	2	2	3	NA	3	1	3	1	2	2	NA	2	3	2	1
cluster_14935	1	2	2	2	1	2	1	2	2	2	2	NA	2	2	2	2
cluster_14936	4	5	5	5	5	2	2	2	5	5	5	NA	5	5	5	6
cluster_14938	3	2	6	6	7	6	5	7	7	7	5	NA	5	7	6	6
cluster_14941	1	2	2	2	2	2	2	2	1	1	2	NA	2	2	2	2
cluster_14943	81	109	123	122	134	99	134	124	118	130	112	47	130	119	105	129
cluster_7360	NA	1	1	2	1	1	1	1	1	1	1	1	1	1	1	1
cluster_14944	5	4	3	4	12	2	8	12	12	2	12	4	5	2	12	5
cluster_14946	2	2	2	2	2	2	2	2	2	2	2	2	2	2	2	2
cluster_14947	NA	NA	NA	NA	NA	NA	1	1	2	NA	NA	7	NA	NA	NA	NA
cluster_14948	NA	NA	1	5	NA	NA	NA	NA	NA	NA	NA	NA	5	1	2	NA
cluster_14949	2	NA	NA	5	1	NA	1	NA	6	NA	NA	NA	NA	NA	NA	2
cluster_7361	10	228	225	46	62	47	27	55	57	42	40	142	145	261	185	96
[truncated: 44,138 more rows]

## Sheet: Fig 2c-d and Fig 3d-h
Isoforms based on all TSS and TES clusters in BED12 format
[truncated: 138,456 more rows]

[truncated: 32 more sheets: Fig 2f, Fig 2h, Fig 3b, Fig 3c, Fig 4e-validation, Fig 4e-quantification, Fig 4f, Fig 4g, Fig 4h, Fig 5b, Fig 5f, Fig 5g, Fig 5h, Fig 5i, Suppl Fig 1b, Suppl Fig 1d, Suppl Fig 2b-f, Suppl Fig 4, Suppl Fig 5a, Suppl Fig 5e …]
